# Supplementary material for: High-pressure preference for reduced water content in porous zinc aspartate hydrates
Source: Acta Crystallogr B Struct Sci Cryst Eng Mater. 2020 Aug 28;76(Pt 5):795–801. doi: 10.1107/S2052520620009348 (PMC7535066; doi:10.1107/S2052520620009348)
Supplement: Supplementary file 1 [file b-76-00795-sup1.cif]

data_global

#==============================================================================
# PROCESSING SUMMARY (IUCr Office Use Only)

_journal_date_recd_electronic      2020-01-08
_journal_date_to_coeditor         ?
_journal_date_from_coeditor       ?
_journal_date_accepted     2020-07-08
_journal_date_printers_first      ?
_journal_date_printers_final      ?
_journal_date_proofs_out          ?
_journal_date_proofs_in           ?
_journal_coeditor_name            ?
_journal_coeditor_code      LO5070SUP1
_journal_coeditor_notes
; ?
;
_journal_paper_category      FA
_journal_techeditor_code      B200934
_iucr_compatibility_tag          ACTA95
_journal_techeditor_notes  
;
;
_journal_coden_ASTM               ?
_journal_name_full                ?
_journal_year                     ?
_journal_volume                   ?
_journal_issue                    ?
_journal_page_first               ?
_journal_page_last                ?
_journal_suppl_publ_number        ?
_journal_suppl_publ_pages         ?

#==============================================================================

_audit_creation_date               2019-09-16
_audit_creation_method
;
Olex2 1.2
(compiled 2018.05.29 svn.r3508 for OlexSys, GUI svn.r5506)
;
_shelx_SHELXL_version_number       '2017/1'
_audit_contact_author_address      
;Faculty of Chemistry,
Adam Mickiewicz University in Ponzan,
Uniwersytetu Poznanskiego 8, 61-614  Poznan
Poland
;
_audit_contact_author_email       katran@amu.edu.pl
_audit_contact_author_name         'Katrusiak, Andrzej'
_audit_contact_author_phone        ?

_publ_contact_author_address      
;Faculty of Chemistry,
Adam Mickiewicz University in Ponzan,
Uniwersytetu Poznanskiego 8, 61-614  Poznan
Poland
;
loop_
_publ_contact_author_email       
katran@amu.edu.pl
kinga.roszak@amu.edu.pl
loop_
_publ_contact_author_name        
'Katrusiak, Andrzej'
'Roszak, Kinga'
_publ_contact_author_phone        ?

loop_
_publ_author_name
   'Katrusiak, Andrzej'
   'Roszak, Kinga'
loop_
_publ_author_footnote
; Faculty of Chemistry,
Adam Mickiewicz University in Ponzan,
Uniwersytetu Poznanskiego 8, 61-614  Poznan
Poland
;
_publ_author_address
;Faculty of Chemistry,
Adam Mickiewicz University in Ponzan,
Uniwersytetu Poznanskiego 8, 61-614  Poznan
Poland
;
_publ_requested_journal  'Acta Crystallographica Section B'
_publ_section_title  
; High-Pressure preference for the reduced water contents in porous 
zinc-aspartate hydrates
;
_publ_section_abstract
;
Zinc asparagine (ZnAsp2) complex, commonly used as dietary supplements, 
favorably crystallizes as dihydrate (ZnAsp2*2H2O) of aqueous solution. 
At normal conditions the dihydrate easily transforms into sesquihydrate 
ZnAsp2*1.5H2O. 
The dihydrate crystal is triclinic, space group P-1, and the sesquihydrate is 
monoclinic,
 space group C2/c. However, their structures are closely related and similarly 
consist 
of zinc-aspartate ribbons parallel to pores accommodating water molecules. 
These porous structures can breathe water molecules in and out depending 
on temperature and air humidity. High-pressure preference of the sesquihydrate 
has been evidenced by recrystallizations under pressure and compressibility
 measured by single-crystal X-ray diffraction up to 4 GPa. This preference
 has been expalined by reduced volume of the sesquihydrate and water compressed 
separately, compared to the dihydrate. The sesquhydrate undergoes an 
isostructural
 phase transition, when the voids collapse at 0.8 GPa, 
whereas the compression of 
dihydrate is monotonic owing to the pores being supported by the water contents.
;
_publ_contact_author_id_orcid      0000-0002-1439-7278
_publ_section_references
;
Dolomanov, O.V., Bourhis, L.J., Gildea, R.J, Howard, J.A.K. & Puschmann, H.
 (2009), J. Appl. Cryst. 42, 339-341.

Sheldrick, G.M. (2008). Acta Cryst. A64, 112-122.

Sheldrick, G.M. (2015). Acta Cryst. C71, 3-8.
;

#=============================================================================

data_Zn-aspartate_sesquihydrate_0_001GPa 
_database_code_depnum_ccdc_archive 'CCDC 1972145'

_chemical_name_common              
; 
zinc-aspartate sesquihydrate 
;
_chemical_name_systematic          ?
_chemical_formula_moiety           'C16 H24 N4 O16 Zn2, 3(H2 O)'
_chemical_formula_sum              'C16 H30 N4 O19 Zn2'
_chemical_formula_weight           713.18
_chemical_melting_point            ?
 
loop_ 
 _atom_type_symbol 
 _atom_type_description 
 _atom_type_scat_dispersion_real 
 _atom_type_scat_dispersion_imag 
 _atom_type_scat_source 
 'C'  'C'   0.0181   0.0091 
 'International Tables Vol C Tables 4.2.6.8 and 6.1.1.4' 
 'H'  'H'   0.0000   0.0000 
 'International Tables Vol C Tables 4.2.6.8 and 6.1.1.4' 
 'N'  'N'   0.0311   0.0180 
 'International Tables Vol C Tables 4.2.6.8 and 6.1.1.4' 
 'O'  'O'   0.0492   0.0322 
 'International Tables Vol C Tables 4.2.6.8 and 6.1.1.4' 
 'Zn'  'Zn'  -1.5491   0.6778 
 'International Tables Vol C Tables 4.2.6.8 and 6.1.1.4' 
_shelx_space_group_comment
;
The symmetry employed for this shelxl refinement is uniquely defined
by the following loop, which should always be used as a source of
symmetry information in preference to the above space-group names.
They are only intended as comments.
;
_space_group_crystal_system        'monoclinic'
_space_group_IT_number             15
_space_group_name_H-M_alt          'C 1 2/c 1'
_space_group_name_Hall             '-C 2yc'
 
loop_ 
 _symmetry_equiv_pos_as_xyz 
 'x, y, z' 
 '-x, y, -z+1/2' 
 'x+1/2, y+1/2, z' 
 '-x+1/2, y+1/2, -z+1/2' 
 '-x, -y, -z' 
 'x, -y, z-1/2' 
 '-x+1/2, -y+1/2, -z' 
 'x+1/2, -y+1/2, z-1/2' 
 
_cell_length_a                    16.2789(3) 
_cell_length_b                    10.7307(2) 
_cell_length_c                    14.5393(3) 
_cell_angle_alpha                 90.00 
_cell_angle_beta                  93.017(2) 
_cell_angle_gamma                 90.00 
_cell_volume                      2536.26(8) 
_cell_formula_units_Z             4 
_cell_measurement_temperature     296(2) 
_cell_measurement_reflns_used     2468 
_cell_measurement_theta_min       5.44  
_cell_measurement_theta_max       76.24
 
_exptl_crystal_description        'plate' 
_exptl_crystal_colour             'colourless'
_exptl_crystal_size_max           0.15
_exptl_crystal_size_mid           0.10
_exptl_crystal_size_min           0.02
_exptl_crystal_density_meas       ? 
_exptl_crystal_density_diffrn     1.868 
_exptl_crystal_density_method     'not measured' 
_exptl_crystal_F_000              1464 
_exptl_absorpt_coefficient_mu     3.234 
_exptl_absorpt_correction_type    'integration' 
_exptl_absorpt_correction_T_min   0.712 
_exptl_absorpt_correction_T_max   0.937
_exptl_absorpt_process_details    'integration' 
_exptl_special_details 
; 
 ? 
; 
_diffrn_ambient_temperature       296(2) 
_diffrn_radiation_wavelength      1.54184 
_diffrn_radiation_type            CuK\a 
_diffrn_radiation_source          'fine-focus sealed tube' 
_diffrn_radiation_monochromator   graphite 
_diffrn_measurement_device_type   'multiwire proportional' 
_diffrn_measurement_method         'omega scan'
_diffrn_standards_number           62
_diffrn_standards_interval_count   24
_diffrn_standards_interval_time    2
_diffrn_standards_decay_%          0
_diffrn_source                     'sealed x-ray tube'
_diffrn_radiation_probe            x-ray
_diffrn_detector_area_resol_mean  ? 
_diffrn_reflns_number             10199 
_diffrn_reflns_av_R_equivalents   0.0199 
_diffrn_reflns_av_sigmaI/netI     0.0155 
_diffrn_reflns_limit_h_min        -15 
_diffrn_reflns_limit_h_max        20 
_diffrn_reflns_limit_k_min        -13 
_diffrn_reflns_limit_k_max        12 
_diffrn_reflns_limit_l_min        -18 
_diffrn_reflns_limit_l_max        17 
_diffrn_reflns_theta_min          5.44 
_diffrn_reflns_theta_max          76.24 
_reflns_number_total              2632 
_reflns_number_gt                 2468 
_reflns_threshold_expression      >2sigma(I) 
 
_computing_data_collection        ? 
_computing_cell_refinement        ? 
_computing_data_reduction         ? 
_computing_molecular_graphics      'Olex2 (Dolomanov et al., 2009)'
_computing_publication_material    'Olex2 (Dolomanov et al., 2009)'
_computing_structure_refinement    'ShelXL (Sheldrick, 2015)'
_computing_structure_solution      'ShelXT (Sheldrick, 2015)'
_refine_special_details 
; 
 Refinement of F^2^ against ALL reflections.  The weighted R-factor wR and 
 goodness of fit S are based on F^2^, conventional R-factors R are based 
 on F, with F set to zero for negative F^2^. The threshold expression of 
 F^2^ > 2sigma(F^2^) is used only for calculating R-factors(gt) etc. and is 
 not relevant to the choice of reflections for refinement.  R-factors based 
 on F^2^ are statistically about twice as large as those based on F, and R- 
 factors based on ALL data will be even larger. 
; 
 
_refine_ls_structure_factor_coef  Fsqd  
_refine_ls_matrix_type            full 
_refine_ls_weighting_scheme       calc  
_refine_ls_weighting_details 
 'calc w=1/[\s^2^(Fo^2^)+(0.0487P)^2^+2.5290P] where P=(Fo^2^+2Fc^2^)/3' 
_atom_sites_solution_primary      direct 
_atom_sites_solution_secondary    difmap 
_atom_sites_solution_hydrogens    geom 
_refine_ls_hydrogen_treatment     mixed 
_refine_ls_extinction_method      SHELXL 
_refine_ls_extinction_coef        0.00025(5) 
_refine_ls_extinction_expression 
 'Fc^*^=kFc[1+0.001xFc^2^\l^3^/sin(2\q)]^-1/4^' 
_refine_ls_number_reflns          2632 
_refine_ls_number_parameters      196 
_refine_ls_number_restraints      2 
_refine_ls_R_factor_all           0.0315 
_refine_ls_R_factor_gt            0.0296 
_refine_ls_wR_factor_ref          0.0863 
_refine_ls_wR_factor_gt           0.0847 
_refine_ls_goodness_of_fit_ref    1.106 
_refine_ls_restrained_S_all       1.110 
_refine_ls_shift/su_max           0.000 
_refine_ls_shift/su_mean          0.000 
_diffrn_measured_fraction_theta_max    0.987 
_diffrn_reflns_theta_full              76.24 
_diffrn_measured_fraction_theta_full   0.987 
_refine_diff_density_max    0.600 
_refine_diff_density_min   -0.404 
_refine_diff_density_rms    0.063 
 
loop_ 
 _atom_site_label 
 _atom_site_type_symbol 
 _atom_site_fract_x 
 _atom_site_fract_y 
 _atom_site_fract_z 
 _atom_site_U_iso_or_equiv 
 _atom_site_adp_type 
 _atom_site_occupancy 
 _atom_site_symmetry_multiplicity 
 _atom_site_calc_flag 
 _atom_site_refinement_flags 
 _atom_site_disorder_assembly 
 _atom_site_disorder_group 
Zn1 Zn 0.730510(15) 0.50404(2) 0.449948(17) 0.02585(12) Uani 1 1 d . . . 
O4 O 0.67955(8) 0.87379(13) 0.55387(10) 0.0342(3) Uani 1 1 d . . . 
O2 O 0.54889(8) 0.76159(13) 0.39793(10) 0.0321(3) Uani 1 1 d . . . 
O1 O 0.63918(9) 0.60880(14) 0.40487(10) 0.0334(3) Uani 1 1 d . . . 
O14 O 0.76009(9) 0.04837(15) 0.41962(10) 0.0363(3) Uani 1 1 d . . . 
O11 O 0.75421(9) 0.37497(15) 0.36264(12) 0.0414(4) Uani 1 1 d . . . 
O13 O 0.87616(10) 0.14571(16) 0.45899(10) 0.0412(4) Uani 1 1 d . . . 
O12 O 0.62930(9) 0.33025(16) 0.30225(12) 0.0432(4) Uani 1 1 d D . . 
O3 O 0.57758(11) 1.00639(13) 0.58153(14) 0.0420(4) Uani 1 1 d . . . 
N13 N 0.89140(10) 0.25231(16) 0.29576(11) 0.0311(3) Uani 1 1 d . . . 
H13A H 0.9032 0.2616 0.2371 0.037 Uiso 1 1 calc R . . 
H13B H 0.9359 0.2261 0.3282 0.037 Uiso 1 1 calc R . . 
H13C H 0.8752 0.3250 0.3180 0.037 Uiso 1 1 calc R . . 
O1W O 0.60744(13) 0.98762(17) 0.33339(14) 0.0499(4) Uani 1 1 d G . . 
H1WA H 0.6562 0.9951 0.3567 0.075 Uiso 1 1 d G . . 
H1WB H 0.5871 0.9277 0.3629 0.075 Uiso 1 1 d G . . 
N3 N 0.46595(11) 0.82054(17) 0.56868(13) 0.0365(4) Uani 1 1 d . . . 
H3A H 0.4608 0.8449 0.5102 0.044 Uiso 1 1 calc R . . 
H3B H 0.4505 0.8821 0.6050 0.044 Uiso 1 1 calc R . . 
H3C H 0.4344 0.7541 0.5766 0.044 Uiso 1 1 calc R . . 
O2W O 0.5000 0.5206(3) 0.2500 0.0659(9) Uani 1 2 d SD . . 
H2W H 0.537(2) 0.466(3) 0.255(3) 0.075(11) Uiso 1 1 d D . . 
C1 C 0.59020(10) 0.68141(16) 0.44282(13) 0.0248(4) Uani 1 1 d . . . 
C4 C 0.60666(11) 0.90115(17) 0.57328(12) 0.0268(4) Uani 1 1 d . . . 
C11 C 0.70387(11) 0.31174(17) 0.31161(13) 0.0269(4) Uani 1 1 d . . . 
C14 C 0.82094(11) 0.11819(17) 0.40240(13) 0.0271(4) Uani 1 1 d . . . 
C12 C 0.74310(11) 0.20731(18) 0.25943(13) 0.0278(4) Uani 1 1 d . . . 
H12A H 0.7522 0.2363 0.1976 0.033 Uiso 1 1 calc R . . 
H12B H 0.7046 0.1383 0.2541 0.033 Uiso 1 1 calc R . . 
C13 C 0.82431(11) 0.15916(17) 0.30241(13) 0.0261(4) Uani 1 1 d . . . 
H13 H 0.8397 0.0860 0.2668 0.031 Uiso 1 1 calc R . . 
C3 C 0.55298(12) 0.78806(18) 0.59243(14) 0.0297(4) Uani 1 1 d . . . 
H3 H 0.5578 0.7727 0.6589 0.036 Uiso 1 1 calc R . . 
C2 C 0.57929(13) 0.66917(17) 0.54510(14) 0.0302(4) Uani 1 1 d . . . 
H2A H 0.6308 0.6411 0.5746 0.036 Uiso 1 1 calc R . . 
H2B H 0.5385 0.6052 0.5546 0.036 Uiso 1 1 calc R . . 
 
loop_ 
 _atom_site_aniso_label 
 _atom_site_aniso_U_11 
 _atom_site_aniso_U_22 
 _atom_site_aniso_U_33 
 _atom_site_aniso_U_23 
 _atom_site_aniso_U_13 
 _atom_site_aniso_U_12 
Zn1 0.02411(17) 0.02488(17) 0.02838(18) -0.00047(8) -0.00019(11) 0.00207(8) 
O4 0.0268(7) 0.0330(7) 0.0429(8) -0.0018(6) 0.0048(6) -0.0037(5) 
O2 0.0290(7) 0.0285(7) 0.0380(7) 0.0012(6) -0.0052(5) 0.0052(5) 
O1 0.0320(7) 0.0375(7) 0.0305(7) -0.0009(6) 0.0013(5) 0.0123(6) 
O14 0.0317(7) 0.0413(8) 0.0357(7) 0.0096(6) -0.0002(6) -0.0074(6) 
O11 0.0280(7) 0.0428(8) 0.0530(9) -0.0227(7) -0.0015(6) 0.0014(6) 
O13 0.0426(8) 0.0467(9) 0.0334(7) 0.0068(6) -0.0084(6) -0.0116(7) 
O12 0.0260(7) 0.0471(9) 0.0557(10) -0.0084(7) -0.0042(6) 0.0070(6) 
O3 0.0344(8) 0.0262(8) 0.0649(11) -0.0007(6) -0.0023(8) 0.0005(5) 
N13 0.0239(7) 0.0366(9) 0.0328(8) 0.0082(7) 0.0021(6) 0.0002(6) 
O1W 0.0480(11) 0.0479(10) 0.0543(11) -0.0051(8) 0.0060(8) -0.0098(7) 
N3 0.0288(8) 0.0345(9) 0.0466(10) -0.0059(8) 0.0048(7) -0.0020(7) 
O2W 0.0407(15) 0.0475(15) 0.107(3) 0.000 -0.0200(16) 0.000 
C1 0.0195(8) 0.0220(8) 0.0327(9) -0.0010(7) -0.0015(7) -0.0016(6) 
C4 0.0269(8) 0.0272(9) 0.0257(8) -0.0003(7) -0.0024(7) -0.0017(7) 
C11 0.0257(8) 0.0269(9) 0.0281(8) 0.0011(7) 0.0007(7) 0.0018(7) 
C14 0.0273(9) 0.0235(8) 0.0304(9) 0.0017(7) 0.0005(7) 0.0027(7) 
C12 0.0267(9) 0.0299(9) 0.0265(8) -0.0021(7) -0.0017(7) 0.0018(7) 
C13 0.0251(8) 0.0256(8) 0.0277(9) -0.0008(7) 0.0018(7) 0.0025(7) 
C3 0.0286(9) 0.0267(9) 0.0341(9) -0.0022(7) 0.0056(7) -0.0006(7) 
C2 0.0339(10) 0.0229(8) 0.0343(10) 0.0013(7) 0.0060(7) 0.0004(7) 
 
_geom_special_details 
; 
 All esds (except the esd in the dihedral angle between two l.s. planes) 
 are estimated using the full covariance matrix.  The cell esds are taken 
 into account individually in the estimation of esds in distances, angles 
 and torsion angles; correlations between esds in cell parameters are only 
 used when they are defined by crystal symmetry.  An approximate (isotropic) 
 treatment of cell esds is used for estimating esds involving l.s. planes. 
; 
 
loop_ 
 _geom_bond_atom_site_label_1 
 _geom_bond_atom_site_label_2 
 _geom_bond_distance 
 _geom_bond_site_symmetry_2 
 _geom_bond_publ_flag 
Zn1 O11 1.9313(15) . ? 
Zn1 O1 1.9496(14) . ? 
Zn1 O4 1.9682(14) 7_666 ? 
Zn1 O14 1.9762(15) 7_656 ? 
O4 C4 1.269(2) . ? 
O4 Zn1 1.9682(14) 7_666 ? 
O2 C1 1.254(2) . ? 
O1 C1 1.262(2) . ? 
O14 C14 1.277(2) . ? 
O14 Zn1 1.9762(15) 7_656 ? 
O11 C11 1.272(2) . ? 
O13 C14 1.223(2) . ? 
O12 C11 1.231(2) . ? 
O3 C4 1.233(2) . ? 
N13 C13 1.487(2) . ? 
N3 C3 1.482(3) . ? 
C1 C2 1.513(3) . ? 
C4 C3 1.530(3) . ? 
C11 C12 1.513(3) . ? 
C14 C13 1.523(3) . ? 
C12 C13 1.522(2) . ? 
C3 C2 1.522(3) . ? 
 
loop_ 
 _geom_angle_atom_site_label_1 
 _geom_angle_atom_site_label_2 
 _geom_angle_atom_site_label_3 
 _geom_angle 
 _geom_angle_site_symmetry_1 
 _geom_angle_site_symmetry_3 
 _geom_angle_publ_flag 
O11 Zn1 O1 111.58(6) . . ? 
O11 Zn1 O4 106.53(6) . 7_666 ? 
O1 Zn1 O4 99.31(6) . 7_666 ? 
O11 Zn1 O14 114.74(7) . 7_656 ? 
O1 Zn1 O14 120.39(6) . 7_656 ? 
O4 Zn1 O14 101.33(6) 7_666 7_656 ? 
C4 O4 Zn1 123.92(13) . 7_666 ? 
C1 O1 Zn1 134.19(13) . . ? 
C14 O14 Zn1 109.47(12) . 7_656 ? 
C11 O11 Zn1 128.38(13) . . ? 
O2 C1 O1 121.99(18) . . ? 
O2 C1 C2 118.94(16) . . ? 
O1 C1 C2 119.05(16) . . ? 
O3 C4 O4 127.02(18) . . ? 
O3 C4 C3 118.89(17) . . ? 
O4 C4 C3 114.01(16) . . ? 
O12 C11 O11 125.44(18) . . ? 
O12 C11 C12 120.26(17) . . ? 
O11 C11 C12 114.29(16) . . ? 
O13 C14 O14 124.07(18) . . ? 
O13 C14 C13 120.72(17) . . ? 
O14 C14 C13 115.08(16) . . ? 
C11 C12 C13 115.20(15) . . ? 
N13 C13 C12 111.71(15) . . ? 
N13 C13 C14 108.63(15) . . ? 
C12 C13 C14 114.57(15) . . ? 
N3 C3 C2 112.35(16) . . ? 
N3 C3 C4 108.62(16) . . ? 
C2 C3 C4 113.94(16) . . ? 
C1 C2 C3 114.97(16) . . ? 
 
loop_ 
 _geom_torsion_atom_site_label_1 
 _geom_torsion_atom_site_label_2 
 _geom_torsion_atom_site_label_3 
 _geom_torsion_atom_site_label_4 
 _geom_torsion 
 _geom_torsion_site_symmetry_1 
 _geom_torsion_site_symmetry_2 
 _geom_torsion_site_symmetry_3 
 _geom_torsion_site_symmetry_4 
 _geom_torsion_publ_flag 
C1 C2 C3 N3 72.7(2) . . . . ? 
C1 C2 C3 C4 -51.4(2) . . . . ? 
N3 C3 C4 O3 30.6(2) . . . . ? 
O2 C1 C2 C3 -28.1(2) . . . . ? 
C11 C12 C13 N13 -69.7(2) . . . . ? 
C11 C12 C13 C14 54.4(2) . . . . ? 
N13 C13 C14 O13 -11.5(2) . . . . ? 
O12 C11 C12 C13 -156.33(19) . . . . ? 
Zn1 O1 C1 C2 -19.2(3) . . . . ? 
Zn1 O11 C11 C12 -173.08(14) . . . . ? 
Zn1 O4 C4 C3 167.31(12) . 7_666 7_666 7_666 ? 
Zn1 O14 C14 C13 -176.44(12) . 7_656 7_656 7_656 ? 
 
loop_
  _refln_index_h
  _refln_index_k
  _refln_index_l
  _refln_F_squared_meas
  _refln_F_squared_sigma
 0 0 1 0.32 0.21
 0 0 -1 3.12 0.48
 0 0 2 5808.47 24.36
 0 0 -2 5764.21 26.88
 0 0 3 0.4 0.27
 0 0 -3 -0.02 0.66
 0 0 3 0.19 0.68
 0 0 4 218.45 6.86
 0 0 4 206.75 5.18
 0 0 4 205.22 3.15
 0 0 5 1.28 0.94
 0 0 5 0.81 0.66
 0 0 5 0.99 0.25
 0 0 6 6921.63 48.71
 0 0 6 7086.53 34.74
 0 0 7 2.48 1.41
 0 0 8 7920.64 62.31
 0 0 9 -0.31 1.02
 0 0 9 1.07 1
 0 0 9 1.78 1.52
 0 0 10 678.39 20.91
 0 0 10 701.06 23.72
 0 0 11 -1.42 2.02
 0 0 11 0.6 0.74
 0 0 12 293.04 17.27
 0 0 -12 302.82 8.98
 0 0 12 293.29 9.22
 0 0 13 2.12 1.32
 0 0 -13 -1.15 1.21
 0 0 -14 79.96 4.68
 0 0 14 80.05 4.88
 0 0 -15 -0.61 0.95
 0 0 15 -0.51 1.11
 0 0 -16 22.02 2.26
 0 0 16 20.96 1.88
 0 0 17 0.21 0.54
 0 0 -17 0.09 0.72
 0 -2 0 375.65 7.11
 0 -2 0 376.09 7.46
 0 -2 1 702.7 10.95
 0 2 -1 673.59 7.91
 0 2 1 705.57 10.95
 0 -2 1 666.61 10.45
 0 2 -1 725.74 8.25
 0 -2 1 730.23 10.46
 0 -2 -1 744.54 10
 0 -2 2 4284.9 27.94
 0 2 2 4083.6 30.32
 0 -2 2 4263.85 25.02
 0 2 -2 4273.67 20.9
 0 -2 -2 4220.89 22.22
 0 -2 2 4024.68 29.78
 0 2 3 4614.65 36.09
 0 2 -3 4728.45 26.58
 0 -2 -3 4623.3 21.49
 0 -2 3 4744.94 30.85
 0 -2 3 4671.72 26.81
 0 -2 3 4783.2 36.21
 0 -2 4 1.16 0.69
 0 -2 -4 2.58 0.52
 0 2 4 1.37 1.45
 0 2 -4 2.95 1
 0 -2 4 1.34 1.09
 0 -2 5 4863.59 33.94
 0 2 5 4784.47 44.37
 0 -2 5 4897.5 45.25
 0 -2 5 4900.41 28.39
 0 2 -5 4889.63 36.88
 0 -2 5 4736.83 27.86
 0 -2 6 238.3 7.11
 0 -2 6 260.28 8.12
 0 -2 6 247.45 6.34
 0 -2 6 251.49 11.38
 0 2 6 259.61 11.31
 0 -2 7 112.34 8.2
 0 -2 7 111.26 5.44
 0 2 7 111.16 7.98
 0 -2 8 654.97 21.31
 0 2 8 680.84 20.91
 0 2 9 257.61 14.03
 0 -2 9 243.36 14.04
 0 -2 10 1900.19 42.01
 0 2 10 1885.18 40.29
 0 2 11 136.32 6.19
 0 -2 -11 150.57 5.64
 0 -2 11 130.04 11.7
 0 2 11 134.69 5.99
 0 2 -11 128.36 5.53
 0 2 11 140.8 11.6
 0 -2 11 130.68 6.02
 0 -2 -12 43.54 3.24
 0 2 12 43.06 7.45
 0 2 12 40.04 3.47
 0 2 -12 39.75 3.21
 0 -2 12 35.69 6.77
 0 -2 12 40.94 3.67
 0 2 12 38.93 3.4
 0 -2 13 10.56 2.05
 0 2 13 13.37 2.29
 0 2 -13 9.82 1.83
 0 2 14 -0.47 1
 0 2 -14 0.1 0.92
 0 -2 14 2.83 1.4
 0 -2 -14 2.73 1.38
 0 2 15 1.19 1.12
 0 2 -15 2.49 1.23
 0 -2 -15 1.82 1.27
 0 -2 15 3.22 1.27
 0 -2 -16 2.21 1.14
 0 2 -16 0.78 0.76
 0 -2 16 1.56 0.9
 0 -2 17 5.94 0.99
 0 -2 -17 5.69 1.14
 0 -4 0 1591.49 22.71
 0 4 0 1600.13 20.4
 0 4 1 69.79 4.77
 0 -4 1 64.05 4.62
 0 -4 -1 75.71 4.84
 0 4 -1 69.65 4
 0 4 -1 65.78 3.64
 0 -4 1 68.19 4.88
 0 -4 2 7.51 1.85
 0 -4 2 7.58 2.07
 0 4 2 12.11 2.35
 0 4 -2 7.69 1.12
 0 -4 -2 8.58 1.85
 0 -4 3 24.01 3.21
 0 4 3 24.85 3.39
 0 4 -3 24.1 1.94
 0 -4 3 24.45 3.53
 0 -4 -3 23.56 2.63
 0 -4 4 196.04 8.95
 0 -4 4 234 10.85
 0 4 4 209.09 10.38
 0 -4 -4 220.62 7.39
 0 -4 5 6.3 2.52
 0 -4 5 3.01 1.68
 0 4 5 4.97 1.98
 0 -4 6 170.06 10.82
 0 -4 6 150.19 8.41
 0 4 6 145.56 9.96
 0 -4 7 -2.52 1.58
 0 -4 7 -0.34 1.87
 0 4 7 -0.97 1.78
 0 -4 8 464.58 20.32
 0 4 8 436.13 19.51
 0 4 9 159.58 12.45
 0 -4 9 157.01 12.74
 0 4 10 319.77 18.47
 0 4 10 340.7 9.56
 0 -4 10 334.89 9.13
 0 -4 10 344.29 19.44
 0 4 11 45.87 3.78
 0 4 11 40.25 6.56
 0 -4 11 46.35 3.67
 0 -4 11 37.69 6.75
 0 -4 -12 45.54 3.4
 0 -4 12 46.29 3.69
 0 4 12 44.57 3.78
 0 -4 -13 2.21 1.25
 0 -4 13 1.22 1.24
 0 4 13 0.86 1.31
 0 -4 14 37.62 3.2
 0 -4 -14 42.02 3.09
 0 -4 15 1.02 0.93
 0 -4 -15 0.28 1.1
 0 -4 -15 1.21 0.98
 0 -4 16 4.09 1.09
 0 -4 16 4.13 1.15
 0 -4 -16 6.08 1.29
 0 -4 -17 0.78 0.65
 0 -4 17 1.22 0.59
 0 -4 17 0.36 0.57
 0 -6 0 5227.37 53.53
 0 6 0 5413.6 48.54
 0 -6 -1 0.85 1.34
 0 -6 1 2.6 1.62
 0 6 1 2.76 1.65
 0 -6 -2 1174.48 24.38
 0 6 2 1177.23 25.68
 0 -6 2 1156.79 26.18
 0 -6 3 53.87 6.26
 0 6 3 46.18 5.51
 0 -6 3 50.44 5.65
 0 -6 -3 55.4 5.31
 0 -6 -4 701.41 17.84
 0 6 4 691.35 22.38
 0 -6 4 697.71 22.16
 0 -6 4 666.9 20.98
 0 -6 5 9.52 2.73
 0 -6 5 12.66 3.77
 0 6 6 1.74 2.17
 0 -6 6 4.21 2.19
 0 -6 6 2.96 1.8
 0 6 7 66.02 8.28
 0 -6 7 68.85 7.34
 0 -6 7 80.34 9.04
 0 6 8 1783.86 21.52
 0 6 8 1799.39 44.28
 0 -6 8 1765.75 20.68
 0 -6 8 1864.39 37.83
 0 -6 -8 1799.06 23.14
 0 -6 9 102.34 5.25
 0 -6 -9 106.08 5.82
 0 -6 9 105.35 11.39
 0 6 9 104.77 5.47
 0 6 9 90.39 10.57
 0 -6 10 1255.13 18.3
 0 -6 -10 1194.82 19.81
 0 6 10 1217.57 18.33
 0 -6 11 81.7 4.85
 0 6 11 82.28 4.87
 0 -6 11 77.27 4.89
 0 -6 12 494.06 11.27
 0 6 12 483.38 11.05
 0 -6 12 514.18 11.96
 0 -6 -12 490.44 10.97
 0 -6 13 24.87 2.55
 0 6 13 25.35 2.51
 0 -6 -13 21.09 2.31
 0 -6 13 21.72 2.54
 0 -6 -14 50.43 3.16
 0 -6 -14 48.96 3.16
 0 -6 14 47.41 3.16
 0 -6 14 48.98 3.33
 0 -6 14 45.37 2.94
 0 -6 15 4.74 1.15
 0 -6 -15 4.5 1.1
 0 -6 -15 7.25 1.15
 0 -6 -16 84.13 2.67
 0 -6 -16 75.6 2.67
 0 -8 0 2575.52 25.42
 0 -8 0 2520.35 45.79
 0 -8 1 25.34 2.81
 0 -8 -1 25.45 2.75
 0 -8 -1 18.14 4.42
 0 -8 1 29.67 5.22
 0 -8 2 794.87 12.77
 0 -8 2 802.59 14.31
 0 -8 -2 759.55 24.29
 0 -8 -2 758.11 14.08
 0 -8 2 792.47 26.49
 0 -8 3 4.75 1.49
 0 -8 3 2.8 1.09
 0 -8 -3 4.45 1.42
 0 -8 3 3.52 1
 0 -8 3 3.57 2.39
 0 -8 4 25.56 5.01
 0 -8 -4 37.95 3.38
 0 -8 4 24.45 2.46
 0 -8 4 24.74 2.75
 0 -8 4 34.71 3.14
 0 8 4 19.89 4.46
 0 -8 5 36.73 3.32
 0 -8 -5 37.85 3.45
 0 8 5 47.72 6.98
 0 8 5 34.11 3.28
 0 -8 5 40.63 6.58
 0 -8 5 38.76 3.03
 0 -8 5 37.06 3.43
 0 -8 -6 175.5 7.37
 0 8 6 172.32 14.12
 0 -8 6 182.54 7.31
 0 -8 6 163.34 6.35
 0 8 6 173.62 6.99
 0 -8 6 177.61 7.26
 0 -8 6 169.57 12.89
 0 -8 7 99.62 5.49
 0 -8 -7 100.39 5.72
 0 8 7 107.79 5.55
 0 -8 7 101.73 5.1
 0 -8 7 103.13 5.72
 0 -8 8 122.16 5.54
 0 8 8 121.38 5.87
 0 -8 8 127.11 6.2
 0 -8 -8 127.33 6.39
 0 -8 9 13.87 1.93
 0 -8 9 13.34 2.24
 0 -8 -9 14.54 2.53
 0 8 9 13.89 2.2
 0 -8 10 216.52 7.02
 0 -8 -10 219.58 8.11
 0 -8 10 223.74 7.79
 0 8 10 220.05 7.26
 0 8 11 2.09 0.85
 0 -8 11 1.81 1.25
 0 -8 -11 2.77 1.48
 0 -8 11 2.39 1.23
 0 -8 12 169.54 5.84
 0 -8 12 178.34 6.11
 0 -8 -12 188.14 6.1
 0 -8 -13 43.98 2.73
 0 -8 13 41.28 2.65
 0 -8 14 21.02 1.64
 0 -8 -14 24.21 1.75
 0 -10 0 811.71 15.28
 0 -10 1 19.08 2.67
 0 -10 -1 24.17 2.86
 0 -10 2 363.02 10.28
 0 -10 -2 344.9 10.08
 0 -10 3 11.22 2.15
 0 -10 -3 9.67 1.98
 0 -10 4 2.31 1.32
 0 -10 -4 1.46 1.38
 0 -10 4 1.61 1.16
 0 -10 5 142.49 6.17
 0 -10 -5 138.67 6.41
 0 -10 5 134.65 6.17
 0 -10 6 155.82 6.31
 0 -10 6 153.4 6.43
 0 -10 -6 154.45 6.69
 0 -10 7 10.78 1.81
 0 -10 -7 11.77 1.77
 0 -10 7 11.43 1.99
 0 -10 -7 8.97 1.92
 0 -10 -8 186.72 5.68
 0 -10 -8 199.34 7.1
 0 -10 8 189.51 6.6
 0 -10 9 0.08 0.87
 0 -10 -9 1.52 0.99
 0 -10 -9 2.03 1.3
 0 -10 10 265.7 6.66
 0 -10 -10 256.85 6.19
 0 -10 11 3.38 0.93
 0 -10 -11 6.41 1.13
 0 -10 -12 1.85 0.57
 0 -10 -12 1.09 0.56
 0 -10 12 1.88 0.55
 0 -12 0 370.02 8.76
 0 -12 1 1.37 1.13
 0 -12 -1 3.07 1.21
 0 -12 -2 120.53 4.99
 0 -12 2 126.03 5.09
 0 -12 3 111.34 4.68
 0 -12 -3 115.16 4.84
 0 -12 -4 62.92 3.25
 0 -12 4 65.98 3.5
 0 -12 -4 63.95 3.52
 0 -12 -5 76.12 3.67
 0 -12 -5 70.24 3.24
 0 -12 5 77.81 3.63
 0 -12 6 0.19 0.73
 0 -12 -6 1.52 0.96
 0 -12 -6 0.91 0.71
 0 -12 -7 29.23 2.04
 0 -12 7 27.63 1.9
 0 -12 8 261.15 4.8
 1 -1 -18 30.07 1.72
 1 1 -17 1.76 0.79
 1 -1 -17 0.17 0.8
 -1 -1 17 1.31 0.58
 1 1 -16 164.53 5.73
 1 -1 -16 162.21 5.86
 -1 -1 16 164.28 5.22
 -1 -1 15 22.65 2.4
 1 1 -15 22.79 2.58
 1 -1 -15 18.99 2.48
 1 1 -14 328.08 9.3
 -1 1 14 332.97 9.46
 1 -1 -14 335.87 9.72
 -1 -1 14 324.59 8.89
 -1 -1 13 58.33 4.28
 1 1 -13 62.97 4.21
 1 -1 -13 57.82 4.2
 -1 1 13 61.77 4.3
 -1 -1 12 46.8 7.2
 -1 -1 12 33.45 3.26
 1 1 -12 39.43 3.32
 -1 1 12 37.71 3.45
 -1 1 11 108.17 9.66
 -1 -1 11 97.43 10.07
 -1 -1 11 102.37 5.35
 -1 1 11 107.49 5.32
 -1 1 11 114.33 10.28
 1 1 -11 99.41 4.9
 -1 1 11 100.91 5.18
 -1 -1 10 5.28 2.24
 -1 1 10 4.89 1.95
 -1 -1 9 62.18 6.8
 -1 -1 9 47.6 5.01
 -1 1 9 52.98 6.41
 -1 1 8 423.93 15.79
 -1 -1 8 438.45 14.13
 -1 1 7 65.58 5.89
 1 1 -7 54.37 5.33
 -1 -1 7 63.12 4.93
 -1 -1 7 57.3 4.29
 -1 -1 6 2261.68 24.2
 -1 -1 6 2176.9 19.74
 -1 -1 6 2169.61 26.13
 -1 1 6 2217.26 30.74
 1 1 -6 2134.04 29.48
 -1 -1 5 2263.44 21.61
 -1 1 5 2311.01 28.53
 1 1 -5 2306.65 27.28
 -1 -1 4 1034.53 12.48
 1 -1 -4 1045.06 17.89
 -1 1 4 1048.7 17.29
 1 1 -4 1006.4 16.03
 -1 -1 3 1721.46 13.11
 1 -1 -3 1691.99 19.84
 -1 1 3 1706.8 19.45
 1 -1 -2 2666.42 14.78
 1 -1 -2 2684.35 21.21
 1 -1 -1 29.92 1.61
 1 -1 -1 29.33 1.7
 1 -1 -1 32.22 1.86
 1 1 -1 32.84 1.96
 1 1 0 15.66 1.33
 1 -1 0 13.74 0.77
 1 -1 1 156.85 3.95
 1 1 1 150 4.38
 1 -1 1 146.69 3.94
 1 -1 2 1473.17 15.26
 1 -1 2 1502.11 16
 1 -1 2 1446.33 7.58
 1 -1 2 1434.69 13.38
 1 -1 2 1469.28 12.87
 1 1 2 1480.07 15.77
 1 -1 3 2839.17 25.22
 1 1 3 2786.9 24.63
 1 -1 3 2645.7 15.43
 1 -1 3 2712.83 18.4
 1 -1 3 2786.76 24.19
 1 -1 3 2729.91 20.26
 1 -1 4 7454.76 31.89
 1 -1 4 7354.85 36.06
 1 -1 4 7321.69 46.37
 1 1 4 7297.7 44.27
 1 -1 4 7426.17 32.39
 1 -1 5 899.42 11.46
 1 -1 5 908.91 17.27
 1 -1 5 882.14 13.28
 1 1 5 873.69 17.04
 1 -1 5 875.51 13.16
 1 -1 5 880.11 17.88
 1 -1 6 1587.44 15.39
 1 -1 6 1588.4 20.1
 1 -1 6 1595.77 26.33
 1 -1 6 1574.97 24.84
 1 1 6 1559.66 24.9
 1 -1 6 1576.84 18.45
 1 1 7 170.57 9.18
 1 -1 7 178.01 7.55
 1 -1 7 157.47 8.53
 1 1 7 172.93 7.65
 1 -1 7 161.84 9.3
 1 -1 8 774.27 19.95
 1 1 8 731.17 20.17
 1 -1 8 728.09 16.63
 1 1 8 752.9 19.87
 1 -1 8 768.89 21.91
 1 -1 9 132.02 8.89
 1 1 9 125.71 8.93
 1 -1 9 128.47 9.78
 1 1 9 117.6 8.82
 1 1 10 3.84 2.38
 1 1 10 1.45 2.16
 1 -1 10 4.52 2.52
 1 1 11 137.44 6.24
 -1 1 -11 151.3 5.98
 1 -1 11 140.98 6.24
 1 -1 11 155.14 12.17
 1 1 11 146.03 6.36
 1 1 12 930.71 16.68
 -1 1 -12 951.46 15.39
 1 -1 12 976.18 16.84
 1 -1 12 928.5 31.28
 1 1 12 973.89 16.68
 1 -1 13 3.59 1.57
 1 1 13 6.57 1.9
 -1 1 -13 4.44 1.3
 1 -1 14 1002.1 17.12
 -1 -1 -14 975.5 16.25
 1 1 14 1010.07 16.8
 -1 1 -14 976.72 15.68
 1 1 15 5.91 1.68
 -1 1 -15 8.45 1.61
 -1 -1 -15 4.63 1.45
 1 -1 15 5.46 1.62
 -1 -1 -16 193.49 6.25
 1 -1 16 185.33 5.86
 1 1 16 184.48 5.47
 -1 1 -16 185.07 5.72
 -1 -1 -17 49.13 2.69
 1 -1 17 50.29 2.55
 1 -3 -17 3.9 0.91
 -1 -3 17 1.5 0.71
 -1 -3 16 339.48 7.45
 1 -3 -16 354.24 8.17
 1 -3 -16 339.33 6.75
 1 3 -15 5.31 1.29
 -1 -3 15 4.81 1.25
 1 -3 -15 5.34 1.51
 -1 3 14 402.55 9.45
 1 -3 -14 398.1 10.22
 -1 -3 14 405.18 9.98
 1 3 -14 396.16 9.54
 1 -3 -14 404.57 9.53
 1 3 -13 18.01 2.2
 -1 3 13 14.43 2.35
 1 -3 -13 11.36 1.84
 -1 3 13 12.66 2.01
 -1 -3 13 13.82 2.14
 -1 -3 12 331.14 9.4
 -1 3 12 335 9.57
 1 -3 -12 322.59 8.83
 1 3 -12 333.69 9.18
 -1 3 11 27.31 5.82
 1 -3 -11 27.76 2.68
 1 3 -11 29.52 2.78
 -1 3 11 30.57 2.97
 -1 -3 11 33.57 6.46
 -1 -3 11 30.83 2.95
 -1 -3 11 29.78 3.03
 -1 3 10 191.77 13.83
 -1 -3 10 185.48 13.87
 -1 3 9 11.6 3.63
 -1 -3 9 12.32 3.35
 -1 -3 8 60.94 7.21
 -1 3 8 58.67 6.91
 -1 -3 7 200.35 11.67
 -1 3 7 224.3 12.35
 -1 -3 7 227.47 9.39
 1 3 -7 196.24 9.46
 1 3 -6 4151.54 39.64
 -1 -3 6 4079.6 48.15
 -1 -3 6 4133.29 39.24
 -1 3 5 177.52 9.46
 -1 -3 5 172.97 7.75
 -1 -3 5 179.76 9.35
 1 3 -5 171.6 7.34
 1 -3 -5 175.61 5.41
 -1 -3 4 3686.18 38.48
 1 -3 -4 3664.7 26.07
 -1 3 4 3780.66 39.76
 -1 -3 4 3727.21 34.54
 1 3 -4 3702.21 30.77
 -1 3 3 69.75 5.09
 -1 -3 3 65.43 4.78
 1 -3 -3 69.89 3.76
 1 3 -3 75.53 4.06
 -1 -3 3 73.41 4.73
 -1 -3 2 7.85 1.67
 1 -3 -2 6.9 1.34
 1 3 -2 7.96 1.32
 -1 3 2 7.89 1.83
 1 3 -1 21.47 2.23
 1 -3 -1 21.3 2.31
 1 3 -1 18.47 2.15
 -1 -3 1 19.7 2.24
 -1 3 1 20.59 2.35
 -1 3 0 1015.53 13.33
 1 -3 0 992.7 15.43
 1 3 0 947.28 14.8
 -1 -3 0 1063.04 13.53
 1 -3 0 1054.36 16.37
 -1 3 -1 0.28 0.43
 -1 -3 -1 0.98 0.78
 1 -3 1 0.51 0.91
 1 -3 1 0.87 0.76
 1 -3 1 0.69 0.97
 -1 3 -1 1.31 0.43
 1 3 1 0.35 0.78
 1 -3 2 16.73 2.24
 1 -3 2 20.03 2.38
 -1 -3 -2 17.64 1.97
 1 -3 2 14.35 2.24
 1 3 2 14.64 2.38
 1 -3 3 2.33 1.15
 1 -3 3 1.95 1.52
 1 3 3 4.01 1.57
 -1 -3 -3 3.27 0.89
 1 -3 3 4.05 1.22
 1 3 4 4608.11 44.52
 1 -3 4 4620.23 44.62
 1 -3 4 4655.19 35.18
 1 -3 4 4721.44 38.16
 1 3 5 419.05 14.48
 1 -3 5 406.67 10.72
 1 -3 5 377.72 14.04
 1 -3 5 420.06 11.8
 1 -3 6 1089.1 17.92
 1 3 6 1082 25.05
 1 -3 6 1048.05 19.18
 1 -3 7 91.73 5.87
 1 -3 7 97.44 8.23
 1 3 7 82.22 7.56
 1 3 8 1146.47 29.32
 1 -3 8 1118.01 29.64
 1 -3 9 73.27 8.21
 1 3 9 65.15 7.44
 1 3 10 36.44 3.28
 1 -3 10 44.13 6.57
 1 3 10 35.42 6.48
 1 3 11 1.05 1.34
 1 -3 11 -0.24 0.92
 1 3 11 -2.6 1.26
 1 3 11 0.6 1.07
 1 3 12 101.38 5.35
 -1 -3 -12 92.92 4.7
 1 -3 12 96.58 5.36
 1 3 12 100.4 5.57
 1 -3 13 66.91 4.56
 1 3 13 68.6 4.49
 1 -3 13 70.46 4.48
 -1 -3 -13 61.53 3.88
 1 3 13 70.13 4.7
 1 -3 14 150.07 6.26
 1 3 14 156.39 6.27
 1 -3 15 0.9 1.12
 1 3 15 -0.51 0.76
 -1 -3 -15 -0.72 1.05
 1 -3 16 235.84 6.4
 -1 -3 -16 240.14 6.62
 1 -3 17 22.26 1.7
 -1 -3 -17 24.44 1.85
 1 -5 -16 341.39 6.19
 1 -5 -16 347.83 6.82
 -1 -5 16 339.19 6.69
 -1 -5 15 0.66 0.95
 1 -5 -15 1.57 1.04
 1 -5 -15 1.07 0.9
 -1 -5 15 1.86 0.95
 1 -5 -14 481.24 9.93
 1 -5 -14 467.26 10.17
 -1 -5 14 481.68 10.35
 -1 5 13 92.8 4.8
 1 -5 -13 98.02 4.92
 -1 -5 13 102.19 5.15
 -1 5 12 56.42 3.92
 1 -5 -12 55.49 3.83
 -1 -5 12 63.05 4.25
 -1 -5 11 4.25 1.5
 -1 5 11 5.04 1.57
 -1 5 10 80.48 9.8
 -1 5 10 90.18 4.95
 -1 -5 10 98.88 5.18
 -1 -5 10 87.26 10.51
 -1 -5 9 19.76 5.35
 -1 -5 9 17.14 2.21
 1 -5 -9 20.26 2.64
 -1 5 9 23.47 5.18
 -1 5 9 18.39 2.39
 -1 -5 8 421.83 20.29
 -1 5 8 414.07 20.24
 -1 -5 8 433.33 16.84
 -1 -5 7 60.61 7.37
 -1 -5 7 55.52 6.08
 -1 5 7 65.2 7.79
 -1 -5 6 1037.25 28.22
 -1 5 6 977.85 27.59
 -1 -5 6 977.11 24.21
 -1 -5 5 221.18 11.16
 -1 -5 5 195.05 11.46
 -1 5 5 213.59 12.15
 -1 -5 4 86.88 7.09
 -1 5 4 76.06 6.95
 1 -5 -4 72.26 5.22
 -1 -5 4 75.43 6.39
 1 -5 -3 234.45 9.47
 -1 5 3 238.11 11.18
 -1 -5 3 241.84 11.01
 -1 -5 3 240.96 11.11
 1 5 -2 453.26 11.31
 -1 5 2 439.65 14.05
 -1 -5 2 434.62 14.43
 -1 -5 2 427.91 13.63
 1 -5 -2 436.58 13.17
 -1 5 1 795.55 17.45
 1 -5 -1 802.06 18.32
 1 5 -1 741.04 16.24
 1 5 -1 822.38 16.49
 -1 -5 1 762.58 18.62
 -1 -5 1 785.08 17.44
 1 5 0 187.92 8.6
 -1 -5 0 196.63 9.18
 1 -5 0 178.11 8.84
 1 5 0 209.38 8.98
 -1 5 0 180.13 7.59
 -1 5 -1 263.03 8.27
 1 5 1 264.97 10.69
 -1 -5 -1 247.12 10.13
 1 -5 1 261.09 10.87
 1 -5 2 152.28 8.85
 -1 -5 -2 137.95 7.39
 1 5 2 136.89 8.1
 1 -5 2 133.07 8.03
 1 -5 3 311.32 12.5
 -1 -5 -3 318.77 10.88
 1 -5 3 327.19 13.46
 1 5 3 287.6 12.63
 -1 -5 -4 3648.71 35.62
 1 -5 4 3697.11 44.21
 1 5 4 3718.28 48.42
 1 -5 4 3777.97 48.65
 1 -5 5 60.75 6.65
 1 -5 5 54.8 5.64
 1 5 5 52.47 6.58
 1 5 6 2378.37 43.54
 1 -5 6 2448.93 37.84
 1 -5 6 2466.58 44.3
 1 -5 7 108.66 8.4
 1 -5 7 99.19 9.37
 1 5 7 115.42 10.23
 1 -5 8 72.39 6.85
 1 5 8 56.65 7.46
 1 -5 8 77.25 8.69
 1 -5 9 47.21 7.4
 1 5 9 52.12 7.74
 1 5 9 49.64 3.91
 -1 -5 -9 52.13 4.16
 1 -5 9 44.87 3.42
 1 -5 10 271.76 17.91
 1 5 10 259.16 8.7
 1 -5 10 259.23 8.3
 1 5 10 263.57 17.45
 1 -5 11 11.21 2.09
 1 5 11 10.29 2.31
 -1 -5 -12 279.31 8.31
 1 5 12 293.1 9.24
 1 -5 12 289.97 8.88
 -1 -5 -13 47.12 3.41
 1 -5 13 48.91 3.68
 1 5 13 53.19 3.93
 1 -5 14 327.22 8.6
 -1 -5 -14 323.07 7.94
 1 5 14 330.61 8.68
 1 -5 15 -0.88 0.96
 -1 -5 -15 -0.32 1.01
 -1 -5 -15 0.95 0.68
 1 -5 15 0.04 0.89
 -1 -5 -16 16.68 1.71
 1 -5 16 17.69 1.69
 1 -7 -15 2.56 0.77
 -1 -7 15 1.44 0.56
 -1 -7 14 71.66 3.38
 1 -7 -14 76.27 3.54
 1 -7 -13 15.2 1.96
 -1 -7 13 15.13 1.93
 -1 -7 13 13.61 1.78
 -1 -7 12 169.2 6.41
 -1 -7 12 162.85 6.11
 1 -7 -12 167.56 6.25
 1 -7 -11 429.49 10.3
 -1 -7 11 447.03 10.83
 -1 -7 11 431.31 10.51
 -1 -7 10 3.93 1.57
 -1 -7 10 4.02 1.36
 1 -7 -10 2.75 1.45
 -1 -7 9 7.87 1.77
 1 -7 -9 8.27 2.06
 -1 -7 9 7.55 1.86
 1 -7 -8 126.56 6.41
 -1 -7 8 102.36 11.26
 -1 -7 8 129.58 11.29
 -1 -7 8 142.23 6.5
 -1 -7 8 135.49 6.12
 -1 7 8 131.26 12.99
 -1 -7 7 294.99 17.76
 -1 -7 7 292.58 9.06
 -1 -7 7 289.74 16.23
 -1 7 7 300.22 18.27
 -1 -7 7 297.96 8.75
 1 -7 -7 304.46 9.47
 -1 -7 6 902.46 14.9
 -1 7 6 885.05 29.97
 -1 -7 6 905.42 28.06
 -1 -7 6 912.51 15.61
 1 -7 -6 894.64 15.78
 -1 -7 6 911.6 29.75
 -1 -7 5 11.88 3.63
 -1 -7 5 10.65 3.46
 -1 7 5 18.59 4.33
 -1 -7 4 1278.04 32.01
 -1 -7 4 1321.79 32.67
 -1 7 4 1278.06 32.33
 -1 -7 3 -2.38 1.99
 -1 7 3 1.8 1.84
 1 -7 -3 0.6 1.13
 -1 7 2 370.16 15.45
 1 -7 -2 369.66 15.46
 -1 -7 1 223.71 12.69
 1 -7 -1 222.82 12.38
 1 -7 0 176.04 11.05
 -1 -7 0 166.18 10.83
 1 7 1 16.23 3.51
 1 -7 1 15.64 3.58
 -1 -7 -1 15.71 3.58
 1 -7 2 851.32 25.12
 1 7 2 877.62 24.88
 -1 -7 -2 858.94 23.35
 1 7 3 84.6 8.27
 1 -7 3 83.32 8.17
 -1 -7 -3 72.63 6.61
 1 7 4 1677.81 38.14
 1 -7 4 1788.83 37.71
 1 7 5 -0.12 1.54
 1 -7 5 4.77 2.05
 1 -7 6 302.97 7.97
 1 -7 6 300.89 9.27
 1 -7 6 299.1 8.23
 -1 -7 -6 294.29 9.12
 1 -7 6 291.45 15.93
 1 -7 6 315.39 18.21
 1 7 6 302.57 17.96
 1 7 6 288.38 8.93
 1 7 7 30.46 5.91
 -1 -7 -7 36.21 3.43
 1 -7 7 34.11 2.99
 1 -7 7 36.65 3.4
 1 -7 7 34.38 2.9
 1 -7 7 40.15 7.31
 1 7 7 31.49 3.11
 1 -7 7 30.15 5.37
 1 7 8 93.44 5.29
 1 -7 8 83.83 4.63
 1 -7 8 85.35 5.31
 1 7 8 80.05 10.49
 1 -7 8 87.11 4.76
 -1 -7 -8 93.93 5.51
 1 -7 8 93.04 10.43
 1 -7 9 137.8 6.05
 1 -7 9 128.01 5.71
 1 -7 9 134.3 6.59
 1 7 9 130.08 6.32
 -1 -7 -9 125.51 6.42
 1 -7 10 8.75 1.64
 -1 -7 -10 12.09 2.39
 1 7 10 8.3 1.79
 1 -7 10 12.05 2.37
 1 -7 10 12.39 2.02
 1 7 11 7.38 1.77
 1 -7 11 10.94 2.03
 1 -7 11 6.18 1.6
 1 -7 11 8.86 1.57
 1 -7 12 464.5 11.02
 -1 -7 -12 454.31 10.11
 1 7 12 465.73 10.4
 1 7 13 4.77 1.15
 -1 -7 -13 5.36 1.34
 1 -7 13 2.97 1.27
 -1 -7 -14 241.91 5.96
 1 -7 14 228.16 6.16
 -1 -7 -15 1.02 0.56
 1 -7 15 1.71 0.69
 1 -9 -13 0.94 0.68
 -1 -9 13 1.22 0.53
 -1 -9 12 108.38 3.92
 1 -9 -12 110.56 4.06
 -1 -9 11 2.47 1.12
 -1 -9 11 1.16 0.91
 1 -9 -11 1.45 1.14
 -1 -9 10 1.42 0.97
 -1 -9 10 2.42 1.23
 1 -9 -10 1.65 1.12
 -1 -9 9 143.97 6.04
 -1 -9 9 159.23 6.49
 1 -9 -9 147.83 6.48
 -1 -9 8 16.01 2.09
 1 -9 -8 20.58 2.31
 1 -9 -8 21.16 2.72
 -1 -9 8 23.88 2.65
 -1 -9 8 26.17 2.86
 1 -9 -7 3.41 1.55
 -1 -9 7 6.77 1.79
 -1 -9 7 7.41 1.73
 1 -9 -6 516.8 12.75
 -1 -9 6 532.99 12.41
 -1 -9 6 520.26 12.62
 -1 -9 5 64.05 4.54
 -1 -9 5 72.85 4.64
 1 -9 -5 66.1 4.62
 -1 -9 4 1079.54 17.31
 -1 -9 4 1030.92 17.65
 1 -9 -4 1020.34 17.5
 -1 -9 3 65.52 4.33
 -1 -9 3 63.57 4.43
 1 -9 -3 64.79 4.53
 -1 -9 2 657.72 13.84
 1 -9 -2 673.75 24.66
 1 -9 -2 679.57 14.11
 -1 -9 2 674.36 13.65
 -1 -9 2 688.68 26.53
 1 -9 -1 183.79 7.36
 -1 -9 1 183 13.7
 -1 -9 1 176.96 7.05
 1 -9 -1 178.77 6.2
 1 -9 0 260.57 8.67
 -1 -9 0 243.55 8.31
 1 -9 0 252.3 15.8
 -1 -9 0 249.11 15.54
 -1 -9 -1 180.86 12.76
 -1 -9 -1 173.37 6.94
 1 -9 1 159.18 6.81
 1 -9 1 158.86 6.2
 1 -9 1 168.86 13.15
 1 -9 2 560.54 12.71
 -1 -9 -2 558.15 12.56
 1 -9 2 535.73 11.27
 1 -9 2 538.15 23.48
 1 -9 3 15.04 2.24
 1 -9 3 14.71 2.13
 1 -9 3 15.61 2.3
 -1 -9 -3 15.89 2.42
 1 -9 4 1401.31 20.37
 1 -9 4 1439.11 18.23
 -1 -9 -4 1406.12 20.37
 1 -9 4 1446.25 19.8
 1 9 5 6.06 1.76
 -1 -9 -5 7.54 1.87
 1 -9 5 6.98 1.57
 1 -9 5 5.34 1.46
 1 -9 5 5.39 1.73
 1 -9 6 590.51 11.42
 -1 -9 -6 580.18 13.37
 1 -9 6 600.76 12.75
 1 -9 6 601.57 13.53
 1 9 6 593.78 13.05
 1 -9 7 -0.58 0.88
 1 -9 7 1.1 0.8
 -1 -9 -7 5.63 1.81
 1 -9 7 6.35 1.81
 1 9 7 2.21 1.65
 1 9 8 313.03 9.01
 1 -9 8 293.24 8.59
 -1 -9 -8 305.57 9.48
 1 -9 8 324.1 9.53
 1 -9 9 -0.36 1.12
 1 9 9 1.96 1.04
 1 -9 9 2.1 1.08
 -1 -9 -9 -0.4 1.13
 1 9 10 30.49 2.52
 1 -9 10 29.35 2.78
 1 9 11 13.25 1.6
 -1 -9 -11 12.19 1.76
 1 -9 11 12.93 1.73
 -1 -9 -12 102.55 3.9
 1 -9 12 111.48 4.15
 -1 -9 -13 10.42 1.17
 1 -9 13 9.87 1.16
 -1 -11 10 19.04 1.36
 1 -11 -10 21.57 1.47
 -1 -11 9 5.24 1
 1 -11 -9 7.44 1.18
 1 -11 -8 11.22 1.3
 1 -11 -8 12.91 1.52
 -1 -11 8 12.74 1.6
 1 -11 -8 13.15 1.81
 1 -11 -7 44.77 3.21
 -1 -11 7 47.31 3.06
 1 -11 -7 46.5 2.73
 1 -11 -7 42.09 2.72
 1 -11 -6 321.55 8.56
 -1 -11 6 323.96 8.16
 1 -11 -6 294.82 7.22
 1 -11 -6 296.58 7.43
 1 -11 -5 14.95 1.81
 1 -11 -5 19.71 2.47
 -1 -11 5 18.19 2.24
 -1 -11 4 360.95 9.25
 1 -11 -4 335.22 7.9
 1 -11 -4 363.6 9.59
 -1 -11 3 7.89 1.7
 1 -11 -3 6.63 1.93
 -1 -11 2 235.3 7.7
 1 -11 -2 233.95 7.91
 1 -11 -1 51.5 3.87
 -1 -11 1 47.98 3.66
 -1 -11 0 12.16 2.03
 1 -11 0 8.48 1.95
 1 -11 1 62.22 4.2
 -1 -11 -1 70.08 4.33
 -1 -11 -2 278.35 8.47
 1 -11 2 285.73 8.62
 1 -11 3 6.5 1.71
 -1 -11 -3 5.78 1.67
 1 11 3 8.19 1.66
 -1 -11 -4 419.4 10.21
 1 11 4 454.36 9.78
 1 -11 4 441 10.49
 1 11 5 10.38 1.71
 1 -11 5 8.43 1.68
 -1 -11 -5 7.36 1.7
 -1 -11 -6 347.14 7.8
 1 -11 6 364.44 8.93
 -1 -11 -6 347.65 8.87
 -1 -11 -7 65.91 3.13
 1 -11 7 69.52 3.8
 -1 -11 -7 68.46 3.87
 -1 -11 -8 10.3 1.57
 1 -11 8 10.15 1.54
 1 -11 9 58.64 2.9
 -1 -11 -9 58.64 2.61
 1 -11 10 20.61 1.5
 -1 -11 -10 18.75 1.32
 1 -13 -4 70.99 2.53
 -1 -13 4 73.98 2.62
 1 -13 -4 70.28 2.69
 -1 -13 3 21.6 1.6
 1 -13 -3 20.98 1.67
 1 -13 -3 18.61 1.46
 -1 -13 2 13.77 1.35
 1 -13 -2 15.81 1.55
 1 -13 -2 14.3 1.41
 -1 -13 1 117.48 3.8
 1 -13 -1 107.56 3.57
 1 -13 -1 120.67 3.96
 -1 -13 0 5.18 0.95
 1 -13 0 3.95 0.88
 1 -13 0 4.02 0.95
 1 -13 1 11.63 1.21
 -1 -13 -1 10.84 1.29
 1 -13 1 11.49 1.39
 1 -13 2 19.37 1.4
 -1 -13 -2 25.14 1.82
 -1 -13 -2 23.17 1.7
 1 -13 2 21.95 1.76
 -1 -13 -3 9.84 1.12
 -1 -13 -3 10.44 1.2
 1 -13 3 9.84 1.05
 1 -13 3 10.81 1.24
 -1 -13 -4 315.17 5.59
 1 -13 4 273.32 4.85
 -1 -13 -4 288.92 4.84
 1 -13 4 308.96 5.48
 2 0 -18 28.08 1.64
 2 0 -17 0.11 0.75
 2 0 -16 5.63 1.38
 -2 0 15 1.5 0.96
 2 0 -15 0.18 1.15
 -2 0 14 29.71 2.75
 2 0 -14 28.45 3
 2 0 -13 0.81 1.29
 -2 0 13 -0.99 1.18
 -2 0 12 481.82 11.54
 2 0 -12 452.73 10.98
 -2 0 12 502.31 23.49
 -2 0 11 -0.72 0.98
 -2 0 11 1.79 1.88
 2 0 -11 -0.67 0.96
 -2 0 10 1553.52 33.8
 -2 0 9 -0.45 0.83
 -2 0 8 612.27 18.43
 -2 0 7 4.5 1.64
 2 0 -7 0.8 0.96
 -2 0 6 465.43 13.63
 2 0 -6 459.48 14.54
 2 0 -5 0.37 1.09
 2 0 -4 283.96 9.23
 2 0 -3 0.24 0.73
 2 0 -2 329.28 4.12
 2 0 -2 343.3 7.85
 2 0 -1 -0.03 0.46
 2 0 -1 0.29 0.46
 2 0 0 4645.75 23.85
 2 0 0 4634.15 20.31
 2 0 1 2.56 0.67
 2 0 1 0.09 0.56
 2 0 2 472.26 9.28
 2 0 2 469.2 8.01
 2 0 2 463.34 7.75
 2 0 3 0.38 0.58
 2 0 3 0.82 0.68
 2 0 3 0.9 0.88
 2 0 4 2847.13 25.1
 2 0 4 2887.73 26.16
 2 0 4 2813.99 26.91
 2 0 5 2.04 1.26
 2 0 5 1.11 1.12
 2 0 5 0.52 0.65
 2 0 6 349.49 11.58
 2 0 6 341.82 10.53
 2 0 6 332.92 10.57
 2 0 7 -0.01 1.19
 2 0 7 0.17 0.35
 2 0 7 2.07 1.27
 2 0 8 1082.5 22.41
 2 0 8 1058.63 24.08
 2 0 9 1.75 1.5
 2 0 9 0.05 0.93
 2 0 9 1 1.45
 2 0 10 976.58 27.18
 2 0 10 941.32 27.1
 2 0 11 1.33 1.2
 2 0 11 1.26 1.12
 2 0 12 681.35 14.29
 -2 0 -13 0.32 1.01
 2 0 13 1.04 1.29
 2 0 14 36.48 3.45
 -2 0 -14 37.99 3.29
 2 0 15 2.29 1.36
 -2 0 -15 1.46 1.1
 -2 0 -16 264.6 6.84
 2 0 16 269.72 7.6
 2 0 16 248.76 6.72
 2 0 17 -0.27 0.6
 -2 0 -17 0.59 0.58
 2 -2 -18 16 1.25
 2 -2 -17 39.13 2.5
 2 2 -17 35.94 2.17
 2 -2 -16 23.16 2.31
 2 -2 -16 19.67 1.78
 -2 -2 16 20.36 1.94
 2 2 -16 19.68 2.09
 -2 -2 15 -1.51 0.9
 2 2 -15 0.45 0.99
 2 -2 -15 1.56 0.85
 2 -2 -15 2.14 1.22
 2 -2 -14 60.84 4.25
 2 2 -14 60.41 4.06
 -2 -2 14 57.65 3.81
 2 -2 -14 60.19 3.76
 -2 2 14 60.94 3.89
 2 -2 -13 3.94 1.55
 2 -2 -13 6.2 1.57
 -2 -2 13 5.66 1.58
 2 2 -13 6.39 1.54
 -2 2 13 7.6 1.74
 -2 2 12 428.54 21.6
 2 2 -12 420.91 10.46
 -2 2 12 434.93 10.51
 -2 -2 12 418.1 22.56
 -2 -2 12 398.16 9.08
 -2 -2 12 420.15 10.4
 2 -2 -12 416.77 9.86
 -2 -2 11 1.05 1.59
 -2 -2 11 0.78 1.06
 -2 2 11 0.38 1.23
 -2 2 11 2.8 2.55
 -2 -2 11 0.06 0.88
 -2 2 11 0.53 1.29
 2 2 -11 2.96 1.02
 2 -2 -11 -1.32 0.96
 -2 2 11 3.02 1.29
 -2 2 10 440.75 19.91
 -2 -2 10 436.31 20.71
 -2 2 9 86.21 8.38
 -2 -2 9 83.14 8.6
 -2 -2 8 321.02 15.71
 2 2 -8 360.57 14.81
 -2 -2 8 350.21 12.48
 -2 2 8 364.19 15.82
 2 2 -7 176.07 9.71
 -2 -2 7 190.51 7.85
 -2 -2 7 195.12 8.59
 -2 2 7 198.86 11.1
 -2 2 6 156.26 9
 2 2 -6 146.69 8.01
 2 2 -5 2650.27 30.53
 -2 2 5 2703.46 34.3
 2 2 -4 1041.93 17.61
 -2 2 4 1150.62 20.36
 2 -2 -3 107.85 4.39
 2 -2 -3 119.1 5.86
 2 2 -3 112.21 5.43
 -2 2 3 116.62 5.92
 2 2 -2 9999 47.9
 -2 2 2 9967.98 48.34
 2 -2 -2 9977.07 46.03
 2 -2 -2 9948.59 43.6
 2 -2 -2 9979.92 41.69
 2 -2 -1 615.16 9.52
 2 -2 -1 611.1 10.46
 2 2 -1 591.54 11.54
 2 -2 -1 571.46 10.4
 2 2 -1 602.92 11.24
 -2 -2 0 5427.51 21.65
 2 2 0 5506.51 33.54
 2 -2 0 5421.26 32.14
 2 -2 0 5419.62 31.72
 2 2 1 411.82 9.71
 -2 2 -1 425.59 5.52
 2 -2 1 393.63 9.62
 2 -2 1 444.63 9.28
 2 -2 1 417.41 9.21
 2 -2 2 7108.93 39.19
 2 -2 2 6865.49 42.6
 2 -2 2 6937.18 38.03
 2 2 2 7255.08 43.5
 2 2 3 294.61 9.62
 2 -2 3 296.31 9.7
 2 -2 3 276.05 8.15
 2 -2 3 289.88 8.01
 2 2 3 281.85 4.54
 2 -2 4 16.47 2.61
 2 2 4 15.64 2.65
 2 -2 4 14.4 2.12
 2 -2 4 14.7 2.72
 -2 -2 -4 17.19 1.36
 2 -2 4 23.36 2.5
 2 2 4 16.58 1.64
 2 -2 5 18.52 2.91
 2 -2 5 19.03 2.4
 2 2 5 18.22 3.07
 2 2 5 19.54 2.1
 2 -2 5 19.53 2.38
 2 -2 5 19.65 3.13
 2 -2 6 2066.4 25.07
 2 2 6 2044.46 23.9
 2 -2 6 2045.36 30.71
 2 -2 6 2082.01 32.85
 2 2 6 2014.55 31.77
 2 -2 6 2016.38 23.25
 2 -2 7 133.42 9.05
 2 2 7 134.33 8.83
 2 -2 7 127.84 6.46
 2 2 7 139.38 7
 2 -2 7 132.06 8.46
 2 -2 8 3374.77 48.66
 2 -2 8 3523.08 45.58
 2 2 8 3380.63 46.99
 2 2 9 0.82 1.58
 2 -2 9 4.21 2.49
 2 -2 9 -0.25 1.97
 2 -2 10 929.47 29.28
 2 2 10 937.94 27.98
 2 2 11 1.7 1.31
 2 -2 11 1.74 1.06
 2 -2 11 -1.08 2.67
 2 2 11 0.75 1.49
 2 2 11 3.01 1.94
 2 2 12 291.16 9.34
 2 2 12 277.15 9.27
 2 -2 12 288.2 9.26
 2 -2 12 281.69 17.82
 2 2 13 84.51 5.09
 2 2 13 83.77 5.27
 2 -2 13 92.19 5.35
 2 2 14 0.96 1.41
 2 -2 14 -0.39 1.13
 2 -2 15 20.97 2.42
 2 2 15 18.61 2.34
 -2 -2 -15 16.22 2.22
 2 -2 16 14.81 1.84
 -2 -2 -16 15.83 1.93
 2 2 16 16.41 1.93
 -2 -2 -17 3.62 0.85
 2 -2 17 1.47 0.75
 2 -4 -17 38.48 2.09
 -2 -4 17 36.92 2.08
 2 -4 -16 4.63 1.05
 -2 -4 16 5.15 1.19
 2 -4 -16 6 1.26
 -2 -4 15 9.92 1.59
 2 -4 -15 10.03 1.66
 2 -4 -15 11.69 1.74
 2 -4 -14 133.49 5.5
 2 -4 -14 132.9 5.75
 2 4 -14 122.39 5.14
 -2 -4 14 130.8 5.57
 2 4 -13 35.78 3.08
 2 -4 -13 29.73 2.89
 -2 -4 13 33.78 3.1
 2 -4 -13 35.13 3.18
 2 4 -12 631.25 12.63
 2 -4 -12 627.85 12.58
 -2 -4 12 631.19 12.92
 -2 4 11 149.35 13.8
 -2 -4 11 138.56 13.38
 2 -4 -11 148.1 6.11
 -2 4 11 156.99 6.35
 -2 -4 11 158.14 6.49
 2 4 -11 156.14 6.3
 -2 -4 10 1115.14 16.63
 -2 4 10 1155.26 35.47
 -2 -4 10 1198.19 36.7
 -2 -4 9 694.11 26.39
 -2 4 9 707.58 26.44
 -2 -4 8 39.23 4.61
 -2 4 8 38.11 5.98
 -2 -4 8 32.92 5.71
 -2 -4 7 74.48 7.68
 -2 4 7 67.72 7.51
 -2 -4 7 71.87 6.2
 -2 4 6 191.96 11.67
 2 4 -6 190.56 9.13
 -2 -4 6 174.24 10.79
 -2 -4 6 184.05 9.71
 -2 -4 5 13.81 2.86
 -2 4 5 16.13 3.62
 2 4 -5 16.85 2.65
 2 -4 -5 17.61 2.43
 -2 -4 5 14.22 2.94
 -2 -4 4 3881.18 41.38
 -2 -4 4 3846.93 43.15
 -2 4 4 3860.59 44.83
 2 4 -4 3739.71 36
 2 -4 -4 3840.03 33.9
 -2 4 3 3009.71 36.43
 -2 -4 3 2992.31 34.56
 2 4 -2 3819.7 35.32
 2 -4 -2 3869.18 35.26
 -2 4 2 3775.97 37.41
 -2 4 1 85.42 5.11
 2 4 -1 81.08 5.33
 2 4 -1 88.43 5.56
 -2 -4 1 87.52 4.91
 2 -4 -1 90.6 5.6
 2 4 0 8.4 2
 2 -4 0 4.34 1.51
 -2 4 0 9.53 1.59
 -2 -4 0 7.64 1.42
 2 -4 0 5.27 1.83
 -2 4 -1 53.06 2.98
 -2 -4 -1 55.37 4.38
 2 -4 1 45.98 4.27
 2 4 1 53.64 4.6
 2 -4 1 54.37 4.54
 -2 -4 -2 572.09 13.28
 2 -4 2 514.19 15.07
 2 -4 2 493.86 13.64
 2 4 2 524.12 14.92
 2 -4 2 567.74 14.65
 -2 -4 -3 333.93 9.78
 2 -4 3 346.69 11.8
 2 -4 3 308.81 10.92
 2 4 3 323.83 12.45
 2 -4 3 313.48 12.41
 2 -4 4 167.44 9.66
 -2 -4 -4 157.6 6.33
 2 -4 4 147.72 7.71
 2 4 4 157.94 9.37
 2 -4 4 150.56 7.99
 2 -4 5 325.6 11.59
 2 4 5 311.67 14.03
 2 -4 5 319.19 14.2
 2 -4 5 328.87 12.19
 2 4 6 462.29 18.02
 2 -4 6 470.59 18.2
 2 -4 6 482.64 15.22
 2 -4 6 450.86 13.9
 2 4 7 6.01 2.76
 2 -4 7 7.59 1.97
 2 -4 7 11.43 3.4
 2 4 8 3113.53 52.23
 2 -4 8 3134.19 52.87
 2 -4 9 25.53 5.25
 2 4 9 24.19 5.32
 2 -4 10 1177.62 35.95
 2 4 10 1185.74 35.24
 2 -4 10 1123.89 16.28
 2 -4 10 1123.91 17.14
 2 4 10 1134.45 18.18
 2 4 10 1187.44 16.87
 2 -4 11 13.03 1.96
 2 4 11 12.76 2.34
 2 -4 11 11.31 2.08
 2 4 11 9.09 3.2
 2 -4 11 11.12 4.41
 2 4 12 109.34 5.59
 2 -4 12 111.12 5.64
 2 4 12 103.68 5.77
 -2 -4 -13 94.32 4.64
 2 -4 13 94 5.14
 2 4 13 89.94 5.27
 2 4 13 92.85 4.95
 -2 -4 -14 3.63 1.19
 2 -4 14 2.88 1.45
 2 4 14 3.31 1.41
 2 4 14 4.2 1.3
 2 4 15 1.51 0.84
 2 -4 15 1.74 1.08
 -2 -4 -16 280.68 6.64
 2 -4 16 275.19 6.47
 -2 -4 -17 8.44 1.01
 2 -4 17 8.4 1.1
 -2 -6 16 18.53 1.34
 2 -6 -16 23.24 1.55
 -2 -6 15 9.43 1.41
 2 -6 -15 11.23 1.5
 -2 -6 15 8.46 1.2
 -2 -6 14 192.6 5.95
 2 -6 -14 188.13 5.75
 2 -6 -14 190.66 6.03
 -2 -6 14 196.85 6.24
 2 -6 -13 1.59 1.04
 2 -6 -13 2.32 1.15
 -2 -6 13 2.62 1.1
 2 -6 -12 654.99 12.67
 -2 -6 12 637.15 12.83
 -2 -6 12 674.29 13.16
 -2 -6 11 39.31 3.38
 2 -6 -11 38.69 3.28
 -2 -6 11 40.91 3.53
 -2 -6 10 406.93 10.46
 -2 -6 10 406.53 10.7
 2 -6 -10 378.89 10.98
 -2 6 9 317.89 19.69
 -2 -6 9 317.16 9.13
 -2 -6 9 332.4 9.54
 2 -6 -9 339.93 10.08
 -2 -6 9 309.54 19.49
 -2 -6 8 203.36 14.83
 -2 -6 8 187.41 12.36
 -2 -6 8 192.68 6.89
 2 -6 -8 201.4 7.63
 -2 -6 8 208.4 7.41
 -2 6 8 195.31 14.89
 -2 -6 7 22.41 4.45
 -2 -6 7 16.24 4.71
 -2 6 7 21.35 4.53
 -2 -6 6 194.31 13.09
 -2 6 6 181.11 13.01
 -2 -6 6 184.16 11.9
 -2 -6 5 9 2.78
 -2 6 5 12.36 3.3
 -2 -6 5 7.52 2.97
 -2 6 4 71.64 7.13
 -2 -6 4 52.1 6.07
 -2 -6 4 73.95 7.13
 2 -6 -4 72.59 6.17
 -2 -6 3 177.19 10.35
 -2 6 3 192.13 10.96
 2 -6 -3 191.36 10.05
 -2 -6 3 198.53 11.39
 -2 6 2 834.02 21.19
 2 -6 -2 807.98 20.89
 -2 -6 2 804.48 22.31
 -2 -6 2 809.45 20.3
 2 6 -1 19.54 3.42
 -2 -6 1 17.29 3.35
 2 -6 -1 31.79 4.12
 2 6 -1 22.84 3.32
 -2 6 1 22.97 3.32
 2 6 0 1140.6 24.84
 2 6 0 1095.73 24.34
 -2 -6 0 1052.83 24.66
 2 6 1 248.04 12.06
 2 -6 1 234.1 11.85
 2 6 1 230.4 11.58
 -2 -6 -1 224.67 11.12
 2 -6 2 197.65 11.05
 2 6 2 187.77 11.06
 -2 -6 -2 190.67 9.98
 2 -6 3 404.18 16.12
 -2 -6 -3 442.39 14.86
 2 6 3 418.69 17.25
 2 6 4 453.09 18.78
 2 -6 4 434.95 17.1
 2 6 5 -0.93 1.11
 2 -6 5 1.55 1.04
 2 6 6 374.26 18.78
 2 -6 6 362.63 16.26
 2 -6 6 365.58 18.56
 2 -6 7 150.21 12.76
 2 6 7 175.07 13.26
 2 6 7 147.75 6.45
 2 -6 7 163.88 6.85
 -2 -6 -7 174.77 7.05
 2 -6 7 167 6.22
 2 -6 7 161.25 11.19
 2 6 8 474.31 23.13
 2 6 8 503.63 12.23
 2 -6 8 526.61 11.36
 2 -6 8 535.88 11.16
 -2 -6 -8 524.53 12.5
 2 -6 8 567.48 11.27
 2 -6 8 564.95 25.16
 2 6 9 0.7 1.52
 -2 -6 -9 1.65 1.26
 2 -6 9 1.91 1.18
 2 6 9 4.54 1.54
 2 -6 9 1.87 1.1
 2 -6 9 4.45 2.91
 2 -6 10 54.44 3.92
 2 6 10 62.15 4.48
 2 -6 10 57.51 3.72
 2 -6 11 185.76 7.14
 2 6 11 186.51 7.56
 2 -6 12 138.25 6.33
 2 6 12 144.1 6.45
 2 -6 12 132.77 5.86
 -2 -6 -13 17.21 2.11
 2 6 13 22.61 2.58
 2 -6 13 16.85 2.18
 2 -6 13 14.89 2.22
 2 6 14 3.09 1.25
 2 -6 14 1.47 1.07
 -2 -6 -14 4.72 1.16
 2 -6 14 4.37 1.34
 -2 -6 -15 11.83 1.24
 -2 -6 -15 12 1.52
 2 -6 15 15.89 1.73
 -2 -6 -16 8.45 0.97
 2 -6 16 8.61 0.99
 -2 -8 14 4.26 0.9
 2 -8 -14 5.93 1.05
 -2 -8 14 3.77 0.68
 -2 -8 13 49.5 2.97
 -2 -8 13 45.54 2.58
 2 -8 -13 53.53 2.98
 -2 -8 12 226.81 6.46
 -2 -8 12 225.65 6.44
 2 -8 -12 238.96 6.77
 -2 -8 12 230.2 7.13
 -2 -8 11 0.89 0.88
 2 -8 -11 -0.19 1.05
 -2 -8 11 0.95 0.99
 -2 -8 10 478.9 10.93
 -2 -8 10 511.21 11.13
 2 -8 -10 512.8 10.94
 2 -8 -10 488.66 11.93
 2 -8 -9 8.56 2.06
 -2 -8 9 11.19 1.97
 -2 -8 9 10.12 1.87
 -2 -8 8 140.9 6.2
 2 -8 -8 140.97 6.67
 2 -8 -8 146.82 5.9
 -2 -8 8 140 6.23
 2 -8 -7 152.82 6.1
 -2 -8 7 154.25 6.54
 2 -8 -7 148.45 6.82
 -2 -8 7 149.52 6.43
 -2 -8 7 144.96 6.96
 -2 -8 6 214.12 8.33
 2 -8 -6 199.22 7.81
 -2 -8 6 214.76 14.76
 -2 -8 6 211.03 7.51
 -2 -8 6 211.1 7.54
 -2 8 6 199.51 14.73
 -2 -8 5 225.75 14.94
 -2 -8 5 220.46 7.55
 2 -8 -5 209.64 7.83
 -2 -8 5 217.15 7.6
 -2 -8 5 228.36 8.47
 -2 8 5 248.95 15.97
 -2 -8 4 34.43 3.34
 -2 -8 4 38.06 3.12
 -2 -8 4 33.09 5.54
 2 -8 -4 33.72 3.29
 -2 -8 4 33.28 3.11
 2 -8 -3 10.63 3.31
 -2 -8 3 7.73 1.74
 2 -8 -3 8.39 1.85
 -2 -8 3 7.92 1.67
 -2 -8 3 12.94 3.58
 2 -8 -2 856.64 15.13
 -2 -8 2 828.12 15.22
 2 -8 -2 846.1 26.41
 -2 -8 2 836.3 27.72
 -2 -8 2 843.78 14.19
 -2 -8 1 9.64 1.86
 -2 -8 1 4.41 1.34
 2 -8 -1 4.09 1.94
 2 -8 -1 4.24 1.07
 2 -8 -1 2.44 1.21
 -2 -8 1 3.22 2.2
 -2 -8 0 807.18 26.38
 2 -8 0 815.28 13.6
 2 -8 0 858.71 27.32
 -2 -8 0 861.43 14.35
 2 -8 0 833.97 14.67
 2 -8 1 21.69 2.43
 -2 -8 -1 21.27 2.52
 -2 -8 -1 12.74 3.75
 2 -8 1 17.04 2.38
 2 -8 1 22.08 3.92
 2 -8 2 1491.44 19.67
 -2 -8 -2 1506.16 19.29
 2 -8 2 1472.54 36.58
 2 -8 2 1454.48 18.13
 2 -8 3 388.62 9.44
 2 8 3 390.29 19.15
 -2 -8 -3 374.13 9.86
 2 -8 3 385.14 9.6
 2 -8 3 402.57 10.41
 2 -8 3 374.23 18.72
 2 -8 4 21.62 2.34
 2 -8 4 24.5 5.08
 2 -8 4 22.07 2.62
 2 -8 4 22.55 2.5
 -2 -8 -4 32.89 3.06
 2 8 4 32.1 6.11
 2 8 5 72.77 9.24
 2 -8 5 74.97 4.31
 2 -8 5 73.89 8.51
 2 -8 5 68.81 4.28
 2 -8 5 77.66 4.9
 -2 -8 -5 70.56 4.58
 2 8 5 79.97 5.04
 2 8 6 3.71 4.28
 2 -8 6 6.01 1.4
 2 8 6 5.37 1.93
 2 -8 6 5.91 1.26
 2 -8 6 5.22 1.72
 -2 -8 -6 4.56 1.33
 2 8 7 51.98 4.23
 -2 -8 -7 49.14 4.06
 2 -8 7 48.02 3.67
 2 -8 7 49.75 3.57
 2 -8 7 52.09 4.17
 2 -8 8 504.59 11.52
 -2 -8 -8 505.45 12.4
 2 8 8 498.86 12.32
 2 -8 8 493.83 12.4
 2 -8 8 497.69 10.65
 -2 -8 -9 49.04 3.99
 2 -8 9 43.98 3.11
 2 -8 9 40.85 3.33
 2 -8 9 43.58 3.75
 2 8 9 42.17 3.69
 2 8 10 826.13 14.87
 2 -8 10 839.4 15.23
 2 -8 11 4.18 1.41
 2 8 11 3.47 1.27
 2 -8 12 294.68 7.94
 2 8 12 292.67 7.4
 -2 -8 -12 279.48 7.21
 -2 -8 -13 1.9 0.94
 2 -8 13 1.85 0.92
 2 8 13 -0.43 0.72
 -2 -8 -14 15.14 1.29
 2 -8 14 15.25 1.4
 2 -10 -12 95.04 2.83
 2 -10 -12 91.88 2.71
 2 -10 -11 46.65 2.43
 -2 -10 11 41.35 2.13
 2 -10 -11 47.07 2.38
 -2 -10 10 163.98 5.26
 -2 -10 10 168.06 5.01
 2 -10 -10 164.11 4.8
 -2 -10 9 87.05 4.26
 -2 -10 9 85.64 3.97
 2 -10 -9 88.07 4.41
 2 -10 -9 85.4 3.76
 2 -10 -9 88.11 3.63
 -2 -10 8 1.85 0.98
 -2 -10 8 4.12 1.38
 2 -10 -8 1.63 0.91
 2 -10 -8 1.75 1.41
 2 -10 -8 1.94 1.1
 -2 -10 7 4.16 1.44
 2 -10 -7 2.45 1.26
 2 -10 -7 2.86 1.5
 2 -10 -7 4.41 1.15
 -2 -10 7 2.8 1.37
 2 -10 -6 98.89 4.83
 2 -10 -6 99.4 5.32
 -2 -10 6 95.12 5.14
 -2 -10 6 107.44 5.14
 2 -10 -5 19.81 2.65
 -2 -10 5 19.6 2.62
 -2 -10 5 17.83 2.37
 2 -10 -4 57.55 4.21
 -2 -10 4 60.82 4.29
 2 -10 -4 57.52 3.68
 -2 -10 4 56.04 3.9
 2 -10 -3 260.28 8.79
 -2 -10 3 256.69 8.33
 2 -10 -3 247.56 7.51
 2 -10 -2 282.02 7.99
 2 10 -2 296.98 9.02
 2 -10 -2 283.57 9.18
 -2 -10 2 287.81 8.83
 -2 -10 1 161.82 6.65
 2 -10 -1 159.31 5.91
 2 -10 -1 168.83 7.08
 2 -10 0 356.57 10.26
 -2 -10 0 347.17 9.7
 2 -10 1 14.95 2.48
 -2 -10 -1 17.76 2.51
 -2 -10 -2 43.63 3.64
 2 -10 2 44.73 3.77
 2 -10 3 18.4 2.29
 2 -10 3 21.24 2.74
 -2 -10 -3 21.87 2.6
 2 10 4 134.03 6.24
 2 -10 4 129.03 6.14
 -2 -10 -4 127.94 6.06
 2 -10 4 124.49 5.45
 -2 -10 -5 297.37 9.02
 2 -10 5 290.32 8.03
 2 -10 5 283.12 8.86
 2 10 5 295.16 9.06
 -2 -10 -6 189.01 7.12
 2 10 6 192 7.12
 2 -10 6 186.42 7.13
 2 -10 6 187.59 6.23
 2 -10 7 17.89 2.29
 2 10 7 18.59 2.29
 2 -10 7 17.73 2.03
 -2 -10 -7 15.69 2.25
 2 -10 8 214.47 7.06
 2 10 8 220.96 6.84
 2 -10 8 205.37 5.54
 -2 -10 -8 213.08 7.17
 2 -10 9 0.37 0.88
 2 10 9 0.81 0.98
 2 -10 10 288.3 6.91
 -2 -10 -10 284.53 6.5
 2 10 10 267.08 5.86
 2 -10 11 2.89 0.85
 -2 -10 -11 1.01 0.82
 -2 -10 -12 92.06 2.71
 2 -10 12 87.52 2.73
 -2 -12 7 15.34 1.33
 2 -12 -7 17.61 1.56
 2 -12 -7 14.16 1.23
 2 -12 -6 5.27 1.18
 2 -12 -6 7.36 1.09
 -2 -12 6 6.13 1.08
 2 -12 -5 32.3 2.26
 -2 -12 5 31.71 2.22
 2 -12 -5 28.89 2.3
 -2 -12 4 128.37 4.56
 2 -12 -4 118.79 4.68
 2 -12 -4 125.08 4.52
 2 -12 -3 0.52 0.92
 -2 -12 3 1.92 1.04
 2 -12 -3 1.67 1.05
 -2 -12 2 170.01 5.55
 2 -12 -2 168.03 5.75
 2 -12 -2 161.28 5.39
 -2 -12 1 79.1 3.89
 2 -12 -1 70.53 3.29
 2 -12 -1 74.89 3.93
 2 -12 0 8.42 1.59
 -2 -12 0 9.47 1.58
 2 -12 0 7.8 1.31
 -2 -12 -1 10.98 1.69
 2 12 1 12.57 1.6
 2 -12 1 8.98 1.55
 2 -12 2 22.19 2.27
 2 12 2 19.52 1.9
 -2 -12 -2 21.63 2.18
 2 12 3 49.13 2.8
 2 -12 3 52.47 3.26
 -2 -12 -3 48.56 3.06
 -2 -12 -4 2.35 1.04
 2 12 4 2.14 0.91
 2 -12 4 0.01 0.86
 -2 -12 -5 1.05 0.72
 -2 -12 -5 3.35 1.06
 2 -12 5 2.39 0.98
 -2 -12 -6 1.94 0.67
 -2 -12 -6 3.23 0.92
 2 -12 6 2.97 1.03
 2 -12 7 7.97 1.11
 2 -12 8 97.74 2.92
 3 -1 -18 59.76 2.37
 3 -1 -17 20.43 1.97
 3 1 -17 21.31 1.9
 3 1 -16 349.76 8.39
 3 -1 -16 342.41 8.35
 -3 -1 15 95.94 4.23
 3 -1 -15 106.3 4.38
 3 1 -15 102.99 5.09
 3 -1 -15 104.68 5.17
 3 1 -14 386.9 10.22
 -3 -1 14 372.59 8.62
 -3 1 14 360.32 8.37
 3 -1 -14 396.18 9.05
 -3 -1 14 407.74 9.35
 3 -1 -14 373.54 10.23
 3 -1 -13 16.53 2.37
 -3 1 13 18.67 2.2
 -3 1 13 18.47 2.43
 -3 -1 13 18.12 2.22
 3 1 -13 16.05 2.35
 -3 -1 13 17.53 2.12
 -3 -1 12 73.89 4.2
 -3 -1 12 79.43 10.22
 3 -1 -12 71.92 4.51
 -3 1 12 67.79 8.85
 -3 -1 12 66.18 3.87
 -3 1 12 76.8 4.62
 -3 1 12 68.53 3.94
 3 1 -12 65.63 4.29
 3 -1 -12 68.65 4.03
 -3 1 12 57.81 8.57
 3 -1 -11 0.34 0.92
 3 1 -11 2.37 0.99
 -3 -1 11 -0.78 1.45
 -3 -1 11 1.97 1.07
 -3 -1 11 0.88 0.94
 -3 1 11 -0.04 1.05
 -3 1 11 2.51 1.22
 3 -1 -11 1.27 0.88
 -3 1 10 35.04 5.98
 -3 -1 9 54.19 5.8
 3 1 -9 72.15 7.5
 -3 1 9 65.78 7.26
 -3 1 8 5667.78 61.37
 3 1 -8 5701.08 61.6
 -3 -1 8 5556.8 55.73
 3 -1 -7 15.91 3.49
 3 1 -7 9.88 2.95
 -3 1 7 11.05 2.68
 3 1 -6 3204.83 39.22
 -3 1 6 3192.38 39.42
 3 1 -5 2340.2 30.83
 3 -1 -5 2242.74 31.08
 3 -1 -4 472.46 12.92
 3 1 -4 517.56 13.26
 3 1 -3 831.24 15.64
 3 -1 -3 811.29 15.12
 3 -1 -3 774.63 10.35
 3 1 -3 788.3 7.39
 3 -1 -2 19.95 2.27
 3 1 -2 19.18 2.39
 3 1 -1 946.64 15.16
 3 -1 -1 972.62 12.92
 3 -1 -1 959.96 13.48
 3 -1 -1 944.23 12.55
 3 -1 0 2148.55 17.18
 3 -1 0 2189.74 20.47
 3 1 0 2092.76 21.55
 3 1 0 2116.71 22.32
 3 -1 0 2197.98 20.09
 3 1 1 2255.99 22.19
 3 -1 1 2255.21 20.41
 3 -1 1 2208.4 21.69
 3 -1 2 2584.99 25.27
 3 1 2 2524.57 24.55
 3 -1 2 2508.1 23.74
 3 -1 2 2538.69 25.64
 3 -1 3 155.5 6.73
 3 1 3 167.5 6.83
 3 -1 3 155.41 5.63
 3 -1 3 159.26 6.58
 3 1 3 154.76 4.47
 3 -1 3 160.21 4.86
 3 -1 3 154.17 7.1
 3 -1 4 42.74 3.07
 3 1 4 48.32 4.01
 3 1 4 43.25 2.87
 3 -1 4 40.89 2.7
 3 -1 4 40.01 3.71
 3 -1 4 45.31 3.94
 3 -1 4 40.76 4.13
 3 -1 5 1110.74 15.37
 3 1 5 1111.17 20.21
 3 1 5 1192 17.23
 3 -1 5 1190.24 21.48
 3 -1 5 1137.69 19.86
 3 -1 5 1163.72 22.79
 3 -1 5 1118.31 15.64
 3 -1 6 680.11 13.17
 3 1 6 689.82 17.18
 3 -1 6 687.1 16.25
 3 -1 6 727.62 18.35
 3 -1 6 722.7 12.63
 3 1 6 702.57 14.97
 3 1 6 684.12 17.08
 3 -1 6 691.16 18.85
 3 -1 7 9.97 2.84
 3 1 7 9.16 2.36
 3 -1 7 12.76 2.48
 3 1 7 8.95 2.24
 3 -1 7 9.7 2.6
 3 1 7 11.44 2.11
 3 1 8 1578.37 29.92
 3 -1 8 1610.5 31.78
 3 1 8 1494.3 26.82
 3 -1 8 1573.29 32.29
 3 1 8 1556.9 28.5
 3 -1 9 4.6 2.11
 3 -1 9 1.21 1.62
 3 1 9 2.45 1.86
 3 1 10 368.96 18.17
 3 -1 10 384.31 17.91
 3 -1 10 345.6 16.86
 3 1 11 28.22 3.18
 3 1 11 23.4 4.95
 3 -1 11 27.17 3.1
 3 -1 11 34.06 6.02
 3 1 11 22.23 2.71
 3 1 12 554.56 13.12
 -3 1 -12 561.02 11.68
 3 -1 12 541.42 12.82
 3 1 12 549.07 13.11
 3 -1 13 52.89 4.17
 3 1 13 50.92 4.06
 -3 1 -13 51.43 3.66
 3 -1 14 848.13 15.68
 3 1 14 867.96 15.77
 -3 1 -14 836.94 13.71
 -3 -1 -14 822.05 14.61
 -3 -1 -15 0.37 1.12
 3 -1 15 1.1 1.21
 3 1 15 0.83 1.25
 -3 1 -15 1.6 0.91
 -3 -1 -16 468.57 8.91
 3 1 16 480.29 9.73
 3 -1 16 463.31 9.24
 3 -1 17 -0.37 0.64
 -3 -1 -17 -0.47 0.53
 3 1 17 0.86 0.57
 3 -3 -17 4.3 0.96
 3 -3 -16 316.7 6.64
 3 -3 -16 303.83 7.42
 3 3 -15 62.55 3.66
 -3 -3 15 60.09 3.45
 3 -3 -15 59.3 3.76
 -3 -3 14 231.11 7.26
 3 3 -14 214.87 7.29
 3 -3 -14 217.75 7.42
 3 -3 -14 211.2 6.98
 3 3 -13 6.57 1.54
 3 -3 -13 7.51 1.6
 -3 -3 13 7.05 1.59
 3 -3 -13 7.92 1.76
 -3 3 13 8.81 1.64
 -3 -3 12 21.22 2.62
 -3 3 12 19.35 2.29
 3 -3 -12 22.03 2.65
 3 3 -12 26.82 2.83
 3 -3 -12 23.26 2.58
 -3 -3 11 1.78 1
 -3 -3 11 2.2 1.01
 -3 -3 11 8.46 3.62
 -3 3 11 7.57 3.11
 3 -3 -11 1.81 1.1
 3 3 -11 1.64 0.96
 3 3 -10 529.8 11.16
 -3 3 10 498.25 22.74
 3 -3 -10 476.49 10.31
 -3 -3 10 506.4 10.76
 -3 -3 10 500.98 23.14
 -3 3 9 13.95 3.86
 3 3 -9 5.46 2.11
 -3 -3 9 12.15 3.54
 -3 3 8 303.68 15.9
 -3 -3 8 294.38 15.99
 3 3 -8 297.45 14.16
 -3 -3 8 313.24 12.31
 3 3 -7 92.73 7.43
 -3 3 7 86.17 7.96
 -3 -3 7 95.2 6.69
 -3 -3 7 100.84 8.66
 -3 3 6 1869.5 34.35
 3 3 -6 1877.32 30.63
 3 3 -5 82.28 6.1
 -3 3 5 88.54 7.01
 3 -3 -4 9.98 1.87
 -3 3 4 12.57 2.69
 3 3 -4 17.58 2.96
 3 -3 -3 1189.3 18.23
 3 3 -3 1160.8 20.4
 3 -3 -2 441.4 11.56
 3 -3 -2 434.3 11.13
 -3 -3 2 422.11 10.98
 -3 3 2 442.36 11.89
 3 3 -2 437.1 12.31
 -3 3 1 0.67 0.92
 3 3 -1 1.16 1.12
 3 3 -1 2.05 1.48
 3 -3 -1 0.99 0.98
 3 -3 -1 0.62 1.03
 -3 -3 1 1.01 0.97
 3 3 0 1739.99 24.7
 -3 3 0 1649.26 18.2
 3 -3 0 1731.58 22.66
 3 3 0 1711.93 23.67
 -3 -3 0 1670.18 14.53
 3 -3 0 1687.9 22.61
 3 -3 1 369.38 10.8
 3 3 1 382.6 11.44
 -3 3 -1 378.58 7.06
 3 -3 1 368.13 10.64
 3 -3 2 2012.09 25.74
 3 -3 2 2061.93 25.53
 3 3 2 2057.67 28.03
 3 -3 2 1980.69 27.88
 3 -3 3 8.78 2.14
 3 -3 3 10.44 2.6
 3 3 3 12.62 2.67
 3 -3 3 11.15 2.13
 3 -3 4 171.36 8.09
 3 3 4 174.06 9.24
 3 -3 4 162.32 7.64
 3 -3 4 174.97 9.27
 3 -3 5 76.52 6.54
 3 3 5 89.29 7.1
 3 -3 5 76.62 5.63
 3 -3 5 79.76 5.54
 3 3 6 1172.97 26.78
 3 -3 6 1163.98 21.52
 3 -3 6 1172.54 27.27
 3 -3 6 1144.02 21.95
 3 -3 7 216.9 12.72
 3 -3 7 212.86 9.68
 3 -3 7 226.65 9.69
 3 3 7 222.16 12.43
 3 -3 8 269.18 14.71
 3 3 8 303.1 15.46
 3 3 9 39.66 5.85
 3 -3 9 32.59 5.82
 3 3 9 36.6 5.31
 3 -3 10 602.4 12.58
 3 3 10 588.07 13.15
 3 -3 10 654.34 25.87
 3 3 10 615.31 24.31
 3 3 10 601.99 12.41
 3 3 11 126.36 11.73
 3 3 11 129.98 6.47
 3 -3 11 121.72 5.92
 3 -3 11 142.82 12.31
 3 3 11 125.61 5.9
 3 3 12 362.09 10.77
 3 -3 12 355.56 10.22
 3 3 12 362.56 10.34
 3 -3 13 231.06 7.36
 3 3 13 242.12 8.41
 3 -3 13 225.22 8.09
 3 3 13 221.27 8.31
 3 -3 14 125.13 5.03
 3 3 14 129.32 5.81
 3 -3 14 128.69 5.96
 3 -3 14 130.19 5.85
 3 3 14 128.87 6.13
 -3 -3 -15 47.05 3.33
 3 -3 15 50.7 3.46
 3 3 15 48.81 3.32
 3 3 16 140.09 4.63
 3 -3 16 135.1 4.79
 -3 -3 -16 137.23 4.79
 3 -3 17 69.15 2.77
 -3 -3 -17 66.18 2.63
 3 -3 17 60.74 2.84
 3 -5 -16 334.98 6.25
 -3 -5 16 339.66 6.73
 3 -5 -15 23.53 2.1
 -3 -5 15 26.27 2.34
 -3 -5 15 20.29 1.89
 -3 -5 14 279.56 7.39
 3 -5 -14 278.26 7.56
 3 -5 -14 290.95 7.8
 3 -5 -13 98.22 4.89
 -3 -5 13 94.85 4.82
 3 -5 -13 85.34 4.59
 -3 -5 13 100.51 5.03
 3 -5 -12 14.45 2.13
 3 -5 -12 13.01 2.16
 -3 -5 12 14.07 2.13
 -3 -5 11 160.52 6.67
 3 -5 -11 164.58 6.49
 -3 5 10 33.68 6.61
 -3 -5 10 36.18 3.27
 -3 -5 10 45.22 7.57
 3 -5 -10 37.06 3.21
 -3 -5 9 13.82 2.03
 -3 5 9 10.02 3.37
 3 -5 -9 16.9 2.49
 -3 -5 8 2074.24 38.61
 -3 -5 8 2149.12 46.13
 -3 5 8 2061.66 45.78
 -3 5 7 127.3 10.97
 -3 -5 7 128.14 10.58
 -3 -5 7 132.46 9.7
 -3 5 6 1236.67 31.66
 -3 -5 6 1310.23 31.97
 -3 -5 6 1263.46 28.74
 -3 5 5 89.14 8.32
 -3 -5 5 89.86 7.55
 -3 -5 5 101.1 8.23
 3 5 -5 81.22 6.33
 -3 5 4 574.3 19.1
 3 5 -4 620.97 17.08
 3 -5 -4 637.52 16.73
 -3 -5 4 628.14 18.95
 -3 -5 4 596.45 18.83
 3 5 -3 160.18 8.61
 -3 -5 3 159.27 9.47
 -3 5 3 161.45 9.39
 3 -5 -3 157.34 8.46
 -3 -5 3 157.91 8.79
 -3 -5 2 1.72 0.96
 3 5 -2 0.81 1.61
 3 -5 -2 -2.34 1.65
 -3 5 2 0.39 0.86
 3 -5 -1 44.72 4.64
 3 5 -1 52.42 5.26
 3 5 -1 53.87 5.14
 -3 -5 1 50.64 4.05
 -3 5 1 54 4.55
 -3 5 0 742.39 14.86
 3 5 0 737.52 19.63
 3 -5 0 677.65 18.66
 -3 -5 0 755.22 19.09
 3 5 0 692.33 18.54
 3 -5 0 728.39 18.75
 3 -5 1 23.42 3.68
 3 -5 1 22.51 3.74
 -3 -5 -1 20.95 3.13
 3 5 1 16.18 3.09
 3 -5 2 1808.15 30.69
 3 5 2 1823.03 32.16
 3 -5 2 1742.31 30.09
 -3 -5 -2 1795.67 27.88
 -3 -5 -3 76.31 5.62
 3 5 3 71.65 6.76
 3 -5 3 88.17 7.04
 3 -5 3 78.44 6.59
 -3 -5 -4 1731.02 25.37
 3 -5 4 1647.83 34.32
 3 5 4 1718.97 34.63
 3 -5 4 1659.33 30.61
 3 -5 4 1723.24 30.81
 3 5 5 152.63 11.03
 3 -5 5 151.64 9.43
 3 -5 5 151.3 9.58
 3 -5 5 150.05 10.86
 3 -5 6 1030.14 24.49
 3 -5 6 1054.55 29.98
 3 5 6 970.99 28.74
 3 -5 6 1032.73 25.42
 3 -5 7 35.01 5.91
 3 -5 7 32.99 4.62
 3 5 7 26.66 5.31
 3 5 8 21.61 2.72
 3 5 8 24.03 4.96
 -3 -5 -8 26.88 2.87
 3 -5 8 24.75 5.1
 3 5 9 9.99 1.83
 3 -5 9 6.45 1.48
 3 -5 9 2.4 0.94
 -3 -5 -9 3.26 1.21
 3 -5 9 4.81 1.49
 3 5 9 1.45 1.51
 3 5 9 6.86 3.29
 3 -5 9 4.23 2.64
 3 -5 10 251.79 17.36
 3 5 10 263.81 17.8
 3 -5 10 249.53 8.25
 3 5 10 248.61 8.47
 3 5 10 264.06 9.16
 3 -5 10 257.45 8.01
 3 -5 11 29.75 3.06
 3 -5 11 32.99 2.9
 3 5 11 34.32 3.45
 3 -5 12 256.28 7.45
 3 5 12 261.63 8.22
 3 5 12 251.02 8.77
 3 -5 12 256.6 8.31
 3 -5 13 -0.32 1.04
 3 5 13 1.91 1.29
 3 5 13 -1.9 0.99
 -3 -5 -13 1.42 0.93
 3 5 14 140.21 5.81
 -3 -5 -14 146.26 4.92
 3 -5 14 144.67 5.6
 -3 -5 -15 26.08 2.27
 3 -5 15 27.17 2.26
 3 -5 15 27.46 2.37
 -3 -5 -16 18.35 1.59
 3 -5 16 17.09 1.53
 3 -5 16 18.74 1.64
 -3 -7 15 3.4 0.77
 -3 -7 15 2.78 0.79
 3 -7 -15 3.21 0.8
 -3 -7 14 96.66 3.88
 3 -7 -14 107.5 4.11
 -3 -7 13 15.14 1.85
 -3 -7 13 14.93 1.76
 3 -7 -13 12.07 1.8
 -3 -7 12 36.98 3.08
 -3 -7 12 36.78 2.92
 3 -7 -12 32.41 2.86
 -3 -7 11 30.47 3.03
 3 -7 -11 26.19 2.73
 -3 -7 11 30.36 2.81
 -3 -7 10 36.78 3.23
 3 -7 -10 36.11 3.12
 -3 -7 10 35.4 3.27
 3 -7 -9 44.36 3.31
 -3 -7 9 39.97 3.54
 -3 -7 9 39.15 3.33
 3 -7 -9 35.08 3.6
 3 -7 -8 854.19 15.92
 -3 -7 8 875.52 15.74
 -3 -7 8 845.03 14.9
 -3 7 7 100.74 10.61
 -3 -7 7 86.65 4.92
 3 -7 -7 88.58 5.14
 -3 -7 7 81.1 9.42
 -3 -7 7 92 9.59
 3 -7 -7 98.1 4.81
 -3 -7 7 94.13 4.92
 -3 -7 6 974.15 15.25
 -3 -7 6 966.55 15.88
 3 -7 -6 955.99 16.09
 -3 -7 6 942 29.83
 -3 7 6 983.47 31.91
 -3 -7 5 33.71 5.63
 -3 -7 5 24.88 2.62
 -3 7 5 28.51 5.46
 -3 7 4 697.45 24.02
 -3 -7 4 662.26 23.77
 -3 7 3 133.94 9.9
 -3 -7 3 135.13 10.63
 3 -7 -3 136.6 9.82
 -3 -7 2 319.61 15.94
 3 -7 -2 341.16 15.7
 -3 -7 1 2.83 1.92
 3 -7 -1 4.61 2.05
 3 -7 0 106.11 9.11
 -3 -7 0 108.17 9
 3 7 0 112.23 9.03
 3 7 1 128.81 10.06
 -3 -7 -1 141.38 10.09
 3 -7 1 147.26 10.6
 3 7 1 141.1 10.4
 3 7 2 1531.56 35.02
 -3 -7 -2 1494.27 31.55
 3 -7 2 1473.46 34.03
 3 7 2 1483.06 34.67
 3 -7 3 165.48 11.67
 -3 -7 -3 162.03 10.18
 3 7 3 167.82 12.12
 3 7 4 1500.62 38.02
 3 -7 4 1554.71 36.37
 3 -7 5 450.22 10.97
 3 -7 5 435.38 10.28
 3 -7 5 423.16 19.29
 -3 -7 -5 436.39 10.45
 3 -7 5 450.58 10.25
 3 7 5 448.46 21.64
 3 -7 6 828.25 15.33
 3 -7 6 826.91 27.37
 3 7 6 748.32 15.02
 -3 -7 -6 794.87 14.64
 3 -7 6 774.67 13.88
 3 7 6 818.49 30.18
 3 -7 6 845.25 14.47
 3 -7 7 25.81 2.83
 3 -7 7 24.51 2.52
 3 -7 7 27.17 3.01
 -3 -7 -7 22.81 2.8
 3 7 7 26.47 3.08
 3 -7 7 21.82 4.58
 3 -7 7 27.69 2.77
 3 7 7 25.64 5.87
 3 -7 8 153.32 6.37
 3 -7 8 144.98 6.07
 -3 -7 -8 138.87 6.6
 3 -7 8 139.82 5.92
 3 -7 8 148.7 6.79
 3 7 8 140.56 6.8
 3 7 9 1.79 1.43
 -3 -7 -9 0.07 1.28
 3 -7 9 -0.27 0.85
 3 -7 9 0.57 1.28
 3 -7 9 2.78 1.15
 3 -7 10 8 2.01
 3 7 10 7.84 1.93
 3 -7 10 5.86 1.58
 3 -7 10 9.68 1.61
 3 -7 11 57.92 3.75
 3 7 11 55.73 4.16
 3 -7 11 57.53 3.4
 3 -7 11 56.13 4.13
 3 -7 12 491.85 10.13
 3 7 12 502.3 11.13
 3 -7 12 507.52 11.2
 3 -7 13 51.59 3.41
 -3 -7 -13 50.16 3.02
 3 7 13 51.31 3.32
 3 7 14 166.34 4.93
 -3 -7 -14 159.77 4.4
 3 -7 14 168.6 5.07
 -3 -7 -15 0.37 0.51
 3 -7 15 -0.74 0.55
 -3 -9 13 5.12 0.86
 3 -9 -13 3.87 0.82
 3 -9 -13 4.35 0.77
 3 -9 -12 81.35 3.36
 -3 -9 12 87.23 3.72
 3 -9 -11 5.52 1.26
 -3 -9 11 6.05 1.49
 -3 -9 11 3.75 1.03
 -3 -9 10 2.53 0.95
 -3 -9 10 2.6 1.3
 3 -9 -10 3.13 1.15
 3 -9 -9 75.34 4
 3 -9 -9 79.82 4.03
 -3 -9 9 83.34 4.85
 -3 -9 9 73.62 4.03
 -3 -9 9 68.17 4.01
 3 -9 -9 76.37 4.51
 -3 -9 8 107.8 5.75
 -3 -9 8 102.32 5.1
 3 -9 -8 104.07 5.45
 3 -9 -8 99.31 4.7
 -3 -9 8 101.67 4.94
 3 -9 -8 108.63 5.01
 -3 -9 7 34.5 3.47
 3 -9 -7 30.17 3.15
 -3 -9 7 34.04 3.09
 3 -9 -7 29.33 2.62
 3 -9 -7 36.16 3.13
 3 -9 -6 710.17 14.5
 -3 -9 6 686.02 13.22
 -3 -9 6 683.4 14.71
 3 -9 -6 684.72 13.14
 -3 -9 5 6.98 1.56
 -3 -9 5 5.75 1.74
 3 -9 -5 5.89 1.8
 -3 -9 4 297.02 9.68
 3 -9 -4 304.12 9.49
 -3 -9 4 303.3 8.84
 -3 -9 3 20.52 2.42
 -3 -9 3 17.18 2.66
 3 -9 -3 19.6 2.68
 3 -9 -2 4.18 1.56
 3 -9 -2 4.28 1.33
 -3 -9 2 5.09 1.69
 -3 -9 2 6.46 1.49
 -3 -9 1 170.81 6.62
 3 -9 -1 162.51 6.19
 3 -9 -1 163.82 6.89
 3 -9 0 5.33 1.51
 3 -9 0 8.44 1.56
 -3 -9 0 3.67 1.44
 3 -9 0 5.57 1.65
 -3 -9 -1 50.37 3.78
 3 -9 1 55.05 4.1
 3 9 1 52.18 3.97
 3 -9 1 50.8 3.74
 3 -9 2 648.85 12.86
 3 -9 2 689.81 14.01
 -3 -9 -2 655.22 13.07
 -3 -9 -3 134.16 6.11
 3 -9 3 133.28 5.88
 3 -9 3 137.1 6.36
 3 -9 4 18.74 2.43
 3 -9 4 22.1 2.74
 -3 -9 -4 20.32 2.5
 -3 -9 -5 65.1 4.37
 3 -9 5 68.08 4.23
 3 -9 5 68.34 4.64
 3 9 5 66.92 4.75
 3 -9 6 62.4 3.97
 3 9 6 67.06 4.74
 -3 -9 -6 63.13 4.38
 3 -9 6 66.89 4.62
 3 9 7 378.98 10.69
 3 -9 7 387.18 9.44
 -3 -9 -7 378.62 10.2
 3 -9 7 410.75 10.88
 -3 -9 -8 331.01 9.36
 3 -9 8 350.43 9.79
 3 -9 8 329.61 8.26
 3 9 8 326.7 9.64
 -3 -9 -9 29.34 2.79
 3 -9 9 27.73 2.38
 3 -9 9 32.52 3.05
 3 9 9 25.44 2.74
 3 9 10 1.7 1.16
 3 -9 10 2.33 1.36
 3 -9 11 64.11 3.54
 3 9 11 67.32 3.51
 3 -9 12 56.45 2.91
 3 9 12 53.22 2.6
 -3 -9 -12 60.66 2.87
 -3 -9 -13 1.39 0.55
 3 -9 13 1.02 0.63
 3 -11 -10 11.52 1.1
 -3 -11 9 37.29 1.9
 3 11 -9 32.63 2.09
 3 -11 -8 277.04 6.62
 -3 -11 8 261.12 5.75
 3 -11 -8 282.6 6.38
 3 -11 -8 274.57 5.96
 3 -11 -7 65.16 3.35
 -3 -11 7 68.44 3.29
 3 -11 -7 68.74 3.39
 3 -11 -7 67.01 3.61
 -3 -11 6 216.47 6.2
 3 11 -6 219.85 6.73
 3 -11 -6 224.65 6.31
 3 -11 -6 222.59 6.85
 3 -11 -6 235.87 6.62
 3 -11 -5 33.43 2.74
 3 -11 -5 33.92 2.9
 3 -11 -5 31.58 2.54
 3 11 -5 32.6 2.86
 -3 -11 5 32.94 2.67
 3 -11 -4 28.19 2.77
 3 11 -4 28.23 2.7
 3 -11 -4 25 2.52
 3 -11 -4 27.24 2.44
 -3 -11 4 30.08 2.63
 3 -11 -3 309.42 8.7
 3 -11 -3 287.39 7.49
 -3 -11 3 281.83 7.82
 3 11 -3 303.78 8.22
 3 -11 -2 0.85 1.16
 3 -11 -2 4.12 1.18
 3 11 -2 5.03 1.38
 3 -11 -2 2.45 1.17
 -3 -11 2 1.35 0.99
 3 -11 -1 8.06 1.81
 -3 -11 1 9.19 1.67
 -3 -11 0 80.02 4.35
 3 -11 0 73.12 4.38
 3 -11 1 3.06 1.4
 -3 -11 -1 4.45 1.35
 -3 -11 -2 97.23 4.77
 3 -11 2 100.03 5.07
 3 -11 3 1.94 1.19
 -3 -11 -3 1.84 1.13
 3 11 3 1.53 1.2
 3 11 4 163.22 6.22
 3 -11 4 161.71 6.2
 -3 -11 -4 170.22 6.17
 -3 -11 -5 0.01 1.02
 3 11 5 -0.65 1.07
 3 -11 5 0.41 1.08
 -3 -11 -6 198.62 6.32
 3 -11 6 205.86 6.58
 3 11 6 196.36 6.18
 3 -11 7 26.24 2.36
 -3 -11 -7 28.57 2.38
 3 11 7 28.57 2.31
 3 -11 8 0.35 0.76
 3 11 8 -0.26 0.68
 -3 -11 -9 9.2 1.14
 3 -11 9 11.52 1.31
 3 -11 10 33.4 1.73
 -3 -11 -10 30.25 1.53
 3 -13 -4 82.97 2.63
 3 -13 -3 1.49 0.64
 3 -13 -3 1.42 0.68
 -3 -13 2 21.59 1.44
 3 -13 -2 21.13 1.54
 3 -13 -2 23.64 1.63
 3 -13 -1 2.76 0.8
 -3 -13 1 2.2 0.66
 3 -13 -1 3.51 0.77
 -3 -13 0 17.01 1.37
 3 -13 0 16.42 1.35
 3 -13 0 16.59 1.48
 3 -13 1 2.05 0.57
 3 -13 1 2.98 0.85
 -3 -13 -1 2.85 0.74
 3 -13 2 111.84 3.43
 -3 -13 -2 115.17 3.26
 3 -13 2 107.29 3.06
 3 -13 3 2.7 0.65
 -3 -13 -3 2.88 0.6
 3 -13 3 2.52 0.72
 -3 -13 -3 2.95 0.7
 4 0 -18 5.46 0.82
 4 0 -17 0.25 0.65
 4 0 -16 16.35 2.01
 4 0 -15 0.51 0.93
 -4 0 14 68.01 3.91
 4 0 -14 68.02 4.37
 4 0 -13 1.52 1.15
 -4 0 13 0.43 0.96
 4 0 -13 1.03 1.06
 -4 0 12 161.01 14.53
 4 0 -12 161.04 5.9
 -4 0 12 153.44 6
 4 0 -12 156.7 6.59
 -4 0 11 -0.15 1.01
 4 0 -11 -0.96 1.08
 -4 0 10 1485.09 35.52
 4 0 -9 -1.18 1.27
 -4 0 9 -0.02 0.5
 4 0 -8 209.1 12.48
 -4 0 8 203.58 11.65
 4 0 -7 30.77 4.42
 4 0 -6 21.85 3.64
 4 0 -5 5.14 1.92
 4 0 -4 402.59 12.66
 4 0 -4 360.34 5.35
 4 0 -3 -0.05 0.5
 4 0 -3 0.89 1.14
 4 0 -2 777.31 11.45
 4 0 -2 780.34 15.21
 4 0 -1 -1.22 0.83
 4 0 -1 0.39 0.64
 4 0 -1 0.24 0.88
 4 0 0 201.37 6.14
 4 0 0 211 7.04
 4 0 0 195.61 7
 4 0 1 0.34 0.84
 4 0 1 1.16 0.94
 4 0 1 2.77 1.21
 4 0 2 753.63 13.53
 4 0 2 726.88 15
 4 0 3 0.92 0.78
 4 0 3 0.53 1.23
 4 0 3 -0.4 0.48
 4 0 4 14.06 2.07
 4 0 4 9.55 2.38
 4 0 4 9.1 1.85
 4 0 5 0.54 0.55
 4 0 5 -0.46 0.89
 4 0 6 2464.13 34.01
 4 0 6 2505.63 31.52
 4 0 6 2530.14 30.81
 4 0 7 -0.3 0.52
 4 0 7 1.63 0.93
 4 0 7 2.38 2.08
 4 0 8 26.25 3.96
 4 0 8 29.23 4.32
 4 0 8 31.84 4.17
 4 0 8 28.58 4.66
 4 0 9 1.6 1.36
 4 0 9 2.74 2.42
 4 0 10 1123.18 32.25
 4 0 11 2.99 1.41
 4 0 11 1.08 1.44
 4 0 11 -0.89 1.16
 4 0 12 10.36 2.19
 4 0 13 0.01 1.48
 -4 0 -14 11.58 1.85
 4 0 14 8.56 2
 -4 0 -15 1.72 0.88
 4 0 15 -1.23 1.24
 -4 0 -16 146.71 4.4
 4 0 16 162.39 5.72
 4 0 17 1.86 0.67
 4 -2 -17 13.95 1.54
 4 2 -17 14.19 1.5
 4 2 -16 4.58 1.17
 4 -2 -16 2.31 0.85
 4 -2 -16 3.95 1.19
 -4 -2 15 12.11 1.65
 4 -2 -15 13.67 1.72
 4 2 -15 13.9 2
 4 -2 -15 14.87 2.1
 4 -2 -14 102.44 4.76
 -4 2 14 93.05 4.4
 4 2 -14 105.97 5.35
 -4 -2 14 102.39 4.74
 4 -2 -14 105.28 5.33
 4 -2 -13 38.97 3.29
 4 2 -13 39.36 3.43
 -4 -2 13 35.01 3.02
 -4 2 13 35.88 3.03
 -4 -2 13 31.18 2.86
 4 -2 -13 33.02 3.24
 -4 -2 12 1393.72 17.87
 4 -2 -12 1406.36 18.67
 4 -2 -12 1444.51 19.65
 4 2 -12 1403.43 19.65
 -4 2 12 1375.96 17.87
 -4 -2 12 1433.88 18.44
 -4 -2 11 41.85 3.14
 4 -2 -11 48.47 3.48
 4 -2 -11 40.27 3.31
 -4 -2 11 43.75 3.35
 4 2 -11 42.64 3.49
 4 2 -10 605.76 23.71
 -4 -2 10 642.67 26.28
 -4 2 10 621.82 25.06
 4 2 -9 299.42 15.81
 -4 -2 9 282.21 13.62
 4 2 -8 1196.22 29.31
 -4 2 8 1228.76 31.24
 4 2 -7 308.9 13.86
 -4 2 7 303.33 14.62
 4 -2 -7 309.5 14.67
 4 -2 -6 1.15 1.52
 4 2 -6 1.66 1.19
 -4 2 6 2.74 1.96
 4 2 -5 177.24 9.44
 4 -2 -5 194.1 9.92
 4 2 -4 7674.6 58
 4 2 -4 7550.88 29
 4 -2 -4 7620.76 56.52
 4 -2 -4 7708.28 43.6
 4 2 -3 898.79 18.93
 4 -2 -3 889.91 17.38
 4 -2 -3 862.85 14.64
 4 -2 -2 3810.23 32.2
 4 2 -2 3791.96 37.47
 4 -2 -2 3839.98 31.41
 4 -2 -1 1108.82 17.75
 4 -2 -1 1066.94 15.2
 4 2 -1 1057.04 19.6
 4 -2 -1 1109.54 17.25
 4 2 0 2821.84 31.69
 4 -2 0 2817.55 21.37
 4 2 0 2847.1 30.83
 4 -2 0 2740.08 28.09
 4 -2 1 1487.96 13.68
 4 -2 1 1541.09 21.1
 4 -2 1 1516.36 21.72
 4 2 1 1538.02 22.74
 4 -2 2 133.23 6.83
 4 2 2 120.59 6.66
 4 -2 2 122.61 6.13
 4 -2 2 119.18 3.73
 4 -2 3 1621.31 15.37
 4 2 3 1774.35 26.41
 4 -2 3 1704.28 25.75
 4 -2 3 1637.65 22.57
 4 -2 3 1748.89 25.58
 4 -2 3 1713.16 26.1
 4 2 4 394.68 13.27
 4 -2 4 413.36 13.83
 4 -2 4 401.09 12.78
 4 -2 4 372.54 12.69
 4 -2 4 414.14 11.57
 4 -2 5 43.7 5.1
 4 -2 5 46.68 4.05
 4 -2 5 50.48 4.87
 4 -2 5 43.9 4.87
 4 2 5 49.65 5.14
 4 2 6 661.01 19.23
 4 -2 6 712.36 20.04
 4 -2 6 708.26 15.72
 4 -2 6 712.13 18.31
 4 -2 6 711.06 20.61
 4 2 7 361.23 15.09
 4 -2 7 365.85 15.71
 4 -2 7 362.09 13.49
 4 2 7 330.7 14.32
 4 2 8 1346.41 30.83
 4 2 8 1405.81 30.65
 4 -2 8 1370.51 31.69
 4 -2 9 18.7 4.29
 4 2 9 17.43 4.02
 4 2 9 25.34 4.56
 4 2 10 493.97 20.66
 4 2 10 493.73 11.98
 4 -2 10 491.77 11.51
 4 -2 10 498.76 21.49
 4 2 10 483.26 11.23
 4 -2 11 2.12 1.32
 4 2 11 0.95 1.31
 4 2 11 1.48 1.3
 4 -2 11 1.3 1.51
 4 2 11 1.24 2.23
 4 -2 12 381.78 10.76
 4 2 12 370.84 10.8
 4 2 12 367.3 10.79
 4 -2 13 60.34 4.41
 4 2 13 64.44 4.6
 4 2 13 60.52 4.51
 4 -2 14 66.82 4.44
 4 2 14 64.53 4.39
 4 -2 15 14.39 1.78
 -4 -2 -15 15.36 2
 4 -2 15 16.23 2.16
 4 2 15 15.81 2.19
 4 -2 16 93.31 4.06
 4 2 16 98.99 4.2
 -4 -2 -16 97.44 3.92
 -4 -2 -17 1.05 0.5
 4 -2 17 -0.1 0.59
 -4 -4 17 20.15 1.5
 4 -4 -17 17.37 1.35
 -4 -4 16 3.36 1.07
 4 4 -16 2.89 0.74
 4 -4 -16 2.74 0.89
 4 -4 -16 2.7 1
 4 4 -15 65.35 3.46
 4 -4 -15 67.18 3.49
 4 -4 -15 62.34 3.51
 4 -4 -14 456.6 10.06
 4 4 -14 447.42 10.01
 4 -4 -14 448.34 10.05
 -4 -4 13 9.67 1.69
 4 4 -13 8.15 1.81
 -4 4 13 5.82 1.6
 4 -4 -13 9.92 1.95
 4 -4 -13 10.51 1.99
 4 -4 -12 434.64 10.65
 -4 -4 12 471.2 11
 4 4 -12 459.77 11.15
 4 -4 -12 457.39 10.86
 -4 -4 11 18.75 2.36
 4 4 -11 19.45 2.61
 4 -4 -11 17.82 2.33
 4 -4 -11 20.58 2.45
 -4 4 10 622.32 26.96
 4 4 -10 624.75 12.81
 -4 -4 10 585.73 26.01
 -4 -4 10 615.03 12.22
 4 -4 -10 600.29 12.08
 -4 4 9 252.21 16.67
 -4 -4 9 254.36 7.47
 -4 -4 9 268.91 16.9
 4 -4 -9 252.56 7.52
 -4 -4 9 260.9 7.71
 -4 -4 8 559.2 22.67
 4 4 -8 536.49 19.97
 -4 4 8 555.91 23.2
 -4 -4 8 540.13 18.67
 -4 4 7 257.47 15.02
 4 4 -7 269.59 13.48
 -4 -4 7 290.41 15.42
 -4 -4 7 270.37 13.13
 4 4 -6 103.89 8.11
 -4 4 6 101.91 8.98
 -4 -4 6 104.84 8.74
 -4 4 5 203.29 11.78
 4 4 -5 194.75 10.4
 -4 -4 5 200.08 11.18
 -4 -4 4 2685.52 37.04
 4 4 -4 2776.68 38.21
 4 -4 -4 2676.86 33.25
 -4 4 4 2714.89 39.39
 4 -4 -3 207.55 9.24
 -4 -4 3 185.32 8.91
 -4 4 3 198.97 10.04
 4 4 -3 195.87 9.94
 4 -4 -2 6132.67 50.57
 -4 -4 2 6239.9 45.14
 4 4 -2 5987.82 54.29
 4 -4 -2 5901.13 50.63
 -4 4 2 6304.93 51.1
 4 -4 -1 555.16 15.59
 -4 -4 1 548.87 11.56
 4 -4 -1 539.5 15.1
 4 4 -1 573.49 16.81
 -4 4 1 562.31 13.93
 4 4 0 4062.34 43.78
 4 -4 0 4225.33 43.08
 -4 4 0 4308.93 34.22
 4 4 0 4373.7 46.86
 4 -4 0 4061.43 42.08
 -4 4 -1 54.15 3.23
 4 -4 1 47.24 4.64
 4 -4 1 53.53 5.06
 4 4 1 46.55 4.97
 4 -4 2 692.45 18.04
 4 -4 2 711.27 18.1
 4 4 2 680.76 18.83
 4 4 3 202.03 10.89
 4 -4 3 229.16 10.48
 4 -4 3 238.47 10.85
 4 -4 4 14.79 2.99
 4 -4 4 19.79 3.78
 4 -4 4 10.25 2.8
 4 4 4 14.72 3.25
 4 -4 5 366.34 13.86
 4 4 5 321.96 15.12
 4 -4 5 344.52 15.57
 4 -4 5 330.15 13.46
 4 -4 6 4616.66 51.06
 4 -4 6 4663.65 60.25
 4 -4 6 4763.12 51.28
 4 4 6 4745.6 60.61
 4 4 7 0.69 1.35
 4 -4 7 4.48 1.9
 4 -4 7 7.73 2.23
 4 -4 7 7.91 2.88
 4 4 8 1260.31 34.56
 4 -4 8 1303.71 34.98
 4 4 9 96.88 4.96
 4 -4 9 107.41 10.68
 4 4 9 98.22 5.36
 4 -4 9 91.77 4.81
 4 4 9 99.56 5.48
 4 4 9 91.14 9.75
 4 -4 10 326.74 19.33
 4 4 10 304.25 18.06
 4 -4 10 327.41 9.28
 4 4 10 325.21 9.85
 4 4 10 335.4 9.49
 4 -4 10 331.97 9.56
 4 4 10 325.19 10.07
 4 -4 11 24.1 2.69
 4 -4 11 28.16 3
 4 4 11 27.29 3.24
 4 4 11 26.54 2.84
 4 -4 12 19.32 2.36
 4 -4 12 22.25 2.65
 4 4 12 21.85 2.86
 4 -4 13 66.3 4.31
 4 4 13 64.39 4.49
 4 -4 13 65.82 3.91
 4 4 13 65.38 4.32
 4 4 14 1.41 1.34
 4 -4 14 2.64 1.24
 4 4 14 1.36 0.97
 4 -4 14 2.65 0.9
 4 -4 15 22.57 2.2
 4 4 15 25.62 2.21
 -4 -4 -16 22.59 1.85
 4 -4 16 23.89 1.97
 4 -4 16 21.58 1.82
 4 -6 -16 22.15 1.43
 -4 -6 16 21.07 1.42
 4 -6 -15 25.29 1.95
 -4 -6 15 26.02 2.08
 4 -6 -14 16.51 1.97
 -4 -6 14 16.53 2
 -4 -6 13 8.85 1.39
 -4 -6 13 6.84 1.57
 4 -6 -13 6.87 1.51
 -4 -6 12 144.99 6.19
 4 -6 -12 133.68 5.76
 4 -6 -12 133.55 5.32
 -4 -6 12 139.78 5.54
 -4 -6 11 41.21 3.29
 4 -6 -11 41.64 3.44
 4 -6 -11 41.95 3.13
 4 -6 -10 166.06 6.52
 -4 -6 10 164.48 6.41
 4 -6 -9 2.91 1.13
 -4 -6 9 8.96 3.39
 4 -6 -9 5.34 1.4
 -4 -6 9 4.05 1.36
 4 -6 -9 5.38 1.55
 4 -6 -8 73.12 4.14
 -4 -6 8 66.78 4.37
 -4 -6 8 74.96 9.24
 4 -6 -8 70.96 4.51
 -4 -6 8 70.51 7.81
 -4 6 8 69.46 9.55
 -4 -6 8 70.67 4.16
 -4 -6 7 5.04 2.6
 4 -6 -7 4.29 1.19
 -4 -6 7 0.93 1.1
 4 -6 -7 2.35 1.26
 -4 -6 7 2.41 1.9
 -4 6 6 142.72 11.75
 -4 -6 6 140.28 10.88
 -4 -6 6 142.23 11.42
 -4 -6 5 378.02 17.25
 -4 -6 5 390.47 17.14
 -4 6 5 349.04 17.32
 -4 6 4 1302.23 31.14
 4 -6 -4 1356.07 28.5
 -4 -6 4 1367.67 29.63
 4 -6 -3 533.14 18.11
 4 6 -3 502.13 17.83
 -4 -6 3 508.76 19.2
 -4 6 3 515.77 18.34
 -4 6 2 1402.18 28.25
 -4 -6 2 1492.56 32.24
 4 6 -2 1490.85 30.97
 -4 -6 1 400.35 16.49
 4 -6 -1 387.65 15.92
 4 6 -1 431.01 17.08
 4 6 0 556.12 19.37
 -4 -6 0 572.83 19.18
 4 -6 0 581.94 19.66
 4 6 0 589.73 20.21
 4 -6 1 1619.97 33.07
 -4 -6 -1 1509.86 30.33
 4 6 1 1506.29 33.13
 4 -6 1 1491.99 32.24
 4 6 1 1563.3 33
 4 6 2 54.8 6.77
 4 -6 2 66.31 6.84
 -4 -6 -2 64.9 6.27
 4 -6 2 53.56 6.24
 4 6 2 58 6.86
 4 6 3 534.54 20.8
 4 -6 3 531 19.62
 4 -6 3 552.89 19.94
 -4 -6 -3 560.28 17.5
 4 6 4 206.13 13.56
 4 -6 4 209.99 12.5
 4 -6 4 221.83 12.86
 4 6 5 62.79 7.75
 4 -6 5 74.55 7.74
 4 -6 5 68.09 7.3
 4 -6 6 642.49 22.08
 4 6 6 642.05 25.89
 4 -6 6 663.99 23.2
 4 -6 7 22.53 2.62
 4 -6 7 26.06 2.66
 -4 -6 -7 25.31 2.87
 4 -6 7 27.62 2.87
 4 6 7 20.98 5.05
 4 6 7 22.33 2.61
 4 -6 7 22.56 2.29
 4 -6 7 22.81 4.4
 4 6 7 21.17 2.71
 4 -6 7 18.54 2.56
 4 -6 8 329.35 9.32
 -4 -6 -8 304.6 9.45
 4 -6 8 331.96 9
 4 6 8 324.02 9.58
 4 -6 8 335.51 9.93
 4 -6 8 313.98 8.76
 4 6 8 312.86 10.01
 4 6 8 345.28 20.3
 4 6 9 11.89 2.16
 4 6 9 10.88 2.44
 4 -6 9 9.07 1.66
 4 -6 9 16.03 2.41
 4 -6 9 11.63 2
 -4 -6 -9 8.87 1.89
 4 6 10 328.83 10.3
 4 -6 10 344.83 8.9
 4 -6 10 332.52 9.18
 4 -6 10 332.97 9.24
 4 -6 10 334.61 10.23
 4 -6 11 60.57 4.02
 4 6 11 60.09 4.45
 4 -6 11 69.48 4.08
 4 -6 11 69.03 4.61
 4 -6 12 100.71 4.89
 4 -6 12 93.08 4.34
 4 6 12 105 5.51
 4 -6 12 103.72 5.38
 4 6 13 -1.25 1.22
 4 -6 13 1.24 1.25
 4 -6 13 2.16 1.09
 -4 -6 -13 0.08 0.8
 4 -6 13 0.55 0.74
 4 -6 14 10.03 1.47
 4 6 14 10.24 1.66
 -4 -6 -14 8.77 1.26
 4 -6 14 8.82 1.6
 -4 -6 -15 17.3 1.64
 4 -6 15 19.08 1.66
 -4 -8 14 58.1 2.58
 4 -8 -14 64.34 2.44
 4 -8 -13 2.23 0.76
 -4 -8 13 1.54 0.86
 -4 -8 13 1.9 1.03
 4 -8 -13 1.22 0.85
 4 -8 -12 673.75 10.85
 -4 -8 12 666.56 11.02
 -4 -8 12 683.14 12
 -4 -8 11 1.85 1.11
 -4 -8 11 2.22 1.26
 4 -8 -11 0.88 1.01
 -4 -8 11 2.03 0.88
 -4 -8 10 479.39 11.76
 -4 -8 10 449.01 9.58
 4 -8 -10 460.33 10.06
 -4 -8 10 455.03 10.7
 4 -8 -9 47.58 3.43
 -4 -8 9 41.21 3.14
 -4 -8 9 54.38 4.2
 -4 -8 9 46.93 3.72
 4 -8 -9 39.49 3.52
 4 -8 -9 48.31 3.51
 4 -8 -8 13.84 2
 -4 -8 8 12.19 2.16
 -4 -8 8 13.04 2.4
 -4 -8 8 19.34 2.28
 4 -8 -8 13.99 2.01
 4 -8 -8 11.04 2.09
 4 -8 -7 46.36 3.52
 -4 -8 7 40.2 3.54
 4 -8 -7 43.05 3.19
 -4 -8 7 48.08 4.12
 4 -8 -7 42.46 3.72
 -4 -8 7 44.82 3.45
 4 -8 -6 227.28 7.6
 4 -8 -6 214.71 7.87
 -4 -8 6 223.28 8.45
 -4 -8 6 222.63 7.9
 -4 -8 6 213.72 7.19
 -4 -8 5 0.05 1.05
 -4 -8 5 -0.72 0.87
 -4 -8 5 -2.55 2.2
 -4 -8 5 0.99 1.1
 4 -8 -5 1.48 1.39
 -4 -8 4 479.37 12.13
 4 -8 -4 494.08 11.52
 -4 -8 4 473.17 22.03
 4 -8 -4 510.56 10.96
 -4 -8 4 494.48 10.63
 -4 -8 3 112.54 10.5
 -4 -8 3 105.38 5.68
 4 -8 -3 92.47 9.11
 -4 -8 3 109.13 5.04
 4 -8 -3 106.51 5.35
 4 -8 -2 393.5 18.85
 4 -8 -2 420.71 10.27
 -4 -8 2 414.07 20.16
 4 -8 -2 416.06 9.77
 -4 -8 2 416.32 11.02
 -4 -8 2 425.11 9.74
 4 -8 -2 419.21 10.45
 4 -8 -1 458.14 10.24
 4 -8 -1 451.81 20.54
 -4 -8 1 475.59 11.68
 -4 -8 1 457.05 10.16
 4 -8 -1 487.54 10.91
 -4 -8 1 474.7 21.26
 4 -8 -1 468.88 11.01
 4 8 0 202.13 7.65
 4 -8 0 181.52 13.21
 4 -8 0 183.11 6.24
 -4 -8 0 190.55 6.65
 -4 -8 0 198.93 13.51
 4 -8 0 194.18 6.6
 4 -8 0 181.78 6.9
 4 -8 0 192.67 6.87
 4 -8 1 6.11 1.56
 -4 -8 -1 1.83 2.09
 4 -8 1 7.7 2.73
 4 -8 1 8.6 1.59
 4 8 1 2 1.42
 4 -8 1 2.92 1.35
 -4 -8 -1 1.92 0.97
 4 -8 1 2.9 1.36
 4 8 2 215.96 7.79
 4 -8 2 229.9 7.55
 4 -8 2 208.45 7.14
 -4 -8 -2 215.52 13.34
 4 8 2 218.64 14.77
 4 -8 2 227.07 7.06
 4 -8 2 226.18 15.12
 -4 -8 -2 226.39 7.33
 4 -8 2 226.8 7.69
 4 -8 3 205.52 6.85
 4 8 3 214.84 15.14
 4 -8 3 223.03 7.49
 4 -8 3 223.87 7.5
 4 -8 3 209.9 14.7
 -4 -8 -3 205.48 7.12
 4 8 3 216.47 7.91
 4 -8 3 241.86 8.02
 -4 -8 -4 62.26 4.06
 4 -8 4 66.99 4.3
 4 -8 4 65.4 4.34
 4 8 4 70.38 8.77
 4 -8 4 67.03 4.18
 4 8 4 64.81 4.32
 4 -8 4 59.51 7.77
 4 -8 4 58.72 3.91
 4 8 5 82.73 4.88
 4 -8 5 79.06 4.73
 4 8 5 71.56 9.27
 4 8 5 70.77 4.89
 4 -8 5 82.71 4.7
 4 -8 5 88.49 5.11
 4 -8 5 76.65 4.45
 -4 -8 -5 78.09 4.63
 4 -8 6 139.62 6.26
 4 -8 6 140.35 6.13
 -4 -8 -6 122.38 5.92
 4 8 6 135.49 6.7
 4 8 6 135.47 6.19
 4 -8 6 146.83 6.61
 4 -8 7 81.77 4.67
 -4 -8 -7 83.3 4.93
 4 -8 7 92.22 5.04
 4 -8 7 92.98 5.34
 4 8 7 78.08 5.19
 -4 -8 -8 148.39 6.46
 4 -8 8 146.37 6.05
 4 8 8 140.53 6.78
 4 -8 8 149.01 6.69
 4 -8 9 76.94 4.24
 -4 -8 -9 79.74 4.73
 4 8 9 82.87 5.15
 4 -8 9 89.11 5.04
 4 -8 10 272.63 7.35
 4 8 10 295.22 8.97
 4 -8 10 296.66 8.71
 4 -8 11 63.15 3.83
 4 -8 11 57.27 3.07
 4 8 11 61.52 3.93
 -4 -8 -12 37.48 2.61
 4 8 12 36.97 2.84
 4 -8 12 35.95 2.67
 4 -8 13 1 0.78
 -4 -8 -13 1.52 0.74
 4 8 13 0.09 0.65
 4 -8 14 3.52 0.72
 -4 -10 11 5.64 1.03
 4 -10 -11 6.47 0.96
 4 -10 -10 337.01 6.9
 -4 -10 10 322.16 7.29
 -4 -10 9 14.57 1.57
 -4 -10 9 13.35 1.92
 4 -10 -9 15.45 1.79
 4 -10 -8 148.58 5.29
 4 -10 -8 148.42 5.45
 -4 -10 8 148.54 5.91
 4 -10 -8 141.98 5.54
 -4 -10 8 145.43 4.94
 4 -10 -7 40.42 3.03
 -4 -10 7 41.91 3.39
 4 -10 -7 41.42 3.26
 4 -10 -7 40.96 3.08
 -4 -10 7 42.42 2.9
 -4 -10 6 67.19 4.37
 4 -10 -6 62.4 3.8
 -4 -10 6 63.34 3.72
 4 -10 -6 65.86 4.15
 4 -10 -6 64.39 3.91
 4 -10 -5 13.06 2.01
 4 -10 -5 12.48 1.91
 -4 -10 5 11.45 2.12
 -4 -10 5 14.4 2.05
 4 -10 -5 10.07 2.01
 4 -10 -4 801.79 13.6
 -4 -10 4 833.75 15.49
 4 -10 -4 806.83 14.22
 -4 -10 4 788.15 13.37
 4 -10 -4 800.73 14.54
 4 10 -3 4.86 1.54
 4 -10 -3 3.34 1.21
 4 -10 -3 1.92 1.06
 4 -10 -3 2.1 1.35
 4 -10 -2 417.41 9.85
 4 -10 -2 441.49 10.3
 4 -10 -2 423.17 10.74
 -4 -10 2 422.98 10.02
 4 10 -2 420.45 11.05
 4 10 -1 47.52 3.78
 4 -10 -1 42.61 3.25
 4 -10 -1 44.02 3.59
 -4 -10 1 49.93 3.63
 4 10 0 326.82 9.51
 4 -10 0 308.88 8.41
 -4 -10 0 301.8 8.64
 4 -10 0 324.06 9.43
 4 -10 1 61.66 3.76
 4 10 1 70.28 4.43
 4 -10 1 68.58 4.33
 -4 -10 -1 63.7 4.03
 4 -10 1 69.15 4.41
 4 -10 2 47.18 3.74
 4 10 2 56.11 3.94
 -4 -10 -2 55.91 3.91
 4 -10 2 54.52 3.87
 4 -10 3 17.1 2.29
 4 -10 3 15.32 2.23
 -4 -10 -3 19.7 2.4
 4 -10 4 16.9 2.43
 4 -10 4 17.42 2.26
 -4 -10 -4 13.94 2.09
 4 10 4 18.95 2.72
 4 -10 5 57.27 3.72
 -4 -10 -5 49.08 3.53
 4 10 5 54.02 4.05
 4 -10 5 51.56 3.75
 4 -10 6 41.05 3.33
 4 -10 6 44.05 3.15
 -4 -10 -6 42.17 3.29
 4 10 6 44.09 3.59
 -4 -10 -7 -0.64 0.95
 4 -10 7 0.75 0.84
 4 -10 7 -0.71 1.03
 4 -10 8 63.95 3.75
 4 -10 8 63.31 3.22
 4 10 8 61.29 3.79
 -4 -10 -8 60.78 3.59
 4 10 9 2.52 1.13
 4 -10 9 3.11 0.96
 4 -10 9 2.1 0.96
 4 -10 10 107.89 3.99
 4 10 10 110.62 3.92
 -4 -10 -11 15.23 1.32
 4 -10 11 18.11 1.47
 4 -12 -7 4.95 0.8
 4 -12 -6 29.29 1.89
 4 -12 -5 0.15 0.73
 4 12 -5 -0.96 0.59
 -4 -12 5 1.17 0.62
 4 -12 -4 187.1 5.3
 -4 -12 4 186.06 4.74
 4 -12 -4 196.19 5.36
 4 -12 -3 1.44 0.98
 -4 -12 3 0.03 0.71
 4 -12 -3 0.22 0.89
 4 -12 -2 369.04 6.76
 4 -12 -2 394.15 8.08
 4 -12 -2 359.7 7.65
 -4 -12 2 386.48 7.38
 4 -12 -1 27.7 2.13
 4 -12 -1 27.84 2.28
 -4 -12 1 30.23 2.17
 4 -12 -1 28.18 2.3
 4 -12 0 7.1 1.4
 4 -12 0 5.5 1.08
 4 -12 0 3.83 1.11
 -4 -12 0 5.3 1.05
 4 -12 1 6.09 1.11
 4 -12 1 6.96 1.29
 4 -12 1 6.34 1.31
 4 12 1 5.86 1.29
 -4 -12 -1 4.9 1.18
 4 -12 2 84.2 3.76
 4 -12 2 78.79 3.7
 4 12 2 85.72 3.94
 -4 -12 -2 81.78 3.56
 4 12 3 1.75 0.99
 4 -12 3 1.97 0.89
 4 -12 3 2.34 1.01
 -4 -12 -3 1.49 0.88
 4 12 4 66.09 3.17
 4 -12 4 59.51 3.1
 4 -12 4 67.67 3.25
 -4 -12 -4 65.02 3.02
 -4 -12 -5 31.57 1.83
 4 -12 5 48.9 2.6
 4 -12 5 50.53 2.65
 4 12 5 40.07 2.3
 -4 -12 -5 41.38 2.33
 4 -12 6 100.6 3.4
 4 -12 6 96.8 3.35
 4 -12 7 22.67 1.45
 4 -12 7 25.76 1.54
 5 -1 -17 18.7 1.76
 5 1 -17 19.15 1.72
 5 -1 -16 181.41 5.95
 5 -1 -16 163.71 4.63
 5 1 -16 179.33 5.91
 5 1 -15 0.51 0.98
 5 -1 -15 2.11 1.01
 -5 -1 15 0.02 0.92
 5 -1 -15 0.73 1.04
 -5 1 15 0.16 0.85
 -5 1 14 214.44 6.8
 5 -1 -14 227.8 6.98
 5 1 -14 223.66 7.68
 -5 -1 14 219.42 6.91
 5 -1 -14 235.48 7.91
 5 -1 -13 77.98 4.33
 -5 -1 13 73.86 4.32
 -5 1 13 71.76 4.29
 5 1 -13 77.19 4.8
 5 -1 -13 74.69 4.63
 5 -1 -12 170.63 6.85
 -5 -1 12 160.94 6.26
 -5 1 12 157.9 6.23
 5 1 -12 161.94 6.81
 5 1 -11 64.1 3.8
 5 1 -11 66.62 4.28
 -5 -1 11 64.69 3.95
 -5 1 11 65.6 4.04
 5 -1 -11 66.56 4.25
 -5 1 11 70.94 8.96
 5 -1 -11 66.73 4.07
 5 1 -10 222.88 15.13
 -5 -1 10 240.42 14.44
 -5 1 10 231.33 15.16
 -5 1 9 17.62 4.67
 -5 -1 9 13.98 3.36
 5 -1 -9 13.08 3.97
 5 1 -9 14.86 3.64
 5 1 -8 2401.23 43.89
 5 -1 -8 2405.49 44.53
 -5 1 8 2462.27 44.18
 5 1 -7 444.18 17.73
 5 -1 -7 446.42 18.06
 5 -1 -6 1259.27 27.92
 5 1 -6 1250.76 27.81
 5 1 -5 1.35 1.22
 5 -1 -5 0.68 1.37
 5 -1 -4 773.43 12.46
 5 1 -4 744.28 19.15
 5 -1 -4 766.22 18.63
 5 1 -3 100.89 6.78
 5 -1 -3 95.21 4.67
 5 1 -3 93.22 4.23
 5 -1 -3 82.88 5.85
 5 -1 -2 377.84 11.35
 5 -1 -2 379.21 9.88
 5 1 -2 389.91 9.46
 5 1 -2 378.5 12.4
 5 1 -1 28.7 2.99
 5 -1 -1 23.14 2.69
 5 1 -1 21.16 3.02
 5 -1 -1 19.61 2.58
 5 -1 0 3159.94 31.56
 5 1 0 3185.85 31
 5 -1 0 3173.39 28.93
 5 -1 1 581.34 14.17
 5 -1 1 591.65 12.23
 5 1 1 580.74 14.64
 5 -1 2 750.02 16.89
 5 -1 2 787.49 14.29
 5 1 2 738.65 16.44
 5 -1 2 781.82 16.83
 5 1 3 20.6 3.31
 5 -1 3 26.9 3.69
 5 -1 3 28.19 3.75
 5 1 3 20.93 3.03
 5 -1 4 325.49 12.22
 5 1 4 311.24 11.45
 5 -1 4 289.85 10.69
 5 1 4 298.41 11.87
 5 -1 4 319.68 12.57
 5 -1 5 685.87 18.48
 5 1 5 685.68 17.75
 5 -1 5 699.5 17.6
 5 1 5 653.44 18.45
 5 -1 5 673.87 19.58
 5 -1 6 182.58 10.03
 5 -1 6 181.98 9.58
 5 1 6 195.96 10.7
 5 -1 6 189.05 11.15
 5 1 6 182.99 9.7
 5 -1 7 14.01 3.34
 5 1 7 8.36 2.35
 5 -1 7 14.02 3.13
 5 1 7 18.25 3.38
 5 -1 7 15 3.71
 5 1 8 116.71 8.96
 5 1 8 116.39 8.69
 5 -1 8 123.51 8.83
 5 -1 8 125.22 9.24
 5 -1 8 117.47 9.81
 5 1 9 36.12 5.11
 5 -1 9 45.6 5.98
 5 1 9 55.93 7.13
 5 -1 9 48.05 6.62
 5 -1 10 7.06 1.79
 5 -1 10 9.02 1.75
 5 1 10 8.67 1.83
 5 1 10 4.71 1.62
 5 1 10 9.96 3.7
 5 1 11 15.3 2.33
 5 1 11 19.46 5.17
 5 -1 11 9.75 2
 5 1 11 14.86 2.4
 5 -1 11 16.03 4.1
 5 -1 12 109.27 5.96
 5 1 12 101.17 5.82
 5 1 12 101.88 5.72
 5 -1 13 271.13 9.16
 5 1 13 270.18 9.28
 5 -1 14 327.59 9.61
 5 1 14 331.14 9.76
 5 -1 15 49.13 3.51
 5 1 15 51.18 3.63
 -5 -1 -15 45.21 2.98
 5 -1 16 96.69 4.09
 5 -1 16 96 4.24
 5 1 16 96.69 4.19
 5 -1 16 79.85 3.25
 -5 -1 -16 83.64 3.2
 5 -1 17 18.43 1.47
 5 1 17 15.01 1.29
 5 -3 -17 62.58 2.6
 -5 -3 17 67.89 2.7
 5 -3 -16 257.86 5.89
 5 3 -16 242.35 6.12
 5 -3 -16 251.02 6.32
 5 -3 -15 7.46 1.58
 5 3 -15 5.8 1.4
 5 -3 -15 7.7 1.5
 -5 3 14 99 4.45
 5 3 -14 100.28 5.08
 5 -3 -14 110.83 4.92
 5 -3 -14 106.42 5.15
 -5 3 13 21.44 2.46
 5 3 -13 17.98 2.53
 5 -3 -13 16.66 2.25
 -5 -3 13 21.2 2.42
 5 -3 -13 18.41 2.42
 5 3 -12 10.95 1.91
 -5 -3 12 12.15 1.94
 5 -3 -12 10.52 1.9
 -5 -3 12 9.81 1.84
 -5 3 12 11.19 1.8
 5 -3 -12 10.37 1.95
 -5 3 11 78.68 10.15
 -5 -3 11 89.14 4.69
 -5 -3 11 94.56 10.64
 5 -3 -11 85.2 4.66
 5 -3 -11 88.87 4.78
 5 3 -11 93.03 5.09
 -5 -3 11 100.75 5
 -5 3 10 964.68 33.39
 -5 -3 10 901.48 14.36
 5 3 -10 905.21 29.74
 -5 -3 10 924.81 32.69
 5 -3 -10 904.53 14.63
 -5 -3 10 912.74 14.43
 5 3 -10 928.49 15.64
 5 -3 -10 920.87 14.76
 5 3 -9 254.99 15.18
 -5 -3 9 250.12 16.41
 -5 3 9 257.65 16.45
 5 3 -8 1654.04 36.79
 -5 3 8 1593.91 38.93
 5 3 -7 17.61 3.83
 -5 3 7 15.52 4.51
 5 3 -6 4173.88 52.41
 -5 3 6 4198.04 54.97
 5 3 -5 963.84 24.17
 5 -3 -5 948.33 23.62
 -5 3 5 984.27 24.88
 5 3 -4 642.2 19.22
 5 -3 -4 686.42 18.42
 5 -3 -4 663.64 15.85
 5 -3 -3 83.89 5.74
 5 -3 -3 81.12 5.77
 5 -3 -3 80.88 5.8
 5 3 -3 86.03 6.9
 5 3 -2 268.23 11.74
 5 -3 -2 267.15 9.4
 5 -3 -2 235.16 9.56
 5 -3 -2 262.72 10.38
 5 3 -1 363.37 13.43
 5 -3 -1 382.07 9.94
 5 -3 -1 359.13 11.94
 5 -3 -1 363.68 12.13
 5 3 0 7049.5 59.17
 -5 -3 0 7082.88 31.81
 5 -3 0 7212.05 54.33
 5 -3 0 7256.6 54.7
 5 3 1 2859.17 37.86
 5 3 1 2899.07 37.28
 5 -3 1 2893.5 35.57
 5 -3 1 2836.76 34.45
 5 -3 2 5335.88 47.85
 5 3 2 5416.23 52.33
 5 -3 3 518.44 15.08
 5 -3 3 552.51 16.42
 5 3 4 2990.5 42.04
 5 -3 4 3083.54 40.19
 5 -3 4 3123.94 37.75
 5 -3 5 556.07 18.94
 5 -3 5 515.84 17.05
 5 -3 5 566.17 16.47
 5 3 5 554.17 18.95
 5 3 6 466.22 18.23
 5 -3 6 487.64 18.57
 5 -3 6 497.62 15.73
 5 -3 6 472.58 16.74
 5 -3 7 82.61 7.26
 5 3 7 88.82 8.41
 5 -3 7 72.84 7.72
 5 -3 8 236.19 14.53
 5 3 8 245.68 14.34
 5 -3 8 245.72 12.6
 5 3 8 269.17 15.2
 5 3 9 12.92 2.05
 5 3 9 15.6 2.32
 5 3 9 17.06 3.86
 5 3 9 13.37 3.56
 5 -3 9 13.86 3.67
 5 3 9 17.32 2.5
 5 3 10 1503.48 20.46
 5 3 10 1545.24 21.74
 5 -3 10 1456.98 19.77
 5 3 10 1468.88 38.48
 5 -3 10 1558.17 40.21
 5 3 11 114.87 5.89
 5 -3 11 112.84 5.74
 5 3 11 116.92 6.22
 5 -3 12 607.72 13.18
 5 3 12 607.09 13.22
 5 3 12 620.24 14.09
 5 3 13 -1.3 1.39
 5 -3 13 0.6 1.09
 5 3 13 0.48 1.32
 5 -3 13 1.94 1.08
 5 -3 14 237.16 7.05
 5 -3 14 237.34 7.56
 5 3 14 230.65 7.66
 5 3 14 245.08 8.13
 5 -3 15 2.22 0.93
 5 3 15 1.16 1.02
 -5 -3 -15 4.27 1.15
 5 -3 15 3.16 1.23
 5 3 16 116.94 4.05
 5 -3 16 123.67 4.24
 -5 -3 -16 124.48 3.94
 5 -3 17 0.97 0.5
 -5 -5 16 89.72 3.27
 5 -5 -16 95.84 3.17
 5 -5 -15 13.87 1.66
 -5 -5 15 15.84 1.82
 5 5 -15 13.66 1.4
 -5 -5 14 17.34 2.15
 5 5 -14 15.87 1.85
 5 -5 -14 16.56 1.89
 5 5 -13 0.45 0.71
 -5 5 13 1.13 1.07
 5 -5 -13 0.89 1.17
 5 -5 -13 0.24 0.99
 5 5 -12 5.73 1.52
 5 -5 -12 4.18 1.55
 5 -5 -12 2.5 1.06
 5 5 -11 124.72 5.88
 5 -5 -11 119.95 5.6
 5 -5 -11 127.7 5.56
 5 -5 -10 22.08 2.55
 5 5 -10 23.58 2.63
 5 -5 -10 21.71 2.3
 5 -5 -9 113.25 5.11
 -5 -5 9 109.01 11.54
 5 -5 -9 117.09 5.38
 -5 5 9 119.61 12.14
 5 5 -9 118.21 5.81
 -5 5 8 596.31 26.3
 -5 -5 8 586.53 21.96
 5 -5 -8 602.45 11.46
 -5 -5 8 616.24 25.35
 5 -5 -8 631.44 11.89
 5 5 -8 626.42 12.69
 -5 5 7 60.45 8.16
 -5 -5 7 60.12 7.68
 -5 -5 7 44.46 5.98
 5 5 -6 625.13 21.65
 -5 5 6 681.75 24.96
 -5 -5 6 662.7 23.11
 -5 -5 6 620.06 21.92
 -5 5 5 2.82 1.86
 5 5 -5 3.58 1.9
 -5 -5 5 5.67 2.56
 -5 5 4 1711.94 34.72
 5 5 -4 1684.82 34.06
 -5 -5 4 1686.88 31.41
 5 -5 -4 1702.64 31.17
 -5 -5 3 229.27 10.56
 -5 5 3 228 11.99
 5 -5 -3 241.05 11.72
 5 5 -3 221.56 12.14
 -5 5 2 271.15 12.01
 5 5 -2 273.11 13.4
 5 -5 -2 308.16 13.39
 5 -5 -2 290.22 13.21
 -5 5 1 12.57 2.63
 5 5 -1 10.53 2.99
 5 -5 -1 11.32 3.1
 5 -5 -1 16.33 3.02
 5 -5 0 1363.98 28.77
 5 -5 0 1423.76 29.23
 5 5 0 1403.71 30.48
 5 -5 1 198.91 11.23
 5 5 1 167.22 10.77
 5 -5 1 209.04 11.28
 5 5 1 185.22 11.37
 5 -5 2 1040.99 25.82
 5 5 2 1029.25 27.03
 5 -5 2 1084.15 26.2
 5 -5 3 365.23 15.64
 5 5 3 356.72 16.34
 5 -5 3 375.55 15.59
 5 -5 4 2386.72 40.63
 5 5 4 2373.93 43.79
 5 -5 4 2299.94 39.29
 5 -5 5 1013.45 27.04
 5 5 5 1002.74 29.93
 5 -5 5 1028.92 26.77
 5 5 6 835.69 28.27
 5 -5 6 833.12 24.58
 5 -5 6 806.79 24.31
 5 5 7 21.57 2.66
 5 -5 7 21.93 4.48
 5 5 7 23.68 4.95
 5 -5 7 22.32 2.53
 5 -5 7 23.77 2.8
 5 -5 7 20.3 4.49
 5 5 8 26.35 2.77
 5 -5 8 25.87 2.87
 -5 -5 -8 29.73 3.05
 5 5 8 29.79 3.12
 5 5 8 17.26 4.94
 5 -5 8 28.8 2.73
 5 -5 8 26.88 2.74
 5 5 8 24.02 2.97
 5 5 9 13.21 1.99
 5 -5 9 13.7 2.11
 5 5 9 10.94 4.67
 5 -5 9 7.18 1.58
 5 -5 9 10.46 2
 5 5 9 10.87 2.28
 5 5 9 10.53 2.13
 5 -5 10 348.52 9.86
 5 -5 10 350.62 9.64
 5 5 10 360.27 9.84
 5 5 10 352.09 10.54
 5 5 10 359.59 10.81
 5 5 11 46.86 3.72
 5 5 11 37.91 3.78
 5 -5 11 39.5 3.33
 5 -5 11 38.95 3.3
 5 -5 12 176.76 6.67
 5 -5 12 170.5 6.38
 5 5 12 173.47 7.29
 5 5 13 0.78 1.08
 5 5 13 2.42 1.33
 5 -5 13 -1.04 1.12
 5 -5 13 -0.04 0.79
 -5 -5 -13 0.09 0.84
 5 5 14 291.05 7.2
 5 -5 14 273.55 6.27
 5 -5 14 281.59 7.17
 5 5 14 280.62 7.81
 5 -5 14 279.11 7.46
 5 5 15 6.71 1
 5 -5 15 9.73 1.37
 5 -5 15 9.87 1.38
 -5 -5 -16 31.53 1.68
 5 -5 16 31.56 1.72
 -5 -7 15 -0.24 0.44
 -5 -7 15 -0.06 0.51
 5 -7 -15 -0.26 0.53
 5 -7 -14 60.97 2.85
 -5 -7 14 55.94 3.06
 -5 -7 14 59.1 2.94
 5 -7 -13 90.86 4.08
 5 -7 -13 97.48 3.59
 -5 -7 13 94.57 4.25
 -5 -7 12 50.38 3.51
 5 -7 -12 48.22 3.3
 5 -7 -11 0.61 1.1
 -5 -7 11 -0.87 1.06
 -5 -7 10 65.16 4.38
 5 -7 -10 64.64 4.06
 5 -7 -9 27.64 2.74
 -5 -7 9 27.75 3.08
 5 -7 -9 25.63 2.76
 5 -7 -9 28.41 2.81
 5 -7 -8 338.07 9.24
 5 -7 -8 311.27 9.11
 -5 -7 8 315.27 9.54
 5 -7 -8 323.96 8.83
 -5 -7 7 19.02 4.84
 -5 -7 7 16.66 2.33
 5 -7 -7 16.63 2.25
 5 -7 -7 13.96 1.97
 -5 7 7 10.8 4.87
 5 -7 -7 15.12 2.27
 -5 7 6 596.52 25.44
 5 -7 -6 614.74 12.26
 -5 -7 6 605.9 12.76
 5 -7 -6 576.93 12.23
 5 -7 -6 579.19 11.12
 -5 -7 6 603.96 24.45
 -5 7 5 216.67 14.32
 -5 -7 5 210.5 7.41
 -5 -7 5 210.7 7.88
 5 -7 -5 214.32 6.94
 5 -7 -5 202.29 7.06
 -5 -7 5 193.01 13.66
 5 -7 -5 204.51 7.01
 -5 -7 4 719.86 14.13
 -5 -7 4 717.46 26.11
 -5 -7 4 722.55 13.39
 5 -7 -4 730.15 12.93
 5 -7 -4 708.84 23.47
 -5 -7 3 52.8 7.03
 -5 -7 3 57.57 4.16
 5 -7 -3 61.11 6.93
 5 -7 -2 401.49 18.31
 -5 -7 2 376.05 18.41
 -5 -7 1 68.87 7.77
 5 -7 -1 76.61 8.27
 5 7 -1 83.67 8.44
 5 -7 0 394.42 18.52
 -5 -7 0 378.22 17.68
 5 7 0 397.92 18.68
 5 7 1 11.14 3.32
 5 7 1 3.84 2.23
 -5 -7 -1 3.96 2.09
 5 -7 1 11.86 3.36
 -5 -7 -2 1052.71 27.92
 5 7 2 1108.94 32.62
 5 7 2 1048.23 31.64
 5 -7 2 1045.06 30.78
 5 -7 3 107.84 5.11
 5 7 3 108.31 5.52
 5 7 3 91.46 9.83
 5 -7 3 105.63 9.94
 5 7 3 110.32 10.57
 5 -7 3 107.6 5.16
 5 7 4 785.03 14.83
 5 7 4 781.98 29.14
 5 7 4 787.49 29.23
 5 -7 4 753.53 13.78
 5 -7 4 725.17 26.16
 5 -7 4 756.6 13.76
 5 -7 4 810.27 14.1
 -5 -7 -4 786.36 13.39
 5 -7 4 791.96 14.08
 5 -7 5 9.35 1.91
 5 -7 5 9.86 2.1
 5 7 5 8.08 3.39
 5 7 5 10.56 1.99
 5 -7 5 8.79 1.85
 5 -7 5 7.61 1.62
 5 -7 5 12.76 3.7
 -5 -7 -5 8.78 1.71
 5 7 6 197.04 7.6
 5 7 6 185.68 15.19
 5 -7 6 200.61 14.03
 5 -7 6 182.28 7.06
 5 -7 6 203.31 7.47
 5 -7 6 185.18 7.19
 5 -7 6 198.93 7.34
 -5 -7 -6 187.86 7.03
 5 7 6 185.55 7.77
 5 -7 7 2.89 1.36
 5 7 7 3.44 1.5
 5 -7 7 5.95 1.66
 5 -7 7 3.82 1.7
 5 7 7 5.66 1.97
 -5 -7 -7 4.48 1.53
 5 7 8 5.41 1.83
 -5 -7 -8 7.23 1.71
 5 -7 8 4.2 1.66
 5 -7 8 1.83 1.19
 5 -7 8 3.16 1.49
 5 7 8 5.33 1.83
 5 -7 9 98.56 5.08
 5 7 9 98.94 5.41
 5 -7 9 103.54 5.17
 5 -7 9 94.79 4.65
 5 7 9 98.23 5.66
 5 -7 9 98.49 5.42
 5 7 10 38.61 3.37
 5 7 10 40.61 3.71
 5 -7 10 34.94 3.04
 5 -7 10 36.99 2.92
 5 -7 10 43.8 3.57
 5 -7 11 197.56 6.4
 5 7 11 201.41 7.48
 5 -7 11 199.26 6.33
 5 -7 11 211.02 7.29
 5 7 12 108.26 5.14
 5 -7 12 107.02 4.2
 5 -7 12 108.66 4.83
 5 -7 13 2.41 1.01
 5 -7 13 1.73 0.68
 5 7 13 2.43 1.16
 -5 -7 -13 2.67 0.92
 5 7 14 102.9 3.69
 5 -7 14 101.82 3.52
 -5 -9 13 -0.44 0.42
 5 -9 -12 16.53 1.41
 -5 -9 12 17.49 1.67
 5 -9 -11 6.55 1.23
 -5 -9 11 6.89 1.46
 5 -9 -11 5.61 1.2
 5 -9 -10 47.83 3.03
 -5 -9 10 50.35 3.44
 5 -9 -10 45.87 2.86
 5 -9 -9 1.62 1.02
 -5 -9 9 1.01 1.2
 5 -9 -9 3.17 1.05
 5 -9 -9 2.73 1.08
 5 -9 -8 452.6 10.28
 5 -9 -8 460.52 9.33
 5 -9 -8 462.99 10.26
 -5 -9 8 456.21 9.23
 -5 -9 7 62.85 4.5
 5 -9 -7 56.6 3.4
 5 -9 -7 56.6 3.87
 5 -9 -7 58.19 3.96
 -5 -9 7 59.67 3.58
 5 -9 -6 571.75 12.08
 5 -9 -6 558.07 11.73
 -5 -9 6 567.38 13.08
 5 -9 -6 574.29 12.23
 -5 -9 6 579.35 11.13
 5 -9 -5 5.64 1.55
 5 -9 -5 6.43 1.75
 -5 -9 5 7.38 1.98
 5 -9 -5 7.87 1.77
 -5 -9 5 8.67 1.69
 5 -9 -4 305.42 8.77
 -5 -9 4 310.84 9.74
 5 -9 -4 323.28 8.81
 5 -9 -4 312.3 9.12
 5 -9 -4 300.52 8.98
 -5 -9 4 309.79 8.35
 5 -9 -3 12.89 2.03
 -5 -9 3 11.81 2.21
 5 -9 -3 10.1 1.85
 5 -9 -3 12.38 1.9
 -5 -9 3 12.52 1.86
 5 -9 -2 1.59 1.09
 -5 -9 2 1.6 1.27
 5 -9 -2 2.18 1.34
 -5 -9 2 5.23 1.32
 5 -9 -1 31.1 2.93
 5 9 -1 34.79 3.47
 5 -9 -1 30.98 3.03
 -5 -9 1 30.36 2.8
 5 -9 -1 32.37 3.11
 5 9 0 704.9 14.68
 5 -9 0 691.24 12.97
 5 -9 0 675.71 13.48
 -5 -9 0 684.25 12.6
 5 -9 0 712.79 13.85
 5 -9 1 14.75 2.09
 5 -9 1 13.35 2.11
 5 9 1 9.44 2.04
 5 -9 1 12.06 2.04
 -5 -9 -1 10.61 1.89
 5 -9 1 8.56 1.82
 5 9 2 1201.84 18.84
 -5 -9 -2 1169.15 16.71
 5 -9 2 1168.17 17.83
 5 -9 2 1175.07 16.53
 5 -9 2 1225.44 18.08
 5 9 3 7.74 1.94
 5 -9 3 11.56 2.32
 5 -9 3 11.57 2.03
 -5 -9 -3 9.22 1.78
 5 -9 3 10.81 2.03
 5 9 4 510.66 12.03
 5 -9 4 484.01 11.45
 5 -9 4 519.85 11.83
 5 -9 4 486.21 10.66
 -5 -9 -4 485.91 11.09
 5 -9 4 501.42 11.66
 5 -9 5 3.39 1.81
 5 -9 5 4.51 1.4
 5 9 5 4.43 1.37
 5 9 5 3.76 1.43
 -5 -9 -5 1.49 1.19
 5 -9 5 0.86 1.14
 5 9 6 48.4 3.64
 5 -9 6 49.83 3.69
 -5 -9 -6 44.35 3.45
 5 9 6 53.2 4.23
 5 -9 6 48.77 3.84
 5 9 7 11.43 1.86
 5 -9 7 8.71 1.74
 5 9 7 13.79 2.44
 5 -9 7 8.59 1.81
 -5 -9 -7 9.75 1.64
 5 -9 8 12.19 1.77
 -5 -9 -8 13.12 1.92
 5 9 8 16.36 2.46
 5 -9 8 15.57 2.2
 5 9 9 1.23 1.2
 5 -9 9 -1.1 0.98
 5 -9 9 0.37 0.98
 5 9 10 208.22 6.62
 5 -9 10 210.7 5.55
 5 -9 10 192.62 6
 5 -9 11 2.74 0.57
 5 9 11 1.37 0.94
 5 -9 11 3.47 1.03
 5 -9 12 134.49 3.76
 5 9 12 137.71 3.89
 5 11 -9 5.1 0.91
 5 -11 -9 6.83 0.99
 5 11 -8 131.63 4.39
 5 -11 -8 140.76 4.28
 5 11 -7 6.19 1.28
 5 -11 -7 7.7 1.39
 5 -11 -7 7.93 1.3
 -5 -11 6 140.86 4.19
 5 11 -6 152.62 5.47
 5 -11 -6 148.6 5.02
 5 -11 -6 149.93 5.12
 5 -11 -5 0.84 0.95
 5 11 -5 0.78 0.98
 5 -11 -5 1.05 0.97
 -5 -11 5 0.51 0.76
 5 -11 -4 145.03 5.48
 -5 -11 4 140.66 4.77
 5 11 -4 144.56 5.67
 5 -11 -4 144.41 5.22
 5 -11 -4 139.04 5.26
 5 -11 -3 59.25 3.66
 5 -11 -3 54.74 3.31
 5 -11 -3 63.96 3.43
 5 11 -3 61.9 3.79
 5 -11 -3 52.45 3.34
 -5 -11 3 59.12 3.26
 5 -11 -2 0.83 1.07
 5 -11 -2 2.8 1.1
 5 11 -2 2.9 1.14
 5 -11 -2 1.99 1.15
 5 -11 -2 2.07 1.2
 -5 -11 2 1.29 0.96
 5 11 -1 10.94 1.75
 5 -11 -1 11.5 1.85
 5 -11 -1 11.03 1.71
 5 -11 -1 11.15 1.79
 5 -11 -1 12.48 1.82
 -5 -11 1 10.28 1.63
 5 11 0 178.12 6.26
 5 -11 0 166.93 6.02
 5 -11 0 176.76 6.23
 5 -11 0 166.56 5.85
 -5 -11 0 175.95 5.78
 5 -11 1 1.52 1.01
 5 11 1 -0.01 0.74
 5 -11 1 1.51 1.05
 -5 -11 -1 2.22 0.99
 5 -11 1 1.01 1.14
 -5 -11 -2 220.71 6.44
 5 11 2 209.36 6.36
 5 -11 2 230.25 6.98
 -5 -11 -3 22.98 2.21
 5 11 3 22.38 2.52
 5 -11 3 23.78 2.36
 -5 -11 -4 264.82 6.83
 5 11 4 280.62 7.97
 5 -11 4 269.59 7.33
 -5 -11 -5 29.69 2.35
 5 11 5 34.55 2.84
 5 -11 5 34.39 2.63
 -5 -11 -6 86.22 3.7
 5 11 6 97.97 4.34
 5 -11 6 89.63 3.93
 5 11 7 11.67 1.54
 5 -11 7 8.9 1.32
 5 -11 8 8.71 1.15
 5 11 8 7.66 1.13
 -5 -11 -9 13.21 1.15
 5 -11 9 12.97 1.14
 6 0 -17 0.1 0.7
 6 0 -16 17.53 2
 6 0 -15 0.16 0.82
 -6 0 15 -1.64 1.06
 6 0 -15 0.73 1.01
 6 0 -14 302.74 7.87
 -6 0 14 295.69 8.08
 6 0 -14 307.12 8.97
 6 0 -13 -0.61 1.13
 -6 0 13 -0.4 0.79
 6 0 -13 -0.17 1.22
 -6 0 12 373.17 9.59
 6 0 -12 387.93 9.52
 -6 0 11 0.23 1.23
 6 0 -11 0.55 0.99
 6 0 -11 -0.18 1.08
 -6 0 10 675.22 12.23
 6 0 -10 685.99 12.13
 6 0 -10 685.72 28.03
 6 0 -10 697.39 13.16
 -6 0 10 710.04 26.56
 -6 0 9 0.52 1.64
 6 0 -9 -0.13 1.69
 6 0 -8 60.71 7.42
 6 0 -7 -0.02 1.07
 6 0 -6 393.63 16.51
 6 0 -5 7.47 2.76
 6 0 -4 1139.78 24.85
 6 0 -4 1114.46 14.94
 6 0 -3 1.16 1.57
 6 0 -3 1.37 0.65
 6 0 -2 2786.17 35.13
 6 0 -2 2856.85 29.08
 6 0 -1 -0.52 0.88
 6 0 -1 0.73 1.36
 6 0 0 7968.96 53.32
 6 0 0 7936.38 47.34
 6 0 0 7838.35 54.92
 6 0 1 -0.48 1.4
 6 0 1 0.14 1.2
 6 0 1 -0.09 1.34
 6 0 2 1190.45 22.74
 6 0 2 1146.5 21.37
 6 0 3 -0.48 1.54
 6 0 3 0.69 1.44
 6 0 4 2158.82 33.89
 6 0 4 2192.46 34.08
 6 0 5 2.34 1.69
 6 0 5 4.28 1.61
 6 0 5 1.31 1.18
 6 0 6 3452.47 46.58
 6 0 6 3504.61 40.89
 6 0 6 3484.78 49.54
 6 0 7 1.65 2.44
 6 0 7 1.01 1.29
 6 0 7 1.47 1.52
 6 0 8 1785.03 36.09
 6 0 8 1829.6 40.27
 6 0 9 2.01 1.26
 6 0 9 5.23 3.34
 6 0 10 1425.4 20.04
 6 0 10 1489.16 20.1
 6 0 10 1453.58 39.43
 6 0 11 -0.55 1.15
 6 0 11 -0.06 0.93
 6 0 12 4.07 1.62
 6 0 13 2.12 1.5
 6 0 14 347.34 9.83
 6 0 15 -0.35 1.06
 6 0 16 187.99 4.99
 6 0 16 193.65 5.67
 6 0 17 -0.79 0.5
 6 2 -17 3.86 0.85
 -6 -2 17 3.85 0.78
 6 -2 -17 4.34 0.89
 6 -2 -16 29.92 2.1
 6 -2 -16 31.82 2.46
 6 2 -16 28.62 2.34
 6 2 -15 5.28 1.4
 -6 2 15 2.56 1.14
 6 -2 -15 3.61 1.23
 6 -2 -15 5.03 1.32
 -6 -2 14 140.3 5.52
 -6 2 14 135.86 5.38
 6 -2 -14 141.43 5.98
 6 -2 -14 144.62 5.61
 6 2 -14 143.8 6.2
 -6 -2 13 0.1 1.1
 -6 2 13 0.02 1.13
 6 2 -13 0.05 1.04
 6 -2 -13 2.58 1.29
 6 -2 -13 -1.87 1.27
 -6 -2 12 364.58 9.46
 -6 2 12 363.65 9.57
 6 2 -12 382.33 10.52
 6 -2 -12 385.9 10.24
 -6 2 11 26.86 5.82
 -6 -2 11 21.03 2.52
 -6 -2 11 24.09 5.55
 6 -2 -11 23.41 2.7
 6 2 -11 12.41 3.93
 6 -2 -11 19.96 2.46
 6 2 -11 20.29 2.61
 -6 2 10 145.58 12.89
 6 -2 -10 173.66 6.52
 -6 -2 10 173.7 6.33
 6 2 -10 174.29 6.87
 6 2 -10 172.78 13.8
 6 -2 -10 171.78 6.47
 6 2 -9 13.36 4.69
 -6 2 9 21.83 5.34
 6 2 -8 233.28 14.43
 6 -2 -8 251.99 15.5
 -6 2 8 247.15 15.27
 6 -2 -7 10.9 3.27
 6 2 -7 9.61 3.19
 -6 2 7 2.95 1.97
 6 2 -6 337.73 15.78
 6 -2 -6 357.13 16.05
 6 2 -5 60.05 6.56
 6 -2 -5 64.02 6.4
 6 -2 -4 345.62 13.54
 6 -2 -4 339.28 10.66
 6 2 -3 655.13 19.44
 6 -2 -3 644.68 17.1
 6 -2 -3 677.71 15.46
 6 2 -3 670.83 13.66
 6 -2 -2 1484.06 24.02
 6 -2 -2 1423.18 23.07
 6 2 -2 1496.09 21.86
 6 2 -2 1426.1 14.61
 6 2 -2 1506.58 28.26
 6 -2 -1 560.71 13.7
 6 -2 -1 556.6 14.84
 6 2 -1 554.41 16.93
 6 -2 0 1364.05 23.99
 6 2 0 1336.56 25.78
 6 -2 1 215.07 7.63
 6 -2 1 243.13 10.58
 6 2 1 224.87 10.76
 6 -2 1 239.83 10.17
 6 2 2 2904.05 38.11
 6 -2 2 2858.13 37.51
 6 -2 2 2838.44 26.3
 6 -2 3 22.65 3.67
 6 -2 3 18.09 3.2
 6 2 3 20.81 3.54
 6 -2 3 20.9 2.42
 6 -2 4 1424.18 28.97
 6 2 4 1404.99 28.35
 6 -2 4 1424.85 28.6
 6 -2 4 1433.41 25.58
 6 -2 5 594.24 19.04
 6 2 5 552.33 18.43
 6 2 5 541.55 18.57
 6 -2 5 578.72 19.59
 6 2 6 893.86 24.48
 6 -2 6 881.45 24.03
 6 2 6 874.62 24.86
 6 -2 6 845.29 25.26
 6 -2 7 2.41 2.16
 6 2 7 2.11 1.48
 6 -2 7 2.66 1.58
 6 2 7 2.8 1.73
 6 -2 7 4.49 2.01
 6 2 8 2801.18 47.13
 6 -2 8 2735.07 49.71
 6 -2 8 2572.05 43.52
 6 -2 8 2639.81 45.88
 6 2 8 2677.68 47.39
 6 2 9 164.45 12.01
 6 -2 9 175.93 12.47
 6 2 9 169.3 7.15
 6 2 9 177.38 7.05
 6 2 9 178.98 12.45
 6 2 9 173.03 6.83
 6 2 10 358.4 10.16
 6 -2 10 371.16 10.31
 6 -2 10 364.44 8.94
 6 2 10 390.28 10.78
 6 2 10 392.58 21.09
 6 2 11 348.93 10.29
 6 -2 11 353.54 10.38
 6 2 11 362.02 10.7
 6 2 12 27.71 3.16
 6 -2 12 30.19 3.23
 6 2 12 26.29 3.07
 6 -2 13 1.38 1.22
 6 2 13 2.58 1.47
 6 2 13 1.77 1.28
 6 -2 14 191.7 6.92
 6 2 14 204.48 7.44
 6 -2 15 15.65 2.02
 6 2 15 17.19 2.16
 6 -2 15 14.48 1.75
 -6 -2 -15 14.42 1.72
 6 -2 16 66.68 2.67
 6 2 16 79.53 3.48
 6 -2 16 81.51 3.44
 -6 -2 -16 66.28 2.55
 6 -2 17 12.38 1.05
 -6 -4 16 56.24 2.74
 6 4 -16 51.02 2.39
 6 -4 -16 57.33 2.63
 -6 -4 15 0.1 1.04
 6 4 -15 0.28 0.76
 6 -4 -15 0.28 0.86
 6 -4 -15 -0.02 0.94
 6 4 -14 397.67 9.3
 -6 4 14 400.65 8.52
 6 -4 -14 403.52 8.96
 6 -4 -14 382.97 8.75
 -6 4 13 9.24 1.73
 6 4 -13 10.41 1.88
 6 -4 -13 8.55 1.83
 6 -4 -13 10.47 1.71
 6 -4 -12 75.3 4.54
 6 4 -12 79 4.75
 6 -4 -12 76.62 4.39
 6 4 -11 1.92 1.15
 6 -4 -11 1.29 1.14
 6 -4 -11 2.16 1.12
 -6 -4 10 2.41 2.5
 -6 -4 10 2.07 1.39
 6 -4 -10 2.6 1.19
 6 4 -10 0.92 1.18
 6 -4 -10 1.02 0.98
 6 4 -9 15.99 4.5
 -6 4 9 14.33 4.21
 6 -4 -9 13.96 2.07
 6 -4 -9 11.74 1.87
 -6 -4 9 15.83 2.14
 -6 -4 9 12.99 3.77
 6 4 -9 12.67 2.03
 -6 -4 8 1358.43 17.27
 6 4 -8 1329.9 35.12
 -6 4 8 1416.75 39.5
 -6 -4 8 1360.83 37.05
 -6 4 7 13.95 3.46
 -6 -4 7 13.7 4.25
 6 4 -7 23.55 4.6
 -6 4 6 14.05 3.91
 -6 -4 6 13.04 3.22
 6 4 -6 9.12 3.03
 -6 4 5 21.83 4.49
 6 4 -5 16.78 3.99
 -6 -4 5 18.46 3.62
 -6 -4 4 691.93 20.08
 6 4 -4 684.84 22.22
 -6 4 4 678.91 21.58
 6 4 -3 592.76 20.1
 -6 -4 3 546.6 16.4
 6 -4 -3 558.18 17.35
 6 -4 -3 546.61 17.46
 -6 4 3 560.76 18.37
 6 -4 -2 3146.9 41.31
 -6 -4 2 3217.95 34.03
 6 -4 -2 3179.99 42.6
 6 4 -2 3251.67 46.22
 -6 4 2 3100.67 40.55
 6 -4 -1 1.81 1.45
 -6 4 1 2.52 1.26
 6 4 -1 -2.8 1.92
 6 -4 -1 1.64 1.54
 6 4 0 4938.86 56.68
 6 -4 0 5002.55 53.68
 -6 4 0 5062.14 42.67
 6 -4 1 34.89 4.87
 6 4 1 31.65 4.7
 6 -4 1 33.64 4.62
 6 4 1 34.46 4.96
 6 -4 2 11.5 3.18
 6 4 2 12.06 3.2
 6 -4 2 22.28 3.68
 6 4 2 17.94 3.69
 6 4 3 71.53 7.34
 6 -4 3 85.51 7.28
 6 -4 3 73.31 7.03
 6 4 4 228.65 13.42
 6 -4 4 226.87 11.89
 6 -4 4 191.35 11.56
 6 4 5 12.51 3.28
 6 -4 5 16.2 3.24
 6 -4 5 10.45 2.91
 6 4 6 1971.07 42.14
 6 -4 6 1957.86 36.06
 6 -4 6 1850.82 37.24
 6 4 7 114.7 10.58
 6 -4 7 124.3 9.9
 6 4 8 746.93 14.85
 6 -4 8 750.19 14.35
 6 4 8 779.21 28.42
 6 -4 8 783.12 13.23
 6 4 8 725.52 13.83
 6 -4 8 758.26 13.12
 6 -4 8 755.33 14.23
 6 4 8 763.57 27.49
 6 4 8 741.41 14.64
 6 4 9 67.95 4.46
 6 -4 9 70.42 4.54
 6 4 9 68.15 4.81
 6 4 9 66.23 8.89
 6 -4 9 71.4 4.21
 6 -4 9 76.04 4.3
 6 4 9 70.66 4.81
 6 4 9 69.31 9
 6 4 10 124.63 6.05
 6 4 10 134.71 6.68
 6 4 10 121.85 6.32
 6 -4 10 130.22 6.13
 6 -4 10 115.13 5.57
 6 -4 10 129.43 5.47
 6 4 11 37.19 3.5
 6 4 11 33.15 3.46
 6 -4 11 30.94 3.05
 6 -4 11 29.05 2.71
 6 4 12 30.83 3.18
 6 -4 12 32.33 2.95
 6 -4 12 32.72 3.08
 6 4 12 34.87 3.53
 6 -4 13 26.57 2.59
 6 4 13 27.69 2.94
 6 -4 13 27.78 2.7
 6 4 13 28.98 3.12
 6 -4 14 30.46 2.39
 6 4 14 32.01 2.73
 6 -4 14 28.73 2.51
 6 4 14 31.14 2.93
 6 -4 15 2.2 0.99
 6 4 15 0.61 0.75
 6 -4 15 2.29 0.96
 6 -4 15 2.33 0.75
 -6 -4 -16 38.69 1.81
 6 -4 16 33.23 1.84
 -6 -6 15 0.64 0.67
 6 -6 -15 0.61 0.72
 -6 -6 14 205.78 5.93
 6 -6 -14 208.79 5.65
 6 -6 -13 6.88 1.49
 -6 6 13 5.1 1.3
 -6 -6 13 5.97 1.44
 6 6 -13 5.34 1.27
 6 -6 -13 4.51 1.46
 -6 -6 12 325.15 9.04
 6 -6 -12 324.65 8.68
 6 6 -12 321.27 8.24
 -6 -6 11 -0.2 1.14
 6 6 -11 0.54 0.73
 6 -6 -11 1.39 1.17
 6 6 -10 515.67 11.69
 -6 -6 10 510.77 11.94
 6 -6 -10 515.93 11.38
 -6 -6 9 1.84 1.26
 6 -6 -9 -0.51 0.97
 6 6 -9 -0.53 1.15
 6 -6 -8 1.29 0.97
 6 6 -8 -0.08 0.68
 -6 -6 8 4.12 1.46
 -6 -6 8 1.46 1.29
 6 -6 -8 5.66 1.49
 -6 -6 8 2.14 2.22
 -6 6 8 1.35 2.71
 6 -6 -7 8.71 1.77
 -6 6 7 8.57 3.1
 -6 -6 7 7.41 2.8
 -6 -6 7 7.83 1.72
 6 -6 -7 8.78 1.63
 6 6 -7 10.24 1.88
 -6 6 6 60.26 8.36
 6 6 -6 55.72 3.75
 -6 -6 6 46.06 3.54
 6 -6 -6 50.7 3.3
 -6 -6 6 44.76 6.9
 6 -6 -6 54.6 3.65
 -6 6 5 119.42 10.93
 -6 -6 5 100.57 9.82
 -6 6 4 1303.09 33.51
 6 -6 -4 1313.32 31.18
 -6 6 3 341.06 15.92
 6 6 -3 324.27 16.59
 6 -6 -3 331.62 15.87
 6 -6 -2 1862.65 37.7
 6 6 -2 1777.91 38.66
 6 -6 -1 393.29 17.34
 6 -6 -1 348.45 16.8
 6 6 -1 386.52 18.17
 6 -6 0 730.5 24.02
 6 -6 0 761.61 24.86
 6 6 0 768.15 25.6
 6 -6 1 247.66 14.18
 6 -6 1 249.74 14.45
 6 6 1 252.87 14.9
 6 6 2 966.63 29.61
 6 -6 2 1002.89 29.22
 6 -6 2 898.36 27.25
 6 6 2 962.15 29.9
 -6 -6 -2 894.03 24.94
 -6 -6 -3 425.42 16.6
 6 -6 3 419.26 18.75
 6 6 3 430.94 20.26
 6 -6 3 441.79 19.63
 6 6 3 421.64 20.38
 6 6 4 873.21 29.97
 6 -6 4 910.47 28.43
 6 -6 4 862.28 27.33
 6 -6 5 74.51 4.49
 6 6 5 74.34 4.61
 6 6 5 80.06 9.34
 6 -6 5 79.73 4.56
 6 -6 5 86.37 8.55
 6 -6 5 70.36 4.27
 6 -6 5 74.38 4.4
 6 -6 5 74.81 8.48
 6 -6 6 698.85 12.56
 6 -6 6 734.39 14.01
 6 6 6 708.66 14.29
 6 6 6 722.89 28.95
 6 -6 6 732.2 13.68
 6 -6 6 715.45 25.48
 6 -6 6 755.31 13.54
 6 -6 6 722.27 25.52
 6 -6 6 758.12 14.51
 -6 -6 -6 754.78 13.56
 6 6 6 741.34 14.84
 6 -6 6 745.48 13.75
 6 -6 7 7.91 1.76
 6 6 7 8.22 1.86
 6 -6 7 4.62 1.58
 6 6 7 -0.12 2.56
 6 -6 7 8.17 1.66
 6 -6 7 5.13 1.79
 6 -6 7 15.19 3.95
 6 6 7 7.05 1.8
 -6 -6 -7 8.03 1.62
 6 6 8 996.85 16.04
 6 6 8 973.17 17.47
 6 -6 8 990.83 16.84
 6 6 8 999.75 17.85
 6 -6 8 1004.5 16.75
 6 -6 9 3.68 1.54
 6 6 9 2.06 0.98
 6 6 9 6.22 2.08
 6 6 9 6.01 1.85
 6 -6 9 6.58 1.66
 6 -6 9 3.3 1.48
 6 -6 9 5.14 1.14
 6 6 10 518.39 11.28
 6 6 10 479.09 12.13
 6 -6 10 549.46 11.23
 6 -6 10 523.12 11.61
 6 -6 10 479.87 10.49
 6 6 10 527.27 12.86
 6 -6 10 498.85 11.76
 6 6 11 24.69 2.53
 6 -6 11 21.07 2.43
 6 6 11 22.26 2.91
 6 -6 11 20.37 2.28
 6 -6 11 24.09 2.63
 6 -6 12 2.83 1.15
 6 -6 12 3.15 1.23
 6 -6 12 0.95 0.92
 6 6 12 0.34 1.25
 6 -6 13 0.65 1.04
 6 6 13 1.51 0.88
 6 -6 13 1.01 0.72
 -6 -6 -13 0.09 0.62
 6 6 13 2.11 1.04
 6 -6 14 -0.08 0.46
 6 -6 14 1.66 0.8
 6 6 14 -0.36 0.82
 -6 -6 -15 2.6 0.66
 6 -6 15 4.31 0.74
 -6 -8 14 37.93 1.82
 6 -8 -13 12.31 1.27
 6 -8 -13 8.42 0.89
 -6 -8 13 10.99 1.42
 6 -8 -12 186.85 4.92
 -6 -8 12 191.76 5.93
 -6 -8 12 188.42 5.62
 6 -8 -12 181.95 5.31
 6 -8 -12 181.37 4.95
 6 -8 -11 -0.05 0.74
 -6 -8 11 -0.22 0.92
 -6 -8 11 -0.09 1.01
 6 -8 -11 1.15 0.96
 6 -8 -11 2.01 0.99
 -6 -8 10 16.27 2.34
 -6 -8 10 16.58 2.19
 6 -8 -10 19.26 2.16
 6 -8 -10 16.82 2.07
 6 -8 -9 1.78 1.02
 -6 -8 9 1.75 1.16
 -6 -8 9 0.17 1.23
 6 -8 -9 1.67 1.2
 6 -8 -8 20.94 2.48
 -6 -8 8 22.22 2.8
 -6 -8 8 24.62 2.78
 6 -8 -8 22.67 2.51
 6 -8 -8 22.7 2.37
 6 -8 -7 10.85 2
 -6 -8 7 11.08 2.08
 -6 -8 7 11.74 2.17
 6 -8 -7 11.86 1.79
 6 -8 -7 9.16 1.79
 6 -8 -6 485.46 11.3
 -6 -8 6 501.82 12.37
 -6 -8 6 486.83 11.63
 6 -8 -6 461.04 10.69
 6 -8 -5 1.99 1.34
 6 -8 -5 1.97 1.13
 -6 -8 5 2.23 1.44
 6 -8 -5 3.47 1.27
 6 -8 -5 1.85 1.28
 6 -8 -4 259.58 8.26
 6 -8 -4 263.84 8.17
 6 -8 -4 272.12 8.15
 -6 -8 4 269.21 8.95
 6 -8 -4 271.63 8.26
 6 -8 -3 91.11 4.93
 6 -8 -3 77.98 4.48
 6 8 -3 83.81 4.69
 -6 -8 3 81.48 4.98
 6 -8 -3 87.46 4.81
 6 -8 -3 84.57 9.39
 -6 -8 3 87.96 9.91
 6 -8 -3 87.27 4.69
 -6 -8 2 208.69 14.94
 6 -8 -2 241.54 7.73
 -6 -8 2 243.05 8.37
 6 -8 -2 257.7 8.2
 6 -8 -2 239.25 7.88
 6 -8 -2 215.02 14.81
 6 -8 -2 232.18 7.56
 6 8 -2 251.73 7.96
 6 -8 -1 359.82 9.44
 6 8 -1 351.08 10.45
 -6 -8 1 334.28 18.43
 6 -8 -1 346.44 9.27
 -6 -8 1 341.22 9.79
 6 -8 -1 372.2 19.34
 6 -8 -1 334.79 9.31
 6 8 -1 345.91 9.41
 6 -8 0 302.24 8.63
 -6 -8 0 292.52 17.05
 6 -8 0 313.6 8.83
 6 -8 0 297.87 8.29
 6 8 0 325.04 9.11
 6 8 0 296.33 9.59
 6 -8 0 306.8 9.01
 6 -8 0 327.45 18.66
 -6 -8 -1 62.21 3.66
 6 -8 1 61.94 3.98
 -6 -8 -1 50.91 7.04
 6 -8 1 57.88 3.89
 6 8 1 59.04 4.31
 6 -8 1 58.15 3.99
 6 -8 1 58.33 7.87
 6 8 1 64.01 4.25
 6 -8 1 64.35 4.01
 6 -8 2 3.18 1.4
 6 8 2 3.71 1.43
 6 -8 2 5.88 1.77
 6 -8 2 2.29 1.29
 6 -8 2 6.97 2.91
 6 8 2 2.9 1.23
 6 -8 2 3.77 1.29
 -6 -8 -2 4.95 1.23
 6 -8 2 3.9 1.42
 6 -8 3 36.77 3.09
 6 8 3 34.63 3.41
 6 -8 3 35.88 3.34
 6 8 3 35.55 3.29
 6 8 3 28.97 6.4
 6 -8 3 41.52 3.48
 6 -8 3 40.85 3.27
 6 -8 3 34.55 3.25
 -6 -8 -3 35.56 2.92
 6 -8 4 248.18 7.68
 6 8 4 267.64 9.09
 6 -8 4 258.27 8.46
 6 -8 4 247.31 8.3
 6 -8 4 243.9 8.11
 -6 -8 -4 257.39 7.96
 6 -8 4 265.7 8.31
 6 -8 5 12.29 2.12
 6 -8 5 14.01 2.16
 6 8 5 15.81 2.43
 6 -8 5 17.56 2.69
 6 -8 5 13.28 2.11
 6 8 5 12.18 2.4
 -6 -8 -5 15.81 2.15
 6 8 6 131.22 6.31
 -6 -8 -6 121.79 5.62
 6 -8 6 133.89 6.17
 6 -8 6 123.17 5.84
 6 -8 6 120.71 5.91
 6 -8 6 127.82 6.1
 6 8 6 134.46 6.66
 6 -8 7 6.42 1.82
 6 -8 7 3.61 1.32
 6 8 7 2.31 1.29
 6 -8 7 4.85 1.51
 6 8 7 2.4 1.39
 -6 -8 -7 4.9 1.35
 6 8 8 209.95 7.67
 6 -8 8 220.16 7.45
 6 -8 8 217.34 7.39
 6 8 8 226.27 8.37
 6 -8 8 203.14 7.23
 6 8 9 1.53 1.36
 6 8 9 0.04 1.01
 6 -8 9 0.68 0.86
 6 -8 9 1.77 1.08
 6 -8 10 161.77 5.6
 6 8 10 158.99 6.43
 6 -8 10 152.4 5.68
 6 -8 11 2.51 0.87
 6 8 11 3.36 1.28
 6 -8 11 2.08 1.03
 6 -8 12 19.61 1.53
 -6 -8 -12 22.94 1.77
 6 8 12 19.23 1.98
 6 -8 12 19.77 1.73
 6 8 13 20.59 1.58
 6 -8 13 20.34 1.43
 6 -10 -11 29.1 1.56
 6 10 -11 26.4 1.7
 6 -10 -10 214.84 5.04
 -6 -10 10 212.15 5.4
 6 -10 -9 44.01 2.66
 -6 -10 9 45.12 2.86
 6 -10 -8 10.27 1.58
 6 -10 -8 9.87 1.55
 -6 -10 8 9.66 1.62
 6 -10 -7 0.32 0.91
 6 -10 -7 1.37 1.1
 -6 -10 7 1.7 1.15
 6 -10 -6 91.05 4.46
 6 -10 -6 88.55 4.49
 -6 -10 6 93.86 4.86
 6 -10 -5 6.84 1.73
 -6 -10 5 6.81 1.74
 6 -10 -5 6.1 1.38
 6 -10 -5 5.13 1.48
 6 -10 -4 210.57 7.18
 6 -10 -4 202.87 6.85
 6 10 -4 211.47 7.68
 6 -10 -4 220 6.82
 6 -10 -4 230.95 7.13
 6 -10 -3 32.03 2.8
 6 -10 -3 34.33 3.05
 6 -10 -3 29.52 2.81
 6 10 -3 29.55 3.14
 6 -10 -3 33.44 2.9
 6 -10 -2 144.52 5.98
 6 -10 -2 125.89 5.48
 -6 -10 2 140.9 5.28
 6 -10 -2 152.09 6.1
 6 10 -2 139.2 6.32
 6 -10 -2 138.27 5.7
 6 -10 -1 0.41 1.09
 6 -10 -1 0.63 0.72
 6 -10 -1 0.79 1.16
 6 10 -1 -0.26 1.23
 -6 -10 1 0.03 0.88
 6 -10 -1 0.65 1.08
 6 -10 0 326.29 8.56
 6 10 0 325.53 9.54
 6 -10 0 308.46 8.42
 6 -10 0 324.6 9.1
 6 -10 0 319.54 8.71
 -6 -10 0 321.51 8.09
 6 -10 1 62.27 3.79
 6 -10 1 59.73 3.66
 6 10 1 63.5 4.27
 6 -10 1 61.35 4.05
 -6 -10 -1 59.72 3.58
 6 -10 1 60.02 3.89
 6 -10 2 50.33 3.22
 6 10 2 52.29 3.76
 6 -10 2 52.11 3.39
 6 -10 2 48.39 3.67
 -6 -10 -2 51.02 3.3
 6 -10 2 52.46 3.61
 6 10 3 14.22 2.17
 6 -10 3 16 2.23
 -6 -10 -3 12.65 1.85
 6 -10 3 15.54 2.16
 6 10 4 3.12 1.25
 6 10 4 6.23 1.78
 6 -10 4 3.07 1.37
 -6 -10 -4 1.01 0.86
 6 -10 4 3.08 1.36
 6 10 5 106.92 4.92
 6 -10 5 114.06 5.15
 6 -10 5 110.73 4.91
 -6 -10 -5 111.09 4.7
 6 10 5 108.86 5.51
 -6 -10 -6 317.71 7.63
 6 -10 6 326.91 8.22
 6 10 6 303.42 7.77
 6 10 6 330.03 9.15
 6 -10 6 308.85 7.95
 6 -10 7 68.71 3.64
 6 -10 7 73.94 3.76
 6 10 7 79.55 4.37
 6 -10 8 330.97 7.13
 6 10 8 339.83 8.24
 6 10 9 9.67 1.4
 6 -10 9 7.01 1.05
 6 -10 9 8.76 1.24
 6 10 10 76.99 3.03
 6 -12 -6 0.99 0.48
 6 -12 -5 39.93 2.02
 6 -12 -5 39.64 2.19
 6 12 -4 209.81 4.9
 6 -12 -4 252.38 5.64
 6 -12 -3 2.86 1
 6 12 -3 0.87 0.69
 6 -12 -2 631.99 9.24
 6 -12 -2 620.83 8.31
 6 12 -1 11.38 1.33
 6 -12 -1 13.01 1.46
 6 -12 -1 13.61 1.51
 6 -12 0 203.7 5.3
 6 12 0 210.49 5.98
 6 -12 1 16.59 1.7
 6 12 1 17.52 1.86
 6 -12 2 22.18 1.89
 6 12 2 19.22 1.9
 6 -12 3 5 0.97
 6 12 3 4.49 1.03
 6 -12 4 140.79 4.13
 6 12 4 147.72 4.39
 6 -12 5 0.59 0.52
 6 12 5 1.64 0.66
 6 -12 6 84.38 2.53
 7 -1 -17 12.55 1.28
 7 1 -17 10.95 1.23
 7 1 -16 87.47 3.89
 7 -1 -16 90.11 3.89
 7 -1 -15 31.39 2.43
 -7 -1 15 33 2.58
 -7 1 15 33.33 2.56
 7 1 -15 32.75 2.81
 7 -1 -15 32.81 2.8
 7 -1 -14 104.33 4.74
 -7 -1 14 107.51 4.91
 -7 1 14 108.64 4.9
 7 -1 -14 102.12 5.09
 7 1 -14 101.57 5.28
 7 -1 -13 5.55 1.44
 -7 -1 13 6.8 1.75
 -7 1 13 6.67 1.8
 7 1 -13 8.38 1.85
 7 1 -13 5.06 1.56
 7 -1 -13 3.62 1.45
 -7 -1 12 83.49 4.68
 -7 1 12 93.06 4.96
 7 1 -12 81.37 4.98
 7 1 -12 82.64 4.48
 7 -1 -12 88.78 4.78
 7 -1 -12 90.35 5.06
 7 -1 -11 27.34 2.7
 -7 -1 11 19.06 2.43
 7 1 -11 16.47 4.89
 -7 1 11 19.82 2.38
 -7 1 11 13.25 4.66
 7 1 -11 18.43 2.28
 7 1 -11 17.17 2.53
 7 -1 -11 17.96 2.51
 -7 -1 10 858.5 14.13
 -7 1 10 872.87 14.22
 7 1 -10 878.24 14.06
 7 1 -10 874.71 32.46
 7 -1 -10 888.07 14.3
 7 1 -10 915.6 15.65
 7 -1 -10 897.55 15
 -7 -1 10 836.59 29.3
 -7 1 10 910.11 32.46
 7 1 -9 107.92 11.06
 7 -1 -9 91.25 10.34
 -7 1 9 84.12 9.56
 7 1 -8 645.19 25.59
 7 -1 -8 670.67 25.82
 7 -1 -7 15.82 4.04
 7 1 -7 14.17 4.04
 7 1 -6 132.17 10.52
 7 -1 -6 116.79 9.75
 7 1 -5 99.69 8.77
 7 -1 -5 79.77 7.52
 7 1 -4 122.38 9.23
 7 -1 -4 126.43 9.03
 7 -1 -4 137.35 6.64
 7 -1 -3 24.72 3.77
 7 1 -3 29.28 3.32
 7 1 -3 24.45 4.23
 7 -1 -3 29.26 3.36
 7 -1 -2 105.85 7.23
 7 -1 -2 95.65 6.22
 7 1 -2 103.63 6.18
 7 1 -2 110.13 7.96
 7 -1 -1 309.04 11.75
 7 -1 -1 309.96 11.51
 7 1 -1 304.06 8.8
 7 1 -1 286.73 12.49
 7 1 -1 288.82 10.84
 7 -1 0 59.44 5.38
 7 1 0 59.88 5.79
 7 1 0 54.83 4.27
 7 1 0 61.76 5.34
 7 -1 0 57.47 4.95
 7 -1 1 52.98 4.86
 7 -1 1 58.04 5.51
 7 1 1 59.81 4.86
 7 -1 1 54.84 4.74
 7 1 1 55.47 5.51
 7 1 1 57.85 5.51
 7 1 2 3139.07 40.94
 7 -1 2 3258.12 39.63
 7 -1 2 3161.05 35.06
 7 1 2 3172.39 40.85
 7 1 3 259.74 12.1
 7 -1 3 263.01 12.45
 7 -1 3 257.33 10.2
 7 -1 3 261.21 11.99
 7 1 3 265.07 12.47
 7 1 4 1466.93 28.75
 7 -1 4 1418.59 24.96
 7 -1 4 1444.21 30.06
 7 -1 4 1344.79 29
 7 1 4 1385.42 30.12
 7 -1 5 68.18 7.11
 7 1 5 69.64 6.51
 7 -1 5 69.86 5.81
 7 -1 5 74.01 7.44
 7 1 5 63.84 6.77
 7 -1 6 422.14 17.68
 7 1 6 425.38 16.59
 7 -1 6 455.11 18.85
 7 1 6 437.65 18.03
 7 1 7 2.21 2.07
 7 1 7 2.33 1.59
 7 -1 7 -0.37 2.1
 7 -1 7 0.19 0.69
 7 1 7 -1.19 1.16
 7 1 8 410.03 18.8
 7 -1 8 418.48 18.47
 7 -1 8 420.91 20.15
 7 1 8 445.9 20.98
 7 1 9 42.47 3.54
 7 1 9 53.35 3.85
 7 1 9 37.46 6.35
 7 -1 9 47.88 3.67
 7 -1 9 44.19 3.52
 7 -1 9 48.15 6.43
 7 1 9 59.17 8.02
 7 -1 9 50.33 7.51
 7 -1 10 523.34 12.24
 7 1 10 533.94 12.64
 7 1 10 548.51 12.5
 7 -1 10 527.49 24.28
 7 1 10 579.22 25.81
 7 -1 11 37.5 3.52
 7 1 11 38.45 3.63
 7 -1 11 39.33 3.62
 7 1 11 36.08 3.55
 7 1 12 572.3 13.12
 7 -1 12 547.75 13.02
 7 1 12 553.47 12.75
 7 -1 13 47.91 3.83
 7 1 13 44.32 3.93
 7 -1 14 244.41 7.81
 7 1 14 248.62 8.08
 -7 -1 -14 248.25 6.56
 7 -1 15 8.57 1.59
 7 1 15 8.18 1.61
 7 -1 15 9.92 1.57
 7 -1 16 5.5 0.98
 7 1 16 6.29 1.11
 7 -1 16 6.72 1.08
 7 3 -16 169.75 4.76
 7 -3 -16 161.73 4.47
 -7 -3 16 168.15 4.56
 7 -3 -16 166.79 4.4
 7 -3 -15 13.78 1.74
 -7 3 15 17.64 1.83
 -7 -3 15 15.72 1.85
 7 3 -15 18.55 2.07
 7 -3 -15 15.17 1.8
 -7 3 14 24.91 2.43
 7 -3 -14 23.82 2.39
 7 3 -14 21.08 2.5
 7 -3 -14 22.9 2.32
 -7 3 13 14.83 2.05
 7 3 -13 16.13 2.33
 7 -3 -13 16.79 2.27
 7 -3 -13 16.41 2.19
 -7 -3 12 8.4 1.96
 -7 3 12 11.34 1.91
 7 3 -12 11.05 2.04
 7 -3 -12 11.77 2
 7 -3 -12 6.99 1.64
 -7 -3 11 45.03 3.64
 7 3 -11 43.91 3.73
 7 -3 -11 44.19 3.57
 7 -3 -11 44.21 3.38
 -7 3 10 486.34 25.14
 -7 -3 10 512.08 11.15
 7 3 -10 522.7 24.95
 -7 -3 10 535.02 25.77
 7 -3 -10 502.01 11.38
 7 3 -10 510.01 12.21
 7 -3 -10 494.28 10.86
 -7 -3 9 197.68 6.77
 7 3 -9 193.33 14.64
 7 -3 -9 198.34 6.93
 7 3 -9 205.16 7.48
 7 -3 -9 192.52 6.58
 -7 3 9 198.27 15.59
 7 3 -8 1017.21 32.71
 -7 3 8 1024 33.44
 -7 3 7 8.85 2.92
 7 3 -7 0.66 1.92
 7 -3 -7 7.36 2.75
 7 3 -6 1306.6 33.82
 -7 3 6 1270.43 33.48
 7 -3 -5 10.74 3.07
 7 3 -5 2.23 1.41
 7 -3 -4 1169.83 26.87
 7 -3 -4 1200.73 24.01
 7 -3 -3 350.4 13.25
 7 -3 -3 341.16 13.5
 7 3 -3 345.96 15.87
 7 3 -3 363.06 11.92
 7 -3 -2 1184.26 23.04
 7 -3 -2 1158.61 24.44
 7 3 -2 1154.83 28.02
 7 3 -1 0.4 2.08
 7 -3 -1 0.95 0.87
 7 -3 -1 1.97 1.95
 7 -3 0 1364.81 27.77
 7 -3 0 1275.88 26.85
 7 3 0 1322.8 29.12
 7 -3 1 48.36 5.59
 7 -3 1 45.62 5.24
 7 3 1 43.31 5.51
 7 3 2 252.65 13.26
 7 3 2 237.14 12.66
 7 -3 2 244.8 12.57
 7 -3 2 246.35 12.04
 7 3 3 56.28 6.6
 7 -3 3 61.98 6.56
 7 -3 3 59.86 6.09
 7 3 4 1973.39 38.36
 7 -3 4 1919.92 36.84
 7 -3 4 1913.21 34.29
 7 -3 5 3.18 2.21
 7 3 5 5.59 2.17
 7 3 6 417.94 18.88
 7 3 6 436.96 19.29
 7 -3 6 410.25 18.04
 7 3 7 252.54 15.28
 7 3 7 251.05 15.28
 7 -3 7 226.72 13.72
 7 3 8 13.26 2.12
 7 3 8 15.29 2.4
 7 3 8 10.99 3.92
 7 -3 8 16.61 2.07
 7 -3 8 18.1 3.98
 7 -3 8 14.3 2.16
 7 3 8 14.36 3.8
 7 3 8 16.06 2.24
 7 3 9 160.23 6.85
 7 3 9 159.22 6.92
 7 3 9 151.34 12.6
 7 -3 9 152.59 6.29
 7 -3 9 164.41 6.32
 7 3 9 165.21 7.28
 7 3 9 160.54 12.89
 7 3 10 22.31 2.82
 7 3 10 24.06 3
 7 -3 10 17.94 2.48
 7 -3 10 23.66 2.59
 7 3 10 21.58 2.81
 7 3 11 119.78 6.1
 7 3 11 125.13 6.27
 7 -3 11 128.45 5.94
 7 -3 11 129.59 5.5
 7 3 12 531.29 12.35
 7 -3 12 524.12 11.84
 7 3 12 529.54 12.59
 7 -3 13 4.44 1.45
 7 3 13 5.48 1.67
 7 -3 13 5.48 1.6
 7 3 13 4.32 1.62
 7 -3 14 185.74 6
 7 3 14 198.22 6.8
 7 -3 14 207.21 6.28
 7 -3 15 20.26 1.75
 7 3 15 20.1 2.06
 7 -3 15 22.53 2.01
 -7 -3 -15 19.15 1.66
 7 -3 16 183.77 4.2
 7 3 16 177.61 4.25
 -7 -5 16 70.18 2.38
 7 -5 -16 84.3 2.61
 -7 -5 15 17.23 1.68
 7 5 -15 15 1.43
 7 -5 -15 16.02 1.56
 -7 5 14 180.2 5.27
 -7 -5 14 182.34 5.8
 7 -5 -14 192.36 5.7
 7 5 -14 176.91 5.46
 -7 5 13 -0.15 1.09
 -7 -5 13 0.52 1.1
 7 5 -13 1.18 1.01
 7 -5 -13 0.03 1.08
 -7 -5 12 22.25 2.6
 7 5 -12 24.35 2.64
 7 -5 -12 21.85 2.47
 7 -5 -12 19.9 2.44
 7 5 -11 151.26 6.45
 -7 -5 11 154.37 6.55
 7 -5 -11 153.73 6.34
 -7 -5 10 384.56 10.35
 7 -5 -10 383.83 9.97
 7 5 -10 373.49 10.36
 -7 -5 9 83.74 4.82
 7 -5 -9 86.1 4.78
 7 5 -9 92.6 5.06
 -7 5 8 1098.29 37.41
 7 -5 -8 1113.19 16.45
 -7 -5 8 1076.58 16.77
 -7 -5 8 1084.58 34.03
 7 -5 -8 1107.58 16.16
 7 5 -8 1137.94 17.8
 7 -5 -7 300.31 8.43
 -7 5 7 293.9 18.51
 7 5 -7 302.6 17.65
 -7 -5 7 289.75 8.47
 -7 -5 7 272.57 16.32
 7 -5 -7 295.5 8.13
 7 5 -7 295.25 8.96
 -7 5 6 1281.07 36.79
 7 5 -6 1265.41 35.08
 -7 -5 6 1159.72 31.61
 -7 5 5 244.21 15.07
 7 5 -5 220.46 14.33
 7 5 -4 627.88 23.83
 -7 5 4 628.75 22.99
 7 5 -3 635.93 23.71
 7 -5 -3 673.63 22.19
 -7 5 3 629.75 21.61
 7 -5 -2 544 20
 7 -5 -2 542.35 19.89
 7 5 -2 517.9 20.84
 -7 5 2 496.76 17.97
 7 5 -1 14.19 3.81
 7 -5 -1 15.2 3.39
 7 -5 -1 12.69 3.54
 7 -5 0 871.4 25.72
 7 -5 0 812.55 24.96
 7 5 0 882.71 27.15
 7 -5 1 49.45 6.22
 7 -5 1 49.09 6.17
 7 5 1 52.72 6.61
 7 5 2 1156.5 31.83
 7 -5 2 1047.58 28.5
 7 5 2 1109.22 31.59
 7 -5 2 1097.73 29.79
 7 5 3 115.35 10.55
 7 5 3 112.69 10.4
 7 -5 3 118.14 9.77
 7 -5 3 101.87 9.49
 7 5 4 1338.14 36.2
 7 5 4 1303.75 36.38
 7 -5 4 1286.69 32.37
 7 -5 4 1345.09 34.32
 7 -5 5 -2.05 2.59
 7 5 5 2.14 2.52
 7 -5 5 3.42 2
 7 -5 6 837.56 14.7
 7 -5 6 837.84 14.15
 7 5 6 847.11 14.93
 7 5 6 829.63 15.41
 7 5 6 844.17 30.64
 7 -5 6 859.17 14.69
 7 -5 6 852.76 14.41
 7 -5 6 825.68 26.73
 7 -5 6 839.36 15.1
 7 5 6 857.36 15.38
 7 -5 6 826.28 27.44
 7 5 7 111.13 5.77
 7 -5 7 115.1 10.39
 7 -5 7 112.35 5.63
 7 5 7 112.41 5.89
 7 5 7 99 10.61
 7 -5 7 119.27 5.57
 7 -5 7 104.61 5.25
 7 -5 7 110.69 5.71
 7 5 7 114.42 5.89
 7 5 8 62.9 4.31
 7 5 8 59.78 4.51
 7 -5 8 58.4 4.18
 7 -5 8 53.17 3.87
 7 -5 8 56.52 4.01
 7 -5 8 56.61 4.26
 7 5 8 63.04 8.96
 7 5 8 64.74 4.59
 7 5 8 58.46 8.66
 7 5 9 108.74 5.6
 7 -5 9 107.07 5.61
 7 5 9 114.94 6.12
 7 -5 9 118.12 5.53
 7 -5 9 108.29 5.27
 7 5 9 100.32 5.71
 7 5 10 347.69 9.94
 7 -5 10 356.44 9.85
 7 -5 10 331.58 8.93
 7 5 10 341.06 10.55
 7 -5 10 371.49 9.27
 7 -5 10 349.27 9.1
 7 5 10 350.87 10.47
 7 5 11 178.83 6.9
 7 -5 11 165.17 6.16
 7 5 11 166.84 7.12
 7 -5 11 170.85 6.64
 7 -5 12 500.69 10.5
 7 -5 12 468.43 9.84
 7 5 12 518.06 11.64
 7 -5 12 459.73 10.23
 7 -5 13 9.24 1.55
 7 5 13 9.99 1.74
 7 -5 13 6.75 1.39
 7 -5 13 9.17 1.58
 7 5 13 9.32 1.8
 7 5 14 454.57 8.36
 7 -5 14 439.87 7.55
 -7 -5 -15 1.29 0.54
 -7 -7 14 2.03 0.77
 -7 -7 14 1.27 0.53
 7 -7 -14 1.4 0.69
 -7 7 13 49.29 2.67
 -7 -7 13 52.06 2.93
 -7 -7 13 52.87 3.03
 7 -7 -13 50.36 2.71
 7 -7 -12 15.39 1.59
 7 -7 -12 16.8 1.87
 -7 -7 12 18.29 2.08
 7 7 -12 15.2 1.54
 -7 -7 12 14.06 1.88
 7 -7 -11 120.48 4.65
 -7 -7 11 109.51 5.12
 7 7 -11 114.41 4.71
 7 -7 -11 121.34 5.09
 7 -7 -11 112.63 4.7
 7 -7 -10 261.89 7.41
 -7 -7 10 259.32 8.16
 7 -7 -10 256.02 7.64
 7 7 -10 263.25 7.67
 7 7 -9 240.74 7.79
 -7 -7 9 240.28 8.1
 7 -7 -9 223.56 7.22
 7 -7 -8 55.6 3.91
 -7 -7 8 48.99 3.84
 7 -7 -8 56.87 3.7
 7 7 -8 58.3 3.97
 -7 -7 7 17.61 2.39
 -7 -7 7 16.52 2.6
 7 -7 -7 17.5 2.12
 7 7 -7 20.69 2.57
 7 -7 -7 19.29 2.43
 7 7 -6 235.7 8.04
 -7 -7 6 223.38 7.84
 -7 -7 6 226.67 8.22
 7 -7 -6 234.26 7.54
 7 -7 -6 223.29 6.85
 7 -7 -6 230.06 7.8
 7 7 -5 166.85 6.73
 7 -7 -5 164.3 6.57
 7 -7 -5 151.58 6.16
 -7 -7 5 156.01 6.69
 -7 -7 5 160.05 6.56
 7 -7 -5 168.85 6.51
 -7 -7 5 149.45 12.97
 7 -7 -4 51.59 3.74
 7 -7 -4 51.65 3.65
 -7 -7 4 50.23 3.84
 7 -7 -4 54.84 3.81
 7 7 -4 48.86 3.69
 -7 -7 4 44.37 7.07
 7 7 -3 48.9 3.7
 7 -7 -3 48.66 3.54
 7 -7 -3 49.95 3.57
 -7 -7 3 54.86 3.92
 7 -7 -3 53.02 3.76
 7 -7 -3 48.18 3.49
 7 -7 -3 39.64 6.49
 -7 -7 3 48.35 7.38
 7 -7 -2 20.43 2.29
 7 -7 -2 15.46 2.05
 7 7 -2 18.3 2.36
 7 -7 -2 21.24 4.98
 -7 -7 2 14.04 2.17
 7 -7 -2 17.41 2.17
 7 -7 -2 14.71 1.96
 7 7 -2 10.3 3.66
 -7 -7 2 10.67 3.78
 7 -7 -1 219.9 7.1
 7 7 -1 223.28 7.63
 7 -7 -1 222.28 7.31
 -7 -7 1 200.42 7.19
 -7 -7 1 183.29 13.76
 7 -7 -1 203.85 6.98
 7 -7 -1 191.33 13.97
 7 7 -1 212.29 14.72
 7 -7 0 158.52 5.96
 7 -7 0 152.05 6.1
 7 7 0 156.08 6.79
 7 7 0 167.97 6.63
 7 -7 0 156.97 6.06
 -7 -7 0 135.99 11.56
 7 -7 0 159.38 6.22
 7 -7 0 151.8 12.46
 7 7 0 153.5 12.46
 7 -7 1 130 5.27
 7 7 1 134.71 6.32
 7 -7 1 130.73 5.67
 7 -7 1 127.68 5.6
 7 -7 1 130.13 5.69
 7 -7 1 117.73 11.39
 7 7 1 137.21 6.08
 -7 -7 -1 119.95 10.37
 7 7 1 134.02 12.49
 7 -7 1 122.24 11.48
 7 -7 2 1002.15 15.54
 -7 -7 -2 942.59 28.39
 7 -7 2 1004.39 15.93
 7 -7 2 970.06 15.67
 7 -7 2 1006.9 32.27
 7 -7 2 1063.22 33.66
 7 7 2 990.04 16.36
 7 7 2 1001.94 33.32
 7 7 2 1016.95 17.19
 7 -7 2 1094.12 15.47
 7 -7 3 140.77 5.81
 7 7 3 133.04 6.39
 7 -7 3 140.68 6.17
 7 -7 3 135.92 5.99
 7 -7 3 144.64 12.42
 7 -7 3 142.82 12.28
 7 7 3 131.17 6.16
 7 -7 3 139.46 6.21
 7 7 3 141.32 12.89
 7 -7 3 135.7 5.62
 7 -7 4 301.37 8.56
 7 7 4 267.62 9.06
 7 7 4 291.22 18.76
 7 -7 4 265.61 8.56
 7 -7 4 272.19 17.25
 7 -7 4 267.8 8.45
 7 -7 4 259.41 16.49
 7 -7 4 274.6 8.82
 7 7 4 266.78 8.89
 7 7 4 259.11 17.97
 7 -7 4 289.62 8.3
 7 -7 5 5.07 1.53
 7 7 5 4.9 1.58
 7 -7 5 4.32 1.51
 7 -7 5 7.94 3.07
 7 7 5 2.21 2.01
 7 -7 5 2.62 1.54
 7 -7 5 3.31 1.59
 7 7 5 6.61 1.87
 7 -7 5 4.89 1.48
 7 7 6 32.72 3.38
 7 -7 6 30.05 3.22
 7 -7 6 36.84 3.37
 7 -7 6 37.33 3.11
 -7 -7 -6 32.73 2.95
 7 7 6 29.6 3.3
 7 -7 6 30.21 2.95
 7 -7 6 33.63 3.29
 7 -7 7 1.39 1.13
 -7 -7 -7 0.34 0.9
 7 7 7 -0.92 1.18
 7 -7 7 2.37 1.43
 7 -7 7 0.41 1.09
 7 -7 7 2.66 1.65
 7 7 7 2.35 1.45
 7 -7 8 78.32 4.68
 7 -7 8 76.64 4.67
 7 7 8 71.41 4.78
 7 7 8 75.06 4.96
 7 -7 8 77.72 4.56
 7 -7 9 5.63 1.56
 7 7 9 5.91 1.48
 7 -7 9 5.29 1.59
 7 -7 9 8.47 1.81
 7 7 9 4.94 1.59
 7 -7 10 123.86 5.21
 7 7 10 121.23 5.63
 7 -7 10 136.22 5.36
 7 -7 10 138.24 5.63
 7 7 10 132.09 6.11
 7 7 11 35.52 3.11
 7 -7 11 32.57 2.66
 7 -7 11 31.39 2.6
 7 7 12 147.22 4.61
 7 -7 12 156.45 4.83
 7 7 12 157 5.55
 7 -7 12 139.89 4.64
 7 -7 13 10.44 1.16
 7 7 13 13.22 1.55
 -7 -9 12 38.44 2.02
 7 -9 -11 0.65 0.6
 -7 -9 11 2.23 0.86
 7 -9 -10 140.25 4.62
 -7 -9 10 143.09 5.1
 7 -9 -9 11.94 1.67
 -7 -9 9 11.95 1.85
 7 -9 -8 145.65 5.59
 7 -9 -8 148.1 5.57
 -7 -9 8 149.55 5.99
 7 -9 -7 12.43 1.98
 7 -9 -7 11.82 1.86
 -7 -9 7 12 2.02
 7 -9 -6 5.18 1.53
 7 -9 -6 4.73 1.43
 -7 -9 6 8.3 1.91
 7 -9 -5 27.51 2.81
 7 -9 -5 24.95 2.63
 -7 -9 5 23.96 2.82
 7 -9 -5 32.17 2.87
 7 -9 -4 82.55 4.8
 7 -9 -4 76.42 4.47
 -7 -9 4 77.03 4.75
 7 -9 -4 76.05 4.4
 7 -9 -3 18.75 2.46
 7 -9 -3 17.99 2.38
 7 9 -3 19.2 2.66
 -7 -9 3 22.31 2.64
 7 -9 -3 20.38 2.61
 7 9 -3 21.14 2.26
 7 -9 -3 16.12 2.14
 7 -9 -2 23.56 2.68
 7 -9 -2 23.87 2.69
 7 9 -2 28.63 3.21
 7 -9 -2 26.44 2.91
 7 9 -2 25.94 2.44
 7 -9 -2 26.08 2.55
 7 -9 -1 25.6 2.75
 7 -9 -1 32.35 3.03
 7 9 -1 31.23 3.13
 7 -9 -1 27.29 2.96
 7 -9 -1 27.96 2.91
 7 9 -1 25.23 2.67
 7 -9 -1 24.75 2.56
 7 -9 0 7.95 1.75
 7 -9 0 8.67 1.72
 7 9 0 8.37 1.84
 7 -9 0 9.06 1.8
 7 -9 0 9.44 1.82
 7 -9 0 5.82 1.66
 7 9 0 6.27 1.52
 7 -9 0 14.29 2.05
 7 -9 1 168.21 6.52
 7 -9 1 165.1 6.15
 7 9 1 177.04 7.35
 7 -9 1 170.11 6.53
 7 -9 1 170.1 6.33
 7 -9 1 171.27 6.77
 7 9 1 166.41 6.6
 7 -9 1 172.32 6.38
 7 -9 2 319.78 8.85
 7 -9 2 309.29 8.03
 7 9 2 328.17 9.97
 7 -9 2 307.61 8.87
 7 -9 2 324.18 9.32
 7 -9 2 309.58 8.68
 7 -9 2 326.49 8.78
 7 -9 3 20.62 2.5
 7 -9 3 24.05 2.47
 7 9 3 28.69 3.15
 7 -9 3 26.79 2.92
 7 -9 3 23.28 2.76
 -7 -9 -3 24.8 2.39
 7 -9 3 24.43 2.57
 7 -9 4 873.91 13.97
 7 9 4 910.58 16.15
 7 -9 4 880.47 15.15
 7 -9 4 837.4 14.88
 7 -9 4 865.16 14.62
 -7 -9 -4 903.79 13.78
 7 9 4 909.73 16.61
 7 -9 4 873.23 14.27
 7 9 5 16.64 2.5
 7 -9 5 16.49 2.55
 7 -9 5 21.26 2.53
 7 -9 5 19.8 2.49
 -7 -9 -5 21.83 2.31
 7 9 5 20.34 2.75
 7 -9 5 19.86 2.37
 7 9 6 87.17 4.87
 7 -9 6 90.86 4.84
 7 -9 6 86.17 4.64
 -7 -9 -6 80.81 4.1
 7 9 6 88.48 5.18
 7 -9 6 93.36 4.58
 7 9 7 35.01 3.01
 7 -9 7 31.27 2.79
 7 9 7 30.15 3.03
 7 -9 7 34.05 2.8
 7 9 8 21.94 2.28
 7 -9 8 21.8 2.26
 7 9 8 26.99 2.77
 7 -9 8 21.35 2.13
 7 -9 9 15.41 1.78
 7 9 9 13.55 1.98
 7 -9 9 13.09 1.6
 7 -9 10 130.51 4.15
 7 9 10 128.45 4.75
 7 -9 11 0.54 0.41
 7 9 11 0.26 0.65
 7 -11 -8 117.55 3.44
 7 11 -8 108.13 3.48
 7 11 -7 13.73 1.51
 7 -11 -7 16.39 1.55
 7 -11 -6 301.06 6.7
 7 -11 -6 304.18 6.56
 7 11 -6 302.57 7.03
 7 -11 -5 4.9 1.17
 7 -11 -5 6.14 1.35
 7 11 -5 4.84 1.26
 7 -11 -4 238.74 6.53
 7 -11 -4 246.46 6.38
 7 11 -4 236.37 6.78
 7 -11 -3 13.58 1.84
 7 -11 -3 14.14 1.77
 7 11 -3 13.89 1.92
 7 -11 -3 15.28 1.75
 7 -11 -2 1.46 1.01
 7 -11 -2 0.52 0.82
 7 11 -2 0.53 0.91
 7 -11 -2 2.61 1.08
 7 -11 -1 3.2 1.2
 7 -11 -1 0.48 0.9
 7 -11 -1 2.15 1.09
 7 11 -1 1.18 1.04
 7 -11 0 215.41 6.01
 7 11 0 238.3 6.97
 7 -11 0 233.49 6.79
 7 11 1 58.24 3.48
 7 -11 1 53.2 3.38
 7 11 2 463.94 9.23
 7 -11 2 488.35 9.75
 7 11 2 461.13 10.08
 7 11 3 15.54 1.76
 7 -11 3 15.49 1.9
 7 11 3 15.74 2.05
 7 -11 4 623.62 10.3
 7 11 4 604.65 10.92
 7 -11 5 34.97 2.41
 7 11 5 35.44 2.65
 7 -11 6 171.81 4.65
 7 11 6 169.08 5.15
 7 11 7 76.19 3.16
 7 11 8 25.75 1.59
 8 0 -17 0.11 0.48
 8 0 -16 165.84 5.05
 -8 0 15 0.04 0.93
 8 0 -15 0.03 0.99
 -8 0 14 208.06 6.6
 8 0 -14 206.69 6.34
 8 0 -14 204.41 7.13
 -8 0 13 -1.32 1.31
 8 0 -13 1.41 1.23
 8 0 -13 0.69 1.17
 8 0 -12 306.93 8.69
 -8 0 12 311.95 8.81
 8 0 -12 302.31 9.49
 8 0 -11 -0.84 1.04
 -8 0 11 1.17 1.21
 8 0 -11 -0.43 1.21
 -8 0 10 376.95 9.52
 8 0 -10 393.55 9.77
 8 0 -10 383.53 22.36
 8 0 -10 402.44 10.38
 -8 0 10 364.12 20.94
 8 0 -10 376.56 8.94
 8 0 -9 1.94 1.17
 8 0 -9 0.99 2.5
 -8 0 9 1.26 1.23
 8 0 -9 1.49 1.11
 8 0 -9 0.34 1.19
 8 0 -8 547.04 24.41
 8 0 -7 -0.4 1.03
 8 0 -6 1263.54 33.4
 8 0 -5 -1.67 2.06
 8 0 -4 584.02 20.65
 8 0 -3 8.95 2.79
 8 0 -3 0.37 0.72
 8 0 -2 3.63 2.17
 8 0 -2 3.73 1.67
 8 0 -1 0.7 1.5
 8 0 -1 1.1 1.81
 8 0 0 2185.14 29.14
 8 0 0 2138.53 33.87
 8 0 1 1.42 1.53
 8 0 1 3.55 1.42
 8 0 1 1.01 1.12
 8 0 2 88.75 7.45
 8 0 2 92.7 7.19
 8 0 2 94.55 7.17
 8 0 3 2.13 2.06
 8 0 3 -1.42 1.08
 8 0 3 0.36 1.61
 8 0 4 77.43 7.5
 8 0 4 72.56 6.72
 8 0 4 63.4 6.74
 8 0 5 0.45 1.65
 8 0 5 2.26 1.33
 8 0 6 1120.41 30.17
 8 0 6 1111.99 28.16
 8 0 6 1107.23 30.56
 8 0 7 3.13 1.64
 8 0 7 0.77 2.14
 8 0 8 1578.76 20.71
 8 0 8 1616.13 38.5
 8 0 8 1606.36 20.59
 8 0 8 1656.21 41.22
 8 0 9 2.73 1.33
 8 0 9 4.02 3.03
 8 0 9 3.63 1.21
 8 0 9 3.11 3.15
 8 0 10 642.09 13.9
 8 0 10 655 13.2
 8 0 11 -0.69 1.17
 8 0 12 1.47 1.39
 8 0 13 0.51 1.3
 8 0 14 307.83 8.46
 8 0 15 -1.9 1
 8 0 16 219.82 4.59
 8 0 16 263.52 5.39
 -8 -2 16 112.5 3.38
 8 -2 -16 120.44 3.93
 8 -2 -15 0.14 0.87
 -8 2 15 1.13 0.99
 -8 -2 15 -0.58 0.81
 8 2 -15 -0.5 0.85
 8 -2 -15 -0.32 0.79
 8 -2 -14 363.84 8.52
 -8 -2 14 349.81 8.39
 -8 2 14 354.75 8.36
 8 2 -14 343.3 9.14
 8 -2 -14 340.02 8.58
 8 -2 -13 118.3 5.43
 -8 -2 13 120.2 5.35
 -8 2 13 126.71 5.46
 8 -2 -13 125.97 5.47
 8 2 -13 118.39 5.75
 8 -2 -12 136.32 5.87
 -8 -2 12 143.29 6
 -8 2 12 140.67 5.93
 8 2 -12 128.72 6.3
 8 -2 -12 129.97 5.82
 -8 -2 11 20.52 2.45
 -8 2 11 23.74 2.76
 8 -2 -11 17.57 2.34
 8 2 -11 24.42 2.91
 8 -2 -11 20.38 2.51
 8 -2 -10 73.7 4.09
 8 2 -10 66.93 4.06
 -8 -2 10 68.99 4.23
 8 2 -10 73.63 9.6
 8 2 -10 72.78 4.65
 8 -2 -10 73.24 4.36
 8 -2 -10 68.75 4.25
 -8 2 10 67.03 9.32
 -8 -2 9 15.91 2.13
 -8 2 9 11.95 4.26
 8 2 -9 17.71 2.28
 8 2 -9 22.96 5.23
 8 -2 -9 15.25 2.15
 8 2 -9 16.97 2.38
 8 -2 -9 21.38 5.96
 8 -2 -9 13.98 2.02
 -8 2 8 21.25 5.65
 8 2 -8 16 4.88
 8 -2 -8 20.35 4.7
 8 -2 -7 18.74 4.55
 8 2 -7 13.33 4.34
 8 2 -6 282.48 16.5
 8 -2 -6 266.56 15.31
 8 2 -5 58.6 7.58
 8 -2 -5 56.32 6.71
 8 -2 -4 115.19 7.36
 8 2 -4 125.5 10.43
 8 -2 -4 128.46 9.4
 8 -2 -3 5.65 1.79
 8 2 -3 17.39 2.62
 8 2 -3 14.67 4.08
 8 -2 -3 14.21 3.07
 8 -2 -2 2690.01 37.03
 8 -2 -2 2613.88 37.8
 8 2 -2 2681.9 43.59
 8 -2 -1 141 8.31
 8 -2 -1 157.53 9.29
 8 2 -1 142.4 6.65
 8 2 -1 134.12 9.63
 8 2 -1 157.99 8.91
 8 -2 0 1715.14 27.57
 8 -2 0 1692.22 31.26
 8 2 0 1670.91 33.22
 8 2 0 1675.87 30.27
 8 2 0 1727.07 25.76
 8 -2 1 130.51 7.32
 8 -2 1 139.65 9.38
 8 2 1 133.69 9.55
 8 2 1 126.44 8.73
 8 -2 2 65.42 6.82
 8 2 2 66.17 6.9
 8 2 2 72.44 6.95
 8 2 3 59.5 6.82
 8 -2 3 61.27 6.71
 8 2 3 56.93 6.38
 8 -2 4 831.41 25.24
 8 2 4 878.31 26.29
 8 2 4 851.02 25.64
 8 2 5 730.16 23.88
 8 -2 5 739.29 24.54
 8 2 5 734.44 24.47
 8 2 6 1568.18 36.01
 8 2 6 1516.87 36.42
 8 -2 7 4.49 2.72
 8 2 7 -0.03 0.79
 8 -2 8 1155.71 16.77
 8 2 8 1191.38 34.43
 8 2 8 1165.65 18.59
 8 2 8 1214.26 19.2
 8 2 8 1225.83 33.37
 8 -2 8 1229.26 17.52
 8 2 8 1230.81 17.86
 8 2 8 1243.71 36.41
 8 -2 9 3.67 1.47
 8 2 9 2.8 1.36
 8 2 9 -0.72 1.15
 8 2 9 0.63 1.82
 8 -2 9 2.73 1.45
 8 -2 9 -0.92 0.97
 8 2 9 1.98 1.34
 8 2 9 4.78 3.06
 8 -2 10 245.27 8.24
 8 2 10 245.27 8.75
 8 2 10 242.26 8.38
 8 -2 10 241.77 8.4
 8 -2 10 239.86 7.77
 8 2 11 158.99 7.04
 8 -2 11 163.74 6.88
 8 -2 11 174.29 6.42
 8 2 11 179.48 7.21
 8 2 12 23.6 2.84
 8 -2 12 25.59 2.76
 8 -2 12 23.88 2.46
 8 2 12 21.22 2.72
 8 -2 13 0.85 1.04
 8 2 13 3 1.52
 8 -2 14 77.78 3.93
 8 -2 14 78.17 3.97
 8 2 14 81.02 4.37
 8 -2 15 1.51 0.83
 8 2 15 1.67 0.95
 8 -2 15 2.04 0.86
 8 2 16 100.38 3.19
 8 -2 16 99.21 2.99
 -8 -4 16 24.25 1.4
 8 4 -16 22.76 1.4
 8 4 -15 9.54 1.36
 8 -4 -15 10.02 1.42
 -8 4 15 7.6 1.28
 -8 -4 15 11.1 1.41
 -8 4 14 138.4 4.81
 -8 -4 14 143.5 5.18
 8 -4 -14 140.45 5.04
 8 4 -14 136.96 5.2
 -8 4 13 1.92 1.15
 -8 -4 13 1.68 1.22
 8 -4 -13 3.3 1.42
 8 4 -13 3.62 1.37
 -8 4 12 459.91 10.25
 -8 -4 12 481.08 10.92
 8 -4 -12 476.46 10.56
 8 4 -12 460.24 11.09
 8 -4 -12 452.15 9.78
 8 -4 -11 1.6 1.18
 -8 -4 11 0.02 1.32
 8 4 -11 0.35 1.17
 8 -4 -11 0.91 1.12
 8 -4 -11 0.57 0.87
 8 -4 -10 328.06 9
 8 4 -10 333.38 10.01
 8 -4 -10 347.92 9.56
 -8 -4 9 229.15 7.49
 8 4 -9 223.21 16.56
 -8 -4 9 213.18 15.81
 -8 4 9 219.25 17.07
 8 -4 -9 229.88 7.74
 8 4 -9 224.27 8.24
 -8 -4 8 5.6 1.63
 -8 4 8 6.17 3.09
 -8 -4 8 4.36 1.4
 -8 -4 8 6.91 2.51
 8 -4 -8 8.86 1.71
 8 4 -8 5.41 4.79
 8 4 -8 7.68 1.68
 8 -4 -7 50.54 3.47
 8 4 -7 57.62 8.78
 -8 -4 7 53.94 3.53
 -8 4 7 40.25 7.16
 -8 -4 7 33.63 5.72
 -8 -4 7 50.47 3.53
 8 4 -7 52.38 3.88
 8 4 -6 450.45 21.88
 -8 4 6 457.81 22.11
 -8 4 5 5.08 3.02
 8 4 -5 -3.84 2.19
 8 4 -4 2570.2 49.04
 8 -4 -4 2656.02 42.89
 8 -4 -4 2715.06 42.26
 8 4 -3 101.18 9.42
 8 -4 -3 114.35 8.86
 -8 4 3 115.28 9.42
 8 -4 -2 373.42 16.09
 8 4 -2 434.37 19.1
 8 4 -1 401.66 18.32
 8 -4 -1 380.78 16.54
 8 -4 0 213.8 12.59
 8 4 0 199.79 12.99
 8 -4 1 -0.29 2.05
 8 4 1 5.23 2.65
 8 -4 1 0.96 1.23
 8 -4 2 185.64 11.99
 8 -4 2 172.41 11.84
 8 4 2 182.55 12.75
 8 -4 3 109.49 9.33
 8 4 3 102.87 9.85
 8 -4 3 97.1 9.19
 8 4 4 3.15 1.76
 8 4 4 -1.21 1.94
 8 -4 4 0.7 1.38
 8 -4 4 1.15 1.4
 8 4 5 67.03 8.32
 8 4 5 59.22 7.77
 8 -4 5 63.44 7.72
 8 -4 6 517.56 11.34
 8 4 6 570.71 12.47
 8 4 6 553.09 12.41
 8 4 6 577.76 24.77
 8 -4 6 537.7 11.81
 8 -4 6 536.6 11.46
 8 -4 6 524.82 22.37
 8 -4 6 571.48 12.12
 8 -4 6 555.72 12.15
 8 4 6 529.81 23.32
 8 4 7 2.12 1.11
 8 4 7 1.69 1.25
 8 -4 7 0.9 0.94
 8 4 7 2.36 2.66
 8 -4 7 0.99 1.16
 8 -4 7 3.49 1.2
 8 -4 7 2.14 1.25
 8 4 7 1.22 2.66
 8 4 7 2.77 1.31
 8 -4 7 2.01 1.81
 8 4 8 1372.06 20.8
 8 -4 8 1338.07 19.54
 8 4 8 1322.39 39.02
 8 -4 8 1358.61 18.65
 8 -4 8 1355.91 18.64
 8 -4 8 1342.8 19.49
 8 -4 8 1239.24 34.66
 8 4 8 1346.22 20.49
 8 4 8 1364.18 20.01
 8 4 8 1335.69 38.95
 8 4 9 201.48 7.85
 8 4 9 215.59 8.41
 8 -4 9 213.86 7.87
 8 -4 9 226.77 7.49
 8 -4 9 210.18 7.35
 8 4 9 213.55 8.11
 8 4 10 198.35 7.73
 8 4 10 219.66 8.53
 8 -4 10 216.9 7.98
 8 -4 10 220.92 7.38
 8 4 10 215.77 8.14
 8 4 11 -0.91 1.35
 8 -4 11 2.25 1.39
 8 -4 11 -0.26 0.91
 8 4 11 -0.55 1.28
 8 4 12 15.49 2.29
 8 -4 12 11.09 1.97
 8 4 12 12.79 2.16
 8 -4 13 13.35 1.8
 8 4 13 12.43 1.98
 8 -4 13 12.46 1.72
 8 4 13 12.11 1.98
 8 -4 14 34.82 2.32
 8 -4 14 37.61 2.45
 8 4 14 36.22 2.68
 8 4 15 18.8 1.52
 8 -4 15 15.16 1.25
 -8 -4 -15 15.79 1.18
 8 -6 -15 0.18 0.48
 -8 6 14 315.64 5.91
 -8 -6 14 336.56 6.56
 8 -6 -14 320.89 6.27
 -8 6 13 6.66 1.37
 -8 -6 13 5.69 1.3
 8 6 -13 5.7 1.13
 8 -6 -13 5.36 1.25
 -8 -6 12 139.77 5.48
 8 6 -12 139.35 5.29
 8 -6 -12 141.85 5.23
 8 -6 -11 4.14 1.09
 -8 -6 11 2.99 1.31
 8 -6 -11 3.31 1.17
 8 6 -11 3.37 1.23
 8 -6 -10 220.45 6.68
 8 6 -10 222.23 7.67
 -8 -6 10 228.93 7.73
 8 -6 -10 220.3 7.35
 8 -6 -10 221.61 7.04
 8 -6 -9 5.58 1.49
 -8 -6 9 5.54 1.54
 8 6 -9 5.27 1.6
 8 -6 -9 6.93 1.73
 8 -6 -9 4.79 1.38
 8 -6 -8 45.85 3.31
 -8 -6 8 42.38 3.48
 8 6 -8 51.16 3.91
 8 -6 -8 46.36 3.4
 8 -6 -7 2.48 1.25
 8 -6 -7 1.04 1.05
 -8 -6 7 2.68 1.24
 8 -6 -7 1.06 1.06
 8 6 -7 4.32 1.45
 8 6 -6 537.67 12.28
 -8 6 6 529.41 24.93
 8 -6 -6 537.83 11.83
 8 -6 -6 551.06 11.35
 -8 -6 6 531.05 11.73
 8 -6 -6 548.11 11.35
 8 -6 -6 528.17 10.57
 -8 -6 6 512.33 23.86
 -8 6 5 145.94 12.49
 8 -6 -5 130.87 5.86
 8 6 -5 123.97 12.06
 8 -6 -5 128.67 5.52
 -8 -6 5 121.68 5.58
 -8 -6 5 126.73 5.76
 8 -6 -5 133.66 5.77
 8 -6 -5 134.83 5.74
 8 6 -5 138.42 6.18
 8 6 -4 396.81 20.81
 8 -6 -4 379.31 9.6
 8 -6 -4 380.77 9.34
 -8 -6 4 362.25 9.47
 -8 -6 4 363.66 9.32
 8 -6 -4 389.97 9.66
 8 6 -4 389.3 10.19
 8 -6 -4 369.42 9.49
 8 -6 -3 5.15 1.43
 8 -6 -3 2.35 1.14
 8 -6 -3 3.32 1.4
 -8 -6 3 3.58 1.13
 8 -6 -3 2.79 1.34
 8 6 -3 -0.44 2.27
 8 6 -3 2.64 1.25
 8 -6 -2 1161.65 16.25
 8 -6 -2 1148.85 16.64
 8 -6 -2 1176.8 16.91
 8 -6 -2 1152.55 33.04
 8 6 -2 1135.61 17.11
 8 6 -2 1134.47 34.06
 8 -6 -1 85.66 4.53
 8 -6 -1 91.88 4.79
 8 -6 -1 86.59 9.24
 8 -6 -1 78.02 8.77
 8 6 -1 77.75 9.06
 8 -6 0 252.25 15.79
 8 -6 0 222.6 14.8
 8 6 0 220.63 15.22
 8 -6 1 362.69 9.2
 8 6 1 359.95 9.95
 8 -6 1 368.41 19.14
 8 -6 1 391.71 19.78
 8 6 1 352.38 9.61
 8 6 1 353.07 19.23
 8 6 2 147.86 6.38
 8 -6 2 150.39 6.04
 8 6 2 152.11 6.55
 8 -6 2 160.26 12.99
 8 -6 2 150.13 6.18
 8 -6 2 153.32 12.33
 8 -6 2 143.79 5.87
 8 6 2 154 13.15
 8 -6 3 90.98 4.77
 8 6 3 83.54 4.98
 8 -6 3 92.84 10.06
 8 -6 3 90.88 4.93
 8 -6 3 92.78 4.92
 8 6 3 84.91 4.88
 8 -6 3 84.37 9.3
 8 -6 3 88.6 4.7
 8 6 3 68.75 8.9
 8 6 4 111.41 5.4
 8 -6 4 106.09 5.15
 8 6 4 102.05 5.53
 8 -6 4 95.66 10.33
 8 -6 4 97.98 5.17
 8 -6 4 102.89 5.24
 8 -6 4 102.95 10.29
 8 -6 4 102.13 5.28
 8 -6 4 110.06 5.65
 8 6 4 100.91 5.43
 8 6 4 95.52 11.21
 8 6 5 1.37 1.26
 8 -6 5 1.87 1
 8 6 5 4.36 1.52
 8 -6 5 -3.81 2.38
 8 -6 5 -0.16 1.19
 8 6 5 -0.84 2.61
 8 6 5 6.66 3.14
 8 -6 5 2.84 1.43
 8 -6 5 1.97 1.01
 8 -6 5 4.29 1.6
 8 -6 5 4.48 2.96
 8 6 5 2.01 1.36
 8 -6 6 503.04 11.41
 8 6 6 532.65 12.8
 8 -6 6 481.66 22.98
 8 -6 6 524.22 12.08
 8 6 6 526.59 12.13
 8 -6 6 527.73 11.95
 8 -6 6 517.06 23.12
 8 -6 6 545.59 12.27
 8 -6 6 507.91 12.46
 8 6 6 532.27 12.65
 8 -6 6 517.95 11.04
 8 6 7 63.39 4.57
 8 -6 7 66.05 4.46
 8 -6 7 57.06 4.05
 8 -6 7 63.92 4.36
 8 -6 7 57.27 4.38
 8 6 7 64.78 4.6
 8 -6 7 61.47 3.96
 8 6 8 116.44 5.75
 8 6 8 118.72 6.18
 8 -6 8 126.11 5.9
 8 -6 8 114.78 5.81
 8 -6 8 118.74 6.1
 8 6 8 113.02 5.97
 8 -6 8 110.25 5.26
 8 -6 9 6.72 1.6
 8 6 9 7.56 1.68
 8 6 9 8.37 1.9
 8 -6 9 8.96 1.92
 8 -6 9 6.51 1.67
 8 6 9 7.63 2.02
 8 6 10 90.68 5.12
 8 6 10 92.53 4.76
 8 6 10 86.45 5.13
 8 -6 10 94.93 4.67
 8 -6 10 96.75 4.89
 8 -6 10 89.25 4.49
 8 6 11 22.28 2.25
 8 -6 11 25.89 2.29
 8 6 11 23.22 2.61
 8 -6 11 23.46 2.42
 8 -6 11 19.53 2.15
 8 -6 12 10.69 1.57
 8 6 12 10.72 1.82
 8 6 13 5.43 1.17
 8 -6 13 5.58 1.05
 8 6 13 4.29 1.19
 -8 -8 13 2.66 0.6
 -8 8 12 345.79 6.39
 -8 -8 12 343.16 6.72
 8 -8 -11 3.83 0.94
 -8 -8 11 4.93 1.23
 8 -8 -10 137.77 4.85
 8 8 -10 130.65 4.5
 -8 -8 10 131.78 5.29
 8 8 -9 67.58 3.66
 8 -8 -9 68.19 3.74
 -8 -8 9 70.57 4.15
 8 -8 -8 50.11 3.49
 -8 -8 8 43.07 3.45
 8 8 -8 50.73 3.41
 8 -8 -7 72.26 4.38
 8 -8 -7 74.76 4.28
 -8 -8 7 71.89 4.5
 8 8 -7 75.09 4.27
 8 -8 -6 524.01 11.85
 8 8 -6 557.03 11.86
 8 -8 -6 533.35 11.5
 -8 -8 6 536.75 12.05
 8 -8 -5 21.25 2.6
 -8 -8 5 18.36 2.5
 8 -8 -5 20.68 2.5
 8 8 -5 24.36 2.8
 8 -8 -5 18.84 2.56
 8 -8 -4 622.75 12.88
 8 -8 -4 595.81 12.44
 8 8 -4 629.44 13.01
 -8 -8 4 614.71 12.96
 8 -8 -4 618.05 12.61
 8 -8 -3 25.74 2.82
 8 -8 -3 26.05 2.76
 -8 -8 3 27.27 2.88
 8 -8 -3 22.7 2.7
 8 8 -3 19.56 2.5
 8 -8 -2 144.94 6.13
 8 -8 -2 130.93 5.98
 8 8 -2 131.62 6.52
 -8 -8 2 133.17 6.05
 8 -8 -2 136.72 6.16
 8 -8 -2 123.01 5.65
 8 8 -2 138.07 6.19
 8 -8 -1 118.66 5.48
 8 -8 -1 113.48 5.58
 8 8 -1 114.84 6.06
 8 8 -1 114.44 5.71
 8 -8 -1 114.56 5.77
 8 -8 -1 110.26 5.44
 8 -8 0 147.5 5.93
 8 -8 0 146.92 6.28
 8 8 0 142.15 6.72
 8 -8 0 133.92 5.77
 8 -8 0 152.82 6.58
 8 -8 0 143.02 6.16
 8 8 0 148.41 6.5
 8 -8 1 0.25 1.18
 8 -8 1 2.2 1.25
 8 -8 1 -0.36 1.06
 8 8 1 -1.29 1.28
 8 -8 1 -0.5 1.2
 8 -8 1 1.57 1.37
 8 8 1 1.7 1.25
 8 -8 2 -0.75 1.04
 8 8 2 2.28 1.46
 8 -8 2 1.25 1.19
 8 -8 2 -1.28 1.07
 8 8 2 2.31 1.21
 8 -8 3 159.89 6.39
 8 8 3 152.77 6.88
 8 -8 3 164.58 6.74
 8 -8 3 149.07 6.39
 8 -8 3 149.86 6.56
 8 8 3 145.41 6.51
 8 -8 4 192.3 7
 8 8 4 183.11 7.48
 8 -8 4 194.47 7.47
 8 -8 4 184.97 7.13
 8 -8 4 184.88 7.31
 8 8 4 179.32 7.43
 8 -8 4 185.38 6.51
 8 -8 5 73.78 4.28
 8 8 5 68.61 4.69
 8 -8 5 62.76 4.37
 8 -8 5 72.02 4.53
 8 -8 5 67.03 4.55
 8 8 5 71.36 4.78
 8 -8 5 70.67 4.06
 8 -8 6 87.96 4.57
 8 8 6 95.99 5.45
 8 -8 6 90.21 5.05
 8 -8 6 87.36 5
 8 -8 6 93.44 5.22
 8 8 6 92.61 5.28
 8 -8 6 83.6 4.38
 8 8 7 1.38 1.22
 8 -8 7 3.79 1.65
 8 -8 7 1.8 1.09
 8 -8 7 3.67 1.34
 8 8 7 1.83 1.46
 8 -8 7 2 1.03
 8 8 8 482.93 11.09
 8 -8 8 471 10.35
 8 -8 8 501.28 10.7
 8 8 8 478.09 11.22
 8 -8 8 462.99 9.55
 8 8 9 2.28 1.21
 8 -8 9 1.32 1.03
 8 8 9 -0.32 1.27
 8 8 10 107.58 4.7
 8 -8 10 104.4 4.21
 8 -8 11 24.09 1.83
 8 8 11 21.54 2.02
 8 -8 12 0.66 0.35
 8 8 12 1.66 0.77
 8 -10 -10 45.71 1.89
 8 10 -10 44.9 2.17
 8 -10 -9 1.35 0.69
 8 10 -9 1.3 0.65
 8 -10 -8 18.59 1.76
 8 10 -8 16.8 1.87
 8 -10 -7 5.24 1.19
 8 10 -7 3.21 1.21
 8 -10 -6 165.11 5.72
 8 -10 -6 161.91 5.5
 8 10 -6 156.91 5.92
 8 -10 -5 62 3.76
 8 -10 -5 65.47 3.74
 8 10 -5 58.81 3.89
 8 -10 -4 194.49 6.55
 8 -10 -4 204.4 6.56
 8 10 -4 194.92 6.99
 8 -10 -4 210.71 6.38
 8 -10 -3 16 2.15
 8 10 -3 16.92 2.23
 8 -10 -3 20.26 2.22
 8 -10 -3 15.63 2.03
 8 -10 -2 239.98 7.23
 8 -10 -2 232.59 7.13
 8 10 -2 236.24 7.84
 8 -10 -2 237.47 7.31
 8 -10 -1 6.51 1.51
 8 -10 -1 7.92 1.61
 8 10 -1 11.22 2.01
 8 -10 -1 8.6 1.78
 8 10 -1 7.35 1.35
 8 -10 0 68.17 3.88
 8 -10 0 68.9 3.78
 8 10 0 67.16 4.3
 8 -10 0 62.99 4.02
 8 -10 1 21.44 2.26
 8 10 1 25.1 2.68
 8 -10 1 24.84 2.69
 8 -10 1 27.69 2.64
 8 -10 2 50.25 3.25
 8 10 2 48.03 3.59
 8 -10 2 51.78 3.63
 8 -10 2 44.48 3.31
 8 10 3 17.54 2.21
 8 -10 3 17.42 2.22
 8 -10 3 17.55 2.22
 8 10 3 15.12 2.31
 8 10 4 40.03 3.07
 8 -10 4 39.74 2.98
 8 -10 4 37.47 2.94
 8 10 4 37.14 3.17
 8 10 5 5.47 1.35
 8 -10 5 2.87 1.11
 8 -10 5 3.73 1.28
 8 10 5 3.59 1.42
 8 10 6 255.67 6.75
 8 -10 6 251.93 6.33
 8 -10 6 271.51 6.93
 8 10 6 261.67 7.37
 8 10 7 8.41 1.29
 8 -10 7 8.31 1.3
 8 10 7 8.96 1.48
 8 -10 8 90.78 3.37
 8 10 8 90.27 3.7
 8 -10 9 1.75 0.57
 8 10 9 2.36 0.81
 8 -12 -4 45.9 1.87
 8 12 -3 19.24 1.38
 8 12 -2 65.77 2.53
 8 12 -2 74.4 3.03
 8 12 -1 3.73 0.73
 8 12 -1 3.96 0.92
 8 -12 0 25.49 1.7
 8 12 0 26.04 1.9
 8 -12 1 14.33 1.3
 8 12 1 13.95 1.44
 8 -12 2 8.69 1.05
 8 12 2 7.93 1.1
 8 -12 3 29.94 1.69
 8 12 3 30.39 1.85
 8 -12 4 10 0.95
 8 12 4 8.65 1
 -9 1 16 93.21 3.09
 9 1 -16 95.47 3.51
 9 -1 -16 93.96 3.35
 -9 1 15 9.63 1.47
 9 1 -15 9.19 1.61
 9 -1 -15 7.76 1.37
 -9 -1 14 5.52 1.44
 -9 1 14 4.81 1.45
 9 -1 -14 3.1 1.19
 9 1 -14 3.05 1.34
 9 -1 -14 4.09 1.26
 -9 -1 13 85.72 4.48
 -9 1 13 83.97 4.44
 9 -1 -13 82.52 4.4
 9 1 -13 83.52 4.78
 9 -1 -13 77.94 4.5
 9 1 -12 354.58 9.13
 -9 -1 12 347.23 9.11
 -9 1 12 356.35 9.25
 9 -1 -12 354.39 9.4
 9 1 -12 349.76 10.01
 9 -1 -12 349.18 9.67
 -9 -1 11 167.19 6.47
 -9 1 11 154.08 6.25
 9 1 -11 161.4 6.37
 9 -1 -11 160.33 6.52
 9 1 -11 162.41 7
 9 -1 -11 165.6 6.74
 9 -1 -11 164.02 5.95
 -9 -1 10 1057.51 15.86
 -9 1 10 1034.14 15.86
 9 1 -10 1020.07 15.87
 9 -1 -10 1028.43 16.21
 9 1 -10 1064.59 17.39
 9 -1 -10 1010.41 16.42
 9 1 -10 1037.14 14.98
 9 -1 -10 1049.56 15.15
 9 -1 -9 324.11 8.98
 -9 -1 9 313.39 8.45
 -9 1 9 307.43 8.42
 9 1 -9 326.65 20.54
 9 -1 -9 338.39 20.86
 9 1 -9 316.26 8.79
 9 1 -9 329.64 9.52
 9 -1 -9 328.49 9.1
 -9 1 9 300.98 19.4
 9 1 -9 331.57 8.57
 9 -1 -9 328.65 8.58
 9 -1 -8 1184.32 15.86
 9 1 -8 1141.06 16.22
 -9 -1 8 1150.98 15.56
 9 1 -8 1119.78 36.9
 9 -1 -8 1138.97 37.04
 9 -1 -8 1157.16 16.26
 9 1 -8 1181.26 17.25
 9 1 -8 1200.59 15.96
 9 1 -7 231.08 15.99
 9 -1 -7 230.93 15.91
 9 1 -6 565.84 24.02
 9 -1 -6 524.42 22.45
 9 1 -5 60.79 7.64
 9 -1 -5 63.18 7.73
 9 1 -4 617.44 23
 9 -1 -4 619.95 22.11
 9 -1 -3 -0.84 1.75
 9 -1 -3 4.27 2.26
 9 1 -3 1.64 1.58
 9 1 -3 2.72 1.48
 9 1 -2 1071.32 28.31
 9 -1 -2 1022.99 26.01
 9 1 -2 1104.36 23.48
 9 -1 -2 1109 24.56
 9 -1 -1 476.24 17.14
 9 1 -1 472.22 16.04
 9 -1 -1 447.72 16.15
 9 1 -1 490.87 18.66
 9 -1 0 2111.46 34.69
 9 1 0 2050.4 34.89
 9 -1 0 2153.27 36.35
 9 1 0 2037.46 29.78
 9 1 0 2167.05 38.55
 9 1 1 246.9 12.69
 9 -1 1 267.56 13.42
 9 1 1 259.81 11.53
 9 1 1 268.21 13.58
 9 -1 1 271.07 12.19
 9 1 2 2416.57 40.86
 9 1 2 2389.03 40.77
 9 1 2 2306.74 36.88
 9 -1 2 2346.25 35.42
 9 1 3 354.27 16.21
 9 -1 3 361.66 16.71
 9 1 3 398.29 17.04
 9 -1 3 358.3 15.59
 9 1 3 343.16 15.16
 9 -1 3 389.77 14.52
 9 1 4 180.98 12.03
 9 -1 4 193.08 12.68
 9 1 4 192.11 12.29
 9 -1 4 168.32 11.32
 9 1 4 171.81 11.41
 9 1 5 283.35 15.42
 9 1 5 260.55 14.97
 9 -1 5 291.64 15.85
 9 -1 5 286.1 15.53
 9 1 5 270.74 15.07
 9 1 6 323.35 17.26
 9 -1 6 331.16 17.4
 9 1 6 310.72 16.84
 9 -1 6 332.92 17.63
 9 1 6 332.65 17.45
 9 1 7 22.36 2.62
 9 1 7 21.86 2.53
 9 1 7 20.85 4.43
 9 1 7 14.81 4.08
 9 -1 7 9.52 3.3
 9 -1 7 24.63 5.65
 9 1 7 11.4 4.08
 9 -1 8 200.11 7.4
 9 1 8 197.29 7.6
 9 1 8 205.81 7.82
 9 1 8 182.95 13.97
 9 -1 8 187.96 13.68
 9 1 8 205.01 7.98
 9 1 8 194.82 6.85
 9 -1 8 193.92 14.71
 9 1 8 213.52 15.41
 9 1 8 175.09 13.27
 9 -1 9 29.53 2.96
 9 1 9 25.44 3.05
 9 1 9 31.48 5.8
 9 1 9 29.9 2.96
 9 -1 9 34.16 6
 9 -1 10 244.16 8.46
 9 1 10 251.6 8.87
 9 1 10 262.02 8.3
 9 -1 11 356.24 10.05
 9 1 11 359.46 10.4
 9 -1 11 338.26 9.99
 9 -1 11 363.28 9.26
 9 1 11 348.47 9.52
 9 1 12 266.21 8.66
 9 -1 12 264.15 8.49
 9 -1 12 258.58 7.23
 9 1 12 270.52 8.91
 9 -1 13 14.57 2.13
 9 1 13 11.48 2.01
 9 -1 14 128.18 4.87
 9 -1 14 119.4 4.75
 9 1 14 119.79 4.97
 9 -1 15 9.66 1.3
 9 -1 15 12.62 1.37
 9 1 15 11.53 1.46
 9 3 -16 117.99 3.37
 -9 3 15 85.46 3.35
 -9 -3 15 77.39 3.07
 9 -3 -15 79.31 3.33
 9 3 -15 78.83 3.54
 -9 3 14 53.55 3.14
 -9 -3 14 51.24 2.98
 9 -3 -14 46.56 3.06
 9 3 -14 56.79 3.48
 9 3 -13 -0.28 1.11
 -9 3 13 -0.51 1.11
 -9 -3 13 1.7 0.96
 9 -3 -13 0.19 1.1
 9 -3 -13 2.36 1.09
 -9 -3 12 0.75 1.16
 -9 3 12 2.89 1.4
 -9 -3 12 3.63 1.19
 9 -3 -12 0.61 1.15
 9 3 -12 2.69 1.48
 9 -3 -12 0.66 0.97
 9 -3 -11 1.19 1.12
 -9 -3 11 1.47 1.41
 -9 3 11 1.55 1.28
 -9 -3 11 1.05 1.13
 9 -3 -11 -0.3 1.08
 9 3 -11 0.38 1.06
 9 -3 -11 -0.77 1.05
 9 -3 -10 226.91 7.2
 9 -3 -10 229.63 7.7
 -9 -3 10 218.98 7.36
 9 3 -10 215.25 8.15
 9 -3 -10 223.12 7.2
 9 -3 -9 160.4 6.35
 -9 -3 9 166.46 6.37
 9 3 -9 146.3 14.15
 9 3 -9 171.14 7.19
 -9 3 9 150.37 14.1
 -9 -3 8 914.97 14.26
 9 3 -8 828.95 32.23
 -9 -3 8 879.04 14.13
 9 -3 -8 863.55 14.2
 9 3 -8 875.46 15.69
 -9 3 8 909.11 33.92
 -9 3 7 8.16 3.63
 -9 -3 7 2.54 1.21
 -9 -3 7 1.14 0.83
 9 3 -7 4.45 3.19
 9 -3 -7 -3.98 2.77
 9 -3 -7 1.42 1.23
 9 3 -7 1.55 1.24
 9 3 -6 1597.74 42.3
 9 -3 -6 1651.28 40.14
 9 3 -5 -3.38 3.22
 9 -3 -5 -0.41 1
 9 3 -4 77.21 8.86
 9 -3 -4 86.86 7.59
 9 -3 -4 72.69 7.67
 9 3 -3 135.05 11.28
 9 -3 -3 133.76 9.62
 9 -3 -3 143.69 9.69
 9 -3 -2 426.74 16.93
 9 -3 -2 450.33 16.3
 9 3 -2 507 17.05
 9 3 -2 483.6 20.39
 9 3 -1 13.79 3.72
 9 -3 -1 14.03 3.65
 9 3 -1 12.15 3.04
 9 -3 0 689.29 22.52
 9 3 0 752.49 22.52
 9 3 0 745.76 24.85
 9 3 1 31.3 5.17
 9 -3 1 40.23 6.04
 9 3 1 40.77 5.83
 9 -3 2 291.46 15.49
 9 3 2 296.95 16.06
 9 3 2 331.7 16.11
 9 -3 3 10.33 3.98
 9 3 3 4.93 3.35
 9 3 3 11.15 3.56
 9 -3 4 1059.24 30.85
 9 3 4 1056.32 32.24
 9 3 4 1046.78 30.75
 9 -3 5 17.1 4.67
 9 3 5 20.25 4.73
 9 3 5 14 4.29
 9 3 6 42.97 3.56
 9 3 6 50.1 3.79
 9 -3 6 45.04 3.51
 9 -3 6 46.13 6.85
 9 3 6 44.74 7.07
 9 -3 6 50.08 3.65
 9 -3 6 49.05 3.71
 9 3 6 48.95 7.06
 9 3 7 21.65 5.86
 9 3 7 22.5 2.74
 9 3 7 13.82 2.33
 9 -3 7 19.77 2.6
 9 -3 7 17.83 2.37
 9 -3 7 20.03 4.31
 9 -3 7 20.05 2.54
 9 3 7 17.36 2.37
 9 3 7 21.12 5.49
 9 3 8 31.77 3.38
 9 3 8 30.45 6.16
 9 3 8 40.98 7.63
 9 3 8 34.79 3.55
 9 -3 8 38.32 3.24
 9 -3 8 33.71 3.22
 9 -3 8 35.69 6.27
 9 -3 8 40.49 3.52
 9 3 8 35.39 3.32
 9 3 8 33.92 7.02
 9 3 9 16.91 2.59
 9 3 9 18.04 2.81
 9 -3 9 20.46 2.5
 9 -3 9 17.59 2.56
 9 3 9 15.06 2.49
 9 3 10 294.97 9.52
 9 -3 10 303.68 8.76
 9 3 10 299.37 9.22
 9 3 11 11.44 2.17
 9 -3 11 16.34 2.23
 9 -3 11 10.56 1.82
 9 -3 11 13.45 2.14
 9 3 11 16.15 2.51
 9 3 12 439.59 10.73
 9 -3 12 445.09 9.08
 9 -3 12 445.44 10.32
 9 3 12 445.14 10.42
 9 3 13 2.34 1.25
 9 -3 13 0.09 0.96
 9 3 13 0.34 1.04
 9 -3 14 90.13 3.59
 9 3 14 102.6 4.3
 9 -3 14 98.48 3.87
 9 3 15 0.78 0.74
 9 -3 15 1.34 0.59
 9 -5 -15 15.45 1.29
 -9 5 15 13.7 1.16
 -9 -5 15 10.12 0.97
 9 5 -15 8.9 0.96
 9 -5 -14 73.71 3.26
 -9 5 14 68.15 2.99
 -9 -5 14 66.07 3.03
 9 5 -14 64.64 3.02
 -9 5 13 26.62 2.3
 -9 -5 13 23.97 2.2
 9 -5 -13 26.29 2.35
 9 5 -13 24.82 2.3
 -9 5 12 11.87 1.91
 -9 -5 12 13.86 1.88
 9 -5 -12 14.04 2
 9 5 -12 10.98 1.95
 9 -5 -12 15.62 1.78
 9 -5 -11 68.88 3.7
 -9 -5 11 63.76 4
 9 5 -11 71.58 4.42
 9 -5 -11 60.11 3.79
 -9 -5 10 165.81 6.53
 9 -5 -10 165.81 6.3
 9 5 -10 165.49 6.84
 -9 -5 9 309.8 8.98
 9 -5 -9 315.25 8.7
 9 5 -9 309.13 9.5
 9 -5 -8 1180.42 15.89
 -9 -5 8 1155.37 17.24
 9 -5 -8 1175.15 17.07
 9 5 -8 1191 18.61
 9 -5 -8 1159.36 16.33
 9 -5 -7 1.78 1.13
 -9 5 7 -0.93 1.65
 9 -5 -7 -1.04 1.08
 -9 -5 7 1.71 1.23
 9 -5 -7 2.86 1.33
 9 -5 -7 1.1 0.96
 9 5 -7 0.57 1.32
 -9 5 6 1484.34 42.15
 9 -5 -6 1538.69 19.88
 9 -5 -6 1539.17 18.38
 9 5 -6 1509.64 42.72
 9 -5 -6 1533.03 19
 -9 -5 6 1519.03 19.08
 9 -5 -6 1477.55 17.93
 9 5 -6 1524.72 20.65
 9 -5 -6 1447.38 17.22
 9 -5 -5 5.32 1.39
 9 -5 -5 3.2 1.24
 -9 5 5 -0.48 1.22
 9 5 -5 3.37 2.04
 -9 -5 5 0.35 1.01
 -9 -5 5 1.98 1.39
 9 -5 -5 -1.93 1.11
 9 5 -5 -1.97 1.06
 9 -5 -4 11.43 1.96
 9 -5 -4 10.07 1.67
 -9 5 4 10.08 3.59
 -9 -5 4 7.58 1.6
 9 -5 -4 10.06 1.84
 9 5 -4 7.49 3.49
 9 -5 -4 11.36 1.88
 9 5 -4 7.74 1.63
 9 -5 -3 44.82 6.47
 9 5 -3 39.94 6.65
 9 -5 -2 1306.92 34
 9 5 -2 1322.96 37.13
 9 -5 -1 804.07 26.97
 9 5 -1 795.61 28.55
 9 -5 0 1740.82 40.33
 9 5 0 1854.55 43.66
 9 5 1 19.37 4.46
 9 -5 1 19.55 4.85
 9 5 2 346.14 19.38
 9 -5 2 369.57 19.12
 9 -5 3 255.59 7.83
 9 5 3 257.22 8.39
 9 -5 3 260.07 8.3
 9 -5 3 270.43 8.15
 9 -5 3 258.65 7.67
 9 5 3 266.45 8.4
 9 5 3 254.18 16.97
 9 -5 3 266.07 16.62
 9 -5 4 43.81 3.38
 9 5 4 46.79 3.72
 9 5 4 45.08 3.73
 9 -5 4 41.64 3.65
 9 -5 4 39.22 3
 9 5 4 35.57 6.84
 9 -5 4 40.98 3.39
 9 -5 4 46.3 3.45
 9 5 4 46.57 3.63
 9 5 4 43.85 3.49
 9 -5 4 42.68 6.89
 9 -5 5 25.09 2.76
 9 5 5 24.12 2.83
 9 5 5 27.4 3
 9 5 5 32.64 7.15
 9 -5 5 26.86 2.77
 9 5 5 29.46 5.56
 9 -5 5 23.62 2.69
 9 -5 5 23.01 5.79
 9 -5 5 25.45 2.67
 9 -5 5 24.2 2.84
 9 5 5 32.21 3.1
 9 5 5 25.05 2.71
 9 -5 6 15.62 2.25
 9 5 6 16.33 2.47
 9 -5 6 14.93 2.43
 9 5 6 16.73 2.42
 9 -5 6 13.42 2.32
 9 5 6 19.4 5.2
 9 -5 6 12.92 2.15
 9 -5 6 11.52 2.22
 9 -5 6 14.14 4.77
 9 5 6 14.01 4.57
 9 5 6 15.18 2.3
 9 5 7 22.25 2.81
 9 5 7 18.83 2.76
 9 -5 7 23.31 2.78
 9 -5 7 24.73 2.81
 9 -5 7 26.09 2.8
 9 -5 7 25.55 2.95
 9 5 7 26.02 2.97
 9 5 8 11.46 2.37
 9 -5 8 16.97 2.45
 9 -5 8 11.08 2.09
 9 -5 8 12.41 2.14
 9 -5 8 15.94 2.61
 9 5 8 12.47 2.2
 9 -5 9 4.49 1.35
 9 5 9 5.4 1.75
 9 5 9 5.62 1.7
 9 -5 9 4.35 1.67
 9 -5 9 4.24 1.53
 9 -5 9 5 1.74
 9 5 9 5.68 1.66
 9 5 10 50.05 3.85
 9 5 10 51.75 4.05
 9 -5 10 52.38 3.58
 9 -5 10 54.56 3.88
 9 -5 10 57.35 3.78
 9 5 10 50.89 3.84
 9 5 11 149.36 5.98
 9 -5 11 143.6 5.73
 9 5 11 142.51 5.98
 9 5 12 155.59 5.57
 9 -5 12 151.69 5.35
 9 5 12 146.69 5.57
 9 5 13 18.33 1.95
 9 -5 13 21.49 1.87
 9 5 13 21.55 1.98
 9 5 14 94.34 3.2
 9 -5 14 99.8 3.09
 -9 7 13 5.96 1.08
 -9 -7 13 4.46 0.83
 9 -7 -12 88.51 3.44
 -9 7 12 90.9 3.64
 9 7 -12 83.53 3.29
 -9 -7 12 87.37 3.65
 9 -7 -11 107.01 3.97
 9 -7 -11 106.75 3.79
 9 -7 -11 106.42 4.11
 -9 -7 11 106.55 4.49
 -9 -7 11 108.13 4.54
 9 7 -11 105.45 4.23
 9 -7 -10 575.83 9.93
 9 7 -10 573.36 10.85
 -9 -7 10 582.16 11.19
 -9 -7 10 581.99 11.16
 9 -7 -10 554.8 9.78
 9 -7 -9 7.11 1.51
 -9 -7 9 5.95 1.58
 -9 -7 9 4.6 1.46
 9 -7 -9 6.58 1.34
 9 7 -9 5.97 1.56
 9 -7 -8 311.13 8.34
 -9 -7 8 296.96 8.73
 -9 -7 8 298.01 8.68
 9 7 -8 301.76 8.84
 9 -7 -8 287.79 7.34
 9 -7 -7 7.26 1.63
 -9 -7 7 8.79 1.88
 -9 -7 7 8.9 1.94
 9 7 -7 8.47 1.63
 9 -7 -6 260.97 8.09
 9 7 -6 273.53 8.77
 -9 -7 6 265.72 8.38
 9 -7 -6 259.49 8.48
 9 -7 -5 227 7.86
 9 -7 -5 228.82 7.63
 -9 -7 5 219.54 7.54
 9 -7 -5 223.77 7.62
 9 7 -5 217.82 7.88
 9 -7 -4 206.05 7.47
 9 -7 -4 195.65 7.08
 -9 -7 4 208.02 7.31
 9 -7 -4 197.37 7.25
 9 7 -4 206.7 7.69
 9 7 -3 206.38 7.66
 9 -7 -3 219.21 7.6
 9 -7 -3 212.44 7.48
 -9 -7 3 229.89 7.55
 9 -7 -3 234.56 7.93
 9 7 -2 133.68 12.71
 9 -7 -2 127.22 5.74
 9 -7 -2 136.22 6.05
 9 7 -2 130.55 6.41
 -9 -7 2 130.48 5.66
 9 -7 -2 123.95 5.81
 9 -7 -2 122.67 5.38
 9 7 -2 129.79 6.15
 9 -7 -1 103.38 5.1
 9 -7 -1 108.42 5.4
 9 7 -1 106.94 5.77
 9 -7 -1 98.18 4.84
 9 -7 -1 110.46 5.57
 9 -7 -1 106.96 5.07
 9 7 -1 98.63 5.35
 9 7 -1 104.65 11.38
 9 -7 0 426.49 9.91
 9 -7 0 437.76 10.7
 9 7 0 434.43 11.54
 9 -7 0 427.28 10.36
 9 -7 0 480.32 11.49
 9 -7 0 438.65 10.33
 9 -7 0 430.5 22.37
 9 7 0 422.02 11
 -9 -7 0 387.6 20.51
 9 7 0 411.28 22.4
 9 -7 1 134.72 5.41
 9 -7 1 137.71 6.08
 9 7 1 132.83 6.4
 9 -7 1 138.77 6.16
 9 -7 1 147.79 6.41
 9 -7 1 132.43 5.82
 9 -7 1 135.78 13.21
 9 7 1 141.88 6.45
 9 7 1 149.61 13.59
 9 -7 2 1114.55 17.05
 9 7 2 1092.98 18.3
 9 -7 2 1059.77 17.01
 9 -7 2 1067.55 16.5
 9 7 2 1074.08 17.73
 9 -7 3 394.92 10.12
 9 7 3 409.63 11.2
 9 7 3 410.01 11.11
 9 -7 3 395.39 10.68
 9 -7 3 394.19 10.14
 9 -7 3 397.16 10.16
 9 -7 3 396.56 10.89
 9 -7 4 336.17 9.42
 9 7 4 334.61 10.2
 9 -7 4 338.93 9.89
 9 -7 4 352.42 9.48
 9 -7 4 349.58 9.61
 9 -7 4 317.72 9.86
 9 7 4 334.98 10.12
 9 7 4 331.84 9.92
 9 -7 5 0.08 1.11
 9 7 5 1.12 1.35
 9 -7 5 1.45 1.48
 9 -7 5 -0.86 0.83
 9 -7 5 2.72 1.29
 9 -7 5 -0.25 1.51
 9 7 5 -0.48 1.42
 9 -7 6 3.43 1.21
 9 7 6 1.85 1.35
 9 -7 6 -0.02 1.21
 9 -7 6 2.54 1.31
 9 -7 6 2 1.19
 9 -7 6 0.21 1.43
 9 7 6 1.26 1.45
 9 7 7 240.37 7.73
 9 7 7 240.27 8.45
 9 -7 7 240.7 8.03
 9 -7 7 236.4 7.97
 9 -7 7 248.37 8.54
 9 7 7 243.44 8.41
 9 7 8 148.13 5.88
 9 7 8 148.92 6.6
 9 -7 8 149.76 6.09
 9 -7 8 160.62 6.34
 9 7 8 148.36 6.43
 9 7 9 12.31 1.7
 9 7 9 12.73 2.16
 9 -7 9 12.24 2.02
 9 -7 9 11.71 1.88
 9 7 9 11.82 2.12
 9 -7 10 457.16 8.91
 9 -7 10 457.42 9.34
 9 7 10 442.51 9.75
 9 -7 11 11.76 1.48
 9 7 11 9.87 1.57
 9 -7 12 219.37 4.95
 9 7 12 215.59 5.35
 9 9 -11 8.59 1
 -9 9 11 11.1 1.13
 9 -9 -10 36.65 2
 9 9 -10 39.48 2.41
 -9 -9 10 38.03 2.2
 9 -9 -9 -0.18 0.62
 9 9 -9 1.8 1
 -9 -9 9 0.48 0.72
 9 -9 -8 143.67 4.96
 9 9 -8 143.37 5.5
 -9 -9 8 139.48 5.02
 9 -9 -7 9.29 1.66
 9 9 -7 10.9 1.98
 -9 -9 7 10.76 1.76
 9 9 -7 11.26 1.6
 9 -9 -6 59.06 3.64
 9 9 -6 60.76 4.02
 -9 -9 6 61.45 3.72
 9 9 -6 66.41 3.62
 9 -9 -5 20.88 2.45
 9 -9 -5 20.89 2.38
 9 9 -5 16.54 2.26
 9 9 -5 21.39 2.32
 9 -9 -4 35.77 3.11
 9 -9 -4 40.22 3.22
 9 9 -4 39.11 3.46
 9 -9 -4 38.48 3.13
 9 9 -4 38.39 2.99
 9 -9 -3 2.01 1.36
 9 -9 -3 2.06 1.2
 9 9 -3 2.45 1.48
 9 -9 -3 2.59 1.24
 9 9 -3 3.55 1.29
 9 -9 -2 28.04 2.74
 9 -9 -2 27.26 2.77
 9 9 -2 32 3.23
 9 9 -2 28.86 2.8
 9 -9 -2 31.76 3.04
 9 -9 -1 97.45 4.79
 9 -9 -1 104.73 5.15
 9 9 -1 101.99 5.55
 9 -9 -1 105.03 5.32
 9 9 -1 105.1 5.16
 9 -9 0 257.99 7.49
 9 -9 0 249.54 7.83
 9 9 0 258.01 8.66
 9 -9 0 258.16 7.49
 9 -9 0 280.85 8.6
 9 -9 0 272.4 8.06
 9 -9 0 264.44 7.92
 9 9 0 269.9 8.28
 9 -9 1 9.35 1.66
 9 -9 1 9.38 1.79
 9 9 1 9.21 1.88
 9 -9 1 9.23 1.87
 9 -9 1 9.38 1.87
 9 -9 1 7.57 1.72
 9 -9 1 8.13 1.7
 9 9 1 7.85 1.68
 9 -9 2 630.37 12.14
 9 9 2 627.78 13.25
 9 -9 2 605.34 11.99
 9 -9 2 653.77 12.89
 9 -9 2 597.53 11.94
 9 -9 2 594.41 11.93
 9 -9 3 19.26 2.21
 9 9 3 22.63 2.75
 9 -9 3 21.78 2.59
 9 -9 3 20.24 2.51
 9 -9 3 19.6 2.41
 9 -9 3 22.33 2.54
 9 9 3 22.39 2.72
 9 -9 4 296 8.1
 9 9 4 311.95 9.12
 9 -9 4 305.37 8.56
 9 -9 4 335.32 8.77
 9 -9 4 315.14 8.53
 9 -9 4 307.7 8.6
 9 9 4 316.57 9.17
 9 9 5 74.93 4.41
 9 -9 5 72.92 4.2
 9 -9 5 73.72 3.98
 9 -9 5 77.46 4.27
 9 -9 5 76.48 4.3
 9 9 5 70.12 4.3
 9 9 6 18.53 2.21
 9 -9 6 20.04 2.38
 9 -9 6 19.93 2
 9 -9 6 21.79 2.29
 9 9 6 17.67 2.33
 9 9 7 199.82 6.48
 9 -9 7 209.53 6.25
 9 9 7 201.14 6.6
 9 9 8 28.67 2.37
 9 -9 8 29.21 2.26
 9 9 8 29.1 2.47
 9 -9 9 13.71 1.49
 9 9 9 16.51 1.72
 9 -9 10 107.95 3.14
 9 9 10 113.84 3.57
 9 -11 -7 3.28 0.69
 9 11 -7 3.23 0.72
 9 -11 -6 40.79 2.09
 9 11 -6 36.87 2.12
 9 -11 -5 3.18 0.81
 9 11 -5 3.43 0.93
 9 -11 -4 0.82 0.74
 9 11 -4 -0.34 0.71
 9 -11 -3 46.82 2.6
 9 11 -3 46.01 2.83
 9 -11 -2 26.91 2.04
 9 11 -2 29.3 2.33
 9 -11 -1 94.01 3.66
 9 11 -1 104.28 4.22
 9 -11 -1 105.14 4.03
 9 11 0 91.29 3.94
 9 -11 0 95.74 3.97
 9 11 0 90.33 4.04
 9 -11 0 89.69 3.53
 9 11 1 16.15 1.79
 9 -11 1 15 1.72
 9 11 1 15.5 1.86
 9 11 2 54.52 2.92
 9 -11 2 56.49 2.96
 9 11 2 53.76 3.05
 9 11 3 1.22 0.79
 9 -11 3 0.99 0.76
 9 11 3 0.15 0.85
 9 -11 4 96.73 3.41
 9 11 4 101.09 3.84
 9 -11 5 9.88 1.05
 9 11 5 11.27 1.32
 9 11 6 22.82 1.6
 10 0 -16 218.07 4.62
 -10 0 15 0.15 0.9
 10 0 -15 0.92 0.82
 -10 0 14 277.6 7
 10 0 -14 276.76 7.44
 -10 0 13 0.38 1.12
 10 0 -13 0.14 1.24
 -10 0 12 20.54 2.55
 10 0 -12 19.39 2.32
 10 0 -12 18.21 2.41
 10 0 -11 1.23 1.18
 -10 0 11 0.14 1.16
 10 0 -11 -1.76 1.42
 10 0 -11 -0.9 1.24
 10 0 -10 69.66 4.38
 -10 0 10 66.28 4.17
 10 0 -10 68.77 4.52
 10 0 -10 76 4.29
 10 0 -9 0.79 1.24
 -10 0 9 3.15 1.19
 10 0 -9 0.8 1.22
 10 0 -9 0.87 1.05
 10 0 -8 200.69 7.12
 -10 0 8 204.14 6.68
 10 0 -8 199.15 16.07
 10 0 -8 202.71 7.27
 10 0 -8 209.52 6.96
 10 0 -7 0.39 1.33
 -10 0 7 1.1 0.99
 10 0 -7 -1.28 1.55
 10 0 -7 0.71 1.39
 10 0 -6 239.51 16.26
 10 0 -5 -0.06 1.56
 10 0 -4 362 18.34
 10 0 -3 2.35 1.14
 10 0 -3 -0.27 1.1
 10 0 -2 4479.74 60.04
 10 0 -2 4523.85 51.63
 10 0 -1 1.59 2.08
 10 0 -1 -0.57 0.94
 10 0 0 642.22 21
 10 0 0 593.18 20.61
 10 0 1 -0.69 1.89
 10 0 1 4.34 2.14
 10 0 2 688.24 22.98
 10 0 2 654.98 20.6
 10 0 2 672.79 21.75
 10 0 3 1.08 1.05
 10 0 3 -0.21 1
 10 0 4 2406.02 44.2
 10 0 4 2477.23 42.89
 10 0 5 -0.78 2.46
 10 0 5 -1.69 2.08
 10 0 5 1.93 2.25
 10 0 6 2925.96 27.79
 10 0 6 2986.71 54.97
 10 0 6 2902.57 53.46
 10 0 7 0.49 1.08
 10 0 7 2.18 1.97
 10 0 7 4.71 2.44
 10 0 8 17.86 2.51
 10 0 8 15.7 2.34
 10 0 8 12.58 3.94
 10 0 8 14.87 4.16
 10 0 9 0.36 1.43
 10 0 10 38.32 3.62
 10 0 11 -1.38 1.46
 10 0 12 26.16 2.79
 10 0 12 25.97 2.48
 10 0 13 3.11 1.17
 10 0 14 74.71 3.56
 10 0 15 -0.12 0.53
 10 0 15 -0.8 0.59
 -10 2 16 41.09 1.78
 10 2 -16 39.87 1.93
 -10 2 15 -0.3 0.83
 10 2 -15 0.98 0.84
 10 -2 -14 71.11 3.55
 -10 2 14 69.77 3.47
 10 2 -14 76 3.95
 -10 -2 13 29.32 2.61
 -10 2 13 31.63 2.73
 -10 -2 13 31.87 2.47
 10 -2 -13 30.78 2.74
 10 2 -13 33.85 3.05
 10 -2 -13 29.64 2.64
 -10 -2 12 525.75 10.79
 -10 2 12 526.27 10.83
 -10 -2 12 538.65 10.42
 10 -2 -12 529.79 11.26
 10 2 -12 534.25 11.97
 10 -2 -12 507.93 10.88
 10 -2 -12 535.48 9.81
 10 -2 -11 7.73 1.69
 -10 -2 11 6.5 1.61
 -10 2 11 7.16 1.73
 10 -2 -11 6.85 1.78
 10 2 -11 5.18 1.67
 10 -2 -11 3.14 1.22
 10 -2 -10 31.93 3.06
 -10 -2 10 34.01 3.1
 -10 2 10 32.53 3.03
 10 2 -10 31.22 3.21
 10 -2 -10 36.3 3.15
 10 -2 -10 40.96 3.2
 10 -2 -9 137.56 5.74
 -10 -2 9 142.41 5.81
 10 -2 -9 124.66 5.77
 10 2 -9 134.72 6.33
 10 -2 -9 125.35 5.55
 10 -2 -8 2.22 1.38
 -10 -2 8 -1.53 0.97
 10 -2 -8 1.98 1.06
 10 2 -8 -0.97 2.4
 10 -2 -8 2.55 2.65
 10 -2 -8 1.29 1.09
 10 2 -8 -0.67 1
 10 2 -7 1.93 1.22
 -10 -2 7 0.61 1
 10 -2 -7 0.06 0.8
 10 2 -7 2.85 2.65
 10 -2 -7 -1.72 2.69
 10 -2 -7 -0.27 0.77
 10 2 -7 1.2 1.09
 10 2 -6 831.61 31.24
 10 -2 -6 818.73 29.33
 10 2 -6 866.23 13.8
 10 2 -5 224.03 15.66
 10 -2 -5 228.68 14.74
 10 2 -4 1991.23 45.01
 10 -2 -4 1964.2 40.91
 10 -2 -3 13.42 2.89
 10 2 -3 13.78 3.84
 10 -2 -3 11.3 3.43
 10 2 -2 1069.94 31
 10 2 -2 1142.96 26.06
 10 -2 -2 1054.61 27.33
 10 -2 -2 1057.78 26.77
 10 2 -1 26.2 4.59
 10 -2 -1 25.06 4.22
 10 2 -1 19.92 4.42
 10 -2 -1 31.45 4.89
 10 2 0 2.23 2.02
 10 -2 0 -2.8 1.43
 10 2 0 1.15 2.02
 10 2 1 31.9 5.27
 10 -2 1 26.44 5.07
 10 2 1 21.36 4.65
 10 2 1 26.45 3.97
 10 -2 2 87.18 8.63
 10 2 2 97.81 9.44
 10 2 2 91.44 7.92
 10 2 2 88.36 8.68
 10 2 3 33.7 5.56
 10 -2 3 35.05 5.69
 10 2 3 33.29 5.94
 10 2 3 34.28 5.12
 10 2 4 592.56 23.49
 10 -2 4 588.92 23.56
 10 2 4 583.02 23.95
 10 2 4 551.71 21.66
 10 2 5 55.78 7.68
 10 -2 5 48.94 7.38
 10 2 5 60.37 8.19
 10 2 5 71.81 8.25
 10 2 6 379.73 19.98
 10 2 6 408.13 10.81
 10 2 6 415.66 10.87
 10 -2 6 405.27 10.52
 10 -2 6 395.3 20.41
 10 -2 6 435.58 10.24
 10 2 6 444.16 21.8
 10 2 6 390.69 20.1
 10 -2 7 15.34 2.09
 10 2 7 13.5 2.19
 10 2 7 16.29 2.52
 10 -2 7 15.23 4.96
 10 2 7 10.3 3.51
 10 -2 7 16.88 2.3
 10 2 7 20.14 5.04
 10 -2 7 15.18 2.2
 10 2 7 18.47 4.8
 10 -2 8 1057.72 16.35
 10 2 8 1091.1 18.58
 10 2 8 1123.48 18.94
 10 -2 8 1112.79 17.01
 10 -2 8 1090.96 16.71
 10 2 8 1044.03 35.02
 10 2 8 1052.37 16.24
 10 -2 9 2.38 1.4
 10 2 9 3.96 1.69
 10 -2 9 1.14 1.31
 10 -2 9 -0.07 0.52
 10 2 9 3.13 1.27
 10 -2 10 44.24 3.49
 10 2 10 43.71 3.82
 10 -2 10 38.63 3.32
 10 -2 10 40.48 3.37
 10 2 10 38.93 3.26
 10 2 11 30.4 3.1
 10 -2 11 29.13 2.76
 10 -2 11 33.06 2.91
 10 2 11 30.45 2.86
 10 2 12 1.57 1.44
 10 -2 12 3.79 1.24
 10 -2 12 3.59 1.26
 10 2 13 84.32 4.32
 10 -2 13 81.34 3.99
 10 -2 14 220.97 5.59
 10 2 14 207.65 5.8
 10 2 15 0.15 0.55
 10 -2 15 -0.44 0.5
 -10 4 15 10.88 1.13
 10 4 -15 10.32 1.13
 -10 4 14 153.55 4.52
 -10 -4 14 138.03 4.04
 10 -4 -14 151.61 4.68
 10 4 -14 144.1 4.71
 -10 4 13 14.12 1.85
 -10 -4 13 13.26 1.66
 10 -4 -13 14.35 1.93
 10 4 -13 13.88 1.83
 -10 4 12 206.52 6.52
 -10 -4 12 224.44 6.69
 10 -4 -12 220.96 6.9
 10 4 -12 202.53 7.03
 10 -4 -12 215.61 5.87
 -10 4 11 37.19 3.1
 -10 -4 11 40.75 3.12
 10 -4 -11 40.18 3.17
 10 4 -11 37.38 3.33
 10 -4 -11 42.52 3.07
 10 -4 -10 42.8 3.17
 -10 -4 10 36.1 3.04
 10 4 -10 41.63 3.68
 10 -4 -10 37.72 3.24
 -10 -4 9 11.67 2.01
 10 -4 -9 11.92 1.99
 10 4 -9 11.83 2
 10 -4 -8 164.54 6.15
 -10 -4 8 170.28 6.48
 10 -4 -8 164.75 6.35
 10 4 -8 166.06 7.05
 -10 4 7 2.21 1.78
 -10 -4 7 2.04 1.22
 10 -4 -7 0.45 1.03
 10 4 -7 2.78 3.96
 10 -4 -7 1.96 1.26
 10 4 -7 0.35 0.87
 10 4 -6 26.48 5.61
 -10 4 6 22.8 5.49
 10 -4 -6 24.1 2.69
 -10 -4 6 20.3 2.33
 10 -4 -6 22.39 2.2
 10 4 -6 22.74 2.63
 10 -4 -5 43.97 3.17
 -10 4 5 49.34 7.37
 -10 -4 5 41.28 3.06
 10 -4 -5 43.36 3.39
 10 4 -5 46.83 7.68
 10 -4 -5 42.6 3.02
 10 4 -5 43.02 3.53
 10 -4 -4 1179.18 16.92
 10 4 -4 1178.28 17.31
 -10 4 4 1154.12 34.53
 10 4 -3 23.11 5.79
 10 -4 -3 16.36 4.37
 10 -4 -2 1238.36 32.5
 10 4 -2 1265.93 36.43
 10 4 -1 85.37 8.32
 10 -4 -1 81.56 8.35
 10 4 -1 80.97 9.26
 10 4 0 30.35 6.02
 10 -4 0 47.75 7.01
 10 4 0 44.11 6.19
 10 -4 1 -0.85 1.46
 10 4 1 -2.62 1.73
 10 -4 2 71.36 8.21
 10 4 2 53.93 8.15
 10 4 2 60.12 7.63
 10 -4 3 175.88 6.59
 10 4 3 171.88 6.78
 10 -4 3 183.55 7.12
 10 -4 3 168.15 6.37
 10 4 3 180.68 6.71
 10 -4 3 163.18 12.94
 10 4 3 177.08 14.09
 10 4 3 145.21 12.32
 10 -4 4 727.03 13.6
 10 -4 4 736.43 27.97
 10 4 4 748.91 14.35
 10 4 4 732.52 14.23
 10 -4 4 706.61 14.18
 10 -4 4 725.38 13.53
 10 -4 4 748.21 13.19
 10 4 4 711.79 13.52
 10 4 4 757.46 29.87
 10 4 4 749.83 13.46
 10 4 4 738.13 27.93
 10 -4 5 28.1 2.87
 10 4 5 21.57 2.75
 10 4 5 26.11 2.95
 10 -4 5 23.47 2.83
 10 4 5 23.5 5.61
 10 -4 5 24.43 2.75
 10 -4 5 26.42 2.72
 10 -4 5 28.21 2.99
 10 4 5 26.47 2.81
 10 -4 5 25.27 5.63
 10 4 5 19.82 5.56
 10 4 5 22.79 2.61
 10 4 6 1195.28 19.08
 10 4 6 1188.45 18.93
 10 -4 6 1186.94 18.39
 10 -4 6 1190.97 17.93
 10 -4 6 1254.27 18.33
 10 -4 6 1236.91 18.66
 10 -4 6 1220.45 36.74
 10 4 6 1204.62 39.35
 10 4 6 1202.58 17.87
 10 4 6 1209.14 37.64
 10 4 7 4.34 1.52
 10 4 7 1.56 1.48
 10 -4 7 2.93 1.64
 10 -4 7 3.69 1.71
 10 -4 7 4.42 1.38
 10 -4 7 3.19 1.4
 10 4 7 4.68 1.49
 10 4 8 798.75 16.04
 10 4 8 798.14 16.16
 10 -4 8 819.25 14.79
 10 -4 8 815.16 14.73
 10 -4 8 803.91 14.86
 10 -4 8 787.54 14.96
 10 4 8 793.01 14.78
 10 4 9 14.03 2.31
 10 4 9 15.4 2.57
 10 -4 9 14.92 2.22
 10 -4 9 13.88 2.2
 10 -4 9 11.58 2.05
 10 4 9 11.98 2.18
 10 4 10 31.31 3.22
 10 -4 10 27.25 2.69
 10 -4 10 30.88 2.92
 10 -4 10 25.47 2.72
 10 4 10 26.14 2.66
 10 4 11 18.12 2.35
 10 -4 11 24.9 2.42
 10 -4 11 24.58 2.51
 10 4 11 21.31 2.39
 10 4 12 132.22 5.31
 10 -4 12 127.54 4.96
 10 4 12 122.74 4.93
 10 -4 13 110.97 4.09
 10 4 13 104.85 4.35
 10 4 14 21.59 1.7
 10 -4 14 21.62 1.54
 -10 6 14 87.01 2.6
 -10 6 13 0.19 0.79
 -10 -6 13 -0.51 0.53
 10 6 -13 0.42 0.67
 10 -6 -13 0.06 0.64
 -10 6 12 242.74 6.17
 -10 -6 12 228.54 5.85
 -10 -6 12 235.95 6.09
 10 -6 -12 234.2 5.95
 10 6 -12 236.52 6.21
 10 -6 -12 228.45 5.07
 10 -6 -11 0.98 0.97
 10 6 -11 0.01 0.88
 -10 -6 11 -0.2 0.85
 -10 -6 11 -0.62 0.82
 10 -6 -11 -0.96 0.96
 -10 -6 10 94.93 4.59
 -10 -6 10 99.86 4.65
 10 -6 -10 87.46 4.22
 10 6 -10 88.64 4.7
 10 -6 -9 0.17 0.8
 -10 -6 9 -0.31 0.96
 -10 -6 9 0.1 0.97
 10 -6 -9 -0.89 1.04
 10 6 -9 0.35 1.01
 10 -6 -8 5.3 1.33
 -10 -6 8 5.57 1.62
 -10 -6 8 6.13 1.4
 10 -6 -8 6.85 1.5
 10 6 -8 4.35 1.47
 10 -6 -7 -0.68 0.95
 -10 -6 7 -0.11 0.89
 10 -6 -7 0.64 1.12
 10 -6 -7 -1.42 0.84
 10 6 -7 1.05 1.19
 10 -6 -6 909.16 14.68
 -10 -6 6 890.46 14.65
 10 -6 -6 876.4 14.85
 10 6 -6 911.52 16.13
 10 -6 -5 11.8 2.08
 10 -6 -5 5.89 1.54
 -10 -6 5 8.93 1.67
 10 6 -5 3.57 1.34
 10 6 -4 748.26 30.56
 10 -6 -4 695.85 13.65
 10 -6 -4 715.74 13.3
 10 -6 -4 734.39 14.1
 10 -6 -4 727.23 13.79
 10 6 -4 735.11 14.44
 10 -6 -3 0.68 1.03
 10 -6 -3 2.16 1.14
 10 6 -3 0.4 0.95
 10 -6 -3 0.65 1.12
 10 6 -3 4.31 2.71
 10 -6 -3 -0.31 1.38
 10 6 -3 1.56 1.38
 10 6 -2 994.3 34.59
 10 -6 -2 989.45 15.65
 10 -6 -2 1013.95 16.02
 10 6 -2 1011.58 17.2
 10 -6 -2 1011.95 16.33
 10 -6 -2 974.43 32.34
 10 -6 -2 982.05 16.45
 10 6 -2 1009.87 16.84
 10 -6 -1 393.54 10.38
 10 -6 -1 370.06 9.41
 10 -6 -1 383.71 9.93
 10 6 -1 399.04 10.75
 10 6 -1 400.08 10.6
 10 -6 -1 377.94 9.56
 10 -6 -1 388.84 10.15
 10 -6 -1 407.51 21.34
 10 -6 -1 389.43 9.25
 10 6 -1 389.25 21.65
 10 -6 0 -0.23 0.76
 10 -6 0 2.69 1.44
 10 6 0 -0.74 0.81
 10 -6 0 -0.07 1.03
 10 -6 0 2.98 1.22
 10 6 0 2.08 2.91
 10 -6 0 3.27 1.54
 10 -6 0 0.27 0.64
 10 6 0 2.95 1.98
 10 6 0 1.38 1.18
 10 -6 1 31.29 6.27
 10 -6 1 33.1 3.16
 10 6 1 27.09 2.94
 10 -6 1 28.8 2.98
 10 -6 1 32.16 3.04
 10 6 1 21.42 5.34
 10 -6 1 28.93 2.68
 10 6 1 27.9 3.05
 10 6 1 27.32 5.63
 10 -6 2 392.14 10.18
 10 6 2 382.41 10.71
 10 -6 2 380.98 21.26
 10 -6 2 389.44 10.39
 10 -6 2 407.84 10.27
 10 -6 2 394.19 9.66
 10 6 2 395.06 10.73
 10 6 2 417.13 21.56
 10 6 2 381.76 21.77
 10 6 3 132.63 6.07
 10 -6 3 138.92 6.12
 10 6 3 129.3 6.3
 10 -6 3 129.44 6.18
 10 -6 3 138.62 6.02
 10 -6 3 137.4 6.05
 10 -6 3 126 5.68
 10 6 3 134.66 6.31
 10 6 3 132.18 12.38
 10 -6 4 97.96 5.22
 10 6 4 94.01 5.3
 10 6 4 98.48 5.56
 10 -6 4 91.88 5.35
 10 -6 4 103.56 5.05
 10 -6 4 101 5.34
 10 -6 4 95.01 5.02
 10 -6 4 95.45 5.47
 10 6 4 101.18 5.56
 10 6 4 100.04 5.37
 10 -6 5 66.25 4.26
 10 6 5 64.65 4.43
 10 6 5 59.07 4.39
 10 -6 5 62.86 4.4
 10 -6 5 72.61 4.07
 10 -6 5 65.71 4.34
 10 -6 5 71.12 4.43
 10 -6 5 67.24 4.66
 10 6 5 62.98 4.31
 10 -6 6 960.76 16.07
 10 6 6 968.74 16.89
 10 6 6 1003.22 17.64
 10 -6 6 1027.67 16.97
 10 -6 6 1002.66 16.51
 10 -6 6 1005.86 16.22
 10 -6 6 1052.71 17.94
 10 6 6 993.34 16.69
 10 6 7 27.86 3.06
 10 6 7 23.47 2.9
 10 -6 7 24.2 2.91
 10 -6 7 27.55 2.98
 10 -6 7 22.62 2.71
 10 -6 7 23.51 3.02
 10 6 7 24.34 2.87
 10 6 8 168.93 6.7
 10 6 8 155.03 6.81
 10 -6 8 169.14 6.55
 10 -6 8 173.45 6.65
 10 6 8 166.11 6.7
 10 6 9 6.3 1.5
 10 6 9 8.72 1.81
 10 -6 9 8.37 1.67
 10 -6 9 6.15 1.69
 10 6 9 9.5 1.91
 10 6 10 0.75 0.94
 10 -6 10 1.58 1.25
 10 -6 10 1.1 0.99
 10 6 10 1.5 1.08
 10 6 11 94.51 4.01
 10 -6 11 100.08 4.14
 10 6 11 91.65 4.1
 10 6 12 2.43 0.91
 10 -6 12 2.99 0.84
 10 6 12 2.42 0.9
 10 -6 13 2.5 0.62
 -10 8 12 112.01 2.98
 10 -8 -11 0.11 0.56
 -10 8 11 1.84 0.82
 -10 -8 11 0.9 0.55
 10 8 -11 0.21 0.39
 10 -8 -10 44.41 2.29
 10 8 -10 46.12 2.78
 -10 -8 10 41.62 2.48
 10 8 -10 40.45 2.32
 10 -8 -9 1.66 0.86
 -10 -8 9 1.11 0.86
 10 8 -9 0.71 0.82
 10 -8 -8 25.94 2.25
 -10 -8 8 26.79 2.42
 10 8 -8 24.95 2.31
 10 -8 -7 27.22 2.49
 -10 -8 7 26.58 2.42
 10 8 -7 25.42 2.51
 10 -8 -6 187.64 6.51
 10 8 -6 184.83 7.12
 -10 -8 6 176.46 6.2
 10 8 -6 180.54 6.57
 10 -8 -5 6.38 1.56
 10 8 -5 6.52 1.78
 -10 -8 5 7.3 1.52
 10 8 -5 5.01 1.45
 10 -8 -4 523.45 11.58
 10 -8 -4 562.63 11.79
 10 8 -4 542.51 12.6
 10 -8 -4 528.6 11.54
 10 8 -4 536.74 11.72
 10 -8 -3 40.44 3.39
 10 -8 -3 38.18 3.28
 10 8 -3 42.34 3.66
 10 -8 -3 43.88 3.55
 10 8 -3 44.01 3.59
 10 -8 -2 586.51 12.14
 10 -8 -2 570.8 12.16
 10 8 -2 588.86 13.3
 10 -8 -2 603.85 12.69
 10 8 -2 600.14 12.75
 10 -8 -1 3.75 1.41
 10 -8 -1 3.74 1.57
 10 8 -1 3.88 1.61
 10 -8 -1 4.12 1.61
 10 -8 -1 3.41 1.24
 10 8 -1 3.55 1.42
 10 -8 0 52.4 3.53
 10 -8 0 55.13 3.91
 10 8 0 54.73 4.13
 10 -8 0 56.54 3.79
 10 -8 0 54.09 3.92
 10 -8 0 53.29 3.6
 10 8 0 54.95 4.01
 10 -8 1 48.97 3.7
 10 8 1 48.13 3.94
 10 -8 1 44.14 3.46
 10 -8 1 42.37 3.59
 10 -8 1 43.09 3.32
 10 8 1 45.79 3.62
 10 -8 2 64.31 4.17
 10 8 2 63.41 4.46
 10 -8 2 58.95 4.09
 10 -8 2 64.21 4.19
 10 -8 2 62.03 3.95
 10 -8 2 62.4 4.3
 10 8 2 59.94 4.2
 10 -8 3 96.74 5.02
 10 8 3 90.09 5.22
 10 -8 3 91.08 5.02
 10 -8 3 99.19 5.05
 10 -8 3 90.01 4.74
 10 -8 3 86.6 4.96
 10 8 3 90.17 5.1
 10 -8 4 1034.62 15.85
 10 8 4 992.24 16.78
 10 -8 4 1028.84 16.32
 10 -8 4 1065.56 15.75
 10 -8 4 1028.32 15.67
 10 -8 4 995.17 16.44
 10 8 4 1010.29 16.43
 10 -8 5 2.53 1.22
 10 8 5 4.13 1.49
 10 -8 5 4.05 1.36
 10 -8 5 3.73 1.46
 10 -8 5 3.98 1.19
 10 -8 5 5.87 1.75
 10 8 5 2.75 1.51
 10 8 6 126.81 5.85
 10 -8 6 131.13 5.65
 10 -8 6 120.65 5.22
 10 -8 6 131.61 5.81
 10 8 6 121.49 5.62
 10 8 7 20.23 2.47
 10 -8 7 21.21 2.44
 10 -8 7 19.35 2.21
 10 8 7 17.74 2.28
 10 8 8 48.3 3.32
 10 -8 8 52.86 3.3
 10 -8 8 55.38 3.27
 10 8 8 51.59 3.34
 10 8 9 14.03 1.8
 10 -8 9 15.31 1.7
 10 8 9 11.77 1.72
 10 -8 10 0.18 0.63
 10 8 10 -1.02 0.83
 10 -8 11 12.84 1.09
 10 8 11 11.1 1.07
 10 -10 -8 11.93 1.15
 10 10 -8 12.25 1.27
 10 -10 -7 13.52 1.42
 10 10 -7 11.96 1.48
 10 -10 -6 83.53 3.46
 10 10 -6 77.34 3.63
 10 -10 -5 12.9 1.56
 10 10 -5 10.65 1.65
 10 -10 -4 552.25 9.6
 10 10 -4 570.71 8.89
 10 -10 -3 3.81 1.21
 10 10 -3 2.49 1.24
 10 10 -3 4.3 1.02
 10 -10 -2 204.13 6.12
 10 10 -2 216.51 6.81
 10 -10 -2 201.42 6.21
 10 10 -2 218.35 6.01
 10 -10 -1 82.93 3.94
 10 10 -1 79.41 4.25
 10 -10 -1 84.64 4.13
 10 -10 0 5.64 1.31
 10 10 0 4.11 1.31
 10 -10 0 1.87 1.05
 10 -10 1 56.29 3.23
 10 10 1 51.63 3.4
 10 -10 1 54.56 3.36
 10 10 1 50.79 3.34
 10 -10 2 137.4 4.83
 10 10 2 147.5 5.49
 10 -10 2 149.35 5.25
 10 10 2 151.09 5.51
 10 10 3 16.02 1.95
 10 -10 3 15.04 1.81
 10 -10 3 16.4 1.83
 10 10 3 15.5 1.99
 10 10 4 166 5.44
 10 -10 4 159.89 4.91
 10 -10 4 169.75 5.17
 10 10 4 166.08 5.47
 10 10 5 7.52 1.32
 10 -10 5 8.42 1.3
 10 10 5 7.11 1.33
 10 10 6 139.04 4.28
 10 -10 6 148.65 4.32
 10 10 6 148.18 4.56
 10 -10 7 5.5 0.9
 10 10 7 6.18 1.03
 10 -10 8 9.11 0.89
 -11 1 15 0.3 0.77
 11 1 -15 0.5 0.81
 -11 -1 14 2.02 1.06
 -11 1 14 1.59 0.88
 11 1 -14 2.29 1.1
 11 -1 -14 2.95 0.94
 -11 -1 13 40.9 2.95
 -11 1 13 46.01 3.04
 11 1 -13 43.94 3.26
 11 -1 -13 40.41 2.98
 -11 -1 12 47.52 3.32
 -11 1 12 46.31 3.32
 11 -1 -12 46.98 3.43
 11 1 -12 46.85 3.55
 11 -1 -12 41.86 3.2
 11 -1 -12 45.1 2.95
 11 -1 -11 5.19 1.53
 -11 -1 11 7.03 1.74
 -11 1 11 3.85 1.54
 11 -1 -11 3.74 1.51
 11 1 -11 6.19 1.7
 11 -1 -11 5.95 1.55
 -11 -1 10 524.62 10.95
 -11 1 10 497.93 10.71
 11 -1 -10 504.09 11.49
 11 1 -10 471.9 11.72
 11 -1 -10 493.83 11.25
 11 -1 -10 508.33 10.73
 -11 -1 9 26.92 2.74
 -11 1 9 25.57 2.69
 11 -1 -9 27.22 2.86
 11 -1 -9 26.26 2.61
 11 1 -9 28.22 3.06
 11 -1 -9 26.08 2.91
 11 1 -9 28.2 2.83
 11 -1 -9 27.28 2.81
 -11 -1 8 1496.99 18.01
 11 1 -8 1498.56 45.64
 -11 1 8 1508.28 18.29
 11 -1 -8 1511.22 44.92
 11 -1 -8 1512.62 18.91
 11 -1 -8 1523.54 19.83
 11 1 -8 1523.7 20.24
 11 -1 -8 1482.3 19.11
 11 1 -8 1509.63 18.91
 11 -1 -8 1518.66 18.88
 11 -1 -7 134.37 5.7
 11 1 -7 115.02 12.39
 -11 -1 7 138.48 5.35
 -11 1 7 133.27 5.33
 11 -1 -7 117.42 12.44
 11 -1 -7 128.82 5.73
 11 1 -7 132.75 5.94
 11 1 -7 137.17 5.8
 11 -1 -7 130.65 5.64
 11 -1 -6 214.74 6.97
 11 1 -6 208.13 16.15
 -11 -1 6 202.79 6.25
 11 -1 -6 191.81 14.9
 -11 1 6 197.51 6.18
 11 -1 -6 199.94 6.93
 11 -1 -6 210.19 7.01
 11 1 -6 205 7.18
 11 1 -6 205.74 6.92
 11 -1 -5 93.66 4.58
 11 1 -5 81.7 10.15
 11 -1 -5 71.89 9.22
 11 1 -5 95.08 4.63
 11 1 -4 5.31 3.15
 11 -1 -4 -2.34 2.44
 11 1 -3 268.31 16.47
 11 -1 -3 255.37 15.29
 11 1 -2 743.59 26.7
 11 -1 -2 723.07 24.66
 11 1 -2 734.92 21.93
 11 -1 -2 744.15 22.87
 11 -1 -1 9.52 2.99
 11 -1 -1 6.56 2.42
 11 1 -1 4.59 2.66
 11 1 -1 6.64 2.5
 11 -1 0 2183.42 40.4
 11 1 0 2268.89 41.77
 11 -1 0 2360.13 43.32
 11 1 0 2296.21 44.92
 11 -1 1 346.87 15.71
 11 1 1 350.37 17
 11 -1 1 300.62 16
 11 1 1 338.96 17.31
 11 1 2 2405.29 45.97
 11 -1 2 2377.99 46.17
 11 1 2 2368.93 40.81
 11 1 2 2412.17 46.03
 11 1 3 246.02 15.22
 11 -1 3 256.98 15.58
 11 1 3 256 14.34
 11 1 3 257.36 15.34
 11 1 4 124.09 11.15
 11 1 4 140.7 6.12
 11 -1 4 141.8 12.03
 11 1 4 137.49 10.97
 11 1 4 140.73 11.69
 11 -1 5 57.27 3.88
 11 1 5 66.23 4.3
 11 1 5 53.2 7.81
 11 1 5 62.99 4.18
 11 -1 5 60.16 8.34
 11 1 5 76.2 8.46
 11 1 5 66.5 7.81
 11 -1 6 128.22 5.92
 11 1 6 126.69 6.15
 11 1 6 128.3 6.04
 11 1 6 105.01 10.93
 11 -1 6 122.28 11.56
 11 1 6 108.82 11.01
 11 -1 7 58.33 4.04
 11 -1 7 58.95 4.14
 11 1 7 48.6 4.02
 11 1 7 55.73 4.17
 11 1 7 63.84 9.08
 11 -1 7 61.13 4.15
 11 1 7 43.18 7.27
 11 -1 7 50.15 7.62
 11 -1 8 304.81 9.18
 11 1 8 312.19 9.66
 11 1 8 305.58 9.78
 11 -1 8 314.48 8.96
 11 -1 9 82.86 4.85
 11 1 9 84.03 5.11
 11 -1 10 300.1 8.84
 11 1 10 304.13 9.38
 11 -1 10 290.92 8.67
 11 -1 10 314.2 8.79
 11 1 11 7.25 1.8
 11 -1 11 5.08 1.57
 11 -1 11 5.02 1.48
 11 1 12 225.98 7.15
 11 -1 12 202.39 6.39
 11 -1 12 206.56 6
 11 1 12 212.41 7.02
 11 1 12 212.6 6.01
 11 -1 13 94.68 4.04
 11 1 13 89.11 4.09
 11 1 14 17.9 1.65
 11 -1 14 21.16 1.68
 -11 3 15 13.76 1.23
 11 3 -15 11.79 1.21
 -11 3 14 1.58 0.87
 11 3 -14 1.03 0.8
 -11 3 13 32.76 2.47
 11 -3 -13 28.34 2.45
 11 3 -13 34.49 2.78
 -11 3 12 118.4 4.91
 11 -3 -12 120.49 5.17
 11 3 -12 128.82 5.6
 11 -3 -12 113.94 4.31
 -11 3 11 117.33 5.13
 11 -3 -11 116.5 5.37
 11 3 -11 108.95 5.49
 11 -3 -11 125.82 4.98
 -11 -3 10 201.28 6.76
 -11 3 10 200.1 6.85
 11 -3 -10 217.07 7.4
 11 3 -10 212.56 7.74
 11 -3 -10 206.16 6.77
 11 -3 -9 12.19 2.04
 -11 -3 9 11.1 1.95
 11 -3 -9 12.13 2.02
 11 -3 -9 10.35 2.06
 11 3 -9 9.64 2.04
 -11 -3 8 628.99 11.71
 11 -3 -8 618.84 12.11
 11 -3 -8 622.65 12.49
 11 3 -8 659.38 13.73
 11 3 -7 133.41 13.26
 -11 -3 7 122.57 5.18
 11 -3 -7 104.65 11.17
 11 -3 -7 125.44 5.63
 11 -3 -7 114.96 5.32
 11 3 -7 127.76 6.07
 -11 3 7 128.53 13.16
 11 3 -6 855.78 33.31
 -11 -3 6 837.81 12.72
 11 -3 -6 847.2 14.54
 11 -3 -6 823.16 13.79
 11 3 -6 859.24 15.33
 11 3 -5 197.94 15.62
 11 -3 -5 212.5 7.36
 11 -3 -5 200.8 6.61
 11 3 -5 232.44 7.84
 11 3 -4 64.16 9.26
 11 3 -4 70.1 4.05
 11 -3 -4 65.4 4.14
 11 3 -4 67.84 4.24
 11 -3 -3 483.36 19.64
 11 3 -3 514.89 24.12
 11 -3 -3 500.36 11.02
 11 3 -2 617.19 25.76
 11 -3 -2 653.32 23.27
 11 3 -1 34.37 5.09
 11 3 -1 33.66 5.86
 11 -3 -1 28.15 4.96
 11 3 0 1998.23 40.81
 11 -3 0 1977.72 42.35
 11 3 0 1959.64 45.03
 11 3 1 344.38 17.65
 11 -3 1 346.6 18.23
 11 3 1 338.12 18.95
 11 -3 2 1658.81 19.66
 11 3 2 1639.74 20.49
 11 -3 2 1700.15 21.22
 11 -3 2 1707.24 41.07
 11 3 2 1670.13 42.53
 11 -3 3 3.74 1.23
 11 3 3 6.07 1.55
 11 3 3 5.31 1.55
 11 -3 3 6.88 1.79
 11 -3 3 7.54 4.1
 11 3 3 5.31 3.15
 11 -3 3 2.68 1.21
 11 3 3 13.9 1.31
 11 3 3 6.69 3.69
 11 3 3 8.61 3.93
 11 3 4 43.35 7.45
 11 -3 4 46.02 3.59
 11 3 4 45.99 3.7
 11 3 4 42.92 3.53
 11 -3 4 41.45 3.69
 11 3 4 38.73 7.32
 11 -3 4 43.76 3.51
 11 -3 4 42.12 6.61
 11 -3 4 45.14 3.26
 11 3 4 44.63 3.38
 11 3 4 56.08 7.21
 11 3 5 68.33 9.12
 11 3 5 64.03 4.47
 11 3 5 68.97 4.54
 11 -3 5 65.09 4.44
 11 -3 5 57.82 4.03
 11 -3 5 68.26 4.1
 11 -3 5 63.57 8.42
 11 -3 5 67.42 4.33
 11 3 5 74.86 9.58
 11 3 5 77.84 9.01
 11 3 6 5.3 1.54
 11 3 6 0.85 1.5
 11 3 6 9.23 2.09
 11 -3 6 4.68 1.8
 11 3 6 7.29 3.46
 11 -3 6 4.73 1.55
 11 -3 6 -7.63 3.19
 11 -3 6 7.19 1.48
 11 -3 6 2.7 1.44
 11 3 6 -7.71 3.25
 11 3 7 0.79 0.87
 11 3 7 1.24 1.03
 11 -3 7 1.66 1.3
 11 -3 7 1.75 1.27
 11 -3 7 -0.26 1.34
 11 3 8 428.85 11.8
 11 3 8 466.27 12.09
 11 -3 8 472.66 11.22
 11 -3 8 465.15 11.05
 11 -3 8 456.3 11.03
 11 -3 8 476.27 11.11
 11 3 8 422.77 10.2
 11 3 9 2.24 1.29
 11 3 9 2.67 1.56
 11 -3 9 3.18 1.32
 11 -3 9 2.17 1.32
 11 -3 9 0.76 1.2
 11 3 9 1.19 1.13
 11 3 10 495.19 11.59
 11 -3 10 494.7 10.65
 11 -3 10 474.25 10.8
 11 3 10 469.46 10.17
 11 3 11 2.36 1.21
 11 -3 11 -0.55 0.93
 11 -3 11 -0.19 0.94
 11 3 12 49.9 3.31
 11 -3 12 42.97 2.7
 11 -3 12 47.92 3.04
 11 3 13 2.18 1.07
 11 -3 13 2.49 0.87
 11 3 14 17.96 1.5
 11 -3 14 17.74 1.37
 -11 5 14 27.12 1.61
 11 5 -14 20.74 1.39
 -11 5 13 2.46 0.95
 11 -5 -13 2.94 0.99
 11 5 -13 2.17 0.76
 -11 5 12 55.86 3.11
 -11 -5 12 50.97 2.78
 11 -5 -12 53.96 3.08
 11 5 -12 54.95 3.25
 11 -5 -12 51.6 2.59
 11 -5 -11 0.56 1.02
 -11 5 11 0.2 1.05
 -11 -5 11 -0.55 0.76
 11 -5 -11 -0.11 0.99
 11 5 -11 -0.81 0.99
 11 -5 -10 45.48 3.16
 -11 -5 10 45.51 3.15
 11 -5 -10 41.19 3.1
 11 5 -10 50.02 3.65
 -11 -5 9 4.34 1.35
 11 -5 -9 6.02 1.54
 11 5 -9 5.2 1.66
 -11 -5 8 126.7 5.45
 11 -5 -8 128.83 5.36
 11 -5 -8 118.39 5.23
 11 5 -8 127.03 6.13
 11 -5 -7 7.43 1.54
 -11 -5 7 3.51 1.38
 11 -5 -7 3.34 1.27
 11 -5 -7 7.06 1.45
 11 5 -7 5.9 1.59
 11 -5 -6 10.08 1.82
 11 -5 -6 5.13 1.43
 11 5 -6 5.82 1.56
 11 -5 -6 5.54 1.42
 11 -5 -5 2.44 1.21
 11 -5 -5 1.7 1.19
 11 5 -5 -1.07 1.05
 11 -5 -4 115.3 5.62
 11 5 -4 120.31 12.33
 11 -5 -4 112.85 5.25
 11 5 -4 110.92 5.52
 11 5 -4 110.28 5.65
 11 -5 -3 4.82 1.46
 11 5 -3 5.05 1.33
 11 -5 -3 2.26 2.2
 11 5 -3 -1.01 3.15
 11 -5 -3 2.42 1.32
 11 5 -3 2.73 1.39
 11 5 -2 84.64 10.2
 11 -5 -2 78.93 4.47
 11 5 -2 80.21 4.74
 11 -5 -2 79.95 4.81
 11 -5 -2 71.01 8.76
 11 -5 -2 80.52 4.63
 11 5 -2 79.2 4.73
 11 -5 -1 2.15 1.29
 11 5 -1 2.17 1.1
 11 -5 -1 -0.17 1.04
 11 -5 -1 -0.28 0.86
 11 -5 -1 0.99 1.06
 11 -5 -1 -2.11 2.16
 11 5 -1 2.59 3.29
 11 5 -1 1.35 1.09
 11 -5 0 210.3 7.3
 11 -5 0 206.19 15.09
 11 5 0 202.99 7.52
 11 -5 0 217.29 7.57
 11 -5 0 207.8 7.28
 11 -5 0 196.34 6.5
 11 -5 0 221.67 7.66
 11 5 0 206.74 7.54
 11 5 0 227.69 15.05
 11 5 0 211.7 16.12
 11 -5 1 163.36 13.67
 11 -5 1 168.86 6.59
 11 5 1 166.56 6.87
 11 -5 1 168.17 6.88
 11 -5 1 167.04 6.51
 11 -5 1 158.77 6.11
 11 -5 1 160 5.88
 11 -5 1 172.96 6.81
 11 5 1 155.26 6.5
 11 5 1 171.48 13.33
 11 5 1 144.89 13.61
 11 -5 2 368.21 9.79
 11 5 2 389.8 10.55
 11 -5 2 365.75 10.27
 11 -5 2 393.94 9.79
 11 -5 2 374.99 9.61
 11 -5 2 380.35 9.18
 11 -5 2 403.64 10.31
 11 5 2 376.3 10.15
 11 5 2 369.92 21.46
 11 5 2 364.92 20.02
 11 -5 2 358.41 20.26
 11 -5 3 142.06 6.22
 11 5 3 137.61 6.36
 11 5 3 139.45 6.45
 11 -5 3 125.77 6.12
 11 -5 3 125.36 5.49
 11 -5 3 127.4 5.83
 11 -5 3 128.65 5.49
 11 5 3 135.95 6.17
 11 5 3 132.61 13.12
 11 5 3 127.14 5.72
 11 5 3 131.44 12.64
 11 -5 3 124.29 12.32
 11 -5 4 465.8 11.4
 11 5 4 454.64 11.55
 11 5 4 473.4 11.9
 11 -5 4 459.65 11.67
 11 -5 4 451.18 9.94
 11 -5 4 450.77 10.97
 11 -5 4 471.33 10.7
 11 5 4 456.48 11.31
 11 5 4 456.86 10.86
 11 5 5 5.05 1.54
 11 -5 5 4.39 1.57
 11 5 5 5.5 1.75
 11 -5 5 7.04 1.87
 11 -5 5 6.37 1.86
 11 -5 5 6.3 1.48
 11 -5 5 5.01 1.57
 11 5 5 10.34 1.88
 11 5 6 51.24 4.13
 11 5 6 51.62 4.17
 11 -5 6 51.43 4.04
 11 -5 6 58.81 4.21
 11 -5 6 50.56 3.69
 11 -5 6 56.47 4.23
 11 5 6 51.45 3.79
 11 5 7 27.34 3.08
 11 5 7 29.69 3.25
 11 -5 7 31.45 3.16
 11 -5 7 32.74 3.2
 11 -5 7 27.63 2.76
 11 -5 7 32.39 3.14
 11 5 7 30.99 2.95
 11 5 8 207.7 7.56
 11 5 8 196.54 7.72
 11 -5 8 195.86 7.1
 11 -5 8 204.03 7.15
 11 -5 8 207.48 7.15
 11 -5 8 193.19 7.28
 11 5 8 191.14 6.91
 11 5 9 263.55 8.23
 11 5 9 260.22 8.48
 11 -5 9 264.82 7.73
 11 -5 9 271.1 7.85
 11 -5 9 245.7 7.51
 11 5 9 257.08 7.74
 11 5 10 418.55 9.72
 11 -5 10 412.55 8.59
 11 -5 10 398.5 8.97
 11 5 10 395.3 8.91
 11 5 11 6.38 1.37
 11 -5 11 6.84 1.31
 11 -5 12 240.88 5.66
 11 5 13 0.59 0.65
 11 -5 13 1.84 0.61
 -11 7 12 16.94 1.42
 11 7 -12 11.51 1.07
 11 -7 -11 1.23 0.76
 -11 7 11 1.16 0.87
 -11 -7 11 0.37 0.57
 11 7 -11 1.54 0.71
 -11 -7 10 177.81 4.94
 11 7 -10 189.69 5.62
 11 -7 -9 0.42 0.7
 11 7 -9 3.24 1.03
 -11 -7 9 0.87 0.74
 11 7 -9 0.96 0.97
 11 -7 -8 323.49 7.65
 -11 -7 8 316.01 7.6
 11 7 -8 310.86 8.43
 11 -7 -7 5.35 1.3
 11 7 -7 6.84 1.52
 -11 -7 7 6.16 1.45
 11 7 -7 5.77 1.56
 11 -7 -6 249.25 7.47
 11 7 -6 231.86 7.92
 -11 -7 6 236.86 6.98
 11 7 -6 235.01 7.8
 11 -7 -5 4.5 1.43
 11 7 -5 1.6 1.35
 -11 -7 5 0.98 1.01
 11 7 -5 2.38 1.27
 11 -7 -4 1.52 1.18
 11 7 -4 4.08 1.32
 11 7 -4 5.57 1.6
 11 -7 -3 1.24 1.22
 11 7 -3 0.03 1
 11 -7 -3 1.22 1.12
 11 7 -3 2.99 1.27
 11 -7 -2 91.06 4.97
 11 7 -2 95.4 5.39
 11 -7 -2 96.17 5.19
 11 7 -2 89.8 5.09
 11 -7 -1 12.35 2.09
 11 7 -1 12.43 2.2
 11 -7 -1 9 1.64
 11 -7 -1 11.65 2.03
 11 -7 -1 10.42 1.66
 11 7 -1 11.05 2.09
 11 -7 0 933.51 15.84
 11 7 0 954.62 16.9
 11 -7 0 912.06 15.15
 11 -7 0 959.94 16.12
 11 -7 0 947.33 14.43
 11 7 0 951.55 16.53
 11 7 1 197.01 7.03
 11 -7 1 187.28 7.12
 11 7 1 186.93 7.56
 11 -7 1 189.84 7.15
 11 -7 1 191.56 7.17
 11 -7 1 192.18 6.64
 11 7 1 195.61 7.6
 11 7 2 1309.43 18.1
 11 -7 2 1292.32 18.7
 11 7 2 1289.75 19.62
 11 -7 2 1271.06 18.61
 11 -7 2 1317.71 18.39
 11 -7 2 1337.87 17.55
 11 7 2 1307.36 19.44
 11 7 3 20.39 2.43
 11 -7 3 20.54 2.52
 11 7 3 20.86 2.86
 11 -7 3 15.82 2.4
 11 -7 3 21.17 2.47
 11 -7 3 20.08 2.39
 11 -7 3 18.8 2.61
 11 7 3 20.51 2.72
 11 7 3 18.14 2.45
 11 -7 4 170.4 6.67
 11 7 4 177.11 6.76
 11 7 4 165.7 7.1
 11 -7 4 160.41 6.73
 11 -7 4 166.14 6.16
 11 -7 4 173.17 6.4
 11 -7 4 165.96 6.99
 11 7 4 159.95 6.49
 11 7 5 1.17 0.9
 11 -7 5 1.24 1.26
 11 7 5 1.04 1.24
 11 -7 5 0.72 1.4
 11 -7 5 1.99 1.01
 11 -7 5 2.4 1.35
 11 -7 5 2.01 1.36
 11 7 5 1.05 1.03
 11 7 6 19.16 2.7
 11 -7 6 15.35 2.34
 11 -7 6 18.65 2.32
 11 -7 6 19.57 2.61
 11 7 6 20.26 2.4
 11 7 7 13.44 1.8
 11 7 7 9.97 1.93
 11 -7 7 12.34 2.05
 11 -7 7 11.91 1.77
 11 -7 7 14.12 2.26
 11 7 7 12.02 1.92
 11 7 8 161.99 5.55
 11 7 8 163.7 6.28
 11 -7 8 163.15 5.78
 11 -7 8 166.16 5.69
 11 7 8 158.57 5.77
 11 7 9 94.35 3.88
 11 7 9 100.59 4.56
 11 -7 9 102.43 4.2
 11 -7 9 100.59 4.12
 11 7 9 99.12 4.23
 11 7 10 221.91 4.96
 11 7 10 238.53 5.7
 11 7 11 6 0.88
 11 -7 11 8.98 1.07
 11 -9 -9 4.76 0.87
 11 -9 -9 3.09 0.64
 11 9 -9 4.38 0.86
 11 -9 -8 361.95 6.35
 11 9 -8 349.57 6.97
 11 -9 -7 0.97 0.76
 11 9 -7 0.9 0.87
 11 9 -7 2.58 0.89
 11 -9 -6 80.91 3.69
 11 9 -6 74.41 3.84
 11 9 -6 79.19 3.59
 11 -9 -5 89.07 4.09
 11 9 -5 82.67 4.22
 11 9 -5 85.05 3.9
 11 -9 -4 20.64 2.17
 11 9 -4 19.71 2.26
 11 9 -4 23.6 2.25
 11 -9 -3 254.24 7.19
 11 9 -3 264.82 7.87
 11 9 -3 264.49 7.36
 11 -9 -2 83.5 4.28
 11 9 -2 85.62 4.64
 11 -9 -2 83.52 4.39
 11 9 -2 85.92 4.35
 11 -9 -1 5.77 1.47
 11 9 -1 5.4 1.55
 11 -9 -1 6.31 1.66
 11 -9 -1 3.54 1.08
 11 9 -1 5.69 1.43
 11 -9 0 400.19 9.21
 11 9 0 412.69 10
 11 -9 0 399.85 9.4
 11 -9 0 395.64 9.14
 11 9 0 403.22 9.51
 11 -9 1 4.1 1.34
 11 9 1 6.92 1.73
 11 -9 1 4.68 1.3
 11 -9 1 4.21 1.38
 11 -9 1 3.09 1.26
 11 9 1 4.68 1.48
 11 9 1 2.54 1.16
 11 -9 2 737.05 12.18
 11 9 2 738.79 13.1
 11 -9 2 710.78 11.75
 11 -9 2 733.49 12.18
 11 -9 2 730.22 11.6
 11 -9 2 702.94 12.21
 11 9 2 707.41 12.3
 11 -9 3 33.17 2.71
 11 9 3 32.24 2.91
 11 -9 3 32.63 2.72
 11 -9 3 34.11 2.65
 11 -9 3 32.34 2.55
 11 -9 3 32.18 2.75
 11 9 3 30.43 2.72
 11 -9 4 70.92 3.65
 11 9 4 77.82 4.17
 11 -9 4 77.75 3.96
 11 -9 4 74.46 3.6
 11 -9 4 75.07 3.71
 11 -9 4 72.31 3.86
 11 9 4 71.02 3.84
 11 9 5 39.11 2.88
 11 -9 5 40.68 2.86
 11 -9 5 37.51 2.58
 11 9 5 36.98 2.73
 11 9 6 1.52 0.85
 11 -9 6 0.21 0.72
 11 -9 6 0.97 1.18
 11 9 6 1.04 0.82
 11 9 7 27.84 2.14
 11 -9 7 32.33 2.11
 11 9 7 28.93 2.09
 11 -9 8 198.02 4.5
 11 9 8 181.36 4.38
 11 -11 -4 23.93 1.46
 11 11 -4 22.5 1.45
 11 -11 -3 2.8 0.68
 11 11 -3 2.89 0.7
 11 -11 -2 29.5 1.72
 11 11 -2 28.51 1.79
 11 -11 -1 0.56 0.54
 11 11 -1 1.31 0.69
 11 11 -1 -0.23 0.55
 11 -11 0 132.19 3.46
 11 11 0 131.52 3.67
 11 11 1 8.36 1.09
 11 11 1 6.87 0.98
 11 11 2 39.69 2
 11 11 2 38.6 1.95
 11 11 3 7.47 0.91
 -12 0 14 148.12 4.33
 12 0 -14 137.32 4.29
 -12 0 13 -1.43 1.05
 12 0 -13 0.02 0.8
 -12 0 12 49.53 3.2
 12 0 -12 51.46 3.38
 -12 0 11 1.22 1.14
 12 0 -11 -0.42 1.01
 12 0 -10 106.38 4.79
 -12 0 10 104.48 4.87
 12 0 -10 96.87 5.06
 12 0 -10 105.19 4.89
 12 0 -9 1.27 1.38
 -12 0 9 1.24 1.23
 12 0 -9 0.62 1.06
 12 0 -9 0.7 1.12
 -12 0 8 36.16 2.93
 12 0 -8 34.32 3.11
 12 0 -8 37.53 3.27
 12 0 -7 0.09 1.01
 -12 0 7 -1.48 1.2
 12 0 -7 0.5 0.98
 12 0 -6 563.87 26.51
 12 0 -6 558.03 11.44
 12 0 -6 557.1 11.47
 12 0 -5 0.1 1.04
 12 0 -5 2.09 1.92
 12 0 -4 1012.74 33.8
 12 0 -4 1051.58 15.2
 12 0 -3 1.76 0.98
 12 0 -3 2.21 1.63
 12 0 -2 916.35 30.22
 12 0 -2 892.48 25.94
 12 0 -1 -3.57 2.93
 12 0 -1 -1.5 2.62
 12 0 0 60.25 7.51
 12 0 0 55.3 7.21
 12 0 1 2.15 1.9
 12 0 1 4.95 2.29
 12 0 2 345.97 9.26
 12 0 2 332.4 18.14
 12 0 2 340.73 17.29
 12 0 3 0.61 1.02
 12 0 3 -1.34 1.98
 12 0 4 666.25 13.25
 12 0 4 674.35 13.57
 12 0 4 665.87 26.7
 12 0 5 1.43 1.07
 12 0 5 7.92 2.84
 12 0 6 1518.5 20.88
 12 0 7 0.65 1.11
 12 0 7 -2.14 1.33
 12 0 7 -0.58 1.17
 12 0 8 7.77 1.77
 12 0 8 -1.83 1.12
 12 0 9 0.08 1.1
 12 0 10 332.1 9.13
 12 0 11 1.1 1.1
 12 0 11 1.14 1.14
 12 0 11 -0.62 1.09
 12 0 12 29.02 2.38
 12 0 12 32.78 2.34
 12 0 13 1.08 0.51
 12 0 13 0.97 0.8
 12 0 14 224.79 4.39
 -12 2 15 1.33 0.58
 12 2 -15 1.29 0.52
 -12 2 14 135.24 3.97
 12 2 -14 131.25 4.2
 -12 2 13 6.42 1.32
 12 2 -13 5.78 1.37
 -12 -2 12 74.24 3.71
 -12 2 12 77.88 3.84
 12 -2 -12 74.36 3.48
 12 -2 -11 2.73 1.24
 -12 -2 11 3.48 1.4
 -12 2 11 3.15 1.4
 12 -2 -11 2 1.3
 12 2 -11 3.62 1.39
 -12 -2 10 67.55 3.95
 -12 2 10 64.4 3.88
 12 -2 -10 66.61 4.21
 12 2 -10 68.73 4.43
 12 -2 -10 63.84 3.85
 -12 -2 9 75.16 4.17
 -12 2 9 72.48 4.19
 12 -2 -9 71.5 4.11
 12 -2 -9 79.93 4.64
 12 2 -9 77.66 4.78
 12 -2 -9 77.79 4.35
 -12 -2 8 78.78 4.14
 -12 2 8 77.91 4.3
 12 -2 -8 83.01 4.58
 12 -2 -8 80.41 4.68
 12 2 -8 76.36 4.72
 12 -2 -8 76.98 4.47
 12 -2 -7 61.39 4.01
 -12 -2 7 58.89 3.56
 -12 2 7 56.08 3.58
 12 -2 -7 61.88 4.1
 12 -2 -7 59.49 4.03
 12 2 -7 55.78 4.02
 12 -2 -6 208.06 7.13
 12 2 -6 204.48 16.6
 12 -2 -6 227.36 7.62
 12 -2 -6 202.1 7.05
 12 2 -6 207.75 7.48
 12 -2 -5 43.17 3.36
 12 -2 -5 46.18 3.61
 12 2 -5 45.69 3.53
 12 2 -5 37.61 7.07
 12 -2 -5 37.8 6.6
 12 2 -5 48.51 3.65
 12 -2 -4 893.28 14.28
 12 2 -4 872.34 32.8
 12 -2 -4 889.09 29.85
 12 -2 -4 907.56 15.13
 12 2 -4 924.05 15.08
 12 2 -4 936.82 14.72
 12 -2 -3 107.86 4.9
 12 2 -3 99.44 10.89
 12 2 -3 110.92 5.3
 12 -2 -3 108.87 5.22
 12 2 -3 113.14 5.23
 12 2 -3 110.15 5.05
 12 -2 -2 237.32 7.04
 12 2 -2 218.5 15.79
 12 2 -2 244.43 7.74
 12 -2 -2 247.27 7.77
 12 -2 -2 265.72 7.97
 12 -2 -2 237.15 14.01
 12 2 -1 32.66 2.93
 12 -2 -1 25.03 2.55
 12 2 -1 26.64 5.16
 12 2 -1 23.7 5.4
 12 -2 -1 33.72 5.69
 12 -2 -1 30.97 2.79
 12 2 0 474.25 20.52
 12 2 0 470.13 10.79
 12 -2 0 488.02 10.61
 12 -2 0 467.36 20.82
 12 -2 0 475.78 10.43
 12 2 0 510.09 23.29
 12 -2 1 432.34 9.92
 12 2 1 389.62 19.23
 12 2 1 432.8 10.53
 12 -2 1 435.88 10.09
 12 -2 1 398.72 19.89
 12 -2 1 433.82 9.92
 12 2 1 434.75 21.51
 12 -2 2 43.99 3.4
 12 2 2 45.84 3.61
 12 -2 2 42.66 3.26
 12 -2 2 43.35 6.94
 12 2 2 46.39 7.11
 12 2 2 39.11 7.03
 12 -2 2 48.27 3.35
 12 2 2 43.71 3.28
 12 -2 3 169.43 6.59
 12 2 3 147.58 12.85
 12 2 3 166.38 6.42
 12 2 3 168.69 6.89
 12 -2 3 164 6.4
 12 -2 3 150.91 12.91
 12 2 3 160.14 6.03
 12 2 3 176.06 14.01
 12 2 4 1807.14 22.54
 12 2 4 1766.76 44
 12 2 4 1852.82 21.8
 12 -2 4 1808.53 44.84
 12 2 4 1781.2 20.13
 12 2 4 1733.69 40.32
 12 2 4 1695.19 43.66
 12 2 5 9.52 1.94
 12 2 5 9.15 1.87
 12 -2 5 13.37 4.15
 12 -2 5 10.07 2.05
 12 2 5 19.34 4.66
 12 2 5 7.98 4.03
 12 -2 5 9.44 1.65
 12 -2 5 10.35 1.63
 12 2 5 23.13 5.07
 12 2 6 994.96 17.42
 12 2 6 1005.98 16.98
 12 -2 6 1007.71 17
 12 -2 6 979.75 15.42
 12 -2 6 1023.61 15.74
 12 2 7 2.32 1.29
 12 2 7 4.52 1.75
 12 -2 7 4.26 1.47
 12 -2 7 3.38 1.6
 12 -2 7 4.44 1.24
 12 2 8 512.66 12.22
 12 2 8 511.16 12.57
 12 -2 8 490.06 11.09
 12 -2 8 529.91 11.66
 12 -2 8 518.47 11.68
 12 -2 9 121.32 5.21
 12 2 9 119.74 5.89
 12 -2 9 117.45 5.21
 12 -2 9 122.99 5.62
 12 -2 9 121.43 5.45
 12 2 10 57.2 3.98
 12 -2 10 63.94 3.9
 12 -2 10 58.97 3.72
 12 2 11 -0.22 1.1
 12 -2 11 3.21 1.22
 12 -2 11 1.47 0.92
 12 2 12 134.95 4.99
 12 -2 12 125.14 4.24
 12 2 12 134.85 5.04
 12 2 12 121.23 4.06
 12 -2 12 131.75 4.64
 12 2 13 0.92 0.74
 12 -2 13 1.49 0.75
 12 -2 14 98.29 2.7
 -12 4 14 202.03 4.07
 12 4 -14 181.75 4.16
 -12 4 13 2.74 0.85
 12 4 -13 2.68 0.88
 -12 4 12 54.35 3
 12 -4 -12 51.07 3.02
 12 4 -12 48.86 3.09
 12 -4 -12 47.8 2.53
 -12 4 11 16.59 2.02
 12 -4 -11 16.45 2.08
 12 4 -11 17.67 2.23
 12 -4 -11 15.64 1.89
 12 4 -10 23.64 2.69
 -12 4 10 25.98 2.45
 12 -4 -10 22.93 2.43
 12 -4 -10 26.82 2.52
 12 -4 -9 56.49 3.69
 12 -4 -9 60.72 3.85
 12 4 -9 55.69 4
 12 -4 -8 141.39 5.89
 12 -4 -8 137.96 5.66
 12 -4 -8 135.25 5.7
 12 4 -8 144.08 6.42
 12 -4 -7 3.48 1.48
 12 -4 -7 1.95 1.2
 12 4 -7 1.25 1.39
 12 -4 -6 278.6 8.57
 12 -4 -6 262.59 7.67
 12 4 -6 280.11 8.95
 12 4 -5 167.68 6.21
 12 -4 -5 162.43 6.72
 12 -4 -5 155.69 5.85
 12 4 -5 158.31 6.72
 12 -4 -4 589.85 11.4
 12 4 -4 573.29 27.62
 12 4 -4 566.8 11.53
 12 -4 -4 576.07 12.55
 12 4 -4 566.83 12.46
 12 4 -3 126.14 12.51
 12 -4 -3 118.05 5.25
 12 4 -3 124.9 5.58
 12 4 -3 119.59 5.42
 12 -4 -3 121.61 5.81
 12 4 -3 123.63 5.84
 12 -4 -2 31.31 2.86
 12 -4 -2 25.84 5.1
 12 4 -2 25.87 2.7
 12 4 -2 30.98 2.84
 12 -4 -2 30.74 2.72
 12 -4 -2 31.27 2.97
 12 4 -2 29.52 5.99
 12 -4 -2 31.7 3.07
 12 4 -2 36.31 3.18
 12 4 -1 281.73 18.59
 12 -4 -1 294.47 8.46
 12 4 -1 293.64 8.62
 12 4 -1 295.64 8.55
 12 -4 -1 301.66 8.99
 12 -4 -1 287.5 8.72
 12 4 -1 305.12 8.97
 12 -4 -1 294.18 17.42
 12 -4 0 1.26 1.15
 12 4 0 2.52 0.98
 12 4 0 -0.84 0.87
 12 -4 0 1.93 1.19
 12 -4 0 0.75 1.66
 12 4 0 -0.43 1.97
 12 -4 0 0.53 0.99
 12 4 0 1.82 1.42
 12 -4 1 0.6 1.09
 12 4 1 3.03 1.29
 12 4 1 2.71 1.34
 12 -4 1 0.35 1.13
 12 -4 1 1.7 1.02
 12 -4 1 3.02 1.24
 12 4 1 0.08 1.6
 12 -4 1 1.31 1.14
 12 4 1 2.54 1.12
 12 -4 2 0.7 1.19
 12 4 2 0.71 1.13
 12 -4 2 -1.4 1.13
 12 -4 2 0.75 0.84
 12 4 2 1.37 1.49
 12 -4 2 1.54 1.18
 12 -4 2 2.4 1.28
 12 4 2 1.82 1.14
 12 4 3 163.67 13.91
 12 -4 3 167.86 6.79
 12 4 3 168.58 6.9
 12 -4 3 167.75 7.12
 12 -4 3 170.26 6.59
 12 -4 3 172.33 6.12
 12 -4 3 171.5 6.58
 12 4 3 166.96 6.65
 12 -4 4 14.92 2.46
 12 4 4 16.05 2.44
 12 4 4 16.67 2.37
 12 -4 4 20.25 2.72
 12 -4 4 16.76 2.4
 12 -4 4 15 1.98
 12 4 4 13.53 2.22
 12 4 5 1.05 1.18
 12 4 5 2.43 1.43
 12 -4 5 -1.77 1.53
 12 -4 5 0.18 1.25
 12 -4 5 0.32 0.84
 12 -4 5 -1.54 1.41
 12 4 6 727 14.94
 12 4 6 744.87 14.91
 12 -4 6 739.21 14.51
 12 -4 6 734.37 14.08
 12 -4 6 720.41 13.3
 12 -4 6 734.9 14.2
 12 4 7 27.19 3
 12 4 7 28.58 3.16
 12 -4 7 27.44 2.94
 12 -4 7 30.2 3.05
 12 -4 7 25.99 2.65
 12 -4 7 34.27 3.17
 12 4 8 344.55 9.78
 12 4 8 353.93 10.23
 12 4 8 354.73 10.16
 12 -4 8 355.5 9.41
 12 -4 8 349.43 9.27
 12 -4 8 331.48 8.86
 12 -4 9 4.2 1.38
 12 -4 9 5.03 1.53
 12 -4 9 2.99 1.24
 12 4 10 163.86 6.1
 12 -4 10 163.97 5.3
 12 -4 10 176.61 5.89
 12 -4 10 160.72 5.6
 12 4 11 7.1 1.46
 12 -4 11 7.03 1.3
 12 4 12 120.02 4.32
 12 -4 12 127.08 4.02
 12 4 13 0.76 0.5
 12 -4 13 0.02 0.37
 -12 6 12 79.85 2.92
 12 6 -12 75.26 2.93
 -12 6 11 17.69 1.74
 12 6 -11 14.72 1.67
 12 -6 -11 15.38 1.53
 12 -6 -10 16.07 1.79
 -12 6 10 17.93 1.89
 12 6 -10 13.4 1.84
 12 -6 -9 41.08 2.88
 12 6 -9 39.25 3.03
 12 6 -8 183.85 6.72
 12 -6 -7 32.68 2.63
 12 6 -7 32.61 2.86
 12 -6 -7 35.06 2.97
 12 6 -7 32.71 3.03
 12 -6 -6 77.43 4.13
 12 6 -6 76.42 4.43
 12 -6 -6 78.46 4.49
 12 6 -6 77.08 4.61
 12 -6 -5 147.09 5.81
 12 6 -5 136.06 6.04
 12 -6 -5 140.21 6.15
 12 6 -5 135.66 6.25
 12 -6 -4 156.65 6.14
 12 6 -4 149.48 6.44
 12 -6 -4 154.47 6.52
 12 6 -4 141.82 6.4
 12 -6 -3 4.91 1.54
 12 6 -3 7.16 1.92
 12 -6 -3 5.08 1.69
 12 6 -3 4.87 1.55
 12 -6 -2 86.22 4.74
 12 6 -2 84.86 5.01
 12 -6 -2 96.16 5.42
 12 6 -2 82.38 4.95
 12 -6 -1 499.55 11.35
 12 6 -1 490.83 11.77
 12 -6 -1 468.28 10.69
 12 -6 -1 499.78 11.64
 12 -6 -1 515.52 12.06
 12 6 -1 487.96 11.78
 12 -6 0 61.03 4.18
 12 6 0 69.1 4.56
 12 -6 0 61.08 4.09
 12 -6 0 61.97 4.14
 12 -6 0 61.31 4.29
 12 6 0 66.86 4.49
 12 -6 1 5.52 1.6
 12 6 1 5.07 1.6
 12 -6 1 3.27 1.67
 12 -6 1 6.84 1.69
 12 -6 1 5.09 1.36
 12 6 1 6.85 1.61
 12 -6 2 13.2 2.24
 12 6 2 15.04 2.18
 12 6 2 12.72 2.22
 12 -6 2 12.35 2.23
 12 -6 2 16.08 2.28
 12 -6 2 14.42 1.93
 12 6 2 14.56 2.29
 12 6 2 12.91 1.97
 12 6 3 1.05 1.01
 12 -6 3 -0.32 1.2
 12 6 3 0.65 1.34
 12 -6 3 -1.79 1.41
 12 -6 3 1.29 0.98
 12 -6 3 -1.09 0.92
 12 6 3 1.15 1.05
 12 6 3 1.95 1.12
 12 -6 4 294.87 8.94
 12 6 4 295.4 9.12
 12 6 4 307.93 9.48
 12 -6 4 310.15 9.3
 12 -6 4 303.52 7.96
 12 -6 4 300.63 8.24
 12 -6 4 311.86 9.52
 12 6 4 301.08 8.54
 12 6 5 171.02 6.92
 12 6 5 167.33 6.97
 12 -6 5 168.82 6.83
 12 -6 5 164.45 6.12
 12 -6 5 172.11 7.05
 12 6 5 163.66 6.3
 12 6 6 669.2 13.32
 12 6 6 682.42 13.7
 12 -6 6 687.52 13.27
 12 -6 6 660 12.14
 12 -6 6 672.19 13.4
 12 6 6 658.37 12.26
 12 6 7 54.47 3.92
 12 -6 7 48.56 3.59
 12 -6 7 48.64 3.3
 12 -6 7 49.87 3.75
 12 6 7 48.59 3.36
 12 6 8 164.39 5.95
 12 6 8 153.35 6.17
 12 -6 8 163.9 5.86
 12 -6 8 148.59 5.37
 12 6 9 0.15 0.87
 12 -6 9 3.41 1.23
 12 -6 9 2.6 1.04
 12 6 10 11.74 1.43
 12 -6 10 10.56 1.32
 12 -6 10 10.09 1.38
 12 -6 11 52.76 2.41
 12 -8 -10 0.3 0.57
 -12 8 10 0.77 0.61
 12 8 -10 -0.3 0.47
 12 -8 -9 15.58 1.49
 12 8 -9 14.03 1.38
 12 -8 -8 0.79 0.62
 12 8 -8 1.37 0.78
 12 -8 -7 0.43 0.82
 12 8 -7 1.08 0.81
 12 8 -7 0.61 0.86
 12 -8 -6 493.95 9.21
 12 8 -6 482.16 9.83
 12 8 -6 507.11 9.85
 12 -8 -5 40.88 2.93
 12 8 -5 43.19 3.15
 12 8 -5 40.84 3.08
 12 -8 -4 490 10
 12 8 -4 504.38 10.84
 12 8 -4 494.75 10.54
 12 -8 -3 2.7 1.2
 12 8 -3 2.74 1.26
 12 8 -3 2.06 1.17
 12 -8 -2 344.53 8.78
 12 8 -2 328.28 9.1
 12 8 -2 336.14 8.95
 12 -8 -1 1.99 1.23
 12 8 -1 2.51 1.23
 12 -8 -1 1.59 1.17
 12 8 -1 2.86 1.24
 12 -8 0 25.04 2.63
 12 8 0 29.92 2.95
 12 -8 0 27.39 2.72
 12 8 0 29.53 2.82
 12 -8 1 31.51 2.89
 12 8 1 29.87 2.97
 12 -8 1 25.84 2.5
 12 -8 1 30.35 2.78
 12 -8 1 27.66 2.37
 12 -8 1 29.2 2.87
 12 8 1 28.76 2.83
 12 8 1 29.23 2.62
 12 -8 2 463.4 10.24
 12 8 2 456.63 10.66
 12 -8 2 425.73 9.64
 12 -8 2 426.63 9.52
 12 -8 2 433.22 8.97
 12 -8 2 427.49 10.19
 12 8 2 449.41 10.41
 12 8 2 446.86 9.76
 12 -8 3 4.84 1.6
 12 8 3 5.19 1.58
 12 -8 3 3.35 1.44
 12 -8 3 3.25 1.17
 12 -8 3 2.68 1.09
 12 -8 3 4.55 1.47
 12 8 3 4.16 1.4
 12 -8 4 742.51 12.38
 12 8 4 773 13.42
 12 -8 4 749.55 12.57
 12 -8 4 746.56 11.3
 12 -8 4 776.36 11.87
 12 -8 4 745.23 12.93
 12 8 4 743.68 12.19
 12 8 5 1.01 1.04
 12 -8 5 3.09 1.35
 12 -8 5 1.78 1.09
 12 -8 5 1.88 1.28
 12 8 5 0.37 0.87
 12 8 6 298.57 6.58
 12 8 6 318.05 8.03
 12 -8 6 314.61 7.52
 12 -8 6 309.45 7
 12 8 6 309.57 7.15
 12 8 7 3.52 1.08
 12 -8 7 3.75 1.24
 12 -8 7 4.25 0.97
 12 8 8 17.48 1.75
 12 -8 8 19.32 1.71
 12 -8 8 21.16 1.67
 12 -8 9 54.18 2.22
 12 -10 -6 39.12 1.79
 12 -10 -6 39.97 1.79
 12 10 -6 36.89 1.86
 12 -10 -5 49.6 2.26
 12 10 -5 46.04 2.32
 12 -10 -4 432.08 6.97
 12 10 -4 424.99 7.32
 12 -10 -3 0.64 0.71
 12 10 -3 2.02 0.81
 12 -10 -2 53.32 2.71
 12 10 -2 55.15 2.93
 12 -10 -1 87.29 3.45
 12 10 -1 85.09 3.66
 12 -10 0 6.94 1.21
 12 10 0 9.35 1.38
 12 -10 1 42.52 2.4
 12 10 1 39.01 2.48
 12 -10 2 25.23 1.78
 12 10 2 29.58 2.1
 12 10 3 30.67 2.07
 12 10 4 218.45 4.99
 12 10 5 7.18 0.92
 13 1 -14 2.18 0.54
 -13 1 14 1.55 0.68
 -13 1 13 19.68 1.77
 13 1 -13 20.32 1.89
 -13 -1 12 3.9 1.22
 -13 1 12 4.17 1.22
 13 1 -12 4.81 1.25
 -13 -1 11 158.46 5.4
 -13 1 11 162.07 5.47
 13 1 -11 162.24 5.95
 13 -1 -11 162.72 5.42
 -13 -1 10 699.26 11.54
 -13 1 10 692.42 11.66
 13 -1 -10 661.65 11.26
 13 1 -10 671.41 11.61
 13 1 -10 683.12 12.79
 13 -1 -10 691.93 11.86
 -13 -1 9 352.14 8.36
 -13 1 9 340.82 8.38
 13 -1 -9 341.09 8.69
 13 1 -9 354.29 9.01
 13 1 -9 361.64 9.52
 13 -1 -9 350.81 8.92
 -13 -1 8 963.44 13.82
 -13 1 8 978.44 14.08
 13 -1 -8 963.29 15.15
 13 1 -8 943.75 15.64
 13 1 -8 994.37 15.35
 13 -1 -8 983.35 15.27
 13 1 -7 -0.95 1.38
 13 -1 -7 1.58 1.33
 -13 -1 7 1.34 1.2
 -13 1 7 0.91 1.31
 13 -1 -7 0.51 1
 13 1 -7 1.1 1.09
 13 -1 -6 129.09 5.9
 13 1 -6 133.36 5.89
 13 1 -6 129.92 5.7
 13 -1 -6 135.2 5.78
 13 -1 -5 193.2 15.3
 13 -1 -5 211.33 7.53
 13 1 -5 206.29 7.13
 13 1 -5 213.46 7.2
 13 -1 -5 210.87 7.14
 13 -1 -4 8.82 1.9
 13 1 -4 11.61 1.95
 13 1 -4 7.04 4.46
 13 -1 -4 10.99 2.1
 13 1 -4 10.78 1.82
 13 1 -4 11.88 1.92
 13 1 -3 265.28 17.91
 13 -1 -3 275.89 17.13
 13 1 -3 279.68 8.61
 13 -1 -3 290.33 8.81
 13 -1 -3 289.29 8.58
 13 1 -3 275.3 7.86
 13 1 -3 263.06 7.75
 13 -1 -3 270.73 7.81
 13 1 -2 1071.44 35.15
 13 -1 -2 1044.01 32.13
 13 1 -2 1089.85 16.77
 13 -1 -2 1043.68 16.55
 13 -1 -2 1086.23 16.31
 13 1 -2 1055.53 15.1
 13 -1 -2 1036.86 14.78
 13 -1 -1 8 1.45
 13 1 -1 22.33 2.55
 13 -1 -1 9.93 1.83
 13 -1 -1 10.74 4.03
 13 1 -1 10.79 3.68
 13 -1 -1 24.72 2.62
 13 1 -1 17.94 2.04
 13 1 0 1472.73 39.86
 13 1 0 1408.49 19.17
 13 -1 0 1338.14 18.48
 13 1 0 1414.26 36.31
 13 -1 0 1423.42 37.04
 13 -1 0 1378.96 17.96
 13 1 1 11.08 1.97
 13 -1 1 9.85 1.76
 13 1 1 5.83 2.87
 13 1 1 12.57 3.76
 13 -1 1 8.74 1.74
 13 1 1 11.77 1.71
 13 1 2 366.42 19.57
 13 1 2 361.98 10.04
 13 -1 2 379.87 9.08
 13 -1 2 363.28 9.82
 13 -1 2 369.31 19.9
 13 1 2 393.77 20.27
 13 -1 3 4.82 2.91
 13 -1 3 7.41 1.47
 13 1 3 4.7 1.62
 13 -1 3 4.52 1.37
 13 1 3 0.58 2.93
 13 1 3 4.93 3.3
 13 -1 4 220.01 7.59
 13 1 4 217.71 7.91
 13 -1 5 144.66 6.23
 13 1 5 143.29 6.51
 13 -1 6 127.25 5.65
 13 -1 6 130.85 6
 13 1 6 124.03 6.17
 13 -1 6 135.98 6.29
 13 -1 6 124.15 5.32
 13 -1 7 7.44 1.78
 13 1 7 8.06 1.94
 13 -1 7 8.6 1.8
 13 -1 7 8.93 1.61
 13 -1 8 131.63 5.65
 13 1 8 131.57 6
 13 -1 8 133.17 5.71
 13 -1 8 128.94 5.43
 13 -1 9 59.5 3.66
 13 1 9 62.11 4.06
 13 -1 9 54.07 3.32
 13 -1 9 53.89 3.49
 13 -1 9 60.52 3.92
 13 1 10 303.29 8.25
 13 -1 10 296.35 7.6
 13 -1 10 297.74 7.78
 13 1 11 0.05 1.01
 13 -1 11 -0.22 0.88
 13 1 11 -0.07 0.96
 13 1 11 0.55 0.97
 13 -1 11 1.03 0.81
 13 -1 12 179.77 4.61
 13 1 12 174.99 4.5
 13 -1 12 205.43 5.16
 13 1 12 194.14 4.97
 13 -1 13 1.03 0.47
 13 1 13 0.67 0.42
 -13 3 14 38.91 1.71
 13 3 -14 32.25 1.68
 -13 3 13 4.54 1.04
 13 3 -13 6.14 1.08
 -13 3 12 359.45 7.08
 13 3 -12 344.74 7.79
 13 3 -11 14.72 1.57
 -13 3 11 14.98 1.87
 13 3 -11 18.32 2.18
 13 -3 -11 14.39 1.71
 13 3 -10 179.11 5.72
 -13 3 10 180.41 5.87
 13 3 -10 178.01 6.55
 13 -3 -10 178.71 5.88
 13 3 -9 11.34 1.69
 -13 3 9 13.98 1.91
 13 -3 -9 13.36 1.79
 13 3 -9 13.11 2.12
 13 -3 -9 12.72 2.01
 13 -3 -8 2.24 1.4
 13 3 -8 -0.05 0.78
 -13 3 8 2.35 1.16
 13 -3 -8 4.42 1.53
 13 3 -8 2.72 1.37
 13 -3 -7 49.88 3.63
 13 3 -7 48.67 3.52
 -13 3 7 47.27 3.27
 13 -3 -7 47.34 3.61
 13 3 -7 44.89 3.66
 13 -3 -6 -1.65 1.37
 13 3 -6 0.96 0.82
 13 -3 -6 0.22 1.31
 13 3 -6 -1.33 1.16
 13 -3 -5 85.97 4.71
 13 3 -5 79.77 4.56
 13 -3 -5 79.92 4.74
 13 3 -5 78.84 4.7
 13 -3 -4 518.67 11.12
 13 3 -4 520.69 11.42
 13 -3 -4 506.28 11.84
 13 3 -4 515.18 11.65
 13 -3 -3 86.7 4.55
 13 3 -3 100.1 5.1
 13 -3 -3 93.31 4.93
 13 -3 -3 93.86 5.1
 13 3 -3 86.9 4.84
 13 -3 -2 54.39 3.59
 13 3 -2 67.75 9.74
 13 -3 -2 55.36 3.56
 13 3 -2 57.17 3.98
 13 -3 -2 51.48 3.65
 13 -3 -2 62.62 4.11
 13 -3 -2 61.2 4.14
 13 3 -2 55.3 3.83
 13 -3 -1 85.38 4.22
 13 3 -1 87.7 10.61
 13 -3 -1 97.48 4.79
 13 3 -1 95.08 5.03
 13 -3 -1 93.65 4.85
 13 -3 -1 101.87 5.31
 13 -3 -1 92.45 4.99
 13 3 -1 102.58 5.1
 13 -3 -1 114.42 10.91
 13 3 0 706.56 29.32
 13 -3 0 718.25 13.15
 13 3 0 694.4 25.95
 13 3 0 710.31 13.8
 13 -3 0 696.56 12.93
 13 -3 0 725.36 14.33
 13 -3 0 667.4 13.09
 13 3 0 684.57 12.97
 13 -3 0 698.93 27.02
 13 -3 1 72.71 4.34
 13 3 1 78.28 9.29
 13 3 1 67.8 4.17
 13 3 1 73.8 4.6
 13 -3 1 71.46 4.21
 13 -3 1 77.78 4.85
 13 -3 1 69.76 4.02
 13 -3 1 71.61 4.31
 13 3 1 72.19 4.25
 13 -3 1 61.58 8.06
 13 3 1 66.72 9.15
 13 -3 2 48.99 3.66
 13 3 2 42.31 3.35
 13 3 2 48.37 3.78
 13 -3 2 44.7 3.36
 13 -3 2 43.21 3.75
 13 3 2 53.93 7.75
 13 -3 2 53.79 3.64
 13 -3 2 48.12 3.46
 13 3 2 52.55 3.69
 13 -3 3 0.39 1.04
 13 3 3 1.04 1.2
 13 -3 3 -0.01 1.23
 13 -3 3 0.82 1.61
 13 -3 3 2.14 1.27
 13 -3 3 0.47 0.81
 13 3 3 2.03 1.12
 13 3 4 6.4 1.72
 13 3 4 4.2 1.39
 13 -3 4 3.47 1.44
 13 -3 4 3.19 1.26
 13 3 4 3.37 1.32
 13 3 5 20.02 2.69
 13 3 5 18.2 2.48
 13 -3 5 23.07 2.91
 13 -3 5 19.55 2.57
 13 -3 5 20.94 2.27
 13 -3 5 19.12 2.3
 13 3 6 15.13 2.32
 13 3 6 12.69 2.25
 13 -3 6 12.3 1.93
 13 -3 6 15.59 2.37
 13 -3 6 13.31 2.21
 13 -3 6 16.16 2.3
 13 3 7 0.93 1.32
 13 3 7 1.39 1.2
 13 -3 7 1.99 1.43
 13 -3 7 1.29 1.15
 13 -3 7 2.02 1.03
 13 -3 7 0.99 0.97
 13 3 8 469.03 11.15
 13 -3 8 496 10.77
 13 -3 8 494.85 10.81
 13 -3 8 475.04 10.07
 13 3 9 4.94 1.64
 13 -3 9 4.05 1.32
 13 -3 9 5.29 1.59
 13 -3 9 4.58 1.33
 13 3 10 272.9 7.59
 13 -3 10 254.9 6.07
 13 -3 10 256.67 6.69
 13 -3 10 275.61 7.09
 13 3 11 1.47 1.1
 13 -3 11 2.39 0.95
 13 -3 11 0.33 0.75
 13 3 12 8.46 1.26
 13 3 12 7.73 0.97
 13 -3 12 9.07 1.14
 13 5 -13 1.09 0.48
 -13 5 12 191.38 4.39
 13 5 -12 177.57 4.65
 13 -5 -11 3.08 0.99
 -13 5 11 3.4 1.01
 13 5 -11 2.88 1.03
 -13 5 10 398.43 7.84
 13 5 -10 396.79 8.74
 13 -5 -10 394.31 7.8
 13 -5 -9 34.66 2.74
 -13 5 9 37.29 2.65
 13 5 -9 34.96 2.99
 13 -5 -8 114.05 4.95
 13 -5 -8 110.3 4.67
 13 5 -8 108.01 5.25
 13 -5 -7 89.92 4.59
 13 5 -7 84.01 4.73
 13 -5 -6 5.14 1.63
 13 5 -6 2.84 1.34
 13 -5 -5 40.92 3.08
 13 5 -5 35.66 2.91
 13 -5 -5 39.63 3.36
 13 -5 -5 36.63 2.84
 13 5 -5 37.69 3.37
 13 -5 -4 2.55 1.2
 13 5 -4 0.87 0.98
 13 -5 -4 0.51 1.19
 13 5 -4 1.81 1.18
 13 5 -3 -1.89 0.95
 13 -5 -3 -0.82 1.27
 13 5 -3 1.31 1.38
 13 -5 -2 762.87 13.58
 13 5 -2 728.51 13.66
 13 -5 -2 723.02 13.03
 13 -5 -2 777.12 14.57
 13 5 -2 734.83 14.21
 13 -5 -1 128.33 5.72
 13 5 -1 121.29 5.72
 13 5 -1 124.07 5.46
 13 -5 -1 117.52 5.5
 13 -5 -1 118.39 5.74
 13 5 -1 120.44 5.81
 13 -5 0 641.74 12.84
 13 5 0 635.03 13.1
 13 -5 0 639.78 13.12
 13 -5 0 646.65 13.19
 13 5 0 630.99 13.08
 13 -5 1 13.18 2.22
 13 5 1 12.59 2.11
 13 -5 1 12.53 2.17
 13 -5 1 13.66 1.98
 13 -5 1 10.83 2.06
 13 5 1 12.49 2.14
 13 -5 2 259.17 8.4
 13 5 2 260.21 8.49
 13 -5 2 273.97 8.85
 13 -5 2 248.34 7.64
 13 5 2 244.1 8.16
 13 -5 3 45.38 3.69
 13 5 3 49.45 3.88
 13 5 3 47.13 3.78
 13 -5 3 46.21 3.87
 13 -5 3 44.89 3.45
 13 -5 3 46.92 3.18
 13 5 3 45.96 3.65
 13 -5 4 143.57 6.34
 13 5 4 149.69 6.6
 13 5 4 144.72 6.43
 13 -5 4 146.15 6.55
 13 -5 4 148.08 6.09
 13 -5 4 139.47 5.52
 13 -5 4 161.02 6.73
 13 5 5 52.19 4
 13 5 5 57.69 4.11
 13 -5 5 61.03 4.21
 13 -5 5 58.92 3.92
 13 -5 5 54.23 3.48
 13 -5 5 59.88 4.15
 13 5 6 87.99 5
 13 5 6 92 5.09
 13 -5 6 87.2 4.85
 13 -5 6 89.11 4.66
 13 -5 6 85.35 4.27
 13 -5 6 90.77 4.89
 13 5 7 20.04 2.43
 13 5 7 20.67 2.54
 13 -5 7 20.56 2.34
 13 -5 7 24.05 2.61
 13 -5 7 20.09 2.14
 13 -5 7 21.57 2.43
 13 5 8 239.93 7.31
 13 5 8 255.04 7.81
 13 -5 8 258.87 7.28
 13 -5 8 247.18 7.04
 13 -5 8 238.06 6.61
 13 5 9 5.9 1.4
 13 -5 9 2.54 1.11
 13 -5 9 3.16 0.97
 13 5 10 240.49 6.11
 13 -5 10 228.45 5.49
 13 5 11 4.3 0.82
 13 -5 11 4.47 0.88
 -13 7 10 286.71 5.22
 13 -7 -10 279.61 5.11
 -13 7 9 19.22 1.69
 13 7 -9 16.32 1.66
 13 -7 -9 17.86 1.68
 13 -7 -8 114.86 4.23
 13 7 -8 116.9 4.51
 13 -7 -7 0.74 0.72
 13 7 -7 -0.05 0.85
 13 -7 -6 1.68 1.01
 13 7 -6 0.56 0.83
 13 7 -6 0.89 1.06
 13 -7 -5 27.27 2.35
 13 7 -5 25.13 2.41
 13 7 -5 26.33 2.56
 13 -7 -4 12.53 1.8
 13 7 -4 12.03 1.8
 13 7 -4 13.93 2.04
 13 -7 -3 7.04 1.62
 13 7 -3 7.09 1.47
 13 7 -3 10.07 1.92
 13 -7 -2 76.47 4.26
 13 7 -2 83.02 4.61
 13 7 -2 83.67 4.64
 13 -7 -1 192.39 6.75
 13 7 -1 184.21 6.84
 13 7 -1 182.14 6.79
 13 -7 0 256.49 7.87
 13 7 0 258.83 7.61
 13 7 0 268.11 8.3
 13 -7 0 251.69 7.4
 13 7 0 259.18 8.1
 13 7 1 0.38 0.84
 13 -7 1 -1.64 1.21
 13 -7 1 -0.29 1.08
 13 7 1 1.47 1.19
 13 -7 2 146.92 5.94
 13 7 2 125.13 5.34
 13 7 2 134.24 5.89
 13 -7 2 130.22 5.59
 13 -7 2 125.2 5.77
 13 7 2 134.13 5.84
 13 -7 3 101.37 4.95
 13 7 3 97.87 4.68
 13 7 3 100.88 5.11
 13 -7 3 95.8 4.83
 13 -7 3 100.16 4.28
 13 -7 3 101.6 5.1
 13 7 4 231.6 7.01
 13 7 4 224.81 7.38
 13 -7 4 237.07 7.33
 13 -7 4 217.18 6.23
 13 -7 4 228.77 7.49
 13 7 5 37 2.89
 13 7 5 33.69 2.95
 13 -7 5 37.18 2.96
 13 -7 5 34.6 2.55
 13 -7 5 36.72 3.02
 13 7 6 5.56 1.31
 13 7 6 3.46 1.3
 13 -7 6 5.84 1.45
 13 -7 6 4.47 1.08
 13 -7 6 3.9 1.42
 13 7 7 0.28 0.8
 13 7 7 0.05 0.99
 13 -7 7 -0.42 0.99
 13 -7 7 1.26 0.8
 13 7 8 58.79 2.76
 13 7 8 64.71 3.29
 13 -7 8 61.01 2.95
 13 -7 8 62.03 2.78
 13 -7 9 48.04 2.22
 13 -7 9 50.91 2.22
 13 -9 -7 0.79 0.64
 13 -9 -6 19.75 1.59
 13 -9 -6 20.38 1.49
 13 9 -6 19.94 1.47
 13 -9 -5 7.87 1.11
 13 9 -5 7.28 1.1
 13 9 -5 7.87 1.13
 13 -9 -4 68.19 3.08
 13 9 -4 64.85 3.14
 13 9 -4 68.22 3.09
 13 -9 -3 35.8 2.38
 13 9 -3 31.33 2.35
 13 9 -3 33.23 2.31
 13 -9 -2 33.69 2.39
 13 9 -2 33.73 2.45
 13 9 -2 35.46 2.48
 13 -9 -1 20.57 1.95
 13 9 -1 20.24 2.02
 13 -9 -1 17.2 1.82
 13 9 -1 20.12 1.92
 13 -9 0 167.63 5.19
 13 9 0 164.48 5.35
 13 -9 0 152.88 4.95
 13 -9 1 0.66 0.85
 13 9 1 1.19 0.88
 13 -9 1 0.68 0.86
 13 -9 2 80.33 3.53
 13 9 2 83.52 3.78
 13 -9 2 78.31 3.51
 13 9 3 18.01 1.83
 13 -9 3 16.72 1.65
 13 -9 3 17.83 1.76
 13 9 4 1.16 0.79
 13 -9 4 1.81 0.9
 13 9 5 13.04 1.45
 13 9 6 6.1 0.89
 14 0 -13 0.08 0.54
 -14 0 12 132.76 4.1
 -14 0 11 0.43 0.89
 -14 0 10 5.96 1.3
 14 0 -10 5.05 1.37
 -14 0 9 0.97 1.01
 14 0 -9 -0.77 1.18
 14 0 -9 0.9 1.38
 -14 0 8 186.62 5.82
 14 0 -8 183.08 6.6
 14 0 -8 173.89 6.12
 14 0 -8 189.38 6.62
 14 0 -7 -0.77 1.27
 14 0 -7 0.26 1.24
 14 0 -6 442.13 10.33
 14 0 -6 464.87 10.91
 14 0 -5 1.88 1.39
 14 0 -5 1.04 1.2
 14 0 -4 656.56 13.45
 14 0 -4 651.15 13.03
 14 0 -4 653.54 12.32
 14 0 -3 -0.14 0.98
 14 0 -3 1.53 0.92
 14 0 -3 -0.85 1.17
 14 0 -2 11.97 2.11
 14 0 -2 14.06 5.32
 14 0 -2 11.34 2.06
 14 0 -2 13.87 2
 14 0 -1 0.52 0.87
 14 0 -1 1.11 1.02
 14 0 -1 1.56 1.17
 14 0 0 333.91 9.62
 14 0 0 325.02 18
 14 0 0 340.05 8.96
 14 0 1 0.72 2.29
 14 0 1 0.14 0.95
 14 0 1 0.96 0.9
 14 0 2 68.51 4.46
 14 0 3 0.19 0.78
 14 0 3 1.82 1.2
 14 0 4 1247.5 18.51
 14 0 5 -0.79 1.1
 14 0 6 700.78 13.85
 14 0 6 710.98 13.71
 14 0 7 -0.47 1.1
 14 0 7 -0.51 1.11
 14 0 7 1.99 1.28
 14 0 8 454.27 10.12
 14 0 8 451.94 9.56
 14 0 9 0.81 0.9
 14 0 9 1.72 1.08
 14 0 10 8.44 1.48
 14 0 10 7.33 1.51
 14 0 11 -0.07 0.81
 14 0 12 161.26 3.69
 -14 2 13 0.84 0.62
 14 2 -13 0.36 0.54
 14 2 -12 -0.18 0.45
 -14 2 12 -0.73 0.7
 14 2 -12 0.12 0.69
 14 2 -11 1.95 0.81
 -14 2 11 3.74 1.09
 14 2 -11 0.86 0.92
 14 -2 -11 2.03 1.01
 14 -2 -10 0.74 1.03
 14 2 -10 2.03 1.06
 -14 2 10 2.55 1.18
 14 2 -10 2.66 1.15
 14 2 -10 0.85 1.04
 14 -2 -9 8.78 1.79
 14 2 -9 9.29 1.74
 -14 2 9 7.83 1.44
 14 -2 -9 7.6 1.63
 14 2 -9 7.03 1.57
 14 2 -8 209.49 7.1
 -14 2 8 205.95 6.16
 14 -2 -8 201.05 6.76
 14 2 -8 202.59 7.01
 14 -2 -8 207.17 6.85
 14 2 -7 138.81 5.95
 14 -2 -7 140.09 5.96
 14 2 -7 130.59 5.77
 14 -2 -7 136.37 5.74
 14 2 -6 901.91 15.3
 14 -2 -6 880.84 14.97
 14 2 -6 872.11 14.79
 14 -2 -6 917.17 14.7
 14 2 -5 119.1 5.68
 14 -2 -5 119.9 5.68
 14 2 -5 124.26 5.64
 14 -2 -5 120.84 5.49
 14 2 -4 73.22 4.53
 14 -2 -4 78.83 4.62
 14 -2 -4 74.78 4.54
 14 2 -4 80.38 4.49
 14 -2 -4 72.87 4.29
 14 2 -3 42.32 3.47
 14 -2 -3 40.95 3.41
 14 -2 -3 43.59 3.5
 14 2 -3 45.75 3.38
 14 -2 -3 39.29 3.11
 14 2 -2 154.55 6.52
 14 -2 -2 150.25 6.29
 14 -2 -2 151.76 6.36
 14 2 -2 157.11 6.11
 14 -2 -2 150.14 5.75
 14 -2 -1 8.59 1.69
 14 -2 -1 15.1 2.11
 14 2 -1 8.62 1.74
 14 -2 -1 10.51 1.97
 14 2 -1 9.68 1.67
 14 -2 0 111.06 5.19
 14 2 0 119 5.76
 14 -2 0 108.63 5.37
 14 -2 0 123.12 5.68
 14 2 0 111.05 5.01
 14 2 1 323.38 9.62
 14 -2 1 331.5 9.37
 14 -2 1 322.23 8.29
 14 -2 1 330.1 8.99
 14 2 2 134.34 6.26
 14 -2 2 131.23 5.93
 14 -2 2 129.96 5.55
 14 -2 2 143.43 5.82
 14 2 3 45.12 3.72
 14 -2 3 44.37 3.56
 14 -2 3 43.89 3.73
 14 -2 3 40.55 3.27
 14 2 4 344.04 10.05
 14 -2 4 360.65 10.2
 14 -2 4 328.14 9.08
 14 -2 4 345.87 8.89
 14 2 5 337.6 9.95
 14 2 5 339.66 9.17
 14 -2 5 362.87 10.17
 14 -2 5 343.87 9.26
 14 2 6 69.03 4.53
 14 2 6 71.9 4.28
 14 -2 6 71.77 4.56
 14 -2 6 66.48 4.2
 14 -2 6 62.83 3.59
 14 2 7 3.01 1.27
 14 -2 7 7.52 1.84
 14 -2 7 7.33 1.82
 14 -2 7 7.13 1.42
 14 2 8 155.16 6.14
 14 -2 8 158.04 5.82
 14 -2 8 154.85 5.91
 14 -2 8 142.88 5.17
 14 2 9 158.3 5.9
 14 -2 9 157.7 5.15
 14 -2 9 166.64 5.71
 14 -2 9 154.03 5.11
 14 2 10 7.74 1.53
 14 -2 10 6.55 1.34
 14 -2 10 6.08 1.14
 14 2 11 46.83 2.67
 14 -2 11 40.64 2.32
 14 2 11 42.39 2.51
 14 2 11 40.81 2.29
 -14 4 12 20.4 1.45
 14 -4 -12 20.26 1.44
 14 4 -12 20.99 1.64
 14 -4 -11 4.06 0.99
 -14 4 11 6.86 1.16
 14 4 -11 6.31 1.22
 -14 4 10 57.39 2.94
 14 4 -10 54.52 3.28
 14 -4 -10 51.67 2.88
 14 -4 -9 0.68 1.11
 -14 4 9 2.31 1.1
 14 4 -9 0.37 0.97
 -14 4 8 201.29 5.88
 14 -4 -8 191.9 6.15
 14 4 -8 207.28 6.95
 14 -4 -8 202.94 6.45
 14 4 -7 143.89 5.27
 -14 4 7 146.9 5.13
 14 -4 -7 148.3 5.8
 14 4 -7 152.65 6.2
 14 -4 -7 155.3 5.86
 14 -4 -6 568.09 11.34
 14 4 -6 568.12 10.83
 14 -4 -6 552.78 11.27
 14 -4 -6 594.43 11.97
 14 4 -6 589.99 12.29
 14 -4 -5 15.91 2.19
 14 4 -5 15.48 2.01
 14 -4 -5 15.27 2.05
 14 -4 -5 14.81 2.28
 14 4 -5 16.48 2.24
 14 -4 -4 231.9 7.33
 14 4 -4 232.81 7.35
 14 -4 -4 243.71 7.51
 14 -4 -4 242.88 8.03
 14 4 -4 241.33 7.98
 14 -4 -3 2.93 1.31
 14 -4 -3 3.93 1.23
 14 4 -3 3.52 1.18
 14 -4 -3 3 1.34
 14 -4 -3 3.28 1.34
 14 4 -3 3.24 1.34
 14 -4 -2 -0.33 1.06
 14 -4 -2 1.72 1.03
 14 4 -2 0.31 0.88
 14 -4 -2 0.08 0.7
 14 -4 -2 2.69 1.29
 14 -4 -2 -0.18 1.29
 14 4 -2 -1.38 1.04
 14 -4 -1 12.67 1.83
 14 -4 -1 9.69 1.86
 14 4 -1 11.16 1.91
 14 -4 -1 9.12 1.49
 14 -4 -1 8.21 1.8
 14 -4 -1 12.14 2.13
 14 4 -1 16.49 2.32
 14 -4 0 95.55 4.93
 14 4 0 94.35 4.8
 14 4 0 96.19 5.09
 14 -4 0 92.25 5.04
 14 -4 0 91.13 4.92
 14 4 0 96.86 5.03
 14 -4 1 381.29 9.85
 14 4 1 386.03 9.75
 14 -4 1 384.6 10.42
 14 -4 1 358.1 8.67
 14 -4 1 382.29 9.8
 14 4 1 379.78 9.79
 14 -4 2 513.96 11.52
 14 4 2 491.43 11.12
 14 -4 2 489.44 11.87
 14 -4 2 482.22 10.35
 14 -4 2 509.92 11.13
 14 4 2 485.93 10.97
 14 4 3 50.34 3.86
 14 4 3 44.93 3.57
 14 -4 3 52.41 4.03
 14 -4 3 50.58 3.55
 14 4 3 49.32 3.6
 14 4 4 116.12 5.85
 14 4 4 120.36 5.65
 14 -4 4 117.47 5.75
 14 -4 4 120.72 5.38
 14 -4 4 116.18 5.58
 14 4 5 3.42 1.36
 14 4 5 1.64 1.16
 14 -4 5 2.02 1.31
 14 -4 5 1.24 1.19
 14 -4 5 1.82 0.97
 14 -4 5 0.44 1.14
 14 4 6 148.65 6.41
 14 4 6 149.33 6.11
 14 -4 6 159.02 6.31
 14 -4 6 154.84 5.94
 14 -4 6 144.43 5.21
 14 -4 6 166.89 6.14
 14 4 7 20.86 2.53
 14 4 7 20.71 2.52
 14 -4 7 20.58 2.43
 14 -4 7 20.93 2.27
 14 -4 7 19.04 1.96
 14 -4 7 21.66 2.32
 14 4 8 29.63 2.68
 14 -4 8 28.24 2.58
 14 -4 8 31.56 2.63
 14 -4 8 27.19 2.23
 14 4 9 -1.11 0.99
 14 -4 9 0.31 0.93
 14 -4 9 1.36 0.99
 14 -4 9 0.79 0.62
 14 4 10 31.75 2.27
 14 -4 10 29.4 1.92
 14 4 11 5.36 0.9
 14 4 11 5.79 0.78
 14 4 11 5.22 0.94
 14 6 -11 3.5 0.71
 14 -6 -10 0.57 0.63
 -14 6 10 -0.65 0.58
 14 6 -10 0.92 0.68
 14 -6 -9 2.34 0.97
 -14 6 9 2.84 0.87
 14 6 -9 2.93 0.98
 -14 6 8 170.19 4.7
 14 6 -8 171.7 5.53
 14 -6 -8 169.81 5.17
 14 -6 -7 1.06 1.01
 -14 6 7 -0.64 0.8
 14 6 -7 0.6 1.07
 14 -6 -6 304.64 7.57
 14 -6 -6 305.18 6.81
 14 6 -6 307.38 8.2
 14 -6 -5 3.68 1.09
 14 -6 -5 1.9 1.36
 14 6 -5 1.05 0.94
 14 -6 -4 557.97 10.45
 14 6 -4 552.27 11.44
 14 -6 -3 2.05 1.12
 14 6 -3 1.19 1.2
 14 -6 -3 0.83 1.05
 14 6 -3 2.31 1.3
 14 -6 -2 91.11 4.58
 14 6 -2 95.28 4.71
 14 -6 -2 90.61 4.89
 14 6 -2 82.24 4.57
 14 -6 -1 10.5 1.83
 14 6 -1 10.53 1.75
 14 -6 -1 11.01 1.75
 14 6 -1 8.23 1.7
 14 -6 0 91.21 4.68
 14 6 0 99.23 4.93
 14 -6 0 86.8 4.5
 14 6 0 93.79 4.9
 14 -6 1 50.44 3.61
 14 6 1 48.09 3.53
 14 6 1 44.52 3.42
 14 -6 1 45.21 3.47
 14 6 1 49.53 3.59
 14 -6 2 236.92 7.59
 14 6 2 230.43 7.53
 14 6 2 238.51 7.64
 14 -6 2 229.72 7.44
 14 6 2 225.53 7.39
 14 -6 3 2.11 1.17
 14 6 3 2.28 1.04
 14 6 3 1.74 1.16
 14 -6 3 2.22 1.25
 14 -6 3 1.13 1.23
 14 6 4 786.68 13.42
 14 6 4 789.36 13.56
 14 -6 4 778.16 13.27
 14 -6 4 801.42 13.64
 14 6 5 6.41 1.55
 14 6 5 6.17 1.57
 14 -6 5 4.54 1.45
 14 -6 5 6.25 1.62
 14 6 6 46 3.12
 14 6 6 47.22 3.26
 14 -6 6 52.57 3.33
 14 -6 6 53.95 3.4
 14 6 7 65.25 3.41
 14 6 7 66.84 3.54
 14 -6 7 69.31 3.5
 14 6 8 32.77 2.26
 14 -6 8 32.07 2.21
 14 6 9 1.42 0.64
 14 -6 9 0.3 0.64
 14 8 -8 52.68 2.1
 14 -8 -8 60.99 2.22
 14 8 -7 29.23 1.83
 14 -8 -7 29.9 1.84
 14 -8 -6 544.65 7.85
 14 8 -6 549.61 8.39
 14 -8 -5 14.28 1.52
 14 -8 -5 13.26 1.42
 14 8 -5 14.93 1.6
 14 -8 -4 46.96 2.55
 14 -8 -4 50.09 2.72
 14 8 -4 50.37 2.92
 14 -8 -3 3.18 1.01
 14 8 -3 2.34 0.9
 14 8 -3 2.19 0.98
 14 -8 -2 14.29 1.75
 14 8 -2 12.69 1.67
 14 8 -2 16.51 1.86
 14 -8 -1 7.41 1.44
 14 8 -1 7.12 1.42
 14 -8 -1 5.14 1.26
 14 8 -1 7.93 1.38
 14 -8 0 14.84 1.84
 14 8 0 13.12 1.7
 14 -8 0 14.35 1.82
 14 8 0 12.22 1.72
 14 -8 1 31.31 2.44
 14 8 1 32.62 2.55
 14 -8 1 32.05 2.59
 14 -8 2 115.98 4.48
 14 8 2 122.88 4.67
 14 -8 2 113.88 4.1
 14 -8 2 118.58 4.61
 14 8 3 43.76 2.84
 14 -8 3 40.95 2.56
 14 -8 3 39.64 2.69
 14 8 4 113.16 4.24
 14 -8 4 109.22 3.97
 14 -8 4 115.01 4.25
 14 8 5 10.5 1.17
 14 8 5 10.82 1.44
 14 -8 5 12.91 1.47
 14 8 6 83.79 3.2
 14 -8 6 93.97 3.17
 15 -1 -13 -0.47 0.4
 15 1 -12 51.54 2.33
 15 -1 -12 58.37 2.67
 -15 1 11 125.74 3.75
 15 1 -11 129.49 4.31
 15 -1 -11 139.65 4.7
 -15 1 10 239.96 5.57
 15 1 -10 246.91 6.6
 15 1 -10 230.56 5.98
 -15 1 9 21.89 1.84
 15 1 -9 24.87 2.36
 15 -1 -9 23.53 2.34
 15 1 -9 26.59 2.48
 15 -1 -9 25.07 2.29
 15 1 -8 228.22 7.23
 15 -1 -8 223.42 6.9
 15 1 -8 228.72 7.08
 15 -1 -8 228.58 6.93
 15 1 -7 74.47 4.35
 15 -1 -7 75.58 4.43
 15 -1 -7 76.05 4.32
 15 1 -7 78.81 4.38
 15 1 -7 71.09 3.9
 15 -1 -7 74.43 4.19
 15 -1 -6 7.24 1.86
 15 1 -6 8.33 1.74
 15 -1 -6 8.87 1.77
 15 -1 -6 8.21 1.87
 15 1 -6 8.66 1.93
 15 1 -6 8.39 1.44
 15 1 -5 153.72 6.45
 15 -1 -5 162.35 6.66
 15 -1 -5 164.64 6.55
 15 1 -5 164.05 6.5
 15 -1 -5 157.88 6.1
 15 1 -4 201.45 7.41
 15 -1 -4 187.53 7.17
 15 -1 -4 184.16 6.95
 15 1 -4 196.48 7.1
 15 -1 -4 197.78 6.74
 15 -1 -3 7.3 1.56
 15 1 -3 8.35 1.87
 15 -1 -3 6.33 1.67
 15 -1 -3 5.09 1.44
 15 1 -3 12.18 2.1
 15 1 -2 925.29 15.93
 15 -1 -2 925.9 15.79
 15 -1 -2 890.71 14.96
 15 1 -2 906.2 14.91
 15 -1 -2 908.43 13.76
 15 1 -1 14.86 2.24
 15 -1 -1 14.67 2.19
 15 -1 -1 15.91 2.41
 15 1 -1 16.66 2.2
 15 -1 -1 13.78 1.89
 15 1 0 202.68 7.57
 15 -1 0 198.81 7.4
 15 -1 0 207.12 7.09
 15 1 0 207.97 6.88
 15 1 1 136.22 6.31
 15 -1 1 139.78 6.23
 15 -1 1 137.22 5.68
 15 1 1 138.2 5.42
 15 -1 2 149.54 6.06
 15 1 2 139.2 6.22
 15 1 2 145.51 6.48
 15 -1 2 142.13 6.24
 15 -1 2 147.2 5.7
 15 -1 3 59.69 3.87
 15 1 3 56.59 4.06
 15 -1 4 9.11 1.73
 15 1 4 10.02 1.98
 15 -1 4 8.18 1.87
 15 -1 5 3.42 1.26
 15 1 5 4.21 1.34
 15 -1 5 2.42 1.42
 15 -1 5 3.85 1.46
 15 1 6 162.93 6.51
 15 -1 6 171.97 6.61
 15 1 6 162.07 6.21
 15 -1 6 172.88 6.3
 15 1 7 13.41 2
 15 1 7 13.34 2.03
 15 -1 7 14.12 2.03
 15 1 7 15.53 2.06
 15 -1 7 11.19 1.8
 15 1 8 117.28 4.87
 15 -1 8 114.31 4.52
 15 1 8 104.7 4.09
 15 -1 8 118.3 4.86
 15 1 9 44.45 2.86
 15 -1 9 43.56 2.37
 15 -1 9 50.7 3.04
 15 1 9 48.46 2.93
 15 1 10 65.32 3.01
 15 -1 10 67.38 3.07
 15 1 10 65.9 3.05
 15 -1 11 0.36 0.62
 15 1 11 1.01 0.57
 15 -3 -12 137.6 3.5
 15 3 -12 121 3.25
 -15 3 11 58.97 2.39
 15 -3 -11 64.64 2.9
 15 3 -11 60.86 2.81
 -15 3 10 221.29 5.02
 15 3 -10 194.84 4.78
 15 -3 -10 224.18 5.94
 15 3 -10 204.01 5.34
 15 3 -10 208.85 5.77
 15 -3 -10 215.3 5.5
 15 -3 -9 0.71 1
 15 3 -9 0.24 0.56
 15 -3 -9 0.03 0.71
 -15 3 9 0.22 0.68
 15 3 -9 2.01 1.07
 15 3 -9 1.01 0.83
 15 3 -8 171.21 5.58
 15 -3 -8 176.67 6.03
 15 -3 -8 170.99 5.7
 15 3 -8 176.14 6.03
 15 -3 -8 176.8 5.83
 15 3 -7 11.56 1.71
 15 -3 -7 9.87 1.72
 15 -3 -7 10.66 1.79
 15 3 -7 10.79 1.76
 15 -3 -7 11.56 1.86
 15 3 -6 55.4 3.59
 15 -3 -6 46.73 3.39
 15 -3 -6 52.02 3.61
 15 3 -6 48.83 3.47
 15 -3 -6 50.8 3.48
 15 3 -5 98.38 4.89
 15 -3 -5 97.7 4.88
 15 -3 -5 96.09 4.95
 15 3 -5 96.52 4.8
 15 -3 -5 98.91 4.77
 15 3 -4 219.37 7.37
 15 -3 -4 218.58 7.28
 15 -3 -4 231.13 7.7
 15 3 -4 226.38 7.36
 15 -3 -4 225.03 7.03
 15 -3 -3 7.4 1.52
 15 3 -3 5.6 1.57
 15 -3 -3 6.72 1.33
 15 -3 -3 4.4 1.4
 15 -3 -3 5.25 1.6
 15 3 -3 7.39 1.62
 15 3 -2 885.34 15.09
 15 -3 -2 877.64 14.57
 15 -3 -2 864.69 14.45
 15 -3 -2 894.54 15.15
 15 3 -2 889.71 14.45
 15 -3 -2 860.47 13.11
 15 -3 -1 80.39 4.28
 15 3 -1 75.37 4.59
 15 -3 -1 79.85 4.46
 15 -3 -1 83.2 4.8
 15 -3 -1 77.91 4.55
 15 3 -1 79.39 4.37
 15 -3 -1 72.83 3.79
 15 -3 0 1182.4 16.47
 15 3 0 1138.45 17.52
 15 -3 0 1154.36 16.6
 15 -3 0 1155.99 17.57
 15 -3 0 1162.25 16.83
 15 3 0 1169.34 15.53
 15 3 0 1166.46 16.26
 15 3 1 11.29 2.04
 15 -3 1 9.61 1.71
 15 -3 1 10.52 1.99
 15 -3 1 11.02 1.85
 15 3 1 8.31 1.62
 15 3 2 175.57 7.02
 15 -3 2 170.32 7
 15 -3 2 170.44 6.01
 15 -3 2 175.87 6.32
 15 3 2 178.32 6.24
 15 3 3 20.45 2.6
 15 -3 3 19.9 2.59
 15 -3 3 21.9 2.32
 15 -3 3 22.24 2.43
 15 3 4 2.03 1.22
 15 -3 4 1.74 1.33
 15 -3 4 3.02 1.2
 15 -3 4 3.49 1.32
 15 3 5 116.77 5.64
 15 -3 5 122.94 5.64
 15 -3 5 121.77 5.18
 15 -3 5 113.5 4.82
 15 3 6 148.51 6.2
 15 -3 6 147.73 5.89
 15 -3 6 146.52 5.55
 15 -3 6 153.61 5.25
 15 3 7 5.54 1.54
 15 3 7 5.14 1.58
 15 -3 7 4.92 1.34
 15 -3 7 5.05 1.41
 15 3 8 493.51 9.74
 15 -3 8 478.07 8.89
 15 -3 8 474.7 8.97
 15 3 9 89.03 3.84
 15 -3 9 86.68 3.59
 15 3 10 85.04 3.3
 15 -3 10 81.13 3.03
 15 3 10 85.06 3.08
 15 5 -11 1.88 0.58
 -15 5 10 130.95 3.1
 15 5 -10 135.79 3.68
 15 5 -10 145.17 4.12
 15 -5 -10 149.33 3.83
 -15 5 9 3.03 0.75
 15 5 -9 1.82 0.86
 15 5 -8 26.87 2.31
 15 -5 -8 23.46 2.07
 15 -5 -7 0.78 1.08
 15 -5 -7 1.89 1.08
 15 5 -7 1.43 0.96
 15 -5 -6 16.35 1.99
 15 5 -6 14.54 1.93
 15 -5 -6 13.19 1.77
 15 -5 -5 1.44 1.08
 15 -5 -5 1.63 1.22
 15 5 -5 1.8 1.22
 15 -5 -4 26.04 2.41
 15 -5 -4 24.01 2.21
 15 -5 -4 26.06 2.75
 15 5 -4 28.78 2.71
 15 -5 -3 29.17 2.56
 15 -5 -3 26.44 2.36
 15 -5 -3 30.84 2.9
 15 5 -3 25.79 2.66
 15 -5 -2 980.36 14.14
 15 -5 -2 994.41 15.39
 15 5 -2 943.6 14.81
 15 -5 -1 51.67 3.5
 15 -5 -1 48.21 3.26
 15 -5 -1 52.55 3.68
 15 5 -1 49.39 3.5
 15 -5 0 361.08 9.01
 15 -5 0 336.43 8.7
 15 -5 0 337.39 8.95
 15 5 0 338.02 8.86
 15 -5 1 96.31 4.77
 15 5 1 91.89 4.88
 15 5 1 104.55 4.8
 15 -5 1 88.4 4.65
 15 5 1 94.01 4.7
 15 5 2 275.84 8.3
 15 5 2 279.39 7.79
 15 -5 2 270.41 8.01
 15 5 2 269.99 7.73
 15 5 3 114.42 5.34
 15 5 3 118.4 5.1
 15 -5 3 115.99 5.24
 15 -5 3 123.88 5.38
 15 5 4 19.81 2.28
 15 5 4 24.3 2.41
 15 -5 4 26.56 2.68
 15 -5 4 25.68 2.54
 15 5 5 85.98 4.45
 15 5 5 85.48 4.19
 15 -5 5 92.44 4.48
 15 -5 5 83.98 4.13
 15 5 6 261.42 7.3
 15 5 6 269.52 7.07
 15 -5 6 272.82 7.15
 15 -5 6 256.54 6.64
 15 5 7 -0.15 0.8
 15 -5 7 -0.14 0.9
 15 5 8 244.37 5.88
 15 -5 8 234.01 5.4
 15 5 9 1.69 0.69
 15 -5 9 1.64 0.56
 15 7 -8 95.25 3.06
 15 -7 -8 102.86 3.04
 15 7 -7 99.15 3.5
 15 -7 -7 102.78 3.34
 15 -7 -6 5.57 1.13
 15 7 -6 5.23 1.07
 15 -7 -5 15.75 1.47
 15 7 -5 14.78 1.71
 15 -7 -5 14.94 1.66
 15 -7 -4 81.06 3.34
 15 -7 -4 83.02 3.37
 15 7 -4 81.92 3.79
 15 -7 -3 0.61 0.87
 15 7 -3 0.47 0.96
 15 -7 -2 243.46 6.29
 15 7 -2 228.32 6.06
 15 7 -2 245.47 6.7
 15 7 -1 -0.27 0.86
 15 -7 -1 2.46 1.06
 15 7 -1 -0.38 1.01
 15 -7 0 214.78 6.15
 15 7 0 208.47 5.9
 15 7 0 225.26 6.22
 15 7 0 223.96 6.46
 15 -7 1 74.79 3.7
 15 7 1 70.79 3.46
 15 7 1 72.19 3.61
 15 -7 1 72.56 3.81
 15 7 1 71.61 3.66
 15 7 2 30.18 2.27
 15 7 2 32.87 2.52
 15 -7 2 31.27 2.4
 15 -7 2 32.4 2.57
 15 7 3 114.99 4.18
 15 7 3 123.28 4.53
 15 -7 3 117.76 4.35
 15 -7 3 121.89 4.64
 15 7 4 -0.09 0.54
 15 7 4 0.96 0.76
 15 -7 4 0.31 0.81
 15 -7 4 0.92 0.91
 15 7 5 4.71 1
 15 7 5 3.96 1.02
 15 -7 5 5.55 1.16
 15 7 6 88.93 3.05
 15 7 6 89.39 3.3
 15 -7 6 90.95 3.22
 15 -7 7 1.58 0.63
 15 9 0 90.17 2.73
 15 -9 0 83.36 2.62
 15 -9 1 7.54 0.9
 16 0 -12 38.29 1.72
 16 0 -11 -0.78 0.57
 16 0 -10 156.41 4.82
 16 0 -9 0.39 0.75
 16 0 -9 0.08 0.91
 16 0 -8 708.29 11.93
 16 0 -8 676.2 11.19
 16 0 -7 0.63 1.03
 16 0 -7 -0.48 1.18
 16 0 -6 105.69 5.06
 16 0 -6 105.14 4.94
 16 0 -5 0.98 1.04
 16 0 -5 0.96 1.17
 16 0 -4 226.33 7.6
 16 0 -4 223.01 7.33
 16 0 -3 -0.68 1.02
 16 0 -3 0.43 1.02
 16 0 -2 109.18 5.48
 16 0 -2 112.27 5.18
 16 0 -1 0.45 1.03
 16 0 -1 -0.47 1.11
 16 0 0 50.91 3.78
 16 0 0 58 3.67
 16 0 1 -0.19 0.99
 16 0 1 -1.57 1.11
 16 0 2 143.67 5.95
 16 0 2 143.2 6.2
 16 0 3 -0.47 0.94
 16 0 4 486.41 10.64
 16 0 5 0.96 0.81
 16 0 5 0.44 1.14
 16 0 6 82.6 4.11
 16 0 6 85.13 4.28
 16 0 6 80.63 4.01
 16 0 7 -0.52 0.94
 16 0 7 0.45 0.98
 16 0 8 43.97 2.44
 16 0 8 53.38 3.01
 16 0 9 -0.32 0.77
 16 0 10 5.18 0.88
 16 2 -11 10.59 0.98
 16 -2 -11 16.03 1.41
 16 2 -10 0.95 0.61
 16 -2 -10 -0.94 0.64
 16 2 -9 0.59 0.86
 16 -2 -9 0.92 0.8
 16 2 -9 0.12 0.89
 16 -2 -9 -0.11 0.79
 16 2 -8 120.59 4.66
 16 -2 -8 111.51 4.58
 16 -2 -8 108.49 4.39
 16 2 -8 113.75 4.6
 16 -2 -8 108.35 4.4
 16 2 -7 88.88 4.25
 16 -2 -7 83.22 4.16
 16 -2 -7 78.67 4.07
 16 2 -7 89.45 4.39
 16 -2 -7 86.14 4.11
 16 2 -6 427.14 9.62
 16 -2 -6 424.05 9.68
 16 -2 -6 424.32 9.64
 16 2 -6 430.12 9.72
 16 -2 -6 410.24 9.09
 16 2 -5 15.18 2.05
 16 -2 -5 14.23 1.96
 16 -2 -5 14.66 2.17
 16 2 -5 15.85 2.18
 16 -2 -5 15.43 2.06
 16 2 -4 25.65 2.58
 16 -2 -4 22.81 2.43
 16 -2 -4 24.02 2.63
 16 2 -4 24.25 2.62
 16 -2 -4 23.77 2.33
 16 2 -3 17.11 2.27
 16 -2 -3 20.64 2.45
 16 -2 -3 17.56 2.14
 16 -2 -3 16.83 2.25
 16 2 -3 15.86 2.19
 16 -2 -3 16.19 2.05
 16 2 -2 158.05 6.43
 16 -2 -2 149.26 6.07
 16 -2 -2 152.23 6.02
 16 -2 -2 155.7 6.15
 16 2 -2 152.56 5.87
 16 -2 -2 149.86 5.31
 16 2 -1 108.92 5.4
 16 -2 -1 100.41 5.04
 16 -2 -1 106.24 5.17
 16 -2 -1 102.76 4.97
 16 2 -1 103.87 4.76
 16 2 0 71.73 4.45
 16 -2 0 77.15 4.44
 16 -2 0 78.08 4.6
 16 -2 0 75.23 4.19
 16 2 0 76.45 3.9
 16 2 1 164.85 6.62
 16 -2 1 162.63 6.35
 16 -2 1 160.09 6.54
 16 -2 1 160.19 5.89
 16 2 2 277.67 8.48
 16 -2 2 286.52 8.77
 16 -2 2 265.14 7.01
 16 -2 2 275.79 7.33
 16 2 3 5.22 1.55
 16 -2 3 3.92 1.47
 16 -2 3 2.84 1.08
 16 2 4 91.95 4.86
 16 -2 4 94.3 4.87
 16 -2 4 98.69 4.48
 16 2 5 182.01 6.58
 16 -2 5 173.15 6.35
 16 -2 5 175.2 5.8
 16 2 6 451.18 9.51
 16 2 6 446.03 9.91
 16 -2 6 437.95 9.45
 16 2 6 432.77 8.88
 16 -2 6 445.29 8.94
 16 2 7 38.73 2.77
 16 -2 7 38.55 2.66
 16 2 7 34.06 2.25
 16 -2 7 41.98 2.78
 16 2 8 35.92 2.46
 16 -2 8 30.26 2.12
 16 -2 8 37.63 2.47
 16 2 9 2.2 0.86
 16 -2 9 1.94 0.77
 16 2 9 1.05 0.76
 16 -2 10 18.85 1.33
 16 2 10 20.76 1.36
 16 4 -10 3.13 0.74
 16 4 -10 4.24 0.85
 16 4 -9 10.8 1.32
 16 4 -9 9.84 1.3
 16 -4 -9 9.86 1.3
 16 4 -8 116.09 4.19
 16 4 -8 116.06 4.19
 16 -4 -8 118.63 4.17
 16 -4 -7 0.8 1.06
 16 -4 -7 -1.53 1.03
 16 4 -7 -0.01 0.77
 16 4 -6 113.24 4.21
 16 -4 -6 128.41 4.96
 16 4 -6 118.02 4.7
 16 -4 -6 117.9 4.56
 16 -4 -5 6.67 1.49
 16 4 -5 4.97 1.08
 16 -4 -5 5.59 1.51
 16 4 -5 6.52 1.34
 16 4 -4 475.54 9.46
 16 -4 -4 496.2 10.37
 16 4 -4 478.26 9.77
 16 -4 -4 472.8 9.15
 16 -4 -3 -0.08 0.87
 16 4 -3 1.27 1.04
 16 -4 -3 0.27 1.2
 16 4 -3 0.03 0.85
 16 4 -2 230.75 6.94
 16 -4 -2 253.26 7.55
 16 4 -2 235.77 6.97
 16 -4 -1 2.98 1.19
 16 -4 -1 5.2 1.53
 16 4 -1 9.18 1.49
 16 4 -1 8.07 1.54
 16 -4 0 167.6 6.13
 16 -4 0 171.45 6.1
 16 4 0 169.5 5.91
 16 4 1 5.16 1.52
 16 -4 1 5.36 1.51
 16 -4 1 6.17 1.57
 16 4 1 6.25 1.51
 16 -4 2 963.78 14.64
 16 -4 2 990.87 14.49
 16 4 3 79.96 4.42
 16 -4 3 83.85 4.38
 16 -4 3 77.13 3.99
 16 4 4 461.27 10.18
 16 -4 4 442.61 9.6
 16 -4 4 431.03 8.44
 16 -4 4 441.94 8.93
 16 4 5 4.73 1.35
 16 -4 5 4.78 1.38
 16 -4 5 3.95 1.26
 16 -4 5 3.23 1.1
 16 4 6 181.37 5.72
 16 4 6 175.02 5.79
 16 -4 6 171.45 5.42
 16 -4 6 163.78 4.97
 16 4 7 4.32 1.17
 16 -4 7 5.33 1.19
 16 4 8 6.25 1.11
 16 -4 8 6.65 1.02
 16 4 9 23.74 1.56
 16 4 9 19.33 1.31
 16 6 -8 100.46 3.04
 16 6 -8 107.32 3.24
 16 -6 -8 110.86 3.12
 16 -6 -7 1.24 0.82
 16 6 -7 1.81 0.8
 16 6 -6 357.19 7
 16 -6 -6 324.19 6.17
 16 6 -5 37.84 2.49
 16 -6 -5 38.5 2.33
 16 -6 -4 418.61 6.88
 16 6 -4 454.45 8.56
 16 -6 -3 41.79 2.45
 16 6 -3 40.83 2.73
 16 -6 -2 9.89 1.44
 16 6 -2 8.5 1.44
 16 -6 -1 4.75 1.17
 16 6 -1 5.2 1.18
 16 6 -1 3.13 1.13
 16 6 0 51.85 3.11
 16 6 0 52.07 3.08
 16 6 1 29.01 2.41
 16 -6 1 32.6 2.39
 16 -6 1 34.57 2.66
 16 6 2 491.65 9.18
 16 -6 2 489.5 8.83
 16 -6 2 517.34 9.5
 16 6 3 8.17 1.4
 16 -6 3 7.21 1.35
 16 -6 3 8.61 1.44
 16 6 4 287.1 6.61
 16 -6 4 289.88 6.49
 16 -6 4 286.66 6.47
 16 6 5 0.44 0.66
 16 -6 5 1.54 0.89
 16 6 6 70.24 2.84
 16 -6 6 73.12 2.86
 16 6 7 68.36 2.41
 16 -6 7 63.29 2.25
 16 8 -4 24.06 1.41
 16 -8 -3 4.86 0.83
 16 8 -3 6.24 0.91
 16 -8 -2 77.43 2.75
 16 -8 -1 33.38 1.88
 16 -8 0 -0.58 0.62
 16 -8 1 4.43 0.83
 16 -8 2 34.05 1.81
 17 1 -10 32.7 1.8
 17 -1 -10 39.36 2.08
 17 1 -9 28.75 1.97
 17 -1 -9 31.11 2.12
 17 -1 -9 27.02 1.9
 17 1 -9 27.25 1.96
 17 1 -8 39.23 2.54
 17 -1 -8 38.45 2.53
 17 -1 -8 32.16 2.3
 17 1 -8 36.34 2.46
 17 1 -7 10.52 1.55
 17 -1 -7 12.09 1.58
 17 -1 -7 12.02 1.66
 17 1 -7 11.73 1.73
 17 1 -6 6.22 1.38
 17 -1 -6 6.44 1.28
 17 -1 -6 8.39 1.65
 17 1 -6 6.68 1.52
 17 1 -5 -0.14 0.82
 17 -1 -5 0.03 0.71
 17 -1 -5 0.33 1.11
 17 1 -5 -0.3 1.06
 17 1 -4 327.29 8.55
 17 -1 -4 339.41 8.65
 17 -1 -4 343.28 8.54
 17 1 -4 330.27 8.29
 17 1 -3 8.83 1.66
 17 -1 -3 8.68 1.62
 17 -1 -3 7.3 1.45
 17 -1 -3 7.5 1.59
 17 1 -3 8.13 1.62
 17 1 -2 174.97 6.45
 17 -1 -2 176.12 6.41
 17 -1 -2 175.02 6.13
 17 1 -2 174.85 5.99
 17 1 -1 -0.6 1.04
 17 -1 -1 -1.52 1.09
 17 -1 -1 -0.96 1.07
 17 1 -1 1.11 0.98
 17 1 0 298.78 8.49
 17 -1 0 297.03 8.37
 17 -1 0 310.56 7.77
 17 1 0 297.84 7.38
 17 1 1 73.19 4.17
 17 -1 1 78.63 4.32
 17 -1 1 78.07 4.4
 17 -1 1 78.54 3.82
 17 1 2 151.72 5.88
 17 -1 2 148.76 5.95
 17 1 3 16.13 2.09
 17 -1 3 14.43 2.21
 17 1 4 43.61 3.11
 17 -1 4 43.14 3.22
 17 -1 4 46.06 2.84
 17 1 5 40.35 2.85
 17 -1 5 41.25 2.94
 17 1 5 39.73 2.86
 17 -1 5 35.08 2.47
 17 1 5 40.96 2.68
 17 -1 6 274.18 6.71
 17 1 6 267.41 6.41
 17 -1 6 272.49 6.34
 17 1 6 286.75 6.52
 17 -1 7 12.33 1.43
 17 1 7 9 1.14
 17 -1 7 11.69 1.48
 17 1 7 12.5 1.52
 17 -1 8 168.04 4.29
 17 1 8 171.77 4.35
 17 -1 9 2.29 0.6
 17 1 9 1.38 0.6
 17 -3 -9 25.4 1.64
 17 3 -9 22.23 1.62
 17 3 -8 55.68 2.42
 17 -3 -8 67.25 2.92
 17 -3 -8 58.19 2.69
 17 3 -8 64.99 2.96
 17 -3 -7 1.03 0.94
 17 3 -7 1.64 0.68
 17 -3 -7 0.64 0.6
 17 -3 -7 1.04 0.91
 17 3 -7 0.87 0.84
 17 3 -6 11.98 1.42
 17 -3 -6 12.44 1.53
 17 -3 -6 12.23 1.67
 17 3 -6 15.01 1.84
 17 -3 -6 13.02 1.65
 17 -3 -5 4.69 1.2
 17 3 -5 4.34 1.12
 17 -3 -5 3.84 1.07
 17 -3 -5 4.39 1.42
 17 3 -5 4.46 1.3
 17 3 -4 50.46 3.15
 17 -3 -4 49.61 3.05
 17 -3 -4 49.18 3.25
 17 3 -4 50.48 3.14
 17 -3 -4 48.72 2.86
 17 3 -3 7.49 1.45
 17 -3 -3 8.35 1.35
 17 -3 -3 9.12 1.7
 17 3 -3 6.65 1.41
 17 3 -2 452.35 9.63
 17 -3 -2 451.66 9.25
 17 -3 -2 447.27 9.48
 17 3 -2 426.07 8.67
 17 3 -1 0.05 0.73
 17 -3 -1 1.05 0.86
 17 -3 -1 -0.25 0.88
 17 -3 -1 -0.51 1.04
 17 3 -1 1.7 0.79
 17 3 0 543.15 11.06
 17 -3 0 538.88 9.96
 17 -3 0 542.36 10.49
 17 -3 0 560.13 10.28
 17 3 1 6.69 1.56
 17 -3 1 7.98 1.52
 17 -3 1 8.17 1.43
 17 3 2 103.36 4.84
 17 -3 2 99.3 4.59
 17 -3 2 107.25 4.26
 17 3 3 0.52 0.84
 17 -3 3 1.12 0.97
 17 -3 3 0.16 0.79
 17 3 4 1.19 0.96
 17 -3 4 1.89 1.18
 17 3 5 21.11 2.09
 17 -3 5 21.8 2.04
 17 -3 5 24.31 1.93
 17 3 6 247.05 6.02
 17 -3 6 240.89 5.91
 17 3 7 5.79 1.09
 17 -3 7 4.53 1
 17 -3 7 4.56 0.99
 17 3 8 99.85 3.04
 17 3 8 99.74 2.95
 17 5 -8 15.74 1.25
 17 5 -8 15.68 1.18
 17 -5 -8 17.82 1.28
 17 -5 -7 1.67 0.71
 17 5 -7 1.74 0.72
 17 5 -7 2.51 0.73
 17 -5 -6 1.02 0.73
 17 5 -6 0.98 0.72
 17 5 -6 0.26 0.61
 17 5 -5 95.02 3.54
 17 5 -5 96.51 3.6
 17 -5 -5 90.58 3.25
 17 5 -4 131.7 4.21
 17 5 -4 121.63 4.18
 17 -5 -3 -0.24 0.88
 17 5 -3 -0.79 0.8
 17 5 -3 1.48 0.91
 17 5 -2 222.67 5.26
 17 5 -2 249.41 6.14
 17 5 -1 5.27 1.22
 17 5 -1 6.89 1.3
 17 5 0 155.82 5.32
 17 5 1 15.84 1.84
 17 -5 1 15.99 1.76
 17 -5 1 18.05 1.91
 17 5 2 108.53 4.35
 17 -5 2 99.11 3.92
 17 -5 2 98.59 3.91
 17 5 3 46.35 2.83
 17 -5 3 46.14 2.7
 17 -5 3 45.53 2.55
 17 5 4 11.17 1.47
 17 -5 4 9.88 1.31
 17 -5 4 10.95 1.29
 17 5 5 9.93 1.3
 17 -5 5 8.02 1.17
 17 5 6 75.74 2.84
 17 -5 6 69.97 2.62
 17 -7 -4 75.98 2.57
 17 7 -4 70.2 2.39
 17 -7 -3 37.58 1.95
 17 7 -3 36.31 1.85
 17 -7 -2 31.14 1.86
 17 -7 -1 9.88 1.18
 17 -7 0 280.38 5.32
 17 -7 1 3.39 0.8
 17 -7 2 54.08 2.21
 18 0 -9 0.22 0.39
 18 0 -8 128.32 3.9
 18 0 -8 118.73 3.67
 18 0 -7 0.83 0.72
 18 0 -7 -0.85 0.87
 18 0 -6 43.18 2.69
 18 0 -6 46.38 2.75
 18 0 -5 0.13 0.77
 18 0 -5 0.57 0.89
 18 0 -4 2.83 0.96
 18 0 -4 2.19 1.04
 18 0 -3 0.39 0.77
 18 0 -3 -0.23 0.98
 18 0 -2 88.84 4.29
 18 0 -2 83.94 3.89
 18 0 -1 0.45 0.89
 18 0 -1 0.81 0.87
 18 0 0 39.39 2.54
 18 0 1 0.12 0.9
 18 0 2 5.64 1.38
 18 0 3 -0.46 0.96
 18 0 4 21.92 2.08
 18 0 5 1.02 0.87
 18 0 6 46.99 2.33
 18 0 6 45.79 2.23
 18 0 7 -0.03 0.55
 18 -2 -9 4.2 0.65
 18 2 -8 161.48 3.8
 18 -2 -8 197.73 4.5
 18 -2 -8 172.9 4.05
 18 2 -8 185.08 4.34
 18 2 -7 83.92 3.15
 18 -2 -7 90.89 3.35
 18 -2 -7 83.38 3.26
 18 2 -7 88.03 3.37
 18 2 -6 137.6 4.37
 18 -2 -6 134.84 4.35
 18 -2 -6 128.48 4.29
 18 2 -6 135.48 4.37
 18 2 -5 2.35 0.99
 18 -2 -5 2.49 0.87
 18 -2 -5 1.28 0.94
 18 2 -5 1.49 0.94
 18 2 -4 37.8 2.61
 18 -2 -4 39.2 2.6
 18 -2 -4 42.2 2.75
 18 2 -4 37.2 2.54
 18 2 -3 4.94 1.21
 18 -2 -3 5.35 1.14
 18 -2 -3 3.27 1.16
 18 2 -3 4.9 1.21
 18 2 -2 1.01 0.92
 18 -2 -2 1.96 0.91
 18 -2 -2 2.19 1.06
 18 2 -2 3.16 1.03
 18 2 -1 14.02 1.86
 18 -2 -1 12.31 1.63
 18 -2 -1 11.12 1.63
 18 -2 -1 12.73 1.69
 18 2 -1 11.6 1.47
 18 2 0 86.97 4.15
 18 -2 0 87.14 3.99
 18 -2 0 80.78 3.56
 18 2 1 100.11 4.4
 18 -2 1 103.68 4.38
 18 -2 1 99.15 3.71
 18 2 2 203.27 6.1
 18 -2 2 212.22 6.16
 18 2 3 0.22 0.81
 18 -2 3 0.1 0.89
 18 2 4 446.63 8.39
 18 -2 4 442.33 8.25
 18 2 4 424.9 7.95
 18 -2 5 2.87 1
 18 2 5 2.73 0.86
 18 -2 6 100.58 3.31
 18 2 6 76.3 2.56
 18 2 7 3.25 0.63
 18 4 -7 9.65 1.04
 18 -4 -6 60.48 2.67
 18 4 -6 194.96 4.5
 18 -4 -5 32.7 2.13
 18 4 -5 31.45 1.96
 18 -4 -4 218.03 5.47
 18 4 -4 202.54 4.85
 18 -4 -3 4.44 1.12
 18 4 -3 2.48 0.87
 18 4 -2 24.4 2.09
 18 -4 -2 23.22 2.02
 18 4 -2 23.36 1.65
 18 4 -1 6.08 1.31
 18 4 0 293.86 6.94
 18 -4 0 281.08 6.09
 18 4 1 19.43 1.92
 18 -4 1 20.19 1.78
 18 -4 1 19.18 1.62
 18 4 2 185.37 5.37
 18 -4 2 182.22 4.95
 18 4 3 0.31 0.67
 18 -4 3 0.19 0.71
 18 4 4 127.26 3.89
 18 4 4 129.52 4.11
 18 -4 4 120.33 3.76
 18 4 5 6.86 1.02
 18 -4 5 6.36 0.99
 18 -6 -4 18.69 1.27
 18 -6 -3 -0.85 0.5
 18 6 -2 0.1 0.47
 18 -6 -2 0.87 0.53
 18 6 -1 4.58 0.77
 18 -6 -1 3.71 0.72
 18 6 0 0.13 0.44
 18 -6 0 0.44 0.5
 18 6 1 43.59 1.92
 18 -6 1 39.77 1.8
 19 1 -7 16.94 1.26
 19 -1 -7 18.65 1.33
 19 -1 -7 15.31 1.26
 19 1 -7 16.23 1.28
 19 1 -6 27.5 1.77
 19 -1 -6 27.7 1.78
 19 -1 -6 27.66 1.82
 19 1 -6 28.22 1.8
 19 1 -5 7.99 1.14
 19 -1 -5 7.63 1.06
 19 -1 -5 7.15 1.17
 19 1 -5 7.46 1.11
 19 1 -4 131.48 4.25
 19 -1 -4 130.12 4.18
 19 -1 -4 137.5 4.18
 19 1 -4 131.59 4.02
 19 1 -3 22.17 1.9
 19 -1 -3 20.13 1.82
 19 -1 -3 20.67 1.74
 19 1 -3 18.99 1.66
 19 -1 -2 163.51 4.89
 19 1 -2 148.84 4.53
 19 -1 -2 159.47 4.49
 19 1 -2 157.27 4.31
 19 -1 -1 1 0.68
 19 1 -1 -0.22 0.84
 19 -1 -1 1.15 0.7
 19 -1 0 253 6.01
 19 1 0 263.33 6.26
 19 -1 1 16.22 1.71
 19 1 1 17.76 1.82
 19 -1 2 56.83 2.87
 19 1 2 56.42 2.92
 19 -1 3 21.27 1.74
 19 1 3 22.13 1.82
 19 -1 4 94.32 3.28
 19 1 4 94.09 3.23
 19 -1 5 6.32 0.9
 19 1 5 5.34 0.78
 19 -3 -6 32.44 1.7
 19 3 -6 48.8 1.96
 19 -3 -5 3.27 0.76
 19 3 -5 3.74 0.78
 19 3 -4 126.33 3.8
 19 -3 -4 130.69 3.79
 19 3 -3 25.53 1.86
 19 -3 -3 26.9 1.83
 19 3 -3 22.99 1.53
 19 3 -2 226.63 4.27
 19 -3 -2 225.9 4.32
 19 3 -1 18.24 1.67
 19 3 0 39.52 2.36
 19 3 1 65.5 2.95
 19 -3 1 60.22 2.61
 19 3 2 11.27 1.32
 19 -3 2 10.66 1.2
 19 3 2 10.86 1.32
 19 3 3 18.69 1.5
 19 -3 3 19.13 1.48
 19 3 3 15.07 1.29
 19 -3 4 30.96 1.67
 19 5 -1 9.76 1.02
 19 5 0 53.73 2.11
 20 0 -4 4.61 0.69
 20 0 -3 0.29 0.43
 20 0 0 73.7 2.65
 20 0 1 -0.46 0.55
 20 0 2 320.45 5.27
 20 0 3 0.13 0.37
 20 2 -1 50.13 2.1
 20 2 0 168.98 3.84
 20 2 1 7.61 0.91
 20 2 2 49 1.95

_iucr_refine_instructions_details
;
TITL 001MPa in C2/c
    k.res
    created by SHELXL-2017/1 at 07:52:17 on 05-Nov-2019
REM Old TITL k_a.res in C2/c
REM SHELXT solution in C2/c
REM R1 0.080, Rweak 0.002, Alpha 0.012, Orientation as input
REM Formula found by SHELXT: C18 N5 O16 Zn2
CELL 1.54184 16.2789 10.7307 14.5393 90 93.017 90
ZERR 4 0.0003 0.0002 0.0003 0 0.002 0
LATT 7
SYMM -X,+Y,0.5-Z
SFAC C H N O Zn
UNIT 64 120 16 76 8
DFIX 1 0.05 O2W H2W
DFIX 2 0.05 O12 H2W

L.S. 44 0 0
PLAN  2
RTAB OO O12 H2W
RTAB OO O12 O2W
RTAB OO O12 H2W O2W
RTAB no O11 H13c
RTAB NO O11 N13
RTAB NP O11 H13c N13
RTAB OO O2 H1Wb
RTAB OO O2 O1W
RTAB OO O2 H1Wb O1W
RTAB ON O2 H3a
RTAB ON O2 N3
RTAB ON O2 H3a N3
CONF C1 C2 C3 N3
CONF C1 C2 C3 C4
CONF N3 C3 C4 O3
CONF O2 C1 C2 C3
CONF C11 C12 C13 N13
CONF C11 C12 C13 C14
CONF N13 C13 C14 O13
CONF O12 C11 C12 C13
CONF Zn1 O1 C1 C2
CONF Zn1 O11 C11 C12
eqiv_$1 1.5-x, 0.5-y, 1-z
eqiv_$2 x,-1+y,z
eqiv_$3 1-x,2-y,1-z
eqiv_$4 1.5-x, 1.5-y, 1-z
eqiv_$5 -0.5+x,0.5+y,z
list 4
fmap 2 53
acta
OMIT 1 1 0
REM <olex2.extras>
REM <HklSrc "%.\\k.hkl">
REM </olex2.extras>

WGHT    0.048500    2.539100
EXTI    0.000247
FVAR       0.32323
ZN1   5    0.730510    0.504040    0.449948    11.00000    0.02411    0.02488 =
         0.02837   -0.00047   -0.00019    0.00207
O4    4    0.679553    0.873791    0.553870    11.00000    0.02684    0.03304 =
         0.04291   -0.00185    0.00482   -0.00373
O2    4    0.548892    0.761592    0.397926    11.00000    0.02904    0.02849 =
         0.03801    0.00116   -0.00524    0.00523
O1    4    0.639181    0.608798    0.404872    11.00000    0.03201    0.03755 =
         0.03050   -0.00089    0.00129    0.01233
O14   4    0.760087    0.048373    0.419620    11.00000    0.03167    0.04132 =
         0.03573    0.00957   -0.00016   -0.00739
O11   4    0.754213    0.374971    0.362642    11.00000    0.02797    0.04283 =
         0.05298   -0.02270   -0.00154    0.00141
O13   4    0.876163    0.145706    0.458994    11.00000    0.04260    0.04665 =
         0.03336    0.00682   -0.00841   -0.01162
O12   4    0.629299    0.330249    0.302251    11.00000    0.02596    0.04714 =
         0.05569   -0.00836   -0.00425    0.00705
O3    4    0.577581    1.006393    0.581531    11.00000    0.03437    0.02618 =
         0.06492   -0.00068   -0.00233    0.00054
N13   3    0.891398    0.252306    0.295762    11.00000    0.02386    0.03661 =
         0.03278    0.00817    0.00207    0.00022
AFIX 137
H13A  2    0.903187    0.261555    0.237071    11.00000   -1.20000
H13B  2    0.935939    0.226055    0.328246    11.00000   -1.20000
H13C  2    0.875212    0.325043    0.317995    11.00000   -1.20000
AFIX   6

O1W   4    0.607442    0.987621    0.333385    11.00000    0.04797    0.04791 =
         0.05429   -0.00514    0.00596   -0.00978
H1WA  2    0.656195    0.995068    0.356718    11.00000   -1.50000
H1WB  2    0.587075    0.927730    0.362908    11.00000   -1.50000
AFIX   0

N3    3    0.465949    0.820542    0.568684    11.00000    0.02876    0.03450 =
         0.04656   -0.00588    0.00483   -0.00200
AFIX 137
H3A   2    0.460761    0.844930    0.510159    11.00000   -1.20000
H3B   2    0.450471    0.882073    0.604991    11.00000   -1.20000
H3C   2    0.434350    0.754130    0.576642    11.00000   -1.20000
AFIX   0

O2W   4    0.500000    0.520612    0.250000    10.50000    0.04073    0.04752 =
         0.10705    0.00000   -0.02001    0.00000
H2W   2    0.537341    0.465549    0.255072    11.00000    0.07513
C1    1    0.590197    0.681414    0.442818    11.00000    0.01947    0.02200 =
         0.03271   -0.00105   -0.00153   -0.00164
C4    1    0.606655    0.901149    0.573280    11.00000    0.02692    0.02722 =
         0.02574   -0.00027   -0.00244   -0.00174
C11   1    0.703870    0.311741    0.311608    11.00000    0.02572    0.02686 =
         0.02811    0.00108    0.00067    0.00176
C14   1    0.820940    0.118187    0.402398    11.00000    0.02732    0.02347 =
         0.03043    0.00167    0.00050    0.00270
C12   1    0.743104    0.207305    0.259427    11.00000    0.02666    0.02994 =
         0.02645   -0.00208   -0.00167    0.00185
AFIX  23
H12A  2    0.752243    0.236250    0.197594    11.00000   -1.20000
H12B  2    0.704622    0.138344    0.254133    11.00000   -1.20000
AFIX   0
C13   1    0.824308    0.159158    0.302406    11.00000    0.02508    0.02555 =
         0.02775   -0.00076    0.00178    0.00249
AFIX  13
H13   2    0.839674    0.085974    0.266833    11.00000   -1.20000
AFIX   0
C3    1    0.552978    0.788056    0.592429    11.00000    0.02857    0.02671 =
         0.03414   -0.00221    0.00561   -0.00056
AFIX  13
H3    2    0.557823    0.772736    0.658942    11.00000   -1.20000
AFIX   0
C2    1    0.579286    0.669175    0.545103    11.00000    0.03392    0.02287 =
         0.03428    0.00133    0.00596    0.00039
AFIX  23
H2A   2    0.630849    0.641146    0.574586    11.00000   -1.20000
H2B   2    0.538475    0.605224    0.554575    11.00000   -1.20000
AFIX   0
HKLF 4


REM  001MPa in C2/c
REM R1 =  0.0295 for    2468 Fo > 4sig(Fo)  and  0.0315 for all    2632 data
REM    196 parameters refined using      2 restraints

END  
     
WGHT      0.0485      2.5392 

REM Highest difference peak  0.600,  deepest hole -0.404,  1-sigma level  0.063
Q1    1   0.5555  0.9983  0.2874  11.00000  0.05    0.60
Q2    1   0.5039  0.7956  0.6591  11.00000  0.05    0.59

  REM The information below was added by Olex2.
  REM
  REM R1 = 0.0295 for 2468 Fo > 4sig(Fo) and 0.0315 for all 10497 data
  REM n/a parameters refined using n/a restraints
  REM Highest difference peak 0.60, deepest hole -0.40
  REM Mean Shift 0, Max Shift 0.000.

  REM +++ Tabular Listing of Refinement Information +++
  REM R1_all = 0.0315
  REM R1_gt = 0.0295
  REM wR_ref = 0.0862
  REM GOOF = 1.107
  REM Shift_max = 0.000
  REM Shift_mean = 0
  REM Reflections_all = 10497
  REM Reflections_gt = 2468
  REM Parameters = n/a
  REM Hole = -0.40
  REM Peak = 0.60
  REM Flack = n/a 
;
_olex2_submission_special_instructions  'No special instructions were received'

# and

#==============================================================================

data_Zn-aspartate_sesquihydrate_0_05GPa 
_database_code_depnum_ccdc_archive 'CCDC 1972146'

_audit_creation_date               2019-09-16
# start Validation Reply Form
_vrf_PLAT029_zinc-aspartate_sesquihydrate_0_05GPa
;
PROBLEM: _diffrn_measured_fraction_theta_full value Low .      0.160 Why?  
RESPONSE: Due to the specificity of the applied measuring 
technique and use of a diamond-anvil cell limiting the access 
of the X-ray radiation to the measured sample, and therefore 
lowering the measured fraction of the theta angle.
;
_vrf_PLAT341_zinc-aspartate_sesquihydrate_0_05GPa
;
PROBLEM: Low Bond Precision on  C-C Bonds ...............      0.031 Ang.  
RESPONSE: Low precision of bond length due to limited access 
to reciprocal lattice due to the specificity of the applied 
measuring technique and use of a diamond-anvil cell.
;
# end Validation Reply Form
_audit_creation_method
;
Olex2 1.2
(compiled 2018.05.29 svn.r3508 for OlexSys, GUI svn.r5506)
;
_shelx_SHELXL_version_number       '2017/1'
_audit_contact_author_address      
;Faculty of Chemistry,
Adam Mickiewicz University in Ponzan,
Uniwersytetu Poznanskiego 8, 61-614  Poznan
Poland
;
_audit_contact_author_email       katran@amu.edu.pl
_audit_contact_author_name         'Katrusiak, Andrzej'
_audit_contact_author_phone        ?

_publ_contact_author_address      
;Faculty of Chemistry,
Adam Mickiewicz University in Ponzan,
Uniwersytetu Poznanskiego 8, 61-614  Poznan
Poland
;
loop_
_publ_contact_author_email       
katran@amu.edu.pl
kinga.roszak@amu.edu.pl
loop_
_publ_contact_author_name        
'Katrusiak, Andrzej'
'Roszak, Kinga'
_publ_contact_author_phone        ?

loop_
_publ_author_name
   'Katrusiak, Andrzej'
   'Roszak, Kinga'
loop_
_publ_author_footnote
; Faculty of Chemistry,
Adam Mickiewicz University in Ponzan,
Uniwersytetu Poznanskiego 8, 61-614  Poznan
Poland
;
_publ_author_address
;Faculty of Chemistry,
Adam Mickiewicz University in Ponzan,
Uniwersytetu Poznanskiego 8, 61-614  Poznan
Poland
;
_publ_contact_author_id_orcid      0000-0002-1439-7278
_publ_section_references
;
Dolomanov, O.V., Bourhis, L.J., Gildea, R.J, Howard, J.A.K. & Puschmann, H.
 (2009), J. Appl. Cryst. 42, 339-341.

Sheldrick, G.M. (2008). Acta Cryst. A64, 112-122.

Sheldrick, G.M. (2015). Acta Cryst. C71, 3-8.
;
_chemical_name_common              
; 
zinc-aspartate sesquihydrate 
;
_chemical_name_systematic          ?
_chemical_formula_moiety           'C16 H24 N4 O16 Zn2, 3(H2 O)'
_chemical_formula_sum              'C16 H30 N4 O19 Zn2'
_chemical_formula_weight           713.18
_chemical_melting_point            ?
loop_
  _atom_type_symbol
  _atom_type_description
  _atom_type_scat_dispersion_real
  _atom_type_scat_dispersion_imag
  _atom_type_scat_source
 'C' 'C' 0.0033 0.0016 'International Tables Vol C Tables 4.2.6.8 and 6.1.1.4'
 'H' 'H' 0.0000 0.0000 'International Tables Vol C Tables 4.2.6.8 and 6.1.1.4'
 'N' 'N' 0.0061 0.0033 'International Tables Vol C Tables 4.2.6.8 and 6.1.1.4'
 'O' 'O' 0.0106 0.0060 'International Tables Vol C Tables 4.2.6.8 and 6.1.1.4'
 'Zn' 'Zn' 0.2839 1.4301 'International Tables Vol C Tables 4.2.6.8 and 6.1.1.4'

_shelx_space_group_comment
;
The symmetry employed for this shelxl refinement is uniquely defined
by the following loop, which should always be used as a source of
symmetry information in preference to the above space-group names.
They are only intended as comments.
;
_space_group_crystal_system        'monoclinic'
_space_group_IT_number             15
_space_group_name_H-M_alt          'C 1 2/c 1'
_space_group_name_Hall             '-C 2yc'
loop_
  _space_group_symop_operation_xyz
 'x, y, z'
 '-x, y, -z+1/2'
 'x+1/2, y+1/2, z'
 '-x+1/2, y+1/2, -z+1/2'
 '-x, -y, -z'
 'x, -y, z-1/2'
 '-x+1/2, -y+1/2, -z'
 'x+1/2, -y+1/2, z-1/2'

_cell_length_a                     16.210(4)
_cell_length_b                     10.6863(6)
_cell_length_c                     14.4936(9)
_cell_angle_alpha                  90
_cell_angle_beta                   92.95(3)
_cell_angle_gamma                  90
_cell_volume                       2507.3(7)
_cell_formula_units_Z              4
_cell_measurement_reflns_used      351
_cell_measurement_temperature      296(2)
_cell_measurement_pressure         50000 
_cell_measurement_theta_max        26.413
_cell_measurement_theta_min        3.813
_shelx_estimated_absorpt_T_max     ?
_shelx_estimated_absorpt_T_min     ?
_exptl_absorpt_coefficient_mu      2.013
_exptl_absorpt_correction_T_max    0.904
_exptl_absorpt_correction_T_min    0.675
_exptl_absorpt_correction_type     'integration'
_exptl_absorpt_process_details    
; 
Correction for absorption was made using XEMP (SHELXTL, 
Sheldrick (2015).
; 
_exptl_special_details 
; 
Data were collected at room temperature and pressure of 0.05(2) GPa
 (50000 kPa) with the crystal obtained by the in-situ high-pressure
 crystallization technique. Pressure was determined by monitoring 
the shift of the ruby R1-fluorescence line.
; 
_exptl_crystal_colour              colourless
_exptl_crystal_density_diffrn      1.889
_exptl_crystal_density_meas        ?
_exptl_crystal_density_method      'not measured'
_exptl_crystal_description         plate
_exptl_crystal_F_000               1464
_exptl_crystal_size_max            0.20
_exptl_crystal_size_mid            0.20
_exptl_crystal_size_min            0.05
_exptl_transmission_factor_max     ?
_exptl_transmission_factor_min     ?
_diffrn_reflns_av_R_equivalents    0.0235
_diffrn_reflns_av_unetI/netI       0.0101
_diffrn_reflns_Laue_measured_fraction_full  0.160
_diffrn_reflns_Laue_measured_fraction_max  0.146
_diffrn_reflns_limit_h_max         2
_diffrn_reflns_limit_h_min         -3
_diffrn_reflns_limit_k_max         13
_diffrn_reflns_limit_k_min         -12
_diffrn_reflns_limit_l_max         17
_diffrn_reflns_limit_l_min         -18
_diffrn_reflns_number              4042
_diffrn_reflns_point_group_measured_fraction_full  0.160
_diffrn_reflns_point_group_measured_fraction_max  0.146
_diffrn_reflns_theta_full          25.242
_diffrn_reflns_theta_max           26.413
_diffrn_reflns_theta_min           3.813
_diffrn_ambient_temperature        296(2)
_diffrn_detector_area_resol_mean   ?
_diffrn_measured_fraction_theta_full  0.160
_diffrn_measured_fraction_theta_max  0.146
_diffrn_measurement_device_type    'multiwire proportional'
_diffrn_measurement_method         'omega scan'
_diffrn_standards_number           12
_diffrn_standards_interval_count   84
_diffrn_standards_interval_time    2
_diffrn_standards_decay_%          0
_diffrn_radiation_type             MoK\a
_diffrn_radiation_wavelength       0.71073
_diffrn_source                     'sealed x-ray tube'
_reflns_Friedel_coverage           0.000
_reflns_Friedel_fraction_full      .
_reflns_Friedel_fraction_max       .
_reflns_number_gt                  351
_reflns_number_total               378
_reflns_special_details
;
 Reflections were merged by SHELXL according to the crystal
 class for the calculation of statistics and refinement.
 
 _reflns_Friedel_fraction is defined as the number of unique
 Friedel pairs measured divided by the number that would be
 possible theoretically, ignoring centric projections and
 systematic absences.
;
_reflns_threshold_expression       'I > 2\s(I)'
_computing_cell_refinement         ?
_computing_data_collection         ?
_computing_data_reduction          ?
_computing_molecular_graphics      'Olex2 (Dolomanov et al., 2009)'
_computing_publication_material    'Olex2 (Dolomanov et al., 2009)'
_computing_structure_refinement    'ShelXL (Sheldrick, 2015)'
_computing_structure_solution      'ShelXS (Sheldrick, 2008)'
_refine_diff_density_max           0.113
_refine_diff_density_min           -0.115
_refine_diff_density_rms           0.023
_refine_ls_goodness_of_fit_ref     1.101
_refine_ls_hydrogen_treatment      mixed
_refine_ls_matrix_type             full
_refine_ls_number_parameters       199
_refine_ls_number_reflns           378
_refine_ls_number_restraints       127
_refine_ls_R_factor_all            0.0231
_refine_ls_R_factor_gt             0.0210
_refine_ls_restrained_S_all        0.949
_refine_ls_shift/su_max            0.000
_refine_ls_shift/su_mean           0.000
_refine_ls_structure_factor_coef   Fsqd
_refine_ls_weighting_details      
 'w=1/[\s^2^(Fo^2^)+(0.0404P)^2^+5.4767P] where P=(Fo^2^+2Fc^2^)/3'
_refine_ls_weighting_scheme        calc
_refine_ls_wR_factor_gt            0.0519
_refine_ls_wR_factor_ref           0.0540
_refine_special_details            ?
_olex2_refinement_description
;
1. Fixed Uiso
 At 1.2 times of:
  All C(H) groups, All C(H,H) groups, All N(H,H,H) groups, All O(H,H) groups
2. Restrained distances
 H2W-O2W
 0.85 with sigma of 0.05
 O12-H2W
 2 with sigma of 0.05
 O1W-H1WA
 0.85 with sigma of 0.05
 O1W-H1WB
 0.85 with sigma of 0.05
 O14_$5-H1WA
 2 with sigma of 0.1
 H1WA-H1WB
 1.34 with sigma of 0.05
 O2-H1WB
 2 with sigma of 0.05
3. Uiso/Uaniso restraints and constraints
Uanis(O13) \\sim Ueq, Uanis(C12) \\sim Ueq, Uanis(O14) \\sim Ueq, Uanis(C13)
\\sim Ueq, Uanis(N13) \\sim Ueq, Uanis(C14) \\sim Ueq, Uanis(O12) \\sim Ueq,
Uanis(O11) \\sim Ueq, Uanis(Zn1) \\sim Ueq, Uanis(O1) \\sim Ueq, Uanis(O2W)
\\sim Ueq, Uanis(O2) \\sim Ueq, Uanis(C4) \\sim Ueq, Uanis(O1W) \\sim Ueq,
Uanis(N3) \\sim Ueq, Uanis(C11) \\sim Ueq, Uanis(O4) \\sim Ueq, Uanis(O3) \\sim
Ueq, Uanis(C2) \\sim Ueq, Uanis(C1) \\sim Ueq: with sigma of 0.004 and sigma
for terminal atoms of 0.008
4.a Ternary CH refined with riding coordinates:
 C13(H13), C3(H3)
4.b Secondary CH2 refined with riding coordinates:
 C12(H12A,H12B), C2(H2A,H2B)
4.c Idealised Me refined as rotating group:
 N13(H13A,H13B,H13C), N3(H3A,H3B,H3C)
;
_atom_sites_solution_hydrogens     mixed
_atom_sites_solution_primary       direct
_atom_sites_solution_secondary     ?
loop_
  _atom_site_label
  _atom_site_type_symbol
  _atom_site_fract_x
  _atom_site_fract_y
  _atom_site_fract_z
  _atom_site_U_iso_or_equiv
  _atom_site_adp_type
  _atom_site_occupancy
  _atom_site_site_symmetry_order
  _atom_site_calc_flag
  _atom_site_refinement_flags_posn
  _atom_site_refinement_flags_adp
  _atom_site_refinement_flags_occupancy
  _atom_site_disorder_assembly
  _atom_site_disorder_group
 Zn1 Zn 0.7318(4) 0.50459(6) 0.45038(5) 0.024(2) Uani 1 1 d . U . . .
 O4 O 0.681(3) 0.8726(9) 0.5540(5) 0.034(3) Uani 1 1 d . U . . .
 O2 O 0.5485(13) 0.7608(3) 0.3983(3) 0.030(5) Uani 1 1 d D U . . .
 O1 O 0.639(2) 0.6086(4) 0.4051(3) 0.030(3) Uani 1 1 d . U . . .
 O14 O 0.7580(15) 0.0475(5) 0.4184(3) 0.036(3) Uani 1 1 d D U . . .
 O11 O 0.7551(15) 0.3755(4) 0.3623(3) 0.044(3) Uani 1 1 d . U . . .
 O13 O 0.877(2) 0.1447(5) 0.4588(3) 0.035(5) Uani 1 1 d . U . . .
 O12 O 0.626(2) 0.3323(8) 0.3014(6) 0.049(6) Uani 1 1 d D U . . .
 O3 O 0.577(2) 1.0065(4) 0.5825(5) 0.039(5) Uani 1 1 d . U . . .
 N13 N 0.888(2) 0.2514(5) 0.2948(4) 0.030(5) Uani 1 1 d . U . . .
 H13A H 0.9032 0.2616 0.2371 0.037 Uiso 1 1 calc R . . . . 
 H13B H 0.9359 0.2261 0.3282 0.037 Uiso 1 1 calc R . . . . 
 H13C H 0.8752 0.3250 0.3180 0.037 Uiso 1 1 calc R . . . . 
 O1W O 0.6051(17) 0.9874(9) 0.3316(8) 0.052(5) Uani 1 1 d D U . . .
 H1WA H 0.657(4) 0.994(13) 0.338(10) 0.063 Uiso 1 1 d DR . . . .
 H1WB H 0.593(10) 0.928(6) 0.367(5) 0.063 Uiso 1 1 d DR . . . .
 N3 N 0.469(4) 0.8203(10) 0.5689(6) 0.037(6) Uani 1 1 d . U . . .
 H3A H 0.4608 0.8449 0.5102 0.044 Uiso 1 1 calc R . . .  .
 H3B H 0.4505 0.8821 0.6050 0.044 Uiso 1 1 calc R . . . .
 H3C H 0.4344 0.7541 0.5766 0.044 Uiso 1 1 calc R . . . .
 O2W O 0.500000 0.5205(9) 0.250000 0.072(6) Uani 1 2 d DS TU P . .
 H2W H 0.538(7) 0.472(6) 0.278(5) 0.06(4) Uiso 1 1 d D . . . .
 C1 C 0.590(4) 0.6807(6) 0.4423(5) 0.024(3) Uani 1 1 d . U . . .
 C4 C 0.607(4) 0.9019(9) 0.5728(7) 0.023(4) Uani 1 1 d . U . . .
 C11 C 0.706(4) 0.3138(13) 0.3099(8) 0.023(4) Uani 1 1 d . U . . .
 C14 C 0.820(3) 0.1175(6) 0.4020(5) 0.022(3) Uani 1 1 d . U . . .
 C12 C 0.743(3) 0.2076(6) 0.2584(4) 0.024(3) Uani 1 1 d . U . . .
 H12A H 0.703756 0.139443 0.254129 0.029 Uiso 1 1 calc R . . . .
 H12B H 0.752479 0.235219 0.196003 0.029 Uiso 1 1 calc R . . . .
 C13 C 0.823(2) 0.1588(6) 0.3011(4) 0.025(3) Uani 1 1 d . U . . .
 H13 H 0.839066 0.085722 0.265171 0.030 Uiso 1 1 calc R . . . .
 C3 C 0.554(3) 0.7880(10) 0.5930(8) 0.06(6) Uani 1 1 d . . . . .
 H3 H 0.558567 0.773291 0.659759 0.075 Uiso 1 1 calc R . . . .
 C2 C 0.5767(19) 0.6678(5) 0.5459(4) 0.024(3) Uani 1 1 d . U . . .
 H2A H 0.533177 0.607083 0.553838 0.029 Uiso 1 1 calc R . . . .
 H2B H 0.626809 0.635126 0.576370 0.029 Uiso 1 1 calc R . . . .

loop_
  _atom_site_aniso_label
  _atom_site_aniso_U_11
  _atom_site_aniso_U_22
  _atom_site_aniso_U_33
  _atom_site_aniso_U_23
  _atom_site_aniso_U_13
  _atom_site_aniso_U_12
 Zn1 0.027(7) 0.0229(5) 0.0231(6) -0.0007(3) -0.0012(19) -0.0005(14)
 O4 0.034(7) 0.031(3) 0.038(3) -0.003(3) 0.005(5) -0.001(6)
 O2 0.031(14) 0.0264(19) 0.0316(19) 0.0045(17) -0.007(6) 0.010(7)
 O1 0.030(7) 0.035(2) 0.0256(19) -0.0013(18) 0.001(5) 0.004(5)
 O14 0.036(7) 0.039(2) 0.033(2) 0.010(2) 0.002(5) -0.001(5)
 O11 0.044(7) 0.042(2) 0.046(2) -0.021(2) -0.002(5) -0.001(5)
 O13 0.033(14) 0.043(2) 0.029(2) 0.005(2) 0.000(8) -0.005(8)
 O12 0.049(15) 0.045(5) 0.054(5) -0.011(3) 0.002(9) -0.004(9)
 O3 0.037(14) 0.027(3) 0.052(3) -0.0010(19) 0.014(9) 0.007(8)
 N13 0.031(14) 0.032(3) 0.028(3) 0.006(2) 0.007(8) -0.007(9)
 O1W 0.053(14) 0.043(3) 0.061(3) -0.006(2) 0.010(9) -0.005(8)
 N3 0.038(14) 0.033(5) 0.039(4) -0.005(3) 0.000(10) 0.002(10)
 O2W 0.072(14) 0.044(4) 0.099(6) 0.000 -0.001(10) 0.000
 C1 0.024(7) 0.021(3) 0.027(3) -0.001(3) 0.000(6) -0.002(6)
 C4 0.023(8) 0.022(5) 0.024(4) -0.002(3) 0.002(6) -0.002(6)
 C11 0.023(8) 0.023(4) 0.024(4) 0.001(3) 0.001(6) 0.000(6)
 C14 0.022(7) 0.021(3) 0.024(3) -0.001(3) 0.003(5) 0.000(5)
 C12 0.024(7) 0.024(2) 0.024(3) 0.000(2) 0.003(5) 0.001(5)
 C13 0.024(7) 0.024(3) 0.026(3) 0.002(2) 0.002(5) -0.001(5)
 C3 0.13(19) 0.024(5) 0.035(5) -0.001(3) 0.010(19) -0.015(17)
 C2 0.024(7) 0.020(2) 0.029(3) 0.002(2) 0.003(5) 0.003(5)

_geom_special_details
;
 All esds (except the esd in the dihedral angle between two l.s. planes)
 are estimated using the full covariance matrix.  The cell esds are taken
 into account individually in the estimation of esds in distances, angles
 and torsion angles; correlations between esds in cell parameters are only
 used when they are defined by crystal symmetry.  An approximate (isotropic)
 treatment of cell esds is used for estimating esds involving l.s. planes.
;
loop_
  _geom_bond_atom_site_label_1
  _geom_bond_atom_site_label_2
  _geom_bond_distance
  _geom_bond_site_symmetry_2
  _geom_bond_publ_flag
 Zn1 O4 1.94(4) 7_666 ?
 Zn1 O1 1.96(3) . ?
 Zn1 O14 1.980(4) 7_656 ?
 Zn1 O11 1.930(7) . ?
 O4 C4 1.28(8) . ?
 O2 C1 1.25(3) . ?
 O1 C1 1.24(5) . ?
 O14 C14 1.29(4) . ?
 O11 C11 1.26(4) . ?
 O13 C14 1.23(3) . ?
 O12 C11 1.32(8) . ?
 O3 C4 1.23(3) . ?
 N13 C13 1.45(3) . ?
 N3 C3 1.44(10) . ?
 C1 C2 1.535(17) . ?
 C4 C3 1.52(5) . ?
 C11 C12 1.50(3) . ?
 C14 C13 1.531(10) . ?
 C12 C13 1.50(5) . ?
 C3 C2 1.509(19) . ?

loop_
  _geom_angle_atom_site_label_1
  _geom_angle_atom_site_label_2
  _geom_angle_atom_site_label_3
  _geom_angle
  _geom_angle_site_symmetry_1
  _geom_angle_site_symmetry_3
  _geom_angle_publ_flag
 O4 Zn1 O1 99.1(12) 7_666 . ?
 O4 Zn1 O14 101.3(7) 7_666 7_656 ?
 O1 Zn1 O14 120.4(8) . 7_656 ?
 O11 Zn1 O4 107.1(9) . 7_666 ?
 O11 Zn1 O1 110.9(5) . . ?
 O11 Zn1 O14 115.1(3) . 7_656 ?
 C4 O4 Zn1 122.5(13) . 7_666 ?
 C1 O1 Zn1 134.4(13) . . ?
 C14 O14 Zn1 108.2(11) . 7_656 ?
 C11 O11 Zn1 129(2) . . ?
 O2 C1 C2 117(3) . . ?
 O1 C1 O2 122.9(10) . . ?
 O1 C1 C2 120(2) . . ?
 O4 C4 C3 112.6(19) . . ?
 O3 C4 O4 129(4) . . ?
 O3 C4 C3 119(5) . . ?
 O11 C11 O12 125(2) . . ?
 O11 C11 C12 116(4) . . ?
 O12 C11 C12 119(3) . . ?
 O14 C14 C13 114(2) . . ?
 O13 C14 O14 125.2(11) . . ?
 O13 C14 C13 121(3) . . ?
 C13 C12 C11 114.7(19) . . ?
 N13 C13 C14 108.4(16) . . ?
 N13 C13 C12 110.5(13) . . ?
 C12 C13 C14 115(2) . . ?
 N3 C3 C4 107(2) . . ?
 N3 C3 C2 110(2) . . ?
 C2 C3 C4 116(3) . . ?
 C3 C2 C1 114.6(9) . . ?

loop_
  _geom_torsion_atom_site_label_1
  _geom_torsion_atom_site_label_2
  _geom_torsion_atom_site_label_3
  _geom_torsion_atom_site_label_4
  _geom_torsion
  _geom_torsion_site_symmetry_1
  _geom_torsion_site_symmetry_2
  _geom_torsion_site_symmetry_3
  _geom_torsion_site_symmetry_4
  _geom_torsion_publ_flag
 Zn1 O4 C4 C3 167.4(8) . 7_666 7_666 7_666 ?
 Zn1 O1 C1 C2 -22(6) . . . . ?
 Zn1 O14 C14 C13 -176.6(14) . 7_656 7_656 7_656 ?
 Zn1 O11 C11 C12 -172.1(9) . . . . ?
 O2 C1 C2 C3 -32(4) . . . . ?
 O12 C11 C12 C13 -154.5(19) . . . . ?
 N13 C13 C14 O13 -13(3) . . . . ?
 N3 C3 C4 O3 32(2) . . . . ?
 C1 C2 C3 N3 75(4) . . . . ?
 C1 C2 C3 C4 -47(4) . . . . ?
 C11 C12 C13 N13 -68(2) . . . . ?
 C11 C12 C13 C14 55(2) . . . . ?

loop_
  _refln_index_h
  _refln_index_k
  _refln_index_l
  _refln_F_squared_meas
  _refln_F_squared_sigma
 0 0 4 167.94 5.36
 0 0 -4 171.34 6.06
 0 0 -4 170.92 6.14
 0 0 -4 174.37 6.16
 0 0 5 2.86 1.01
 0 0 -5 3.06 1.19
 0 0 -5 3.17 1.69
 0 0 -5 0.78 1.04
 0 0 6 9147.96 49.06
 0 0 -6 9099.29 53.6
 0 0 -6 9342.55 44.8
 0 0 -6 9274.66 48
 0 0 -6 9229.69 54.88
 0 0 -6 9223.75 55.16
 0 0 6 9109.51 45.28
 0 0 -7 6.03 3.04
 0 0 -7 6.7 2.94
 0 0 7 7.25 2.84
 0 0 -7 7.32 2.07
 0 0 7 12.51 3.45
 0 0 -7 9.32 3.06
 0 0 -7 7.92 2.52
 0 0 7 6.82 2.45
 0 0 8 9765.87 68.25
 0 0 8 9631.94 59.74
 0 0 -8 9727.76 65.16
 0 0 8 9746.72 55.96
 0 0 -8 9688.69 54.33
 0 0 -8 9767.1 66.15
 0 0 -8 9738.59 57.9
 0 0 -8 9798.24 66.37
 0 0 8 9668.67 66.04
 0 0 -9 0.69 2.14
 0 0 9 -3.9 3.35
 0 0 -9 1.79 2.49
 0 0 9 3.05 2.97
 0 0 9 1.9 2.11
 0 0 9 3.9 2.83
 0 0 -9 -0.94 2.22
 0 0 -9 -3.31 2.14
 0 0 -9 2.56 2.71
 0 0 9 0.77 1.76
 0 0 -10 1124.07 23.19
 0 0 10 1029.68 22.65
 0 0 10 1010.37 24.68
 0 0 10 1060.76 25.91
 0 0 10 1056.44 25.4
 0 0 -10 1020.1 24.49
 0 0 -10 1035.97 24.89
 0 0 -10 1083.92 25.34
 0 0 -11 -5.15 4.7
 0 0 11 -5.28 4.39
 0 0 11 -3.39 4.6
 0 0 11 -1.84 3.38
 0 0 -11 -0.2 3.58
 0 0 -11 1.13 2.98
 0 0 -12 551.02 20.55
 0 0 -12 539.23 20.5
 0 0 12 521.64 20.38
 0 0 12 531.97 20.29
 0 0 -12 509.66 19.86
 0 0 12 554.27 21.51
 0 0 -13 -2.6 4.43
 0 0 -13 -0.07 4.17
 0 0 13 2.35 4.82
 0 0 13 -0.1 4.2
 0 0 13 8.26 5.56
 0 0 -13 -4.89 4.7
 0 0 14 153.45 13.32
 0 0 14 154.4 12.98
 0 0 14 173.27 13.99
 0 0 -14 149.69 12.21
 0 0 -14 147.6 12.53
 0 0 -14 153.29 13.11
 0 0 15 4.18 5.85
 0 0 15 -3.94 6.7
 0 0 -15 -8.41 5.4
 0 0 -15 -13.58 6.7
 0 0 15 -0.53 5
 0 0 -15 -7.79 6.03
 0 0 16 24.79 9.04
 0 0 16 34.41 8.99
 0 0 -16 18.8 6.72
 0 0 -16 15.06 6.47
 0 0 -16 28.81 7.32
 0 0 16 31.44 8.27
 0 0 -17 4.95 7.22
 0 0 17 -5.27 6.56
 0 0 17 0.76 6.14
 0 0 17 -9.12 8.87
 0 0 -17 8.89 6.26
 0 -2 0 749.56 10.64
 0 -2 -1 832.9 11.82
 0 2 1 887.49 12.1
 0 -2 1 850.91 11.68
 0 -2 -2 5514.07 32.32
 0 2 2 5465.17 31.85
 0 -2 -3 5788.68 34.59
 0 -2 3 5733.54 32.08
 0 2 -3 5830.85 35.27
 0 2 3 5836.85 34.54
 0 2 -3 5822.84 36.45
 0 2 3 5836.54 36.55
 0 -2 -3 5730.69 35.85
 0 2 -3 5742.25 34.16
 0 -2 -3 5845.14 33.64
 0 2 3 5824.45 34.57
 0 -2 -3 5714.21 33.52
 0 -2 4 8.5 1.63
 0 -2 4 9.47 2.05
 0 2 4 12.35 2.7
 0 2 -4 6.9 1.79
 0 -2 -4 13.38 2.15
 0 2 -4 10.7 2.27
 0 2 4 4.67 1.48
 0 2 -4 11.09 2.63
 0 2 4 12.93 2.39
 0 -2 5 5815.59 42.6
 0 2 -5 5811.15 41.82
 0 -2 -5 5778.89 34.89
 0 -2 -5 5822.87 35.59
 0 -2 5 5643.6 33.97
 0 -2 -5 5785.88 42.1
 0 -2 -5 5841.04 37.8
 0 2 5 5927.06 38.61
 0 2 -5 5782.06 42.88
 0 2 -5 5855.17 43
 0 -2 -5 5804.99 42.58
 0 -2 -5 5781.96 36.75
 0 2 5 5666.22 42.68
 0 2 5 5891.97 38.18
 0 2 -6 282.18 7.71
 0 2 6 288.02 10.7
 0 2 6 296.99 10.68
 0 -2 -6 293.77 10.49
 0 -2 -6 279.17 8.68
 0 -2 -6 291.51 9.03
 0 -2 -6 289.83 10.31
 0 -2 -6 283.74 8.7
 0 2 6 302.58 9.23
 0 2 -6 292.97 10.06
 0 -2 6 284.63 9.6
 0 -2 6 262.42 7.66
 0 2 -6 269.13 9
 0 2 -6 268.37 10.17
 0 2 6 278.04 8.77
 0 -2 -6 286.41 8.73
 0 -2 6 271.6 9.82
 0 2 6 284.85 9.18
 0 2 6 287.05 8.97
 0 2 -6 287.16 10.41
 0 -2 7 122.84 7.16
 0 2 7 133.95 7.01
 0 2 7 137.24 7.9
 0 2 7 129.54 7.84
 0 2 7 125.99 6.23
 0 -2 -7 133.23 6.76
 0 -2 7 131.49 5.4
 0 2 7 134.89 6.57
 0 2 -7 137.72 7.95
 0 2 -7 130.1 5.56
 0 -2 7 133.79 6.23
 0 2 -7 129.28 7.24
 0 -2 7 138.72 8
 0 -2 -7 138.62 6.39
 0 -2 7 139.13 7.37
 0 2 -7 135.28 7.85
 0 -2 -7 147.24 7.87
 0 -2 -7 134.87 7.85
 0 2 7 137.61 6.91
 0 2 -7 128.82 6.95
 0 -2 -7 131.44 6.76
 0 -2 -7 140.75 6.48
 0 2 8 1014.61 22.96
 0 -2 8 1004.64 20.97
 0 2 -8 1032.81 22.7
 0 2 -8 1043.62 21.13
 0 2 8 1031.03 20.61
 0 -2 -8 1042.16 20.18
 0 2 8 996.9 18.43
 0 -2 -8 1036.19 20.38
 0 2 -8 952.51 20.16
 0 -2 -8 1068.34 18.4
 0 -2 -8 1067.71 18.53
 0 2 8 1031.71 20.85
 0 2 8 1012.35 18.81
 0 -2 8 1062.7 21.87
 0 -2 -8 1046.85 22.58
 0 2 -8 993.62 22.37
 0 -2 8 1030.16 23.12
 0 -2 -8 1026.53 21.72
 0 2 8 1019.76 22.26
 0 -2 -9 255.16 11.08
 0 2 -9 252.88 11.39
 0 -2 -9 249.24 10.91
 0 -2 -9 272.16 12.66
 0 2 9 252.22 12.53
 0 -2 9 246.65 11.13
 0 -2 -9 270.86 12
 0 2 9 259.69 11.41
 0 -2 9 262.35 11.89
 0 2 9 266.56 11.54
 0 2 -9 262.91 12.46
 0 -2 9 263.7 12.59
 0 2 9 267.99 12.39
 0 2 -9 250.15 12.15
 0 2 -9 232.53 10.9
 0 -2 10 2706 40.44
 0 2 10 2677.13 38.61
 0 -2 -10 2582.04 38.36
 0 -2 -10 2739.6 38.02
 0 2 10 2619.58 39.8
 0 -2 -10 2847.85 42.58
 0 2 10 2740.94 39.44
 0 -2 10 2629.18 41.43
 0 2 -10 2748.93 41.94
 0 2 10 2639.45 41.97
 0 -2 -10 2693.77 38.3
 0 2 -10 2590.24 38.35
 0 -2 10 2701.22 38.58
 0 2 -10 2668.13 38.06
 0 -2 10 2771.89 42.9
 0 2 -10 2708.97 41.72
 0 -2 -11 148.79 10.18
 0 -2 11 160.79 11.11
 0 2 -11 149.05 10.26
 0 -2 11 145.9 11.03
 0 2 -11 135.45 9.44
 0 -2 -11 136.78 9.43
 0 2 -11 150.69 11.17
 0 -2 11 139.64 9.7
 0 2 11 140.52 9.96
 0 2 11 157.46 10.84
 0 2 11 151.78 10.72
 0 2 11 158.94 11.5
 0 -2 11 147.25 10.74
 0 -2 -11 159.27 11.21
 0 2 -11 155.21 10.89
 0 -2 -11 155.26 10.48
 0 -2 12 130.9 11.44
 0 -2 -12 116.64 10.54
 0 -2 12 122.54 10.61
 0 2 12 125.18 11.25
 0 -2 12 125.32 10.67
 0 2 12 126.06 10.2
 0 2 12 135.8 11.02
 0 2 -12 115.77 10.28
 0 2 -12 113.95 9.86
 0 -2 -12 130.13 10.46
 0 2 12 125.96 10.52
 0 2 -12 108.65 9.96
 0 -2 -12 125.44 9.92
 0 -2 -12 118.54 9.53
 0 -2 -13 19.42 5.32
 0 -2 13 17.38 5.97
 0 -2 13 4.37 5.27
 0 -2 -13 13.91 5.86
 0 2 -13 28.38 7.08
 0 -2 13 26.5 6.42
 0 2 13 18.26 7.01
 0 2 -13 18.31 5.07
 0 2 13 12.65 4.76
 0 2 13 26.04 6.48
 0 -2 -13 18.81 5.34
 0 2 -13 18.23 5.41
 0 2 13 18.04 5.85
 0 -2 -13 22.9 5.72
 0 -2 14 10.08 5.94
 0 2 14 24.58 7.12
 0 -2 14 8.11 5.54
 0 2 -14 9.52 5.19
 0 -2 -14 6.7 4.9
 0 -2 -14 10.51 5.68
 0 2 -14 -0.19 5.48
 0 2 -14 4.83 4.32
 0 -2 14 16.1 6.97
 0 2 14 11.97 7.15
 0 2 -15 3.19 5.13
 0 2 -15 1.64 5.1
 0 2 -15 7.24 5.7
 0 2 15 12.93 6.69
 0 -2 -15 0.16 5.25
 0 -2 15 -1.62 5.84
 0 -2 15 1.06 6.04
 0 -2 15 4.07 5.29
 0 -2 -16 -0.76 5.7
 0 2 -16 8.09 6.91
 0 2 16 0.48 8.45
 0 -2 16 2.15 6.5
 0 -2 16 3.36 7.14
 0 2 -16 0.72 5.82
 0 2 -16 6.84 6.68
 0 -2 16 15.4 7.53
 0 -2 17 28.66 9.56
 0 -2 17 19.66 9
 0 -2 -17 19.31 7.99
 0 -2 17 16.18 7.6
 0 2 -17 2.04 6.03
 0 2 -17 15.07 7.51
 0 4 0 2437.44 27.83
 0 4 0 2410.65 26.8
 0 -4 0 2429.75 27.27
 0 -4 0 2335.63 25.79
 0 -4 0 2413.76 24.08
 0 -4 0 2299.78 26.33
 0 -4 0 2330.61 21.74
 0 4 0 2386.11 22.93
 0 4 0 2363.58 24.4
 0 4 0 2443.3 27.05
 0 4 1 79.48 5.22
 0 4 -1 80.3 3.9
 0 -4 1 81.62 4.85
 0 -4 -1 82.12 5.26
 0 -4 -1 80.7 5.03
 0 -4 1 73.75 4.57
 0 -4 1 81.3 5.11
 0 -4 -1 79.46 4.44
 0 -4 1 71.65 4.59
 0 -4 -1 78.25 4.06
 0 4 1 81.94 5.18
 0 -4 1 78.68 3.62
 0 4 1 81.15 4.71
 0 4 1 78.83 4.19
 0 4 -1 79.67 4.83
 0 4 -1 86.22 5.49
 0 -4 -1 76.45 5.03
 0 4 1 85.37 5.42
 0 4 -1 77.08 4.81
 0 4 -1 75.56 4.74
 0 4 -2 60.4 4.63
 0 4 2 63.99 4.54
 0 4 2 60.04 3.46
 0 -4 -2 64.03 4.7
 0 -4 -2 59.27 4.25
 0 4 -2 58.14 3.6
 0 4 -2 60.82 3.8
 0 -4 -2 57.97 3.19
 0 4 -2 61.44 4.72
 0 4 2 64.16 4.84
 0 -4 2 61.58 4.6
 0 -4 2 62.17 4.1
 0 -4 2 58.41 3.96
 0 -4 -2 64.19 4.42
 0 4 -2 59.75 4.17
 0 -4 2 61.24 3.75
 0 -4 -2 57.99 4.58
 0 4 -2 65.84 4.28
 0 4 2 53.37 4.24
 0 -4 2 65.54 4.9
 0 4 2 60.59 4.81
 0 -4 3 33.27 2.96
 0 -4 3 31.36 2.82
 0 -4 3 30.81 3.52
 0 4 -3 28.23 2.75
 0 4 -3 33.5 3.72
 0 4 -3 34.63 3.2
 0 -4 3 33.87 3.22
 0 -4 -3 34 3.6
 0 4 3 33.01 3.78
 0 -4 -3 30.18 2.79
 0 -4 -3 32.2 3.25
 0 -4 -3 32.94 3.63
 0 -4 3 34.05 3.87
 0 4 -3 31.71 3.18
 0 4 -3 34.69 3.85
 0 4 -3 31.39 3.18
 0 4 3 32.27 3.77
 0 4 3 33.45 3.39
 0 4 3 37.05 3.26
 0 4 3 34.5 3.85
 0 -4 -3 34.56 3.88
 0 4 4 349.6 11.74
 0 4 -4 314.57 10.64
 0 4 4 344.74 11.81
 0 -4 -4 328.21 9.48
 0 4 -4 360.46 9.53
 0 4 4 318.27 11.14
 0 -4 4 341.75 11.77
 0 -4 4 334.39 8.45
 0 -4 -4 316.02 9.49
 0 4 -4 306.86 11.16
 0 4 -4 326.8 10.16
 0 4 -4 336.49 10.67
 0 4 4 330.63 9.81
 0 -4 4 346.42 10.72
 0 -4 -4 331.18 11.4
 0 -4 4 335.24 10.88
 0 4 -4 343.06 8.7
 0 -4 -4 339.09 11.26
 0 -4 -4 334.33 11.28
 0 -4 4 323.51 8.65
 0 4 4 346.4 10.28
 0 -4 5 1.25 1.22
 0 4 -5 0.84 1.84
 0 -4 -5 -2.51 2.32
 0 4 -5 -1.12 2.27
 0 4 -5 -1.35 2.04
 0 4 5 3.4 2.3
 0 -4 5 1.15 2.15
 0 -4 5 0.19 1.35
 0 -4 -5 -0.59 1.56
 0 -4 5 -0.49 1.66
 0 -4 -5 3.46 2.08
 0 -4 5 0.49 1.68
 0 -4 -5 1.11 1.96
 0 4 5 0.17 2.04
 0 4 5 2.97 2.35
 0 4 5 0.98 1.68
 0 -4 5 0.57 1.93
 0 -4 -5 1.51 1.95
 0 4 -5 -2.27 2.36
 0 4 5 -1.11 2.1
 0 4 -5 2.24 1.86
 0 4 -5 2.3 1.45
 0 -4 -6 238.49 9.96
 0 -4 6 242.45 11.1
 0 -4 6 226.89 9.42
 0 4 -6 236.34 9.53
 0 4 6 244.73 10.73
 0 -4 -6 244.74 10.99
 0 4 -6 238.17 8.25
 0 -4 -6 224.18 7.79
 0 -4 6 227.87 8.21
 0 -4 -6 236.28 7.63
 0 4 -6 239.6 10.88
 0 4 6 221.39 8.14
 0 4 -6 241.3 10.37
 0 4 6 227.96 10.98
 0 4 -6 222.74 10.22
 0 -4 -6 230.06 9.95
 0 -4 -6 233.06 10
 0 -4 6 257.24 10.82
 0 4 6 224.7 10.06
 0 4 6 234.46 10.26
 0 -4 -7 -0.1 2.38
 0 4 -7 4.46 2.65
 0 4 -7 -0.71 2.12
 0 4 -7 1.55 2.15
 0 4 7 -0.2 2.93
 0 -4 7 0.48 2.76
 0 -4 7 4.77 2.85
 0 -4 -7 0.79 2.51
 0 4 -7 1.85 2.56
 0 4 7 1.32 2.35
 0 -4 -7 1.59 2.27
 0 -4 -7 -2.95 2.82
 0 4 7 4.19 2.85
 0 4 -7 1.22 2.43
 0 -4 7 -0.99 2.24
 0 -4 7 3.31 2.01
 0 4 7 -2.57 2.95
 0 -4 8 697.58 17.31
 0 4 8 671.26 18.71
 0 4 8 640.58 17.99
 0 4 8 688.9 20.07
 0 -4 -8 688.23 19.17
 0 -4 -8 690.41 18.13
 0 4 8 647.18 20.19
 0 4 -8 691.76 17.03
 0 -4 -8 719.6 20.54
 0 -4 8 695.59 17.72
 0 -4 8 685.26 19.92
 0 -4 -8 696.57 18.38
 0 4 -8 679.72 20.2
 0 4 -8 692.21 19.81
 0 4 -8 702.57 17.05
 0 -4 8 686.03 20.08
 0 4 -8 682.73 19.81
 0 -4 8 685.08 20.33
 0 -4 9 186.14 11.43
 0 4 9 184.98 10.14
 0 -4 -9 171.19 9.5
 0 4 9 176.77 11.12
 0 4 -9 176.76 9.51
 0 -4 9 175.55 11.58
 0 4 -9 190.26 11.42
 0 4 -9 180.13 10.99
 0 -4 -9 167.86 10.4
 0 -4 9 198.05 10.22
 0 4 -9 176.05 11.1
 0 4 9 185.56 11.41
 0 4 9 179.29 10.31
 0 -4 -9 185.57 9.96
 0 -4 9 168.73 10.65
 0 -4 -9 178.58 10.99
 0 -4 10 542.47 20.58
 0 -4 10 608.64 19.18
 0 -4 -10 591.65 20.31
 0 4 -10 579.63 20.81
 0 4 10 589.85 21.09
 0 -4 -10 582.05 20.45
 0 4 -10 589.04 20.39
 0 4 10 560.54 20.53
 0 -4 10 541.27 19.7
 0 -4 10 580.3 21.04
 0 4 -10 584.56 20.85
 0 -4 11 51.95 7.07
 0 -4 11 68.29 8.16
 0 4 11 54.17 7.57
 0 -4 11 63.56 8.2
 0 4 11 71.94 9.02
 0 4 -11 53.83 7.66
 0 4 -11 56.55 7.66
 0 -4 -11 52.45 7.12
 0 4 -11 66.57 7.77
 0 -4 -11 63.86 8.01
 0 4 -12 106.95 10.47
 0 4 12 122.11 11.05
 0 -4 12 118.58 10.88
 0 4 -12 105.36 10.58
 0 -4 12 124.84 11.6
 0 -4 -12 125.95 10.94
 0 -4 12 113.42 10.99
 0 4 -12 127.07 10.8
 0 -4 -12 115.82 10.71
 0 4 12 122.67 11.73
 0 -4 13 0.99 5.03
 0 4 13 14.01 6.78
 0 4 -13 0.17 4.71
 0 -4 -13 -1.33 4.76
 0 -4 13 -4.89 4.95
 0 -4 13 2.23 6.34
 0 4 13 10.06 6.27
 0 4 -13 -1.19 4.21
 0 -4 -13 -2.52 5.02
 0 4 -13 -7.26 5.09
 0 4 -14 78.61 10.43
 0 -4 14 95.84 11.76
 0 4 14 88.85 11.43
 0 -4 -14 91.73 11.26
 0 -4 14 98.36 11.58
 0 -4 -14 95.16 11
 0 4 14 100.06 11.73
 0 4 -14 96.43 11.66
 0 4 15 7.28 7.4
 0 -4 15 10.85 7.12
 0 4 -15 -4.76 5.02
 0 -4 -15 0.17 6.16
 0 -4 -15 3.21 6.22
 0 -4 15 12.08 6.89
 0 4 15 3.84 7.36
 0 4 -15 -1.65 6.2
 0 4 16 6.08 8.11
 0 -4 16 20.3 7.68
 0 4 -16 10.08 6.42
 0 4 16 4.29 7.07
 0 -4 -16 18.11 7.25
 0 -4 16 -0.11 6.92
 0 4 -16 13.02 6.07
 0 4 -17 -3.32 5.98
 0 -4 -17 -8.93 6.75
 0 4 -17 -7.97 7.06
 0 6 0 6702.65 56.59
 0 6 0 6818.47 49.75
 0 6 0 6929.25 57.59
 0 -6 0 6940.07 51.17
 0 6 0 7164.46 59.83
 0 6 0 7010.07 53.02
 0 -6 0 7019.21 55.12
 0 -6 0 7087.18 46.98
 0 -6 0 7121.7 57
 0 -6 0 7167.13 58
 0 -6 -1 -1.15 2.46
 0 6 1 -1.98 2.62
 0 6 -1 -3.06 2.75
 0 6 1 0.73 2.49
 0 -6 -1 0.3 1.96
 0 -6 1 4.55 3.41
 0 6 -1 -1.1 2.21
 0 6 -1 2.54 1.97
 0 -6 -1 -1.86 2.69
 0 6 -1 0.42 2.76
 0 6 1 0.29 2.68
 0 -6 1 7.86 3
 0 -6 -1 -3.3 2.48
 0 6 1 0.41 2.1
 0 -6 1 5.19 3.22
 0 -6 1 1.91 2.69
 0 -6 -1 -1.49 2.54
 0 6 1 4.79 3.35
 0 6 -1 0.51 2.07
 0 -6 1 3.37 2.87
 0 -6 -2 1689.17 28.37
 0 -6 2 1692.72 22.18
 0 6 -2 1623.19 27.04
 0 6 -2 1657.53 21.6
 0 -6 2 1696.43 25.9
 0 -6 2 1651.36 26.44
 0 6 -2 1700.36 27.06
 0 6 -2 1656.08 28.19
 0 6 2 1643.5 29.5
 0 -6 2 1672.86 28.71
 0 -6 2 1677.32 21.79
 0 6 2 1681.75 29.4
 0 -6 -2 1712.98 22.97
 0 -6 -2 1663.02 27.46
 0 -6 -2 1642.11 28.5
 0 6 2 1712.77 28.89
 0 6 2 1564.88 26.1
 0 6 -2 1688.44 22.68
 0 6 -2 1704.89 29.74
 0 6 2 1678.03 23.43
 0 -6 2 1685.54 27.53
 0 -6 -2 1673.65 25.72
 0 -6 -3 49.27 5
 0 6 -3 44.76 4.6
 0 -6 3 45.69 4.32
 0 6 -3 43.54 5.33
 0 6 -3 46.64 5.22
 0 6 3 42.89 5.53
 0 6 -3 44.21 4.31
 0 -6 -3 45.35 4.89
 0 6 3 41.05 4.74
 0 -6 3 56.55 5.8
 0 -6 3 47.19 4.65
 0 6 3 45.15 5.52
 0 6 -3 48.12 4.38
 0 -6 3 44.27 4.54
 0 -6 -3 43.99 5.13
 0 -6 3 49.03 4.35
 0 -6 3 43.89 4.8
 0 6 3 46.8 5.26
 0 6 -3 43.67 5.17
 0 -6 -3 42.26 5.16
 0 6 -4 953.32 19.34
 0 -6 4 979.54 22.77
 0 6 -4 989.27 23.58
 0 -6 -4 1008.34 23.39
 0 -6 4 963.85 22.75
 0 -6 4 934.63 19.14
 0 6 4 945.71 21.2
 0 6 -4 947.06 20.14
 0 -6 -4 1024.48 23.33
 0 -6 4 963.26 19.77
 0 -6 4 978.18 19.87
 0 6 4 1008.11 24.16
 0 -6 -4 938.75 17.85
 0 6 4 955.7 22.5
 0 6 4 917.91 22.93
 0 6 -4 956.53 22.92
 0 6 -4 956.2 20.69
 0 6 -4 980.39 19.77
 0 -6 4 924.66 18.54
 0 -6 -4 925.68 20.46
 0 -6 -4 960.65 21.73
 0 6 -5 15.35 3.63
 0 6 -5 20.8 4.49
 0 -6 5 21.72 3.96
 0 6 5 26.65 4.96
 0 6 5 24.04 4.88
 0 6 5 25.48 4.3
 0 6 5 22.03 4.06
 0 -6 5 24.7 3.88
 0 6 -5 24.94 4.2
 0 -6 -5 22.33 4.23
 0 -6 -5 21.99 3.56
 0 6 -5 25.79 4.34
 0 -6 5 21.97 4.22
 0 6 5 18.35 4.18
 0 -6 -5 22.81 4.16
 0 -6 -5 23.58 3.62
 0 -6 -5 27.03 4.9
 0 -6 5 25.24 4.13
 0 6 -6 8.99 3.42
 0 6 6 4.57 2.62
 0 -6 6 4.64 2.88
 0 -6 6 3.66 3.11
 0 -6 -6 3.91 2.76
 0 6 6 0.67 3.34
 0 -6 -6 4.48 3.22
 0 6 -6 5.34 3.09
 0 6 6 6.73 3.61
 0 -6 -6 3.41 3.19
 0 6 -6 2.59 3.03
 0 6 6 7.21 3.84
 0 -6 -6 4.37 3.12
 0 6 -6 0.29 2.78
 0 -6 6 1.52 2.55
 0 6 6 4.58 3.65
 0 -6 6 10.63 3.46
 0 6 7 57.66 7.48
 0 6 -7 67.03 7.05
 0 -6 7 62.33 6.55
 0 6 7 69.13 7.23
 0 -6 -7 62.2 6.96
 0 -6 7 70.17 7.44
 0 6 7 59.26 7.27
 0 -6 7 57.34 6.26
 0 6 -7 66.5 7.12
 0 6 -7 62.79 6.79
 0 6 7 57.9 6.89
 0 -6 -7 66.29 7.13
 0 -6 -7 69.53 7.63
 0 6 -7 57.41 6.9
 0 -6 -7 54.97 5.87
 0 -6 7 56.62 6.52
 0 6 -8 2382.01 42.63
 0 6 -8 2441.21 41.48
 0 6 8 2543.33 41.39
 0 -6 8 2508.04 41.09
 0 -6 8 2541.92 43.18
 0 -6 -8 2613.47 41.95
 0 -6 8 2463.32 39.52
 0 -6 -8 2467.14 40.22
 0 6 8 2458.54 42.31
 0 6 8 2535.07 43.93
 0 6 -8 2553.07 41.2
 0 6 -8 2535.41 39.46
 0 6 8 2464.81 41.55
 0 -6 -8 2479.85 38.23
 0 -6 -8 2482.43 42.15
 0 6 9 128.75 10.48
 0 -6 -9 119.66 9.35
 0 -6 9 130.88 10.74
 0 6 9 138.75 11.07
 0 -6 -9 138.9 10.86
 0 -6 9 129.75 10.87
 0 6 -9 152.47 11.65
 0 6 -9 129.04 10.69
 0 -6 9 127.22 10.43
 0 6 -9 135.7 10.45
 0 6 9 137.02 10.77
 0 -6 -9 144.83 10.39
 0 -6 -9 147.23 10.82
 0 6 9 135.11 11.46
 0 6 -10 1807.77 40.18
 0 6 -10 1797.82 39.76
 0 6 10 1654.71 37.02
 0 -6 -10 1960.59 37.69
 0 -6 10 1739.94 38.98
 0 -6 -10 1885.54 40.34
 0 -6 10 1835.26 39.83
 0 -6 -10 1767.27 36.41
 0 6 -10 1819.07 39.04
 0 6 10 1723.77 38.92
 0 -6 10 1797.62 39.3
 0 -6 -10 1797.89 36.8
 0 6 10 1790.7 38.66
 0 6 10 1812.67 41.29
 0 6 11 127.42 11.76
 0 -6 -11 111.88 11.41
 0 6 -11 103.51 10.82
 0 -6 11 119.53 11.21
 0 6 11 115.63 11.72
 0 6 -11 115.24 11.55
 0 -6 -11 114.81 10.63
 0 -6 11 113.42 11.46
 0 -6 11 111.81 10.99
 0 6 11 111.93 11.64
 0 6 -11 102.41 10.89
 0 6 12 808.33 30.07
 0 -6 12 847.27 30.18
 0 6 12 876.7 31.42
 0 6 -12 831.32 29.41
 0 6 -12 831.39 29.48
 0 6 -12 814.06 29.68
 0 -6 12 850.11 29.61
 0 -6 12 837.88 30.21
 0 -6 -12 822.35 28.19
 0 -6 -12 842.89 29.8
 0 -6 13 35.42 8.09
 0 -6 13 28.93 7.58
 0 -6 -13 34.07 8.71
 0 6 -13 30.12 8.2
 0 -6 13 35.42 8.1
 0 6 -13 35.63 8.32
 0 6 -13 43.71 8.95
 0 6 13 40.87 9.76
 0 6 13 35.6 7.89
 0 -6 -13 25.41 6.95
 0 6 -14 98.52 12.44
 0 -6 14 81.75 11.65
 0 6 14 81.43 11.81
 0 6 14 72.95 11.82
 0 6 -14 81.33 11.08
 0 -6 -14 108.86 12.98
 0 6 -14 88.8 12.02
 0 -6 14 98.62 12.83
 0 -6 -14 97.28 11.71
 0 -6 14 108.45 12.98
 0 -6 15 6.83 8.01
 0 6 -15 -1.04 6.84
 0 6 15 6.31 7.61
 0 6 -15 -8.17 7.01
 0 -6 15 9.44 7.56
 0 -6 -15 -2.2 6.41
 0 -6 -15 4.79 5.9
 0 6 15 -5.48 8.24
 0 6 -16 114.64 14.8
 0 8 0 3784.02 52.42
 0 -8 0 3770.63 45.09
 0 8 0 3780.49 47.53
 0 -8 0 3948.71 50.42
 0 -8 0 3610.25 47
 0 8 0 3796.36 51.63
 0 -8 0 3684.67 49.28
 0 8 0 3726.4 50.34
 0 -8 -1 26.13 4.55
 0 8 1 24.87 5.67
 0 -8 1 32.25 5.32
 0 8 -1 43.02 6.98
 0 -8 1 31.79 5.54
 0 8 1 34.45 6.1
 0 -8 1 35.73 5.24
 0 8 1 23.95 5.35
 0 8 -1 32.62 5.71
 0 8 -1 42.1 6.01
 0 -8 1 41.19 5.9
 0 -8 -1 30.33 5.29
 0 -8 -1 28.11 5.27
 0 8 -1 34.26 6.25
 0 8 2 1192.81 29.34
 0 -8 -2 1170.67 25.36
 0 8 -2 1113.78 28.82
 0 8 -2 1190.1 27.68
 0 -8 -2 1174.9 28.26
 0 -8 2 1111.26 26.22
 0 -8 2 1085.55 27.38
 0 -8 2 1135.51 25.84
 0 8 2 1133.83 26.86
 0 -8 -2 1175.49 27.58
 0 8 2 1144.18 28.66
 0 8 2 1195.03 29.65
 0 -8 -2 1111.51 26.93
 0 8 -2 1109.55 27.82
 0 8 -2 1182.3 28.43
 0 -8 2 1172.23 26.7
 0 8 -3 6.07 3.61
 0 -8 -3 11.97 4.1
 0 8 3 12.52 4.6
 0 -8 -3 14.79 4.31
 0 -8 3 20.85 4.61
 0 8 3 5.52 4.42
 0 8 -3 10.37 4.05
 0 8 -3 7.38 3.99
 0 -8 3 17.45 4.17
 0 8 3 15 4.85
 0 8 -3 6.47 3.57
 0 -8 -3 11.9 3.42
 0 -8 -3 14.1 4.82
 0 -8 3 14.37 4.57
 0 8 3 10 4.3
 0 -8 3 16.82 4.43
 0 -8 4 11.11 3.36
 0 8 4 11.95 4.53
 0 -8 -4 12.34 4.54
 0 8 -4 17.71 5.17
 0 -8 4 14.81 4.36
 0 8 -4 7.99 4.03
 0 -8 4 8.41 3.73
 0 8 4 9.87 5.12
 0 8 4 17.85 5.28
 0 -8 -4 8.68 3.83
 0 8 -4 14.96 4.64
 0 8 4 6.48 4.1
 0 -8 -4 17.35 4.73
 0 -8 -4 10.71 3.88
 0 -8 5 70.79 7.81
 0 -8 -5 75.11 7.52
 0 -8 -5 80.54 8.45
 0 -8 5 68.17 7.72
 0 8 -5 78.13 8.93
 0 8 5 68.58 8.68
 0 8 5 70.2 7.89
 0 8 5 71.58 8.31
 0 -8 -5 75.45 8.23
 0 8 -5 71 8.29
 0 -8 -5 83.09 8.32
 0 8 5 85.9 8.82
 0 8 6 222.89 14.23
 0 -8 6 231.72 13.89
 0 -8 6 224.86 13.67
 0 8 -6 241.14 14.98
 0 8 6 223.68 14.13
 0 -8 -6 228.28 13.59
 0 8 6 201.59 13.8
 0 -8 -6 247.73 14.17
 0 -8 -6 199.82 13.32
 0 8 -6 228.01 14.19
 0 8 -7 134.17 11.15
 0 -8 -7 156.4 11.83
 0 -8 7 139.88 11.07
 0 8 7 148.38 12.34
 0 -8 7 165.01 12.43
 0 -8 -7 158.74 12.12
 0 8 -7 149.62 12.49
 0 8 7 143.86 12.19
 0 -8 -7 145.48 11.73
 0 8 7 144.75 12.22
 0 -8 -8 235.64 14.96
 0 8 8 235.9 15.63
 0 -8 8 245.92 15.52
 0 8 8 249.13 16.33
 0 -8 -8 247.42 15.27
 0 -8 8 235.82 14.89
 0 8 8 240.85 15.9
 0 8 -8 255.66 15.35
 0 -8 -8 232.1 14.66
 0 8 -8 254.53 16.48
 0 8 -8 255.19 15.18
 0 -8 9 33.72 6.73
 0 8 9 21.76 6.96
 0 8 -9 22.49 7.01
 0 8 9 25.19 7.36
 0 8 9 20.6 6.32
 0 -8 9 25.25 6.39
 0 -8 -9 22.99 5.98
 0 8 -9 24.82 7.28
 0 -8 -9 26.96 6.44
 0 -8 -9 26.57 5.95
 0 -8 9 17.57 5.73
 0 -8 10 383.5 20.88
 0 -8 -10 383.78 19.72
 0 8 10 371.04 21.09
 0 8 -10 349.25 19.9
 0 8 -10 382.39 19.31
 0 -8 10 436.16 22.05
 0 8 -10 420.94 22.34
 0 8 10 415.19 22.43
 0 -8 10 403.23 19.72
 0 8 10 396.43 21.51
 0 -8 -10 390.29 19.84
 0 -8 -10 399.89 20.99
 0 -8 11 4.03 5.86
 0 -8 -11 -3.55 6.53
 0 -8 -11 1.94 5.28
 0 8 -11 2.3 5.39
 0 -8 11 1.38 5.36
 0 8 11 6.64 7.52
 0 8 -11 -2.59 5.9
 0 -8 -11 1.21 4.45
 0 8 11 -3.92 5.63
 0 8 11 8.2 5.64
 0 -8 11 13.64 7.77
 0 8 -11 1.92 4.99
 0 8 -12 321.44 21.21
 0 8 -12 339.81 21.72
 0 -8 12 343.14 21.53
 0 -8 12 363.55 22.96
 0 8 12 356.5 22.96
 0 -8 12 336.95 20.21
 0 -8 -12 319.91 20.32
 0 -8 13 78.54 12.46
 0 8 -13 64 11.34
 0 -8 -13 73.12 11.61
 0 8 -13 70.44 11.46
 0 8 13 78.63 12.81
 0 -8 13 89.13 12.47
 0 -8 -14 51.52 10.21
 0 10 0 1198.19 34.09
 0 -10 0 1139.33 31.69
 0 10 0 999.67 32.6
 0 -10 0 1039.21 30.48
 0 10 0 1086.03 33.41
 0 -10 1 35.82 6.99
 0 10 -1 57.04 9
 0 10 -1 47.55 8.64
 0 -10 1 43.67 7.62
 0 10 -1 55.24 8.46
 0 -10 -1 25.83 6.99
 0 -10 -1 34.04 6.18
 0 10 1 41.86 8.33
 0 10 1 51.26 8.32
 0 -10 1 38.11 6.89
 0 -10 -1 37.13 6.85
 0 10 1 34.63 7.23
 0 -10 -2 555.01 22.51
 0 10 -2 572.46 23.58
 0 10 2 520.38 23.38
 0 -10 -2 543.25 22.1
 0 -10 2 564.38 21.91
 0 10 -2 566.04 23.13
 0 -10 2 536.63 22.33
 0 10 2 516.66 23.28
 0 -10 2 569.09 21.79
 0 -10 2 570.2 22.42
 0 10 -2 581.6 24.76
 0 10 2 534.57 23.74
 0 10 -2 561.19 24.34
 0 10 -3 22.22 7.21
 0 10 3 18.56 6.01
 0 -10 -3 15.85 5.01
 0 -10 3 26.93 6.03
 0 -10 -3 26.08 6.22
 0 -10 3 15.17 4.91
 0 10 3 8.79 6.25
 0 -10 -3 15.55 5.69
 0 -10 3 13.35 5.19
 0 10 3 21.05 6.32
 0 10 -3 16.16 6.03
 0 10 -3 -1.66 5.25
 0 10 4 9.71 5.8
 0 -10 -4 8.02 4.71
 0 10 -4 10.26 6.88
 0 10 4 8.83 6.5
 0 -10 -4 10.88 5.65
 0 -10 4 12.86 4.97
 0 -10 4 11.13 4.88
 0 -10 -4 17.07 6.07
 0 10 -4 6.81 4.92
 0 10 4 7.87 5.92
 0 -10 -4 10.11 4.45
 0 10 5 228.87 16.34
 0 -10 5 213.27 14.81
 0 10 5 206.42 15.34
 0 -10 -5 212.97 14.56
 0 -10 -5 224.6 15.43
 0 10 5 212.79 16.34
 0 10 -5 219.09 16.51
 0 -10 -5 219.07 14.75
 0 -10 5 205.25 14.96
 0 10 -5 227.1 16.55
 0 10 5 240.23 17.06
 0 -10 -5 246.51 15.33
 0 10 -6 193.89 15.46
 0 -10 -6 200.29 15.05
 0 10 6 210.16 16.5
 0 -10 6 197.72 14.95
 0 10 6 195.75 15.71
 0 10 -6 203.56 15.93
 0 -10 -6 210.45 14.89
 0 -10 6 205.71 15.27
 0 10 6 209.11 16.91
 0 -10 -6 218.25 15.3
 0 -10 -7 17.97 5.51
 0 10 7 18.33 8.39
 0 -10 -7 24.89 6.73
 0 -10 -7 26.26 7.13
 0 -10 7 24.28 6.66
 0 10 -7 31.25 8.23
 0 10 -7 27.96 7.97
 0 10 7 29.83 8.57
 0 -10 7 19.1 6.1
 0 10 7 18.51 6.83
 0 -10 -8 282.8 18.62
 0 10 8 275.55 20.47
 0 -10 8 279.05 18.96
 0 -10 8 304.97 20.58
 0 10 8 278.15 19.6
 0 -10 -8 267.77 17.93
 0 10 8 282.26 20.27
 0 10 -8 282.43 19.87
 0 -10 -8 266.56 17.91
 0 10 -8 253.92 18.04
 0 -10 -9 -7.07 7.47
 0 -10 9 5.32 6.63
 0 -10 9 -5.28 5.3
 0 10 9 -7.01 7.86
 0 10 9 3.33 7.32
 0 10 -9 3.4 6.09
 0 10 -9 1.44 6.31
 0 -10 -9 4.44 6.23
 0 -10 -9 4.25 6.31
 0 10 9 -1.94 6.18
 0 -10 -10 488.5 25.96
 0 10 10 482.56 28.63
 0 10 -10 395.83 24.76
 0 -10 10 467.68 25.45
 0 10 10 478.31 27.91
 0 10 10 483.09 28.13
 0 -10 -10 441.39 24.52
 0 -10 -10 471.93 25.76
 0 -10 -11 -1.69 6.82
 0 -10 -11 0.2 6.31
 0 10 11 23.58 10.4
 0 10 -11 3.72 7.02
 0 -10 -11 9.97 7.05
 0 10 11 5.9 8.04
 0 12 0 611.35 29.99
 0 -12 0 575.59 27.45
 0 12 0 592.7 30.15
 0 -12 0 611 28.08
 0 12 0 581.45 30.23
 0 -12 1 -0.13 6.28
 0 12 -1 0.99 7.86
 0 -12 -1 19.99 7.64
 0 -12 1 4.67 5.75
 0 12 1 10.39 7.41
 0 12 1 -3.2 6.7
 0 12 -1 3.23 6.76
 0 -12 1 12.27 7.51
 0 -12 -1 1.55 5.89
 0 12 -1 -1.31 6.36
 0 12 1 1.94 7.07
 0 -12 -1 4.76 5.68
 0 12 2 197.26 19.14
 0 -12 -2 207.15 16.98
 0 12 2 189.79 18.09
 0 -12 2 208.86 16.52
 0 -12 -2 204.14 16.45
 0 -12 2 212.19 17.45
 0 12 -2 201.46 18.42
 0 12 2 198.25 18.19
 0 12 -2 175.79 17.73
 0 -12 -3 181.46 16.38
 0 -12 -3 175.45 15.98
 0 12 3 140.38 17.22
 0 -12 -3 170.45 15.7
 0 12 -3 167.95 17.29
 0 12 3 160.99 17.17
 0 -12 3 188.14 17
 0 12 3 167.69 17.28
 0 -12 -4 99 11.64
 0 12 4 89.69 13.23
 0 12 -4 85.76 13.51
 0 -12 4 89.99 12.18
 0 -12 -4 107.05 13.64
 0 12 -4 108.48 14.33
 0 12 4 90.75 13.8
 0 -12 -4 100.45 12.4
 0 12 4 87.52 15.29
 0 12 5 127.16 16.27
 0 -12 5 147.76 15.89
 0 -12 -5 130.02 14
 0 12 -5 129.85 15.93
 0 12 -5 132.77 16.25
 0 -12 -5 127.71 14.55
 0 12 5 115.99 15.32
 0 -12 6 5.48 6.89
 0 -12 -6 -10.45 8.42
 0 12 -6 16.54 8.77
 0 12 6 4.03 8.04
 0 12 -6 -23.43 10.05
 0 12 -7 13.92 8.77
 0 -12 -7 33.16 9.61
 0 12 -7 25.65 9.54
 0 12 7 27.29 11.45
 -1 1 16 308.45 19.54
 1 1 -15 30.74 7.54
 -1 -1 15 23.43 7.28
 -1 1 15 32.38 8.68
 -1 -1 15 26.73 7.53
 1 1 -15 30.05 6.43
 -1 -1 15 29.41 7.09
 1 -1 -15 23.54 6.91
 -1 -1 14 555.02 23.51
 -1 -1 14 592.11 24.24
 1 -1 -14 558.22 22.58
 1 -1 -14 548.07 22.74
 1 1 -14 529 22.59
 -1 1 14 546.17 22.69
 -1 1 14 553.49 22.46
 -1 1 14 558.92 23.9
 -1 -1 14 566.48 23.85
 1 1 -14 525.75 22.48
 1 -1 -14 599.68 24.54
 1 1 -14 531.7 23.26
 1 1 -13 74.39 8.63
 -1 1 13 79 8.98
 -1 -1 13 79.24 9.65
 -1 1 13 65.35 8.37
 1 -1 -13 68.42 8.44
 -1 1 13 78.44 9.47
 -1 -1 13 62.99 8.39
 -1 -1 13 73.1 8.7
 1 -1 -13 72.92 8.89
 1 1 -13 79.12 9.19
 1 -1 -13 74.66 9.23
 1 1 -13 75.19 9
 1 -1 -12 70.38 7.69
 -1 -1 12 64.82 8.08
 1 1 -12 80.14 8.49
 -1 -1 12 73.32 8.56
 1 1 -12 66.61 8.43
 -1 1 12 55.74 7.89
 -1 1 12 71.19 7.53
 1 -1 -12 65.08 8.04
 1 1 -12 66.82 7.9
 -1 1 12 69.74 7.51
 1 -1 -12 77.05 7.9
 -1 1 12 77.63 8.54
 -1 -1 11 119.77 9.63
 1 -1 -11 115.45 9.24
 -1 -1 11 112.95 9.49
 1 1 -11 128.85 10
 1 -1 -11 114.18 9.12
 1 1 -11 113.48 9.49
 -1 1 11 118.12 9.95
 -1 1 11 128 9.72
 -1 1 11 120.86 8.87
 1 1 -11 115.61 9.55
 1 -1 -11 125.49 9.84
 1 -1 -11 111.1 8.93
 1 -1 -10 26.2 4.57
 1 1 -10 25.9 4.32
 1 1 -10 31.8 5.16
 1 -1 -10 24.76 4.57
 -1 1 10 25.56 4.69
 -1 -1 10 30.09 5.14
 1 -1 -10 24.19 4.95
 1 -1 -10 33.35 5.33
 1 1 -10 32.16 5.33
 -1 1 10 33.62 5.03
 1 1 -10 28.02 5.16
 1 -1 -9 86.7 7.14
 1 1 -9 81.74 7.02
 1 1 -9 88.36 7.36
 1 -1 -9 90.5 6.99
 -1 -1 9 83.7 6.72
 1 1 -9 82.03 6.12
 -1 -1 9 78.45 6.86
 -1 -1 9 82.21 5.69
 -1 1 9 78.9 6.54
 1 -1 -9 88.8 7.3
 1 1 -9 86.45 6.94
 1 -1 -9 79.14 6.58
 -1 1 9 79.64 6.71
 1 -1 -8 710.1 17.93
 1 1 -8 722.94 18.83
 -1 -1 8 737.49 15.12
 -1 1 8 717.59 17.95
 -1 -1 8 705.95 17.25
 1 -1 -8 739.67 13.23
 1 1 -8 723.12 16.41
 1 -1 -8 727.41 17.74
 -1 1 8 719.05 17.21
 1 1 -8 761.99 19.4
 1 -1 -8 732.58 18.85
 1 1 -8 729.2 18.17
 -1 -1 8 737.11 19.01
 1 -1 -8 689.92 17.08
 1 1 -7 68.58 5.84
 1 1 -7 68.64 5.96
 1 1 -7 66.38 4.91
 -1 -1 7 70.87 5.48
 1 -1 -7 68.81 5.85
 -1 1 7 68.43 5.56
 1 -1 -7 78.24 5.69
 1 -1 -7 65.68 4.11
 -1 -1 7 70.25 6.06
 -1 -1 7 69.8 4.52
 1 1 -7 62.57 5.36
 1 -1 -7 69.61 5.5
 -1 1 7 67.38 5.33
 -1 1 7 65.64 4.09
 1 -1 -7 71.91 5.83
 -1 1 6 3309.46 25.15
 1 1 -6 3178.44 30.9
 1 -1 -6 3288.66 32.43
 -1 1 6 3217.5 31.92
 1 -1 -6 3250.02 26.17
 1 1 -6 3141.68 33.7
 -1 -1 6 3219.94 31.66
 1 -1 -6 2958.65 30.48
 1 1 -6 3065.38 33.6
 -1 -1 6 3297.32 25.93
 1 -1 -6 3094.41 33.17
 1 1 -6 3209.68 32.27
 -1 1 6 3221.24 31.54
 1 -1 -6 3186.34 31.64
 -1 -1 6 3269.02 34.22
 1 -1 -5 2457.47 25.25
 -1 1 5 2634.15 21.67
 1 -1 -5 2614.29 26.44
 -1 -1 5 2635.68 28.08
 -1 -1 5 2560.39 26.2
 -1 1 5 2566.32 25.66
 -1 1 5 2586.86 26.08
 1 1 -5 2578.61 25.71
 1 1 -5 2648.92 28.42
 1 -1 -5 2639.27 25.47
 1 -1 -5 2619.74 21.94
 -1 -1 5 2556.93 20.38
 1 -1 -5 2714.58 28.35
 1 1 -5 2637.01 26.64
 1 1 -5 2519.08 27.87
 1 1 -4 1560.52 19.72
 -1 1 4 1510.04 18.18
 -1 1 4 1521.4 17.51
 -1 -1 4 1562.64 19.46
 -1 -1 4 1529.25 18.74
 1 1 -4 1600.68 20.17
 1 1 -4 1558.36 18.63
 1 -1 -4 1523.53 16.03
 1 -1 -4 1539.58 19.22
 1 1 -4 1536 18.21
 1 -1 -4 1521.72 18.52
 -1 -1 3 1951.44 19.27
 -1 1 3 2032.69 18.95
 1 1 3 3283.24 24.93
 1 1 3 3330.19 26.62
 1 -1 3 3371.34 26.74
 1 1 3 3453.61 27.34
 1 -1 3 3383.6 25.6
 -1 1 -4 9747.92 49.82
 -1 1 -4 9846.46 49.59
 1 -1 4 9999 49.31
 -1 -1 -4 9754.06 45.1
 1 1 4 9780.98 47.04
 1 -1 4 9610.22 50.51
 -1 1 -4 9746.38 46.02
 1 1 4 9615.27 49.45
 -1 -1 -4 9820 45.19
 -1 -1 -4 9503.17 48.54
 -1 1 -4 9815.03 45.69
 1 1 4 9598.03 51.1
 -1 -1 -4 9461.76 47.39
 -1 1 -5 1018.96 17.92
 -1 -1 -5 1010.9 16.27
 1 -1 5 1041.37 17.8
 -1 -1 -5 1021.44 16.22
 1 -1 5 927.5 15.37
 1 1 5 1006.82 16.94
 -1 1 -5 1049.59 16.36
 -1 1 -5 1045.2 16.78
 1 -1 5 1056.6 18.65
 1 1 5 1001.38 18.38
 -1 -1 -5 1031.19 17.69
 1 1 5 920.81 15.69
 -1 -1 -5 973.93 16.23
 -1 1 -5 961.26 17.27
 1 1 5 1070.09 17.99
 1 1 6 2214.83 27.53
 -1 -1 -6 2332.97 26.91
 1 -1 6 2393.32 30.19
 1 1 6 2288.48 29.66
 -1 1 -6 2219.81 28.47
 1 -1 6 2366.88 25.73
 -1 1 -6 2345.63 26.22
 1 1 6 2345.88 28.58
 -1 -1 -6 2325.88 27.32
 -1 -1 -6 2296.17 28.73
 -1 1 -6 2257.87 27.18
 1 -1 6 2258.1 28.74
 -1 1 -6 2327.49 21.8
 -1 -1 -6 2375.18 27.23
 -1 1 -6 2211.15 28.52
 1 1 6 2286.35 21.33
 -1 1 -7 201.64 8.31
 1 -1 7 185.82 9.23
 -1 -1 -7 194 8.63
 -1 1 -7 182.6 8.85
 1 1 7 182.22 8.79
 -1 -1 -7 187.45 9.08
 1 1 7 183.83 8.76
 1 -1 7 195.63 9.29
 -1 1 -7 188.62 9.16
 1 -1 7 202.54 8.36
 -1 1 -7 191.94 7.05
 -1 1 -7 193.09 8.72
 1 1 7 188.68 9.47
 -1 -1 -7 186.98 8.51
 1 1 7 195.19 6.67
 -1 -1 -7 190.14 8.38
 1 1 8 1194.53 23.65
 1 -1 8 1131.32 23.88
 1 -1 8 1173.2 23.99
 1 1 8 1134.33 16.7
 1 -1 8 1125.73 20.99
 -1 1 -8 1166.02 22.74
 1 1 8 1151.54 24.46
 1 -1 8 1225.05 22.19
 -1 -1 -8 1175.03 22.6
 -1 1 -8 1195.03 21.39
 -1 -1 -8 1213.39 24.39
 1 1 8 1143.67 22.91
 -1 -1 -8 1167.19 22.34
 -1 -1 -8 1177.64 21.83
 -1 1 -8 1218.17 18.99
 -1 1 -8 1166 23.62
 -1 1 -8 1177.18 23.95
 1 -1 9 195.47 10.93
 -1 1 -9 176.89 10.12
 -1 -1 -9 189.15 9.97
 1 1 9 194.33 10.65
 -1 1 -9 201.28 10.71
 1 1 9 203.54 11.32
 1 -1 9 199.88 10.89
 1 -1 9 203.09 10.19
 1 1 9 194.49 10.31
 -1 1 -9 207.51 9.77
 -1 1 -9 202.04 10.5
 -1 -1 -9 187.64 9.85
 1 -1 9 184.74 9.18
 -1 -1 -9 200.92 10.75
 -1 -1 -9 199.03 9.73
 -1 1 -9 195.16 8.45
 -1 -1 -10 -1.95 3.06
 1 1 10 1.7 3.82
 -1 1 -10 3.25 3.16
 -1 -1 -10 2.23 2.81
 -1 1 -10 0.44 3.06
 1 1 10 3.94 3.95
 1 -1 10 3.73 4.08
 1 1 10 3.68 3.23
 1 -1 10 7.48 3.72
 -1 -1 -10 3.84 3.16
 1 -1 10 0.29 2.45
 -1 -1 -10 1.47 3.07
 -1 1 -10 9.76 4.13
 -1 1 -10 -1.7 2.69
 1 -1 11 177.78 12.11
 -1 -1 -11 177.17 11.17
 1 1 11 171.79 11.17
 1 1 11 163.86 11.15
 1 -1 11 172.2 11.96
 1 -1 11 181.47 11.94
 1 1 11 156.59 10.73
 -1 1 -11 169.53 11.11
 -1 1 -11 156.7 10.88
 -1 -1 -11 162.51 11.14
 -1 1 -11 168.95 10.86
 1 1 11 167.4 12.1
 -1 -1 -11 160.62 10.49
 -1 -1 -11 174.81 10.23
 1 -1 12 1374.86 33.6
 -1 -1 -12 1348.62 31.3
 1 -1 12 1305.76 33.5
 1 1 12 1432.72 34.25
 -1 -1 -12 1425.71 30.58
 1 1 12 1384.44 35.01
 1 1 12 1480.4 34.54
 -1 1 -12 1422.25 33.22
 1 1 12 1386.65 32.82
 -1 -1 -12 1402.82 33.13
 -1 1 -12 1423.36 32.67
 1 -1 12 1424.49 34.68
 -1 1 -12 1343.26 32.81
 -1 -1 -12 1406.81 32.22
 -1 1 -13 4.47 4.15
 1 -1 13 11.22 5.52
 1 1 13 2.1 4.91
 1 -1 13 12.75 6.09
 1 -1 13 2.16 5.3
 -1 1 -13 7.69 4.75
 -1 -1 -13 -1.62 4.56
 1 1 13 -0.78 4.6
 1 1 13 2.65 5.89
 -1 -1 -13 1.04 4.24
 -1 1 -13 7.77 4.38
 -1 -1 -13 7.94 4.53
 -1 1 -14 1506.66 38.49
 1 -1 14 1531.92 40.2
 1 1 14 1590.13 42.18
 1 1 14 1580.17 40.71
 1 -1 14 1557.21 40.65
 -1 -1 -14 1564.73 39
 -1 1 -14 1532.7 38.32
 1 -1 14 1621.23 42.45
 -1 -1 -14 1495.7 37.33
 -1 -1 -14 1486.51 37.04
 1 1 14 1533.73 39.67
 -1 1 -14 1463.94 37.97
 -1 -1 -15 10.7 5.67
 -1 -1 -15 8.61 4.99
 -1 1 -15 3.64 4.76
 1 1 15 22.32 7.63
 1 1 15 19.75 6.91
 1 -1 15 13.55 6.36
 1 -1 15 16.43 6.94
 1 1 15 10.49 6.15
 -1 1 -15 13.3 6.51
 1 -1 15 22.31 7.72
 -1 -1 -15 18.85 6.51
 -1 1 -15 19.28 7.01
 -1 -1 -16 355.35 20.93
 -1 1 -16 353.77 20.99
 1 1 16 338.4 22.48
 1 -1 16 401.99 24.13
 -1 1 -16 357.94 21.75
 1 -1 16 390.8 24.82
 1 -1 16 377.65 23.69
 1 1 16 373.08 24.59
 -1 -1 -16 355.89 21.2
 -1 1 -16 367.59 21.31
 -1 1 -17 84.57 11.52
 -1 1 -17 76.3 11.23
 1 -1 17 114.56 15.28
 1 -1 17 85.46 14.2
 1 1 17 75.92 14.46
 -1 -1 -17 76.75 11.27
 -1 -1 -17 73.33 10.82
 -1 1 -17 93.88 12.14
 1 -1 17 93.98 13.27
 -1 1 -18 32.7 8.88
 -1 3 15 16.99 6.9
 -1 -3 15 51.47 10.06
 1 3 -15 43.14 8.88
 1 3 -15 6.09 6.9
 1 -3 -15 10.66 5.67
 1 3 -14 638.58 26.3
 -1 -3 14 634.11 26.07
 -1 3 14 622.33 25.99
 -1 -3 14 649.33 25.07
 -1 3 14 621.25 24.58
 1 -3 -14 673.01 26.58
 1 3 -14 610.07 25.51
 -1 -3 14 624.94 25.72
 -1 -3 13 19.78 5.82
 -1 -3 13 4.89 5.39
 1 3 -13 20.88 6.45
 -1 3 13 22.44 7.02
 1 3 -13 13.92 5.35
 -1 3 13 22.13 6.63
 1 -3 -13 10.51 5.28
 -1 -3 13 13.59 5.29
 1 -3 -13 22.06 6.15
 -1 -3 12 530.42 20.33
 1 3 -12 459.86 20.44
 -1 -3 12 503.71 21.27
 1 3 -12 484.23 20.85
 1 3 -12 457.14 18.33
 -1 -3 12 498.66 20.89
 -1 -3 12 409.66 18.74
 -1 3 12 481.76 20.71
 -1 3 12 492.8 20.15
 1 -3 -12 467.94 20.33
 1 -3 -12 533.48 21.22
 -1 -3 11 51.35 6.73
 1 -3 -11 47.98 6.96
 1 3 -11 45.43 6.54
 1 3 -11 36.07 6.1
 1 3 -11 43.29 6.28
 -1 3 11 47.36 7.37
 -1 -3 11 39.76 6.08
 -1 3 11 39.17 6.2
 1 -3 -11 44.58 6.72
 1 3 -11 40.13 5.87
 -1 -3 11 42.25 6.79
 1 3 -10 286.15 14.49
 1 3 -10 295.4 14.58
 -1 -3 10 290.57 14.68
 -1 3 10 291.36 12.74
 -1 3 10 247.2 13.4
 -1 -3 10 296.89 14.1
 1 3 -10 301.6 13.76
 -1 3 10 300.5 14.29
 1 -3 -10 311.79 14.77
 1 3 -10 290.36 12.98
 -1 -3 10 303.85 13.57
 1 -3 -10 297.19 14.21
 1 -3 -10 264.35 11.97
 1 -3 -9 17.92 3.63
 1 3 -9 19.16 4.47
 -1 3 9 19.67 3.71
 -1 -3 9 19.12 4.48
 -1 -3 9 21.61 4.25
 -1 3 9 19.57 4.91
 -1 -3 9 25.92 4.58
 -1 3 9 19.81 3.83
 1 3 -9 20.64 4.75
 1 -3 -9 14.09 3.78
 1 3 -9 23.77 4.44
 1 -3 -9 17.06 3.44
 1 -3 -9 20.72 4.41
 -1 3 9 16.77 4.12
 1 3 -9 22.11 4.21
 1 -3 -9 16.39 3.43
 1 3 -8 166.01 9.89
 -1 -3 8 157.77 9.58
 1 -3 -8 157.52 8.24
 -1 3 8 161.04 8.14
 1 -3 -8 141.38 8.1
 -1 3 8 164.41 8.7
 -1 -3 8 166.64 9.49
 1 3 -8 160 9.7
 1 3 -8 154.1 9.19
 1 -3 -8 146.21 7.63
 -1 3 8 160.12 9.5
 1 -3 -8 165.61 7.86
 1 -3 -8 159.96 9.4
 1 3 -8 170.61 8.7
 -1 3 8 156.45 8.16
 1 -3 -8 168.83 9.72
 -1 -3 7 270.98 11.61
 1 -3 -7 269.26 10.25
 1 3 -7 277.21 11.57
 -1 3 7 285.64 10.58
 -1 -3 7 274.96 11.6
 -1 3 7 270.4 10.48
 1 -3 -7 265.22 9.56
 1 3 -7 275.9 11.59
 1 -3 -7 290.28 10.65
 1 3 -7 277.89 11.93
 -1 3 7 263.39 11.53
 1 -3 -7 290.31 11.76
 1 3 -7 263.35 9.9
 1 3 -7 266.97 9.46
 1 -3 -7 292.73 11.98
 1 -3 -7 278.68 9.22
 1 -3 -6 5335.57 31.48
 -1 3 6 5098.12 42.39
 -1 3 6 5038.59 45.81
 -1 -3 6 5322.28 47.18
 1 3 -6 5163.78 39.78
 -1 -3 6 5260.91 48.09
 -1 3 6 5143.95 43.89
 1 3 -6 5312.71 48.65
 -1 -3 6 5271.25 47.03
 1 3 -6 5248.86 47.87
 1 -3 -6 5403.88 44.65
 1 -3 -6 5250.13 45.72
 1 -3 -6 5359.77 35.77
 1 -3 -6 5162.96 42.48
 1 -3 -6 5156.69 46.75
 1 3 -6 5390.05 47.38
 1 3 -5 165.02 8.01
 -1 3 5 187.37 7.84
 -1 -3 5 180.86 8.25
 -1 -3 5 189.16 8.11
 1 -3 -5 182.67 6.16
 -1 3 5 177.16 7.8
 1 3 -5 179.51 8.55
 1 -3 -5 194.06 8.26
 1 3 -5 176.8 7.31
 -1 3 5 183.69 8.44
 1 -3 -5 143.7 7.19
 1 -3 -5 168.71 7.51
 1 -3 -5 189.15 8.49
 -1 -3 5 162.18 8
 1 3 -5 174.49 8.02
 -1 3 4 5028.22 39.38
 -1 3 4 5055.2 38.87
 -1 -3 4 5078.33 39.53
 1 -3 -4 4905.09 32.16
 -1 -3 4 5030.27 40.96
 1 3 -4 5055.67 39.28
 1 3 -4 5107.12 42.55
 1 -3 -4 5128.2 38.92
 -1 3 4 5080.85 40.51
 1 -3 -4 5016.83 37.5
 1 3 -4 5155.07 40.63
 1 3 -4 5150.99 38.05
 1 -3 -4 5091.86 40.6
 -1 -3 4 5136.47 39.15
 1 3 -3 118.89 5.82
 -1 3 3 114.57 5.82
 -1 3 3 117.4 5.38
 -1 -3 3 111.85 5.45
 -1 3 3 107.12 5.65
 1 3 -3 130.59 5.89
 -1 -3 3 119.4 5.88
 1 -3 -3 127.1 5.32
 -1 -3 3 118.64 5.99
 1 3 -3 123.63 6.37
 1 -3 -3 118.21 5.82
 1 -3 -3 118.69 6.05
 -1 3 3 116.56 5.84
 1 -3 -3 126.81 5.37
 1 3 -3 124.23 5.64
 1 -3 -3 119.94 5.92
 -1 -3 2 31.61 2.85
 -1 -3 2 27.29 2.83
 1 -3 -2 30.2 2.78
 -1 -3 2 27.71 2.75
 1 3 -2 44.98 3.66
 -1 3 2 26.4 2.87
 1 -3 -2 25.58 2.77
 -1 3 2 27.35 2.68
 -1 3 2 29.91 2.94
 1 -3 -2 25.42 2.89
 -1 -3 2 28.47 2.44
 -1 3 2 27.31 2.82
 1 3 -2 32.44 3.04
 1 3 -2 27.46 2.91
 1 -3 -2 27.3 2.72
 -1 3 1 20.98 2.49
 1 3 -1 17.75 2.32
 -1 3 1 16.41 2.11
 -1 -3 1 19.23 2.22
 -1 -3 1 17.92 2.05
 1 3 -1 18.48 2.36
 1 -3 -1 19.02 2.34
 1 -3 -1 18.16 2.3
 1 3 -1 16.91 2.16
 1 -3 -1 21.19 2.5
 -1 3 1 19.84 2.14
 -1 -3 1 15.41 2.14
 -1 -3 1 15.94 2.02
 1 -3 -1 19.53 2.11
 -1 3 1 19.69 2.53
 1 3 -1 16.14 2.04
 -1 3 0 1316.09 17.83
 -1 3 0 1371.34 17.47
 1 3 0 1318.87 18.06
 1 -3 0 1316.49 17.68
 -1 -3 0 1294.89 17.61
 1 3 0 1235.84 17.75
 1 -3 0 1268.7 16.6
 -1 3 0 1279.24 16.77
 1 -3 0 1282.93 17.02
 -1 -3 0 1307.62 16.39
 -1 -3 0 1275.98 17.33
 -1 3 0 1267.51 13.93
 1 3 0 1319.25 18.17
 1 3 0 1346.07 18.98
 -1 -3 0 1240.68 16.73
 -1 3 -1 2.41 1.17
 1 3 1 3.28 1.33
 1 3 1 0.84 1.33
 -1 3 -1 1.55 1.27
 1 -3 1 8.88 1.89
 -1 -3 -1 2.16 1.14
 1 3 1 2.28 1.43
 -1 -3 -1 0.92 0.91
 1 -3 1 11.55 1.72
 -1 3 -1 3.17 1.11
 -1 -3 -1 0.18 0.93
 1 3 1 0.63 0.96
 -1 -3 -1 1.72 1.26
 1 -3 1 15.03 1.93
 -1 3 -2 80.87 3.91
 -1 3 -2 70.86 4.36
 -1 -3 -2 75.37 4.21
 1 -3 2 73.97 4.51
 -1 -3 -2 74.5 4.59
 1 3 2 73.47 4.16
 -1 3 -2 81.65 4.8
 1 -3 2 72.78 3.75
 1 -3 2 71.67 4.04
 1 3 2 75.63 4.72
 -1 -3 -2 78.84 4.55
 1 3 2 75.48 4.84
 -1 -3 -2 75.44 4.61
 1 3 2 74.41 4.91
 -1 3 -3 11.83 1.98
 1 3 3 11 2.47
 -1 3 -3 8.36 1.6
 -1 3 -3 12.14 2.13
 -1 3 -3 11.18 1.57
 1 -3 3 11.46 2.07
 1 3 3 11.5 2.21
 -1 -3 -3 14.07 2.08
 1 3 3 12.79 1.92
 -1 -3 -3 14.13 2.33
 -1 -3 -3 11.18 2.01
 1 -3 3 9.55 2.01
 -1 3 -3 9.35 2.15
 -1 -3 -3 11 1.81
 1 3 3 11.89 2.3
 -1 -3 -3 11.29 1.97
 1 -3 3 11.99 1.59
 1 3 3 14.48 2.52
 1 3 4 6019.87 35.8
 -1 3 -4 6114.38 41.27
 -1 3 -4 6113.31 43.68
 -1 -3 -4 6003.71 42.59
 1 -3 4 6077.15 44.37
 1 3 4 5839.14 43.26
 1 -3 4 6148.27 41.48
 -1 -3 -4 6011.95 43
 -1 3 -4 6000.47 45.07
 1 3 4 6252.32 47.17
 1 -3 4 6095.08 40.12
 -1 -3 -4 6014.58 41.06
 -1 3 -4 6063.7 29.86
 -1 -3 -4 6259.74 45.54
 1 3 4 5947.34 44.32
 1 3 4 5908.4 44.97
 -1 3 -4 5985.37 42.57
 -1 3 -5 444.24 11.45
 -1 3 -5 428.25 12.64
 -1 -3 -5 464.81 9.93
 1 -3 5 464.95 13.38
 1 3 5 465.91 13.21
 -1 -3 -5 479.84 12.71
 -1 3 -5 464.97 13.29
 1 3 5 457.06 13.7
 -1 -3 -5 466.11 12.58
 -1 3 -5 447.96 10.32
 1 -3 5 442.03 11.32
 -1 -3 -5 510.4 12.81
 1 -3 5 453.8 11.47
 -1 -3 -5 469.41 13.33
 -1 3 -5 437.11 12.52
 1 3 5 468.1 13.25
 1 3 5 460.63 12.64
 -1 -3 -6 1583.59 23.33
 -1 3 -6 1494.99 25.31
 1 3 6 1581.99 24
 1 3 6 1581.21 26.31
 1 -3 6 1578.65 23.67
 1 -3 6 1606.66 26.6
 -1 -3 -6 1587.92 23.68
 1 -3 6 1577.95 21.84
 -1 -3 -6 1588.39 20.59
 -1 3 -6 1623.36 26.03
 -1 -3 -6 1577.82 25.04
 -1 3 -6 1581.52 21.44
 -1 -3 -6 1629.23 26.31
 -1 3 -6 1586.24 22.38
 1 3 6 1553.11 24.99
 -1 3 -6 1539.54 25.41
 1 3 6 1613.51 27.27
 1 3 7 125.78 7.26
 -1 3 -7 128.42 6.88
 -1 -3 -7 125.4 6.96
 -1 3 -7 133.43 8.11
 1 3 7 127.97 7.39
 -1 -3 -7 126.56 6.53
 1 -3 7 144.6 8.91
 1 3 7 128.27 8.34
 1 -3 7 125.84 6.4
 -1 3 -7 119.04 7.85
 1 -3 7 126.75 7.38
 1 3 7 138.69 8.85
 -1 -3 -7 120.47 7.06
 -1 -3 -7 141.22 8.2
 -1 3 -7 128.77 6.88
 -1 -3 -7 112.97 7.61
 1 3 7 127.41 7.74
 -1 3 -7 132.22 8.09
 -1 3 -8 1748.28 30.85
 1 -3 8 1737.63 28.99
 1 3 8 1676.72 26.63
 -1 -3 -8 1814.53 26.44
 1 3 8 1755.58 31.95
 -1 -3 -8 1753.05 25.79
 1 -3 8 1666.02 29.66
 -1 3 -8 1731.42 29.67
 1 3 8 1698.95 31.19
 -1 -3 -8 1751.67 26.1
 -1 3 -8 1760.73 31
 -1 -3 -8 1773.4 30.43
 -1 3 -8 1740.84 26.77
 1 3 8 1809.09 29.01
 1 -3 8 1715.92 31.46
 -1 -3 -8 1736.03 27.46
 -1 -3 -8 1721.84 30.1
 1 3 8 1641.26 28.83
 -1 -3 -9 101.9 7
 1 3 9 102.12 7.77
 1 -3 9 105.04 9.03
 -1 -3 -9 104.81 7.59
 1 -3 9 106.88 8.19
 1 3 9 103.01 8.9
 -1 3 -9 105.39 8.44
 1 -3 9 102.83 8.09
 1 3 9 98.89 7.03
 -1 3 -9 101.68 8.2
 1 3 9 100.59 8.65
 -1 3 -9 113.27 8.33
 -1 -3 -9 103.63 8.17
 -1 3 -9 113.03 7.58
 1 3 9 101.23 7.21
 -1 -3 -9 99.17 8.08
 -1 -3 -9 109 7.4
 -1 -3 -10 33.11 4.87
 -1 3 -10 35.94 6.05
 1 3 10 42.6 6.54
 -1 3 -10 37.4 5.85
 1 3 10 45.9 5.99
 1 3 10 38.89 5.16
 1 -3 10 40.26 6.34
 1 -3 10 36.6 6.55
 1 -3 10 37.47 5.62
 1 -3 10 27.15 4.78
 -1 3 -10 41.49 5.72
 -1 -3 -10 38.35 5.83
 1 3 10 41.69 6.61
 -1 -3 -10 30.79 5.18
 -1 3 -10 35.55 5.09
 -1 3 -11 1.5 3.76
 1 -3 11 -2.02 4.86
 1 -3 11 0.28 3.93
 1 3 11 6.53 5
 -1 -3 -11 0.88 2.99
 1 -3 11 1.02 3.41
 -1 3 -11 -0.45 3.19
 1 3 11 3.18 4.27
 -1 -3 -11 2.46 3.95
 -1 3 -11 -3.49 4.25
 -1 -3 -11 5.57 4.3
 1 -3 12 143.53 12.52
 1 -3 12 159.88 12.96
 1 3 12 182.48 13.8
 -1 3 -12 152.58 12.25
 1 -3 12 161.94 11.8
 1 3 12 157.96 12.81
 -1 3 -12 171.81 11.87
 1 -3 12 179.94 12.95
 -1 -3 -12 175.02 12.41
 -1 3 -12 181.28 11.73
 -1 -3 -12 167.02 11.95
 -1 3 -12 159.9 12.37
 -1 3 -13 80.57 9.73
 1 -3 13 85.73 10.62
 1 -3 13 90.86 10.25
 1 3 13 93.65 10.84
 1 -3 13 73.03 10.24
 -1 -3 -13 91.95 10.25
 -1 3 -13 92.21 9.47
 1 3 13 78.14 10.13
 -1 -3 -13 99.63 9.89
 -1 3 -13 102.76 10.99
 1 -3 14 330.28 20.05
 1 3 14 340.71 21.26
 -1 3 -14 319.28 18.97
 1 3 14 352.19 21.03
 1 -3 14 306.34 18.99
 -1 -3 -14 325.06 18.96
 -1 3 -14 330.01 18.01
 1 -3 14 357.09 20.94
 -1 -3 -14 313.5 17.81
 -1 3 -14 341.39 19.83
 -1 -3 -15 11.77 6.21
 -1 3 -15 -3.35 5.96
 1 -3 15 3.25 7.12
 -1 3 -15 1.57 5.82
 1 -3 15 -6.82 6.26
 1 3 15 -5.32 6.58
 1 -3 15 -3.54 7
 1 3 15 1.17 7.4
 -1 -3 -15 -3.14 5.8
 1 -3 16 477.17 26.81
 1 -3 16 503.33 27.41
 1 3 16 502.15 28.59
 -1 -3 -16 460.04 24.63
 -1 3 -16 447.78 24.45
 -1 3 -16 446.86 24.68
 -1 3 -17 28.86 8.15
 -1 3 -17 31.71 8.28
 -1 -3 -17 26.62 8.19
 1 5 -14 742.36 29.88
 -1 -5 14 743.13 29.17
 1 5 -14 813.42 31.17
 -1 -5 14 774.37 30.46
 -1 5 14 810.24 31.69
 -1 5 14 759.87 29.66
 1 -5 -14 746.9 28.54
 1 5 -13 126.19 12.43
 -1 5 13 132.42 12.88
 -1 -5 13 138.29 12.66
 1 5 -13 129.93 12
 -1 -5 13 143.5 13.32
 -1 5 13 157.97 14.23
 1 5 -13 133.37 12.87
 1 -5 -13 134.94 12.2
 1 -5 -13 141.08 13.27
 1 5 -12 53.2 7.77
 1 5 -12 49.38 8.14
 -1 -5 12 47.75 7.87
 -1 -5 12 49.43 8.05
 -1 5 12 54.74 9.23
 -1 -5 12 44.53 7.5
 1 5 -12 39.79 6.9
 -1 5 12 50.72 8.44
 1 -5 -12 56.23 8.17
 1 -5 -12 59.01 8.91
 1 -5 -11 10.84 5.48
 1 5 -11 8.98 4.68
 1 5 -11 9.53 5.14
 -1 -5 11 4.84 4.65
 -1 5 11 5.92 4.82
 -1 -5 11 5.24 3.84
 1 5 -11 2.27 4.49
 -1 5 11 7.86 4.82
 1 -5 -11 7.09 4.62
 -1 -5 11 -2.67 4.63
 1 5 -10 187.95 12.52
 -1 5 10 202.83 12.64
 -1 5 10 187.17 12.43
 -1 -5 10 188.18 12.58
 1 -5 -10 194.61 11.54
 1 5 -10 189.87 12.81
 1 5 -10 179.56 12.56
 -1 5 10 191.37 13.21
 1 -5 -10 185.41 12.08
 -1 -5 10 169.77 12.59
 1 -5 -10 195.14 12.94
 -1 5 10 182.19 11.45
 1 5 -9 51.86 6.94
 1 5 -9 43.13 6.75
 -1 -5 9 44.47 6.67
 -1 5 9 53.19 6.57
 1 -5 -9 47.83 6.58
 -1 5 9 43.46 6.79
 -1 -5 9 40.21 6.32
 1 5 -9 39.81 6.74
 1 -5 -9 45.6 6.08
 -1 5 9 39.36 6.59
 -1 5 9 38.87 6.13
 1 -5 -9 40.94 5.73
 1 -5 -9 46.2 6.7
 -1 5 8 617.01 19.22
 1 5 -8 612.69 19.71
 1 5 -8 582.99 19.7
 1 5 -8 576.28 17.37
 -1 -5 8 610.46 20.22
 -1 5 8 582.44 18.95
 -1 5 8 627.41 19.45
 -1 -5 8 589.49 19.78
 1 -5 -8 620.45 19.14
 1 5 -8 579.49 20.31
 -1 5 8 618.29 20.7
 1 -5 -8 629.35 19.12
 1 -5 -8 638.09 20.92
 1 -5 -8 584.95 18.53
 1 5 -7 51.62 6.11
 -1 -5 7 48.8 6.03
 1 5 -7 50.67 5.64
 -1 5 7 54.2 6.12
 1 5 -7 49.35 5.8
 -1 5 7 54.33 6.14
 -1 -5 7 64.29 6.69
 1 -5 -7 54.61 6.05
 -1 5 7 59.67 6.33
 1 5 -7 53.9 6.43
 1 -5 -7 54.73 5.62
 -1 5 7 52.88 6.62
 1 -5 -7 56.1 6.1
 -1 -5 7 59.55 6.33
 1 -5 -7 57.94 6.56
 1 5 -6 1515.58 27.35
 -1 -5 6 1490.66 27.24
 -1 5 6 1465.72 27.85
 -1 5 6 1473.1 25.95
 1 -5 -6 1462.85 22.73
 -1 -5 6 1521.59 28.98
 -1 5 6 1580 29
 1 5 -6 1579.3 30.53
 1 -5 -6 1527.55 28.72
 1 5 -6 1529.53 28.06
 -1 5 6 1421.19 28.18
 1 -5 -6 1510.68 27.78
 1 -5 -6 1449.12 25.42
 -1 -5 6 1494.03 27.58
 1 -5 -6 1345.73 27.46
 1 5 -6 1558.27 27.67
 -1 5 5 292.08 11.07
 1 5 -5 296.14 12.23
 -1 -5 5 273.64 8.78
 -1 -5 5 306.96 11.81
 -1 5 5 289.91 12.26
 -1 5 5 311.73 12.7
 1 -5 -5 321.14 10.87
 -1 -5 5 297.08 11.92
 1 5 -5 303.23 11.96
 -1 -5 5 300.1 12.58
 1 5 -5 299.28 13.02
 1 -5 -5 308.51 12.68
 1 -5 -5 312.57 12.44
 -1 5 5 299.46 12.46
 1 -5 -5 289.91 10.63
 1 -5 -5 310.59 12.67
 1 5 -5 318.57 9.9
 1 5 -4 205.05 8.92
 1 5 -4 210.04 10.29
 -1 5 4 210.05 10.21
 1 5 -4 223.91 9.51
 -1 5 4 213.42 9.42
 -1 5 4 216.97 10.34
 -1 -5 4 210.11 9.8
 1 -5 -4 218.69 9.13
 -1 -5 4 208.53 10.13
 1 5 -4 210.67 10.49
 1 -5 -4 210.88 10.43
 1 -5 -4 216.08 10.16
 -1 -5 4 218.76 8.17
 -1 5 4 236.74 10.5
 -1 -5 4 212.73 9.03
 1 -5 -4 212.18 8.35
 1 -5 -4 220.07 10.2
 1 5 -4 230.42 8.77
 1 5 -3 256.46 11.09
 -1 5 3 264.8 11.06
 -1 -5 3 250.72 8.91
 -1 -5 3 264.07 9.97
 -1 -5 3 264.95 10.73
 1 -5 -3 258.72 9.96
 -1 -5 3 250.73 10.36
 1 -5 -3 265.96 7.37
 -1 5 3 264.58 10.35
 1 -5 -3 281.97 11.27
 1 5 -3 247.37 10.8
 1 -5 -3 267.36 11.23
 -1 5 3 266.79 11.05
 -1 5 3 260.22 10.29
 1 5 -3 279.33 11.07
 1 -5 -3 266.46 10.36
 1 5 -3 256.27 9.54
 1 5 -3 266.19 9.63
 1 5 -2 594.65 16.62
 1 5 -2 653.86 13.61
 -1 5 2 652.84 16.1
 -1 5 2 687.93 17.13
 -1 -5 2 628.14 16.29
 -1 -5 2 627.52 15.06
 -1 5 2 619.56 16.4
 1 -5 -2 646.9 15.68
 -1 -5 2 640.45 15.73
 1 -5 -2 643.74 16.49
 1 5 -2 629.31 16.41
 1 -5 -2 644.93 16.87
 -1 5 2 647.06 15.16
 1 5 -2 643.31 16.5
 1 -5 -2 672.72 15.65
 1 5 -2 654.3 15.67
 -1 -5 2 623.47 14.39
 1 5 -1 1006.41 21.3
 -1 5 1 1037.97 20.62
 -1 5 1 1124.69 21.14
 -1 -5 1 998.44 14.8
 -1 5 1 1064.82 20.56
 -1 -5 1 1032.05 20.46
 -1 -5 1 1056.74 19.77
 1 -5 -1 1054.54 20.17
 -1 -5 1 1032.86 19.12
 1 -5 -1 978.29 19.69
 1 5 -1 1057.64 20.29
 -1 5 1 1025.01 17.8
 1 -5 -1 1029.43 20.65
 -1 -5 1 1002.18 18.54
 -1 5 1 1020.17 17.71
 1 5 -1 1043.14 20.96
 1 5 -1 960.06 19.42
 1 -5 -1 1062.57 18.35
 1 5 0 233.34 10.19
 -1 5 0 230.08 9.58
 -1 5 0 230.22 9.93
 -1 -5 0 224.4 9.43
 1 -5 0 233.28 9.64
 -1 -5 0 239.31 8.91
 -1 -5 0 249.43 9.88
 -1 5 0 227.89 9.41
 -1 -5 0 225.06 9.1
 1 5 0 263.59 10.21
 1 5 0 245.92 9.23
 1 -5 0 231.69 9.35
 -1 5 0 232.86 8.94
 1 -5 0 228.37 9.58
 -1 5 0 217.63 7.71
 -1 -5 0 210.9 7.43
 1 5 0 228.05 9.87
 1 5 0 239.03 10.24
 1 -5 0 219.71 7.93
 1 5 1 266.47 10.81
 -1 5 -1 281 10.31
 -1 5 -1 304.71 11.31
 -1 -5 -1 292.14 10.71
 1 -5 1 323.84 11.51
 -1 -5 -1 298.55 9.65
 -1 -5 -1 295.43 10.96
 1 5 1 289.39 9.35
 1 5 1 292.92 10.75
 -1 5 -1 283.61 10.34
 1 -5 1 304.41 10.82
 1 -5 1 280.11 10.01
 -1 -5 -1 268.35 10.15
 -1 5 -1 303.56 8.3
 -1 5 -1 298.2 10.39
 -1 -5 -1 284.12 9.25
 1 5 1 300.81 11.5
 1 5 1 316.35 11.96
 1 5 2 263.56 10.61
 -1 5 -2 255.37 9.5
 -1 -5 -2 255.97 10.24
 -1 5 -2 255.33 10.45
 -1 5 -2 251.6 9.34
 1 -5 2 264 9.06
 -1 -5 -2 254.3 9.86
 1 -5 2 267.14 10.67
 -1 5 -2 249.91 8.58
 -1 -5 -2 270.57 10.86
 1 5 2 265.85 8.44
 1 5 2 262.64 10.58
 -1 5 -2 246.44 10.23
 1 -5 2 275.79 9.99
 -1 5 -2 250.03 6.77
 -1 -5 -2 253.88 7.01
 1 -5 2 244.5 9.12
 -1 -5 -2 253.1 9.48
 -1 5 -2 255.89 7.83
 1 5 2 276.33 11.44
 1 5 2 259.28 11.11
 -1 5 -3 332.54 10.5
 1 5 3 326.52 11.57
 -1 -5 -3 332.66 12.14
 -1 5 -3 324.01 11.97
 -1 5 -3 306.51 10.34
 1 -5 3 324.53 10.63
 -1 -5 -3 320.82 10.95
 1 -5 3 345.49 12.37
 -1 -5 -3 348.63 12.51
 -1 5 -3 333.13 9.85
 1 -5 3 342.43 10.84
 -1 5 -3 337.31 12.38
 1 5 3 338.73 12.44
 -1 -5 -3 318.7 9.01
 -1 -5 -3 336.23 11.44
 -1 5 -3 341.28 10.8
 1 -5 3 331.52 10.41
 1 5 3 326.24 12.7
 1 5 3 329.27 12.79
 -1 5 -4 5132.75 40.12
 1 5 4 5075.04 44.48
 -1 -5 -4 5224.42 48.53
 -1 5 -4 5049.17 47.27
 1 -5 4 5024.38 39.34
 1 -5 4 4955.18 44.17
 -1 -5 -4 5056.71 43.77
 1 5 4 5181.14 48.73
 -1 5 -4 5125.83 40.86
 1 -5 4 4870.92 46.62
 -1 -5 -4 4886.97 47.91
 1 -5 4 5110.59 39.9
 -1 5 -4 5184.5 50.01
 1 5 4 5028.44 49.72
 -1 5 -4 5110.73 44.8
 -1 -5 -4 5030.3 39.45
 -1 5 -4 5084.9 42.02
 -1 -5 -4 4932.32 46.41
 1 5 4 5153.57 51.16
 1 5 4 5312.77 51.41
 1 5 5 70.96 5.57
 1 -5 5 71.34 6
 -1 -5 -5 72.64 5.61
 1 5 5 72.89 6.39
 1 -5 5 66.08 5.81
 -1 -5 -5 66.82 6.07
 -1 5 -5 76.83 5.88
 -1 5 -5 66.9 4.71
 -1 5 -5 69.45 6.35
 1 5 5 71.98 6.87
 -1 -5 -5 70.9 5.28
 -1 5 -5 56.76 5.45
 -1 -5 -5 71.66 6.16
 -1 5 -5 63.34 5.6
 1 5 5 72.7 6.83
 -1 -5 -5 80.07 6.49
 1 5 5 75.05 6.71
 1 5 6 3350.53 42.84
 -1 5 -6 3524.43 40.8
 -1 -5 -6 3493.42 42.04
 1 -5 6 3517.67 42.75
 1 5 6 3520.44 42.99
 1 -5 6 3454.57 40.54
 -1 -5 -6 3377.06 41.56
 1 -5 6 3485.92 44.53
 -1 5 -6 3459.95 44.15
 1 5 6 3328.19 44.53
 -1 5 -6 3475.56 42.12
 -1 -5 -6 3385.93 37.9
 1 5 6 3385.54 35.75
 -1 -5 -6 3445.2 43.06
 -1 5 -6 3448.96 40.32
 1 5 6 3520.95 44.95
 -1 5 -7 95.09 7.72
 -1 5 -7 101.04 7.51
 1 -5 7 89.89 7.7
 -1 -5 -7 97.7 7.47
 1 5 7 97.79 7.97
 1 -5 7 101.54 7.38
 -1 -5 -7 99.74 7.74
 1 -5 7 97.01 8.28
 -1 5 -7 100.27 8.34
 1 5 7 84.29 7.91
 -1 -5 -7 100.66 7.57
 -1 -5 -7 98.09 8.06
 1 5 7 86.24 7.61
 1 5 7 103.64 8.43
 -1 5 -7 100.18 7.7
 -1 -5 -8 169.04 10
 -1 5 -8 163.58 9.84
 1 -5 8 164.31 10.82
 1 -5 8 150.2 10.38
 1 5 8 187.95 11.5
 1 -5 8 170.56 9.89
 -1 -5 -8 164.54 10.12
 1 5 8 156.49 10.22
 -1 5 -8 169.5 10.66
 1 -5 8 169.84 11.21
 1 5 8 167.32 11.44
 -1 5 -8 154.82 10.5
 -1 -5 -8 151.53 9.43
 -1 -5 -8 158.1 10.59
 1 5 8 156.97 10.61
 -1 5 -8 146.18 10.03
 1 5 9 46.8 6.71
 -1 -5 -9 48.23 6.77
 1 5 9 52.54 7.68
 1 5 9 52.34 6.81
 -1 -5 -9 53.94 6.78
 -1 -5 -9 41.15 5.62
 1 5 9 42.88 7.02
 -1 -5 -9 49.18 6.06
 -1 5 -10 256.72 14.71
 1 -5 10 263.77 15.27
 1 -5 10 281.55 15.75
 -1 -5 -10 285.86 14.71
 -1 5 -10 268.53 14.77
 1 5 10 279.48 16.09
 1 -5 10 271.78 15.17
 1 5 10 277.52 15.9
 -1 5 -10 265.01 14.78
 -1 -5 -10 262.33 13.99
 -1 -5 -10 290.1 15.29
 1 5 10 261.49 13.99
 -1 5 -11 14.01 4.85
 1 -5 11 18.22 6.23
 1 -5 11 20.64 6.53
 1 5 11 17.7 6.14
 1 -5 11 22.75 5.91
 -1 5 -11 18.51 5.54
 -1 5 -11 18.96 5.83
 1 5 11 19.48 6.34
 -1 -5 -11 14.43 5.01
 -1 -5 -11 31.97 6.56
 -1 5 -12 438.85 21.27
 1 -5 12 456.48 21.5
 1 -5 12 455.52 22.18
 1 5 12 488.93 23.4
 1 -5 12 429.66 20.85
 1 5 12 440.61 22.1
 -1 5 -12 460.52 20.98
 -1 -5 -12 445.99 20.55
 -1 -5 -12 475.1 21.21
 -1 5 -12 469.08 21.55
 -1 5 -13 81.16 11.06
 -1 5 -13 72.5 9.97
 1 -5 13 80.51 10.41
 1 5 13 69.91 10.69
 1 -5 13 76.02 10.03
 -1 5 -13 68.06 8.91
 1 5 13 83.42 11.4
 1 -5 13 78.3 11.25
 -1 -5 -13 74.42 9.77
 -1 -5 -13 79.49 10.1
 -1 5 -14 538.68 25.95
 1 -5 14 543.27 26.09
 1 -5 14 586.16 28.04
 1 5 14 524.34 28.02
 1 -5 14 592.54 27.86
 1 5 14 559.81 28.47
 -1 5 -14 544.88 24.72
 -1 -5 -14 568.77 25.97
 -1 5 -14 574.96 26.59
 -1 -5 -14 576.12 25.78
 -1 -5 -15 4.22 6.88
 -1 5 -15 -0.79 5.94
 1 -5 15 -3.59 5.92
 1 -5 15 -9.66 8.71
 -1 5 -15 -1.77 5.42
 1 5 15 -4.39 8.53
 1 5 15 17.12 9.6
 -1 -5 -15 -7.08 6.71
 -1 5 -16 71.14 11.26
 -1 5 -16 77.48 11.84
 -1 -5 -16 59.64 10.76
 -1 7 13 15.98 6.47
 1 -7 -13 27.28 7.38
 1 7 -12 215.1 16.51
 -1 -7 12 219.29 16.68
 -1 7 12 233.76 17.39
 -1 -7 12 201.36 16.02
 1 7 -12 213.62 16.6
 -1 7 12 222.98 16.94
 1 -7 -12 237.89 17.3
 1 7 -11 608.95 25.81
 -1 -7 11 605.84 25.67
 -1 7 11 671.02 26.55
 1 -7 -11 592.05 23.2
 -1 -7 11 642.79 26.67
 1 7 -11 618.11 26.39
 -1 7 11 650.52 27.19
 1 -7 -11 650.86 26.82
 1 -7 -10 5.32 4.85
 1 7 -10 16.02 5.87
 -1 7 10 9.62 5.1
 -1 -7 10 8.16 4.37
 -1 -7 10 5.63 5.37
 -1 7 10 3.89 5.63
 -1 -7 10 3.92 4.59
 1 -7 -10 17.89 5.95
 1 7 -10 0.61 4.82
 1 -7 -10 14.16 5.26
 -1 7 10 11.2 6
 -1 7 10 11.68 5.93
 1 -7 -9 7.23 5.36
 1 7 -9 2.83 4.53
 -1 -7 9 -0.73 4.39
 -1 7 9 2.88 4.54
 -1 -7 9 3.83 4.45
 -1 -7 9 -1.39 3.92
 1 7 -9 1.42 4.82
 -1 7 9 5.21 4.42
 -1 7 9 4.65 5.23
 1 -7 -9 4.64 3.91
 1 -7 -9 0.83 4.12
 1 -7 -8 270.02 14.83
 1 7 -8 392.14 18.44
 1 7 -8 378.16 18.11
 -1 -7 8 269.87 16.52
 -1 -7 8 345.02 16.88
 -1 7 8 247.08 14.5
 -1 7 8 246.42 14.64
 -1 -7 8 279.57 16.1
 1 -7 -8 262.64 14.75
 1 7 -8 390.54 19.62
 -1 7 8 256.49 15.34
 1 -7 -8 261.76 14.98
 -1 -7 8 238.18 12.51
 1 7 -7 316.77 15.66
 1 7 -7 316.78 15.33
 -1 -7 7 323.51 16.16
 -1 -7 7 355.56 15.41
 -1 7 7 320.14 16.31
 -1 -7 7 319.43 16.11
 1 -7 -7 329.23 15.94
 1 7 -7 308.36 16.35
 -1 7 7 317.39 16.4
 1 -7 -7 339.07 15.96
 1 -7 -7 346.75 16.41
 -1 7 7 300.43 15.74
 -1 7 6 1386.68 32.12
 1 7 -6 1362.67 31.42
 1 7 -6 1387.88 29.67
 -1 7 6 1419.11 29.77
 -1 7 6 1416.61 32.32
 -1 -7 6 1427.14 31.88
 -1 -7 6 1341.06 31.1
 1 -7 -6 1463.27 32.22
 1 7 -6 1373.67 32.92
 -1 7 6 1403.85 31.94
 1 -7 -6 1521.68 32.67
 1 -7 -6 1427.91 31.44
 -1 7 5 25.37 5.64
 1 7 -5 14.3 3.57
 1 7 -5 18.03 5.08
 -1 7 5 20.22 4.4
 -1 -7 5 17.04 4.22
 1 -7 -5 14.39 3.79
 -1 -7 5 16.32 4.47
 1 7 -5 14.69 4.38
 1 -7 -5 20.4 4.59
 -1 7 5 13.49 4.65
 -1 7 5 14.13 4.49
 1 -7 -5 21.47 4.88
 1 -7 -5 14.49 4.44
 -1 7 4 1803.4 34.58
 1 7 -4 1751.56 30.18
 1 7 -4 1703.23 34.13
 -1 7 4 1868.46 35.48
 -1 7 4 1842.7 33.15
 -1 -7 4 1814.89 33.95
 -1 -7 4 1914.54 29.48
 1 -7 -4 1824.43 31.83
 -1 -7 4 1855.02 33.9
 1 -7 -4 1788.91 34.14
 1 7 -4 1849.52 35.62
 -1 7 4 1803.38 33.03
 1 -7 -4 1803.72 33.81
 1 -7 -4 1871.95 33.02
 1 7 -3 1.05 3.28
 1 7 -3 3.33 3.61
 -1 7 3 2.21 3.04
 -1 7 3 5.58 4.04
 1 -7 -3 5.12 3.62
 -1 -7 3 1.2 2.87
 1 -7 -3 2.21 2.69
 -1 -7 3 2.83 2.91
 1 7 -3 -0.95 3.11
 1 7 -3 3.26 2.99
 -1 7 3 1.96 3.45
 -1 -7 3 3.19 2.41
 -1 -7 3 1.93 2.33
 -1 7 3 -0.03 3.13
 1 -7 -3 -0.54 2.93
 1 -7 -3 3.66 2.69
 1 7 -2 469.14 16.46
 1 7 -2 523.18 18.73
 -1 7 2 495.87 17.37
 -1 7 2 536.72 18.29
 -1 -7 2 485.25 15.62
 -1 -7 2 503.31 17.41
 -1 -7 2 518.48 16.9
 1 -7 -2 517.76 17.04
 -1 -7 2 522.16 17
 -1 7 2 502.5 17.65
 1 -7 -2 507.29 17.49
 1 7 -2 488.69 17.1
 -1 7 2 531.65 16.44
 1 -7 -2 491.15 16.93
 1 7 -2 548.22 18.77
 1 -7 -2 518.61 16.03
 1 7 -1 171.99 10.25
 1 7 -1 172.21 10.71
 -1 7 1 179.35 10.64
 -1 -7 1 174.58 9.52
 -1 7 1 192.28 10.94
 -1 -7 1 192.32 10.74
 -1 -7 1 186.78 10.28
 1 -7 -1 168.05 9.96
 -1 -7 1 189.5 10.06
 1 -7 -1 187.37 8.91
 1 -7 -1 168.54 10.07
 1 7 -1 177.08 9.97
 -1 7 1 175.32 9.2
 -1 7 1 190.54 9.55
 1 -7 -1 164.76 9.8
 -1 7 1 191.99 11.04
 1 7 -1 183.48 10.9
 1 -7 -1 195.1 9.55
 1 7 0 228.99 12.55
 -1 7 0 235.6 12.28
 -1 -7 0 206.38 10.58
 -1 7 0 220.82 11.46
 -1 7 0 217.72 11.28
 -1 -7 0 239.57 11.84
 1 -7 0 222.1 11.45
 -1 -7 0 233.42 11.72
 -1 -7 0 230.3 10.79
 1 -7 0 217.86 10.02
 1 -7 0 233.52 11.54
 1 7 0 239.91 11.15
 -1 7 0 218.51 10.65
 1 -7 0 215.88 10.98
 -1 -7 0 231.34 9.65
 1 7 0 228.4 12.24
 1 7 0 244.99 12.36
 1 7 1 40.56 6.13
 1 7 1 43.69 6.28
 -1 7 -1 40.56 5.87
 -1 7 -1 42.69 5.47
 1 -7 1 56.77 6.34
 -1 -7 -1 40.85 5.07
 1 7 1 47.52 6.27
 1 -7 1 55.29 6.56
 -1 7 -1 49.46 5.7
 1 7 1 41.56 4.82
 -1 -7 -1 34.03 4.9
 -1 7 -1 45.49 5.73
 1 -7 1 53.1 5.72
 1 -7 1 57.84 6.04
 1 7 1 52.93 6.3
 -1 -7 -1 45.44 5.49
 -1 -7 -1 42.77 4.74
 -1 7 -2 1168.82 25.27
 1 7 2 1178.71 27.95
 1 7 2 1154.72 26.78
 -1 7 -2 1209.29 27.53
 -1 -7 -2 1176.64 25.71
 -1 7 -2 1215.51 25.26
 -1 -7 -2 1192.05 25.77
 1 -7 2 1212.06 26.87
 -1 -7 -2 1111.21 25.83
 1 -7 2 1204.44 25.21
 1 -7 2 1192.95 24.89
 1 7 2 1076.89 25.72
 -1 7 -2 1204.1 26.29
 1 -7 2 1178.28 24.26
 -1 -7 -2 1193.62 23.58
 1 7 2 1197.14 28.26
 1 7 3 113.78 9.17
 1 7 3 110.07 8.65
 -1 7 -3 118.02 8.89
 -1 -7 -3 120.32 8.78
 -1 -7 -3 113.81 8.11
 -1 7 -3 117.85 8.13
 1 -7 3 140.08 9.76
 -1 -7 -3 130 9.31
 1 -7 3 132.65 9.44
 1 -7 3 126.79 8.55
 1 7 3 104.8 8.55
 -1 7 -3 103.86 8.43
 -1 7 -3 126.95 8.59
 -1 -7 -3 118.63 7.99
 1 7 3 126.32 9.92
 1 -7 3 120.08 8.37
 1 7 4 2439.69 42.13
 1 7 4 2366.22 38.09
 -1 7 -4 2476.87 39.86
 1 -7 4 2583.76 35.32
 -1 -7 -4 2388.21 38.25
 -1 -7 -4 2496.69 37.77
 1 -7 4 2477.64 39.46
 -1 7 -4 2512.42 35.74
 -1 -7 -4 2437.26 39.53
 1 -7 4 2416.41 34.37
 1 -7 4 2460.6 38.89
 1 7 4 2446.85 40.56
 -1 7 -4 2469.32 40.43
 -1 -7 -4 2445.34 37.05
 -1 7 -4 2491.2 35.88
 1 7 4 2536.35 42.41
 -1 7 -5 2.88 3.11
 1 7 5 -3.28 4.41
 1 7 5 -3.38 3.54
 -1 7 -5 1.25 3.43
 1 -7 5 -0.6 2.62
 -1 -7 -5 -0.29 2.69
 1 -7 5 -0.87 3.03
 1 -7 5 -0.14 3.17
 1 7 5 0.36 3.93
 -1 7 -5 -2.29 3.4
 -1 -7 -5 -1.67 3.07
 -1 -7 -5 1.4 2.89
 1 7 5 3.38 3.86
 -1 -7 -5 -3.74 3.56
 1 7 6 555.55 21.29
 -1 7 -6 548.52 18.94
 -1 7 -6 505.14 18.74
 1 -7 6 549.52 17.87
 1 -7 6 528.63 18.26
 -1 -7 -6 522.22 18.9
 1 -7 6 495.05 18.47
 -1 -7 -6 516.26 19.29
 1 -7 6 543.2 19.93
 1 7 6 524.13 20.45
 -1 7 -6 517.1 20.1
 -1 -7 -6 521.33 18.65
 1 7 6 557.81 21.26
 -1 7 -6 543.4 17.53
 -1 7 -7 23.88 5.12
 -1 7 -7 34.92 5.78
 -1 7 -7 40.97 6.78
 1 -7 7 24.24 5.39
 1 -7 7 25.8 5.75
 1 -7 7 22.54 4.83
 1 -7 7 31.69 6.07
 1 7 7 33.19 6.62
 -1 7 -7 30.08 5.98
 1 7 7 30.97 6.71
 -1 -7 -7 27.12 5.43
 1 7 7 30.83 7.06
 -1 -7 -7 30.49 5.71
 -1 -7 -7 24.38 5.79
 -1 7 -8 168.29 11.82
 1 7 8 170.07 12.85
 -1 7 -8 165.94 11.62
 1 -7 8 168.95 11.5
 1 -7 8 187.83 12.4
 1 -7 8 156.29 11.17
 -1 -7 -8 173.06 12.09
 -1 -7 -8 163.87 11.5
 1 -7 8 177.65 12.71
 1 7 8 177.87 13.39
 -1 7 -8 179.3 12.97
 1 7 8 172.57 13.5
 -1 -7 -8 171.63 11.98
 -1 7 -8 171.41 11.42
 1 7 9 208.07 14.6
 1 -7 9 220.03 13.97
 -1 7 -9 214.69 14.32
 1 -7 9 205.84 14
 -1 -7 -9 218.4 14.12
 1 -7 9 206.74 13.91
 -1 -7 -9 210.41 13.43
 1 7 9 229.83 16.19
 -1 7 -9 207.96 14.51
 -1 -7 -9 227.01 13.39
 1 7 9 193.54 14.81
 -1 -7 -9 238.8 14.81
 -1 7 -9 210.03 13.33
 -1 7 -10 7.78 4.71
 1 7 10 17.18 6.93
 -1 7 -10 10.01 4.7
 1 -7 10 11.58 5.74
 1 -7 10 2.21 5.18
 -1 -7 -10 9.54 4.95
 1 7 10 10.78 6.62
 1 -7 10 15.23 5.31
 -1 7 -10 2.13 4.69
 1 7 10 8.53 4.83
 -1 -7 -10 10.38 5.02
 1 7 10 12.27 5.78
 -1 -7 -10 18.47 5.77
 -1 -7 -10 6.09 4.86
 -1 7 -11 24.98 6.65
 -1 7 -11 19 6.45
 1 -7 11 21.19 6.56
 1 -7 11 26.47 7.21
 1 7 11 24.98 8.06
 1 -7 11 13.75 5.68
 -1 7 -11 24.72 6.8
 -1 -7 -11 18.3 5.6
 1 7 11 22.67 7.05
 1 7 11 18.65 8.15
 -1 -7 -11 25.88 6.71
 -1 -7 -11 18.12 6.14
 -1 7 -12 644.41 26.81
 -1 7 -12 654.85 28.2
 1 -7 12 684.7 27.93
 1 -7 12 694.68 29.55
 1 -7 12 659.77 28.03
 1 7 12 687.13 30.94
 -1 7 -12 678.69 28.39
 -1 -7 -12 678.34 27.01
 -1 -7 -12 691.74 28.5
 -1 7 -13 0.43 5.67
 -1 7 -13 9.13 5.21
 1 -7 13 6.54 6.77
 1 -7 13 5.33 5.87
 -1 7 -13 12.1 6.64
 1 7 13 13.34 7.37
 1 -7 13 -3.41 7.51
 -1 -7 -13 4.92 5.7
 -1 -7 -13 -0.63 6.2
 -1 7 -14 404.83 23.04
 -1 7 -14 424.16 24.71
 1 -7 14 416.88 24.04
 1 -7 14 428.29 26.42
 1 -7 14 432.05 26.06
 1 7 14 405.21 27.07
 -1 7 -14 423.4 24.31
 -1 -7 -14 325.24 21.31
 -1 -7 -14 409.6 24.25
 -1 7 -15 -9.28 5.57
 1 -9 -11 9.48 6.96
 -1 9 11 13.06 7.69
 1 -9 -10 14.26 7.8
 -1 -9 10 2.1 5.56
 1 9 -10 8.94 6.84
 1 -9 -10 5.93 6.21
 1 -9 -9 262.72 17.59
 1 -9 -9 255.33 16.89
 -1 -9 9 258.91 17.68
 -1 9 9 243.93 17.74
 1 9 -9 221.47 17.44
 -1 9 9 246.64 17.98
 -1 9 9 238.67 17.64
 1 -9 -9 250.79 16.93
 1 -9 -8 60.78 9.1
 -1 9 8 61.99 9.93
 1 9 -8 66.75 9.65
 -1 -9 8 64.03 9.14
 1 9 -8 53.39 8.94
 -1 9 8 76.32 10.54
 1 -9 -8 62.19 9.02
 -1 9 8 75.66 10.55
 1 -9 -8 64.84 9.41
 1 -9 -7 1.8 5.08
 1 9 -7 19.74 7.31
 -1 9 7 8.97 6.77
 -1 -9 7 14.03 6
 -1 -9 7 19.55 6.82
 1 9 -7 5.88 4.86
 1 -9 -7 20.14 5.94
 -1 9 7 12.89 5.51
 -1 9 7 15.16 6.92
 1 -9 -7 19.44 6.42
 1 9 -6 733.18 27.17
 -1 -9 6 812.72 28.98
 -1 9 6 741.86 27.64
 -1 -9 6 752.27 26.57
 1 -9 -6 764.57 26.64
 -1 9 6 777.39 27.98
 1 9 -6 694.07 27.35
 -1 9 6 805.7 27.59
 1 -9 -6 754.51 25.81
 1 -9 -6 745.71 26.18
 1 -9 -5 72.31 8.39
 1 9 -5 76.84 10.01
 -1 9 5 79.02 9.49
 -1 9 5 80.67 9.06
 -1 -9 5 76.82 9.52
 1 -9 -5 75.63 8.47
 -1 -9 5 79.54 9.03
 1 9 -5 80.17 9.89
 -1 9 5 82.56 9.87
 -1 9 5 73.52 9.24
 1 -9 -5 74.87 8.84
 1 -9 -5 73.94 8.86
 1 9 -4 1493.2 38.05
 -1 9 4 1995.66 43.6
 -1 9 4 1670.8 38.29
 -1 -9 4 1536.33 37.13
 -1 9 4 1674.99 39.92
 1 -9 -4 1635.81 35.66
 -1 -9 4 1470.31 34.93
 1 -9 -4 1665.01 38.16
 1 9 -4 1573.23 38.3
 -1 9 4 1958.56 40.54
 1 -9 -4 1773.21 39.83
 1 -9 -4 1666.07 37.88
 1 9 -3 115.14 11.39
 1 9 -3 93.37 10.45
 -1 9 3 94.35 9.62
 1 9 -3 92.42 8.98
 -1 -9 3 92.37 9.41
 -1 9 3 97.12 10.25
 -1 -9 3 93.18 9.68
 1 -9 -3 98.55 9.18
 -1 -9 3 101.86 9.62
 -1 -9 3 110.37 9.09
 1 -9 -3 93.31 9.43
 1 9 -3 98.34 10.13
 -1 9 3 96.03 9.39
 1 -9 -3 104.01 9.67
 1 -9 -3 101.35 8.83
 -1 9 3 100.43 10.38
 1 9 -2 874.33 28.76
 1 9 -2 825.21 25.83
 -1 9 2 825.31 26.66
 -1 9 2 789.43 26.31
 -1 -9 2 872.11 26.87
 -1 -9 2 900.89 27.24
 1 -9 -2 852.83 25.74
 -1 -9 2 879.35 25.82
 -1 -9 2 914.39 25.87
 1 -9 -2 867.06 26.75
 1 9 -2 913.36 27.65
 1 9 -2 868.51 29.32
 -1 9 2 826.12 26.63
 1 9 -1 285.24 16.54
 1 9 -1 286.61 15.94
 -1 9 1 303.84 16.5
 -1 9 1 287.6 15.88
 -1 -9 1 299.9 15.89
 -1 -9 1 304.32 15.68
 1 -9 -1 296.22 15.43
 -1 -9 1 280.22 14.84
 -1 -9 1 243.35 13.69
 1 -9 -1 291.19 15.4
 1 9 -1 301.41 15.7
 1 9 -1 280.01 16.84
 -1 9 1 296.45 16.12
 1 9 0 303.87 16.33
 1 9 0 297.03 16.79
 -1 9 0 271.03 15.76
 -1 9 0 300.2 16.08
 -1 -9 0 287.67 15.5
 -1 9 0 292.27 15.78
 -1 -9 0 293.83 15.52
 1 -9 0 243.31 14.07
 -1 -9 0 261.47 14.53
 1 -9 0 275.02 14.67
 1 9 0 287.77 16.77
 1 -9 0 255.33 14.35
 1 9 1 156.77 12.3
 1 9 1 156.21 12.69
 -1 9 -1 147.35 11.69
 -1 -9 -1 146.34 11.48
 -1 9 -1 137.42 10.96
 1 -9 1 144.01 11.23
 -1 -9 -1 140.43 10.96
 -1 9 -1 139.61 11.26
 1 -9 1 144.41 10.12
 1 -9 1 131.58 10.39
 -1 9 -1 160.93 11.62
 1 9 1 142.63 12.12
 1 -9 1 129.66 10.04
 1 -9 2 813.57 24.07
 1 9 2 821.07 27.56
 1 9 2 731.54 25.87
 -1 9 -2 779.42 26.2
 -1 -9 -2 795.25 25.35
 -1 9 -2 737.09 24.43
 1 -9 2 751.61 24.89
 -1 -9 -2 795.73 25.56
 1 -9 2 765.58 23.91
 1 -9 2 792.6 23.71
 -1 9 -2 776.23 25.22
 1 9 2 826.02 28.16
 -1 9 -2 689.17 23.52
 1 9 3 0.43 5.21
 1 9 3 8.97 5.29
 -1 9 -3 8.44 4.75
 -1 9 -3 10.01 5.11
 -1 -9 -3 10.76 4.39
 1 -9 3 24.28 6.78
 1 -9 3 12.13 5.08
 1 9 3 5.52 4.86
 -1 9 -3 10.17 4.94
 1 -9 3 24.46 5.35
 1 9 3 4.58 6.04
 -1 -9 -3 10.5 4.64
 1 -9 3 8.07 4.09
 -1 -9 -3 6.59 4.91
 -1 -9 -3 8.95 4.17
 1 9 4 1909.17 42
 1 9 4 1991.29 44.66
 -1 -9 -4 2137.61 42.79
 1 -9 4 1990.12 41.29
 -1 -9 -4 2035.9 41.79
 -1 -9 -4 1946.75 40.12
 1 -9 4 1994.16 40.06
 1 9 4 2136.35 45.99
 -1 9 -4 1793.14 40.09
 -1 9 -4 1989.06 42.57
 1 9 4 2062.18 45.31
 -1 -9 -4 2100.28 39.4
 -1 -9 -5 8.86 4.48
 1 9 5 0.04 5.28
 1 9 5 0.87 4.47
 -1 9 -5 14.32 6.21
 -1 -9 -5 -0.9 3.89
 1 -9 5 5.7 4.37
 1 -9 5 2.38 4.06
 1 9 5 6.32 5.89
 -1 9 -5 -0.4 4.27
 -1 -9 -5 3.43 3.94
 1 9 5 -0.41 5.48
 -1 -9 -5 4.1 4.29
 1 9 6 854.8 30.7
 -1 9 -6 856.81 29.04
 1 -9 6 864.26 28.09
 -1 -9 -6 937.6 29.84
 1 -9 6 881.12 28.63
 -1 -9 -6 862.14 28.24
 1 9 6 898.31 31.56
 -1 9 -6 905.85 30.16
 1 9 6 914.26 31.9
 -1 -9 -6 904.12 28.09
 1 9 7 2 6.27
 -1 -9 -7 4.47 4.99
 -1 9 -7 -1.96 5.27
 1 -9 7 3.05 4.95
 1 -9 7 1.57 4.97
 1 9 7 -4.22 5.66
 -1 9 -7 -2.2 4.87
 -1 -9 -7 1.11 4.5
 1 9 7 3.3 5.93
 -1 -9 -7 6.72 5.11
 -1 9 -8 440.36 21.71
 1 9 8 474.93 24.94
 1 -9 8 447.81 21.25
 -1 -9 -8 471 22.7
 1 -9 8 458.51 22.33
 1 9 8 480.31 25.16
 -1 9 -8 470.37 23.52
 -1 -9 -8 450.92 21.68
 1 9 8 496.63 25.38
 -1 -9 -8 426.77 21.03
 1 9 9 13.56 6.92
 1 -9 9 5.77 5.52
 1 -9 9 11.71 6.1
 -1 -9 -9 7.19 6.25
 -1 9 -9 15.06 6.63
 1 9 9 -1.89 7.33
 -1 -9 -9 13.83 6.15
 1 9 9 8.95 7.43
 -1 -9 -9 -0.34 5.2
 1 9 10 31.13 9.74
 1 -9 10 32.36 8.27
 -1 9 -10 30.51 7.96
 -1 -9 -10 28.06 7.4
 1 9 10 34.73 9.03
 1 9 10 42.98 10.9
 -1 -9 -10 21.73 5.66
 -1 -9 -10 38.03 8.74
 -1 -9 -11 27.83 7.79
 1 -9 11 36.53 9.31
 -1 9 -11 30.6 8.85
 1 9 11 39.86 11.18
 -1 -9 -11 21.36 8.4
 1 -9 12 179.29 16.79
 1 9 12 193.83 20.14
 -1 9 -12 209.75 18.52
 -1 -9 -12 170.29 16.99
 -1 9 -13 21.6 8.04
 -1 11 8 29.39 8.88
 1 -11 -8 38.54 9.19
 1 -11 -8 50.3 10.86
 -1 11 8 36.85 9.95
 -1 11 7 62.51 11.05
 1 -11 -7 65.17 10
 -1 11 7 60.47 10.72
 1 -11 -7 64.64 9.94
 1 -11 -6 507.87 24.72
 1 -11 -6 532.12 25.67
 -1 11 6 501.8 26.97
 -1 11 6 501.46 26.72
 -1 11 5 15.96 7.55
 1 11 -5 31.93 9.36
 -1 -11 5 35.49 8.81
 1 -11 -5 34.98 8.18
 1 11 -5 30.51 8.02
 1 -11 -5 31.31 7.52
 1 -11 -5 28.88 8.42
 -1 11 5 30.44 8.83
 1 11 -4 513.81 26.72
 1 -11 -4 513.44 23.7
 -1 11 4 568.72 27.04
 -1 -11 4 544.8 27.2
 1 -11 -4 492.04 22.75
 -1 11 4 533.87 26.66
 1 -11 -4 511.88 24.6
 1 11 -4 480.13 25.77
 -1 11 4 506 25.84
 -1 11 3 8.22 6.48
 1 11 -3 18.01 7.81
 -1 11 3 2.87 5.8
 -1 -11 3 6.44 5.73
 1 -11 -3 11.26 5.5
 1 11 -3 8.06 6.73
 1 -11 -3 1.06 4.86
 1 -11 -3 10.9 5.48
 -1 11 3 20.87 7.25
 1 11 -2 312.66 21.1
 -1 11 2 305.68 19.99
 -1 -11 2 353.36 21.51
 1 -11 -2 323.82 18.66
 -1 11 2 325.96 20.26
 1 -11 -2 313.36 18.88
 -1 -11 2 300.61 18.22
 -1 11 2 321.66 20.07
 -1 11 1 88.74 11.38
 1 11 -1 59.24 10.54
 -1 11 1 69.44 11.06
 -1 -11 1 109.06 12.46
 -1 -11 1 48.22 10.53
 1 -11 -1 36.85 10.42
 1 -11 -1 101.01 11.33
 1 -11 -1 83.25 9.76
 1 11 -1 82.63 11.54
 -1 11 1 79.15 10.6
 1 11 0 -7.24 8.72
 -1 11 0 19.98 6.79
 1 11 0 -30.1 8.91
 -1 11 0 22.57 7.91
 -1 -11 0 1.06 5.93
 -1 -11 0 10.4 7.1
 1 -11 0 15.98 6.01
 1 -11 0 3.39 6.61
 1 11 0 -23.93 9.08
 -1 -11 0 6.38 4.79
 1 -11 0 15.17 5.76
 -1 11 0 11.25 6.01
 1 11 1 103.47 13.28
 -1 11 -1 108.7 12.01
 1 11 1 102.96 13.07
 -1 11 -1 98.45 12.4
 -1 -11 -1 42.92 10.95
 -1 -11 -1 88.74 11.04
 1 -11 1 99.05 10.88
 1 -11 1 107.02 11.34
 -1 11 -1 106.18 12.15
 -1 -11 -1 91.13 11.37
 1 -11 1 88.47 10.47
 1 11 1 88.35 11.75
 1 11 2 431.38 24.48
 -1 11 -2 389.82 22.17
 1 11 2 387.26 23.24
 -1 -11 -2 447.3 23.91
 -1 -11 -2 430.43 22.41
 1 -11 2 381.91 21.05
 1 -11 2 401.99 20.67
 1 11 2 418.76 24.57
 1 11 3 15.48 8.05
 1 11 3 5.64 6.57
 -1 11 -3 6.46 6.15
 -1 -11 -3 2.34 6.04
 -1 -11 -3 18.8 6.87
 1 -11 3 10.71 6.6
 1 -11 3 1.47 4.88
 1 11 3 14.24 7.07
 -1 11 -3 11.79 6.62
 -1 -11 -3 17.73 6.17
 1 11 4 609.08 30.23
 -1 11 -4 599.4 28.13
 1 11 4 625.28 29.95
 -1 -11 -4 661.78 28.73
 1 -11 4 619.11 26.93
 1 -11 4 625 26.31
 -1 11 -4 667.94 28.92
 -1 -11 -4 737.33 30.98
 1 11 4 649.18 30.8
 1 11 5 3.42 7.78
 -1 11 -5 9.42 6.9
 -1 -11 -5 12.47 6.37
 1 -11 5 3.61 5.28
 1 -11 5 22.47 7.13
 1 11 5 19.26 8.61
 -1 11 -5 16.98 6.55
 -1 -11 -5 9.74 5.38
 -1 11 -6 524.8 27.04
 1 11 6 526.13 29.36
 -1 -11 -6 575.19 27.91
 1 -11 6 549.72 26.29
 1 -11 6 580.86 27.21
 -1 11 -6 554.69 27.91
 -1 -11 -6 527.03 26.06
 1 11 6 568.91 30.74
 1 11 7 110.86 15.17
 -1 11 -7 106.57 13.16
 -1 -11 -7 121.84 13.91
 1 -11 7 102.8 12.67
 1 -11 7 111.35 13.15
 -1 11 -7 110.86 13.87
 1 11 7 105.93 14.84
 -1 -11 -7 103.42 12.6
 1 11 8 18.92 9.14
 1 -11 8 29.83 7.54
 1 -11 8 33.3 8.03
 -1 11 -8 31.06 8.86
 -1 -11 -8 12.86 6.42
 1 11 8 22.82 9.26
 -1 -11 -8 21.33 7.76
 -1 11 -9 79.29 12.85
 -1 13 -1 21.37 8.8
 -1 13 -2 54.89 11.72
 -1 13 -3 30.85 10.85
 2 0 -12 747.54 23.52
 2 0 -11 2.23 3.35
 2 0 -11 4.21 3.17
 -2 0 11 -3.42 3.45
 -2 0 11 -1.1 2.89
 2 0 -11 4.75 3.54
 2 0 -10 2286.67 38.26
 2 0 -10 2254.93 36.83
 -2 0 10 2319.58 37.29
 -2 0 10 2292.11 32.31
 2 0 -10 2336.27 37.8
 2 0 -9 0.08 2.8
 2 0 -9 1.54 2.55
 -2 0 9 -0.95 2.87
 2 0 -9 -1.91 2.24
 2 0 -9 -3.5 2.65
 -2 0 9 -0.42 2.44
 2 0 -8 877.98 20.74
 2 0 -8 854.96 20.33
 -2 0 8 886.82 20.34
 2 0 -8 900.91 17.29
 -2 0 8 812.93 16.92
 2 0 -8 882.69 20.5
 2 0 -7 9.91 3.14
 2 0 -7 5.53 2.64
 -2 0 7 5.04 2.58
 2 0 -7 4.99 2.32
 2 0 -7 1.16 2.02
 -2 0 7 6.06 2.19
 2 0 -6 431.63 12.41
 2 0 -6 448.77 12.66
 -2 0 -5 3.25 1.61
 -2 0 -5 1.61 1.43
 2 0 5 -0.11 1.6
 2 0 5 -0.73 1.96
 -2 0 -5 1.67 1.15
 -2 0 -5 0.31 1.4
 -2 0 -6 288.24 10.45
 2 0 6 294.74 11.24
 2 0 6 304.92 11.99
 -2 0 -6 305.35 10.8
 -2 0 -6 270.79 10.19
 -2 0 -6 320.78 9.79
 -2 0 -7 0.35 2.03
 -2 0 -7 -3.17 2.07
 2 0 7 -3.03 2.81
 2 0 7 -0.58 2.78
 -2 0 -7 1.15 2.11
 -2 0 -7 -0.44 1.72
 -2 0 -8 1404.64 26.24
 -2 0 -8 1403.79 26.27
 2 0 8 1448.3 28.09
 2 0 8 1497.15 29.35
 -2 0 -8 1379.09 25.98
 -2 0 -8 1340.84 22.29
 -2 0 -9 4.73 2.96
 -2 0 -9 1.5 3.36
 2 0 9 -3.28 4.04
 -2 0 -9 1.29 2.15
 2 0 9 3.87 3.7
 -2 0 -9 -0.09 2.85
 -2 0 -10 1539.88 30.85
 2 0 10 1546.22 32.85
 -2 0 -10 1498.23 30.38
 2 0 10 1555.69 34.2
 -2 0 -10 1584.79 31.31
 -2 0 -10 1600.47 27.45
 -2 0 -11 2.32 3.56
 2 0 11 0.93 4.22
 2 0 11 3.2 4.36
 -2 0 -11 1.2 3.77
 -2 0 -11 0.81 3.42
 -2 0 -12 1159.39 29.94
 2 0 12 1112.35 31.48
 2 0 12 1139.44 33.15
 -2 0 -12 1146.77 29.66
 -2 0 -12 1136.03 29.69
 -2 0 -13 -0.11 4.17
 -2 0 -13 -0.88 3.84
 2 0 13 -7.56 5.4
 2 0 13 -2.84 5.59
 2 0 13 9.65 5.81
 -2 0 -13 11.47 4.92
 -2 0 -14 62.37 8.65
 2 0 14 82.75 11.16
 2 0 14 84.37 12.09
 -2 0 -14 76.96 9.49
 -2 0 -15 -3.7 5.22
 2 0 15 5.32 6.26
 2 0 15 -6.12 8.05
 -2 0 -15 -8.09 6.08
 2 2 -12 721.73 24.99
 2 2 -12 658.62 23.5
 -2 -2 12 720.56 23.91
 -2 2 12 697.45 22.28
 2 -2 -12 655.76 23.45
 2 2 -11 -0.84 3.57
 2 2 -11 -6.58 3.87
 2 -2 -11 1.04 3.24
 -2 -2 11 4.35 3.28
 2 2 -11 -1.07 2.9
 -2 2 11 0.44 3.48
 2 -2 -11 1.09 3.5
 2 2 -10 712.3 22.3
 2 2 -10 704.54 22.12
 2 -2 -10 719.27 19.71
 -2 -2 10 742.15 22.26
 2 2 -10 700.19 19.78
 -2 2 10 681.3 19.7
 2 -2 -10 697.02 21.61
 2 2 -9 79.65 7.58
 2 2 -9 85.2 7.98
 2 -2 -9 82.46 6.6
 -2 -2 9 84.37 7.59
 2 2 -9 89.57 7.37
 -2 2 9 79.26 6.83
 2 -2 -9 82.8 7.46
 2 2 -8 534.83 17.1
 2 2 -8 546.53 17.49
 -2 2 8 565.38 13.5
 -2 -2 8 566.45 17.31
 2 -2 -8 551.03 16.67
 2 -2 -8 530.65 15.17
 2 2 -8 538.94 16.21
 2 -2 -8 590.82 14.69
 -2 2 8 547.81 15.97
 2 -2 -8 587.66 17.63
 2 2 -7 221.97 10.5
 2 2 -7 215.11 7.5
 2 2 -7 221.98 10.49
 2 -2 -7 229.89 8.97
 -2 2 7 223.55 8.46
 -2 -2 7 211.18 10.09
 2 2 -7 211.73 9.77
 2 -2 -7 228.28 8.71
 -2 2 7 214.12 9.54
 -2 -2 7 207.31 6.62
 2 -2 -7 221 10.22
 2 2 -6 159.88 8.37
 2 2 -6 159.19 8.37
 -2 2 6 170.31 7.29
 -2 -2 6 145.67 7.8
 2 2 -6 164.59 8.23
 -2 2 6 159.48 8.49
 2 2 -5 3200.69 34.18
 2 2 -5 3151.8 33.44
 -2 2 5 3175.23 31.77
 2 -2 -5 3176.58 32.25
 2 -2 -5 3160.34 33.38
 -2 2 -4 30.36 3.2
 2 -2 4 28.88 3.37
 -2 2 -4 34.46 3.47
 -2 2 -4 29.07 2.64
 -2 -2 -4 33.03 3.37
 2 2 4 31.59 3.79
 -2 -2 -4 33.18 3.4
 2 2 4 27.04 3.24
 -2 -2 -4 27 2.98
 -2 2 -4 34.55 3.56
 -2 -2 -5 19.22 2.62
 -2 2 -5 23.99 3.28
 -2 2 -5 21.37 3.2
 2 -2 5 21.45 3.47
 2 2 5 23.01 3.83
 2 2 5 18.72 2.81
 -2 -2 -5 20.2 2.65
 2 -2 5 18.15 2.39
 -2 -2 -5 20.4 3.06
 -2 2 -5 18.17 2.65
 2 2 5 19.5 3.37
 -2 2 -5 18.01 2.5
 -2 -2 -5 18.86 2.87
 -2 2 -6 2625.23 33.44
 2 -2 6 2617.57 34.88
 2 2 6 2678.1 36.63
 2 -2 6 2587.19 25.32
 2 2 6 2702.39 36.37
 -2 2 -6 2558.59 31.57
 -2 -2 -6 2573.84 32.44
 -2 2 -6 2586.76 29.53
 -2 -2 -6 2750.18 33.7
 -2 -2 -6 2560.15 29.1
 2 2 6 2577.15 29.9
 -2 -2 -6 2664.17 28.37
 -2 2 -6 2714.12 33.87
 -2 2 -7 165.41 9.2
 2 -2 7 168.21 9.69
 2 -2 7 170.37 9.64
 2 2 7 157.32 9.86
 2 -2 7 161.81 6.63
 2 2 7 159.1 9.49
 -2 2 -7 162.39 8.58
 -2 -2 -7 165.74 8.88
 -2 2 -7 166.62 8.3
 -2 2 -7 160.38 9.13
 -2 2 -7 163.11 6.04
 -2 -2 -7 168.13 8.72
 2 2 7 167.24 7.85
 -2 -2 -7 159.47 7.18
 -2 -2 -7 182.15 8.45
 -2 -2 -8 4543.84 38.51
 -2 2 -8 4496.52 49.69
 -2 -2 -8 4615.21 45.28
 2 -2 8 4431.42 51.17
 2 -2 8 4632.45 52.16
 2 2 8 4591.88 52.9
 2 2 8 4611.68 53.02
 -2 2 -8 4469.73 45.88
 -2 -2 -8 4499.67 48.95
 -2 2 -8 4602.4 45.98
 -2 -2 -8 4568.07 47.07
 2 2 8 4542.22 41.18
 -2 2 -8 4474.89 49.42
 -2 -2 -9 1.91 2.61
 -2 2 -9 -1.77 3.27
 -2 2 -9 3.28 2.96
 2 -2 9 4.27 4.23
 2 -2 9 2.86 3.12
 2 2 9 3.35 4.11
 -2 2 -9 1.84 2.74
 2 2 9 -3.73 4.07
 -2 -2 -9 0.48 2.88
 -2 2 -9 -2.5 3.08
 -2 -2 -9 0.63 2.79
 -2 2 -10 1395.89 30.82
 2 -2 10 1437.84 32.85
 2 -2 10 1391.51 32.41
 2 2 10 1405.72 33.5
 2 -2 10 1439.8 29.73
 2 2 10 1427.66 33.54
 -2 -2 -10 1412.88 30.87
 -2 2 -10 1392.43 28.59
 -2 -2 -10 1406.04 28.86
 -2 2 -10 1406.87 31.01
 -2 -2 -10 1441.06 28.65
 -2 -2 -11 2.69 3.15
 -2 2 -11 6.59 4
 2 -2 11 5.08 4.67
 2 -2 11 11.94 4.88
 2 2 11 -3.09 5.07
 -2 2 -11 3.11 3.96
 2 -2 11 -1.06 3.54
 2 2 11 -3.58 5.12
 -2 -2 -11 3.2 4.2
 -2 2 -11 1.82 3.7
 -2 -2 -11 4.04 3.86
 -2 2 -12 518.84 20.99
 2 2 12 517.37 21.26
 2 -2 12 540.17 23.05
 2 -2 12 526.36 22.96
 2 2 12 522.27 23.23
 -2 -2 -12 500.35 20.43
 -2 2 -12 513.21 19.55
 -2 -2 -12 514.15 19.32
 -2 2 -12 507.96 20.91
 -2 -2 -12 504.82 19.25
 -2 2 -13 86.38 9.63
 2 2 13 84.16 10.55
 2 -2 13 109.38 11.63
 2 -2 13 108.89 11.74
 2 -2 13 101.35 12.33
 2 2 13 122.23 13.19
 -2 -2 -13 114.35 11.04
 -2 2 -13 101.83 9.68
 -2 -2 -13 103.44 9.69
 -2 2 -13 107.18 11.07
 -2 -2 -13 116.47 10.87
 -2 2 -14 3.63 4.9
 -2 -2 -14 -5.34 4.79
 -2 2 -14 4.5 4.65
 2 -2 14 6.56 6.04
 2 -2 14 5 6.46
 2 2 14 2.21 7.66
 -2 -2 -14 -2.85 4.88
 -2 2 -14 4.74 4.57
 -2 2 -15 17.08 5.8
 2 -2 15 31.87 8.76
 -2 2 -15 32.22 7.47
 2 -2 15 26.17 8.09
 2 2 15 28.06 8.74
 -2 -2 -15 34.69 7.54
 -2 4 12 970.32 29.24
 -2 4 12 958.46 28.22
 2 4 -11 138.9 11.32
 -2 -4 11 139.03 11.03
 -2 4 11 152.71 11.99
 -2 4 11 153.94 11.62
 2 -4 -11 139.72 10.85
 2 4 -10 1712.72 35.76
 2 4 -10 1732.75 36.9
 -2 -4 10 1750.22 36.09
 2 4 -10 1767.61 35.78
 2 -4 -10 1755.87 31.65
 -2 4 10 1840.83 36.35
 2 4 -9 801.48 23.25
 -2 4 9 791.52 20.36
 2 4 -9 825.93 24.4
 -2 -4 9 731.27 22.87
 2 4 -9 802.96 23.58
 2 -4 -9 839.38 21.59
 -2 4 9 828.31 23.13
 2 -4 -9 797 22.53
 2 -4 -9 858.56 24.65
 2 4 -8 81.98 7.19
 2 4 -8 68.36 6.2
 -2 4 8 74.21 6.63
 2 4 -8 77.43 7.67
 -2 -4 8 63.48 6.88
 -2 -4 8 77.8 7.46
 2 4 -8 81.25 7.8
 2 -4 -8 78.08 6.93
 -2 4 8 73.84 7.27
 2 -4 -8 84.66 7.34
 2 -4 -8 83.18 7.93
 2 4 -7 109.2 8.03
 2 4 -7 99.95 7.08
 2 4 -7 90.97 7.52
 -2 4 7 111.16 7.41
 -2 -4 7 105.98 7.79
 -2 -4 7 112.33 8.36
 2 4 -7 112.28 8.48
 2 -4 -7 115.4 7.93
 -2 4 7 108.9 8.1
 2 -4 -7 101.04 7.24
 2 -4 -7 117.41 8.76
 2 4 -6 225.26 9.9
 2 4 -6 238.13 11.25
 -2 4 6 245.09 10.6
 2 -4 -6 227.98 8.47
 -2 -4 6 250.28 11.7
 2 -4 -6 249.86 11.02
 -2 4 6 241.27 10.99
 2 4 -6 230.62 11.51
 2 -4 -6 237.19 10.95
 -2 4 6 234.19 10.94
 2 -4 -6 228.31 11.1
 2 -4 -5 20.04 3.79
 2 4 -5 16.61 3.3
 2 -4 -5 15.69 3.41
 2 4 -5 16.14 3.18
 -2 4 5 19.67 3.53
 2 4 -5 17.23 2.67
 -2 -4 5 15.6 3.27
 -2 -4 5 17.63 2.6
 2 -4 -5 11.53 2.25
 2 4 -5 16.71 3.59
 -2 4 5 15.05 3.26
 -2 4 5 23.17 3.89
 2 -4 -5 15.17 3.36
 2 4 -4 4837.93 44.97
 2 4 -4 4623.31 42.44
 -2 4 4 4624.46 43.72
 2 -4 -4 4641.27 43.61
 -2 4 4 4705.05 44.4
 -2 -4 4 5026.17 46.89
 2 -4 -4 4890.41 39.44
 2 4 -4 4928.01 48.34
 2 -4 -4 4863.23 44.72
 -2 4 4 4640.4 43.45
 2 4 -4 4858.61 38.78
 -2 -4 4 4731.82 40.46
 2 -4 -4 4892.58 45.42
 2 4 -3 3563.12 38.53
 -2 4 3 3331.85 35.9
 2 -4 -3 3602.87 36.96
 -2 -4 3 3138.46 40.16
 -2 4 3 3473.76 37.02
 -2 -4 3 3298.18 36.54
 2 -4 -3 3463.66 33.83
 2 4 -3 3327.55 38.33
 2 -4 -3 3612.52 37.48
 -2 4 3 3452.55 34.8
 2 -4 -3 3403.29 35.72
 2 4 -2 5256.8 46.71
 -2 4 2 5406.27 44.4
 2 -4 -2 5408.47 43.94
 -2 -4 2 5454.95 50.52
 -2 4 2 5405.18 44.58
 2 -4 -2 5274.03 42.28
 2 4 -2 5438.35 46.79
 2 -4 -2 5358.81 44.74
 -2 4 2 5446.69 41.06
 2 4 -1 109.72 6.81
 -2 4 1 111.35 6.31
 -2 4 1 114.7 6.48
 -2 -4 1 115.73 7.2
 2 -4 -1 106.01 6.28
 -2 4 1 106.31 6.17
 2 -4 -1 115.29 6.49
 2 4 -1 107.4 6.41
 2 -4 -1 109.17 6.27
 -2 4 1 114.52 5.59
 2 4 -1 112.57 6.67
 -2 -4 1 89.54 6.06
 -2 4 0 29.56 3.38
 2 4 0 25.65 3.52
 -2 4 0 22.14 3.15
 2 -4 0 28.52 3.45
 2 -4 0 36.61 3.95
 -2 -4 0 24.89 3.59
 2 4 0 21.53 3.24
 -2 -4 0 20.95 3.17
 2 -4 0 34.82 3.74
 -2 4 0 23.81 3.05
 2 4 1 62.92 5.13
 -2 4 -1 76.73 5.05
 -2 4 -1 76.29 5.5
 -2 -4 -1 83.93 6
 2 -4 1 84.95 5.77
 -2 4 -1 76.29 5.09
 2 -4 1 86.94 5.41
 -2 -4 -1 66 4.82
 2 4 1 81.58 6.57
 2 4 1 79.64 5.99
 -2 -4 -1 76.74 5.52
 2 4 2 926.08 18.86
 -2 4 -2 947.22 16.3
 -2 4 -2 927.24 18.72
 -2 -4 -2 963.86 19.94
 2 -4 2 957.96 19.05
 -2 4 -2 900.08 18.12
 2 -4 2 920.68 16.69
 -2 -4 -2 964.85 18.69
 2 4 2 1009.36 21.83
 2 4 2 922.53 20.47
 -2 -4 -2 994.24 19.87
 -2 4 -2 933.97 15.19
 2 4 3 478.9 13.4
 -2 4 -3 458.21 10.97
 -2 4 -3 440.44 13.15
 -2 -4 -3 492.94 14.46
 2 -4 3 474.79 13.54
 2 4 3 485.67 15.6
 -2 4 -3 478.5 14
 2 -4 3 465.1 11.41
 -2 -4 -3 428.95 11.29
 -2 -4 -3 479.88 13.83
 2 4 3 492.39 15.7
 2 4 3 473.91 15.19
 -2 -4 -3 472.08 13.89
 -2 4 -3 482.37 12.08
 2 4 4 217.9 9
 -2 4 -4 209.07 7.27
 -2 4 -4 206.12 8.97
 -2 4 -4 207.51 9.4
 2 -4 4 190.81 9.27
 -2 -4 -4 232.42 10.28
 2 -4 4 222.65 9.54
 2 4 4 223.77 11.01
 -2 4 -4 207.59 9.74
 2 -4 4 216.33 7.47
 -2 -4 -4 219.97 8.8
 -2 -4 -4 220.96 10.2
 2 4 4 220.49 11.14
 2 4 4 214.17 10.72
 -2 -4 -4 212.23 9.61
 -2 4 -4 220.39 8.96
 2 4 5 393.37 11.69
 -2 4 -5 416.54 9.53
 -2 4 -5 384.11 13.18
 -2 4 -5 406.86 13.15
 2 -4 5 396.15 14.08
 -2 -4 -5 408.59 14.06
 2 -4 5 401.51 12.88
 2 4 5 421.52 15.31
 -2 4 -5 394.49 13.91
 2 -4 5 419.32 9.92
 -2 -4 -5 398.31 12.53
 -2 4 -5 413.19 10.03
 -2 -4 -5 394.49 13.58
 2 4 5 425.13 15.61
 2 4 5 359.11 13.9
 -2 -4 -5 389.89 13.03
 -2 -4 -5 408.54 9.55
 -2 4 -5 406.94 13.15
 2 4 6 660.18 14.81
 -2 4 -6 687.87 18.68
 2 -4 6 672.88 19.27
 -2 -4 -6 687.26 18.95
 2 4 6 635.9 19.79
 2 -4 6 661.35 16.68
 2 4 6 629.94 19.63
 -2 4 -6 662.34 18.67
 -2 -4 -6 678.38 17.48
 -2 4 -6 704 14.6
 2 4 6 659.74 20.11
 -2 -4 -6 693.66 18.82
 2 4 6 673.3 19.07
 -2 -4 -6 675.47 13.61
 -2 4 -6 708.3 18.5
 -2 -4 -6 686.64 17.61
 -2 4 -7 13.5 3.75
 2 4 7 11.76 3.83
 -2 4 -7 11.87 3.16
 2 -4 7 13.64 4.22
 2 4 7 14.1 4.45
 2 4 7 10.02 3.08
 2 -4 7 7.86 2.48
 -2 -4 -7 10.11 3.03
 -2 4 -7 12.67 3.77
 -2 -4 -7 9.21 2.96
 2 4 7 9.56 4.09
 -2 -4 -7 11.44 3.35
 -2 4 -7 11.59 2.67
 -2 -4 -7 9.35 3.47
 -2 -4 -8 4263.26 45.9
 -2 4 -8 4244.53 51.62
 -2 4 -8 4416.19 51.44
 2 -4 8 4280.66 53.6
 2 4 8 4227.77 55.51
 2 -4 8 4302.81 44.09
 2 4 8 4317.93 55.85
 -2 4 -8 4321.44 51.23
 -2 -4 -8 4038.05 48.45
 -2 4 -8 4363.48 42.62
 -2 -4 -8 4319.8 51.42
 2 4 8 4143.78 49.08
 -2 4 -9 33.74 5.95
 -2 4 -9 23.79 4.72
 2 -4 9 29.33 5.79
 2 4 9 26.1 5.91
 2 4 9 31.79 5.27
 -2 4 -9 28.23 5.28
 -2 -4 -9 34.13 4.94
 2 4 9 23.61 5.75
 -2 -4 -9 28.1 5.36
 -2 4 -9 24.63 4.15
 -2 -4 -9 34.39 6.04
 -2 4 -10 1764.6 36.8
 2 -4 10 1865.47 39.78
 2 4 10 1751.71 39.88
 2 -4 10 1842.44 37.49
 2 4 10 1795.95 40.37
 -2 4 -10 1740.89 35.74
 -2 -4 -10 1814.43 36.34
 -2 -4 -10 1822.74 36.46
 -2 4 -10 1721.55 35.85
 -2 4 -11 12.99 5.41
 -2 4 -11 21.15 5.34
 2 -4 11 17.89 5.9
 2 4 11 12.81 6.26
 2 -4 11 15.68 5.28
 -2 4 -11 13.52 4.7
 2 4 11 20.55 7.17
 -2 -4 -11 16.84 5.13
 -2 -4 -11 19.86 5.3
 -2 4 -12 228.5 15.06
 2 -4 12 239.23 15.7
 2 -4 12 220.4 15.97
 2 4 12 231.02 17.28
 2 -4 12 230.8 15.33
 2 4 12 207.41 16.43
 -2 -4 -12 232.48 14.89
 -2 -4 -12 236.75 14.82
 -2 4 -12 226.94 14.72
 -2 4 -13 128.13 12.15
 2 -4 13 152.68 14.32
 2 -4 13 135.26 13.66
 2 4 13 117.67 13.47
 2 -4 13 128.14 12.58
 -2 -4 -13 119.84 11.94
 -2 -4 -13 111.11 11.04
 -2 4 -13 123.12 12.05
 -2 4 -14 0.66 5.41
 -2 4 -14 -1.93 5.17
 2 -4 14 -6.82 6.25
 2 -4 14 -6.34 7.14
 2 4 14 6.85 6.89
 -2 -4 -14 -2.83 5.85
 -2 4 -15 12.09 7.58
 -2 4 -15 -3.43 4.62
 2 -4 15 -3.18 8.06
 -2 6 11 33.31 7.57
 -2 6 10 693.58 24.11
 2 -6 -10 606.26 21.47
 -2 6 10 642.32 24.22
 -2 6 10 646.81 22.13
 -2 6 9 420.05 17.72
 2 6 -9 405.32 18.44
 -2 6 9 427.57 18.04
 -2 -6 9 352.54 17.62
 2 -6 -9 434.94 18.15
 2 6 -9 375.83 18.3
 -2 6 9 451.24 19.86
 2 -6 -9 420.46 19.28
 -2 6 8 350.56 16.01
 2 6 -8 325.69 15.09
 2 6 -8 333.88 15.96
 -2 6 8 335.54 15.02
 -2 -6 8 374.59 17.51
 2 6 -8 353.81 17.22
 2 -6 -8 334.65 15.77
 -2 6 8 330.75 16.4
 2 -6 -8 338.2 16.58
 2 -6 -7 54.6 7.05
 2 6 -7 40.77 6.1
 2 6 -7 42.73 6.19
 -2 6 7 39.12 6.38
 2 -6 -7 43.19 5.92
 -2 -6 7 38.42 6.24
 2 6 -7 49.88 7.23
 -2 6 7 41.22 6.26
 2 -6 -7 40.17 6.31
 -2 6 7 40.68 5.88
 2 6 -6 215.54 12.37
 -2 6 6 226.18 12.3
 2 6 -6 229.6 12.12
 2 -6 -6 242.94 12.87
 2 -6 -6 242.16 10.78
 -2 6 6 237.43 12.77
 -2 -6 6 239.75 12.9
 2 6 -6 212.12 12.8
 2 -6 -6 224.89 12.51
 -2 6 6 242.07 12.77
 2 -6 -6 251.2 13.06
 2 -6 -5 8.6 3.82
 2 6 -5 10.55 3.71
 2 6 -5 11.13 4.61
 -2 6 5 4.94 3.82
 -2 -6 5 6.32 3.2
 2 -6 -5 3.5 3.39
 -2 -6 5 2.49 2.95
 2 -6 -5 5.48 2.64
 -2 -6 5 3.59 2.07
 2 6 -5 7.92 4.01
 -2 6 5 4.61 3.33
 -2 6 5 9.14 3.56
 2 -6 -5 8.05 3.73
 -2 -6 4 47.42 4.85
 2 -6 -4 50.08 5.72
 2 6 -4 47.17 5.22
 2 6 -4 41.79 6
 -2 6 4 40.44 5.43
 2 -6 -4 46.09 5.51
 2 -6 -4 44.84 5
 -2 -6 4 51.64 5.98
 -2 -6 4 50.15 6.31
 2 6 -4 43.21 6.06
 -2 6 4 49.76 6.02
 -2 6 4 43.31 5.32
 2 -6 -4 48.34 5.64
 2 6 -4 47.79 5.36
 2 6 -3 182.08 10.98
 2 -6 -3 195.08 10.35
 2 6 -3 173.57 8.63
 -2 6 3 192.37 10.59
 -2 6 3 182.26 9.88
 -2 -6 3 206.54 11.53
 -2 6 3 181.54 10.34
 2 -6 -3 191.41 9.89
 -2 -6 3 178.71 10.05
 2 6 -3 175.74 10.67
 2 -6 -3 185.19 10.46
 -2 6 3 189.12 9.57
 2 6 -3 181.8 9.75
 2 -6 -3 143.45 8.84
 -2 -6 3 215.07 10.03
 2 6 -2 1350.77 28.93
 2 -6 -2 1298.74 25.84
 2 6 -2 1348.92 21.72
 -2 6 2 1342.68 26.49
 -2 6 2 1244.46 25.54
 -2 -6 2 1384.23 28.36
 -2 6 2 1279.41 26.27
 2 -6 -2 1316.15 25.44
 2 6 -2 1174.87 25.89
 2 -6 -2 1329.21 26.96
 -2 6 2 1306.32 23.56
 2 6 -2 1356.7 26.91
 -2 -6 2 1432.9 26.12
 2 6 -1 31.65 5.09
 2 -6 -1 36.78 4.72
 2 6 -1 41.06 5.75
 -2 6 1 40.01 5.1
 -2 6 1 35.51 4.91
 -2 -6 1 29.08 4.51
 2 6 -1 38.77 5.15
 2 -6 -1 34.87 4.93
 2 6 -1 38.7 4.84
 -2 -6 1 28.63 4.19
 -2 6 1 32.49 4.57
 -2 6 1 33.67 4.12
 -2 -6 1 32.28 3.75
 2 -6 -1 28.29 4.51
 -2 -6 1 41.18 5.09
 2 6 0 1840.21 33.22
 -2 6 0 1823.12 29.53
 2 -6 0 1801.51 29.09
 -2 6 0 1808.53 31.02
 -2 -6 0 1955.91 32.84
 -2 -6 0 1897.25 32.23
 -2 6 0 1859.29 30.03
 2 -6 0 1790.18 30.39
 2 6 0 1697.24 28.63
 2 -6 0 1769.43 29.96
 -2 6 0 1770.19 24.08
 -2 -6 0 1912.82 26.48
 2 6 0 1913.91 35.3
 2 6 0 1957.4 33.82
 -2 -6 0 1862.63 30.58
 2 6 1 314.92 13.83
 -2 6 -1 304.33 11.84
 -2 6 -1 307.99 13.04
 2 -6 1 292.48 11.95
 -2 -6 -1 345.12 14.03
 -2 -6 -1 331.91 13.62
 -2 6 -1 297.6 12.03
 2 -6 1 334.09 13.43
 2 6 1 303.59 11.62
 -2 6 -1 308.99 12.24
 2 -6 1 324.57 12.76
 -2 6 -1 304.13 9.47
 -2 -6 -1 302.29 11.23
 2 6 1 336.23 15.04
 2 6 1 313.09 13.96
 -2 -6 -1 328.73 13.17
 2 6 2 369.68 14.73
 -2 6 -2 368.77 12.86
 -2 6 -2 381.95 14.53
 -2 -6 -2 394.8 15.15
 -2 -6 -2 398.42 15.06
 2 -6 2 398.22 14.88
 2 -6 2 372.14 13.1
 -2 6 -2 362.18 13
 2 6 2 363.53 12.01
 -2 6 -2 365.12 13.69
 2 -6 2 408.16 13.92
 -2 -6 -2 396.58 13.4
 2 6 2 384.8 15.98
 2 6 2 349.45 15
 -2 6 -2 384.1 10.48
 -2 -6 -2 384.29 14.38
 -2 -6 -3 590.48 18.1
 2 6 3 576.01 18.37
 -2 6 -3 552.2 15.48
 -2 6 -3 518.86 17.14
 -2 -6 -3 443.31 16.79
 -2 -6 -3 555.87 17.92
 2 -6 3 558.28 17.53
 2 6 3 524.3 19.11
 2 -6 3 573.22 16.07
 -2 6 -3 561.16 17.74
 -2 -6 -3 579.12 16.95
 2 6 3 483.57 18.23
 2 6 3 593.75 19.89
 -2 6 -3 546.04 13.82
 -2 -6 -4 613.31 18.87
 2 6 4 638.98 19.15
 -2 6 -4 601.08 15.83
 -2 6 -4 606.63 18.71
 -2 -6 -4 619.02 19.21
 2 -6 4 633.24 18.92
 2 6 4 637.29 21.17
 2 -6 4 658.47 16.63
 -2 6 -4 639.5 19.65
 -2 -6 -4 639.71 15.23
 -2 -6 -4 639.43 18.59
 2 6 4 592.33 20.73
 2 6 4 637.84 21.2
 -2 6 -4 567.57 15.21
 -2 6 -5 7.81 3.03
 2 6 5 0.29 3.98
 -2 6 -5 5.39 2.93
 2 6 5 7.83 3.18
 -2 6 -5 7.87 3.55
 2 6 5 7.46 4.07
 2 -6 5 4.8 3.18
 -2 -6 -5 7.63 3.51
 -2 6 -5 5.96 3.05
 -2 -6 -5 6.72 3.2
 2 6 5 7.8 4.34
 -2 -6 -5 9.44 2.89
 -2 -6 -5 9.16 3.8
 -2 -6 -6 610.68 19.58
 -2 6 -6 553.22 18.26
 -2 6 -6 548.96 18.41
 2 -6 6 531.93 18.62
 -2 -6 -6 572.98 19.54
 2 -6 6 531.64 17.98
 2 6 6 594.31 21.63
 -2 6 -6 557.46 19.5
 -2 -6 -6 541.5 16.43
 -2 -6 -6 540.67 18.75
 2 6 6 586.16 21.68
 2 6 6 594.37 21.47
 -2 6 -6 557.75 17.26
 -2 6 -7 171.64 10.84
 -2 -6 -7 174.14 10.96
 -2 6 -7 174.07 10.98
 2 -6 7 158.33 11.03
 -2 -6 -7 180.24 11.66
 2 -6 7 163.45 10.29
 2 6 7 167.47 12.33
 -2 6 -7 173.13 11.46
 -2 -6 -7 174.98 10.23
 2 6 7 173.81 12.77
 -2 -6 -7 162.64 11.16
 -2 6 -7 179.51 10.76
 2 6 7 179.69 12.48
 2 6 8 806.48 26.28
 -2 6 -8 824.3 24.72
 2 -6 8 813.5 25.39
 -2 -6 -8 928.05 25.35
 -2 -6 -8 663.4 23.25
 2 -6 8 829.4 23.23
 2 -6 8 793.15 25.18
 2 6 8 835.06 27.85
 -2 6 -8 887.7 26.28
 -2 -6 -8 851.38 23.4
 2 6 8 691.25 25.73
 -2 -6 -8 883.19 25.98
 -2 6 -8 825.01 23.49
 -2 6 -9 3.43 4.77
 -2 6 -9 -2.11 3.58
 2 -6 9 -3.78 3.77
 2 -6 9 -1.06 4.41
 2 -6 9 1.98 4.45
 2 6 9 -2.65 4.48
 -2 6 -9 8.36 4.96
 2 6 9 -3.79 6.55
 -2 -6 -9 3.53 4.37
 -2 -6 -9 3.66 3.82
 -2 -6 -9 0.9 4.3
 2 6 10 156.89 13.06
 -2 6 -10 164.27 12.51
 2 -6 10 166.5 13.35
 -2 -6 -10 144.26 11.02
 2 -6 10 149.69 12.22
 2 6 10 162.83 14.49
 -2 6 -10 149.62 12.08
 -2 -6 -10 141.69 11.16
 -2 -6 -10 170.76 13.09
 -2 6 -10 147.82 11.54
 -2 6 -11 257.71 16.19
 2 -6 11 272.31 16.75
 2 -6 11 269.56 17.72
 2 -6 11 244.24 16.4
 2 6 11 251.69 18.42
 -2 6 -11 276.73 17
 -2 -6 -11 251.4 15.75
 -2 -6 -11 263.71 16.44
 -2 6 -11 260.79 15.87
 -2 6 -12 281.16 17.62
 2 -6 12 279.43 17.69
 2 -6 12 291.5 19.01
 2 -6 12 278.69 17.85
 2 6 12 270.86 20.37
 -2 6 -12 291.79 17.59
 -2 -6 -12 239 16.3
 -2 -6 -12 245.88 16.71
 -2 6 -12 291.33 17.3
 -2 6 -13 20.11 7.41
 -2 6 -13 28.83 7.3
 2 -6 13 18.75 5.66
 2 -6 13 19.23 7.57
 2 -6 13 17.97 6.7
 -2 8 9 13.95 6.85
 2 -8 -8 242.75 15.43
 -2 8 8 229.64 15.68
 2 -8 -8 224.58 14.76
 -2 8 8 250.64 15.98
 -2 8 7 231.56 15.18
 2 -8 -7 215.63 14.42
 -2 8 7 212.93 14.45
 2 -8 -7 220.56 14.27
 2 8 -7 235.14 16.09
 -2 8 7 220.64 14.82
 2 -8 -7 204.67 14.24
 -2 8 6 244.05 15.17
 2 8 -6 218.34 14.52
 2 -8 -6 255.67 15.34
 -2 -8 6 197.81 13.54
 -2 8 6 241.1 14.82
 2 -8 -6 245.03 14.74
 2 8 -6 231.24 15.46
 -2 8 6 246.84 14.85
 2 -8 -6 218.14 13.61
 -2 8 5 360.19 17.64
 2 8 -5 350.7 17.87
 2 -8 -5 346.89 17.12
 -2 -8 5 323.57 18.48
 2 -8 -5 355.5 15.62
 -2 8 5 335.64 17.13
 2 8 -5 376.39 18.92
 2 -8 -5 333.64 16.94
 -2 8 5 345.63 16.51
 2 -8 -5 330 16.03
 2 8 -4 65.06 8.78
 -2 -8 4 66.52 7.02
 -2 8 4 52.65 7.44
 -2 -8 4 66.04 8.43
 2 -8 -4 57.64 6.92
 2 8 -4 52.65 7.63
 -2 8 4 58.9 7.58
 -2 8 4 62.06 7.2
 2 -8 -4 65.67 7.93
 2 -8 -4 57.74 7.34
 2 8 -3 30.05 6.63
 -2 8 3 19.72 5.14
 -2 8 3 20.04 5.41
 -2 -8 3 21.4 5.68
 2 -8 -3 27.26 5.63
 2 8 -3 29.36 6.27
 2 -8 -3 16.79 4.69
 -2 -8 3 36.43 5.83
 2 8 -3 21.96 6.2
 -2 8 3 34.62 6.48
 -2 8 3 22.58 5.34
 2 -8 -3 26.72 5.59
 -2 8 2 1262.89 30.54
 2 8 -2 1272.83 33.29
 2 -8 -2 1248.97 29.82
 -2 -8 2 1352.76 30.67
 -2 8 2 1274.78 30.82
 -2 -8 2 1332 33.41
 -2 8 2 1290 31.02
 2 -8 -2 1260.12 29.45
 2 8 -2 1275.75 31.55
 2 -8 -2 1257.13 30.51
 -2 8 2 1286.8 27.19
 2 8 -2 1258.22 30.81
 2 8 -1 3.73 4.1
 -2 8 1 -3.88 3.95
 -2 8 1 1.99 3.94
 -2 -8 1 0.38 3.66
 2 8 -1 4.6 3.66
 2 -8 -1 5.79 3.42
 -2 -8 1 9.34 4.02
 2 8 -1 5.79 3.98
 2 -8 -1 2.99 3.41
 -2 8 1 4.37 3.5
 2 -8 -1 7.1 3.61
 -2 8 0 1282.15 29.96
 2 8 0 1331.15 33.76
 -2 -8 0 1323.96 30.86
 -2 8 0 1336.78 31.81
 2 -8 0 1217.52 28.87
 -2 -8 0 1355.64 33.03
 -2 -8 0 1213 30.73
 2 -8 0 1287.71 30.26
 -2 8 0 1237.82 29.32
 2 -8 0 1229.77 26.34
 2 8 0 1216.37 28.66
 2 -8 0 1275.6 30.06
 2 8 0 1223.58 33.81
 2 8 0 1315.59 32.51
 2 8 1 35.93 6.85
 2 8 1 29.24 6.08
 -2 8 -1 57.67 7.05
 -2 8 -1 57.44 7.12
 2 -8 1 54.4 7.83
 -2 -8 -1 59.49 7.79
 2 8 1 41.45 6.52
 2 -8 1 51.11 6.55
 2 -8 1 52.14 7.41
 -2 -8 -1 43.26 6.61
 -2 -8 -1 44.62 6.57
 -2 8 -1 55.23 7.13
 2 -8 1 46.57 6.98
 -2 -8 -1 47.32 5.96
 -2 8 -2 2051.18 36.39
 2 8 2 2129.58 42.51
 -2 -8 -2 2132.56 39.8
 -2 8 -2 2134.68 40.39
 -2 -8 -2 2102.27 41.89
 -2 -8 -2 2116.39 40.64
 2 -8 2 2104.29 39.61
 2 -8 2 2000.76 36.29
 2 -8 2 2132.44 37.42
 2 -8 2 2056.41 36.74
 -2 8 -2 2031.77 37.66
 2 8 2 2212.12 45.1
 -2 -8 -2 2171.45 36.56
 2 8 2 1898.39 40.83
 -2 8 -3 618.48 19.82
 2 8 3 627.94 23.15
 -2 -8 -3 642.45 22.19
 -2 8 -3 604.48 21.76
 -2 -8 -3 612.44 22.05
 2 -8 3 604.21 21.63
 2 -8 3 543.44 19.82
 2 -8 3 585.26 19.37
 -2 8 -3 563.57 20.72
 2 8 3 620.22 24.38
 -2 -8 -3 655.29 20.81
 2 8 3 628.43 24.11
 2 8 4 47.53 8.11
 2 8 4 43.63 7.28
 -2 8 -4 43.05 6.55
 2 -8 4 37.18 6.42
 2 8 4 51.17 8.31
 2 -8 4 37.27 6.24
 -2 -8 -4 40.03 6.15
 -2 8 -4 40.65 6.38
 -2 -8 -4 41.96 6.72
 -2 -8 -4 43.29 6.28
 2 8 5 72.54 10.03
 2 8 5 75.93 9.04
 -2 -8 -5 83.99 8.93
 -2 8 -5 57.44 8.01
 -2 -8 -5 77.86 8.75
 2 -8 5 65.63 8.09
 2 8 5 82.23 9.87
 2 -8 5 66.62 7.87
 -2 8 -5 70.64 8.13
 -2 -8 -5 80.14 8.66
 2 8 6 1.2 5.86
 -2 8 -6 0.91 4.52
 2 -8 6 3.48 3.9
 2 -8 6 6.58 4.19
 2 8 6 5.59 5.77
 -2 8 -6 3.31 4.1
 -2 -8 -6 6.85 4.35
 2 8 6 -3.6 4.99
 -2 -8 -6 1.54 4.24
 -2 -8 -6 0.93 4.1
 2 8 7 91.75 11.53
 -2 8 -7 97.83 9.71
 -2 -8 -7 84.75 9.49
 2 -8 7 84.25 8.95
 2 -8 7 94.34 10.24
 2 8 7 85.56 11.44
 -2 8 -7 79.64 9.38
 -2 -8 -7 72.48 8.88
 2 8 7 81.89 10.64
 -2 -8 -7 90.02 9.81
 2 8 8 727.1 30.22
 2 -8 8 732.28 25.52
 -2 -8 -8 726.54 26.25
 2 -8 8 807.99 28.29
 2 8 8 685.44 29.67
 -2 8 -8 816.69 28.8
 -2 -8 -8 717.75 26.7
 2 -8 9 45.3 7.65
 2 8 9 53.81 10.85
 -2 8 -9 51.16 8.68
 2 8 9 61.43 11.42
 -2 -8 -9 36.6 6.95
 -2 -8 -9 55.76 8.77
 2 -8 10 1160.92 36.06
 2 8 10 971.09 38.38
 -2 8 -10 1240.74 37.38
 -2 -8 -10 986.6 33.73
 2 -8 11 14.32 6.66
 -2 8 -11 15.47 7.25
 -2 10 5 39.07 8.55
 2 -10 -5 46.92 8.23
 2 -10 -5 41.73 7.91
 -2 10 5 41.04 7.81
 2 -10 -4 105.09 11.07
 2 -10 -4 115.22 11.64
 -2 10 4 103.33 11.23
 -2 10 4 120.58 12.61
 2 -10 -3 334.68 18.11
 -2 10 3 343.3 19.18
 2 -10 -3 346.69 18.99
 -2 10 3 364.25 19.78
 -2 10 2 450.87 21.94
 2 -10 -2 455.52 20.84
 -2 10 2 428.49 21.22
 2 -10 -2 476.35 21.91
 -2 10 2 467.22 22.05
 2 10 -1 169.93 15.47
 -2 10 1 208.7 15.64
 -2 -10 1 178.66 15.11
 2 -10 -1 201.16 14.5
 -2 10 1 192.28 14.1
 2 -10 -1 229.9 15.6
 -2 10 1 208.44 15.13
 -2 10 0 579.41 25.29
 2 -10 0 601.07 24.32
 2 -10 0 614.07 24.69
 -2 10 0 575.6 23.53
 -2 10 -1 14.23 5.78
 -2 10 -1 7.39 5.04
 2 -10 1 6.04 4.82
 2 -10 1 15.2 5.12
 -2 10 -2 101.53 11.55
 2 10 2 89 11.46
 2 -10 2 104.75 10.87
 2 -10 2 102.35 10.04
 2 -10 2 115.08 10.81
 2 10 2 103.22 12.63
 -2 10 -2 100.76 10.3
 -2 10 -3 45.28 7.71
 -2 10 -3 45.75 8.79
 2 -10 3 57.56 8.95
 2 -10 3 50.05 8.4
 2 10 3 41.7 9.42
 -2 -10 -3 31.48 7.08
 2 10 4 150.69 15.51
 -2 10 -4 155.39 13.75
 -2 -10 -4 124.47 12.48
 2 -10 4 159.41 13.64
 -2 -10 -4 129.38 12.3
 2 -10 4 162.52 13.43
 2 10 4 133.03 14.2
 -2 10 -5 403.02 21.54
 2 -10 5 411.11 21.56
 2 -10 5 430.36 21.9
 -2 10 -5 369.12 20.35
 2 -10 6 278.64 17.81
 2 -10 6 307.01 19.4
 -2 10 -6 293.18 18.6
 2 -10 7 38.38 8.51
 -2 10 -7 38.65 8.54
 -3 1 -10 398.3 16.02
 -3 1 -10 401.99 16.54
 -3 3 -9 28.22 5.29
 -3 3 -9 21.85 4.5
 -3 3 -9 29.88 4.95
 -3 3 -10 742.26 23.15

_iucr_refine_instructions_details
;
TITL 005GPa in C2/c #15
    k.res
    created by SHELXL-2017/1 at 11:03:04 on 16-Sep-2019
REM reset to C2/c #15
CELL 0.71073 16.212334 10.686263 14.493571 90 92.9457 90
ZERR 4 0.042647 0.000598 0.000915 0 0.0342 0
LATT 7
SYMM -X,+Y,0.5-Z
SFAC C H N O Zn
UNIT 64 120 16 76 8
EQIV $1 1.5-X,0.5-Y,1-Z
EQIV $2 +X,-1+Y,+Z
EQIV $3 1-X,2-Y,1-Z
EQIV $4 1.5-X,1.5-Y,1-Z
EQIV $5 +X,1+Y,+Z
DFIX 0.85 0.05 H2W O2W
DFIX 2 0.05 O12 H2W
DFIX 0.85 0.05 O1W H1Wa
DFIX 0.85 0.05 O1W H1Wb
DFIX 2 0.1 O14_$5 H1Wa
DFIX 1.34 0.05 H1Wa H1Wb
DFIX 2 0.05 O2 H1Wb
ISOR 0.004 0.008 O13 C12 O14 C13 N13 C14 O12 O11 Zn1 O1 O2W O2 C4 O1W N3 =
 C11 O4 O3 C2 C1

L.S. 24 0 0
PLAN  2
RTAB OO O12 H2W
RTAB OO O12 O2W
RTAB OO O12 H2W O2W
RTAB no O11 H13c
RTAB NO O11 N13
RTAB NP O11 H13c N13
RTAB OO O2 H1Wb
RTAB OO O2 O1W
RTAB OO O2 H1Wb O1W
RTAB OO O14 H1Wa_$2
RTAB OO O14 O1W_$2
RTAB OO O14 H1Wa_$2 O1W_$2
RTAB OO O1W_$3 H3b
RTAB OO O1W_$3 N3
RTAB OO O1W_$3 H3b N3
CONF C1 C2 C3 N3
CONF C1 C2 C3 C4
CONF N3 C3 C4 O3
CONF O2 C1 C2 C3
CONF C11 C12 C13 N13
CONF C11 C12 C13 C14
CONF N13 C13 C14 O13
CONF O12 C11 C12 C13
CONF Zn1 O1 C1 C2
CONF Zn1 O11 C11 C12
CONF Zn1 O4_$4 C4_$4 C3_$4
CONF Zn1 O14_$1 C14_$1 C13_$1
list 4
fmap 2 53
acta
OMIT 1 1 0
OMIT 2 4 0
OMIT 2 2 4
OMIT 1 3 3
OMIT -1 5 4
OMIT -1 1 3
REM <olex2.extras>
REM <HklSrc "%.\\k.hkl">
REM </olex2.extras>

WGHT    0.040400    5.476700
EXTI    0.000745
FVAR       0.34883
ZN1   5    0.731802    0.504586    0.450380    11.00000    0.02717    0.02288 =
         0.02310   -0.00074   -0.00119   -0.00054
O4    4    0.680616    0.872649    0.554030    11.00000    0.03419    0.03085 =
         0.03785   -0.00260    0.00528   -0.00113
O2    4    0.548474    0.760833    0.398288    11.00000    0.03084    0.02637 =
         0.03157    0.00450   -0.00655    0.00998
O1    4    0.638866    0.608568    0.405090    11.00000    0.03029    0.03533 =
         0.02562   -0.00128    0.00122    0.00445
O14   4    0.757963    0.047461    0.418390    11.00000    0.03646    0.03912 =
         0.03305    0.00997    0.00191   -0.00086
O11   4    0.755116    0.375505    0.362348    11.00000    0.04384    0.04244 =
         0.04597   -0.02136   -0.00189   -0.00058
O13   4    0.876787    0.144749    0.458832    11.00000    0.03304    0.04278 =
         0.02886    0.00520    0.00047   -0.00486
O12   4    0.625568    0.332329    0.301444    11.00000    0.04856    0.04512 =
         0.05350   -0.01133    0.00170   -0.00363
O3    4    0.576711    1.006507    0.582501    11.00000    0.03740    0.02727 =
         0.05219   -0.00095    0.01438    0.00679
N13   3    0.888169    0.251410    0.294835    11.00000    0.03079    0.03151 =
         0.02788    0.00608    0.00685   -0.00683
AFIX 137
H13A  2    0.898548    0.263515    0.235794    11.00000   -1.20000
H13B  2    0.933737    0.224424    0.325449    11.00000   -1.20000
H13C  2    0.872021    0.323126    0.319390    11.00000   -1.20000
AFIX   0

O1W   4    0.605115    0.987392    0.331566    11.00000    0.05280    0.04323 =
         0.06149   -0.00609    0.01047   -0.00451
H1WA  2    0.657211    0.994129    0.337668    11.00000   -1.20000
H1WB  2    0.592726    0.928394    0.366732    11.00000   -1.20000
N3    3    0.469456    0.820347    0.568912    11.00000    0.03757    0.03343 =
         0.03931   -0.00484    0.00035    0.00242
AFIX 137
H3A   2    0.463689    0.835768    0.508581    11.00000   -1.20000
H3B   2    0.455674    0.888220    0.600205    11.00000   -1.20000
H3C   2    0.436719    0.757078    0.583067    11.00000   -1.20000
AFIX   0

O2W   4    0.500000    0.520488    0.250000    10.50000    0.07174    0.04442 =
         0.09855    0.00000   -0.00147    0.00000
H2W   2    0.538404    0.471698    0.277639    11.00000    0.06331
C1    1    0.590326    0.680749    0.442277    11.00000    0.02410    0.02149 =
         0.02673   -0.00137   -0.00003   -0.00197
C4    1    0.606543    0.901937    0.572807    11.00000    0.02315    0.02195 =
         0.02387   -0.00187    0.00229   -0.00192
C11   1    0.706107    0.313835    0.309941    11.00000    0.02322    0.02298 =
         0.02400    0.00082    0.00055    0.00010
C14   1    0.820250    0.117459    0.402044    11.00000    0.02212    0.02069 =
         0.02365   -0.00088    0.00301   -0.00019
C12   1    0.743266    0.207623    0.258395    11.00000    0.02366    0.02430 =
         0.02353   -0.00001    0.00300    0.00055
AFIX  23
H12A  2    0.703756    0.139443    0.254129    11.00000   -1.20000
H12B  2    0.752479    0.235219    0.196003    11.00000   -1.20000
AFIX   0
C13   1    0.823311    0.158785    0.301145    11.00000    0.02447    0.02381 =
         0.02568    0.00205    0.00176   -0.00084
AFIX  13
H13   2    0.839066    0.085722    0.265171    11.00000   -1.20000
AFIX   0
C3    1    0.553910    0.788007    0.592955    11.00000    0.12847    0.02426 =
         0.03452   -0.00062    0.01011   -0.01521
AFIX  13
H3    2    0.558567    0.773291    0.659759    11.00000   -1.20000
AFIX   0
C2    1    0.576695    0.667826    0.545855    11.00000    0.02415    0.01978 =
         0.02879    0.00210    0.00300    0.00289
AFIX  23
H2A   2    0.533177    0.607083    0.553838    11.00000   -1.20000
H2B   2    0.626809    0.635126    0.576370    11.00000   -1.20000
AFIX   0
HKLF 4


REM  005GPa in C2/c #15
REM R1 =  0.0210 for     351 Fo > 4sig(Fo)  and  0.0231 for all     378 data
REM    199 parameters refined using    127 restraints

END  
     
WGHT      0.0398      5.5254 

REM Highest difference peak  0.113,  deepest hole -0.115,  1-sigma level  0.023
Q1    1   0.5172  0.7829  0.6633  11.00000  0.05    0.11
Q2    1   0.5252  1.0023  0.2727  11.00000  0.05    0.11

  REM The information below was added by Olex2.
  REM
  REM R1 = 0.0210 for 351 Fo > 4sig(Fo) and 0.0231 for all 4195 data
  REM n/a parameters refined using n/a restraints
  REM Highest difference peak 0.11, deepest hole -0.11
  REM Mean Shift 0, Max Shift 0.000.

  REM +++ Tabular Listing of Refinement Information +++
  REM R1_all = 0.0231
  REM R1_gt = 0.0210
  REM wR_ref = 0.0540
  REM GOOF = 1.101
  REM Shift_max = 0.000
  REM Shift_mean = 0
  REM Reflections_all = 4195
  REM Reflections_gt = 351
  REM Parameters = n/a
  REM Hole = -0.11
  REM Peak = 0.11
  REM Flack = n/a

  
;
_olex2_submission_special_instructions  'No special instructions were received'
# and

#==============================================================================

data_Zn-aspartate_sesquihydrate_0_29GPa 
_database_code_depnum_ccdc_archive 'CCDC 1972147'

_audit_creation_date               2019-09-16
# start Validation Reply Form
_vrf_PLAT029_zinc-aspartate_sesquihydrate_0_29GPa
;
PROBLEM: _diffrn_measured_fraction_theta_full value Low .      0.341 Why?  
RESPONSE: Due to the specificity of the applied measuring 
technique and use of a diamond-anvil cell limiting the access 
of the X-ray radiation to the measured sample, and therefore 
lowering the measured fraction of the theta angle.
;
# end Validation Reply Form
_audit_creation_method
;
Olex2 1.2
(compiled 2018.05.29 svn.r3508 for OlexSys, GUI svn.r5506)
;
_shelx_SHELXL_version_number       '2017/1'
_audit_contact_author_address      
;Faculty of Chemistry,
Adam Mickiewicz University in Ponzan,
Uniwersytetu Poznanskiego 8, 61-614  Poznan
Poland
;
_audit_contact_author_email       katran@amu.edu.pl
_audit_contact_author_name         'Katrusiak, Andrzej'
_audit_contact_author_phone        ?

_publ_contact_author_address      
;Faculty of Chemistry,
Adam Mickiewicz University in Ponzan,
Uniwersytetu Poznanskiego 8, 61-614  Poznan
Poland
;
loop_
_publ_contact_author_email       
katran@amu.edu.pl
kinga.roszak@amu.edu.pl
loop_
_publ_contact_author_name        
'Katrusiak, Andrzej'
'Roszak, Kinga'
_publ_contact_author_phone        ?

loop_
_publ_author_name
   'Katrusiak, Andrzej'
   'Roszak, Kinga'
loop_
_publ_author_footnote
; Faculty of Chemistry,
Adam Mickiewicz University in Ponzan,
Uniwersytetu Poznanskiego 8, 61-614  Poznan
Poland
;
_publ_author_address
;Faculty of Chemistry,
Adam Mickiewicz University in Ponzan,
Uniwersytetu Poznanskiego 8, 61-614  Poznan
Poland
;
_publ_contact_author_id_orcid      0000-0002-1439-7278
_publ_section_references
;
Dolomanov, O.V., Bourhis, L.J., Gildea, R.J, Howard, J.A.K. & Puschmann, H.
 (2009), J. Appl. Cryst. 42, 339-341.

Sheldrick, G.M. (2008). Acta Cryst. A64, 112-122.

Sheldrick, G.M. (2015). Acta Cryst. C71, 3-8.
;
_chemical_name_common              
; 
zinc-aspartate sesquihydrate 
;
_chemical_name_systematic          ?
_chemical_formula_moiety           'C16 H24 N4 O16 Zn2, 3(H2 O)'
_chemical_formula_sum              'C16 H30 N4 O19 Zn2'
_chemical_formula_weight           713.18
_chemical_melting_point            ?
 
loop_ 
 _atom_type_symbol 
 _atom_type_description 
 _atom_type_scat_dispersion_real 
 _atom_type_scat_dispersion_imag 
 _atom_type_scat_source 
 'C'  'C'   0.0033   0.0016 
 'International Tables Vol C Tables 4.2.6.8 and 6.1.1.4' 
 'H'  'H'   0.0000   0.0000 
 'International Tables Vol C Tables 4.2.6.8 and 6.1.1.4' 
 'N'  'N'   0.0061   0.0033 
 'International Tables Vol C Tables 4.2.6.8 and 6.1.1.4' 
 'O'  'O'   0.0106   0.0060 
 'International Tables Vol C Tables 4.2.6.8 and 6.1.1.4' 
 'Zn'  'Zn'   0.2839   1.4301 
 'International Tables Vol C Tables 4.2.6.8 and 6.1.1.4' 
 
_shelx_space_group_comment
;
The symmetry employed for this shelxl refinement is uniquely defined
by the following loop, which should always be used as a source of
symmetry information in preference to the above space-group names.
They are only intended as comments.
;
_space_group_crystal_system        'monoclinic'
_space_group_IT_number             15
_space_group_name_H-M_alt          'C 1 2/c 1'
_space_group_name_Hall             '-C 2yc'
 
loop_ 
 _symmetry_equiv_pos_as_xyz 
 'x, y, z' 
 '-x, y, -z+1/2' 
 'x+1/2, y+1/2, z' 
 '-x+1/2, y+1/2, -z+1/2' 
 '-x, -y, -z' 
 'x, -y, z-1/2' 
 '-x+1/2, -y+1/2, -z' 
 'x+1/2, -y+1/2, z-1/2' 

_cell_length_a                     16.206(3)
_cell_length_b                     10.6965(4)
_cell_length_c                     14.4922(5)
_cell_angle_alpha                  90
_cell_angle_beta                   93.185(8)
_cell_angle_gamma                  90
_cell_volume                       2508.2(5)
_cell_formula_units_Z              4
_cell_measurement_reflns_used      712
_cell_measurement_temperature      296(2)
_cell_measurement_pressure         290000
_cell_measurement_theta_max        27.135
_cell_measurement_theta_min        4.569
_shelx_estimated_absorpt_T_max     ?
_shelx_estimated_absorpt_T_min     ?
_exptl_absorpt_coefficient_mu      2.012
_exptl_absorpt_correction_T_max    0.904
_exptl_absorpt_correction_T_min    0.747
_exptl_absorpt_correction_type     'integration'
_exptl_absorpt_process_details    
; 
Correction for absorption was made using XEMP (SHELXTL, 
Sheldrick (2015).
; 
_exptl_special_details 
; 
Data were collected at room temperature and pressure of 0.29(2) GPa
 (290000 kPa) with the crystal obtained by the in-situ high-pressure
 crystallization technique. Pressure was determined by monitoring 
the shift of the ruby R1-fluorescence line.
;
_exptl_crystal_colour             colourless
_exptl_crystal_density_diffrn     1.889 
_exptl_crystal_density_method     'not measured' 
_exptl_crystal_density_meas        ?
_exptl_crystal_description         plate
_exptl_crystal_F_000               1464
_exptl_crystal_size_max            0.15
_exptl_crystal_size_mid            0.15
_exptl_crystal_size_min            0.05
_exptl_transmission_factor_max     ?
_exptl_transmission_factor_min     ?
_diffrn_reflns_av_R_equivalents    0.0256
_diffrn_reflns_av_unetI/netI       0.0171
_diffrn_reflns_Laue_measured_fraction_full  0.341
_diffrn_reflns_Laue_measured_fraction_max  0.295
_diffrn_reflns_limit_h_max         10
_diffrn_reflns_limit_h_min         -10
_diffrn_reflns_limit_k_max         12
_diffrn_reflns_limit_k_min         -12
_diffrn_reflns_limit_l_max         17
_diffrn_reflns_limit_l_min         -18
_diffrn_reflns_number              5096
_diffrn_reflns_point_group_measured_fraction_full  0.341
_diffrn_reflns_point_group_measured_fraction_max  0.295
_diffrn_reflns_theta_full          25.242
_diffrn_reflns_theta_max           27.135
_diffrn_reflns_theta_min           4.569
_diffrn_ambient_temperature        296(2)
_diffrn_detector_area_resol_mean   ?
_diffrn_measured_fraction_theta_full  0.341
_diffrn_measured_fraction_theta_max  0.295
_diffrn_measurement_device_type    'multiwire proportional' 
_diffrn_measurement_method         'omega scan'
_diffrn_standards_number           12
_diffrn_standards_interval_count   84
_diffrn_standards_interval_time    2
_diffrn_standards_decay_%          0
_diffrn_radiation_type             MoK\a
_diffrn_radiation_wavelength       0.71073
_diffrn_source                     'sealed x-ray tube'

_reflns_Friedel_coverage           0.000
_reflns_Friedel_fraction_full      .
_reflns_Friedel_fraction_max       .
_reflns_number_gt                  712
_reflns_number_total               823
_reflns_special_details
;
 Reflections were merged by SHELXL according to the crystal
 class for the calculation of statistics and refinement.
 
 _reflns_Friedel_fraction is defined as the number of unique
 Friedel pairs measured divided by the number that would be
 possible theoretically, ignoring centric projections and
 systematic absences.
;
_reflns_threshold_expression       'I > 2\s(I)'
_computing_cell_refinement         ?
_computing_data_collection         ?
_computing_data_reduction          ?
_computing_molecular_graphics      'Olex2 (Dolomanov et al., 2009)'
_computing_publication_material    'Olex2 (Dolomanov et al., 2009)'
_computing_structure_refinement    'ShelXL (Sheldrick, 2015)'
_computing_structure_solution      'ShelXT (Sheldrick, 2015)'
_refine_diff_density_max           0.322
_refine_diff_density_min           -0.216
_refine_diff_density_rms           0.044
_refine_ls_extinction_coef         .
_refine_ls_extinction_method       none
_refine_ls_goodness_of_fit_ref     1.107
_refine_ls_hydrogen_treatment      mixed
_refine_ls_matrix_type             full
_refine_ls_number_parameters       200
_refine_ls_number_reflns           823
_refine_ls_number_restraints       32
_refine_ls_R_factor_all            0.0378
_refine_ls_R_factor_gt             0.0300
_refine_ls_restrained_S_all        1.102
_refine_ls_shift/su_max            0.001
_refine_ls_shift/su_mean           0.000
_refine_ls_structure_factor_coef   Fsqd
_refine_ls_weighting_details      
 'w=1/[\s^2^(Fo^2^)+(0.0408P)^2^+7.4628P] where P=(Fo^2^+2Fc^2^)/3'
_refine_ls_weighting_scheme        calc
_refine_ls_wR_factor_gt            0.0756
_refine_ls_wR_factor_ref           0.0796
_refine_special_details            ?
_olex2_refinement_description
;
1. Fixed Uiso
 At 1.2 times of:
  All C(H) groups, All C(H,H) groups, All N(H,H,H) groups
 At 1.5 times of:
  All O(H,H) groups
2. Restrained distances
 O2W-H2W
 1 with sigma of 0.05
 O12-H2W
 2 with sigma of 0.05
3. Uiso/Uaniso restraints and constraints
Uanis(O12) \\sim Ueq, Uanis(O2W) \\sim Ueq, Uanis(C14) \\sim Ueq, Uanis(H2W)
\\sim Ueq: with sigma of 0.001 and sigma for terminal atoms of 0.002
Uanis(C11) \\sim Ueq: with sigma of 0.004 and sigma for terminal atoms of 0.008
4.a Free rotating group:
 O1W(H1WA,H1WB)
4.b Ternary CH refined with riding coordinates:
 C13(H13), C3(H3)
4.c Secondary CH2 refined with riding coordinates:
 C12(H12A,H12B), C2(H2A,H2B)
4.d Idealised Me refined as rotating group:
 N13(H13A,H13B,H13C), N3(H3A,H3B,H3C)
;
_atom_sites_solution_hydrogens     mixed
_atom_sites_solution_primary       dual
_atom_sites_solution_secondary     ?

loop_
 _atom_site_label
 _atom_site_type_symbol
 _atom_site_fract_x
 _atom_site_fract_y
 _atom_site_fract_z
 _atom_site_U_iso_or_equiv
 _atom_site_adp_type
 _atom_site_occupancy
 _atom_site_site_symmetry_order
 _atom_site_calc_flag
 _atom_site_refinement_flags_posn
 _atom_site_refinement_flags_adp
 _atom_site_refinement_flags_occupancy
 _atom_site_disorder_assembly
 _atom_site_disorder_group
Zn1 Zn 0.73109(7) 0.50456(5) 0.45041(4) 0.0254(7) Uani 1 1 d . . . . . 
O4 O 0.6792(5) 0.8729(3) 0.5534(3) 0.040(4) Uani 1 1 d . . . . . 
O2 O 0.5483(4) 0.7615(3) 0.3981(3) 0.029(3) Uani 1 1 d . . . . .
O1 O 0.6395(4) 0.6085(3) 0.4050(3) 0.036(4) Uani 1 1 d . . . . .
O14 O 0.7582(5) 0.0480(4) 0.4182(3) 0.038(4) Uani 1 1 d . . . . .
O11 O 0.7552(5) 0.3760(4) 0.3625(3) 0.044(4) Uani 1 1 d . . . . .
O13 O 0.8751(5) 0.1447(4) 0.4585(3) 0.038(4) Uani 1 1 d . . . . .
O12 O 0.6301(6) 0.3312(4) 0.3012(4) 0.0492(16) Uani 1 1 d DU . . . .
O3 O 0.5767(5) 1.0067(3) 0.5819(3) 0.042(4) Uani 1 1 d . . . . . 
N13 N 0.8919(6) 0.2518(5) 0.2953(3) 0.035(5) Uani 1 1 d . . . . . 
H13A H 0.9032 0.2616 0.2371 0.037 Uiso 1 1 calc R . . . . 
H13B H 0.9359 0.2261 0.3282 0.037 Uiso 1 1 calc R . . . .
H13C H 0.8752 0.3250 0.3180 0.037 Uiso 1 1 calc R . . . .
O1W O 0.6063(7) 0.9871(4) 0.3309(4) 0.067(5) Uani 1 1 d G . . . .
H1WA H 0.6520 1.0165 0.3527 0.090 Uiso 1 1 d G . . . .
H1WB H 0.5985 0.9222 0.3631 0.090 Uiso 1 1 d G . . . .
N3 N 0.4665(9) 0.8202(6) 0.5686(5) 0.046(7) Uani 1 1 d . . . . .
H3A H 0.4608 0.8449 0.5102 0.044 Uiso 1 1 calc R . . . .
H3B H 0.4505 0.8821 0.6050 0.044 Uiso 1 1 calc R . . . .
H3C H 0.4344 0.7541 0.5766 0.044 Uiso 1 1 calc R . . . . 
O2W O 0.5000 0.5199(7) 0.2500 0.071(3) Uani 1 2 d SDU . . . .
H2W H 0.554(5) 0.475(7) 0.246(7) 0.14(4) Uani 1 1 d DU . . . . 
C1 C 0.5882(6) 0.6810(5) 0.4419(4) 0.029(5) Uani 1 1 d . . . . .
C4 C 0.6084(8) 0.9009(5) 0.5740(4) 0.029(6) Uani 1 1 d . . . . .
C11 C 0.7038(8) 0.3126(5) 0.3108(5) 0.028(2) Uani 1 1 d U . . . .
C14 C 0.8204(7) 0.1176(5) 0.4015(4) 0.0275(14) Uani 1 1 d U . . . . 
C12 C 0.7447(11) 0.2080(7) 0.2587(5) 0.033(7) Uani 1 1 d . . . . .
H12A H 0.7057 0.1394 0.2514 0.040 Uiso 1 1 calc R . . . . 
H12B H 0.7551 0.2383 0.1974 0.040 Uiso 1 1 calc R . . . . 
C13 C 0.8230(9) 0.1581(7) 0.3008(4) 0.026(7) Uani 1 1 d . . . . . 
H13 H 0.8378 0.0846 0.2649 0.031 Uiso 1 1 calc R . . . . 
C3 C 0.5521(11) 0.7874(7) 0.5924(5) 0.034(8) Uani 1 1 d . . . . . 
H3 H 0.5565 0.7719 0.6591 0.041 Uiso 1 1 calc R . . . . 
C2 C 0.5782(6) 0.6686(4) 0.5459(3) 0.027(5) Uani 1 1 d . . . . . 
H2A H 0.5374 0.6043 0.5560 0.032 Uiso 1 1 calc R . . . .
H2B H 0.6303 0.6409 0.5752 0.032 Uiso 1 1 calc R . . . .

loop_
  _atom_site_aniso_label
  _atom_site_aniso_U_11
  _atom_site_aniso_U_22
  _atom_site_aniso_U_33
  _atom_site_aniso_U_23
  _atom_site_aniso_U_13
  _atom_site_aniso_U_12
 Zn1 0.023(2) 0.0277(6) 0.0251(5) -0.0003(2) -0.0002(8) 0.0025(3)
 O4 0.050(14) 0.034(3) 0.037(3) -0.0033(17) 0.013(5) -0.006(2)
 O2 0.026(11) 0.026(3) 0.034(2) 0.0025(16) -0.011(4) 0.005(2)
 O1 0.044(13) 0.038(3) 0.027(2) -0.0009(15) 0.006(5) 0.016(3)
 O14 0.031(14) 0.049(3) 0.035(3) 0.0082(18) -0.002(5) -0.011(3)
 O11 0.031(14) 0.048(3) 0.051(3) -0.025(2) -0.001(6) 0.000(3)
 O13 0.031(15) 0.053(3) 0.030(3) 0.0084(19) -0.009(5) -0.010(3)
 O12 0.048(3) 0.0484(19) 0.051(2) -0.0053(15) 0.002(2) 0.0030(19)
 O3 0.038(14) 0.024(3) 0.063(3) -0.0002(17) -0.004(5) 0.003(2)
 N13 0.034(17) 0.040(4) 0.031(3) 0.006(2) 0.008(6) -0.003(3)
 O1W 0.093(16) 0.043(4) 0.071(4) -0.009(2) 0.039(6) -0.013(3)
 N3 0.05(2) 0.036(4) 0.047(4) -0.007(2) 0.005(8) -0.007(4)
 O2W 0.070(3) 0.066(3) 0.077(3) 0.000 0.001(2) 0.000
 H2W 0.14(4) 0.14(4) 0.14(4) 0.000(2) 0.008(3) 0.000(2)
 C1 0.031(16) 0.021(4) 0.034(3) -0.002(2) 0.004(6) -0.008(3)
 C4 0.04(2) 0.032(5) 0.019(3) -0.002(2) 0.002(7) -0.008(4)
 C11 0.028(5) 0.030(3) 0.027(3) 0.002(2) 0.001(4) 0.003(3)
 C14 0.0274(19) 0.0274(16) 0.0277(16) 0.0002(10) 0.0016(11) 0.0007(11)
 C12 0.05(2) 0.031(5) 0.024(4) -0.001(2) 0.007(9) 0.002(4)
 C13 0.02(2) 0.032(5) 0.025(4) -0.001(2) 0.000(9) 0.003(4)
 C3 0.04(3) 0.032(5) 0.033(4) -0.001(3) 0.006(9) 0.004(4)
 C2 0.029(16) 0.024(4) 0.027(3) 0.0011(19) 0.001(6) 0.001(3)

_geom_special_details
;
 All esds (except the esd in the dihedral angle between two l.s. planes)
 are estimated using the full covariance matrix.  The cell esds are taken
 into account individually in the estimation of esds in distances, angles
 and torsion angles; correlations between esds in cell parameters are only
 used when they are defined by crystal symmetry.  An approximate (isotropic)
 treatment of cell esds is used for estimating esds involving l.s. planes.
;
loop_
  _geom_bond_atom_site_label_1
  _geom_bond_atom_site_label_2
  _geom_bond_distance
  _geom_bond_site_symmetry_2
  _geom_bond_publ_flag
 Zn1 O4 1.960(7) 7_666 ?
 Zn1 O1 1.940(6) . ?
 Zn1 O14 1.984(4) 7_656 ?
 Zn1 O11 1.930(4) . ?
 O4 C4 1.239(13) . ?
 O2 C1 1.232(9) . ?
 O1 C1 1.276(8) . ?
 O14 C14 1.288(10) . ?
 O11 C11 1.282(13) . ?
 O13 C14 1.212(12) . ?
 O12 C11 1.212(15) . ?
 O3 C4 1.251(8) . ?
 N13 H13A 0.8900 . ?
 N13 H13B 0.8900 . ?
 N13 H13C 0.8900 . ?
 N13 C13 1.507(17) . ?
 O1W H1WA 0.8499 . ?
 O1W H1WB 0.8501 . ?
 N3 H3A 0.8900 . ?
 N3 H3B 0.8900 . ?
 N3 H3C 0.8900 . ?
 N3 C3 1.45(2) . ?
 O2W H2W 1.01(5) . ?
 C1 C2 1.530(7) . ?
 C4 C3 1.551(16) . ?
 C11 C12 1.522(9) . ?
 C14 C13 1.525(8) . ?
 C12 H12A 0.9700 . ?
 C12 H12B 0.9700 . ?
 C12 C13 1.48(2) . ?
 C13 H13 0.9800 . ?
 C3 H3 0.9800 . ?
 C3 C2 1.510(8) . ?
 C2 H2A 0.9700 . ?
 C2 H2B 0.9700 . ?

loop_
  _geom_angle_atom_site_label_1
  _geom_angle_atom_site_label_2
  _geom_angle_atom_site_label_3
  _geom_angle
  _geom_angle_site_symmetry_1
  _geom_angle_site_symmetry_3
  _geom_angle_publ_flag
 O4 Zn1 O14 101.0(2) 7_666 7_656 ?
 O1 Zn1 O4 99.3(2) . 7_666 ?
 O1 Zn1 O14 120.8(2) . 7_656 ?
 O11 Zn1 O4 106.3(3) . 7_666 ?
 O11 Zn1 O1 111.3(3) . . ?
 O11 Zn1 O14 115.0(2) . 7_656 ?
 C4 O4 Zn1 122.9(4) . 7_666 ?
 C1 O1 Zn1 135.2(4) . . ?
 C14 O14 Zn1 108.4(6) . 7_656 ?
 C11 O11 Zn1 127.9(7) . . ?
 H13A N13 H13B 111.0 . . ?
 H13A N13 H13C 109.5 . . ?
 H13B N13 H13C 109.5 . . ?
 C13 N13 H13A 109.5 . . ?
 C13 N13 H13B 109.5 . . ?
 C13 N13 H13C 109.5 . . ?
 H1WA O1W H1WB 104.5 . . ?
 H3A N3 H3B 109.5 . . ?
 H3A N3 H3C 109.5 . . ?
 H3B N3 H3C 109.5 . . ?
 C3 N3 H3A 109.5 . . ?
 C3 N3 H3B 109.5 . . ?
 C3 N3 H3C 109.5 . . ?
 O2 C1 O1 122.9(5) . . ?
 O2 C1 C2 119.2(6) . . ?
 O1 C1 C2 117.9(6) . . ?
 O4 C4 O3 129.2(8) . . ?
 O4 C4 C3 114.5(7) . . ?
 O3 C4 C3 116.3(10) . . ?
 O11 C11 C12 113.1(12) . . ?
 O12 C11 O11 125.7(7) . . ?
 O12 C11 C12 121.2(12) . . ?
 O14 C14 C13 114.0(10) . . ?
 O13 C14 O14 124.1(5) . . ?
 O13 C14 C13 121.8(9) . . ?
 C11 C12 H12A 108.1 . . ?
 C11 C12 H12B 108.1 . . ?
 H12A C12 H12B 107.3 . . ?
 C13 C12 C11 116.6(11) . . ?
 C13 C12 H12A 108.1 . . ?
 C13 C12 H12B 108.1 . . ?
 N13 C13 C14 107.4(10) . . ?
 N13 C13 H13 107.5 . . ?
 C14 C13 H13 107.5 . . ?
 C12 C13 N13 111.1(7) . . ?
 C12 C13 C14 115.5(10) . . ?
 C12 C13 H13 107.5 . . ?
 N3 C3 C4 109.5(7) . . ?
 N3 C3 H3 106.9 . . ?
 N3 C3 C2 112.6(12) . . ?
 C4 C3 H3 106.9 . . ?
 C2 C3 C4 113.6(9) . . ?
 C2 C3 H3 106.9 . . ?
 C1 C2 H2A 108.6 . . ?
 C1 C2 H2B 108.6 . . ?
 C3 C2 C1 114.5(5) . . ?
 C3 C2 H2A 108.6 . . ?
 C3 C2 H2B 108.6 . . ?
 H2A C2 H2B 107.6 . . ?

loop_
  _geom_torsion_atom_site_label_1
  _geom_torsion_atom_site_label_2
  _geom_torsion_atom_site_label_3
  _geom_torsion_atom_site_label_4
  _geom_torsion
  _geom_torsion_site_symmetry_1
  _geom_torsion_site_symmetry_2
  _geom_torsion_site_symmetry_3
  _geom_torsion_site_symmetry_4
  _geom_torsion_publ_flag
 Zn1 O1 C1 C2 -17.2(11) . . . . ?
 Zn1 O11 C11 C12 -172.9(4) . . . . ?
 O2 C1 C2 C3 -26.4(13) . . . . ?
 O12 C11 C12 C13 -155.1(11) . . . . ?
 N13 C13 C14 O13 -10.9(11) . . . . ?
 N3 C3 C4 O3 29.4(9) . . . . ?
 C1 C2 C3 N3 71.9(11) . . . . ?
 C1 C2 C3 C4 -53.3(13) . . . . ?
 C11 C12 C13 N13 -70.4(9) . . . . ?
 C11 C12 C13 C14 52.2(16) . . . . ?

loop_
  _refln_index_h
  _refln_index_k
  _refln_index_l
  _refln_F_squared_meas
  _refln_F_squared_sigma
 0 0 -3 5.9 1.6
 0 0 3 7.07 1.59
 0 0 3 5.96 1.53
 0 0 -4 124.15 5.54
 0 0 4 129.33 6.49
 0 0 4 126.15 6.27
 0 0 -4 122.26 5.89
 0 0 -4 121.1 6.15
 0 0 -4 123.08 6.13
 0 0 4 118.37 6.05
 0 0 -5 -0.58 1.95
 0 0 5 2.23 1.98
 0 0 -5 1.05 1.77
 0 0 -5 -0.8 1.61
 0 0 5 0.49 1.59
 0 0 5 3.37 2.25
 0 0 5 0.87 1.93
 0 0 -5 -1.75 1.73
 0 0 -6 6488.92 53.93
 0 0 6 6542.43 55.32
 0 0 -6 6617.61 52.24
 0 0 -6 6508.62 43.58
 0 0 6 6603.25 48.56
 0 0 6 6627.63 56.65
 0 0 6 6397.59 54.38
 0 0 -6 6648.03 49.26
 0 0 -6 6581.48 54.37
 0 0 7 9.26 4.06
 0 0 -7 12.35 4.47
 0 0 7 7 4.34
 0 0 -7 11.43 3.15
 0 0 -7 14.66 4.25
 0 0 -7 9.9 3.91
 0 0 7 7.92 3.42
 0 0 7 13.65 4.69
 0 0 8 6677.93 65.83
 0 0 8 6754.2 65.7
 0 0 -8 6874.41 51.53
 0 0 8 6996.25 69.71
 0 0 8 6645.44 41.46
 0 0 8 6790.67 57.56
 0 0 -8 6644.63 60.69
 0 0 -8 6788.52 63.95
 0 0 -8 6586.58 62.9
 0 0 -9 -0.54 3.07
 0 0 9 5.08 4.29
 0 0 -9 0.41 3.42
 0 0 -9 -1.61 4.15
 0 0 -9 3.26 3.72
 0 0 9 2.37 3.6
 0 0 9 -1.74 3.54
 0 0 10 682.26 23.92
 0 0 -10 691.13 22.13
 0 0 -10 713.68 23.76
 0 0 10 695.86 21.11
 0 2 2 4395.1 28.85
 0 -2 -2 4271.21 32.42
 0 -2 -3 4294.47 33.28
 0 2 3 4310.65 34.81
 0 -2 -3 4256.61 35.42
 0 2 3 4243.87 33.36
 0 2 3 4241.52 32.09
 0 -2 -3 4168.46 32.46
 0 -2 -4 18.88 3.24
 0 -2 -4 22.4 3.73
 0 2 4 25.83 3.67
 0 2 4 24.1 3.65
 0 2 4 26.32 3.53
 0 2 4 24.67 3.53
 0 -2 -4 21.03 2.81
 0 -2 -4 29.89 3.99
 0 2 4 18.63 2.95
 0 -2 -5 4103.53 40.88
 0 2 5 4230.56 35.78
 0 2 5 4143.58 40.69
 0 -2 -5 4150.48 35.27
 0 -2 -5 4234.15 33.99
 0 2 5 4272.52 35.59
 0 -2 -5 4225.52 41.43
 0 -2 -5 4316.33 41.28
 0 2 5 4275.59 41.06
 0 2 5 4147.88 40.99
 0 -2 -6 220.41 8.72
 0 -2 -6 224.76 10.49
 0 -2 -6 223.58 10.52
 0 2 6 224.77 10.41
 0 -2 -6 225.18 10.76
 0 2 6 221.86 8.74
 0 2 6 222.33 10.75
 0 2 6 208.04 9.18
 0 2 6 219.44 10.47
 0 -2 -6 219.98 8.57
 0 -2 -7 96.4 6.14
 0 -2 -7 89.01 6.55
 0 -2 -7 95.53 7.96
 0 2 7 98.25 7.77
 0 2 7 88.54 5.89
 0 2 7 84.74 7.64
 0 -2 -7 95.6 7.66
 0 -2 -7 92.21 7.58
 0 2 7 89.35 7.68
 0 2 7 88.51 7.15
 0 2 8 715.79 21.69
 0 -2 -8 745.95 21.44
 0 -2 -8 733.09 21.74
 0 2 8 800.4 23.32
 0 -2 -8 662.54 21.22
 0 2 8 726.07 17.12
 0 2 8 741.21 21.11
 0 -2 -8 732.45 18.67
 0 2 8 730.33 20.9
 0 -2 -9 158.92 11.6
 0 2 9 180.94 12.24
 0 2 9 177.53 11.58
 0 2 9 169.43 11.01
 0 -2 -9 169.96 11.54
 0 -2 -9 174.86 11.37
 0 2 9 175.84 12.08
 0 -2 -9 173.37 10.15
 0 2 10 1963.97 40.75
 0 2 10 1961.35 39.77
 0 -2 -10 1923.08 39.6
 0 2 10 1804.37 36.35
 0 -2 -10 1915.95 38.74
 0 -2 -10 1899.71 40.49
 0 2 10 2005.89 43.16
 0 2 11 109.21 11.54
 0 -2 -11 99.72 10.24
 0 2 11 100.51 9.89
 0 -2 -11 93.91 10.62
 0 -2 -11 85.18 8.69
 0 -2 -11 75.66 9.33
 0 2 11 88.78 10.18
 0 2 12 85.56 9.91
 0 -2 -12 87.99 10.93
 0 -2 -12 80.17 9.17
 0 -2 -12 80.91 10.49
 0 2 12 75.95 10.28
 0 2 12 97.11 11.81
 0 2 13 7.66 6.68
 0 -2 -13 12.4 7.35
 0 2 13 18.86 8.64
 0 -2 -13 15.09 7.28
 0 4 1 70.57 5.6
 0 4 1 63.24 4.86
 0 4 1 55.23 4.68
 0 -4 -1 59.03 5.15
 0 4 2 34.83 3.81
 0 -4 -2 37.35 4.05
 0 4 2 40.98 3.49
 0 4 2 34.85 3.63
 0 4 2 41.06 4.32
 0 -4 -2 38.69 4.47
 0 4 2 48.24 5.14
 0 -4 -2 43.69 3.8
 0 4 3 24.69 3.15
 0 4 3 23.84 3.21
 0 4 3 25.78 4.13
 0 4 3 21.89 3.02
 0 -4 -3 25.78 3.64
 0 -4 -3 25.33 4.22
 0 4 3 22.06 2.95
 0 4 3 22.04 3.74
 0 -4 -3 18.13 3.09
 0 -4 -3 23.87 3.13
 0 -4 -4 241.19 10
 0 -4 -4 232.57 9.64
 0 4 4 244.91 8.12
 0 4 4 250.67 10.03
 0 -4 -4 231.85 11.24
 0 4 4 250.15 10.87
 0 4 4 236.99 8.68
 0 -4 -4 238.47 9.08
 0 4 4 224.95 9.58
 0 4 4 253.94 11.16
 0 4 5 -0.91 3.05
 0 4 5 -0.51 1.75
 0 -4 -5 1.96 3.04
 0 4 5 0.9 1.57
 0 -4 -5 -0.65 2.64
 0 4 5 0.78 2.96
 0 -4 -5 2.4 3.29
 0 4 5 1.97 2.44
 0 4 5 1.85 3.25
 0 4 5 0.48 2.01
 0 -4 -5 4.52 2.08
 0 -4 -6 159.69 6.96
 0 -4 -6 168.91 10.16
 0 4 6 164.73 9.82
 0 -4 -6 145.81 6.86
 0 -4 -6 167.41 10.78
 0 -4 -6 166.48 9.63
 0 -4 -6 165.29 9.73
 0 4 6 156.67 6.08
 0 4 6 160.27 6.89
 0 4 6 160.96 7.39
 0 4 6 171.71 9.81
 0 4 6 178.24 9.87
 0 4 6 171.03 10.34
 0 4 7 -5.32 3.85
 0 4 7 7.76 3.8
 0 4 7 3.02 3.98
 0 -4 -7 -1.93 4.2
 0 -4 -7 1.03 3.21
 0 4 7 1.42 3.97
 0 -4 -7 7.86 4.51
 0 -4 -7 1.71 3.06
 0 -4 -8 448.55 17.83
 0 4 8 487.7 18.86
 0 4 8 477.73 18.13
 0 -4 -8 507.53 17.18
 0 4 8 461.58 16.52
 0 -4 -8 482.47 19
 0 -4 -8 493.94 19.61
 0 4 8 495.57 19.12
 0 -4 -9 119.91 11.1
 0 -4 -9 129.46 9.38
 0 -4 -9 122.29 10.36
 0 4 9 125.79 10.56
 0 4 9 111.81 10.58
 0 4 9 118.49 9.08
 0 4 9 120.08 10.34
 0 -4 -9 133.59 11.41
 0 4 10 405.26 19.12
 0 -4 -10 440.81 20.79
 0 4 10 403.72 20.01
 0 4 10 411.28 19.52
 0 -4 -10 424.64 20.34
 0 -4 -10 400.13 18.92
 0 -4 -11 38.02 7.46
 0 4 11 61.73 9.18
 0 4 11 47.68 9.02
 0 4 11 40.75 7.61
 0 -4 -11 50.92 9.4
 0 -4 -11 53.57 9.28
 0 -4 -12 87.54 11.6
 0 -4 -12 76.36 10.34
 0 4 12 88.12 10.97
 0 4 12 82.54 10.65
 0 -4 -12 83.45 11.09
 0 4 12 84.08 11.1
 0 4 13 6.29 6.18
 0 -4 -13 -3.47 7.53
 0 -4 -13 6.64 7.27
 0 4 13 7.34 7.95
 0 4 13 -11.48 7.3
 0 -4 -13 2.24 6.43
 0 4 14 53.7 10.87
 0 -4 -14 53.22 10.61
 0 4 14 66.3 11.25
 0 4 14 66.62 10.81
 0 -4 -14 57.5 11.07
 0 -6 -2 1100.48 25.7
 0 6 2 1164.01 27.15
 0 6 2 1128.85 23.56
 0 6 3 31.48 4.08
 0 -6 -3 31.62 5.61
 0 6 3 32.79 4.47
 0 6 3 33.74 5.67
 0 -6 -3 32.64 4.4
 0 6 4 666.37 20.91
 0 -6 -4 667.07 21.87
 0 6 4 674.95 17.36
 0 6 4 722.19 18.4
 0 6 4 660.63 21.36
 0 -6 -4 658.96 18.16
 0 6 5 23.19 5.62
 0 6 5 17.71 4.35
 0 -6 -5 9.37 5.05
 0 -6 -5 10.9 4.06
 0 6 5 14.25 4.5
 0 6 5 20.47 3.77
 0 6 6 2.18 3.25
 0 -6 -6 5.11 5.86
 0 -6 -6 4.74 4.59
 0 6 6 2.31 4.46
 0 -6 -6 4.28 4.06
 0 6 6 7.21 4.51
 0 6 6 2.86 3.62
 0 -6 -7 46.77 7.61
 0 -6 -7 45.47 6.91
 0 6 7 51.58 7.79
 0 6 7 44.99 6.66
 0 6 7 41.36 7.38
 0 -6 -7 47.65 7.44
 0 -6 -7 40.25 7.9
 0 6 7 49.83 6.89
 0 6 8 1738.73 37.46
 0 -6 -8 1743.27 38.05
 0 -6 -8 1735.3 36.66
 0 6 8 1800.67 36.87
 0 -6 -8 1745.36 37.44
 0 6 8 1734.14 36.59
 0 -6 -8 1731.23 40.93
 0 6 8 1749.68 39.83
 0 -6 -9 98.04 10.1
 0 -6 -9 87.52 9.94
 0 -6 -9 103.58 11.35
 0 6 9 85.46 10.72
 0 6 9 97.63 10.38
 0 -6 -9 96.23 11.36
 0 6 9 96.84 10.52
 0 6 9 115.98 10.98
 0 6 10 1211.04 34.69
 0 -6 -10 1243.79 33.05
 0 -6 -10 1228.68 34.56
 0 6 10 1247.03 33.31
 0 6 10 1207.79 35.92
 0 6 10 1240.47 34.12
 0 -6 -10 1278.71 36.38
 0 -6 -10 1252.99 37.42
 0 6 11 81.85 10.99
 0 -6 -11 82.75 12.13
 0 -6 -11 71.01 11
 0 -6 -11 80.33 10.52
 0 6 11 76.09 10.96
 0 6 11 71.61 10.36
 0 -6 -12 559.01 26.77
 0 6 12 584.81 27.56
 0 -6 -12 575.75 26.42
 0 6 12 589.76 27.22
 0 6 12 555.03 25.51
 0 -6 -12 564.34 27.6
 0 6 13 17.16 8.59
 0 6 13 18.82 9.18
 0 -6 -13 8.84 8.4
 0 -6 -13 -2.02 7.98
 0 -6 -13 8.02 6.76
 0 6 13 28.22 8.37
 0 -6 -14 51.4 11.67
 0 -6 -14 57.81 12.18
 0 6 14 66.77 11.98
 0 6 14 60.87 11.75
 0 -6 -14 13.62 13.87
 0 6 14 61.49 11.76
 0 6 15 -0.24 8.33
 0 -6 -15 6.35 9.91
 0 -6 -15 0.15 9.58
 0 -6 -15 -3.28 7.76
 0 6 15 2.85 7.85
 0 6 15 -1.51 8.82
 0 -8 -6 148.51 13.57
 0 8 6 175 13.84
 0 8 7 110.16 11.71
 0 -8 -7 92.29 11.85
 0 -8 -7 107.44 12.53
 0 8 7 90.44 10.57
 0 8 8 172.37 14.51
 0 8 8 176.12 14.96
 0 -8 -8 179.46 15.14
 0 -8 -8 153.29 15.12
 0 8 9 14.51 6.42
 0 -8 -9 15.21 7.47
 0 8 9 24.52 8.38
 0 -8 -9 25.35 9.24
 0 -8 -10 252.77 19.36
 0 -8 -10 256.14 17.85
 0 8 10 259.77 18.72
 0 8 10 247.79 17.5
 0 -8 -11 -1.16 8.27
 0 -8 -11 2.43 7.32
 0 8 11 11.3 8.31
 0 8 11 21.63 8.57
 0 8 12 226.79 19.27
 0 -8 -12 203.21 19.66
 0 -8 -13 42.78 11.64
 0 8 13 36 10.98
 0 8 14 22.6 9.65
 -1 1 13 52.15 9.31
 1 -1 -13 46.05 7.75
 1 -1 -13 59.71 9.42
 -1 1 13 54.01 8.72
 1 -1 -13 51.03 9.35
 -1 1 13 50.41 10.08
 -1 1 12 35.51 6.49
 -1 1 12 48.95 9.42
 1 -1 -12 40.68 7.29
 -1 1 12 43.41 8.35
 1 -1 -12 60.31 9.33
 1 -1 -12 49.25 8.55
 -1 1 12 52.16 8.79
 -1 1 11 142.05 11.72
 1 1 -11 77.92 8.95
 -1 1 11 148.44 13.85
 1 -1 -11 52.89 7.18
 1 -1 -11 64.67 8.05
 1 1 -11 72.42 8.9
 -1 -1 11 85.1 10.02
 1 1 -11 85.6 7.81
 1 -1 -11 56.58 8.55
 1 -1 -11 108.09 11.45
 -1 1 10 22.76 6.36
 -1 -1 10 15.2 5.33
 1 1 -10 22.43 5.62
 1 1 -10 24.9 4.94
 1 -1 -10 19.69 5.1
 -1 1 10 25.96 5.97
 -1 -1 10 15.26 6.51
 -1 1 10 26.51 7.09
 1 -1 -10 23.1 5.42
 1 1 -10 22.85 5.47
 1 1 -10 20.28 5.22
 1 -1 -10 23.63 6.38
 -1 -1 10 21.3 6.02
 1 -1 -10 20.67 6.05
 -1 1 10 18.05 5.94
 -1 -1 10 19.69 4.51
 -1 -1 9 43.13 7.06
 -1 -1 9 64.34 6.36
 1 -1 -9 63.45 7.54
 1 -1 -9 62.32 7.63
 -1 -1 9 53.49 7.49
 1 -1 -9 62.88 7.01
 1 -1 -9 62.88 6.91
 1 1 -9 54.5 6.82
 -1 -1 9 59.63 7.54
 -1 1 9 58.91 7.49
 -1 1 9 74.66 8.24
 1 1 -9 64.61 7.12
 -1 1 9 64.18 6.96
 1 1 -9 62.2 6.26
 -1 1 9 74.67 8.51
 1 1 -9 59.29 7.06
 -1 1 8 513.01 12.24
 -1 1 8 520.84 16.57
 -1 1 8 542.97 18.6
 1 -1 -8 529.55 16.85
 1 1 -8 521.91 17.55
 -1 1 8 508.47 18.33
 -1 -1 8 532.01 18.4
 1 1 -8 547.83 17.88
 1 1 -8 526.46 17.63
 1 1 -8 530.6 15.75
 -1 -1 8 524.25 19.52
 1 -1 -8 522.25 16.77
 1 -1 -8 562.25 18.78
 1 -1 -8 580.21 19.34
 1 -1 -8 550.45 13
 -1 1 8 539.8 18.06
 -1 -1 8 530.35 18.3
 -1 -1 8 519.02 14.83
 -1 1 7 61.61 6.45
 1 1 -7 66.32 6.45
 1 -1 -7 58.91 4.34
 1 1 -7 58.54 6
 -1 -1 7 64.69 6.71
 1 -1 -7 58.59 5.79
 -1 -1 7 54.29 6.66
 -1 1 7 63.02 6.68
 -1 -1 7 61.09 5.15
 -1 1 7 61.5 5.97
 -1 1 7 58.33 4.31
 1 -1 -7 71.91 6.82
 -1 -1 7 54.9 5.66
 1 1 -7 59.52 6.04
 1 -1 -7 61.79 6.15
 1 -1 -7 57.76 6.4
 1 1 -7 61.24 5.63
 -1 1 7 58.7 4.78
 -1 1 7 69.5 6.94
 -1 -1 7 66.38 6.64
 1 -1 -6 2265.04 22.33
 -1 -1 6 2237.31 31.64
 -1 1 6 2316.31 24.45
 1 1 -6 2398.07 31.82
 1 -1 -6 2351.96 29.89
 -1 -1 6 2320.64 31.63
 1 1 -6 2343.76 32.07
 -1 1 6 2423.66 31.44
 -1 -1 6 2301.78 34.12
 -1 -1 6 2245.76 25.63
 1 -1 -6 2292.95 30.02
 1 1 -6 2360.57 29.03
 -1 1 6 2367.39 33.25
 1 1 -6 2422.13 32.04
 -1 1 6 2357.26 30.39
 1 -1 -6 2412.86 33.12
 -1 -1 6 2391.88 32.61
 -1 1 6 2454.37 33.64
 1 -1 -6 2332.78 32.87
 1 -1 -5 1935.07 24.51
 -1 1 5 1884.92 19.17
 1 -1 -5 1992.03 25.67
 -1 1 5 2035.26 25.99
 1 1 -5 1955.82 26.02
 1 1 -5 1943.5 26.8
 -1 -1 5 1903.88 26.38
 -1 1 5 1942.92 27.35
 1 1 -5 2003.43 26.3
 1 1 -5 1973.83 24.78
 -1 -1 5 1974.65 28.52
 1 -1 -5 2051.55 19.78
 1 -1 -5 1995 27.5
 -1 1 5 1926.64 27.26
 -1 -1 5 1973.18 26.94
 1 -1 -5 2104.42 28.41
 -1 1 5 2002.59 25.7
 -1 -1 5 2003.78 26.94
 1 -1 -4 1183.51 18.19
 -1 -1 4 1246.95 20.16
 -1 1 4 1173.59 19.31
 -1 1 4 1227.99 17.82
 -1 1 4 1239.8 19.55
 -1 -1 4 1255.11 18.75
 -1 1 4 1199.27 18.05
 1 1 -4 1214.52 19.08
 1 -1 -4 1235.53 19.53
 1 1 -4 1225.09 17.89
 1 1 -4 1216.77 18.16
 -1 -1 4 1153.54 18.13
 1 1 -4 1250.17 18.47
 1 -1 -4 1222.98 19.37
 -1 -1 4 1222.88 18.96
 1 -1 -4 1198.99 17.1
 -1 -1 3 1472.56 19.21
 1 -1 -3 1532.94 19.46
 -1 1 3 1506.54 19.36
 1 1 -3 1502.97 17.25
 1 -1 -3 1564.2 19.15
 -1 1 3 1502.76 17.06
 -1 -1 3 1465.63 18.55
 1 1 3 2393.51 24.59
 -1 -1 -3 2405.51 24
 1 1 4 6987.14 46.94
 -1 -1 -4 6871.46 47.24
 -1 -1 -4 6773.03 46.48
 -1 -1 -4 6981.46 46.87
 1 1 4 6852.82 45.68
 1 1 4 6979.49 47.68
 1 1 5 736.55 16.57
 1 1 5 716.54 13.6
 -1 -1 -5 775.32 17.71
 1 1 5 727.22 17.35
 -1 -1 -5 719.47 16.95
 -1 -1 -5 711.52 16.57
 1 1 5 751.77 17.27
 -1 -1 -5 733.62 15.39
 -1 -1 -6 1567.13 26.52
 -1 -1 -6 1599.69 25.08
 1 1 6 1592.94 27.89
 1 1 6 1620.35 28.03
 -1 -1 -6 1648.08 27.77
 1 1 6 1638.95 21.77
 1 1 6 1570.87 26.09
 1 1 7 149.56 9.68
 1 1 7 139.99 8.56
 -1 -1 -7 138.35 9.12
 1 1 7 143.01 6.99
 1 1 7 140.03 9.31
 -1 -1 -7 127.6 8.74
 -1 -1 -7 135.09 8.2
 -1 -1 -8 782.79 20.39
 1 1 8 820.29 23.41
 -1 -1 -8 829.84 23.09
 -1 -1 -8 776.03 22.33
 1 1 8 828.47 21.77
 1 1 8 783.37 22.87
 1 -3 -15 10.3 9.41
 -1 3 15 3.84 7.2
 -1 3 15 5.97 8.74
 -1 3 15 1.17 7.63
 1 -3 -15 15.26 7.12
 1 -3 -14 423.45 24.4
 -1 3 14 387.83 21.45
 -1 3 14 409.47 23.96
 1 -3 -14 346.21 21.33
 -1 3 14 417.96 23.17
 1 -3 -13 16.38 8.46
 1 -3 -13 8.02 6.27
 -1 3 13 6.8 7.22
 -1 3 13 1.63 7.83
 -1 3 13 8.57 5.76
 1 -3 -13 14.21 7.28
 1 -3 -12 339.61 18.82
 -1 3 12 354.44 20.46
 -1 3 12 333.47 18.07
 1 -3 -12 323.79 16.47
 1 -3 -12 335.7 19.08
 -1 3 12 340.56 18.94
 1 -3 -12 333.42 19.72
 1 -3 -11 25.81 6.76
 1 -3 -11 42.03 8.13
 1 -3 -11 33.87 6.04
 -1 3 11 21.48 6.51
 -1 3 11 29.21 7.26
 1 -3 -11 24.06 7.1
 -1 3 11 21.56 7.11
 -1 3 11 29 6.97
 -1 3 10 202.02 13.47
 1 -3 -10 219.79 13.83
 1 -3 -10 199.29 11.53
 1 -3 -10 211.76 13.72
 -1 3 10 201.33 13.83
 -1 3 10 200.59 12.33
 1 -3 -10 221.93 14.61
 -1 3 10 207.18 13.2
 -1 3 9 8.75 3.85
 1 -3 -9 6.8 4.59
 -1 3 9 4.58 4.39
 1 -3 -9 13.36 5.16
 -1 3 9 14.62 5.48
 -1 3 9 15.05 4.54
 1 -3 -9 9.49 3.88
 -1 3 9 10.46 4.79
 1 -3 -9 7.16 4.26
 -1 3 8 127.1 8.22
 1 -3 -8 116.53 9.9
 -1 3 8 119.06 9.31
 1 -3 -8 114.21 9.32
 1 -3 -8 140.26 10.37
 -1 3 8 131.63 9.98
 1 -3 -8 119.02 7.89
 -1 3 8 121.62 9.61
 -1 3 8 115.3 8.26
 1 -3 -8 124.83 7.82
 1 -3 -7 176.94 11.69
 -1 3 7 190.32 9.4
 -1 3 7 200.51 9.65
 -1 3 7 194.75 9.51
 -1 3 7 200.59 11.16
 -1 3 6 3715.83 43.94
 1 -3 -6 3787.23 45.17
 -1 3 6 3703.17 39.27
 1 3 -6 3543.92 42.1
 -1 3 6 3767.66 44.45
 -1 3 6 3757.63 43.28
 -1 3 6 3736.59 36.47
 1 -3 -6 3702.17 43.99
 1 -3 -6 3626.6 42.43
 1 3 -6 3636.7 43.33
 1 -3 -6 3684.31 35.13
 1 3 -5 140.41 8.27
 -1 3 5 145.5 7.85
 -1 -3 5 134.08 8.93
 1 3 -5 138.25 8.18
 -1 3 5 145.17 8.26
 1 -3 -5 144.15 8.69
 -1 3 5 151.07 8.87
 1 -3 -5 133.95 6.22
 1 3 -5 131.17 7.21
 -1 3 5 146.19 6.71
 -1 -3 5 147.39 9.49
 -1 3 5 135.03 8.23
 1 -3 -5 147.45 8.59
 1 -3 -5 138.49 8.23
 -1 3 4 3677.36 37.11
 1 -3 -4 3601.01 36.68
 -1 -3 4 3662.23 40.9
 -1 3 4 3769.62 29.45
 1 3 -4 3556.7 36.48
 -1 -3 4 3672.99 42.1
 -1 3 4 3767.32 37.67
 1 -3 -4 3648.05 40.21
 -1 3 4 3718.13 39.9
 1 -3 -4 3651.61 38.01
 -1 3 4 3810.8 37.6
 1 3 -4 3609.18 34.69
 1 3 -4 3625.72 38.34
 1 -3 -3 91.36 5.65
 1 3 -3 83.15 5.33
 -1 3 3 75.03 5.52
 1 -3 -3 82.02 5.22
 -1 3 3 88.67 6.08
 -1 3 3 84.75 5.39
 -1 -3 3 89.36 6.01
 -1 -3 3 76.75 5.85
 1 3 -3 87.82 5.36
 1 3 -3 85.7 5.81
 1 -3 -3 85.18 6.15
 1 3 -3 89.54 5.61
 -1 3 3 82.83 5.25
 1 3 -2 21.44 2.87
 -1 -3 2 18.62 2.92
 1 3 -2 19.65 2.74
 1 3 -2 19.39 2.85
 -1 -3 2 19.37 3.14
 1 3 -1 13.32 2.22
 1 3 -1 9.61 2.08
 1 3 -1 14.32 2.41
 1 3 -1 11.39 2.07
 -1 -3 1 10.63 2.28
 -1 -3 1 10.15 2.17
 -1 -3 0 921.02 16.47
 1 3 0 902.57 15.87
 1 3 0 927.82 15.69
 -1 -3 0 945.05 14.06
 -1 -3 0 920.83 15.07
 1 3 0 936.04 15.53
 -1 -3 -1 1.74 1.59
 1 3 1 2.11 1.99
 -1 -3 -1 1.01 1.66
 1 3 1 3.29 1.85
 1 3 1 2.85 1.7
 1 3 2 59.34 3.93
 1 3 2 58.66 4.52
 1 3 2 62.07 4.47
 1 3 2 60.51 3.6
 -1 -3 -2 56.83 4.45
 1 3 2 55.94 3.72
 -1 -3 -3 14.91 3
 -1 -3 -3 13.19 3.08
 1 3 3 15.7 2.39
 1 3 3 12.98 2.06
 -1 -3 -3 14.55 2.55
 -1 -3 -3 12.31 2.17
 1 3 3 12.83 2.81
 1 3 3 14.4 2.44
 -1 -3 -3 12.2 2.46
 1 3 3 11.45 2.34
 1 3 3 16.92 3.03
 1 3 4 4435.98 42.2
 -1 -3 -4 4285.56 38.63
 1 3 4 4459.29 38.93
 1 3 4 4444.71 39.64
 -1 -3 -4 4568.82 40.34
 1 3 4 4457.43 40.52
 1 3 4 4521.42 31.79
 -1 -3 -4 4531.49 41.31
 -1 -3 -4 4401.82 31.51
 -1 -3 -4 4475.3 43.59
 -1 -3 -5 341.92 13.2
 1 3 5 347.46 12.98
 -1 -3 -5 358.94 12.35
 -1 -3 -5 357.97 12.76
 1 3 5 360.22 12.68
 1 3 5 362.53 12.24
 -1 -3 -5 344.41 8.87
 1 3 5 350.58 10.22
 1 3 5 356.82 12.35
 -1 -3 -5 348.1 12.32
 1 3 5 346.97 8.86
 1 3 6 1138.12 20.75
 -1 -3 -6 1121.65 23.7
 1 3 6 1125.13 24.24
 -1 -3 -6 1178.02 25.68
 -1 -3 -6 1157.33 24.62
 1 3 6 1114.27 24.31
 1 3 6 1159.29 22.45
 -1 -3 -6 1159.75 22.57
 -1 -3 -6 1189.71 18.83
 1 3 6 1158.34 24.17
 -1 -3 -7 93 6.97
 1 3 7 87.32 6.93
 -1 -3 -7 74.33 7.51
 -1 -3 -7 81.91 6.01
 -1 -3 -7 91.36 8.19
 1 3 7 98.17 8.13
 1 3 7 91.96 7.99
 1 3 7 93.88 8.07
 -1 -3 -7 82.91 8
 -1 -3 -8 1276.02 29.72
 1 3 8 1244.47 29.54
 1 3 8 1231.02 25.07
 -1 -3 -8 1245.36 23.44
 1 3 8 1187.47 28.32
 -1 -3 -8 1204.5 24.86
 -1 -3 -8 1312.92 30.37
 1 3 8 1292.81 29.46
 -1 -3 -8 1236.11 28.5
 -1 -3 -9 72.28 8.37
 -1 -3 -9 62.69 7.96
 1 3 9 73.89 8.61
 -1 -3 -9 64.52 6.39
 1 3 9 65.64 8.05
 -1 -3 -9 76.05 8.57
 1 3 9 54.02 7.66
 1 3 9 68.53 6.73
 -1 -3 -10 27.64 5.42
 1 3 10 25.97 6.85
 -1 -3 -10 37.39 7.5
 1 3 10 30.82 6.53
 -1 -3 -10 20.92 6.17
 -1 -3 -10 23.39 6.42
 1 3 10 15.04 5.25
 -1 -3 -11 -0.05 5.5
 1 3 11 -1.15 5.8
 1 3 11 2.12 5.2
 -1 -3 -11 -6.21 6.54
 1 3 11 7.53 5.92
 -1 -3 -11 9.41 5.89
 1 3 12 119.5 12.42
 -1 -3 -12 98.39 11.24
 1 3 12 116.81 12
 -1 5 16 389.12 25.31
 1 -5 -16 401.87 26.53
 1 -5 -16 385.74 26.82
 -1 5 16 387.92 25.85
 1 -5 -15 -9.97 8.63
 1 -5 -15 1.16 9.29
 -1 5 15 -5.5 8.88
 -1 5 15 -15.73 9.58
 -1 5 15 6.05 7.61
 1 -5 -15 23.27 10.62
 -1 5 14 512.29 27.06
 -1 5 14 555.3 28.63
 1 -5 -14 452.14 26.08
 -1 5 14 482.48 25.68
 1 -5 -14 525.97 27.16
 -1 5 13 86.29 12.01
 1 -5 -13 81.57 12.66
 -1 5 13 102.17 13.61
 -1 5 13 91.43 11.98
 1 -5 -13 86.64 12.03
 1 -5 -12 25.13 7.65
 1 -5 -12 12.3 7.21
 -1 5 12 21.01 7.84
 -1 5 12 41.27 8.96
 1 -5 -12 38.32 8.7
 -1 5 12 31.59 8.66
 1 -5 -11 1.16 5.75
 1 -5 -11 -0.84 6.17
 -1 5 11 3.91 5.54
 -1 5 11 7.33 6.79
 -1 5 11 12.33 6.2
 1 -5 -11 -6.88 7.72
 -1 5 10 115.01 11.11
 -1 5 10 124.65 10.31
 1 -5 -10 134.41 12.04
 -1 5 10 128.84 11.82
 -1 5 10 125.41 12.14
 1 -5 -10 107.38 11.48
 1 -5 -10 123.77 12.44
 -1 5 9 22.13 6.16
 1 -5 -9 30.08 6.61
 -1 5 9 29.17 6.89
 -1 5 9 20.8 5.18
 1 -5 -9 27.18 6.42
 -1 5 9 27.67 7.11
 1 -5 -9 8.77 6.29
 1 -5 -9 29.99 7.61
 1 -5 -8 442.64 17.57
 1 -5 -8 442.33 18.73
 -1 5 8 439.47 18.39
 -1 5 8 426.71 17.45
 1 -5 -8 433.68 19.56
 1 -5 -8 456.44 19.22
 -1 5 8 461.49 18.67
 -1 5 8 444.57 19.57
 -1 5 7 35.82 6.85
 -1 5 7 37.91 6.55
 -1 5 7 35.93 6.38
 -1 5 7 37.49 6.01
 1 -5 -7 37 6.45
 1 -5 -7 37.07 6.87
 1 -5 -7 34.01 5.87
 1 -5 -6 1035.47 25.36
 -1 5 6 1023.83 25.32
 -1 5 6 1090.93 27.51
 1 -5 -6 1039.4 25.12
 1 -5 -6 1060.07 28.02
 -1 5 6 1064.89 25.13
 -1 5 6 1050.09 25
 -1 5 5 197.09 11.23
 -1 5 5 206.84 10.65
 1 -5 -5 194.91 10.85
 -1 5 5 205.93 11.89
 -1 5 5 198.63 8.27
 1 -5 -5 199.17 12.13
 1 -5 -4 158.04 9.17
 -1 5 4 155.25 8.56
 -1 5 4 134.41 9.32
 -1 5 4 150.76 9.7
 -1 5 4 148.14 7.53
 1 -5 -4 137.44 9.74
 1 5 -2 418.33 14.55
 1 5 -2 412.26 13.61
 1 5 -2 436.35 14.53
 -1 -5 2 432.49 16.11
 1 5 -1 651.97 17.53
 1 5 -1 726.68 17.04
 1 5 -1 680.52 18.15
 -1 -5 1 717.7 20.25
 -1 -5 0 171.47 8.34
 1 5 0 164.01 9.02
 1 5 0 169.6 8.84
 1 5 0 174.37 7.92
 -1 -5 0 182.6 10.44
 1 5 0 177.25 9.24
 1 5 1 210.26 10.52
 1 5 1 215.38 8.18
 1 5 1 210.89 10.03
 1 5 1 211.31 6.64
 -1 -5 -1 225.72 11.13
 1 5 1 198.6 9.11
 -1 -5 -1 219.32 10
 1 5 1 203.45 9.41
 -1 -5 -2 190.9 7.41
 1 5 2 199.98 7.28
 1 5 2 197.26 10.22
 1 5 2 194.03 6.92
 1 5 2 182.86 8.8
 -1 -5 -2 182.67 9.75
 -1 -5 -2 179.44 9.72
 1 5 2 194.4 9.25
 1 5 2 188.98 9.5
 1 5 3 232.59 8.79
 1 5 3 221.12 9.33
 1 5 3 230.47 9.93
 1 5 3 232.25 11.28
 -1 -5 -3 222.1 8.91
 -1 -5 -3 213.7 10.5
 1 5 3 228.8 10.81
 -1 -5 -3 212.29 10.9
 -1 -5 -4 3376.92 44.25
 1 5 4 3595.54 44.43
 -1 -5 -4 3413.07 37.12
 -1 -5 -4 3545.64 38.51
 -1 -5 -4 3580.57 40.17
 1 5 4 3577.81 44.1
 1 5 4 3382.44 36.28
 1 5 4 3553.63 37.87
 1 5 4 3548.38 37.17
 1 5 4 3500.45 35.51
 -1 -5 -5 45.02 6.32
 1 5 5 42.8 5.32
 1 5 5 49.58 5.48
 -1 -5 -5 59.45 5.94
 1 5 5 52.8 5.42
 -1 -5 -5 47.51 5.01
 -1 -5 -5 44.64 5.38
 -1 -5 -5 51.16 6.03
 -1 -5 -5 44.22 6.34
 1 5 5 44.82 6.18
 1 5 5 48.63 6.09
 1 5 5 52.17 4.75
 1 5 6 2528.24 40.68
 1 5 6 2409.25 30.52
 1 5 6 2358.02 35.13
 1 5 6 2527.07 37.72
 1 5 6 2477.92 39.05
 -1 -5 -6 2288.13 36.69
 -1 -5 -6 2476.13 36.58
 -1 -5 -6 2450.98 41.7
 -1 -5 -6 2480.66 39.78
 1 5 7 71.8 7.59
 1 5 7 66.58 6.9
 -1 -5 -7 63.53 7.03
 -1 -5 -7 76.03 8.02
 -1 -5 -7 71.86 8.47
 1 5 7 62.32 7.58
 1 5 7 60.14 7.08
 -1 -5 -7 66.3 7.76
 1 5 8 109.55 10.13
 1 5 8 130.65 10.82
 -1 -5 -8 111.35 9.78
 -1 -5 -8 116.23 10.45
 1 5 8 125.21 9.97
 1 5 8 121.56 9.86
 -1 -5 -8 114.5 9.79
 -1 -5 -8 118.05 11.15
 1 5 9 35.14 7.01
 -1 -5 -9 24.75 6
 1 5 9 34.47 6.74
 -1 -5 -9 32.12 7.5
 1 5 9 34.49 7.28
 -1 -5 -9 32.73 8.15
 1 5 9 31.14 7.07
 -1 -5 -9 31.08 6.45
 1 5 10 179.02 13.79
 1 5 10 176.15 12.25
 1 5 10 177.31 13.88
 -1 -5 -10 171.46 13.14
 1 5 10 172.38 13.29
 -1 -5 -10 192.16 12.92
 -1 -5 -10 169.87 13.89
 -1 -5 -10 188.96 14.99
 -1 -5 -11 15.68 7.98
 1 5 11 16.24 6.88
 -1 -5 -11 22.74 8.06
 1 5 11 15.76 6.7
 1 5 11 14.36 7
 -1 -5 -11 9.64 6.02
 1 5 12 261.54 18.31
 1 5 12 290.41 18.43
 -1 -5 -12 273.47 18.1
 1 5 12 287.88 18.76
 -1 -5 -12 269.75 18.66
 -1 -5 -12 294.91 20
 1 5 13 52.16 10.48
 1 5 13 57.99 10.07
 -1 -5 -13 51.62 10.07
 -1 -5 -13 14.8 11.72
 -1 -5 -13 46.22 9.68
 1 5 13 43.03 10.14
 -1 7 16 105.93 16.43
 1 -7 -15 3.49 10.82
 -1 7 15 0.73 8.7
 1 -7 -15 2.3 9.35
 -1 7 15 11.06 8.75
 -1 7 15 6.99 9.37
 -1 7 14 86.7 12.77
 -1 7 14 104.63 14.99
 -1 7 14 99.67 14.37
 1 -7 -14 86.38 12.96
 1 -7 -14 93.2 14.34
 -1 7 13 -7.43 9.58
 1 -7 -13 3.05 10.27
 1 -7 -13 14.73 7.85
 -1 7 13 17.28 8.64
 -1 7 13 11.14 7.43
 1 -7 -13 20.7 9.94
 1 -7 -12 144.35 14.85
 1 -7 -12 143.55 15.67
 -1 7 12 128.68 14.38
 -1 7 12 170.76 15.45
 -1 7 12 147.57 15.05
 1 -7 -12 155.09 16.36
 -1 7 11 431.83 22.36
 1 -7 -11 372.32 21.26
 -1 7 11 394.68 21.63
 1 -7 -11 394.13 23.53
 -1 7 11 400.2 22.86
 1 -7 -11 406.59 23.04
 1 -7 -10 14.6 7.39
 -1 7 10 -0.55 5.93
 1 -7 -10 7.95 7.5
 1 -7 -10 5.68 5.9
 -1 7 10 6.1 6.53
 1 -7 -9 -11.55 7.45
 -1 7 9 2.33 5.36
 -1 7 9 -5.52 6.65
 1 -7 -9 0.08 6.45
 1 -7 -9 5.13 6.53
 1 -7 -8 177.05 13.52
 -1 7 8 190.1 13.15
 1 -7 -8 171.47 13.78
 1 -7 -8 177.83 14.93
 -1 7 8 181.19 14.3
 -1 7 7 196.68 12.33
 -1 7 7 229.9 15.2
 1 -7 -7 227.07 16.04
 1 7 1 31.8 5.87
 -1 -7 -1 33.64 5.87
 1 7 1 32.8 5.82
 1 7 1 29.46 4.37
 1 7 1 39.48 5.77
 1 7 2 794.49 21.43
 1 7 2 851.12 23.44
 -1 -7 -2 828.25 23.59
 -1 -7 -2 773.45 24.44
 1 7 3 87.48 7.49
 1 7 3 68.17 7.45
 1 7 3 74.91 7.46
 1 7 3 73.04 8.25
 -1 -7 -3 77.96 8.6
 -1 -7 -3 64.64 8.16
 1 7 4 1747.5 37.14
 1 7 4 1701.89 30.13
 1 7 4 1713.9 34.92
 1 7 4 1625.25 31.54
 -1 -7 -4 1609.33 34.15
 -1 -7 -4 1598.7 35.14
 1 7 5 0.46 2.99
 -1 -7 -5 -3.2 5.9
 1 7 5 -2.98 4.81
 1 7 5 14.5 6.19
 -1 -7 -5 1.7 4.39
 1 7 5 5.8 4.19
 1 7 6 379.09 18.4
 -1 -7 -6 351.63 18.32
 1 7 6 379.11 18.41
 -1 -7 -6 359.28 18.95
 -1 -7 -7 11.82 5.58
 1 7 7 13.43 5.97
 1 7 7 10.96 5.36
 -1 -7 -7 3.74 6.33
 -1 -7 -8 124.97 12.07
 1 7 8 124.42 11.97
 1 7 8 124.59 12.27
 -1 -7 -8 130.97 12.88
 1 7 9 169.16 14.8
 1 7 9 174.63 15.68
 -1 -7 -10 18.29 8.75
 -1 -7 -10 6.59 5.64
 1 7 10 8.98 5.67
 1 7 10 14.99 6.67
 -1 -7 -10 2.53 6.4
 1 7 10 11.75 6.57
 1 7 11 15.24 7.36
 -1 -7 -11 4.55 6.43
 1 7 11 19.39 7.75
 -1 -7 -11 15.23 7.98
 1 7 11 21.33 8.65
 -1 -7 -11 8.71 7.02
 1 7 12 425.78 23.52
 -1 -7 -12 441.58 26.23
 1 7 12 413.32 24.39
 -1 -7 -12 387.73 22.37
 -1 -7 -13 -6.65 8.92
 1 7 13 3 7.32
 -1 -7 -13 -12.69 8.53
 1 7 13 -1.07 7.86
 -1 -7 -14 239.61 19.76
 1 7 14 252.77 21.09
 -1 -9 -5 -10.5 7.67
 -1 -9 -5 8.93 6.96
 1 9 5 -2.44 5.69
 1 9 6 636.41 26.75
 -1 -9 -6 568.11 27.06
 -1 -9 -6 549.21 25.65
 -1 -9 -7 -2.45 6.85
 1 9 7 5.37 6.83
 -1 -9 -7 -0.28 8.08
 1 9 7 0.54 6.45
 1 9 8 294.68 19.15
 1 9 8 286.39 18.87
 -1 -9 -8 288.81 20.56
 -1 -9 -8 290.24 19.9
 -1 -9 -9 6.06 8.17
 1 9 9 1.33 6.56
 -1 -9 -9 5.13 7.53
 1 9 9 4.3 6.54
 -1 -9 -10 14.08 8.34
 -1 -9 -10 21.58 10.37
 1 9 10 8.16 7.7
 1 9 10 20.89 7.77
 -1 -9 -11 9.86 9.8
 -1 -9 -11 16.3 9.25
 1 9 11 9.06 7.02
 1 9 11 13.79 8.81
 -1 -9 -12 118.51 16.11
 1 9 12 124.83 16.04
 -1 -9 -12 122.9 16.86
 1 9 12 115.43 14.49
 1 9 13 12.21 8.41
 2 0 -14 57.01 9.83
 2 0 -14 60.33 9.65
 -2 0 14 66.1 11.12
 -2 0 14 70.41 11.36
 2 0 -14 54.7 9.34
 2 0 -13 -1.26 5.93
 -2 0 13 -1.43 7.08
 2 0 -13 -8.03 6.6
 -2 0 13 -7.64 8.41
 -2 0 13 1.42 6.4
 2 0 -13 4.13 5.05
 -2 0 12 559.89 25.04
 2 0 -12 554.69 22.23
 2 0 -12 567.62 23.44
 -2 0 12 493.64 22.63
 2 0 -12 573.11 23.8
 -2 0 12 534.8 23.19
 2 0 -11 -4.1 5.38
 2 0 -11 -1.87 5
 -2 0 11 -6.08 5.76
 -2 0 11 -5.83 5.8
 2 0 -11 -2.03 4.38
 -2 0 11 3.79 6.19
 -2 0 11 -0.9 4.2
 2 0 -10 1636.04 35.51
 2 0 -10 1657.26 28.48
 -2 0 10 1659.08 37
 -2 0 10 1644.42 37.1
 2 0 -10 1548.8 33.24
 -2 0 10 1592.4 30.55
 2 0 -10 1637.5 35.79
 2 0 -10 1644.88 31.39
 -2 0 9 1.15 2.91
 -2 0 9 -0.89 4.02
 -2 0 9 3.1 4.96
 2 0 -9 -3.06 4.57
 -2 0 9 -0.58 3.03
 2 0 -9 -2.11 2.82
 -2 0 9 -3.89 4.4
 2 0 -9 4 3.59
 2 0 -9 -1.88 3.99
 2 0 -9 4.06 3.52
 -2 0 8 637.1 17.52
 2 0 -8 673.63 20.35
 -2 0 8 668.42 20.63
 2 0 -8 664.97 19.36
 -2 0 8 689.4 21.02
 -2 0 8 695.47 20.76
 -2 0 8 638.56 17.04
 2 0 -8 659.82 16.1
 2 0 -8 661.51 17.37
 2 0 -8 664.17 20.15
 -2 0 7 5.43 2.9
 2 0 -7 -1.23 2.3
 2 0 -7 0.09 3.19
 2 0 -7 0.43 3.12
 2 0 -7 2.14 3.01
 -2 0 7 -0.79 3.21
 2 0 -7 2.3 2.39
 -2 0 7 2.43 3.63
 -2 0 7 -1.5 2.68
 -2 0 7 -6.5 4.21
 -2 0 6 354.8 10.97
 -2 0 6 360.39 12.84
 -2 0 6 350.81 12.75
 2 0 -6 352.75 12.2
 -2 0 6 362.56 10.99
 2 0 -6 377.38 13.03
 2 0 -6 361.84 10.91
 2 0 -6 353.65 10.33
 -2 0 6 379.12 13.23
 2 0 -6 385.91 13.21
 2 0 -5 -0.21 1.52
 -2 0 5 -1.69 2.04
 -2 0 5 1.85 2
 2 0 -5 2.26 2.05
 -2 0 5 2.55 2.16
 2 0 -5 2.01 1.57
 2 0 -5 0.68 2.02
 2 0 -5 -1.25 1.95
 -2 0 5 0.41 1.56
 2 0 -4 170.76 7.06
 -2 0 4 175.37 7.45
 2 0 -4 165.99 6.06
 -2 0 4 169.04 7.22
 2 0 -4 168.2 7.18
 -2 0 4 167.28 7.09
 2 0 -4 171.21 7
 2 0 -3 1.2 1.06
 -2 0 3 1.41 1.26
 -2 0 3 0.31 1.26
 -2 2 16 26.51 9.83
 -2 2 16 17.56 9.16
 2 -2 -16 27.78 9.49
 2 -2 -16 33.48 9.9
 2 -2 -15 -2.04 6.05
 2 -2 -15 6.19 7.27
 -2 2 15 -1.9 6.86
 -2 2 15 6.38 8.03
 2 -2 -15 10.57 8.63
 2 -2 -14 92.62 10.66
 -2 2 14 95.52 12.47
 2 -2 -14 89.53 11.64
 2 -2 -14 90.59 10.66
 2 -2 -14 97.41 12.79
 -2 2 14 92.31 12.9
 -2 2 14 97.71 12.71
 -2 2 14 77.74 10.72
 2 -2 -13 11.54 6.07
 -2 2 13 12.26 7.8
 -2 2 13 9.27 6.84
 -2 2 13 11.97 6.59
 2 -2 -13 10.84 7.7
 -2 2 13 13.95 7.6
 2 -2 -13 16.7 6.97
 2 -2 -13 -0.12 5.59
 2 -2 -12 505.99 20.62
 -2 2 12 521.07 22.94
 2 -2 -12 564.03 24.64
 2 -2 -12 534.39 21.9
 -2 2 12 526.14 24.07
 -2 2 12 515.34 22.94
 -2 2 12 518.84 21.67
 2 -2 -12 528.36 23.02
 -2 -2 11 2.95 6.93
 2 -2 -11 2.33 4.58
 -2 2 11 3.94 5.59
 2 2 -11 2.17 4.1
 2 -2 -11 6.85 5.44
 -2 2 11 2.69 5.1
 2 2 -11 2.04 4.84
 2 -2 -11 1.37 5.8
 -2 -2 11 3.86 5.55
 -2 2 11 2.76 5.29
 2 2 -11 10.69 5.21
 -2 2 11 20.69 7.72
 2 -2 -11 0.01 4.84
 2 -2 -10 522.86 20.71
 2 -2 -10 509.71 18.67
 2 2 -10 465.02 19.13
 -2 -2 10 533.04 22.92
 2 -2 -10 505.39 21.03
 -2 2 10 506.79 19.4
 -2 -2 10 474.95 19.84
 -2 2 10 524.83 19.78
 -2 -2 10 454.52 19.26
 -2 2 10 525.78 20.99
 -2 2 10 576.38 22.2
 2 2 -10 472.16 18.94
 2 2 -10 502.61 18.07
 2 2 -10 512.48 19.39
 2 -2 -10 549.99 20.15
 2 -2 -9 55.08 7.17
 2 2 -9 53.2 6.38
 -2 -2 9 67.66 8.84
 2 2 -9 55.04 6.5
 2 -2 -9 55.19 7.49
 2 -2 -9 62.73 6.93
 2 2 -9 44.14 6.28
 -2 -2 9 56.56 7.53
 -2 2 9 61.62 7.66
 2 2 -9 52.05 6.72
 -2 -2 9 47.38 6.79
 2 -2 -9 50.33 6.59
 -2 2 9 57.39 6.88
 -2 2 9 56.62 7.61
 -2 -2 9 55.29 7.63
 -2 2 9 48.71 6.41
 -2 -2 8 439.74 17.32
 2 -2 -8 442.56 15.03
 2 -2 -8 439.28 17.15
 -2 2 8 454.78 17.36
 -2 -2 8 431.98 18.34
 -2 2 8 364.74 11.95
 -2 -2 8 405.39 15.91
 -2 -2 8 424.35 16.28
 2 2 -8 392.24 14.97
 -2 2 8 454 17.63
 2 2 -8 424.06 15.52
 -2 2 8 416.02 15.41
 2 2 -8 390.34 15.69
 2 2 -8 392.06 10.86
 -2 2 8 415.65 15.83
 2 -2 -8 401.43 16.37
 2 2 -8 398.04 14.77
 2 -2 -8 419.85 15.95
 2 -2 -8 436.1 12.17
 2 2 -7 164.51 6.95
 2 -2 -7 158.01 9.84
 -2 2 7 146.17 7.4
 -2 2 7 165.03 9.2
 2 2 -7 157.47 8.92
 -2 -2 7 157.34 9.32
 2 -2 -7 163.81 7.43
 -2 -2 7 162.63 6.83
 -2 2 7 161 9.77
 -2 -2 7 174.44 10.44
 2 2 -7 158.29 9.65
 -2 -2 7 157.89 9.39
 2 -2 -7 156.6 8.62
 2 2 -7 164.5 9.17
 2 -2 -7 165.87 9.69
 2 2 -7 150.96 8.63
 -2 2 7 167.15 9.87
 2 -2 -7 159.21 10.08
 -2 2 7 165.7 10.26
 -2 -2 7 176.96 10.83
 -2 -2 6 101.67 7.52
 2 2 -6 110.35 7.14
 2 -2 -6 95.77 7.01
 -2 2 6 107.31 7.4
 -2 2 6 94.11 5.71
 2 -2 -6 90.13 6.89
 2 -2 -6 91.48 6.16
 -2 2 6 107.87 6.87
 -2 2 6 100.53 7.52
 2 2 -6 105.79 5.6
 -2 -2 6 107.81 7.23
 -2 -2 6 105.17 6.96
 2 -2 -6 88.4 6.91
 2 2 -6 112.69 7.1
 -2 2 6 99 7.29
 2 2 -6 101.77 7.19
 -2 -2 6 102.37 7.99
 2 2 -6 112.45 7.02
 -2 -2 5 2319.85 26.87
 2 -2 -5 2341.02 32.11
 2 2 -5 2276.51 24.86
 2 -2 -5 2457.77 32.48
 2 2 -5 2411.7 30.31
 -2 2 5 2483.77 32.98
 -2 2 5 2452.26 32.13
 2 2 -5 2389.96 30.85
 -2 -2 5 2373.42 28.64
 -2 -2 5 2369.85 28.78
 -2 -2 5 2420.41 32.93
 -2 2 5 2527.87 32.78
 2 -2 -5 2382.92 27.73
 2 2 -5 2461.62 28.2
 -2 2 5 2433 28.58
 2 -2 -5 2466.81 32.48
 -2 -2 5 2410.48 32.58
 2 2 -5 2429.96 24.9
 2 2 -5 2380.76 27.84
 2 -2 -4 902.97 18.53
 2 -2 -4 889.77 18.36
 -2 -2 4 901.77 18.16
 2 2 -4 916.28 17.34
 2 -2 -4 889.88 18.15
 2 2 -4 913.13 17.52
 -2 -2 4 889.51 15.77
 -2 -2 4 876.29 15.19
 2 2 -4 933.73 15.4
 -2 2 4 914.39 18.37
 -2 -2 4 878.58 15.4
 2 2 -4 860.4 14.54
 -2 2 4 893.49 18.23
 -2 -2 4 912.47 18.32
 -2 2 4 859.3 17.86
 2 2 -4 901.13 14.74
 2 2 -3 79.67 4.98
 2 2 -3 80.1 4.34
 -2 -2 3 80.15 5.19
 2 2 -3 83.59 4.76
 2 2 -3 87.2 4.55
 -2 -2 3 77.79 4.87
 2 2 -2 9999 49.36
 -2 -2 2 9993.18 46.27
 -2 -2 0 5465.02 33.11
 -2 -2 0 5674.56 33.43
 -2 -2 -1 351.16 9.06
 -2 -2 -1 349.62 8.37
 -2 -2 -1 348.28 8.42
 -2 -2 -2 6988.66 42.92
 -2 -2 -2 6904.19 37.61
 -2 -2 -2 7110.16 43.44
 2 2 2 7063.84 41.91
 2 2 2 7041.96 42.36
 2 2 3 291.31 9.14
 -2 -2 -3 270.89 9.02
 2 2 3 261.92 9.1
 -2 -2 -3 249.98 8.32
 -2 -2 -3 276.51 9.58
 -2 -2 -4 18 3.21
 -2 -2 -4 17.78 2.98
 2 2 4 15.27 2.69
 2 2 4 16.49 2.85
 2 2 5 20.53 3.57
 -2 -2 -5 12.29 2.94
 -2 -2 -5 11.46 3.07
 2 2 5 17.92 3.47
 -2 -2 -5 17.89 3.55
 2 2 5 17.03 3.3
 2 2 5 15.22 2.89
 2 2 6 1761.21 26.58
 -2 -2 -6 1762.81 30.03
 2 2 6 1791.05 30
 2 2 6 1739.61 29.86
 -2 -2 -7 111.79 8.57
 2 2 7 116.57 8.52
 2 2 7 112.5 8.37
 -2 4 17 42.94 11.76
 2 -4 -17 26 10.92
 2 -4 -16 -1.86 8.01
 -2 4 16 2.21 7.78
 2 -4 -16 6.29 8.96
 2 -4 -16 8.46 9.62
 -2 4 16 36.14 10.52
 -2 4 16 7.4 8.88
 2 -4 -15 1.31 8.99
 2 -4 -15 -0.7 9.17
 -2 4 15 2.15 7.06
 2 -4 -15 19.32 10.49
 -2 4 15 0.8 7
 -2 4 15 19.39 10.38
 2 -4 -14 176.5 16.28
 -2 4 14 166.33 16.52
 -2 4 14 194.56 16.97
 2 -4 -14 198.72 16.76
 -2 4 14 177.41 15.7
 2 -4 -14 176.02 17.13
 2 -4 -13 23.2 8.35
 -2 4 13 18.95 7.9
 2 -4 -13 22.67 8.05
 2 -4 -13 27.78 7.99
 -2 4 13 17.87 7.53
 -2 4 13 29.15 8.9
 2 -4 -12 708 28.32
 -2 4 12 695.75 27.62
 -2 4 12 666.09 27.7
 -2 4 12 672.21 26.93
 2 -4 -12 725.74 29.27
 2 -4 -12 603.59 25.84
 2 -4 -11 111.33 11.4
 2 -4 -11 108.59 11.57
 2 -4 -11 107.94 12.18
 -2 4 11 120.14 12.17
 -2 4 11 111.99 11.35
 -2 4 11 108.44 11.63
 -2 4 10 1297 34.29
 2 -4 -10 1214.2 33.77
 2 -4 -10 1241 33.97
 2 -4 -10 1209.15 33.01
 -2 4 10 1262.42 33.67
 -2 4 10 1199.13 32.71
 2 -4 -9 579.41 22.39
 2 -4 -9 556.75 21.94
 2 -4 -9 617.53 22.92
 -2 4 9 568.98 18.81
 2 -4 -9 608.07 18.69
 -2 4 9 586.05 22.4
 -2 4 9 611.34 22.45
 -2 4 9 524.22 20.96
 2 -4 -8 61.5 7.8
 -2 4 8 62 7.57
 2 4 -8 55.84 7
 -2 4 8 59.44 6.09
 2 4 -8 48.52 5.56
 -2 -4 8 54.94 6.74
 2 4 -8 52.12 6.99
 2 -4 -8 48.98 7.31
 2 -4 -8 53.94 7.67
 2 4 -8 57.44 6.22
 -2 4 8 66.38 8.1
 -2 4 8 65.04 8.15
 -2 4 8 58.05 6.45
 -2 4 7 82.5 7.88
 -2 4 7 77.32 7.18
 2 -4 -7 80.19 7.75
 -2 4 7 79.22 6.41
 -2 -4 7 77.22 8.57
 2 4 -7 61.28 6.77
 -2 4 7 89.76 8.39
 2 4 -7 70.23 7.31
 -2 -4 7 63.65 6.45
 2 4 -7 67.45 5.93
 2 4 -7 67.2 6.07
 -2 4 7 77.45 7.9
 2 -4 -7 74.75 7.97
 2 -4 -7 70.78 7.79
 -2 -4 7 71.5 8.48
 2 -4 -6 152.16 10.16
 -2 -4 6 179.5 11.52
 2 4 -6 169.04 9.76
 -2 4 6 167.11 10.37
 2 4 -6 155.97 9.85
 -2 -4 6 172.92 11.55
 -2 4 6 168.8 10.75
 2 -4 -6 170.92 10.42
 -2 -4 6 155.09 8.34
 2 4 -6 177.66 8.49
 2 4 -6 150.37 8.68
 2 -4 -6 156.89 10.8
 -2 4 6 167.09 8.13
 -2 4 6 184.41 10.76
 2 4 -5 7.55 3.03
 -2 -4 5 10.78 4.16
 -2 -4 5 10.47 3.84
 -2 4 5 11.05 3.74
 2 -4 -5 11.66 4.57
 -2 4 5 11.1 3.23
 2 -4 -5 13.05 3.97
 2 4 -5 12.9 3.83
 2 4 -5 11.65 2.98
 2 4 -5 10.5 2.62
 2 4 -5 5.97 3.04
 -2 -4 5 11.46 4.17
 -2 -4 5 12.64 2.96
 -2 -4 4 3499.11 41.85
 2 4 -4 3423.62 40.22
 2 4 -4 3462.57 37.88
 2 4 -4 3491.02 37.06
 -2 -4 4 3507.68 42.38
 2 4 -4 3517.51 39.07
 -2 -4 3 2486.05 31.86
 2 4 -3 2459.86 31.6
 2 4 -3 2521.95 28.28
 2 4 -3 2463.78 32.32
 -2 -4 3 2459.69 35.13
 -2 -4 3 2442.33 34.19
 2 4 -3 2499.98 31.65
 -2 -4 2 3926.6 41.61
 2 4 -2 3836.97 35.86
 2 4 -2 3830.32 37.83
 -2 -4 2 3852.46 41.54
 2 4 -2 3877.66 31.18
 2 4 -2 3918.83 39.03
 2 4 -2 3794.93 38
 2 4 -1 76.04 5.39
 2 4 -1 76.14 5.64
 2 4 -1 83.05 5.4
 -2 -4 1 89.36 6.13
 2 4 -1 78.67 5.7
 -2 -4 1 86.1 6.37
 -2 -4 1 85.09 4.56
 2 4 0 14.65 3.06
 -2 -4 0 14.85 2.89
 -2 -4 0 15.47 2.44
 2 4 0 13.43 2.91
 2 4 0 15.71 2.51
 2 4 0 17.26 2.72
 2 4 0 14.4 2.87
 -2 -4 0 16.64 3.21
 2 4 1 56.23 4.98
 -2 -4 -1 53.71 4.41
 2 4 1 55.1 3.74
 -2 -4 -1 52.04 4.01
 2 4 1 57.41 4.59
 2 4 1 50.14 4.17
 2 4 1 50.47 4.54
 -2 -4 -2 671.24 16.07
 -2 -4 -2 664.89 12.2
 -2 -4 -2 657.73 16.99
 2 4 2 667.06 14.67
 2 4 2 660.15 11.99
 -2 -4 -2 621.01 11.72
 2 4 2 677.83 15.51
 2 4 2 660.56 15.04
 2 4 2 672.8 16.66
 -2 -4 -3 295.38 9.53
 -2 -4 -3 295.06 11.81
 2 4 3 293.12 11.13
 -2 -4 -3 303.19 12.02
 2 4 3 292.15 9.65
 2 4 3 301.66 9.47
 2 4 3 293.81 9.05
 2 4 3 293.32 10.05
 -2 -4 -3 303.74 9.3
 2 4 3 295.44 11.53
 -2 -4 -3 288.07 10.08
 2 4 4 142.19 8.56
 2 4 4 141.03 8.54
 -2 -4 -4 146.06 9.2
 -2 -4 -4 149.73 9.17
 2 4 4 145.19 6.78
 2 4 4 141.88 7.64
 2 4 4 154.96 7.71
 -2 -4 -4 135.22 7.45
 2 4 4 133.01 6.98
 -2 -4 -4 141.97 7.24
 -2 -4 -4 137.34 7.59
 -2 -4 -5 254.53 9.5
 2 4 5 278.62 11.99
 -2 -4 -5 291.92 12.61
 -2 -4 -5 261.04 11.34
 2 4 5 266.76 9.49
 2 4 5 286.44 11.71
 2 4 5 278.06 11.18
 2 4 5 281.22 12.46
 -2 -4 -5 272.33 11.14
 -2 -4 -5 296.25 13.45
 2 4 5 272.67 9.05
 2 4 6 481.17 12.61
 2 4 6 494.1 16.62
 2 4 6 459.08 16.8
 -2 -4 -6 467.22 15.81
 2 4 6 446.26 15.71
 2 4 6 480.19 15.91
 -2 -4 -6 499 18.31
 -2 -4 -6 466.27 16.26
 -2 -4 -6 454.96 15.99
 -2 -4 -7 5.57 4.33
 -2 -4 -7 9.24 4.63
 2 4 7 10.51 4.24
 -2 -4 -7 15.63 4.6
 2 4 7 9.05 4.3
 -2 -4 -7 8.4 3.85
 2 4 7 8.98 4.27
 2 4 7 6.12 3.8
 -2 -4 -8 2852.8 43.2
 -2 -4 -8 2724.24 43.37
 2 4 8 2664.47 42.96
 2 4 8 2743.79 45.04
 2 4 8 2776.04 44.87
 -2 -4 -8 2614.38 43.53
 2 4 8 2684.07 40.82
 -2 -4 -9 14.17 5.99
 -2 -4 -9 26.04 6.64
 -2 -4 -9 20.15 6.01
 2 4 9 15.4 5.36
 2 4 9 20.53 6.19
 2 4 9 20.9 5.28
 2 4 9 21.2 5.61
 2 4 10 1226.91 29.4
 -2 -4 -10 1139.09 32.35
 2 4 10 1176.3 32.7
 2 4 10 1225.32 33.7
 2 4 10 1214.63 32.75
 -2 -4 -10 1129.42 31.46
 -2 -4 -10 1236.64 34.77
 2 4 11 18.74 6.84
 -2 -4 -11 10.14 6.33
 2 4 11 5.69 5.62
 -2 -4 -11 10.28 5.91
 2 -6 -16 -3.65 8.9
 -2 6 16 12.85 9.57
 -2 6 16 19.05 9.88
 -2 6 15 24.6 10.24
 2 -6 -15 18.9 9.15
 -2 6 15 19.42 9.42
 2 -6 -15 -9.07 12.32
 2 -6 -15 1.32 10.84
 -2 6 15 18.93 9.07
 -2 6 14 196.11 19.13
 -2 6 14 165.01 16.69
 -2 6 14 212.07 19.12
 2 -6 -13 7.2 8.16
 2 -6 -13 -2.04 8.38
 -2 6 13 17.49 10.03
 -2 6 13 1.11 7.47
 2 -6 -13 -0.72 8.83
 -2 6 13 21.44 8.97
 2 -6 -12 681.42 30.44
 2 -6 -12 694.99 29.52
 -2 6 12 687.9 29.37
 -2 6 12 674.19 29.08
 -2 6 12 681.95 29.41
 -2 6 11 31.28 8.52
 -2 6 11 31.21 8.76
 2 -6 -11 26.75 8.85
 2 -6 -11 20.13 8.24
 2 -6 -11 27.87 8
 -2 6 11 22.82 7.18
 2 -6 -10 413.63 22.1
 -2 6 10 437.05 22.31
 2 -6 -10 379.49 20
 -2 6 10 455.68 21.49
 2 -6 -10 346.05 17.54
 2 -6 -10 439.58 21.92
 -2 6 10 436.97 21.23
 2 -6 -9 267.45 17.52
 2 -6 -9 254.45 15.25
 -2 6 9 300.72 17.84
 -2 6 9 288.76 16.48
 2 -6 -9 279.08 17.01
 2 -6 -8 232.16 16
 2 -6 -8 228.93 14.85
 -2 6 8 208.25 13.92
 -2 6 8 227.32 15.07
 2 6 -4 36.64 6.02
 2 6 -4 35.22 4.68
 2 6 -4 25.74 4.73
 2 6 -3 124.92 8.76
 2 6 -3 129.47 7.34
 -2 -6 3 125.45 10.43
 2 6 -3 112.65 8.6
 2 6 -3 142.43 9.96
 -2 -6 3 126.75 10.48
 2 6 -2 901.92 22.54
 2 6 -2 887.23 21.41
 2 6 -2 879.23 16.57
 2 6 -2 932.04 23.64
 -2 -6 2 830.08 24.45
 -2 -6 2 859.73 23.93
 -2 -6 1 24.65 5.09
 -2 -6 1 24.55 3.83
 2 6 -1 20.38 4.32
 2 6 -1 28.72 4.43
 -2 -6 1 28.48 5.91
 2 6 -1 30.03 4.92
 2 6 -1 18.12 3.99
 -2 -6 0 1213.75 23.04
 2 6 0 1221.91 22.57
 2 6 0 1241.96 26.35
 -2 -6 0 1134.34 24.72
 2 6 0 1199.11 24.82
 -2 -6 0 1208 28.11
 2 6 1 226.28 11.68
 2 6 1 207.42 8.81
 2 6 1 209.84 9.9
 -2 -6 -1 197.08 11.73
 2 6 1 209.16 10.52
 2 6 1 209.43 10.84
 -2 -6 -1 210.5 10.25
 -2 -6 -2 267.18 12.39
 2 6 2 279.69 9.44
 2 6 2 274.42 13.09
 2 6 2 281.68 12.3
 2 6 2 253.97 11.4
 2 6 2 267.84 11.87
 -2 -6 -2 281.3 13.57
 -2 -6 -3 353.43 14.94
 -2 -6 -3 376.85 16.5
 2 6 3 393.85 14.56
 2 6 3 362.9 15.36
 2 6 3 383.08 13.69
 2 6 3 383.01 15.03
 -2 -6 -3 365.83 15.33
 -2 -6 -4 404.64 16.83
 2 6 4 448.22 17.39
 -2 -6 -4 424.99 17.75
 2 6 4 414.97 16.11
 -2 -6 -4 417.57 15.83
 -2 -6 -4 387.11 14.27
 2 6 4 398.08 14.41
 2 6 4 405.87 13.79
 2 6 5 2.85 3.29
 -2 -6 -5 3.02 4.53
 -2 -6 -5 17.89 5.52
 2 6 5 -5.04 3.42
 2 6 5 0.92 3.79
 2 6 5 4.31 3.03
 -2 -6 -5 7.95 3.09
 -2 -6 -5 4.15 3.17
 2 6 5 7.42 4.31
 -2 -6 -5 8.51 4.31
 -2 -6 -6 399.99 15.38
 -2 -6 -6 369.11 17.27
 2 6 6 382.49 16.95
 2 6 6 375.07 15.12
 2 6 6 378.8 13.89
 2 6 6 385.84 17.2
 -2 -6 -6 357.44 17.26
 -2 -6 -7 132.16 11.28
 2 6 7 115.03 9.35
 -2 -6 -7 111.25 11.1
 2 6 7 107.31 8.81
 2 6 7 105.34 9.65
 -2 -6 -7 131.91 9.73
 -2 -6 -7 117.07 9.84
 2 6 7 119.08 10.71
 2 6 8 534.13 21.12
 2 6 8 551.56 20.07
 2 6 8 549.01 20.71
 -2 -6 -8 572.89 22.37
 2 6 8 553.19 22.26
 -2 -6 -8 552.28 20.35
 -2 -6 -8 582.39 24.21
 -2 -6 -8 537.57 20.84
 -2 -6 -9 -7.73 6.33
 2 6 9 7.89 4.68
 -2 -6 -9 1.18 5.04
 -2 -6 -9 -1.02 6.2
 2 6 9 -3.91 5.15
 2 6 9 -1.26 5.17
 -2 -6 -9 0.23 5.18
 2 6 9 9.93 6.87
 -2 -6 -10 117.38 13.4
 -2 -6 -10 98.41 10.6
 -2 -6 -10 100.03 11.4
 2 6 10 109.12 10.93
 -2 -6 -10 106.89 10.92
 2 6 10 112.35 12.04
 2 6 10 101.78 11.52
 2 6 10 104.64 10.8
 -2 -6 -11 161.06 13.81
 2 6 11 170.09 13.44
 2 6 11 155.92 14.4
 2 6 11 162.64 13.97
 -2 -6 -11 163.15 16.05
 2 6 11 155.44 13.32
 -2 -6 -11 140.55 13.64
 -2 -6 -12 184.94 16.91
 2 6 12 179.19 15.99
 2 6 12 198.37 15.82
 -2 -6 -12 175.68 15.17
 2 6 13 11.5 8.2
 2 8 0 837.87 25.65
 2 8 0 799.76 23.91
 -2 -8 0 829.6 28.33
 2 8 1 40 6.68
 2 8 1 33.31 6.38
 2 8 1 34.41 6.77
 -2 -8 -1 29.45 7.9
 2 8 2 1300.04 33.34
 -2 -8 -2 1269.32 30.62
 2 8 2 1317.95 29.91
 -2 -8 -2 1253.89 33.83
 2 8 3 382.65 18.8
 -2 -8 -3 357.88 17.31
 -2 -8 -3 370.93 18.84
 2 8 3 373.5 17.03
 2 8 3 387.9 16.42
 -2 -8 -4 39.81 7.49
 -2 -8 -4 23.01 7.62
 2 8 4 23.47 6.08
 -2 -8 -4 31.16 7.61
 2 8 4 36.17 6.44
 2 8 4 26.48 5.46
 -2 -8 -4 21.26 5.22
 2 8 4 28.72 6.58
 -2 -8 -5 47.95 8.52
 -2 -8 -5 51.71 9.01
 -2 -8 -5 36.12 6.5
 2 8 5 45.77 7.93
 2 8 5 51.15 6.47
 -2 -8 -5 39.28 7.47
 2 8 5 40.82 6.87
 2 8 5 49.77 8.15
 -2 -8 -6 4.6 6.96
 -2 -8 -6 9.63 7.31
 2 8 6 3.35 5.44
 2 8 6 10.7 5.62
 -2 -8 -7 54.44 9.92
 -2 -8 -7 50.66 9.85
 2 8 7 60.24 9.18
 2 8 7 64.08 9.76
 -2 -8 -8 491.28 24.68
 2 8 8 533.54 24.14
 2 8 8 527.68 24.4
 -2 -8 -8 512.68 24.21
 -2 -8 -9 36.36 8.71
 -2 -8 -9 34.45 9.21
 2 8 9 57.73 9.95
 2 8 9 32.26 8.59
 -2 -8 -10 844.71 32.05
 2 8 10 828.86 31.35
 2 8 10 827.02 32.58
 -2 -8 -10 839.53 34.41
 2 8 11 -3.39 6.93
 -2 -8 -11 11.55 8.69
 -2 -8 -11 1.8 7.33
 2 8 11 7.74 7.69
 -2 -8 -12 320.05 21.28
 2 8 12 288.63 19.88
 2 8 12 334.52 22.74
 -2 -8 -12 316.07 23.76
 -2 -8 -13 5.81 8.87
 2 8 13 -10.51 8.49
 -2 -10 -5 242.89 18.8
[truncated: 2,744,194 more chars]
