# Supplementary material for: High-pressure preference for reduced water content in porous zinc aspartate hydrates
Source: Acta Crystallogr B Struct Sci Cryst Eng Mater. 2020 Aug 28;76(Pt 5):795–801. doi: 10.1107/S2052520620009348 (PMC7535066; doi:10.1107/S2052520620009348)
Supplement: Supplementary file 2 [file b-76-00795-zinc-aspartate_sesquihydrate_0_001GPasup2.hkl]

data_zinc-aspartate_sesquihydrate_0_001GPa 
loop_
  _refln_index_h
  _refln_index_k
  _refln_index_l
  _refln_F_squared_meas
  _refln_F_squared_sigma
 0 0 1 0.32 0.21
 0 0 -1 3.12 0.48
 0 0 2 5808.47 24.36
 0 0 -2 5764.21 26.88
 0 0 3 0.4 0.27
 0 0 -3 -0.02 0.66
 0 0 3 0.19 0.68
 0 0 4 218.45 6.86
 0 0 4 206.75 5.18
 0 0 4 205.22 3.15
 0 0 5 1.28 0.94
 0 0 5 0.81 0.66
 0 0 5 0.99 0.25
 0 0 6 6921.63 48.71
 0 0 6 7086.53 34.74
 0 0 7 2.48 1.41
 0 0 8 7920.64 62.31
 0 0 9 -0.31 1.02
 0 0 9 1.07 1
 0 0 9 1.78 1.52
 0 0 10 678.39 20.91
 0 0 10 701.06 23.72
 0 0 11 -1.42 2.02
 0 0 11 0.6 0.74
 0 0 12 293.04 17.27
 0 0 -12 302.82 8.98
 0 0 12 293.29 9.22
 0 0 13 2.12 1.32
 0 0 -13 -1.15 1.21
 0 0 -14 79.96 4.68
 0 0 14 80.05 4.88
 0 0 -15 -0.61 0.95
 0 0 15 -0.51 1.11
 0 0 -16 22.02 2.26
 0 0 16 20.96 1.88
 0 0 17 0.21 0.54
 0 0 -17 0.09 0.72
 0 -2 0 375.65 7.11
 0 -2 0 376.09 7.46
 0 -2 1 702.7 10.95
 0 2 -1 673.59 7.91
 0 2 1 705.57 10.95
 0 -2 1 666.61 10.45
 0 2 -1 725.74 8.25
 0 -2 1 730.23 10.46
 0 -2 -1 744.54 10
 0 -2 2 4284.9 27.94
 0 2 2 4083.6 30.32
 0 -2 2 4263.85 25.02
 0 2 -2 4273.67 20.9
 0 -2 -2 4220.89 22.22
 0 -2 2 4024.68 29.78
 0 2 3 4614.65 36.09
 0 2 -3 4728.45 26.58
 0 -2 -3 4623.3 21.49
 0 -2 3 4744.94 30.85
 0 -2 3 4671.72 26.81
 0 -2 3 4783.2 36.21
 0 -2 4 1.16 0.69
 0 -2 -4 2.58 0.52
 0 2 4 1.37 1.45
 0 2 -4 2.95 1
 0 -2 4 1.34 1.09
 0 -2 5 4863.59 33.94
 0 2 5 4784.47 44.37
 0 -2 5 4897.5 45.25
 0 -2 5 4900.41 28.39
 0 2 -5 4889.63 36.88
 0 -2 5 4736.83 27.86
 0 -2 6 238.3 7.11
 0 -2 6 260.28 8.12
 0 -2 6 247.45 6.34
 0 -2 6 251.49 11.38
 0 2 6 259.61 11.31
 0 -2 7 112.34 8.2
 0 -2 7 111.26 5.44
 0 2 7 111.16 7.98
 0 -2 8 654.97 21.31
 0 2 8 680.84 20.91
 0 2 9 257.61 14.03
 0 -2 9 243.36 14.04
 0 -2 10 1900.19 42.01
 0 2 10 1885.18 40.29
 0 2 11 136.32 6.19
 0 -2 -11 150.57 5.64
 0 -2 11 130.04 11.7
 0 2 11 134.69 5.99
 0 2 -11 128.36 5.53
 0 2 11 140.8 11.6
 0 -2 11 130.68 6.02
 0 -2 -12 43.54 3.24
 0 2 12 43.06 7.45
 0 2 12 40.04 3.47
 0 2 -12 39.75 3.21
 0 -2 12 35.69 6.77
 0 -2 12 40.94 3.67
 0 2 12 38.93 3.4
 0 -2 13 10.56 2.05
 0 2 13 13.37 2.29
 0 2 -13 9.82 1.83
 0 2 14 -0.47 1
 0 2 -14 0.1 0.92
 0 -2 14 2.83 1.4
 0 -2 -14 2.73 1.38
 0 2 15 1.19 1.12
 0 2 -15 2.49 1.23
 0 -2 -15 1.82 1.27
 0 -2 15 3.22 1.27
 0 -2 -16 2.21 1.14
 0 2 -16 0.78 0.76
 0 -2 16 1.56 0.9
 0 -2 17 5.94 0.99
 0 -2 -17 5.69 1.14
 0 -4 0 1591.49 22.71
 0 4 0 1600.13 20.4
 0 4 1 69.79 4.77
 0 -4 1 64.05 4.62
 0 -4 -1 75.71 4.84
 0 4 -1 69.65 4
 0 4 -1 65.78 3.64
 0 -4 1 68.19 4.88
 0 -4 2 7.51 1.85
 0 -4 2 7.58 2.07
 0 4 2 12.11 2.35
 0 4 -2 7.69 1.12
 0 -4 -2 8.58 1.85
 0 -4 3 24.01 3.21
 0 4 3 24.85 3.39
 0 4 -3 24.1 1.94
 0 -4 3 24.45 3.53
 0 -4 -3 23.56 2.63
 0 -4 4 196.04 8.95
 0 -4 4 234 10.85
 0 4 4 209.09 10.38
 0 -4 -4 220.62 7.39
 0 -4 5 6.3 2.52
 0 -4 5 3.01 1.68
 0 4 5 4.97 1.98
 0 -4 6 170.06 10.82
 0 -4 6 150.19 8.41
 0 4 6 145.56 9.96
 0 -4 7 -2.52 1.58
 0 -4 7 -0.34 1.87
 0 4 7 -0.97 1.78
 0 -4 8 464.58 20.32
 0 4 8 436.13 19.51
 0 4 9 159.58 12.45
 0 -4 9 157.01 12.74
 0 4 10 319.77 18.47
 0 4 10 340.7 9.56
 0 -4 10 334.89 9.13
 0 -4 10 344.29 19.44
 0 4 11 45.87 3.78
 0 4 11 40.25 6.56
 0 -4 11 46.35 3.67
 0 -4 11 37.69 6.75
 0 -4 -12 45.54 3.4
 0 -4 12 46.29 3.69
 0 4 12 44.57 3.78
 0 -4 -13 2.21 1.25
 0 -4 13 1.22 1.24
 0 4 13 0.86 1.31
 0 -4 14 37.62 3.2
 0 -4 -14 42.02 3.09
 0 -4 15 1.02 0.93
 0 -4 -15 0.28 1.1
 0 -4 -15 1.21 0.98
 0 -4 16 4.09 1.09
 0 -4 16 4.13 1.15
 0 -4 -16 6.08 1.29
 0 -4 -17 0.78 0.65
 0 -4 17 1.22 0.59
 0 -4 17 0.36 0.57
 0 -6 0 5227.37 53.53
 0 6 0 5413.6 48.54
 0 -6 -1 0.85 1.34
 0 -6 1 2.6 1.62
 0 6 1 2.76 1.65
 0 -6 -2 1174.48 24.38
 0 6 2 1177.23 25.68
 0 -6 2 1156.79 26.18
 0 -6 3 53.87 6.26
 0 6 3 46.18 5.51
 0 -6 3 50.44 5.65
 0 -6 -3 55.4 5.31
 0 -6 -4 701.41 17.84
 0 6 4 691.35 22.38
 0 -6 4 697.71 22.16
 0 -6 4 666.9 20.98
 0 -6 5 9.52 2.73
 0 -6 5 12.66 3.77
 0 6 6 1.74 2.17
 0 -6 6 4.21 2.19
 0 -6 6 2.96 1.8
 0 6 7 66.02 8.28
 0 -6 7 68.85 7.34
 0 -6 7 80.34 9.04
 0 6 8 1783.86 21.52
 0 6 8 1799.39 44.28
 0 -6 8 1765.75 20.68
 0 -6 8 1864.39 37.83
 0 -6 -8 1799.06 23.14
 0 -6 9 102.34 5.25
 0 -6 -9 106.08 5.82
 0 -6 9 105.35 11.39
 0 6 9 104.77 5.47
 0 6 9 90.39 10.57
 0 -6 10 1255.13 18.3
 0 -6 -10 1194.82 19.81
 0 6 10 1217.57 18.33
 0 -6 11 81.7 4.85
 0 6 11 82.28 4.87
 0 -6 11 77.27 4.89
 0 -6 12 494.06 11.27
 0 6 12 483.38 11.05
 0 -6 12 514.18 11.96
 0 -6 -12 490.44 10.97
 0 -6 13 24.87 2.55
 0 6 13 25.35 2.51
 0 -6 -13 21.09 2.31
 0 -6 13 21.72 2.54
 0 -6 -14 50.43 3.16
 0 -6 -14 48.96 3.16
 0 -6 14 47.41 3.16
 0 -6 14 48.98 3.33
 0 -6 14 45.37 2.94
 0 -6 15 4.74 1.15
 0 -6 -15 4.5 1.1
 0 -6 -15 7.25 1.15
 0 -6 -16 84.13 2.67
 0 -6 -16 75.6 2.67
 0 -8 0 2575.52 25.42
 0 -8 0 2520.35 45.79
 0 -8 1 25.34 2.81
 0 -8 -1 25.45 2.75
 0 -8 -1 18.14 4.42
 0 -8 1 29.67 5.22
 0 -8 2 794.87 12.77
 0 -8 2 802.59 14.31
 0 -8 -2 759.55 24.29
 0 -8 -2 758.11 14.08
 0 -8 2 792.47 26.49
 0 -8 3 4.75 1.49
 0 -8 3 2.8 1.09
 0 -8 -3 4.45 1.42
 0 -8 3 3.52 1
 0 -8 3 3.57 2.39
 0 -8 4 25.56 5.01
 0 -8 -4 37.95 3.38
 0 -8 4 24.45 2.46
 0 -8 4 24.74 2.75
 0 -8 4 34.71 3.14
 0 8 4 19.89 4.46
 0 -8 5 36.73 3.32
 0 -8 -5 37.85 3.45
 0 8 5 47.72 6.98
 0 8 5 34.11 3.28
 0 -8 5 40.63 6.58
 0 -8 5 38.76 3.03
 0 -8 5 37.06 3.43
 0 -8 -6 175.5 7.37
 0 8 6 172.32 14.12
 0 -8 6 182.54 7.31
 0 -8 6 163.34 6.35
 0 8 6 173.62 6.99
 0 -8 6 177.61 7.26
 0 -8 6 169.57 12.89
 0 -8 7 99.62 5.49
 0 -8 -7 100.39 5.72
 0 8 7 107.79 5.55
 0 -8 7 101.73 5.1
 0 -8 7 103.13 5.72
 0 -8 8 122.16 5.54
 0 8 8 121.38 5.87
 0 -8 8 127.11 6.2
 0 -8 -8 127.33 6.39
 0 -8 9 13.87 1.93
 0 -8 9 13.34 2.24
 0 -8 -9 14.54 2.53
 0 8 9 13.89 2.2
 0 -8 10 216.52 7.02
 0 -8 -10 219.58 8.11
 0 -8 10 223.74 7.79
 0 8 10 220.05 7.26
 0 8 11 2.09 0.85
 0 -8 11 1.81 1.25
 0 -8 -11 2.77 1.48
 0 -8 11 2.39 1.23
 0 -8 12 169.54 5.84
 0 -8 12 178.34 6.11
 0 -8 -12 188.14 6.1
 0 -8 -13 43.98 2.73
 0 -8 13 41.28 2.65
 0 -8 14 21.02 1.64
 0 -8 -14 24.21 1.75
 0 -10 0 811.71 15.28
 0 -10 1 19.08 2.67
 0 -10 -1 24.17 2.86
 0 -10 2 363.02 10.28
 0 -10 -2 344.9 10.08
 0 -10 3 11.22 2.15
 0 -10 -3 9.67 1.98
 0 -10 4 2.31 1.32
 0 -10 -4 1.46 1.38
 0 -10 4 1.61 1.16
 0 -10 5 142.49 6.17
 0 -10 -5 138.67 6.41
 0 -10 5 134.65 6.17
 0 -10 6 155.82 6.31
 0 -10 6 153.4 6.43
 0 -10 -6 154.45 6.69
 0 -10 7 10.78 1.81
 0 -10 -7 11.77 1.77
 0 -10 7 11.43 1.99
 0 -10 -7 8.97 1.92
 0 -10 -8 186.72 5.68
 0 -10 -8 199.34 7.1
 0 -10 8 189.51 6.6
 0 -10 9 0.08 0.87
 0 -10 -9 1.52 0.99
 0 -10 -9 2.03 1.3
 0 -10 10 265.7 6.66
 0 -10 -10 256.85 6.19
 0 -10 11 3.38 0.93
 0 -10 -11 6.41 1.13
 0 -10 -12 1.85 0.57
 0 -10 -12 1.09 0.56
 0 -10 12 1.88 0.55
 0 -12 0 370.02 8.76
 0 -12 1 1.37 1.13
 0 -12 -1 3.07 1.21
 0 -12 -2 120.53 4.99
 0 -12 2 126.03 5.09
 0 -12 3 111.34 4.68
 0 -12 -3 115.16 4.84
 0 -12 -4 62.92 3.25
 0 -12 4 65.98 3.5
 0 -12 -4 63.95 3.52
 0 -12 -5 76.12 3.67
 0 -12 -5 70.24 3.24
 0 -12 5 77.81 3.63
 0 -12 6 0.19 0.73
 0 -12 -6 1.52 0.96
 0 -12 -6 0.91 0.71
 0 -12 -7 29.23 2.04
 0 -12 7 27.63 1.9
 0 -12 8 261.15 4.8
 1 -1 -18 30.07 1.72
 1 1 -17 1.76 0.79
 1 -1 -17 0.17 0.8
 -1 -1 17 1.31 0.58
 1 1 -16 164.53 5.73
 1 -1 -16 162.21 5.86
 -1 -1 16 164.28 5.22
 -1 -1 15 22.65 2.4
 1 1 -15 22.79 2.58
 1 -1 -15 18.99 2.48
 1 1 -14 328.08 9.3
 -1 1 14 332.97 9.46
 1 -1 -14 335.87 9.72
 -1 -1 14 324.59 8.89
 -1 -1 13 58.33 4.28
 1 1 -13 62.97 4.21
 1 -1 -13 57.82 4.2
 -1 1 13 61.77 4.3
 -1 -1 12 46.8 7.2
 -1 -1 12 33.45 3.26
 1 1 -12 39.43 3.32
 -1 1 12 37.71 3.45
 -1 1 11 108.17 9.66
 -1 -1 11 97.43 10.07
 -1 -1 11 102.37 5.35
 -1 1 11 107.49 5.32
 -1 1 11 114.33 10.28
 1 1 -11 99.41 4.9
 -1 1 11 100.91 5.18
 -1 -1 10 5.28 2.24
 -1 1 10 4.89 1.95
 -1 -1 9 62.18 6.8
 -1 -1 9 47.6 5.01
 -1 1 9 52.98 6.41
 -1 1 8 423.93 15.79
 -1 -1 8 438.45 14.13
 -1 1 7 65.58 5.89
 1 1 -7 54.37 5.33
 -1 -1 7 63.12 4.93
 -1 -1 7 57.3 4.29
 -1 -1 6 2261.68 24.2
 -1 -1 6 2176.9 19.74
 -1 -1 6 2169.61 26.13
 -1 1 6 2217.26 30.74
 1 1 -6 2134.04 29.48
 -1 -1 5 2263.44 21.61
 -1 1 5 2311.01 28.53
 1 1 -5 2306.65 27.28
 -1 -1 4 1034.53 12.48
 1 -1 -4 1045.06 17.89
 -1 1 4 1048.7 17.29
 1 1 -4 1006.4 16.03
 -1 -1 3 1721.46 13.11
 1 -1 -3 1691.99 19.84
 -1 1 3 1706.8 19.45
 1 -1 -2 2666.42 14.78
 1 -1 -2 2684.35 21.21
 1 -1 -1 29.92 1.61
 1 -1 -1 29.33 1.7
 1 -1 -1 32.22 1.86
 1 1 -1 32.84 1.96
 1 1 0 15.66 1.33
 1 -1 0 13.74 0.77
 1 -1 1 156.85 3.95
 1 1 1 150 4.38
 1 -1 1 146.69 3.94
 1 -1 2 1473.17 15.26
 1 -1 2 1502.11 16
 1 -1 2 1446.33 7.58
 1 -1 2 1434.69 13.38
 1 -1 2 1469.28 12.87
 1 1 2 1480.07 15.77
 1 -1 3 2839.17 25.22
 1 1 3 2786.9 24.63
 1 -1 3 2645.7 15.43
 1 -1 3 2712.83 18.4
 1 -1 3 2786.76 24.19
 1 -1 3 2729.91 20.26
 1 -1 4 7454.76 31.89
 1 -1 4 7354.85 36.06
 1 -1 4 7321.69 46.37
 1 1 4 7297.7 44.27
 1 -1 4 7426.17 32.39
 1 -1 5 899.42 11.46
 1 -1 5 908.91 17.27
 1 -1 5 882.14 13.28
 1 1 5 873.69 17.04
 1 -1 5 875.51 13.16
 1 -1 5 880.11 17.88
 1 -1 6 1587.44 15.39
 1 -1 6 1588.4 20.1
 1 -1 6 1595.77 26.33
 1 -1 6 1574.97 24.84
 1 1 6 1559.66 24.9
 1 -1 6 1576.84 18.45
 1 1 7 170.57 9.18
 1 -1 7 178.01 7.55
 1 -1 7 157.47 8.53
 1 1 7 172.93 7.65
 1 -1 7 161.84 9.3
 1 -1 8 774.27 19.95
 1 1 8 731.17 20.17
 1 -1 8 728.09 16.63
 1 1 8 752.9 19.87
 1 -1 8 768.89 21.91
 1 -1 9 132.02 8.89
 1 1 9 125.71 8.93
 1 -1 9 128.47 9.78
 1 1 9 117.6 8.82
 1 1 10 3.84 2.38
 1 1 10 1.45 2.16
 1 -1 10 4.52 2.52
 1 1 11 137.44 6.24
 -1 1 -11 151.3 5.98
 1 -1 11 140.98 6.24
 1 -1 11 155.14 12.17
 1 1 11 146.03 6.36
 1 1 12 930.71 16.68
 -1 1 -12 951.46 15.39
 1 -1 12 976.18 16.84
 1 -1 12 928.5 31.28
 1 1 12 973.89 16.68
 1 -1 13 3.59 1.57
 1 1 13 6.57 1.9
 -1 1 -13 4.44 1.3
 1 -1 14 1002.1 17.12
 -1 -1 -14 975.5 16.25
 1 1 14 1010.07 16.8
 -1 1 -14 976.72 15.68
 1 1 15 5.91 1.68
 -1 1 -15 8.45 1.61
 -1 -1 -15 4.63 1.45
 1 -1 15 5.46 1.62
 -1 -1 -16 193.49 6.25
 1 -1 16 185.33 5.86
 1 1 16 184.48 5.47
 -1 1 -16 185.07 5.72
 -1 -1 -17 49.13 2.69
 1 -1 17 50.29 2.55
 1 -3 -17 3.9 0.91
 -1 -3 17 1.5 0.71
 -1 -3 16 339.48 7.45
 1 -3 -16 354.24 8.17
 1 -3 -16 339.33 6.75
 1 3 -15 5.31 1.29
 -1 -3 15 4.81 1.25
 1 -3 -15 5.34 1.51
 -1 3 14 402.55 9.45
 1 -3 -14 398.1 10.22
 -1 -3 14 405.18 9.98
 1 3 -14 396.16 9.54
 1 -3 -14 404.57 9.53
 1 3 -13 18.01 2.2
 -1 3 13 14.43 2.35
 1 -3 -13 11.36 1.84
 -1 3 13 12.66 2.01
 -1 -3 13 13.82 2.14
 -1 -3 12 331.14 9.4
 -1 3 12 335 9.57
 1 -3 -12 322.59 8.83
 1 3 -12 333.69 9.18
 -1 3 11 27.31 5.82
 1 -3 -11 27.76 2.68
 1 3 -11 29.52 2.78
 -1 3 11 30.57 2.97
 -1 -3 11 33.57 6.46
 -1 -3 11 30.83 2.95
 -1 -3 11 29.78 3.03
 -1 3 10 191.77 13.83
 -1 -3 10 185.48 13.87
 -1 3 9 11.6 3.63
 -1 -3 9 12.32 3.35
 -1 -3 8 60.94 7.21
 -1 3 8 58.67 6.91
 -1 -3 7 200.35 11.67
 -1 3 7 224.3 12.35
 -1 -3 7 227.47 9.39
 1 3 -7 196.24 9.46
 1 3 -6 4151.54 39.64
 -1 -3 6 4079.6 48.15
 -1 -3 6 4133.29 39.24
 -1 3 5 177.52 9.46
 -1 -3 5 172.97 7.75
 -1 -3 5 179.76 9.35
 1 3 -5 171.6 7.34
 1 -3 -5 175.61 5.41
 -1 -3 4 3686.18 38.48
 1 -3 -4 3664.7 26.07
 -1 3 4 3780.66 39.76
 -1 -3 4 3727.21 34.54
 1 3 -4 3702.21 30.77
 -1 3 3 69.75 5.09
 -1 -3 3 65.43 4.78
 1 -3 -3 69.89 3.76
 1 3 -3 75.53 4.06
 -1 -3 3 73.41 4.73
 -1 -3 2 7.85 1.67
 1 -3 -2 6.9 1.34
 1 3 -2 7.96 1.32
 -1 3 2 7.89 1.83
 1 3 -1 21.47 2.23
 1 -3 -1 21.3 2.31
 1 3 -1 18.47 2.15
 -1 -3 1 19.7 2.24
 -1 3 1 20.59 2.35
 -1 3 0 1015.53 13.33
 1 -3 0 992.7 15.43
 1 3 0 947.28 14.8
 -1 -3 0 1063.04 13.53
 1 -3 0 1054.36 16.37
 -1 3 -1 0.28 0.43
 -1 -3 -1 0.98 0.78
 1 -3 1 0.51 0.91
 1 -3 1 0.87 0.76
 1 -3 1 0.69 0.97
 -1 3 -1 1.31 0.43
 1 3 1 0.35 0.78
 1 -3 2 16.73 2.24
 1 -3 2 20.03 2.38
 -1 -3 -2 17.64 1.97
 1 -3 2 14.35 2.24
 1 3 2 14.64 2.38
 1 -3 3 2.33 1.15
 1 -3 3 1.95 1.52
 1 3 3 4.01 1.57
 -1 -3 -3 3.27 0.89
 1 -3 3 4.05 1.22
 1 3 4 4608.11 44.52
 1 -3 4 4620.23 44.62
 1 -3 4 4655.19 35.18
 1 -3 4 4721.44 38.16
 1 3 5 419.05 14.48
 1 -3 5 406.67 10.72
 1 -3 5 377.72 14.04
 1 -3 5 420.06 11.8
 1 -3 6 1089.1 17.92
 1 3 6 1082 25.05
 1 -3 6 1048.05 19.18
 1 -3 7 91.73 5.87
 1 -3 7 97.44 8.23
 1 3 7 82.22 7.56
 1 3 8 1146.47 29.32
 1 -3 8 1118.01 29.64
 1 -3 9 73.27 8.21
 1 3 9 65.15 7.44
 1 3 10 36.44 3.28
 1 -3 10 44.13 6.57
 1 3 10 35.42 6.48
 1 3 11 1.05 1.34
 1 -3 11 -0.24 0.92
 1 3 11 -2.6 1.26
 1 3 11 0.6 1.07
 1 3 12 101.38 5.35
 -1 -3 -12 92.92 4.7
 1 -3 12 96.58 5.36
 1 3 12 100.4 5.57
 1 -3 13 66.91 4.56
 1 3 13 68.6 4.49
 1 -3 13 70.46 4.48
 -1 -3 -13 61.53 3.88
 1 3 13 70.13 4.7
 1 -3 14 150.07 6.26
 1 3 14 156.39 6.27
 1 -3 15 0.9 1.12
 1 3 15 -0.51 0.76
 -1 -3 -15 -0.72 1.05
 1 -3 16 235.84 6.4
 -1 -3 -16 240.14 6.62
 1 -3 17 22.26 1.7
 -1 -3 -17 24.44 1.85
 1 -5 -16 341.39 6.19
 1 -5 -16 347.83 6.82
 -1 -5 16 339.19 6.69
 -1 -5 15 0.66 0.95
 1 -5 -15 1.57 1.04
 1 -5 -15 1.07 0.9
 -1 -5 15 1.86 0.95
 1 -5 -14 481.24 9.93
 1 -5 -14 467.26 10.17
 -1 -5 14 481.68 10.35
 -1 5 13 92.8 4.8
 1 -5 -13 98.02 4.92
 -1 -5 13 102.19 5.15
 -1 5 12 56.42 3.92
 1 -5 -12 55.49 3.83
 -1 -5 12 63.05 4.25
 -1 -5 11 4.25 1.5
 -1 5 11 5.04 1.57
 -1 5 10 80.48 9.8
 -1 5 10 90.18 4.95
 -1 -5 10 98.88 5.18
 -1 -5 10 87.26 10.51
 -1 -5 9 19.76 5.35
 -1 -5 9 17.14 2.21
 1 -5 -9 20.26 2.64
 -1 5 9 23.47 5.18
 -1 5 9 18.39 2.39
 -1 -5 8 421.83 20.29
 -1 5 8 414.07 20.24
 -1 -5 8 433.33 16.84
 -1 -5 7 60.61 7.37
 -1 -5 7 55.52 6.08
 -1 5 7 65.2 7.79
 -1 -5 6 1037.25 28.22
 -1 5 6 977.85 27.59
 -1 -5 6 977.11 24.21
 -1 -5 5 221.18 11.16
 -1 -5 5 195.05 11.46
 -1 5 5 213.59 12.15
 -1 -5 4 86.88 7.09
 -1 5 4 76.06 6.95
 1 -5 -4 72.26 5.22
 -1 -5 4 75.43 6.39
 1 -5 -3 234.45 9.47
 -1 5 3 238.11 11.18
 -1 -5 3 241.84 11.01
 -1 -5 3 240.96 11.11
 1 5 -2 453.26 11.31
 -1 5 2 439.65 14.05
 -1 -5 2 434.62 14.43
 -1 -5 2 427.91 13.63
 1 -5 -2 436.58 13.17
 -1 5 1 795.55 17.45
 1 -5 -1 802.06 18.32
 1 5 -1 741.04 16.24
 1 5 -1 822.38 16.49
 -1 -5 1 762.58 18.62
 -1 -5 1 785.08 17.44
 1 5 0 187.92 8.6
 -1 -5 0 196.63 9.18
 1 -5 0 178.11 8.84
 1 5 0 209.38 8.98
 -1 5 0 180.13 7.59
 -1 5 -1 263.03 8.27
 1 5 1 264.97 10.69
 -1 -5 -1 247.12 10.13
 1 -5 1 261.09 10.87
 1 -5 2 152.28 8.85
 -1 -5 -2 137.95 7.39
 1 5 2 136.89 8.1
 1 -5 2 133.07 8.03
 1 -5 3 311.32 12.5
 -1 -5 -3 318.77 10.88
 1 -5 3 327.19 13.46
 1 5 3 287.6 12.63
 -1 -5 -4 3648.71 35.62
 1 -5 4 3697.11 44.21
 1 5 4 3718.28 48.42
 1 -5 4 3777.97 48.65
 1 -5 5 60.75 6.65
 1 -5 5 54.8 5.64
 1 5 5 52.47 6.58
 1 5 6 2378.37 43.54
 1 -5 6 2448.93 37.84
 1 -5 6 2466.58 44.3
 1 -5 7 108.66 8.4
 1 -5 7 99.19 9.37
 1 5 7 115.42 10.23
 1 -5 8 72.39 6.85
 1 5 8 56.65 7.46
 1 -5 8 77.25 8.69
 1 -5 9 47.21 7.4
 1 5 9 52.12 7.74
 1 5 9 49.64 3.91
 -1 -5 -9 52.13 4.16
 1 -5 9 44.87 3.42
 1 -5 10 271.76 17.91
 1 5 10 259.16 8.7
 1 -5 10 259.23 8.3
 1 5 10 263.57 17.45
 1 -5 11 11.21 2.09
 1 5 11 10.29 2.31
 -1 -5 -12 279.31 8.31
 1 5 12 293.1 9.24
 1 -5 12 289.97 8.88
 -1 -5 -13 47.12 3.41
 1 -5 13 48.91 3.68
 1 5 13 53.19 3.93
 1 -5 14 327.22 8.6
 -1 -5 -14 323.07 7.94
 1 5 14 330.61 8.68
 1 -5 15 -0.88 0.96
 -1 -5 -15 -0.32 1.01
 -1 -5 -15 0.95 0.68
 1 -5 15 0.04 0.89
 -1 -5 -16 16.68 1.71
 1 -5 16 17.69 1.69
 1 -7 -15 2.56 0.77
 -1 -7 15 1.44 0.56
 -1 -7 14 71.66 3.38
 1 -7 -14 76.27 3.54
 1 -7 -13 15.2 1.96
 -1 -7 13 15.13 1.93
 -1 -7 13 13.61 1.78
 -1 -7 12 169.2 6.41
 -1 -7 12 162.85 6.11
 1 -7 -12 167.56 6.25
 1 -7 -11 429.49 10.3
 -1 -7 11 447.03 10.83
 -1 -7 11 431.31 10.51
 -1 -7 10 3.93 1.57
 -1 -7 10 4.02 1.36
 1 -7 -10 2.75 1.45
 -1 -7 9 7.87 1.77
 1 -7 -9 8.27 2.06
 -1 -7 9 7.55 1.86
 1 -7 -8 126.56 6.41
 -1 -7 8 102.36 11.26
 -1 -7 8 129.58 11.29
 -1 -7 8 142.23 6.5
 -1 -7 8 135.49 6.12
 -1 7 8 131.26 12.99
 -1 -7 7 294.99 17.76
 -1 -7 7 292.58 9.06
 -1 -7 7 289.74 16.23
 -1 7 7 300.22 18.27
 -1 -7 7 297.96 8.75
 1 -7 -7 304.46 9.47
 -1 -7 6 902.46 14.9
 -1 7 6 885.05 29.97
 -1 -7 6 905.42 28.06
 -1 -7 6 912.51 15.61
 1 -7 -6 894.64 15.78
 -1 -7 6 911.6 29.75
 -1 -7 5 11.88 3.63
 -1 -7 5 10.65 3.46
 -1 7 5 18.59 4.33
 -1 -7 4 1278.04 32.01
 -1 -7 4 1321.79 32.67
 -1 7 4 1278.06 32.33
 -1 -7 3 -2.38 1.99
 -1 7 3 1.8 1.84
 1 -7 -3 0.6 1.13
 -1 7 2 370.16 15.45
 1 -7 -2 369.66 15.46
 -1 -7 1 223.71 12.69
 1 -7 -1 222.82 12.38
 1 -7 0 176.04 11.05
 -1 -7 0 166.18 10.83
 1 7 1 16.23 3.51
 1 -7 1 15.64 3.58
 -1 -7 -1 15.71 3.58
 1 -7 2 851.32 25.12
 1 7 2 877.62 24.88
 -1 -7 -2 858.94 23.35
 1 7 3 84.6 8.27
 1 -7 3 83.32 8.17
 -1 -7 -3 72.63 6.61
 1 7 4 1677.81 38.14
 1 -7 4 1788.83 37.71
 1 7 5 -0.12 1.54
 1 -7 5 4.77 2.05
 1 -7 6 302.97 7.97
 1 -7 6 300.89 9.27
 1 -7 6 299.1 8.23
 -1 -7 -6 294.29 9.12
 1 -7 6 291.45 15.93
 1 -7 6 315.39 18.21
 1 7 6 302.57 17.96
 1 7 6 288.38 8.93
 1 7 7 30.46 5.91
 -1 -7 -7 36.21 3.43
 1 -7 7 34.11 2.99
 1 -7 7 36.65 3.4
 1 -7 7 34.38 2.9
 1 -7 7 40.15 7.31
 1 7 7 31.49 3.11
 1 -7 7 30.15 5.37
 1 7 8 93.44 5.29
 1 -7 8 83.83 4.63
 1 -7 8 85.35 5.31
 1 7 8 80.05 10.49
 1 -7 8 87.11 4.76
 -1 -7 -8 93.93 5.51
 1 -7 8 93.04 10.43
 1 -7 9 137.8 6.05
 1 -7 9 128.01 5.71
 1 -7 9 134.3 6.59
 1 7 9 130.08 6.32
 -1 -7 -9 125.51 6.42
 1 -7 10 8.75 1.64
 -1 -7 -10 12.09 2.39
 1 7 10 8.3 1.79
 1 -7 10 12.05 2.37
 1 -7 10 12.39 2.02
 1 7 11 7.38 1.77
 1 -7 11 10.94 2.03
 1 -7 11 6.18 1.6
 1 -7 11 8.86 1.57
 1 -7 12 464.5 11.02
 -1 -7 -12 454.31 10.11
 1 7 12 465.73 10.4
 1 7 13 4.77 1.15
 -1 -7 -13 5.36 1.34
 1 -7 13 2.97 1.27
 -1 -7 -14 241.91 5.96
 1 -7 14 228.16 6.16
 -1 -7 -15 1.02 0.56
 1 -7 15 1.71 0.69
 1 -9 -13 0.94 0.68
 -1 -9 13 1.22 0.53
 -1 -9 12 108.38 3.92
 1 -9 -12 110.56 4.06
 -1 -9 11 2.47 1.12
 -1 -9 11 1.16 0.91
 1 -9 -11 1.45 1.14
 -1 -9 10 1.42 0.97
 -1 -9 10 2.42 1.23
 1 -9 -10 1.65 1.12
 -1 -9 9 143.97 6.04
 -1 -9 9 159.23 6.49
 1 -9 -9 147.83 6.48
 -1 -9 8 16.01 2.09
 1 -9 -8 20.58 2.31
 1 -9 -8 21.16 2.72
 -1 -9 8 23.88 2.65
 -1 -9 8 26.17 2.86
 1 -9 -7 3.41 1.55
 -1 -9 7 6.77 1.79
 -1 -9 7 7.41 1.73
 1 -9 -6 516.8 12.75
 -1 -9 6 532.99 12.41
 -1 -9 6 520.26 12.62
 -1 -9 5 64.05 4.54
 -1 -9 5 72.85 4.64
 1 -9 -5 66.1 4.62
 -1 -9 4 1079.54 17.31
 -1 -9 4 1030.92 17.65
 1 -9 -4 1020.34 17.5
 -1 -9 3 65.52 4.33
 -1 -9 3 63.57 4.43
 1 -9 -3 64.79 4.53
 -1 -9 2 657.72 13.84
 1 -9 -2 673.75 24.66
 1 -9 -2 679.57 14.11
 -1 -9 2 674.36 13.65
 -1 -9 2 688.68 26.53
 1 -9 -1 183.79 7.36
 -1 -9 1 183 13.7
 -1 -9 1 176.96 7.05
 1 -9 -1 178.77 6.2
 1 -9 0 260.57 8.67
 -1 -9 0 243.55 8.31
 1 -9 0 252.3 15.8
 -1 -9 0 249.11 15.54
 -1 -9 -1 180.86 12.76
 -1 -9 -1 173.37 6.94
 1 -9 1 159.18 6.81
 1 -9 1 158.86 6.2
 1 -9 1 168.86 13.15
 1 -9 2 560.54 12.71
 -1 -9 -2 558.15 12.56
 1 -9 2 535.73 11.27
 1 -9 2 538.15 23.48
 1 -9 3 15.04 2.24
 1 -9 3 14.71 2.13
 1 -9 3 15.61 2.3
 -1 -9 -3 15.89 2.42
 1 -9 4 1401.31 20.37
 1 -9 4 1439.11 18.23
 -1 -9 -4 1406.12 20.37
 1 -9 4 1446.25 19.8
 1 9 5 6.06 1.76
 -1 -9 -5 7.54 1.87
 1 -9 5 6.98 1.57
 1 -9 5 5.34 1.46
 1 -9 5 5.39 1.73
 1 -9 6 590.51 11.42
 -1 -9 -6 580.18 13.37
 1 -9 6 600.76 12.75
 1 -9 6 601.57 13.53
 1 9 6 593.78 13.05
 1 -9 7 -0.58 0.88
 1 -9 7 1.1 0.8
 -1 -9 -7 5.63 1.81
 1 -9 7 6.35 1.81
 1 9 7 2.21 1.65
 1 9 8 313.03 9.01
 1 -9 8 293.24 8.59
 -1 -9 -8 305.57 9.48
 1 -9 8 324.1 9.53
 1 -9 9 -0.36 1.12
 1 9 9 1.96 1.04
 1 -9 9 2.1 1.08
 -1 -9 -9 -0.4 1.13
 1 9 10 30.49 2.52
 1 -9 10 29.35 2.78
 1 9 11 13.25 1.6
 -1 -9 -11 12.19 1.76
 1 -9 11 12.93 1.73
 -1 -9 -12 102.55 3.9
 1 -9 12 111.48 4.15
 -1 -9 -13 10.42 1.17
 1 -9 13 9.87 1.16
 -1 -11 10 19.04 1.36
 1 -11 -10 21.57 1.47
 -1 -11 9 5.24 1
 1 -11 -9 7.44 1.18
 1 -11 -8 11.22 1.3
 1 -11 -8 12.91 1.52
 -1 -11 8 12.74 1.6
 1 -11 -8 13.15 1.81
 1 -11 -7 44.77 3.21
 -1 -11 7 47.31 3.06
 1 -11 -7 46.5 2.73
 1 -11 -7 42.09 2.72
 1 -11 -6 321.55 8.56
 -1 -11 6 323.96 8.16
 1 -11 -6 294.82 7.22
 1 -11 -6 296.58 7.43
 1 -11 -5 14.95 1.81
 1 -11 -5 19.71 2.47
 -1 -11 5 18.19 2.24
 -1 -11 4 360.95 9.25
 1 -11 -4 335.22 7.9
 1 -11 -4 363.6 9.59
 -1 -11 3 7.89 1.7
 1 -11 -3 6.63 1.93
 -1 -11 2 235.3 7.7
 1 -11 -2 233.95 7.91
 1 -11 -1 51.5 3.87
 -1 -11 1 47.98 3.66
 -1 -11 0 12.16 2.03
 1 -11 0 8.48 1.95
 1 -11 1 62.22 4.2
 -1 -11 -1 70.08 4.33
 -1 -11 -2 278.35 8.47
 1 -11 2 285.73 8.62
 1 -11 3 6.5 1.71
 -1 -11 -3 5.78 1.67
 1 11 3 8.19 1.66
 -1 -11 -4 419.4 10.21
 1 11 4 454.36 9.78
 1 -11 4 441 10.49
 1 11 5 10.38 1.71
 1 -11 5 8.43 1.68
 -1 -11 -5 7.36 1.7
 -1 -11 -6 347.14 7.8
 1 -11 6 364.44 8.93
 -1 -11 -6 347.65 8.87
 -1 -11 -7 65.91 3.13
 1 -11 7 69.52 3.8
 -1 -11 -7 68.46 3.87
 -1 -11 -8 10.3 1.57
 1 -11 8 10.15 1.54
 1 -11 9 58.64 2.9
 -1 -11 -9 58.64 2.61
 1 -11 10 20.61 1.5
 -1 -11 -10 18.75 1.32
 1 -13 -4 70.99 2.53
 -1 -13 4 73.98 2.62
 1 -13 -4 70.28 2.69
 -1 -13 3 21.6 1.6
 1 -13 -3 20.98 1.67
 1 -13 -3 18.61 1.46
 -1 -13 2 13.77 1.35
 1 -13 -2 15.81 1.55
 1 -13 -2 14.3 1.41
 -1 -13 1 117.48 3.8
 1 -13 -1 107.56 3.57
 1 -13 -1 120.67 3.96
 -1 -13 0 5.18 0.95
 1 -13 0 3.95 0.88
 1 -13 0 4.02 0.95
 1 -13 1 11.63 1.21
 -1 -13 -1 10.84 1.29
 1 -13 1 11.49 1.39
 1 -13 2 19.37 1.4
 -1 -13 -2 25.14 1.82
 -1 -13 -2 23.17 1.7
 1 -13 2 21.95 1.76
 -1 -13 -3 9.84 1.12
 -1 -13 -3 10.44 1.2
 1 -13 3 9.84 1.05
 1 -13 3 10.81 1.24
 -1 -13 -4 315.17 5.59
 1 -13 4 273.32 4.85
 -1 -13 -4 288.92 4.84
 1 -13 4 308.96 5.48
 2 0 -18 28.08 1.64
 2 0 -17 0.11 0.75
 2 0 -16 5.63 1.38
 -2 0 15 1.5 0.96
 2 0 -15 0.18 1.15
 -2 0 14 29.71 2.75
 2 0 -14 28.45 3
 2 0 -13 0.81 1.29
 -2 0 13 -0.99 1.18
 -2 0 12 481.82 11.54
 2 0 -12 452.73 10.98
 -2 0 12 502.31 23.49
 -2 0 11 -0.72 0.98
 -2 0 11 1.79 1.88
 2 0 -11 -0.67 0.96
 -2 0 10 1553.52 33.8
 -2 0 9 -0.45 0.83
 -2 0 8 612.27 18.43
 -2 0 7 4.5 1.64
 2 0 -7 0.8 0.96
 -2 0 6 465.43 13.63
 2 0 -6 459.48 14.54
 2 0 -5 0.37 1.09
 2 0 -4 283.96 9.23
 2 0 -3 0.24 0.73
 2 0 -2 329.28 4.12
 2 0 -2 343.3 7.85
 2 0 -1 -0.03 0.46
 2 0 -1 0.29 0.46
 2 0 0 4645.75 23.85
 2 0 0 4634.15 20.31
 2 0 1 2.56 0.67
 2 0 1 0.09 0.56
 2 0 2 472.26 9.28
 2 0 2 469.2 8.01
 2 0 2 463.34 7.75
 2 0 3 0.38 0.58
 2 0 3 0.82 0.68
 2 0 3 0.9 0.88
 2 0 4 2847.13 25.1
 2 0 4 2887.73 26.16
 2 0 4 2813.99 26.91
 2 0 5 2.04 1.26
 2 0 5 1.11 1.12
 2 0 5 0.52 0.65
 2 0 6 349.49 11.58
 2 0 6 341.82 10.53
 2 0 6 332.92 10.57
 2 0 7 -0.01 1.19
 2 0 7 0.17 0.35
 2 0 7 2.07 1.27
 2 0 8 1082.5 22.41
 2 0 8 1058.63 24.08
 2 0 9 1.75 1.5
 2 0 9 0.05 0.93
 2 0 9 1 1.45
 2 0 10 976.58 27.18
 2 0 10 941.32 27.1
 2 0 11 1.33 1.2
 2 0 11 1.26 1.12
 2 0 12 681.35 14.29
 -2 0 -13 0.32 1.01
 2 0 13 1.04 1.29
 2 0 14 36.48 3.45
 -2 0 -14 37.99 3.29
 2 0 15 2.29 1.36
 -2 0 -15 1.46 1.1
 -2 0 -16 264.6 6.84
 2 0 16 269.72 7.6
 2 0 16 248.76 6.72
 2 0 17 -0.27 0.6
 -2 0 -17 0.59 0.58
 2 -2 -18 16 1.25
 2 -2 -17 39.13 2.5
 2 2 -17 35.94 2.17
 2 -2 -16 23.16 2.31
 2 -2 -16 19.67 1.78
 -2 -2 16 20.36 1.94
 2 2 -16 19.68 2.09
 -2 -2 15 -1.51 0.9
 2 2 -15 0.45 0.99
 2 -2 -15 1.56 0.85
 2 -2 -15 2.14 1.22
 2 -2 -14 60.84 4.25
 2 2 -14 60.41 4.06
 -2 -2 14 57.65 3.81
 2 -2 -14 60.19 3.76
 -2 2 14 60.94 3.89
 2 -2 -13 3.94 1.55
 2 -2 -13 6.2 1.57
 -2 -2 13 5.66 1.58
 2 2 -13 6.39 1.54
 -2 2 13 7.6 1.74
 -2 2 12 428.54 21.6
 2 2 -12 420.91 10.46
 -2 2 12 434.93 10.51
 -2 -2 12 418.1 22.56
 -2 -2 12 398.16 9.08
 -2 -2 12 420.15 10.4
 2 -2 -12 416.77 9.86
 -2 -2 11 1.05 1.59
 -2 -2 11 0.78 1.06
 -2 2 11 0.38 1.23
 -2 2 11 2.8 2.55
 -2 -2 11 0.06 0.88
 -2 2 11 0.53 1.29
 2 2 -11 2.96 1.02
 2 -2 -11 -1.32 0.96
 -2 2 11 3.02 1.29
 -2 2 10 440.75 19.91
 -2 -2 10 436.31 20.71
 -2 2 9 86.21 8.38
 -2 -2 9 83.14 8.6
 -2 -2 8 321.02 15.71
 2 2 -8 360.57 14.81
 -2 -2 8 350.21 12.48
 -2 2 8 364.19 15.82
 2 2 -7 176.07 9.71
 -2 -2 7 190.51 7.85
 -2 -2 7 195.12 8.59
 -2 2 7 198.86 11.1
 -2 2 6 156.26 9
 2 2 -6 146.69 8.01
 2 2 -5 2650.27 30.53
 -2 2 5 2703.46 34.3
 2 2 -4 1041.93 17.61
 -2 2 4 1150.62 20.36
 2 -2 -3 107.85 4.39
 2 -2 -3 119.1 5.86
 2 2 -3 112.21 5.43
 -2 2 3 116.62 5.92
 2 2 -2 9999 47.9
 -2 2 2 9967.98 48.34
 2 -2 -2 9977.07 46.03
 2 -2 -2 9948.59 43.6
 2 -2 -2 9979.92 41.69
 2 -2 -1 615.16 9.52
 2 -2 -1 611.1 10.46
 2 2 -1 591.54 11.54
 2 -2 -1 571.46 10.4
 2 2 -1 602.92 11.24
 -2 -2 0 5427.51 21.65
 2 2 0 5506.51 33.54
 2 -2 0 5421.26 32.14
 2 -2 0 5419.62 31.72
 2 2 1 411.82 9.71
 -2 2 -1 425.59 5.52
 2 -2 1 393.63 9.62
 2 -2 1 444.63 9.28
 2 -2 1 417.41 9.21
 2 -2 2 7108.93 39.19
 2 -2 2 6865.49 42.6
 2 -2 2 6937.18 38.03
 2 2 2 7255.08 43.5
 2 2 3 294.61 9.62
 2 -2 3 296.31 9.7
 2 -2 3 276.05 8.15
 2 -2 3 289.88 8.01
 2 2 3 281.85 4.54
 2 -2 4 16.47 2.61
 2 2 4 15.64 2.65
 2 -2 4 14.4 2.12
 2 -2 4 14.7 2.72
 -2 -2 -4 17.19 1.36
 2 -2 4 23.36 2.5
 2 2 4 16.58 1.64
 2 -2 5 18.52 2.91
 2 -2 5 19.03 2.4
 2 2 5 18.22 3.07
 2 2 5 19.54 2.1
 2 -2 5 19.53 2.38
 2 -2 5 19.65 3.13
 2 -2 6 2066.4 25.07
 2 2 6 2044.46 23.9
 2 -2 6 2045.36 30.71
 2 -2 6 2082.01 32.85
 2 2 6 2014.55 31.77
 2 -2 6 2016.38 23.25
 2 -2 7 133.42 9.05
 2 2 7 134.33 8.83
 2 -2 7 127.84 6.46
 2 2 7 139.38 7
 2 -2 7 132.06 8.46
 2 -2 8 3374.77 48.66
 2 -2 8 3523.08 45.58
 2 2 8 3380.63 46.99
 2 2 9 0.82 1.58
 2 -2 9 4.21 2.49
 2 -2 9 -0.25 1.97
 2 -2 10 929.47 29.28
 2 2 10 937.94 27.98
 2 2 11 1.7 1.31
 2 -2 11 1.74 1.06
 2 -2 11 -1.08 2.67
 2 2 11 0.75 1.49
 2 2 11 3.01 1.94
 2 2 12 291.16 9.34
 2 2 12 277.15 9.27
 2 -2 12 288.2 9.26
 2 -2 12 281.69 17.82
 2 2 13 84.51 5.09
 2 2 13 83.77 5.27
 2 -2 13 92.19 5.35
 2 2 14 0.96 1.41
 2 -2 14 -0.39 1.13
 2 -2 15 20.97 2.42
 2 2 15 18.61 2.34
 -2 -2 -15 16.22 2.22
 2 -2 16 14.81 1.84
 -2 -2 -16 15.83 1.93
 2 2 16 16.41 1.93
 -2 -2 -17 3.62 0.85
 2 -2 17 1.47 0.75
 2 -4 -17 38.48 2.09
 -2 -4 17 36.92 2.08
 2 -4 -16 4.63 1.05
 -2 -4 16 5.15 1.19
 2 -4 -16 6 1.26
 -2 -4 15 9.92 1.59
 2 -4 -15 10.03 1.66
 2 -4 -15 11.69 1.74
 2 -4 -14 133.49 5.5
 2 -4 -14 132.9 5.75
 2 4 -14 122.39 5.14
 -2 -4 14 130.8 5.57
 2 4 -13 35.78 3.08
 2 -4 -13 29.73 2.89
 -2 -4 13 33.78 3.1
 2 -4 -13 35.13 3.18
 2 4 -12 631.25 12.63
 2 -4 -12 627.85 12.58
 -2 -4 12 631.19 12.92
 -2 4 11 149.35 13.8
 -2 -4 11 138.56 13.38
 2 -4 -11 148.1 6.11
 -2 4 11 156.99 6.35
 -2 -4 11 158.14 6.49
 2 4 -11 156.14 6.3
 -2 -4 10 1115.14 16.63
 -2 4 10 1155.26 35.47
 -2 -4 10 1198.19 36.7
 -2 -4 9 694.11 26.39
 -2 4 9 707.58 26.44
 -2 -4 8 39.23 4.61
 -2 4 8 38.11 5.98
 -2 -4 8 32.92 5.71
 -2 -4 7 74.48 7.68
 -2 4 7 67.72 7.51
 -2 -4 7 71.87 6.2
 -2 4 6 191.96 11.67
 2 4 -6 190.56 9.13
 -2 -4 6 174.24 10.79
 -2 -4 6 184.05 9.71
 -2 -4 5 13.81 2.86
 -2 4 5 16.13 3.62
 2 4 -5 16.85 2.65
 2 -4 -5 17.61 2.43
 -2 -4 5 14.22 2.94
 -2 -4 4 3881.18 41.38
 -2 -4 4 3846.93 43.15
 -2 4 4 3860.59 44.83
 2 4 -4 3739.71 36
 2 -4 -4 3840.03 33.9
 -2 4 3 3009.71 36.43
 -2 -4 3 2992.31 34.56
 2 4 -2 3819.7 35.32
 2 -4 -2 3869.18 35.26
 -2 4 2 3775.97 37.41
 -2 4 1 85.42 5.11
 2 4 -1 81.08 5.33
 2 4 -1 88.43 5.56
 -2 -4 1 87.52 4.91
 2 -4 -1 90.6 5.6
 2 4 0 8.4 2
 2 -4 0 4.34 1.51
 -2 4 0 9.53 1.59
 -2 -4 0 7.64 1.42
 2 -4 0 5.27 1.83
 -2 4 -1 53.06 2.98
 -2 -4 -1 55.37 4.38
 2 -4 1 45.98 4.27
 2 4 1 53.64 4.6
 2 -4 1 54.37 4.54
 -2 -4 -2 572.09 13.28
 2 -4 2 514.19 15.07
 2 -4 2 493.86 13.64
 2 4 2 524.12 14.92
 2 -4 2 567.74 14.65
 -2 -4 -3 333.93 9.78
 2 -4 3 346.69 11.8
 2 -4 3 308.81 10.92
 2 4 3 323.83 12.45
 2 -4 3 313.48 12.41
 2 -4 4 167.44 9.66
 -2 -4 -4 157.6 6.33
 2 -4 4 147.72 7.71
 2 4 4 157.94 9.37
 2 -4 4 150.56 7.99
 2 -4 5 325.6 11.59
 2 4 5 311.67 14.03
 2 -4 5 319.19 14.2
 2 -4 5 328.87 12.19
 2 4 6 462.29 18.02
 2 -4 6 470.59 18.2
 2 -4 6 482.64 15.22
 2 -4 6 450.86 13.9
 2 4 7 6.01 2.76
 2 -4 7 7.59 1.97
 2 -4 7 11.43 3.4
 2 4 8 3113.53 52.23
 2 -4 8 3134.19 52.87
 2 -4 9 25.53 5.25
 2 4 9 24.19 5.32
 2 -4 10 1177.62 35.95
 2 4 10 1185.74 35.24
 2 -4 10 1123.89 16.28
 2 -4 10 1123.91 17.14
 2 4 10 1134.45 18.18
 2 4 10 1187.44 16.87
 2 -4 11 13.03 1.96
 2 4 11 12.76 2.34
 2 -4 11 11.31 2.08
 2 4 11 9.09 3.2
 2 -4 11 11.12 4.41
 2 4 12 109.34 5.59
 2 -4 12 111.12 5.64
 2 4 12 103.68 5.77
 -2 -4 -13 94.32 4.64
 2 -4 13 94 5.14
 2 4 13 89.94 5.27
 2 4 13 92.85 4.95
 -2 -4 -14 3.63 1.19
 2 -4 14 2.88 1.45
 2 4 14 3.31 1.41
 2 4 14 4.2 1.3
 2 4 15 1.51 0.84
 2 -4 15 1.74 1.08
 -2 -4 -16 280.68 6.64
 2 -4 16 275.19 6.47
 -2 -4 -17 8.44 1.01
 2 -4 17 8.4 1.1
 -2 -6 16 18.53 1.34
 2 -6 -16 23.24 1.55
 -2 -6 15 9.43 1.41
 2 -6 -15 11.23 1.5
 -2 -6 15 8.46 1.2
 -2 -6 14 192.6 5.95
 2 -6 -14 188.13 5.75
 2 -6 -14 190.66 6.03
 -2 -6 14 196.85 6.24
 2 -6 -13 1.59 1.04
 2 -6 -13 2.32 1.15
 -2 -6 13 2.62 1.1
 2 -6 -12 654.99 12.67
 -2 -6 12 637.15 12.83
 -2 -6 12 674.29 13.16
 -2 -6 11 39.31 3.38
 2 -6 -11 38.69 3.28
 -2 -6 11 40.91 3.53
 -2 -6 10 406.93 10.46
 -2 -6 10 406.53 10.7
 2 -6 -10 378.89 10.98
 -2 6 9 317.89 19.69
 -2 -6 9 317.16 9.13
 -2 -6 9 332.4 9.54
 2 -6 -9 339.93 10.08
 -2 -6 9 309.54 19.49
 -2 -6 8 203.36 14.83
 -2 -6 8 187.41 12.36
 -2 -6 8 192.68 6.89
 2 -6 -8 201.4 7.63
 -2 -6 8 208.4 7.41
 -2 6 8 195.31 14.89
 -2 -6 7 22.41 4.45
 -2 -6 7 16.24 4.71
 -2 6 7 21.35 4.53
 -2 -6 6 194.31 13.09
 -2 6 6 181.11 13.01
 -2 -6 6 184.16 11.9
 -2 -6 5 9 2.78
 -2 6 5 12.36 3.3
 -2 -6 5 7.52 2.97
 -2 6 4 71.64 7.13
 -2 -6 4 52.1 6.07
 -2 -6 4 73.95 7.13
 2 -6 -4 72.59 6.17
 -2 -6 3 177.19 10.35
 -2 6 3 192.13 10.96
 2 -6 -3 191.36 10.05
 -2 -6 3 198.53 11.39
 -2 6 2 834.02 21.19
 2 -6 -2 807.98 20.89
 -2 -6 2 804.48 22.31
 -2 -6 2 809.45 20.3
 2 6 -1 19.54 3.42
 -2 -6 1 17.29 3.35
 2 -6 -1 31.79 4.12
 2 6 -1 22.84 3.32
 -2 6 1 22.97 3.32
 2 6 0 1140.6 24.84
 2 6 0 1095.73 24.34
 -2 -6 0 1052.83 24.66
 2 6 1 248.04 12.06
 2 -6 1 234.1 11.85
 2 6 1 230.4 11.58
 -2 -6 -1 224.67 11.12
 2 -6 2 197.65 11.05
 2 6 2 187.77 11.06
 -2 -6 -2 190.67 9.98
 2 -6 3 404.18 16.12
 -2 -6 -3 442.39 14.86
 2 6 3 418.69 17.25
 2 6 4 453.09 18.78
 2 -6 4 434.95 17.1
 2 6 5 -0.93 1.11
 2 -6 5 1.55 1.04
 2 6 6 374.26 18.78
 2 -6 6 362.63 16.26
 2 -6 6 365.58 18.56
 2 -6 7 150.21 12.76
 2 6 7 175.07 13.26
 2 6 7 147.75 6.45
 2 -6 7 163.88 6.85
 -2 -6 -7 174.77 7.05
 2 -6 7 167 6.22
 2 -6 7 161.25 11.19
 2 6 8 474.31 23.13
 2 6 8 503.63 12.23
 2 -6 8 526.61 11.36
 2 -6 8 535.88 11.16
 -2 -6 -8 524.53 12.5
 2 -6 8 567.48 11.27
 2 -6 8 564.95 25.16
 2 6 9 0.7 1.52
 -2 -6 -9 1.65 1.26
 2 -6 9 1.91 1.18
 2 6 9 4.54 1.54
 2 -6 9 1.87 1.1
 2 -6 9 4.45 2.91
 2 -6 10 54.44 3.92
 2 6 10 62.15 4.48
 2 -6 10 57.51 3.72
 2 -6 11 185.76 7.14
 2 6 11 186.51 7.56
 2 -6 12 138.25 6.33
 2 6 12 144.1 6.45
 2 -6 12 132.77 5.86
 -2 -6 -13 17.21 2.11
 2 6 13 22.61 2.58
 2 -6 13 16.85 2.18
 2 -6 13 14.89 2.22
 2 6 14 3.09 1.25
 2 -6 14 1.47 1.07
 -2 -6 -14 4.72 1.16
 2 -6 14 4.37 1.34
 -2 -6 -15 11.83 1.24
 -2 -6 -15 12 1.52
 2 -6 15 15.89 1.73
 -2 -6 -16 8.45 0.97
 2 -6 16 8.61 0.99
 -2 -8 14 4.26 0.9
 2 -8 -14 5.93 1.05
 -2 -8 14 3.77 0.68
 -2 -8 13 49.5 2.97
 -2 -8 13 45.54 2.58
 2 -8 -13 53.53 2.98
 -2 -8 12 226.81 6.46
 -2 -8 12 225.65 6.44
 2 -8 -12 238.96 6.77
 -2 -8 12 230.2 7.13
 -2 -8 11 0.89 0.88
 2 -8 -11 -0.19 1.05
 -2 -8 11 0.95 0.99
 -2 -8 10 478.9 10.93
 -2 -8 10 511.21 11.13
 2 -8 -10 512.8 10.94
 2 -8 -10 488.66 11.93
 2 -8 -9 8.56 2.06
 -2 -8 9 11.19 1.97
 -2 -8 9 10.12 1.87
 -2 -8 8 140.9 6.2
 2 -8 -8 140.97 6.67
 2 -8 -8 146.82 5.9
 -2 -8 8 140 6.23
 2 -8 -7 152.82 6.1
 -2 -8 7 154.25 6.54
 2 -8 -7 148.45 6.82
 -2 -8 7 149.52 6.43
 -2 -8 7 144.96 6.96
 -2 -8 6 214.12 8.33
 2 -8 -6 199.22 7.81
 -2 -8 6 214.76 14.76
 -2 -8 6 211.03 7.51
 -2 -8 6 211.1 7.54
 -2 8 6 199.51 14.73
 -2 -8 5 225.75 14.94
 -2 -8 5 220.46 7.55
 2 -8 -5 209.64 7.83
 -2 -8 5 217.15 7.6
 -2 -8 5 228.36 8.47
 -2 8 5 248.95 15.97
 -2 -8 4 34.43 3.34
 -2 -8 4 38.06 3.12
 -2 -8 4 33.09 5.54
 2 -8 -4 33.72 3.29
 -2 -8 4 33.28 3.11
 2 -8 -3 10.63 3.31
 -2 -8 3 7.73 1.74
 2 -8 -3 8.39 1.85
 -2 -8 3 7.92 1.67
 -2 -8 3 12.94 3.58
 2 -8 -2 856.64 15.13
 -2 -8 2 828.12 15.22
 2 -8 -2 846.1 26.41
 -2 -8 2 836.3 27.72
 -2 -8 2 843.78 14.19
 -2 -8 1 9.64 1.86
 -2 -8 1 4.41 1.34
 2 -8 -1 4.09 1.94
 2 -8 -1 4.24 1.07
 2 -8 -1 2.44 1.21
 -2 -8 1 3.22 2.2
 -2 -8 0 807.18 26.38
 2 -8 0 815.28 13.6
 2 -8 0 858.71 27.32
 -2 -8 0 861.43 14.35
 2 -8 0 833.97 14.67
 2 -8 1 21.69 2.43
 -2 -8 -1 21.27 2.52
 -2 -8 -1 12.74 3.75
 2 -8 1 17.04 2.38
 2 -8 1 22.08 3.92
 2 -8 2 1491.44 19.67
 -2 -8 -2 1506.16 19.29
 2 -8 2 1472.54 36.58
 2 -8 2 1454.48 18.13
 2 -8 3 388.62 9.44
 2 8 3 390.29 19.15
 -2 -8 -3 374.13 9.86
 2 -8 3 385.14 9.6
 2 -8 3 402.57 10.41
 2 -8 3 374.23 18.72
 2 -8 4 21.62 2.34
 2 -8 4 24.5 5.08
 2 -8 4 22.07 2.62
 2 -8 4 22.55 2.5
 -2 -8 -4 32.89 3.06
 2 8 4 32.1 6.11
 2 8 5 72.77 9.24
 2 -8 5 74.97 4.31
 2 -8 5 73.89 8.51
 2 -8 5 68.81 4.28
 2 -8 5 77.66 4.9
 -2 -8 -5 70.56 4.58
 2 8 5 79.97 5.04
 2 8 6 3.71 4.28
 2 -8 6 6.01 1.4
 2 8 6 5.37 1.93
 2 -8 6 5.91 1.26
 2 -8 6 5.22 1.72
 -2 -8 -6 4.56 1.33
 2 8 7 51.98 4.23
 -2 -8 -7 49.14 4.06
 2 -8 7 48.02 3.67
 2 -8 7 49.75 3.57
 2 -8 7 52.09 4.17
 2 -8 8 504.59 11.52
 -2 -8 -8 505.45 12.4
 2 8 8 498.86 12.32
 2 -8 8 493.83 12.4
 2 -8 8 497.69 10.65
 -2 -8 -9 49.04 3.99
 2 -8 9 43.98 3.11
 2 -8 9 40.85 3.33
 2 -8 9 43.58 3.75
 2 8 9 42.17 3.69
 2 8 10 826.13 14.87
 2 -8 10 839.4 15.23
 2 -8 11 4.18 1.41
 2 8 11 3.47 1.27
 2 -8 12 294.68 7.94
 2 8 12 292.67 7.4
 -2 -8 -12 279.48 7.21
 -2 -8 -13 1.9 0.94
 2 -8 13 1.85 0.92
 2 8 13 -0.43 0.72
 -2 -8 -14 15.14 1.29
 2 -8 14 15.25 1.4
 2 -10 -12 95.04 2.83
 2 -10 -12 91.88 2.71
 2 -10 -11 46.65 2.43
 -2 -10 11 41.35 2.13
 2 -10 -11 47.07 2.38
 -2 -10 10 163.98 5.26
 -2 -10 10 168.06 5.01
 2 -10 -10 164.11 4.8
 -2 -10 9 87.05 4.26
 -2 -10 9 85.64 3.97
 2 -10 -9 88.07 4.41
 2 -10 -9 85.4 3.76
 2 -10 -9 88.11 3.63
 -2 -10 8 1.85 0.98
 -2 -10 8 4.12 1.38
 2 -10 -8 1.63 0.91
 2 -10 -8 1.75 1.41
 2 -10 -8 1.94 1.1
 -2 -10 7 4.16 1.44
 2 -10 -7 2.45 1.26
 2 -10 -7 2.86 1.5
 2 -10 -7 4.41 1.15
 -2 -10 7 2.8 1.37
 2 -10 -6 98.89 4.83
 2 -10 -6 99.4 5.32
 -2 -10 6 95.12 5.14
 -2 -10 6 107.44 5.14
 2 -10 -5 19.81 2.65
 -2 -10 5 19.6 2.62
 -2 -10 5 17.83 2.37
 2 -10 -4 57.55 4.21
 -2 -10 4 60.82 4.29
 2 -10 -4 57.52 3.68
 -2 -10 4 56.04 3.9
 2 -10 -3 260.28 8.79
 -2 -10 3 256.69 8.33
 2 -10 -3 247.56 7.51
 2 -10 -2 282.02 7.99
 2 10 -2 296.98 9.02
 2 -10 -2 283.57 9.18
 -2 -10 2 287.81 8.83
 -2 -10 1 161.82 6.65
 2 -10 -1 159.31 5.91
 2 -10 -1 168.83 7.08
 2 -10 0 356.57 10.26
 -2 -10 0 347.17 9.7
 2 -10 1 14.95 2.48
 -2 -10 -1 17.76 2.51
 -2 -10 -2 43.63 3.64
 2 -10 2 44.73 3.77
 2 -10 3 18.4 2.29
 2 -10 3 21.24 2.74
 -2 -10 -3 21.87 2.6
 2 10 4 134.03 6.24
 2 -10 4 129.03 6.14
 -2 -10 -4 127.94 6.06
 2 -10 4 124.49 5.45
 -2 -10 -5 297.37 9.02
 2 -10 5 290.32 8.03
 2 -10 5 283.12 8.86
 2 10 5 295.16 9.06
 -2 -10 -6 189.01 7.12
 2 10 6 192 7.12
 2 -10 6 186.42 7.13
 2 -10 6 187.59 6.23
 2 -10 7 17.89 2.29
 2 10 7 18.59 2.29
 2 -10 7 17.73 2.03
 -2 -10 -7 15.69 2.25
 2 -10 8 214.47 7.06
 2 10 8 220.96 6.84
 2 -10 8 205.37 5.54
 -2 -10 -8 213.08 7.17
 2 -10 9 0.37 0.88
 2 10 9 0.81 0.98
 2 -10 10 288.3 6.91
 -2 -10 -10 284.53 6.5
 2 10 10 267.08 5.86
 2 -10 11 2.89 0.85
 -2 -10 -11 1.01 0.82
 -2 -10 -12 92.06 2.71
 2 -10 12 87.52 2.73
 -2 -12 7 15.34 1.33
 2 -12 -7 17.61 1.56
 2 -12 -7 14.16 1.23
 2 -12 -6 5.27 1.18
 2 -12 -6 7.36 1.09
 -2 -12 6 6.13 1.08
 2 -12 -5 32.3 2.26
 -2 -12 5 31.71 2.22
 2 -12 -5 28.89 2.3
 -2 -12 4 128.37 4.56
 2 -12 -4 118.79 4.68
 2 -12 -4 125.08 4.52
 2 -12 -3 0.52 0.92
 -2 -12 3 1.92 1.04
 2 -12 -3 1.67 1.05
 -2 -12 2 170.01 5.55
 2 -12 -2 168.03 5.75
 2 -12 -2 161.28 5.39
 -2 -12 1 79.1 3.89
 2 -12 -1 70.53 3.29
 2 -12 -1 74.89 3.93
 2 -12 0 8.42 1.59
 -2 -12 0 9.47 1.58
 2 -12 0 7.8 1.31
 -2 -12 -1 10.98 1.69
 2 12 1 12.57 1.6
 2 -12 1 8.98 1.55
 2 -12 2 22.19 2.27
 2 12 2 19.52 1.9
 -2 -12 -2 21.63 2.18
 2 12 3 49.13 2.8
 2 -12 3 52.47 3.26
 -2 -12 -3 48.56 3.06
 -2 -12 -4 2.35 1.04
 2 12 4 2.14 0.91
 2 -12 4 0.01 0.86
 -2 -12 -5 1.05 0.72
 -2 -12 -5 3.35 1.06
 2 -12 5 2.39 0.98
 -2 -12 -6 1.94 0.67
 -2 -12 -6 3.23 0.92
 2 -12 6 2.97 1.03
 2 -12 7 7.97 1.11
 2 -12 8 97.74 2.92
 3 -1 -18 59.76 2.37
 3 -1 -17 20.43 1.97
 3 1 -17 21.31 1.9
 3 1 -16 349.76 8.39
 3 -1 -16 342.41 8.35
 -3 -1 15 95.94 4.23
 3 -1 -15 106.3 4.38
 3 1 -15 102.99 5.09
 3 -1 -15 104.68 5.17
 3 1 -14 386.9 10.22
 -3 -1 14 372.59 8.62
 -3 1 14 360.32 8.37
 3 -1 -14 396.18 9.05
 -3 -1 14 407.74 9.35
 3 -1 -14 373.54 10.23
 3 -1 -13 16.53 2.37
 -3 1 13 18.67 2.2
 -3 1 13 18.47 2.43
 -3 -1 13 18.12 2.22
 3 1 -13 16.05 2.35
 -3 -1 13 17.53 2.12
 -3 -1 12 73.89 4.2
 -3 -1 12 79.43 10.22
 3 -1 -12 71.92 4.51
 -3 1 12 67.79 8.85
 -3 -1 12 66.18 3.87
 -3 1 12 76.8 4.62
 -3 1 12 68.53 3.94
 3 1 -12 65.63 4.29
 3 -1 -12 68.65 4.03
 -3 1 12 57.81 8.57
 3 -1 -11 0.34 0.92
 3 1 -11 2.37 0.99
 -3 -1 11 -0.78 1.45
 -3 -1 11 1.97 1.07
 -3 -1 11 0.88 0.94
 -3 1 11 -0.04 1.05
 -3 1 11 2.51 1.22
 3 -1 -11 1.27 0.88
 -3 1 10 35.04 5.98
 -3 -1 9 54.19 5.8
 3 1 -9 72.15 7.5
 -3 1 9 65.78 7.26
 -3 1 8 5667.78 61.37
 3 1 -8 5701.08 61.6
 -3 -1 8 5556.8 55.73
 3 -1 -7 15.91 3.49
 3 1 -7 9.88 2.95
 -3 1 7 11.05 2.68
 3 1 -6 3204.83 39.22
 -3 1 6 3192.38 39.42
 3 1 -5 2340.2 30.83
 3 -1 -5 2242.74 31.08
 3 -1 -4 472.46 12.92
 3 1 -4 517.56 13.26
 3 1 -3 831.24 15.64
 3 -1 -3 811.29 15.12
 3 -1 -3 774.63 10.35
 3 1 -3 788.3 7.39
 3 -1 -2 19.95 2.27
 3 1 -2 19.18 2.39
 3 1 -1 946.64 15.16
 3 -1 -1 972.62 12.92
 3 -1 -1 959.96 13.48
 3 -1 -1 944.23 12.55
 3 -1 0 2148.55 17.18
 3 -1 0 2189.74 20.47
 3 1 0 2092.76 21.55
 3 1 0 2116.71 22.32
 3 -1 0 2197.98 20.09
 3 1 1 2255.99 22.19
 3 -1 1 2255.21 20.41
 3 -1 1 2208.4 21.69
 3 -1 2 2584.99 25.27
 3 1 2 2524.57 24.55
 3 -1 2 2508.1 23.74
 3 -1 2 2538.69 25.64
 3 -1 3 155.5 6.73
 3 1 3 167.5 6.83
 3 -1 3 155.41 5.63
 3 -1 3 159.26 6.58
 3 1 3 154.76 4.47
 3 -1 3 160.21 4.86
 3 -1 3 154.17 7.1
 3 -1 4 42.74 3.07
 3 1 4 48.32 4.01
 3 1 4 43.25 2.87
 3 -1 4 40.89 2.7
 3 -1 4 40.01 3.71
 3 -1 4 45.31 3.94
 3 -1 4 40.76 4.13
 3 -1 5 1110.74 15.37
 3 1 5 1111.17 20.21
 3 1 5 1192 17.23
 3 -1 5 1190.24 21.48
 3 -1 5 1137.69 19.86
 3 -1 5 1163.72 22.79
 3 -1 5 1118.31 15.64
 3 -1 6 680.11 13.17
 3 1 6 689.82 17.18
 3 -1 6 687.1 16.25
 3 -1 6 727.62 18.35
 3 -1 6 722.7 12.63
 3 1 6 702.57 14.97
 3 1 6 684.12 17.08
 3 -1 6 691.16 18.85
 3 -1 7 9.97 2.84
 3 1 7 9.16 2.36
 3 -1 7 12.76 2.48
 3 1 7 8.95 2.24
 3 -1 7 9.7 2.6
 3 1 7 11.44 2.11
 3 1 8 1578.37 29.92
 3 -1 8 1610.5 31.78
 3 1 8 1494.3 26.82
 3 -1 8 1573.29 32.29
 3 1 8 1556.9 28.5
 3 -1 9 4.6 2.11
 3 -1 9 1.21 1.62
 3 1 9 2.45 1.86
 3 1 10 368.96 18.17
 3 -1 10 384.31 17.91
 3 -1 10 345.6 16.86
 3 1 11 28.22 3.18
 3 1 11 23.4 4.95
 3 -1 11 27.17 3.1
 3 -1 11 34.06 6.02
 3 1 11 22.23 2.71
 3 1 12 554.56 13.12
 -3 1 -12 561.02 11.68
 3 -1 12 541.42 12.82
 3 1 12 549.07 13.11
 3 -1 13 52.89 4.17
 3 1 13 50.92 4.06
 -3 1 -13 51.43 3.66
 3 -1 14 848.13 15.68
 3 1 14 867.96 15.77
 -3 1 -14 836.94 13.71
 -3 -1 -14 822.05 14.61
 -3 -1 -15 0.37 1.12
 3 -1 15 1.1 1.21
 3 1 15 0.83 1.25
 -3 1 -15 1.6 0.91
 -3 -1 -16 468.57 8.91
 3 1 16 480.29 9.73
 3 -1 16 463.31 9.24
 3 -1 17 -0.37 0.64
 -3 -1 -17 -0.47 0.53
 3 1 17 0.86 0.57
 3 -3 -17 4.3 0.96
 3 -3 -16 316.7 6.64
 3 -3 -16 303.83 7.42
 3 3 -15 62.55 3.66
 -3 -3 15 60.09 3.45
 3 -3 -15 59.3 3.76
 -3 -3 14 231.11 7.26
 3 3 -14 214.87 7.29
 3 -3 -14 217.75 7.42
 3 -3 -14 211.2 6.98
 3 3 -13 6.57 1.54
 3 -3 -13 7.51 1.6
 -3 -3 13 7.05 1.59
 3 -3 -13 7.92 1.76
 -3 3 13 8.81 1.64
 -3 -3 12 21.22 2.62
 -3 3 12 19.35 2.29
 3 -3 -12 22.03 2.65
 3 3 -12 26.82 2.83
 3 -3 -12 23.26 2.58
 -3 -3 11 1.78 1
 -3 -3 11 2.2 1.01
 -3 -3 11 8.46 3.62
 -3 3 11 7.57 3.11
 3 -3 -11 1.81 1.1
 3 3 -11 1.64 0.96
 3 3 -10 529.8 11.16
 -3 3 10 498.25 22.74
 3 -3 -10 476.49 10.31
 -3 -3 10 506.4 10.76
 -3 -3 10 500.98 23.14
 -3 3 9 13.95 3.86
 3 3 -9 5.46 2.11
 -3 -3 9 12.15 3.54
 -3 3 8 303.68 15.9
 -3 -3 8 294.38 15.99
 3 3 -8 297.45 14.16
 -3 -3 8 313.24 12.31
 3 3 -7 92.73 7.43
 -3 3 7 86.17 7.96
 -3 -3 7 95.2 6.69
 -3 -3 7 100.84 8.66
 -3 3 6 1869.5 34.35
 3 3 -6 1877.32 30.63
 3 3 -5 82.28 6.1
 -3 3 5 88.54 7.01
 3 -3 -4 9.98 1.87
 -3 3 4 12.57 2.69
 3 3 -4 17.58 2.96
 3 -3 -3 1189.3 18.23
 3 3 -3 1160.8 20.4
 3 -3 -2 441.4 11.56
 3 -3 -2 434.3 11.13
 -3 -3 2 422.11 10.98
 -3 3 2 442.36 11.89
 3 3 -2 437.1 12.31
 -3 3 1 0.67 0.92
 3 3 -1 1.16 1.12
 3 3 -1 2.05 1.48
 3 -3 -1 0.99 0.98
 3 -3 -1 0.62 1.03
 -3 -3 1 1.01 0.97
 3 3 0 1739.99 24.7
 -3 3 0 1649.26 18.2
 3 -3 0 1731.58 22.66
 3 3 0 1711.93 23.67
 -3 -3 0 1670.18 14.53
 3 -3 0 1687.9 22.61
 3 -3 1 369.38 10.8
 3 3 1 382.6 11.44
 -3 3 -1 378.58 7.06
 3 -3 1 368.13 10.64
 3 -3 2 2012.09 25.74
 3 -3 2 2061.93 25.53
 3 3 2 2057.67 28.03
 3 -3 2 1980.69 27.88
 3 -3 3 8.78 2.14
 3 -3 3 10.44 2.6
 3 3 3 12.62 2.67
 3 -3 3 11.15 2.13
 3 -3 4 171.36 8.09
 3 3 4 174.06 9.24
 3 -3 4 162.32 7.64
 3 -3 4 174.97 9.27
 3 -3 5 76.52 6.54
 3 3 5 89.29 7.1
 3 -3 5 76.62 5.63
 3 -3 5 79.76 5.54
 3 3 6 1172.97 26.78
 3 -3 6 1163.98 21.52
 3 -3 6 1172.54 27.27
 3 -3 6 1144.02 21.95
 3 -3 7 216.9 12.72
 3 -3 7 212.86 9.68
 3 -3 7 226.65 9.69
 3 3 7 222.16 12.43
 3 -3 8 269.18 14.71
 3 3 8 303.1 15.46
 3 3 9 39.66 5.85
 3 -3 9 32.59 5.82
 3 3 9 36.6 5.31
 3 -3 10 602.4 12.58
 3 3 10 588.07 13.15
 3 -3 10 654.34 25.87
 3 3 10 615.31 24.31
 3 3 10 601.99 12.41
 3 3 11 126.36 11.73
 3 3 11 129.98 6.47
 3 -3 11 121.72 5.92
 3 -3 11 142.82 12.31
 3 3 11 125.61 5.9
 3 3 12 362.09 10.77
 3 -3 12 355.56 10.22
 3 3 12 362.56 10.34
 3 -3 13 231.06 7.36
 3 3 13 242.12 8.41
 3 -3 13 225.22 8.09
 3 3 13 221.27 8.31
 3 -3 14 125.13 5.03
 3 3 14 129.32 5.81
 3 -3 14 128.69 5.96
 3 -3 14 130.19 5.85
 3 3 14 128.87 6.13
 -3 -3 -15 47.05 3.33
 3 -3 15 50.7 3.46
 3 3 15 48.81 3.32
 3 3 16 140.09 4.63
 3 -3 16 135.1 4.79
 -3 -3 -16 137.23 4.79
 3 -3 17 69.15 2.77
 -3 -3 -17 66.18 2.63
 3 -3 17 60.74 2.84
 3 -5 -16 334.98 6.25
 -3 -5 16 339.66 6.73
 3 -5 -15 23.53 2.1
 -3 -5 15 26.27 2.34
 -3 -5 15 20.29 1.89
 -3 -5 14 279.56 7.39
 3 -5 -14 278.26 7.56
 3 -5 -14 290.95 7.8
 3 -5 -13 98.22 4.89
 -3 -5 13 94.85 4.82
 3 -5 -13 85.34 4.59
 -3 -5 13 100.51 5.03
 3 -5 -12 14.45 2.13
 3 -5 -12 13.01 2.16
 -3 -5 12 14.07 2.13
 -3 -5 11 160.52 6.67
 3 -5 -11 164.58 6.49
 -3 5 10 33.68 6.61
 -3 -5 10 36.18 3.27
 -3 -5 10 45.22 7.57
 3 -5 -10 37.06 3.21
 -3 -5 9 13.82 2.03
 -3 5 9 10.02 3.37
 3 -5 -9 16.9 2.49
 -3 -5 8 2074.24 38.61
 -3 -5 8 2149.12 46.13
 -3 5 8 2061.66 45.78
 -3 5 7 127.3 10.97
 -3 -5 7 128.14 10.58
 -3 -5 7 132.46 9.7
 -3 5 6 1236.67 31.66
 -3 -5 6 1310.23 31.97
 -3 -5 6 1263.46 28.74
 -3 5 5 89.14 8.32
 -3 -5 5 89.86 7.55
 -3 -5 5 101.1 8.23
 3 5 -5 81.22 6.33
 -3 5 4 574.3 19.1
 3 5 -4 620.97 17.08
 3 -5 -4 637.52 16.73
 -3 -5 4 628.14 18.95
 -3 -5 4 596.45 18.83
 3 5 -3 160.18 8.61
 -3 -5 3 159.27 9.47
 -3 5 3 161.45 9.39
 3 -5 -3 157.34 8.46
 -3 -5 3 157.91 8.79
 -3 -5 2 1.72 0.96
 3 5 -2 0.81 1.61
 3 -5 -2 -2.34 1.65
 -3 5 2 0.39 0.86
 3 -5 -1 44.72 4.64
 3 5 -1 52.42 5.26
 3 5 -1 53.87 5.14
 -3 -5 1 50.64 4.05
 -3 5 1 54 4.55
 -3 5 0 742.39 14.86
 3 5 0 737.52 19.63
 3 -5 0 677.65 18.66
 -3 -5 0 755.22 19.09
 3 5 0 692.33 18.54
 3 -5 0 728.39 18.75
 3 -5 1 23.42 3.68
 3 -5 1 22.51 3.74
 -3 -5 -1 20.95 3.13
 3 5 1 16.18 3.09
 3 -5 2 1808.15 30.69
 3 5 2 1823.03 32.16
 3 -5 2 1742.31 30.09
 -3 -5 -2 1795.67 27.88
 -3 -5 -3 76.31 5.62
 3 5 3 71.65 6.76
 3 -5 3 88.17 7.04
 3 -5 3 78.44 6.59
 -3 -5 -4 1731.02 25.37
 3 -5 4 1647.83 34.32
 3 5 4 1718.97 34.63
 3 -5 4 1659.33 30.61
 3 -5 4 1723.24 30.81
 3 5 5 152.63 11.03
 3 -5 5 151.64 9.43
 3 -5 5 151.3 9.58
 3 -5 5 150.05 10.86
 3 -5 6 1030.14 24.49
 3 -5 6 1054.55 29.98
 3 5 6 970.99 28.74
 3 -5 6 1032.73 25.42
 3 -5 7 35.01 5.91
 3 -5 7 32.99 4.62
 3 5 7 26.66 5.31
 3 5 8 21.61 2.72
 3 5 8 24.03 4.96
 -3 -5 -8 26.88 2.87
 3 -5 8 24.75 5.1
 3 5 9 9.99 1.83
 3 -5 9 6.45 1.48
 3 -5 9 2.4 0.94
 -3 -5 -9 3.26 1.21
 3 -5 9 4.81 1.49
 3 5 9 1.45 1.51
 3 5 9 6.86 3.29
 3 -5 9 4.23 2.64
 3 -5 10 251.79 17.36
 3 5 10 263.81 17.8
 3 -5 10 249.53 8.25
 3 5 10 248.61 8.47
 3 5 10 264.06 9.16
 3 -5 10 257.45 8.01
 3 -5 11 29.75 3.06
 3 -5 11 32.99 2.9
 3 5 11 34.32 3.45
 3 -5 12 256.28 7.45
 3 5 12 261.63 8.22
 3 5 12 251.02 8.77
 3 -5 12 256.6 8.31
 3 -5 13 -0.32 1.04
 3 5 13 1.91 1.29
 3 5 13 -1.9 0.99
 -3 -5 -13 1.42 0.93
 3 5 14 140.21 5.81
 -3 -5 -14 146.26 4.92
 3 -5 14 144.67 5.6
 -3 -5 -15 26.08 2.27
 3 -5 15 27.17 2.26
 3 -5 15 27.46 2.37
 -3 -5 -16 18.35 1.59
 3 -5 16 17.09 1.53
 3 -5 16 18.74 1.64
 -3 -7 15 3.4 0.77
 -3 -7 15 2.78 0.79
 3 -7 -15 3.21 0.8
 -3 -7 14 96.66 3.88
 3 -7 -14 107.5 4.11
 -3 -7 13 15.14 1.85
 -3 -7 13 14.93 1.76
 3 -7 -13 12.07 1.8
 -3 -7 12 36.98 3.08
 -3 -7 12 36.78 2.92
 3 -7 -12 32.41 2.86
 -3 -7 11 30.47 3.03
 3 -7 -11 26.19 2.73
 -3 -7 11 30.36 2.81
 -3 -7 10 36.78 3.23
 3 -7 -10 36.11 3.12
 -3 -7 10 35.4 3.27
 3 -7 -9 44.36 3.31
 -3 -7 9 39.97 3.54
 -3 -7 9 39.15 3.33
 3 -7 -9 35.08 3.6
 3 -7 -8 854.19 15.92
 -3 -7 8 875.52 15.74
 -3 -7 8 845.03 14.9
 -3 7 7 100.74 10.61
 -3 -7 7 86.65 4.92
 3 -7 -7 88.58 5.14
 -3 -7 7 81.1 9.42
 -3 -7 7 92 9.59
 3 -7 -7 98.1 4.81
 -3 -7 7 94.13 4.92
 -3 -7 6 974.15 15.25
 -3 -7 6 966.55 15.88
 3 -7 -6 955.99 16.09
 -3 -7 6 942 29.83
 -3 7 6 983.47 31.91
 -3 -7 5 33.71 5.63
 -3 -7 5 24.88 2.62
 -3 7 5 28.51 5.46
 -3 7 4 697.45 24.02
 -3 -7 4 662.26 23.77
 -3 7 3 133.94 9.9
 -3 -7 3 135.13 10.63
 3 -7 -3 136.6 9.82
 -3 -7 2 319.61 15.94
 3 -7 -2 341.16 15.7
 -3 -7 1 2.83 1.92
 3 -7 -1 4.61 2.05
 3 -7 0 106.11 9.11
 -3 -7 0 108.17 9
 3 7 0 112.23 9.03
 3 7 1 128.81 10.06
 -3 -7 -1 141.38 10.09
 3 -7 1 147.26 10.6
 3 7 1 141.1 10.4
 3 7 2 1531.56 35.02
 -3 -7 -2 1494.27 31.55
 3 -7 2 1473.46 34.03
 3 7 2 1483.06 34.67
 3 -7 3 165.48 11.67
 -3 -7 -3 162.03 10.18
 3 7 3 167.82 12.12
 3 7 4 1500.62 38.02
 3 -7 4 1554.71 36.37
 3 -7 5 450.22 10.97
 3 -7 5 435.38 10.28
 3 -7 5 423.16 19.29
 -3 -7 -5 436.39 10.45
 3 -7 5 450.58 10.25
 3 7 5 448.46 21.64
 3 -7 6 828.25 15.33
 3 -7 6 826.91 27.37
 3 7 6 748.32 15.02
 -3 -7 -6 794.87 14.64
 3 -7 6 774.67 13.88
 3 7 6 818.49 30.18
 3 -7 6 845.25 14.47
 3 -7 7 25.81 2.83
 3 -7 7 24.51 2.52
 3 -7 7 27.17 3.01
 -3 -7 -7 22.81 2.8
 3 7 7 26.47 3.08
 3 -7 7 21.82 4.58
 3 -7 7 27.69 2.77
 3 7 7 25.64 5.87
 3 -7 8 153.32 6.37
 3 -7 8 144.98 6.07
 -3 -7 -8 138.87 6.6
 3 -7 8 139.82 5.92
 3 -7 8 148.7 6.79
 3 7 8 140.56 6.8
 3 7 9 1.79 1.43
 -3 -7 -9 0.07 1.28
 3 -7 9 -0.27 0.85
 3 -7 9 0.57 1.28
 3 -7 9 2.78 1.15
 3 -7 10 8 2.01
 3 7 10 7.84 1.93
 3 -7 10 5.86 1.58
 3 -7 10 9.68 1.61
 3 -7 11 57.92 3.75
 3 7 11 55.73 4.16
 3 -7 11 57.53 3.4
 3 -7 11 56.13 4.13
 3 -7 12 491.85 10.13
 3 7 12 502.3 11.13
 3 -7 12 507.52 11.2
 3 -7 13 51.59 3.41
 -3 -7 -13 50.16 3.02
 3 7 13 51.31 3.32
 3 7 14 166.34 4.93
 -3 -7 -14 159.77 4.4
 3 -7 14 168.6 5.07
 -3 -7 -15 0.37 0.51
 3 -7 15 -0.74 0.55
 -3 -9 13 5.12 0.86
 3 -9 -13 3.87 0.82
 3 -9 -13 4.35 0.77
 3 -9 -12 81.35 3.36
 -3 -9 12 87.23 3.72
 3 -9 -11 5.52 1.26
 -3 -9 11 6.05 1.49
 -3 -9 11 3.75 1.03
 -3 -9 10 2.53 0.95
 -3 -9 10 2.6 1.3
 3 -9 -10 3.13 1.15
 3 -9 -9 75.34 4
 3 -9 -9 79.82 4.03
 -3 -9 9 83.34 4.85
 -3 -9 9 73.62 4.03
 -3 -9 9 68.17 4.01
 3 -9 -9 76.37 4.51
 -3 -9 8 107.8 5.75
 -3 -9 8 102.32 5.1
 3 -9 -8 104.07 5.45
 3 -9 -8 99.31 4.7
 -3 -9 8 101.67 4.94
 3 -9 -8 108.63 5.01
 -3 -9 7 34.5 3.47
 3 -9 -7 30.17 3.15
 -3 -9 7 34.04 3.09
 3 -9 -7 29.33 2.62
 3 -9 -7 36.16 3.13
 3 -9 -6 710.17 14.5
 -3 -9 6 686.02 13.22
 -3 -9 6 683.4 14.71
 3 -9 -6 684.72 13.14
 -3 -9 5 6.98 1.56
 -3 -9 5 5.75 1.74
 3 -9 -5 5.89 1.8
 -3 -9 4 297.02 9.68
 3 -9 -4 304.12 9.49
 -3 -9 4 303.3 8.84
 -3 -9 3 20.52 2.42
 -3 -9 3 17.18 2.66
 3 -9 -3 19.6 2.68
 3 -9 -2 4.18 1.56
 3 -9 -2 4.28 1.33
 -3 -9 2 5.09 1.69
 -3 -9 2 6.46 1.49
 -3 -9 1 170.81 6.62
 3 -9 -1 162.51 6.19
 3 -9 -1 163.82 6.89
 3 -9 0 5.33 1.51
 3 -9 0 8.44 1.56
 -3 -9 0 3.67 1.44
 3 -9 0 5.57 1.65
 -3 -9 -1 50.37 3.78
 3 -9 1 55.05 4.1
 3 9 1 52.18 3.97
 3 -9 1 50.8 3.74
 3 -9 2 648.85 12.86
 3 -9 2 689.81 14.01
 -3 -9 -2 655.22 13.07
 -3 -9 -3 134.16 6.11
 3 -9 3 133.28 5.88
 3 -9 3 137.1 6.36
 3 -9 4 18.74 2.43
 3 -9 4 22.1 2.74
 -3 -9 -4 20.32 2.5
 -3 -9 -5 65.1 4.37
 3 -9 5 68.08 4.23
 3 -9 5 68.34 4.64
 3 9 5 66.92 4.75
 3 -9 6 62.4 3.97
 3 9 6 67.06 4.74
 -3 -9 -6 63.13 4.38
 3 -9 6 66.89 4.62
 3 9 7 378.98 10.69
 3 -9 7 387.18 9.44
 -3 -9 -7 378.62 10.2
 3 -9 7 410.75 10.88
 -3 -9 -8 331.01 9.36
 3 -9 8 350.43 9.79
 3 -9 8 329.61 8.26
 3 9 8 326.7 9.64
 -3 -9 -9 29.34 2.79
 3 -9 9 27.73 2.38
 3 -9 9 32.52 3.05
 3 9 9 25.44 2.74
 3 9 10 1.7 1.16
 3 -9 10 2.33 1.36
 3 -9 11 64.11 3.54
 3 9 11 67.32 3.51
 3 -9 12 56.45 2.91
 3 9 12 53.22 2.6
 -3 -9 -12 60.66 2.87
 -3 -9 -13 1.39 0.55
 3 -9 13 1.02 0.63
 3 -11 -10 11.52 1.1
 -3 -11 9 37.29 1.9
 3 11 -9 32.63 2.09
 3 -11 -8 277.04 6.62
 -3 -11 8 261.12 5.75
 3 -11 -8 282.6 6.38
 3 -11 -8 274.57 5.96
 3 -11 -7 65.16 3.35
 -3 -11 7 68.44 3.29
 3 -11 -7 68.74 3.39
 3 -11 -7 67.01 3.61
 -3 -11 6 216.47 6.2
 3 11 -6 219.85 6.73
 3 -11 -6 224.65 6.31
 3 -11 -6 222.59 6.85
 3 -11 -6 235.87 6.62
 3 -11 -5 33.43 2.74
 3 -11 -5 33.92 2.9
 3 -11 -5 31.58 2.54
 3 11 -5 32.6 2.86
 -3 -11 5 32.94 2.67
 3 -11 -4 28.19 2.77
 3 11 -4 28.23 2.7
 3 -11 -4 25 2.52
 3 -11 -4 27.24 2.44
 -3 -11 4 30.08 2.63
 3 -11 -3 309.42 8.7
 3 -11 -3 287.39 7.49
 -3 -11 3 281.83 7.82
 3 11 -3 303.78 8.22
 3 -11 -2 0.85 1.16
 3 -11 -2 4.12 1.18
 3 11 -2 5.03 1.38
 3 -11 -2 2.45 1.17
 -3 -11 2 1.35 0.99
 3 -11 -1 8.06 1.81
 -3 -11 1 9.19 1.67
 -3 -11 0 80.02 4.35
 3 -11 0 73.12 4.38
 3 -11 1 3.06 1.4
 -3 -11 -1 4.45 1.35
 -3 -11 -2 97.23 4.77
 3 -11 2 100.03 5.07
 3 -11 3 1.94 1.19
 -3 -11 -3 1.84 1.13
 3 11 3 1.53 1.2
 3 11 4 163.22 6.22
 3 -11 4 161.71 6.2
 -3 -11 -4 170.22 6.17
 -3 -11 -5 0.01 1.02
 3 11 5 -0.65 1.07
 3 -11 5 0.41 1.08
 -3 -11 -6 198.62 6.32
 3 -11 6 205.86 6.58
 3 11 6 196.36 6.18
 3 -11 7 26.24 2.36
 -3 -11 -7 28.57 2.38
 3 11 7 28.57 2.31
 3 -11 8 0.35 0.76
 3 11 8 -0.26 0.68
 -3 -11 -9 9.2 1.14
 3 -11 9 11.52 1.31
 3 -11 10 33.4 1.73
 -3 -11 -10 30.25 1.53
 3 -13 -4 82.97 2.63
 3 -13 -3 1.49 0.64
 3 -13 -3 1.42 0.68
 -3 -13 2 21.59 1.44
 3 -13 -2 21.13 1.54
 3 -13 -2 23.64 1.63
 3 -13 -1 2.76 0.8
 -3 -13 1 2.2 0.66
 3 -13 -1 3.51 0.77
 -3 -13 0 17.01 1.37
 3 -13 0 16.42 1.35
 3 -13 0 16.59 1.48
 3 -13 1 2.05 0.57
 3 -13 1 2.98 0.85
 -3 -13 -1 2.85 0.74
 3 -13 2 111.84 3.43
 -3 -13 -2 115.17 3.26
 3 -13 2 107.29 3.06
 3 -13 3 2.7 0.65
 -3 -13 -3 2.88 0.6
 3 -13 3 2.52 0.72
 -3 -13 -3 2.95 0.7
 4 0 -18 5.46 0.82
 4 0 -17 0.25 0.65
 4 0 -16 16.35 2.01
 4 0 -15 0.51 0.93
 -4 0 14 68.01 3.91
 4 0 -14 68.02 4.37
 4 0 -13 1.52 1.15
 -4 0 13 0.43 0.96
 4 0 -13 1.03 1.06
 -4 0 12 161.01 14.53
 4 0 -12 161.04 5.9
 -4 0 12 153.44 6
 4 0 -12 156.7 6.59
 -4 0 11 -0.15 1.01
 4 0 -11 -0.96 1.08
 -4 0 10 1485.09 35.52
 4 0 -9 -1.18 1.27
 -4 0 9 -0.02 0.5
 4 0 -8 209.1 12.48
 -4 0 8 203.58 11.65
 4 0 -7 30.77 4.42
 4 0 -6 21.85 3.64
 4 0 -5 5.14 1.92
 4 0 -4 402.59 12.66
 4 0 -4 360.34 5.35
 4 0 -3 -0.05 0.5
 4 0 -3 0.89 1.14
 4 0 -2 777.31 11.45
 4 0 -2 780.34 15.21
 4 0 -1 -1.22 0.83
 4 0 -1 0.39 0.64
 4 0 -1 0.24 0.88
 4 0 0 201.37 6.14
 4 0 0 211 7.04
 4 0 0 195.61 7
 4 0 1 0.34 0.84
 4 0 1 1.16 0.94
 4 0 1 2.77 1.21
 4 0 2 753.63 13.53
 4 0 2 726.88 15
 4 0 3 0.92 0.78
 4 0 3 0.53 1.23
 4 0 3 -0.4 0.48
 4 0 4 14.06 2.07
 4 0 4 9.55 2.38
 4 0 4 9.1 1.85
 4 0 5 0.54 0.55
 4 0 5 -0.46 0.89
 4 0 6 2464.13 34.01
 4 0 6 2505.63 31.52
 4 0 6 2530.14 30.81
 4 0 7 -0.3 0.52
 4 0 7 1.63 0.93
 4 0 7 2.38 2.08
 4 0 8 26.25 3.96
 4 0 8 29.23 4.32
 4 0 8 31.84 4.17
 4 0 8 28.58 4.66
 4 0 9 1.6 1.36
 4 0 9 2.74 2.42
 4 0 10 1123.18 32.25
 4 0 11 2.99 1.41
 4 0 11 1.08 1.44
 4 0 11 -0.89 1.16
 4 0 12 10.36 2.19
 4 0 13 0.01 1.48
 -4 0 -14 11.58 1.85
 4 0 14 8.56 2
 -4 0 -15 1.72 0.88
 4 0 15 -1.23 1.24
 -4 0 -16 146.71 4.4
 4 0 16 162.39 5.72
 4 0 17 1.86 0.67
 4 -2 -17 13.95 1.54
 4 2 -17 14.19 1.5
 4 2 -16 4.58 1.17
 4 -2 -16 2.31 0.85
 4 -2 -16 3.95 1.19
 -4 -2 15 12.11 1.65
 4 -2 -15 13.67 1.72
 4 2 -15 13.9 2
 4 -2 -15 14.87 2.1
 4 -2 -14 102.44 4.76
 -4 2 14 93.05 4.4
 4 2 -14 105.97 5.35
 -4 -2 14 102.39 4.74
 4 -2 -14 105.28 5.33
 4 -2 -13 38.97 3.29
 4 2 -13 39.36 3.43
 -4 -2 13 35.01 3.02
 -4 2 13 35.88 3.03
 -4 -2 13 31.18 2.86
 4 -2 -13 33.02 3.24
 -4 -2 12 1393.72 17.87
 4 -2 -12 1406.36 18.67
 4 -2 -12 1444.51 19.65
 4 2 -12 1403.43 19.65
 -4 2 12 1375.96 17.87
 -4 -2 12 1433.88 18.44
 -4 -2 11 41.85 3.14
 4 -2 -11 48.47 3.48
 4 -2 -11 40.27 3.31
 -4 -2 11 43.75 3.35
 4 2 -11 42.64 3.49
 4 2 -10 605.76 23.71
 -4 -2 10 642.67 26.28
 -4 2 10 621.82 25.06
 4 2 -9 299.42 15.81
 -4 -2 9 282.21 13.62
 4 2 -8 1196.22 29.31
 -4 2 8 1228.76 31.24
 4 2 -7 308.9 13.86
 -4 2 7 303.33 14.62
 4 -2 -7 309.5 14.67
 4 -2 -6 1.15 1.52
 4 2 -6 1.66 1.19
 -4 2 6 2.74 1.96
 4 2 -5 177.24 9.44
 4 -2 -5 194.1 9.92
 4 2 -4 7674.6 58
 4 2 -4 7550.88 29
 4 -2 -4 7620.76 56.52
 4 -2 -4 7708.28 43.6
 4 2 -3 898.79 18.93
 4 -2 -3 889.91 17.38
 4 -2 -3 862.85 14.64
 4 -2 -2 3810.23 32.2
 4 2 -2 3791.96 37.47
 4 -2 -2 3839.98 31.41
 4 -2 -1 1108.82 17.75
 4 -2 -1 1066.94 15.2
 4 2 -1 1057.04 19.6
 4 -2 -1 1109.54 17.25
 4 2 0 2821.84 31.69
 4 -2 0 2817.55 21.37
 4 2 0 2847.1 30.83
 4 -2 0 2740.08 28.09
 4 -2 1 1487.96 13.68
 4 -2 1 1541.09 21.1
 4 -2 1 1516.36 21.72
 4 2 1 1538.02 22.74
 4 -2 2 133.23 6.83
 4 2 2 120.59 6.66
 4 -2 2 122.61 6.13
 4 -2 2 119.18 3.73
 4 -2 3 1621.31 15.37
 4 2 3 1774.35 26.41
 4 -2 3 1704.28 25.75
 4 -2 3 1637.65 22.57
 4 -2 3 1748.89 25.58
 4 -2 3 1713.16 26.1
 4 2 4 394.68 13.27
 4 -2 4 413.36 13.83
 4 -2 4 401.09 12.78
 4 -2 4 372.54 12.69
 4 -2 4 414.14 11.57
 4 -2 5 43.7 5.1
 4 -2 5 46.68 4.05
 4 -2 5 50.48 4.87
 4 -2 5 43.9 4.87
 4 2 5 49.65 5.14
 4 2 6 661.01 19.23
 4 -2 6 712.36 20.04
 4 -2 6 708.26 15.72
 4 -2 6 712.13 18.31
 4 -2 6 711.06 20.61
 4 2 7 361.23 15.09
 4 -2 7 365.85 15.71
 4 -2 7 362.09 13.49
 4 2 7 330.7 14.32
 4 2 8 1346.41 30.83
 4 2 8 1405.81 30.65
 4 -2 8 1370.51 31.69
 4 -2 9 18.7 4.29
 4 2 9 17.43 4.02
 4 2 9 25.34 4.56
 4 2 10 493.97 20.66
 4 2 10 493.73 11.98
 4 -2 10 491.77 11.51
 4 -2 10 498.76 21.49
 4 2 10 483.26 11.23
 4 -2 11 2.12 1.32
 4 2 11 0.95 1.31
 4 2 11 1.48 1.3
 4 -2 11 1.3 1.51
 4 2 11 1.24 2.23
 4 -2 12 381.78 10.76
 4 2 12 370.84 10.8
 4 2 12 367.3 10.79
 4 -2 13 60.34 4.41
 4 2 13 64.44 4.6
 4 2 13 60.52 4.51
 4 -2 14 66.82 4.44
 4 2 14 64.53 4.39
 4 -2 15 14.39 1.78
 -4 -2 -15 15.36 2
 4 -2 15 16.23 2.16
 4 2 15 15.81 2.19
 4 -2 16 93.31 4.06
 4 2 16 98.99 4.2
 -4 -2 -16 97.44 3.92
 -4 -2 -17 1.05 0.5
 4 -2 17 -0.1 0.59
 -4 -4 17 20.15 1.5
 4 -4 -17 17.37 1.35
 -4 -4 16 3.36 1.07
 4 4 -16 2.89 0.74
 4 -4 -16 2.74 0.89
 4 -4 -16 2.7 1
 4 4 -15 65.35 3.46
 4 -4 -15 67.18 3.49
 4 -4 -15 62.34 3.51
 4 -4 -14 456.6 10.06
 4 4 -14 447.42 10.01
 4 -4 -14 448.34 10.05
 -4 -4 13 9.67 1.69
 4 4 -13 8.15 1.81
 -4 4 13 5.82 1.6
 4 -4 -13 9.92 1.95
 4 -4 -13 10.51 1.99
 4 -4 -12 434.64 10.65
 -4 -4 12 471.2 11
 4 4 -12 459.77 11.15
 4 -4 -12 457.39 10.86
 -4 -4 11 18.75 2.36
 4 4 -11 19.45 2.61
 4 -4 -11 17.82 2.33
 4 -4 -11 20.58 2.45
 -4 4 10 622.32 26.96
 4 4 -10 624.75 12.81
 -4 -4 10 585.73 26.01
 -4 -4 10 615.03 12.22
 4 -4 -10 600.29 12.08
 -4 4 9 252.21 16.67
 -4 -4 9 254.36 7.47
 -4 -4 9 268.91 16.9
 4 -4 -9 252.56 7.52
 -4 -4 9 260.9 7.71
 -4 -4 8 559.2 22.67
 4 4 -8 536.49 19.97
 -4 4 8 555.91 23.2
 -4 -4 8 540.13 18.67
 -4 4 7 257.47 15.02
 4 4 -7 269.59 13.48
 -4 -4 7 290.41 15.42
 -4 -4 7 270.37 13.13
 4 4 -6 103.89 8.11
 -4 4 6 101.91 8.98
 -4 -4 6 104.84 8.74
 -4 4 5 203.29 11.78
 4 4 -5 194.75 10.4
 -4 -4 5 200.08 11.18
 -4 -4 4 2685.52 37.04
 4 4 -4 2776.68 38.21
 4 -4 -4 2676.86 33.25
 -4 4 4 2714.89 39.39
 4 -4 -3 207.55 9.24
 -4 -4 3 185.32 8.91
 -4 4 3 198.97 10.04
 4 4 -3 195.87 9.94
 4 -4 -2 6132.67 50.57
 -4 -4 2 6239.9 45.14
 4 4 -2 5987.82 54.29
 4 -4 -2 5901.13 50.63
 -4 4 2 6304.93 51.1
 4 -4 -1 555.16 15.59
 -4 -4 1 548.87 11.56
 4 -4 -1 539.5 15.1
 4 4 -1 573.49 16.81
 -4 4 1 562.31 13.93
 4 4 0 4062.34 43.78
 4 -4 0 4225.33 43.08
 -4 4 0 4308.93 34.22
 4 4 0 4373.7 46.86
 4 -4 0 4061.43 42.08
 -4 4 -1 54.15 3.23
 4 -4 1 47.24 4.64
 4 -4 1 53.53 5.06
 4 4 1 46.55 4.97
 4 -4 2 692.45 18.04
 4 -4 2 711.27 18.1
 4 4 2 680.76 18.83
 4 4 3 202.03 10.89
 4 -4 3 229.16 10.48
 4 -4 3 238.47 10.85
 4 -4 4 14.79 2.99
 4 -4 4 19.79 3.78
 4 -4 4 10.25 2.8
 4 4 4 14.72 3.25
 4 -4 5 366.34 13.86
 4 4 5 321.96 15.12
 4 -4 5 344.52 15.57
 4 -4 5 330.15 13.46
 4 -4 6 4616.66 51.06
 4 -4 6 4663.65 60.25
 4 -4 6 4763.12 51.28
 4 4 6 4745.6 60.61
 4 4 7 0.69 1.35
 4 -4 7 4.48 1.9
 4 -4 7 7.73 2.23
 4 -4 7 7.91 2.88
 4 4 8 1260.31 34.56
 4 -4 8 1303.71 34.98
 4 4 9 96.88 4.96
 4 -4 9 107.41 10.68
 4 4 9 98.22 5.36
 4 -4 9 91.77 4.81
 4 4 9 99.56 5.48
 4 4 9 91.14 9.75
 4 -4 10 326.74 19.33
 4 4 10 304.25 18.06
 4 -4 10 327.41 9.28
 4 4 10 325.21 9.85
 4 4 10 335.4 9.49
 4 -4 10 331.97 9.56
 4 4 10 325.19 10.07
 4 -4 11 24.1 2.69
 4 -4 11 28.16 3
 4 4 11 27.29 3.24
 4 4 11 26.54 2.84
 4 -4 12 19.32 2.36
 4 -4 12 22.25 2.65
 4 4 12 21.85 2.86
 4 -4 13 66.3 4.31
 4 4 13 64.39 4.49
 4 -4 13 65.82 3.91
 4 4 13 65.38 4.32
 4 4 14 1.41 1.34
 4 -4 14 2.64 1.24
 4 4 14 1.36 0.97
 4 -4 14 2.65 0.9
 4 -4 15 22.57 2.2
 4 4 15 25.62 2.21
 -4 -4 -16 22.59 1.85
 4 -4 16 23.89 1.97
 4 -4 16 21.58 1.82
 4 -6 -16 22.15 1.43
 -4 -6 16 21.07 1.42
 4 -6 -15 25.29 1.95
 -4 -6 15 26.02 2.08
 4 -6 -14 16.51 1.97
 -4 -6 14 16.53 2
 -4 -6 13 8.85 1.39
 -4 -6 13 6.84 1.57
 4 -6 -13 6.87 1.51
 -4 -6 12 144.99 6.19
 4 -6 -12 133.68 5.76
 4 -6 -12 133.55 5.32
 -4 -6 12 139.78 5.54
 -4 -6 11 41.21 3.29
 4 -6 -11 41.64 3.44
 4 -6 -11 41.95 3.13
 4 -6 -10 166.06 6.52
 -4 -6 10 164.48 6.41
 4 -6 -9 2.91 1.13
 -4 -6 9 8.96 3.39
 4 -6 -9 5.34 1.4
 -4 -6 9 4.05 1.36
 4 -6 -9 5.38 1.55
 4 -6 -8 73.12 4.14
 -4 -6 8 66.78 4.37
 -4 -6 8 74.96 9.24
 4 -6 -8 70.96 4.51
 -4 -6 8 70.51 7.81
 -4 6 8 69.46 9.55
 -4 -6 8 70.67 4.16
 -4 -6 7 5.04 2.6
 4 -6 -7 4.29 1.19
 -4 -6 7 0.93 1.1
 4 -6 -7 2.35 1.26
 -4 -6 7 2.41 1.9
 -4 6 6 142.72 11.75
 -4 -6 6 140.28 10.88
 -4 -6 6 142.23 11.42
 -4 -6 5 378.02 17.25
 -4 -6 5 390.47 17.14
 -4 6 5 349.04 17.32
 -4 6 4 1302.23 31.14
 4 -6 -4 1356.07 28.5
 -4 -6 4 1367.67 29.63
 4 -6 -3 533.14 18.11
 4 6 -3 502.13 17.83
 -4 -6 3 508.76 19.2
 -4 6 3 515.77 18.34
 -4 6 2 1402.18 28.25
 -4 -6 2 1492.56 32.24
 4 6 -2 1490.85 30.97
 -4 -6 1 400.35 16.49
 4 -6 -1 387.65 15.92
 4 6 -1 431.01 17.08
 4 6 0 556.12 19.37
 -4 -6 0 572.83 19.18
 4 -6 0 581.94 19.66
 4 6 0 589.73 20.21
 4 -6 1 1619.97 33.07
 -4 -6 -1 1509.86 30.33
 4 6 1 1506.29 33.13
 4 -6 1 1491.99 32.24
 4 6 1 1563.3 33
 4 6 2 54.8 6.77
 4 -6 2 66.31 6.84
 -4 -6 -2 64.9 6.27
 4 -6 2 53.56 6.24
 4 6 2 58 6.86
 4 6 3 534.54 20.8
 4 -6 3 531 19.62
 4 -6 3 552.89 19.94
 -4 -6 -3 560.28 17.5
 4 6 4 206.13 13.56
 4 -6 4 209.99 12.5
 4 -6 4 221.83 12.86
 4 6 5 62.79 7.75
 4 -6 5 74.55 7.74
 4 -6 5 68.09 7.3
 4 -6 6 642.49 22.08
 4 6 6 642.05 25.89
 4 -6 6 663.99 23.2
 4 -6 7 22.53 2.62
 4 -6 7 26.06 2.66
 -4 -6 -7 25.31 2.87
 4 -6 7 27.62 2.87
 4 6 7 20.98 5.05
 4 6 7 22.33 2.61
 4 -6 7 22.56 2.29
 4 -6 7 22.81 4.4
 4 6 7 21.17 2.71
 4 -6 7 18.54 2.56
 4 -6 8 329.35 9.32
 -4 -6 -8 304.6 9.45
 4 -6 8 331.96 9
 4 6 8 324.02 9.58
 4 -6 8 335.51 9.93
 4 -6 8 313.98 8.76
 4 6 8 312.86 10.01
 4 6 8 345.28 20.3
 4 6 9 11.89 2.16
 4 6 9 10.88 2.44
 4 -6 9 9.07 1.66
 4 -6 9 16.03 2.41
 4 -6 9 11.63 2
 -4 -6 -9 8.87 1.89
 4 6 10 328.83 10.3
 4 -6 10 344.83 8.9
 4 -6 10 332.52 9.18
 4 -6 10 332.97 9.24
 4 -6 10 334.61 10.23
 4 -6 11 60.57 4.02
 4 6 11 60.09 4.45
 4 -6 11 69.48 4.08
 4 -6 11 69.03 4.61
 4 -6 12 100.71 4.89
 4 -6 12 93.08 4.34
 4 6 12 105 5.51
 4 -6 12 103.72 5.38
 4 6 13 -1.25 1.22
 4 -6 13 1.24 1.25
 4 -6 13 2.16 1.09
 -4 -6 -13 0.08 0.8
 4 -6 13 0.55 0.74
 4 -6 14 10.03 1.47
 4 6 14 10.24 1.66
 -4 -6 -14 8.77 1.26
 4 -6 14 8.82 1.6
 -4 -6 -15 17.3 1.64
 4 -6 15 19.08 1.66
 -4 -8 14 58.1 2.58
 4 -8 -14 64.34 2.44
 4 -8 -13 2.23 0.76
 -4 -8 13 1.54 0.86
 -4 -8 13 1.9 1.03
 4 -8 -13 1.22 0.85
 4 -8 -12 673.75 10.85
 -4 -8 12 666.56 11.02
 -4 -8 12 683.14 12
 -4 -8 11 1.85 1.11
 -4 -8 11 2.22 1.26
 4 -8 -11 0.88 1.01
 -4 -8 11 2.03 0.88
 -4 -8 10 479.39 11.76
 -4 -8 10 449.01 9.58
 4 -8 -10 460.33 10.06
 -4 -8 10 455.03 10.7
 4 -8 -9 47.58 3.43
 -4 -8 9 41.21 3.14
 -4 -8 9 54.38 4.2
 -4 -8 9 46.93 3.72
 4 -8 -9 39.49 3.52
 4 -8 -9 48.31 3.51
 4 -8 -8 13.84 2
 -4 -8 8 12.19 2.16
 -4 -8 8 13.04 2.4
 -4 -8 8 19.34 2.28
 4 -8 -8 13.99 2.01
 4 -8 -8 11.04 2.09
 4 -8 -7 46.36 3.52
 -4 -8 7 40.2 3.54
 4 -8 -7 43.05 3.19
 -4 -8 7 48.08 4.12
 4 -8 -7 42.46 3.72
 -4 -8 7 44.82 3.45
 4 -8 -6 227.28 7.6
 4 -8 -6 214.71 7.87
 -4 -8 6 223.28 8.45
 -4 -8 6 222.63 7.9
 -4 -8 6 213.72 7.19
 -4 -8 5 0.05 1.05
 -4 -8 5 -0.72 0.87
 -4 -8 5 -2.55 2.2
 -4 -8 5 0.99 1.1
 4 -8 -5 1.48 1.39
 -4 -8 4 479.37 12.13
 4 -8 -4 494.08 11.52
 -4 -8 4 473.17 22.03
 4 -8 -4 510.56 10.96
 -4 -8 4 494.48 10.63
 -4 -8 3 112.54 10.5
 -4 -8 3 105.38 5.68
 4 -8 -3 92.47 9.11
 -4 -8 3 109.13 5.04
 4 -8 -3 106.51 5.35
 4 -8 -2 393.5 18.85
 4 -8 -2 420.71 10.27
 -4 -8 2 414.07 20.16
 4 -8 -2 416.06 9.77
 -4 -8 2 416.32 11.02
 -4 -8 2 425.11 9.74
 4 -8 -2 419.21 10.45
 4 -8 -1 458.14 10.24
 4 -8 -1 451.81 20.54
 -4 -8 1 475.59 11.68
 -4 -8 1 457.05 10.16
 4 -8 -1 487.54 10.91
 -4 -8 1 474.7 21.26
 4 -8 -1 468.88 11.01
 4 8 0 202.13 7.65
 4 -8 0 181.52 13.21
 4 -8 0 183.11 6.24
 -4 -8 0 190.55 6.65
 -4 -8 0 198.93 13.51
 4 -8 0 194.18 6.6
 4 -8 0 181.78 6.9
 4 -8 0 192.67 6.87
 4 -8 1 6.11 1.56
 -4 -8 -1 1.83 2.09
 4 -8 1 7.7 2.73
 4 -8 1 8.6 1.59
 4 8 1 2 1.42
 4 -8 1 2.92 1.35
 -4 -8 -1 1.92 0.97
 4 -8 1 2.9 1.36
 4 8 2 215.96 7.79
 4 -8 2 229.9 7.55
 4 -8 2 208.45 7.14
 -4 -8 -2 215.52 13.34
 4 8 2 218.64 14.77
 4 -8 2 227.07 7.06
 4 -8 2 226.18 15.12
 -4 -8 -2 226.39 7.33
 4 -8 2 226.8 7.69
 4 -8 3 205.52 6.85
 4 8 3 214.84 15.14
 4 -8 3 223.03 7.49
 4 -8 3 223.87 7.5
 4 -8 3 209.9 14.7
 -4 -8 -3 205.48 7.12
 4 8 3 216.47 7.91
 4 -8 3 241.86 8.02
 -4 -8 -4 62.26 4.06
 4 -8 4 66.99 4.3
 4 -8 4 65.4 4.34
 4 8 4 70.38 8.77
 4 -8 4 67.03 4.18
 4 8 4 64.81 4.32
 4 -8 4 59.51 7.77
 4 -8 4 58.72 3.91
 4 8 5 82.73 4.88
 4 -8 5 79.06 4.73
 4 8 5 71.56 9.27
 4 8 5 70.77 4.89
 4 -8 5 82.71 4.7
 4 -8 5 88.49 5.11
 4 -8 5 76.65 4.45
 -4 -8 -5 78.09 4.63
 4 -8 6 139.62 6.26
 4 -8 6 140.35 6.13
 -4 -8 -6 122.38 5.92
 4 8 6 135.49 6.7
 4 8 6 135.47 6.19
 4 -8 6 146.83 6.61
 4 -8 7 81.77 4.67
 -4 -8 -7 83.3 4.93
 4 -8 7 92.22 5.04
 4 -8 7 92.98 5.34
 4 8 7 78.08 5.19
 -4 -8 -8 148.39 6.46
 4 -8 8 146.37 6.05
 4 8 8 140.53 6.78
 4 -8 8 149.01 6.69
 4 -8 9 76.94 4.24
 -4 -8 -9 79.74 4.73
 4 8 9 82.87 5.15
 4 -8 9 89.11 5.04
 4 -8 10 272.63 7.35
 4 8 10 295.22 8.97
 4 -8 10 296.66 8.71
 4 -8 11 63.15 3.83
 4 -8 11 57.27 3.07
 4 8 11 61.52 3.93
 -4 -8 -12 37.48 2.61
 4 8 12 36.97 2.84
 4 -8 12 35.95 2.67
 4 -8 13 1 0.78
 -4 -8 -13 1.52 0.74
 4 8 13 0.09 0.65
 4 -8 14 3.52 0.72
 -4 -10 11 5.64 1.03
 4 -10 -11 6.47 0.96
 4 -10 -10 337.01 6.9
 -4 -10 10 322.16 7.29
 -4 -10 9 14.57 1.57
 -4 -10 9 13.35 1.92
 4 -10 -9 15.45 1.79
 4 -10 -8 148.58 5.29
 4 -10 -8 148.42 5.45
 -4 -10 8 148.54 5.91
 4 -10 -8 141.98 5.54
 -4 -10 8 145.43 4.94
 4 -10 -7 40.42 3.03
 -4 -10 7 41.91 3.39
 4 -10 -7 41.42 3.26
 4 -10 -7 40.96 3.08
 -4 -10 7 42.42 2.9
 -4 -10 6 67.19 4.37
 4 -10 -6 62.4 3.8
 -4 -10 6 63.34 3.72
 4 -10 -6 65.86 4.15
 4 -10 -6 64.39 3.91
 4 -10 -5 13.06 2.01
 4 -10 -5 12.48 1.91
 -4 -10 5 11.45 2.12
 -4 -10 5 14.4 2.05
 4 -10 -5 10.07 2.01
 4 -10 -4 801.79 13.6
 -4 -10 4 833.75 15.49
 4 -10 -4 806.83 14.22
 -4 -10 4 788.15 13.37
 4 -10 -4 800.73 14.54
 4 10 -3 4.86 1.54
 4 -10 -3 3.34 1.21
 4 -10 -3 1.92 1.06
 4 -10 -3 2.1 1.35
 4 -10 -2 417.41 9.85
 4 -10 -2 441.49 10.3
 4 -10 -2 423.17 10.74
 -4 -10 2 422.98 10.02
 4 10 -2 420.45 11.05
 4 10 -1 47.52 3.78
 4 -10 -1 42.61 3.25
 4 -10 -1 44.02 3.59
 -4 -10 1 49.93 3.63
 4 10 0 326.82 9.51
 4 -10 0 308.88 8.41
 -4 -10 0 301.8 8.64
 4 -10 0 324.06 9.43
 4 -10 1 61.66 3.76
 4 10 1 70.28 4.43
 4 -10 1 68.58 4.33
 -4 -10 -1 63.7 4.03
 4 -10 1 69.15 4.41
 4 -10 2 47.18 3.74
 4 10 2 56.11 3.94
 -4 -10 -2 55.91 3.91
 4 -10 2 54.52 3.87
 4 -10 3 17.1 2.29
 4 -10 3 15.32 2.23
 -4 -10 -3 19.7 2.4
 4 -10 4 16.9 2.43
 4 -10 4 17.42 2.26
 -4 -10 -4 13.94 2.09
 4 10 4 18.95 2.72
 4 -10 5 57.27 3.72
 -4 -10 -5 49.08 3.53
 4 10 5 54.02 4.05
 4 -10 5 51.56 3.75
 4 -10 6 41.05 3.33
 4 -10 6 44.05 3.15
 -4 -10 -6 42.17 3.29
 4 10 6 44.09 3.59
 -4 -10 -7 -0.64 0.95
 4 -10 7 0.75 0.84
 4 -10 7 -0.71 1.03
 4 -10 8 63.95 3.75
 4 -10 8 63.31 3.22
 4 10 8 61.29 3.79
 -4 -10 -8 60.78 3.59
 4 10 9 2.52 1.13
 4 -10 9 3.11 0.96
 4 -10 9 2.1 0.96
 4 -10 10 107.89 3.99
 4 10 10 110.62 3.92
 -4 -10 -11 15.23 1.32
 4 -10 11 18.11 1.47
 4 -12 -7 4.95 0.8
 4 -12 -6 29.29 1.89
 4 -12 -5 0.15 0.73
 4 12 -5 -0.96 0.59
 -4 -12 5 1.17 0.62
 4 -12 -4 187.1 5.3
 -4 -12 4 186.06 4.74
 4 -12 -4 196.19 5.36
 4 -12 -3 1.44 0.98
 -4 -12 3 0.03 0.71
 4 -12 -3 0.22 0.89
 4 -12 -2 369.04 6.76
 4 -12 -2 394.15 8.08
 4 -12 -2 359.7 7.65
 -4 -12 2 386.48 7.38
 4 -12 -1 27.7 2.13
 4 -12 -1 27.84 2.28
 -4 -12 1 30.23 2.17
 4 -12 -1 28.18 2.3
 4 -12 0 7.1 1.4
 4 -12 0 5.5 1.08
 4 -12 0 3.83 1.11
 -4 -12 0 5.3 1.05
 4 -12 1 6.09 1.11
 4 -12 1 6.96 1.29
 4 -12 1 6.34 1.31
 4 12 1 5.86 1.29
 -4 -12 -1 4.9 1.18
 4 -12 2 84.2 3.76
 4 -12 2 78.79 3.7
 4 12 2 85.72 3.94
 -4 -12 -2 81.78 3.56
 4 12 3 1.75 0.99
 4 -12 3 1.97 0.89
 4 -12 3 2.34 1.01
 -4 -12 -3 1.49 0.88
 4 12 4 66.09 3.17
 4 -12 4 59.51 3.1
 4 -12 4 67.67 3.25
 -4 -12 -4 65.02 3.02
 -4 -12 -5 31.57 1.83
 4 -12 5 48.9 2.6
 4 -12 5 50.53 2.65
 4 12 5 40.07 2.3
 -4 -12 -5 41.38 2.33
 4 -12 6 100.6 3.4
 4 -12 6 96.8 3.35
 4 -12 7 22.67 1.45
 4 -12 7 25.76 1.54
 5 -1 -17 18.7 1.76
 5 1 -17 19.15 1.72
 5 -1 -16 181.41 5.95
 5 -1 -16 163.71 4.63
 5 1 -16 179.33 5.91
 5 1 -15 0.51 0.98
 5 -1 -15 2.11 1.01
 -5 -1 15 0.02 0.92
 5 -1 -15 0.73 1.04
 -5 1 15 0.16 0.85
 -5 1 14 214.44 6.8
 5 -1 -14 227.8 6.98
 5 1 -14 223.66 7.68
 -5 -1 14 219.42 6.91
 5 -1 -14 235.48 7.91
 5 -1 -13 77.98 4.33
 -5 -1 13 73.86 4.32
 -5 1 13 71.76 4.29
 5 1 -13 77.19 4.8
 5 -1 -13 74.69 4.63
 5 -1 -12 170.63 6.85
 -5 -1 12 160.94 6.26
 -5 1 12 157.9 6.23
 5 1 -12 161.94 6.81
 5 1 -11 64.1 3.8
 5 1 -11 66.62 4.28
 -5 -1 11 64.69 3.95
 -5 1 11 65.6 4.04
 5 -1 -11 66.56 4.25
 -5 1 11 70.94 8.96
 5 -1 -11 66.73 4.07
 5 1 -10 222.88 15.13
 -5 -1 10 240.42 14.44
 -5 1 10 231.33 15.16
 -5 1 9 17.62 4.67
 -5 -1 9 13.98 3.36
 5 -1 -9 13.08 3.97
 5 1 -9 14.86 3.64
 5 1 -8 2401.23 43.89
 5 -1 -8 2405.49 44.53
 -5 1 8 2462.27 44.18
 5 1 -7 444.18 17.73
 5 -1 -7 446.42 18.06
 5 -1 -6 1259.27 27.92
 5 1 -6 1250.76 27.81
 5 1 -5 1.35 1.22
 5 -1 -5 0.68 1.37
 5 -1 -4 773.43 12.46
 5 1 -4 744.28 19.15
 5 -1 -4 766.22 18.63
 5 1 -3 100.89 6.78
 5 -1 -3 95.21 4.67
 5 1 -3 93.22 4.23
 5 -1 -3 82.88 5.85
 5 -1 -2 377.84 11.35
 5 -1 -2 379.21 9.88
 5 1 -2 389.91 9.46
 5 1 -2 378.5 12.4
 5 1 -1 28.7 2.99
 5 -1 -1 23.14 2.69
 5 1 -1 21.16 3.02
 5 -1 -1 19.61 2.58
 5 -1 0 3159.94 31.56
 5 1 0 3185.85 31
 5 -1 0 3173.39 28.93
 5 -1 1 581.34 14.17
 5 -1 1 591.65 12.23
 5 1 1 580.74 14.64
 5 -1 2 750.02 16.89
 5 -1 2 787.49 14.29
 5 1 2 738.65 16.44
 5 -1 2 781.82 16.83
 5 1 3 20.6 3.31
 5 -1 3 26.9 3.69
 5 -1 3 28.19 3.75
 5 1 3 20.93 3.03
 5 -1 4 325.49 12.22
 5 1 4 311.24 11.45
 5 -1 4 289.85 10.69
 5 1 4 298.41 11.87
 5 -1 4 319.68 12.57
 5 -1 5 685.87 18.48
 5 1 5 685.68 17.75
 5 -1 5 699.5 17.6
 5 1 5 653.44 18.45
 5 -1 5 673.87 19.58
 5 -1 6 182.58 10.03
 5 -1 6 181.98 9.58
 5 1 6 195.96 10.7
 5 -1 6 189.05 11.15
 5 1 6 182.99 9.7
 5 -1 7 14.01 3.34
 5 1 7 8.36 2.35
 5 -1 7 14.02 3.13
 5 1 7 18.25 3.38
 5 -1 7 15 3.71
 5 1 8 116.71 8.96
 5 1 8 116.39 8.69
 5 -1 8 123.51 8.83
 5 -1 8 125.22 9.24
 5 -1 8 117.47 9.81
 5 1 9 36.12 5.11
 5 -1 9 45.6 5.98
 5 1 9 55.93 7.13
 5 -1 9 48.05 6.62
 5 -1 10 7.06 1.79
 5 -1 10 9.02 1.75
 5 1 10 8.67 1.83
 5 1 10 4.71 1.62
 5 1 10 9.96 3.7
 5 1 11 15.3 2.33
 5 1 11 19.46 5.17
 5 -1 11 9.75 2
 5 1 11 14.86 2.4
 5 -1 11 16.03 4.1
 5 -1 12 109.27 5.96
 5 1 12 101.17 5.82
 5 1 12 101.88 5.72
 5 -1 13 271.13 9.16
 5 1 13 270.18 9.28
 5 -1 14 327.59 9.61
 5 1 14 331.14 9.76
 5 -1 15 49.13 3.51
 5 1 15 51.18 3.63
 -5 -1 -15 45.21 2.98
 5 -1 16 96.69 4.09
 5 -1 16 96 4.24
 5 1 16 96.69 4.19
 5 -1 16 79.85 3.25
 -5 -1 -16 83.64 3.2
 5 -1 17 18.43 1.47
 5 1 17 15.01 1.29
 5 -3 -17 62.58 2.6
 -5 -3 17 67.89 2.7
 5 -3 -16 257.86 5.89
 5 3 -16 242.35 6.12
 5 -3 -16 251.02 6.32
 5 -3 -15 7.46 1.58
 5 3 -15 5.8 1.4
 5 -3 -15 7.7 1.5
 -5 3 14 99 4.45
 5 3 -14 100.28 5.08
 5 -3 -14 110.83 4.92
 5 -3 -14 106.42 5.15
 -5 3 13 21.44 2.46
 5 3 -13 17.98 2.53
 5 -3 -13 16.66 2.25
 -5 -3 13 21.2 2.42
 5 -3 -13 18.41 2.42
 5 3 -12 10.95 1.91
 -5 -3 12 12.15 1.94
 5 -3 -12 10.52 1.9
 -5 -3 12 9.81 1.84
 -5 3 12 11.19 1.8
 5 -3 -12 10.37 1.95
 -5 3 11 78.68 10.15
 -5 -3 11 89.14 4.69
 -5 -3 11 94.56 10.64
 5 -3 -11 85.2 4.66
 5 -3 -11 88.87 4.78
 5 3 -11 93.03 5.09
 -5 -3 11 100.75 5
 -5 3 10 964.68 33.39
 -5 -3 10 901.48 14.36
 5 3 -10 905.21 29.74
 -5 -3 10 924.81 32.69
 5 -3 -10 904.53 14.63
 -5 -3 10 912.74 14.43
 5 3 -10 928.49 15.64
 5 -3 -10 920.87 14.76
 5 3 -9 254.99 15.18
 -5 -3 9 250.12 16.41
 -5 3 9 257.65 16.45
 5 3 -8 1654.04 36.79
 -5 3 8 1593.91 38.93
 5 3 -7 17.61 3.83
 -5 3 7 15.52 4.51
 5 3 -6 4173.88 52.41
 -5 3 6 4198.04 54.97
 5 3 -5 963.84 24.17
 5 -3 -5 948.33 23.62
 -5 3 5 984.27 24.88
 5 3 -4 642.2 19.22
 5 -3 -4 686.42 18.42
 5 -3 -4 663.64 15.85
 5 -3 -3 83.89 5.74
 5 -3 -3 81.12 5.77
 5 -3 -3 80.88 5.8
 5 3 -3 86.03 6.9
 5 3 -2 268.23 11.74
 5 -3 -2 267.15 9.4
 5 -3 -2 235.16 9.56
 5 -3 -2 262.72 10.38
 5 3 -1 363.37 13.43
 5 -3 -1 382.07 9.94
 5 -3 -1 359.13 11.94
 5 -3 -1 363.68 12.13
 5 3 0 7049.5 59.17
 -5 -3 0 7082.88 31.81
 5 -3 0 7212.05 54.33
 5 -3 0 7256.6 54.7
 5 3 1 2859.17 37.86
 5 3 1 2899.07 37.28
 5 -3 1 2893.5 35.57
 5 -3 1 2836.76 34.45
 5 -3 2 5335.88 47.85
 5 3 2 5416.23 52.33
 5 -3 3 518.44 15.08
 5 -3 3 552.51 16.42
 5 3 4 2990.5 42.04
 5 -3 4 3083.54 40.19
 5 -3 4 3123.94 37.75
 5 -3 5 556.07 18.94
 5 -3 5 515.84 17.05
 5 -3 5 566.17 16.47
 5 3 5 554.17 18.95
 5 3 6 466.22 18.23
 5 -3 6 487.64 18.57
 5 -3 6 497.62 15.73
 5 -3 6 472.58 16.74
 5 -3 7 82.61 7.26
 5 3 7 88.82 8.41
 5 -3 7 72.84 7.72
 5 -3 8 236.19 14.53
 5 3 8 245.68 14.34
 5 -3 8 245.72 12.6
 5 3 8 269.17 15.2
 5 3 9 12.92 2.05
 5 3 9 15.6 2.32
 5 3 9 17.06 3.86
 5 3 9 13.37 3.56
 5 -3 9 13.86 3.67
 5 3 9 17.32 2.5
 5 3 10 1503.48 20.46
 5 3 10 1545.24 21.74
 5 -3 10 1456.98 19.77
 5 3 10 1468.88 38.48
 5 -3 10 1558.17 40.21
 5 3 11 114.87 5.89
 5 -3 11 112.84 5.74
 5 3 11 116.92 6.22
 5 -3 12 607.72 13.18
 5 3 12 607.09 13.22
 5 3 12 620.24 14.09
 5 3 13 -1.3 1.39
 5 -3 13 0.6 1.09
 5 3 13 0.48 1.32
 5 -3 13 1.94 1.08
 5 -3 14 237.16 7.05
 5 -3 14 237.34 7.56
 5 3 14 230.65 7.66
 5 3 14 245.08 8.13
 5 -3 15 2.22 0.93
 5 3 15 1.16 1.02
 -5 -3 -15 4.27 1.15
 5 -3 15 3.16 1.23
 5 3 16 116.94 4.05
 5 -3 16 123.67 4.24
 -5 -3 -16 124.48 3.94
 5 -3 17 0.97 0.5
 -5 -5 16 89.72 3.27
 5 -5 -16 95.84 3.17
 5 -5 -15 13.87 1.66
 -5 -5 15 15.84 1.82
 5 5 -15 13.66 1.4
 -5 -5 14 17.34 2.15
 5 5 -14 15.87 1.85
 5 -5 -14 16.56 1.89
 5 5 -13 0.45 0.71
 -5 5 13 1.13 1.07
 5 -5 -13 0.89 1.17
 5 -5 -13 0.24 0.99
 5 5 -12 5.73 1.52
 5 -5 -12 4.18 1.55
 5 -5 -12 2.5 1.06
 5 5 -11 124.72 5.88
 5 -5 -11 119.95 5.6
 5 -5 -11 127.7 5.56
 5 -5 -10 22.08 2.55
 5 5 -10 23.58 2.63
 5 -5 -10 21.71 2.3
 5 -5 -9 113.25 5.11
 -5 -5 9 109.01 11.54
 5 -5 -9 117.09 5.38
 -5 5 9 119.61 12.14
 5 5 -9 118.21 5.81
 -5 5 8 596.31 26.3
 -5 -5 8 586.53 21.96
 5 -5 -8 602.45 11.46
 -5 -5 8 616.24 25.35
 5 -5 -8 631.44 11.89
 5 5 -8 626.42 12.69
 -5 5 7 60.45 8.16
 -5 -5 7 60.12 7.68
 -5 -5 7 44.46 5.98
 5 5 -6 625.13 21.65
 -5 5 6 681.75 24.96
 -5 -5 6 662.7 23.11
 -5 -5 6 620.06 21.92
 -5 5 5 2.82 1.86
 5 5 -5 3.58 1.9
 -5 -5 5 5.67 2.56
 -5 5 4 1711.94 34.72
 5 5 -4 1684.82 34.06
 -5 -5 4 1686.88 31.41
 5 -5 -4 1702.64 31.17
 -5 -5 3 229.27 10.56
 -5 5 3 228 11.99
 5 -5 -3 241.05 11.72
 5 5 -3 221.56 12.14
 -5 5 2 271.15 12.01
 5 5 -2 273.11 13.4
 5 -5 -2 308.16 13.39
 5 -5 -2 290.22 13.21
 -5 5 1 12.57 2.63
 5 5 -1 10.53 2.99
 5 -5 -1 11.32 3.1
 5 -5 -1 16.33 3.02
 5 -5 0 1363.98 28.77
 5 -5 0 1423.76 29.23
 5 5 0 1403.71 30.48
 5 -5 1 198.91 11.23
 5 5 1 167.22 10.77
 5 -5 1 209.04 11.28
 5 5 1 185.22 11.37
 5 -5 2 1040.99 25.82
 5 5 2 1029.25 27.03
 5 -5 2 1084.15 26.2
 5 -5 3 365.23 15.64
 5 5 3 356.72 16.34
 5 -5 3 375.55 15.59
 5 -5 4 2386.72 40.63
 5 5 4 2373.93 43.79
 5 -5 4 2299.94 39.29
 5 -5 5 1013.45 27.04
 5 5 5 1002.74 29.93
 5 -5 5 1028.92 26.77
 5 5 6 835.69 28.27
 5 -5 6 833.12 24.58
 5 -5 6 806.79 24.31
 5 5 7 21.57 2.66
 5 -5 7 21.93 4.48
 5 5 7 23.68 4.95
 5 -5 7 22.32 2.53
 5 -5 7 23.77 2.8
 5 -5 7 20.3 4.49
 5 5 8 26.35 2.77
 5 -5 8 25.87 2.87
 -5 -5 -8 29.73 3.05
 5 5 8 29.79 3.12
 5 5 8 17.26 4.94
 5 -5 8 28.8 2.73
 5 -5 8 26.88 2.74
 5 5 8 24.02 2.97
 5 5 9 13.21 1.99
 5 -5 9 13.7 2.11
 5 5 9 10.94 4.67
 5 -5 9 7.18 1.58
 5 -5 9 10.46 2
 5 5 9 10.87 2.28
 5 5 9 10.53 2.13
 5 -5 10 348.52 9.86
 5 -5 10 350.62 9.64
 5 5 10 360.27 9.84
 5 5 10 352.09 10.54
 5 5 10 359.59 10.81
 5 5 11 46.86 3.72
 5 5 11 37.91 3.78
 5 -5 11 39.5 3.33
 5 -5 11 38.95 3.3
 5 -5 12 176.76 6.67
 5 -5 12 170.5 6.38
 5 5 12 173.47 7.29
 5 5 13 0.78 1.08
 5 5 13 2.42 1.33
 5 -5 13 -1.04 1.12
 5 -5 13 -0.04 0.79
 -5 -5 -13 0.09 0.84
 5 5 14 291.05 7.2
 5 -5 14 273.55 6.27
 5 -5 14 281.59 7.17
 5 5 14 280.62 7.81
 5 -5 14 279.11 7.46
 5 5 15 6.71 1
 5 -5 15 9.73 1.37
 5 -5 15 9.87 1.38
 -5 -5 -16 31.53 1.68
 5 -5 16 31.56 1.72
 -5 -7 15 -0.24 0.44
 -5 -7 15 -0.06 0.51
 5 -7 -15 -0.26 0.53
 5 -7 -14 60.97 2.85
 -5 -7 14 55.94 3.06
 -5 -7 14 59.1 2.94
 5 -7 -13 90.86 4.08
 5 -7 -13 97.48 3.59
 -5 -7 13 94.57 4.25
 -5 -7 12 50.38 3.51
 5 -7 -12 48.22 3.3
 5 -7 -11 0.61 1.1
 -5 -7 11 -0.87 1.06
 -5 -7 10 65.16 4.38
 5 -7 -10 64.64 4.06
 5 -7 -9 27.64 2.74
 -5 -7 9 27.75 3.08
 5 -7 -9 25.63 2.76
 5 -7 -9 28.41 2.81
 5 -7 -8 338.07 9.24
 5 -7 -8 311.27 9.11
 -5 -7 8 315.27 9.54
 5 -7 -8 323.96 8.83
 -5 -7 7 19.02 4.84
 -5 -7 7 16.66 2.33
 5 -7 -7 16.63 2.25
 5 -7 -7 13.96 1.97
 -5 7 7 10.8 4.87
 5 -7 -7 15.12 2.27
 -5 7 6 596.52 25.44
 5 -7 -6 614.74 12.26
 -5 -7 6 605.9 12.76
 5 -7 -6 576.93 12.23
 5 -7 -6 579.19 11.12
 -5 -7 6 603.96 24.45
 -5 7 5 216.67 14.32
 -5 -7 5 210.5 7.41
 -5 -7 5 210.7 7.88
 5 -7 -5 214.32 6.94
 5 -7 -5 202.29 7.06
 -5 -7 5 193.01 13.66
 5 -7 -5 204.51 7.01
 -5 -7 4 719.86 14.13
 -5 -7 4 717.46 26.11
 -5 -7 4 722.55 13.39
 5 -7 -4 730.15 12.93
 5 -7 -4 708.84 23.47
 -5 -7 3 52.8 7.03
 -5 -7 3 57.57 4.16
 5 -7 -3 61.11 6.93
 5 -7 -2 401.49 18.31
 -5 -7 2 376.05 18.41
 -5 -7 1 68.87 7.77
 5 -7 -1 76.61 8.27
 5 7 -1 83.67 8.44
 5 -7 0 394.42 18.52
 -5 -7 0 378.22 17.68
 5 7 0 397.92 18.68
 5 7 1 11.14 3.32
 5 7 1 3.84 2.23
 -5 -7 -1 3.96 2.09
 5 -7 1 11.86 3.36
 -5 -7 -2 1052.71 27.92
 5 7 2 1108.94 32.62
 5 7 2 1048.23 31.64
 5 -7 2 1045.06 30.78
 5 -7 3 107.84 5.11
 5 7 3 108.31 5.52
 5 7 3 91.46 9.83
 5 -7 3 105.63 9.94
 5 7 3 110.32 10.57
 5 -7 3 107.6 5.16
 5 7 4 785.03 14.83
 5 7 4 781.98 29.14
 5 7 4 787.49 29.23
 5 -7 4 753.53 13.78
 5 -7 4 725.17 26.16
 5 -7 4 756.6 13.76
 5 -7 4 810.27 14.1
 -5 -7 -4 786.36 13.39
 5 -7 4 791.96 14.08
 5 -7 5 9.35 1.91
 5 -7 5 9.86 2.1
 5 7 5 8.08 3.39
 5 7 5 10.56 1.99
 5 -7 5 8.79 1.85
 5 -7 5 7.61 1.62
 5 -7 5 12.76 3.7
 -5 -7 -5 8.78 1.71
 5 7 6 197.04 7.6
 5 7 6 185.68 15.19
 5 -7 6 200.61 14.03
 5 -7 6 182.28 7.06
 5 -7 6 203.31 7.47
 5 -7 6 185.18 7.19
 5 -7 6 198.93 7.34
 -5 -7 -6 187.86 7.03
 5 7 6 185.55 7.77
 5 -7 7 2.89 1.36
 5 7 7 3.44 1.5
 5 -7 7 5.95 1.66
 5 -7 7 3.82 1.7
 5 7 7 5.66 1.97
 -5 -7 -7 4.48 1.53
 5 7 8 5.41 1.83
 -5 -7 -8 7.23 1.71
 5 -7 8 4.2 1.66
 5 -7 8 1.83 1.19
 5 -7 8 3.16 1.49
 5 7 8 5.33 1.83
 5 -7 9 98.56 5.08
 5 7 9 98.94 5.41
 5 -7 9 103.54 5.17
 5 -7 9 94.79 4.65
 5 7 9 98.23 5.66
 5 -7 9 98.49 5.42
 5 7 10 38.61 3.37
 5 7 10 40.61 3.71
 5 -7 10 34.94 3.04
 5 -7 10 36.99 2.92
 5 -7 10 43.8 3.57
 5 -7 11 197.56 6.4
 5 7 11 201.41 7.48
 5 -7 11 199.26 6.33
 5 -7 11 211.02 7.29
 5 7 12 108.26 5.14
 5 -7 12 107.02 4.2
 5 -7 12 108.66 4.83
 5 -7 13 2.41 1.01
 5 -7 13 1.73 0.68
 5 7 13 2.43 1.16
 -5 -7 -13 2.67 0.92
 5 7 14 102.9 3.69
 5 -7 14 101.82 3.52
 -5 -9 13 -0.44 0.42
 5 -9 -12 16.53 1.41
 -5 -9 12 17.49 1.67
 5 -9 -11 6.55 1.23
 -5 -9 11 6.89 1.46
 5 -9 -11 5.61 1.2
 5 -9 -10 47.83 3.03
 -5 -9 10 50.35 3.44
 5 -9 -10 45.87 2.86
 5 -9 -9 1.62 1.02
 -5 -9 9 1.01 1.2
 5 -9 -9 3.17 1.05
 5 -9 -9 2.73 1.08
 5 -9 -8 452.6 10.28
 5 -9 -8 460.52 9.33
 5 -9 -8 462.99 10.26
 -5 -9 8 456.21 9.23
 -5 -9 7 62.85 4.5
 5 -9 -7 56.6 3.4
 5 -9 -7 56.6 3.87
 5 -9 -7 58.19 3.96
 -5 -9 7 59.67 3.58
 5 -9 -6 571.75 12.08
 5 -9 -6 558.07 11.73
 -5 -9 6 567.38 13.08
 5 -9 -6 574.29 12.23
 -5 -9 6 579.35 11.13
 5 -9 -5 5.64 1.55
 5 -9 -5 6.43 1.75
 -5 -9 5 7.38 1.98
 5 -9 -5 7.87 1.77
 -5 -9 5 8.67 1.69
 5 -9 -4 305.42 8.77
 -5 -9 4 310.84 9.74
 5 -9 -4 323.28 8.81
 5 -9 -4 312.3 9.12
 5 -9 -4 300.52 8.98
 -5 -9 4 309.79 8.35
 5 -9 -3 12.89 2.03
 -5 -9 3 11.81 2.21
 5 -9 -3 10.1 1.85
 5 -9 -3 12.38 1.9
 -5 -9 3 12.52 1.86
 5 -9 -2 1.59 1.09
 -5 -9 2 1.6 1.27
 5 -9 -2 2.18 1.34
 -5 -9 2 5.23 1.32
 5 -9 -1 31.1 2.93
 5 9 -1 34.79 3.47
 5 -9 -1 30.98 3.03
 -5 -9 1 30.36 2.8
 5 -9 -1 32.37 3.11
 5 9 0 704.9 14.68
 5 -9 0 691.24 12.97
 5 -9 0 675.71 13.48
 -5 -9 0 684.25 12.6
 5 -9 0 712.79 13.85
 5 -9 1 14.75 2.09
 5 -9 1 13.35 2.11
 5 9 1 9.44 2.04
 5 -9 1 12.06 2.04
 -5 -9 -1 10.61 1.89
 5 -9 1 8.56 1.82
 5 9 2 1201.84 18.84
 -5 -9 -2 1169.15 16.71
 5 -9 2 1168.17 17.83
 5 -9 2 1175.07 16.53
 5 -9 2 1225.44 18.08
 5 9 3 7.74 1.94
 5 -9 3 11.56 2.32
 5 -9 3 11.57 2.03
 -5 -9 -3 9.22 1.78
 5 -9 3 10.81 2.03
 5 9 4 510.66 12.03
 5 -9 4 484.01 11.45
 5 -9 4 519.85 11.83
 5 -9 4 486.21 10.66
 -5 -9 -4 485.91 11.09
 5 -9 4 501.42 11.66
 5 -9 5 3.39 1.81
 5 -9 5 4.51 1.4
 5 9 5 4.43 1.37
 5 9 5 3.76 1.43
 -5 -9 -5 1.49 1.19
 5 -9 5 0.86 1.14
 5 9 6 48.4 3.64
 5 -9 6 49.83 3.69
 -5 -9 -6 44.35 3.45
 5 9 6 53.2 4.23
 5 -9 6 48.77 3.84
 5 9 7 11.43 1.86
 5 -9 7 8.71 1.74
 5 9 7 13.79 2.44
 5 -9 7 8.59 1.81
 -5 -9 -7 9.75 1.64
 5 -9 8 12.19 1.77
 -5 -9 -8 13.12 1.92
 5 9 8 16.36 2.46
 5 -9 8 15.57 2.2
 5 9 9 1.23 1.2
 5 -9 9 -1.1 0.98
 5 -9 9 0.37 0.98
 5 9 10 208.22 6.62
 5 -9 10 210.7 5.55
 5 -9 10 192.62 6
 5 -9 11 2.74 0.57
 5 9 11 1.37 0.94
 5 -9 11 3.47 1.03
 5 -9 12 134.49 3.76
 5 9 12 137.71 3.89
 5 11 -9 5.1 0.91
 5 -11 -9 6.83 0.99
 5 11 -8 131.63 4.39
 5 -11 -8 140.76 4.28
 5 11 -7 6.19 1.28
 5 -11 -7 7.7 1.39
 5 -11 -7 7.93 1.3
 -5 -11 6 140.86 4.19
 5 11 -6 152.62 5.47
 5 -11 -6 148.6 5.02
 5 -11 -6 149.93 5.12
 5 -11 -5 0.84 0.95
 5 11 -5 0.78 0.98
 5 -11 -5 1.05 0.97
 -5 -11 5 0.51 0.76
 5 -11 -4 145.03 5.48
 -5 -11 4 140.66 4.77
 5 11 -4 144.56 5.67
 5 -11 -4 144.41 5.22
 5 -11 -4 139.04 5.26
 5 -11 -3 59.25 3.66
 5 -11 -3 54.74 3.31
 5 -11 -3 63.96 3.43
 5 11 -3 61.9 3.79
 5 -11 -3 52.45 3.34
 -5 -11 3 59.12 3.26
 5 -11 -2 0.83 1.07
 5 -11 -2 2.8 1.1
 5 11 -2 2.9 1.14
 5 -11 -2 1.99 1.15
 5 -11 -2 2.07 1.2
 -5 -11 2 1.29 0.96
 5 11 -1 10.94 1.75
 5 -11 -1 11.5 1.85
 5 -11 -1 11.03 1.71
 5 -11 -1 11.15 1.79
 5 -11 -1 12.48 1.82
 -5 -11 1 10.28 1.63
 5 11 0 178.12 6.26
 5 -11 0 166.93 6.02
 5 -11 0 176.76 6.23
 5 -11 0 166.56 5.85
 -5 -11 0 175.95 5.78
 5 -11 1 1.52 1.01
 5 11 1 -0.01 0.74
 5 -11 1 1.51 1.05
 -5 -11 -1 2.22 0.99
 5 -11 1 1.01 1.14
 -5 -11 -2 220.71 6.44
 5 11 2 209.36 6.36
 5 -11 2 230.25 6.98
 -5 -11 -3 22.98 2.21
 5 11 3 22.38 2.52
 5 -11 3 23.78 2.36
 -5 -11 -4 264.82 6.83
 5 11 4 280.62 7.97
 5 -11 4 269.59 7.33
 -5 -11 -5 29.69 2.35
 5 11 5 34.55 2.84
 5 -11 5 34.39 2.63
 -5 -11 -6 86.22 3.7
 5 11 6 97.97 4.34
 5 -11 6 89.63 3.93
 5 11 7 11.67 1.54
 5 -11 7 8.9 1.32
 5 -11 8 8.71 1.15
 5 11 8 7.66 1.13
 -5 -11 -9 13.21 1.15
 5 -11 9 12.97 1.14
 6 0 -17 0.1 0.7
 6 0 -16 17.53 2
 6 0 -15 0.16 0.82
 -6 0 15 -1.64 1.06
 6 0 -15 0.73 1.01
 6 0 -14 302.74 7.87
 -6 0 14 295.69 8.08
 6 0 -14 307.12 8.97
 6 0 -13 -0.61 1.13
 -6 0 13 -0.4 0.79
 6 0 -13 -0.17 1.22
 -6 0 12 373.17 9.59
 6 0 -12 387.93 9.52
 -6 0 11 0.23 1.23
 6 0 -11 0.55 0.99
 6 0 -11 -0.18 1.08
 -6 0 10 675.22 12.23
 6 0 -10 685.99 12.13
 6 0 -10 685.72 28.03
 6 0 -10 697.39 13.16
 -6 0 10 710.04 26.56
 -6 0 9 0.52 1.64
 6 0 -9 -0.13 1.69
 6 0 -8 60.71 7.42
 6 0 -7 -0.02 1.07
 6 0 -6 393.63 16.51
 6 0 -5 7.47 2.76
 6 0 -4 1139.78 24.85
 6 0 -4 1114.46 14.94
 6 0 -3 1.16 1.57
 6 0 -3 1.37 0.65
 6 0 -2 2786.17 35.13
 6 0 -2 2856.85 29.08
 6 0 -1 -0.52 0.88
 6 0 -1 0.73 1.36
 6 0 0 7968.96 53.32
 6 0 0 7936.38 47.34
 6 0 0 7838.35 54.92
 6 0 1 -0.48 1.4
 6 0 1 0.14 1.2
 6 0 1 -0.09 1.34
 6 0 2 1190.45 22.74
 6 0 2 1146.5 21.37
 6 0 3 -0.48 1.54
 6 0 3 0.69 1.44
 6 0 4 2158.82 33.89
 6 0 4 2192.46 34.08
 6 0 5 2.34 1.69
 6 0 5 4.28 1.61
 6 0 5 1.31 1.18
 6 0 6 3452.47 46.58
 6 0 6 3504.61 40.89
 6 0 6 3484.78 49.54
 6 0 7 1.65 2.44
 6 0 7 1.01 1.29
 6 0 7 1.47 1.52
 6 0 8 1785.03 36.09
 6 0 8 1829.6 40.27
 6 0 9 2.01 1.26
 6 0 9 5.23 3.34
 6 0 10 1425.4 20.04
 6 0 10 1489.16 20.1
 6 0 10 1453.58 39.43
 6 0 11 -0.55 1.15
 6 0 11 -0.06 0.93
 6 0 12 4.07 1.62
 6 0 13 2.12 1.5
 6 0 14 347.34 9.83
 6 0 15 -0.35 1.06
 6 0 16 187.99 4.99
 6 0 16 193.65 5.67
 6 0 17 -0.79 0.5
 6 2 -17 3.86 0.85
 -6 -2 17 3.85 0.78
 6 -2 -17 4.34 0.89
 6 -2 -16 29.92 2.1
 6 -2 -16 31.82 2.46
 6 2 -16 28.62 2.34
 6 2 -15 5.28 1.4
 -6 2 15 2.56 1.14
 6 -2 -15 3.61 1.23
 6 -2 -15 5.03 1.32
 -6 -2 14 140.3 5.52
 -6 2 14 135.86 5.38
 6 -2 -14 141.43 5.98
 6 -2 -14 144.62 5.61
 6 2 -14 143.8 6.2
 -6 -2 13 0.1 1.1
 -6 2 13 0.02 1.13
 6 2 -13 0.05 1.04
 6 -2 -13 2.58 1.29
 6 -2 -13 -1.87 1.27
 -6 -2 12 364.58 9.46
 -6 2 12 363.65 9.57
 6 2 -12 382.33 10.52
 6 -2 -12 385.9 10.24
 -6 2 11 26.86 5.82
 -6 -2 11 21.03 2.52
 -6 -2 11 24.09 5.55
 6 -2 -11 23.41 2.7
 6 2 -11 12.41 3.93
 6 -2 -11 19.96 2.46
 6 2 -11 20.29 2.61
 -6 2 10 145.58 12.89
 6 -2 -10 173.66 6.52
 -6 -2 10 173.7 6.33
 6 2 -10 174.29 6.87
 6 2 -10 172.78 13.8
 6 -2 -10 171.78 6.47
 6 2 -9 13.36 4.69
 -6 2 9 21.83 5.34
 6 2 -8 233.28 14.43
 6 -2 -8 251.99 15.5
 -6 2 8 247.15 15.27
 6 -2 -7 10.9 3.27
 6 2 -7 9.61 3.19
 -6 2 7 2.95 1.97
 6 2 -6 337.73 15.78
 6 -2 -6 357.13 16.05
 6 2 -5 60.05 6.56
 6 -2 -5 64.02 6.4
 6 -2 -4 345.62 13.54
 6 -2 -4 339.28 10.66
 6 2 -3 655.13 19.44
 6 -2 -3 644.68 17.1
 6 -2 -3 677.71 15.46
 6 2 -3 670.83 13.66
 6 -2 -2 1484.06 24.02
 6 -2 -2 1423.18 23.07
 6 2 -2 1496.09 21.86
 6 2 -2 1426.1 14.61
 6 2 -2 1506.58 28.26
 6 -2 -1 560.71 13.7
 6 -2 -1 556.6 14.84
 6 2 -1 554.41 16.93
 6 -2 0 1364.05 23.99
 6 2 0 1336.56 25.78
 6 -2 1 215.07 7.63
 6 -2 1 243.13 10.58
 6 2 1 224.87 10.76
 6 -2 1 239.83 10.17
 6 2 2 2904.05 38.11
 6 -2 2 2858.13 37.51
 6 -2 2 2838.44 26.3
 6 -2 3 22.65 3.67
 6 -2 3 18.09 3.2
 6 2 3 20.81 3.54
 6 -2 3 20.9 2.42
 6 -2 4 1424.18 28.97
 6 2 4 1404.99 28.35
 6 -2 4 1424.85 28.6
 6 -2 4 1433.41 25.58
 6 -2 5 594.24 19.04
 6 2 5 552.33 18.43
 6 2 5 541.55 18.57
 6 -2 5 578.72 19.59
 6 2 6 893.86 24.48
 6 -2 6 881.45 24.03
 6 2 6 874.62 24.86
 6 -2 6 845.29 25.26
 6 -2 7 2.41 2.16
 6 2 7 2.11 1.48
 6 -2 7 2.66 1.58
 6 2 7 2.8 1.73
 6 -2 7 4.49 2.01
 6 2 8 2801.18 47.13
 6 -2 8 2735.07 49.71
 6 -2 8 2572.05 43.52
 6 -2 8 2639.81 45.88
 6 2 8 2677.68 47.39
 6 2 9 164.45 12.01
 6 -2 9 175.93 12.47
 6 2 9 169.3 7.15
 6 2 9 177.38 7.05
 6 2 9 178.98 12.45
 6 2 9 173.03 6.83
 6 2 10 358.4 10.16
 6 -2 10 371.16 10.31
 6 -2 10 364.44 8.94
 6 2 10 390.28 10.78
 6 2 10 392.58 21.09
 6 2 11 348.93 10.29
 6 -2 11 353.54 10.38
 6 2 11 362.02 10.7
 6 2 12 27.71 3.16
 6 -2 12 30.19 3.23
 6 2 12 26.29 3.07
 6 -2 13 1.38 1.22
 6 2 13 2.58 1.47
 6 2 13 1.77 1.28
 6 -2 14 191.7 6.92
 6 2 14 204.48 7.44
 6 -2 15 15.65 2.02
 6 2 15 17.19 2.16
 6 -2 15 14.48 1.75
 -6 -2 -15 14.42 1.72
 6 -2 16 66.68 2.67
 6 2 16 79.53 3.48
 6 -2 16 81.51 3.44
 -6 -2 -16 66.28 2.55
 6 -2 17 12.38 1.05
 -6 -4 16 56.24 2.74
 6 4 -16 51.02 2.39
 6 -4 -16 57.33 2.63
 -6 -4 15 0.1 1.04
 6 4 -15 0.28 0.76
 6 -4 -15 0.28 0.86
 6 -4 -15 -0.02 0.94
 6 4 -14 397.67 9.3
 -6 4 14 400.65 8.52
 6 -4 -14 403.52 8.96
 6 -4 -14 382.97 8.75
 -6 4 13 9.24 1.73
 6 4 -13 10.41 1.88
 6 -4 -13 8.55 1.83
 6 -4 -13 10.47 1.71
 6 -4 -12 75.3 4.54
 6 4 -12 79 4.75
 6 -4 -12 76.62 4.39
 6 4 -11 1.92 1.15
 6 -4 -11 1.29 1.14
 6 -4 -11 2.16 1.12
 -6 -4 10 2.41 2.5
 -6 -4 10 2.07 1.39
 6 -4 -10 2.6 1.19
 6 4 -10 0.92 1.18
 6 -4 -10 1.02 0.98
 6 4 -9 15.99 4.5
 -6 4 9 14.33 4.21
 6 -4 -9 13.96 2.07
 6 -4 -9 11.74 1.87
 -6 -4 9 15.83 2.14
 -6 -4 9 12.99 3.77
 6 4 -9 12.67 2.03
 -6 -4 8 1358.43 17.27
 6 4 -8 1329.9 35.12
 -6 4 8 1416.75 39.5
 -6 -4 8 1360.83 37.05
 -6 4 7 13.95 3.46
 -6 -4 7 13.7 4.25
 6 4 -7 23.55 4.6
 -6 4 6 14.05 3.91
 -6 -4 6 13.04 3.22
 6 4 -6 9.12 3.03
 -6 4 5 21.83 4.49
 6 4 -5 16.78 3.99
 -6 -4 5 18.46 3.62
 -6 -4 4 691.93 20.08
 6 4 -4 684.84 22.22
 -6 4 4 678.91 21.58
 6 4 -3 592.76 20.1
 -6 -4 3 546.6 16.4
 6 -4 -3 558.18 17.35
 6 -4 -3 546.61 17.46
 -6 4 3 560.76 18.37
 6 -4 -2 3146.9 41.31
 -6 -4 2 3217.95 34.03
 6 -4 -2 3179.99 42.6
 6 4 -2 3251.67 46.22
 -6 4 2 3100.67 40.55
 6 -4 -1 1.81 1.45
 -6 4 1 2.52 1.26
 6 4 -1 -2.8 1.92
 6 -4 -1 1.64 1.54
 6 4 0 4938.86 56.68
 6 -4 0 5002.55 53.68
 -6 4 0 5062.14 42.67
 6 -4 1 34.89 4.87
 6 4 1 31.65 4.7
 6 -4 1 33.64 4.62
 6 4 1 34.46 4.96
 6 -4 2 11.5 3.18
 6 4 2 12.06 3.2
 6 -4 2 22.28 3.68
 6 4 2 17.94 3.69
 6 4 3 71.53 7.34
 6 -4 3 85.51 7.28
 6 -4 3 73.31 7.03
 6 4 4 228.65 13.42
 6 -4 4 226.87 11.89
 6 -4 4 191.35 11.56
 6 4 5 12.51 3.28
 6 -4 5 16.2 3.24
 6 -4 5 10.45 2.91
 6 4 6 1971.07 42.14
 6 -4 6 1957.86 36.06
 6 -4 6 1850.82 37.24
 6 4 7 114.7 10.58
 6 -4 7 124.3 9.9
 6 4 8 746.93 14.85
 6 -4 8 750.19 14.35
 6 4 8 779.21 28.42
 6 -4 8 783.12 13.23
 6 4 8 725.52 13.83
 6 -4 8 758.26 13.12
 6 -4 8 755.33 14.23
 6 4 8 763.57 27.49
 6 4 8 741.41 14.64
 6 4 9 67.95 4.46
 6 -4 9 70.42 4.54
 6 4 9 68.15 4.81
 6 4 9 66.23 8.89
 6 -4 9 71.4 4.21
 6 -4 9 76.04 4.3
 6 4 9 70.66 4.81
 6 4 9 69.31 9
 6 4 10 124.63 6.05
 6 4 10 134.71 6.68
 6 4 10 121.85 6.32
 6 -4 10 130.22 6.13
 6 -4 10 115.13 5.57
 6 -4 10 129.43 5.47
 6 4 11 37.19 3.5
 6 4 11 33.15 3.46
 6 -4 11 30.94 3.05
 6 -4 11 29.05 2.71
 6 4 12 30.83 3.18
 6 -4 12 32.33 2.95
 6 -4 12 32.72 3.08
 6 4 12 34.87 3.53
 6 -4 13 26.57 2.59
 6 4 13 27.69 2.94
 6 -4 13 27.78 2.7
 6 4 13 28.98 3.12
 6 -4 14 30.46 2.39
 6 4 14 32.01 2.73
 6 -4 14 28.73 2.51
 6 4 14 31.14 2.93
 6 -4 15 2.2 0.99
 6 4 15 0.61 0.75
 6 -4 15 2.29 0.96
 6 -4 15 2.33 0.75
 -6 -4 -16 38.69 1.81
 6 -4 16 33.23 1.84
 -6 -6 15 0.64 0.67
 6 -6 -15 0.61 0.72
 -6 -6 14 205.78 5.93
 6 -6 -14 208.79 5.65
 6 -6 -13 6.88 1.49
 -6 6 13 5.1 1.3
 -6 -6 13 5.97 1.44
 6 6 -13 5.34 1.27
 6 -6 -13 4.51 1.46
 -6 -6 12 325.15 9.04
 6 -6 -12 324.65 8.68
 6 6 -12 321.27 8.24
 -6 -6 11 -0.2 1.14
 6 6 -11 0.54 0.73
 6 -6 -11 1.39 1.17
 6 6 -10 515.67 11.69
 -6 -6 10 510.77 11.94
 6 -6 -10 515.93 11.38
 -6 -6 9 1.84 1.26
 6 -6 -9 -0.51 0.97
 6 6 -9 -0.53 1.15
 6 -6 -8 1.29 0.97
 6 6 -8 -0.08 0.68
 -6 -6 8 4.12 1.46
 -6 -6 8 1.46 1.29
 6 -6 -8 5.66 1.49
 -6 -6 8 2.14 2.22
 -6 6 8 1.35 2.71
 6 -6 -7 8.71 1.77
 -6 6 7 8.57 3.1
 -6 -6 7 7.41 2.8
 -6 -6 7 7.83 1.72
 6 -6 -7 8.78 1.63
 6 6 -7 10.24 1.88
 -6 6 6 60.26 8.36
 6 6 -6 55.72 3.75
 -6 -6 6 46.06 3.54
 6 -6 -6 50.7 3.3
 -6 -6 6 44.76 6.9
 6 -6 -6 54.6 3.65
 -6 6 5 119.42 10.93
 -6 -6 5 100.57 9.82
 -6 6 4 1303.09 33.51
 6 -6 -4 1313.32 31.18
 -6 6 3 341.06 15.92
 6 6 -3 324.27 16.59
 6 -6 -3 331.62 15.87
 6 -6 -2 1862.65 37.7
 6 6 -2 1777.91 38.66
 6 -6 -1 393.29 17.34
 6 -6 -1 348.45 16.8
 6 6 -1 386.52 18.17
 6 -6 0 730.5 24.02
 6 -6 0 761.61 24.86
 6 6 0 768.15 25.6
 6 -6 1 247.66 14.18
 6 -6 1 249.74 14.45
 6 6 1 252.87 14.9
 6 6 2 966.63 29.61
 6 -6 2 1002.89 29.22
 6 -6 2 898.36 27.25
 6 6 2 962.15 29.9
 -6 -6 -2 894.03 24.94
 -6 -6 -3 425.42 16.6
 6 -6 3 419.26 18.75
 6 6 3 430.94 20.26
 6 -6 3 441.79 19.63
 6 6 3 421.64 20.38
 6 6 4 873.21 29.97
 6 -6 4 910.47 28.43
 6 -6 4 862.28 27.33
 6 -6 5 74.51 4.49
 6 6 5 74.34 4.61
 6 6 5 80.06 9.34
 6 -6 5 79.73 4.56
 6 -6 5 86.37 8.55
 6 -6 5 70.36 4.27
 6 -6 5 74.38 4.4
 6 -6 5 74.81 8.48
 6 -6 6 698.85 12.56
 6 -6 6 734.39 14.01
 6 6 6 708.66 14.29
 6 6 6 722.89 28.95
 6 -6 6 732.2 13.68
 6 -6 6 715.45 25.48
 6 -6 6 755.31 13.54
 6 -6 6 722.27 25.52
 6 -6 6 758.12 14.51
 -6 -6 -6 754.78 13.56
 6 6 6 741.34 14.84
 6 -6 6 745.48 13.75
 6 -6 7 7.91 1.76
 6 6 7 8.22 1.86
 6 -6 7 4.62 1.58
 6 6 7 -0.12 2.56
 6 -6 7 8.17 1.66
 6 -6 7 5.13 1.79
 6 -6 7 15.19 3.95
 6 6 7 7.05 1.8
 -6 -6 -7 8.03 1.62
 6 6 8 996.85 16.04
 6 6 8 973.17 17.47
 6 -6 8 990.83 16.84
 6 6 8 999.75 17.85
 6 -6 8 1004.5 16.75
 6 -6 9 3.68 1.54
 6 6 9 2.06 0.98
 6 6 9 6.22 2.08
 6 6 9 6.01 1.85
 6 -6 9 6.58 1.66
 6 -6 9 3.3 1.48
 6 -6 9 5.14 1.14
 6 6 10 518.39 11.28
 6 6 10 479.09 12.13
 6 -6 10 549.46 11.23
 6 -6 10 523.12 11.61
 6 -6 10 479.87 10.49
 6 6 10 527.27 12.86
 6 -6 10 498.85 11.76
 6 6 11 24.69 2.53
 6 -6 11 21.07 2.43
 6 6 11 22.26 2.91
 6 -6 11 20.37 2.28
 6 -6 11 24.09 2.63
 6 -6 12 2.83 1.15
 6 -6 12 3.15 1.23
 6 -6 12 0.95 0.92
 6 6 12 0.34 1.25
 6 -6 13 0.65 1.04
 6 6 13 1.51 0.88
 6 -6 13 1.01 0.72
 -6 -6 -13 0.09 0.62
 6 6 13 2.11 1.04
 6 -6 14 -0.08 0.46
 6 -6 14 1.66 0.8
 6 6 14 -0.36 0.82
 -6 -6 -15 2.6 0.66
 6 -6 15 4.31 0.74
 -6 -8 14 37.93 1.82
 6 -8 -13 12.31 1.27
 6 -8 -13 8.42 0.89
 -6 -8 13 10.99 1.42
 6 -8 -12 186.85 4.92
 -6 -8 12 191.76 5.93
 -6 -8 12 188.42 5.62
 6 -8 -12 181.95 5.31
 6 -8 -12 181.37 4.95
 6 -8 -11 -0.05 0.74
 -6 -8 11 -0.22 0.92
 -6 -8 11 -0.09 1.01
 6 -8 -11 1.15 0.96
 6 -8 -11 2.01 0.99
 -6 -8 10 16.27 2.34
 -6 -8 10 16.58 2.19
 6 -8 -10 19.26 2.16
 6 -8 -10 16.82 2.07
 6 -8 -9 1.78 1.02
 -6 -8 9 1.75 1.16
 -6 -8 9 0.17 1.23
 6 -8 -9 1.67 1.2
 6 -8 -8 20.94 2.48
 -6 -8 8 22.22 2.8
 -6 -8 8 24.62 2.78
 6 -8 -8 22.67 2.51
 6 -8 -8 22.7 2.37
 6 -8 -7 10.85 2
 -6 -8 7 11.08 2.08
 -6 -8 7 11.74 2.17
 6 -8 -7 11.86 1.79
 6 -8 -7 9.16 1.79
 6 -8 -6 485.46 11.3
 -6 -8 6 501.82 12.37
 -6 -8 6 486.83 11.63
 6 -8 -6 461.04 10.69
 6 -8 -5 1.99 1.34
 6 -8 -5 1.97 1.13
 -6 -8 5 2.23 1.44
 6 -8 -5 3.47 1.27
 6 -8 -5 1.85 1.28
 6 -8 -4 259.58 8.26
 6 -8 -4 263.84 8.17
 6 -8 -4 272.12 8.15
 -6 -8 4 269.21 8.95
 6 -8 -4 271.63 8.26
 6 -8 -3 91.11 4.93
 6 -8 -3 77.98 4.48
 6 8 -3 83.81 4.69
 -6 -8 3 81.48 4.98
 6 -8 -3 87.46 4.81
 6 -8 -3 84.57 9.39
 -6 -8 3 87.96 9.91
 6 -8 -3 87.27 4.69
 -6 -8 2 208.69 14.94
 6 -8 -2 241.54 7.73
 -6 -8 2 243.05 8.37
 6 -8 -2 257.7 8.2
 6 -8 -2 239.25 7.88
 6 -8 -2 215.02 14.81
 6 -8 -2 232.18 7.56
 6 8 -2 251.73 7.96
 6 -8 -1 359.82 9.44
 6 8 -1 351.08 10.45
 -6 -8 1 334.28 18.43
 6 -8 -1 346.44 9.27
 -6 -8 1 341.22 9.79
 6 -8 -1 372.2 19.34
 6 -8 -1 334.79 9.31
 6 8 -1 345.91 9.41
 6 -8 0 302.24 8.63
 -6 -8 0 292.52 17.05
 6 -8 0 313.6 8.83
 6 -8 0 297.87 8.29
 6 8 0 325.04 9.11
 6 8 0 296.33 9.59
 6 -8 0 306.8 9.01
 6 -8 0 327.45 18.66
 -6 -8 -1 62.21 3.66
 6 -8 1 61.94 3.98
 -6 -8 -1 50.91 7.04
 6 -8 1 57.88 3.89
 6 8 1 59.04 4.31
 6 -8 1 58.15 3.99
 6 -8 1 58.33 7.87
 6 8 1 64.01 4.25
 6 -8 1 64.35 4.01
 6 -8 2 3.18 1.4
 6 8 2 3.71 1.43
 6 -8 2 5.88 1.77
 6 -8 2 2.29 1.29
 6 -8 2 6.97 2.91
 6 8 2 2.9 1.23
 6 -8 2 3.77 1.29
 -6 -8 -2 4.95 1.23
 6 -8 2 3.9 1.42
 6 -8 3 36.77 3.09
 6 8 3 34.63 3.41
 6 -8 3 35.88 3.34
 6 8 3 35.55 3.29
 6 8 3 28.97 6.4
 6 -8 3 41.52 3.48
 6 -8 3 40.85 3.27
 6 -8 3 34.55 3.25
 -6 -8 -3 35.56 2.92
 6 -8 4 248.18 7.68
 6 8 4 267.64 9.09
 6 -8 4 258.27 8.46
 6 -8 4 247.31 8.3
 6 -8 4 243.9 8.11
 -6 -8 -4 257.39 7.96
 6 -8 4 265.7 8.31
 6 -8 5 12.29 2.12
 6 -8 5 14.01 2.16
 6 8 5 15.81 2.43
 6 -8 5 17.56 2.69
 6 -8 5 13.28 2.11
 6 8 5 12.18 2.4
 -6 -8 -5 15.81 2.15
 6 8 6 131.22 6.31
 -6 -8 -6 121.79 5.62
 6 -8 6 133.89 6.17
 6 -8 6 123.17 5.84
 6 -8 6 120.71 5.91
 6 -8 6 127.82 6.1
 6 8 6 134.46 6.66
 6 -8 7 6.42 1.82
 6 -8 7 3.61 1.32
 6 8 7 2.31 1.29
 6 -8 7 4.85 1.51
 6 8 7 2.4 1.39
 -6 -8 -7 4.9 1.35
 6 8 8 209.95 7.67
 6 -8 8 220.16 7.45
 6 -8 8 217.34 7.39
 6 8 8 226.27 8.37
 6 -8 8 203.14 7.23
 6 8 9 1.53 1.36
 6 8 9 0.04 1.01
 6 -8 9 0.68 0.86
 6 -8 9 1.77 1.08
 6 -8 10 161.77 5.6
 6 8 10 158.99 6.43
 6 -8 10 152.4 5.68
 6 -8 11 2.51 0.87
 6 8 11 3.36 1.28
 6 -8 11 2.08 1.03
 6 -8 12 19.61 1.53
 -6 -8 -12 22.94 1.77
 6 8 12 19.23 1.98
 6 -8 12 19.77 1.73
 6 8 13 20.59 1.58
 6 -8 13 20.34 1.43
 6 -10 -11 29.1 1.56
 6 10 -11 26.4 1.7
 6 -10 -10 214.84 5.04
 -6 -10 10 212.15 5.4
 6 -10 -9 44.01 2.66
 -6 -10 9 45.12 2.86
 6 -10 -8 10.27 1.58
 6 -10 -8 9.87 1.55
 -6 -10 8 9.66 1.62
 6 -10 -7 0.32 0.91
 6 -10 -7 1.37 1.1
 -6 -10 7 1.7 1.15
 6 -10 -6 91.05 4.46
 6 -10 -6 88.55 4.49
 -6 -10 6 93.86 4.86
 6 -10 -5 6.84 1.73
 -6 -10 5 6.81 1.74
 6 -10 -5 6.1 1.38
 6 -10 -5 5.13 1.48
 6 -10 -4 210.57 7.18
 6 -10 -4 202.87 6.85
 6 10 -4 211.47 7.68
 6 -10 -4 220 6.82
 6 -10 -4 230.95 7.13
 6 -10 -3 32.03 2.8
 6 -10 -3 34.33 3.05
 6 -10 -3 29.52 2.81
 6 10 -3 29.55 3.14
 6 -10 -3 33.44 2.9
 6 -10 -2 144.52 5.98
 6 -10 -2 125.89 5.48
 -6 -10 2 140.9 5.28
 6 -10 -2 152.09 6.1
 6 10 -2 139.2 6.32
 6 -10 -2 138.27 5.7
 6 -10 -1 0.41 1.09
 6 -10 -1 0.63 0.72
 6 -10 -1 0.79 1.16
 6 10 -1 -0.26 1.23
 -6 -10 1 0.03 0.88
 6 -10 -1 0.65 1.08
 6 -10 0 326.29 8.56
 6 10 0 325.53 9.54
 6 -10 0 308.46 8.42
 6 -10 0 324.6 9.1
 6 -10 0 319.54 8.71
 -6 -10 0 321.51 8.09
 6 -10 1 62.27 3.79
 6 -10 1 59.73 3.66
 6 10 1 63.5 4.27
 6 -10 1 61.35 4.05
 -6 -10 -1 59.72 3.58
 6 -10 1 60.02 3.89
 6 -10 2 50.33 3.22
 6 10 2 52.29 3.76
 6 -10 2 52.11 3.39
 6 -10 2 48.39 3.67
 -6 -10 -2 51.02 3.3
 6 -10 2 52.46 3.61
 6 10 3 14.22 2.17
 6 -10 3 16 2.23
 -6 -10 -3 12.65 1.85
 6 -10 3 15.54 2.16
 6 10 4 3.12 1.25
 6 10 4 6.23 1.78
 6 -10 4 3.07 1.37
 -6 -10 -4 1.01 0.86
 6 -10 4 3.08 1.36
 6 10 5 106.92 4.92
 6 -10 5 114.06 5.15
 6 -10 5 110.73 4.91
 -6 -10 -5 111.09 4.7
 6 10 5 108.86 5.51
 -6 -10 -6 317.71 7.63
 6 -10 6 326.91 8.22
 6 10 6 303.42 7.77
 6 10 6 330.03 9.15
 6 -10 6 308.85 7.95
 6 -10 7 68.71 3.64
 6 -10 7 73.94 3.76
 6 10 7 79.55 4.37
 6 -10 8 330.97 7.13
 6 10 8 339.83 8.24
 6 10 9 9.67 1.4
 6 -10 9 7.01 1.05
 6 -10 9 8.76 1.24
 6 10 10 76.99 3.03
 6 -12 -6 0.99 0.48
 6 -12 -5 39.93 2.02
 6 -12 -5 39.64 2.19
 6 12 -4 209.81 4.9
 6 -12 -4 252.38 5.64
 6 -12 -3 2.86 1
 6 12 -3 0.87 0.69
 6 -12 -2 631.99 9.24
 6 -12 -2 620.83 8.31
 6 12 -1 11.38 1.33
 6 -12 -1 13.01 1.46
 6 -12 -1 13.61 1.51
 6 -12 0 203.7 5.3
 6 12 0 210.49 5.98
 6 -12 1 16.59 1.7
 6 12 1 17.52 1.86
 6 -12 2 22.18 1.89
 6 12 2 19.22 1.9
 6 -12 3 5 0.97
 6 12 3 4.49 1.03
 6 -12 4 140.79 4.13
 6 12 4 147.72 4.39
 6 -12 5 0.59 0.52
 6 12 5 1.64 0.66
 6 -12 6 84.38 2.53
 7 -1 -17 12.55 1.28
 7 1 -17 10.95 1.23
 7 1 -16 87.47 3.89
 7 -1 -16 90.11 3.89
 7 -1 -15 31.39 2.43
 -7 -1 15 33 2.58
 -7 1 15 33.33 2.56
 7 1 -15 32.75 2.81
 7 -1 -15 32.81 2.8
 7 -1 -14 104.33 4.74
 -7 -1 14 107.51 4.91
 -7 1 14 108.64 4.9
 7 -1 -14 102.12 5.09
 7 1 -14 101.57 5.28
 7 -1 -13 5.55 1.44
 -7 -1 13 6.8 1.75
 -7 1 13 6.67 1.8
 7 1 -13 8.38 1.85
 7 1 -13 5.06 1.56
 7 -1 -13 3.62 1.45
 -7 -1 12 83.49 4.68
 -7 1 12 93.06 4.96
 7 1 -12 81.37 4.98
 7 1 -12 82.64 4.48
 7 -1 -12 88.78 4.78
 7 -1 -12 90.35 5.06
 7 -1 -11 27.34 2.7
 -7 -1 11 19.06 2.43
 7 1 -11 16.47 4.89
 -7 1 11 19.82 2.38
 -7 1 11 13.25 4.66
 7 1 -11 18.43 2.28
 7 1 -11 17.17 2.53
 7 -1 -11 17.96 2.51
 -7 -1 10 858.5 14.13
 -7 1 10 872.87 14.22
 7 1 -10 878.24 14.06
 7 1 -10 874.71 32.46
 7 -1 -10 888.07 14.3
 7 1 -10 915.6 15.65
 7 -1 -10 897.55 15
 -7 -1 10 836.59 29.3
 -7 1 10 910.11 32.46
 7 1 -9 107.92 11.06
 7 -1 -9 91.25 10.34
 -7 1 9 84.12 9.56
 7 1 -8 645.19 25.59
 7 -1 -8 670.67 25.82
 7 -1 -7 15.82 4.04
 7 1 -7 14.17 4.04
 7 1 -6 132.17 10.52
 7 -1 -6 116.79 9.75
 7 1 -5 99.69 8.77
 7 -1 -5 79.77 7.52
 7 1 -4 122.38 9.23
 7 -1 -4 126.43 9.03
 7 -1 -4 137.35 6.64
 7 -1 -3 24.72 3.77
 7 1 -3 29.28 3.32
 7 1 -3 24.45 4.23
 7 -1 -3 29.26 3.36
 7 -1 -2 105.85 7.23
 7 -1 -2 95.65 6.22
 7 1 -2 103.63 6.18
 7 1 -2 110.13 7.96
 7 -1 -1 309.04 11.75
 7 -1 -1 309.96 11.51
 7 1 -1 304.06 8.8
 7 1 -1 286.73 12.49
 7 1 -1 288.82 10.84
 7 -1 0 59.44 5.38
 7 1 0 59.88 5.79
 7 1 0 54.83 4.27
 7 1 0 61.76 5.34
 7 -1 0 57.47 4.95
 7 -1 1 52.98 4.86
 7 -1 1 58.04 5.51
 7 1 1 59.81 4.86
 7 -1 1 54.84 4.74
 7 1 1 55.47 5.51
 7 1 1 57.85 5.51
 7 1 2 3139.07 40.94
 7 -1 2 3258.12 39.63
 7 -1 2 3161.05 35.06
 7 1 2 3172.39 40.85
 7 1 3 259.74 12.1
 7 -1 3 263.01 12.45
 7 -1 3 257.33 10.2
 7 -1 3 261.21 11.99
 7 1 3 265.07 12.47
 7 1 4 1466.93 28.75
 7 -1 4 1418.59 24.96
 7 -1 4 1444.21 30.06
 7 -1 4 1344.79 29
 7 1 4 1385.42 30.12
 7 -1 5 68.18 7.11
 7 1 5 69.64 6.51
 7 -1 5 69.86 5.81
 7 -1 5 74.01 7.44
 7 1 5 63.84 6.77
 7 -1 6 422.14 17.68
 7 1 6 425.38 16.59
 7 -1 6 455.11 18.85
 7 1 6 437.65 18.03
 7 1 7 2.21 2.07
 7 1 7 2.33 1.59
 7 -1 7 -0.37 2.1
 7 -1 7 0.19 0.69
 7 1 7 -1.19 1.16
 7 1 8 410.03 18.8
 7 -1 8 418.48 18.47
 7 -1 8 420.91 20.15
 7 1 8 445.9 20.98
 7 1 9 42.47 3.54
 7 1 9 53.35 3.85
 7 1 9 37.46 6.35
 7 -1 9 47.88 3.67
 7 -1 9 44.19 3.52
 7 -1 9 48.15 6.43
 7 1 9 59.17 8.02
 7 -1 9 50.33 7.51
 7 -1 10 523.34 12.24
 7 1 10 533.94 12.64
 7 1 10 548.51 12.5
 7 -1 10 527.49 24.28
 7 1 10 579.22 25.81
 7 -1 11 37.5 3.52
 7 1 11 38.45 3.63
 7 -1 11 39.33 3.62
 7 1 11 36.08 3.55
 7 1 12 572.3 13.12
 7 -1 12 547.75 13.02
 7 1 12 553.47 12.75
 7 -1 13 47.91 3.83
 7 1 13 44.32 3.93
 7 -1 14 244.41 7.81
 7 1 14 248.62 8.08
 -7 -1 -14 248.25 6.56
 7 -1 15 8.57 1.59
 7 1 15 8.18 1.61
 7 -1 15 9.92 1.57
 7 -1 16 5.5 0.98
 7 1 16 6.29 1.11
 7 -1 16 6.72 1.08
 7 3 -16 169.75 4.76
 7 -3 -16 161.73 4.47
 -7 -3 16 168.15 4.56
 7 -3 -16 166.79 4.4
 7 -3 -15 13.78 1.74
 -7 3 15 17.64 1.83
 -7 -3 15 15.72 1.85
 7 3 -15 18.55 2.07
 7 -3 -15 15.17 1.8
 -7 3 14 24.91 2.43
 7 -3 -14 23.82 2.39
 7 3 -14 21.08 2.5
 7 -3 -14 22.9 2.32
 -7 3 13 14.83 2.05
 7 3 -13 16.13 2.33
 7 -3 -13 16.79 2.27
 7 -3 -13 16.41 2.19
 -7 -3 12 8.4 1.96
 -7 3 12 11.34 1.91
 7 3 -12 11.05 2.04
 7 -3 -12 11.77 2
 7 -3 -12 6.99 1.64
 -7 -3 11 45.03 3.64
 7 3 -11 43.91 3.73
 7 -3 -11 44.19 3.57
 7 -3 -11 44.21 3.38
 -7 3 10 486.34 25.14
 -7 -3 10 512.08 11.15
 7 3 -10 522.7 24.95
 -7 -3 10 535.02 25.77
 7 -3 -10 502.01 11.38
 7 3 -10 510.01 12.21
 7 -3 -10 494.28 10.86
 -7 -3 9 197.68 6.77
 7 3 -9 193.33 14.64
 7 -3 -9 198.34 6.93
 7 3 -9 205.16 7.48
 7 -3 -9 192.52 6.58
 -7 3 9 198.27 15.59
 7 3 -8 1017.21 32.71
 -7 3 8 1024 33.44
 -7 3 7 8.85 2.92
 7 3 -7 0.66 1.92
 7 -3 -7 7.36 2.75
 7 3 -6 1306.6 33.82
 -7 3 6 1270.43 33.48
 7 -3 -5 10.74 3.07
 7 3 -5 2.23 1.41
 7 -3 -4 1169.83 26.87
 7 -3 -4 1200.73 24.01
 7 -3 -3 350.4 13.25
 7 -3 -3 341.16 13.5
 7 3 -3 345.96 15.87
 7 3 -3 363.06 11.92
 7 -3 -2 1184.26 23.04
 7 -3 -2 1158.61 24.44
 7 3 -2 1154.83 28.02
 7 3 -1 0.4 2.08
 7 -3 -1 0.95 0.87
 7 -3 -1 1.97 1.95
 7 -3 0 1364.81 27.77
 7 -3 0 1275.88 26.85
 7 3 0 1322.8 29.12
 7 -3 1 48.36 5.59
 7 -3 1 45.62 5.24
 7 3 1 43.31 5.51
 7 3 2 252.65 13.26
 7 3 2 237.14 12.66
 7 -3 2 244.8 12.57
 7 -3 2 246.35 12.04
 7 3 3 56.28 6.6
 7 -3 3 61.98 6.56
 7 -3 3 59.86 6.09
 7 3 4 1973.39 38.36
 7 -3 4 1919.92 36.84
 7 -3 4 1913.21 34.29
 7 -3 5 3.18 2.21
 7 3 5 5.59 2.17
 7 3 6 417.94 18.88
 7 3 6 436.96 19.29
 7 -3 6 410.25 18.04
 7 3 7 252.54 15.28
 7 3 7 251.05 15.28
 7 -3 7 226.72 13.72
 7 3 8 13.26 2.12
 7 3 8 15.29 2.4
 7 3 8 10.99 3.92
 7 -3 8 16.61 2.07
 7 -3 8 18.1 3.98
 7 -3 8 14.3 2.16
 7 3 8 14.36 3.8
 7 3 8 16.06 2.24
 7 3 9 160.23 6.85
 7 3 9 159.22 6.92
 7 3 9 151.34 12.6
 7 -3 9 152.59 6.29
 7 -3 9 164.41 6.32
 7 3 9 165.21 7.28
 7 3 9 160.54 12.89
 7 3 10 22.31 2.82
 7 3 10 24.06 3
 7 -3 10 17.94 2.48
 7 -3 10 23.66 2.59
 7 3 10 21.58 2.81
 7 3 11 119.78 6.1
 7 3 11 125.13 6.27
 7 -3 11 128.45 5.94
 7 -3 11 129.59 5.5
 7 3 12 531.29 12.35
 7 -3 12 524.12 11.84
 7 3 12 529.54 12.59
 7 -3 13 4.44 1.45
 7 3 13 5.48 1.67
 7 -3 13 5.48 1.6
 7 3 13 4.32 1.62
 7 -3 14 185.74 6
 7 3 14 198.22 6.8
 7 -3 14 207.21 6.28
 7 -3 15 20.26 1.75
 7 3 15 20.1 2.06
 7 -3 15 22.53 2.01
 -7 -3 -15 19.15 1.66
 7 -3 16 183.77 4.2
 7 3 16 177.61 4.25
 -7 -5 16 70.18 2.38
 7 -5 -16 84.3 2.61
 -7 -5 15 17.23 1.68
 7 5 -15 15 1.43
 7 -5 -15 16.02 1.56
 -7 5 14 180.2 5.27
 -7 -5 14 182.34 5.8
 7 -5 -14 192.36 5.7
 7 5 -14 176.91 5.46
 -7 5 13 -0.15 1.09
 -7 -5 13 0.52 1.1
 7 5 -13 1.18 1.01
 7 -5 -13 0.03 1.08
 -7 -5 12 22.25 2.6
 7 5 -12 24.35 2.64
 7 -5 -12 21.85 2.47
 7 -5 -12 19.9 2.44
 7 5 -11 151.26 6.45
 -7 -5 11 154.37 6.55
 7 -5 -11 153.73 6.34
 -7 -5 10 384.56 10.35
 7 -5 -10 383.83 9.97
 7 5 -10 373.49 10.36
 -7 -5 9 83.74 4.82
 7 -5 -9 86.1 4.78
 7 5 -9 92.6 5.06
 -7 5 8 1098.29 37.41
 7 -5 -8 1113.19 16.45
 -7 -5 8 1076.58 16.77
 -7 -5 8 1084.58 34.03
 7 -5 -8 1107.58 16.16
 7 5 -8 1137.94 17.8
 7 -5 -7 300.31 8.43
 -7 5 7 293.9 18.51
 7 5 -7 302.6 17.65
 -7 -5 7 289.75 8.47
 -7 -5 7 272.57 16.32
 7 -5 -7 295.5 8.13
 7 5 -7 295.25 8.96
 -7 5 6 1281.07 36.79
 7 5 -6 1265.41 35.08
 -7 -5 6 1159.72 31.61
 -7 5 5 244.21 15.07
 7 5 -5 220.46 14.33
 7 5 -4 627.88 23.83
 -7 5 4 628.75 22.99
 7 5 -3 635.93 23.71
 7 -5 -3 673.63 22.19
 -7 5 3 629.75 21.61
 7 -5 -2 544 20
 7 -5 -2 542.35 19.89
 7 5 -2 517.9 20.84
 -7 5 2 496.76 17.97
 7 5 -1 14.19 3.81
 7 -5 -1 15.2 3.39
 7 -5 -1 12.69 3.54
 7 -5 0 871.4 25.72
 7 -5 0 812.55 24.96
 7 5 0 882.71 27.15
 7 -5 1 49.45 6.22
 7 -5 1 49.09 6.17
 7 5 1 52.72 6.61
 7 5 2 1156.5 31.83
 7 -5 2 1047.58 28.5
 7 5 2 1109.22 31.59
 7 -5 2 1097.73 29.79
 7 5 3 115.35 10.55
 7 5 3 112.69 10.4
 7 -5 3 118.14 9.77
 7 -5 3 101.87 9.49
 7 5 4 1338.14 36.2
 7 5 4 1303.75 36.38
 7 -5 4 1286.69 32.37
 7 -5 4 1345.09 34.32
 7 -5 5 -2.05 2.59
 7 5 5 2.14 2.52
 7 -5 5 3.42 2
 7 -5 6 837.56 14.7
 7 -5 6 837.84 14.15
 7 5 6 847.11 14.93
 7 5 6 829.63 15.41
 7 5 6 844.17 30.64
 7 -5 6 859.17 14.69
 7 -5 6 852.76 14.41
 7 -5 6 825.68 26.73
 7 -5 6 839.36 15.1
 7 5 6 857.36 15.38
 7 -5 6 826.28 27.44
 7 5 7 111.13 5.77
 7 -5 7 115.1 10.39
 7 -5 7 112.35 5.63
 7 5 7 112.41 5.89
 7 5 7 99 10.61
 7 -5 7 119.27 5.57
 7 -5 7 104.61 5.25
 7 -5 7 110.69 5.71
 7 5 7 114.42 5.89
 7 5 8 62.9 4.31
 7 5 8 59.78 4.51
 7 -5 8 58.4 4.18
 7 -5 8 53.17 3.87
 7 -5 8 56.52 4.01
 7 -5 8 56.61 4.26
 7 5 8 63.04 8.96
 7 5 8 64.74 4.59
 7 5 8 58.46 8.66
 7 5 9 108.74 5.6
 7 -5 9 107.07 5.61
 7 5 9 114.94 6.12
 7 -5 9 118.12 5.53
 7 -5 9 108.29 5.27
 7 5 9 100.32 5.71
 7 5 10 347.69 9.94
 7 -5 10 356.44 9.85
 7 -5 10 331.58 8.93
 7 5 10 341.06 10.55
 7 -5 10 371.49 9.27
 7 -5 10 349.27 9.1
 7 5 10 350.87 10.47
 7 5 11 178.83 6.9
 7 -5 11 165.17 6.16
 7 5 11 166.84 7.12
 7 -5 11 170.85 6.64
 7 -5 12 500.69 10.5
 7 -5 12 468.43 9.84
 7 5 12 518.06 11.64
 7 -5 12 459.73 10.23
 7 -5 13 9.24 1.55
 7 5 13 9.99 1.74
 7 -5 13 6.75 1.39
 7 -5 13 9.17 1.58
 7 5 13 9.32 1.8
 7 5 14 454.57 8.36
 7 -5 14 439.87 7.55
 -7 -5 -15 1.29 0.54
 -7 -7 14 2.03 0.77
 -7 -7 14 1.27 0.53
 7 -7 -14 1.4 0.69
 -7 7 13 49.29 2.67
 -7 -7 13 52.06 2.93
 -7 -7 13 52.87 3.03
 7 -7 -13 50.36 2.71
 7 -7 -12 15.39 1.59
 7 -7 -12 16.8 1.87
 -7 -7 12 18.29 2.08
 7 7 -12 15.2 1.54
 -7 -7 12 14.06 1.88
 7 -7 -11 120.48 4.65
 -7 -7 11 109.51 5.12
 7 7 -11 114.41 4.71
 7 -7 -11 121.34 5.09
 7 -7 -11 112.63 4.7
 7 -7 -10 261.89 7.41
 -7 -7 10 259.32 8.16
 7 -7 -10 256.02 7.64
 7 7 -10 263.25 7.67
 7 7 -9 240.74 7.79
 -7 -7 9 240.28 8.1
 7 -7 -9 223.56 7.22
 7 -7 -8 55.6 3.91
 -7 -7 8 48.99 3.84
 7 -7 -8 56.87 3.7
 7 7 -8 58.3 3.97
 -7 -7 7 17.61 2.39
 -7 -7 7 16.52 2.6
 7 -7 -7 17.5 2.12
 7 7 -7 20.69 2.57
 7 -7 -7 19.29 2.43
 7 7 -6 235.7 8.04
 -7 -7 6 223.38 7.84
 -7 -7 6 226.67 8.22
 7 -7 -6 234.26 7.54
 7 -7 -6 223.29 6.85
 7 -7 -6 230.06 7.8
 7 7 -5 166.85 6.73
 7 -7 -5 164.3 6.57
 7 -7 -5 151.58 6.16
 -7 -7 5 156.01 6.69
 -7 -7 5 160.05 6.56
 7 -7 -5 168.85 6.51
 -7 -7 5 149.45 12.97
 7 -7 -4 51.59 3.74
 7 -7 -4 51.65 3.65
 -7 -7 4 50.23 3.84
 7 -7 -4 54.84 3.81
 7 7 -4 48.86 3.69
 -7 -7 4 44.37 7.07
 7 7 -3 48.9 3.7
 7 -7 -3 48.66 3.54
 7 -7 -3 49.95 3.57
 -7 -7 3 54.86 3.92
 7 -7 -3 53.02 3.76
 7 -7 -3 48.18 3.49
 7 -7 -3 39.64 6.49
 -7 -7 3 48.35 7.38
 7 -7 -2 20.43 2.29
 7 -7 -2 15.46 2.05
 7 7 -2 18.3 2.36
 7 -7 -2 21.24 4.98
 -7 -7 2 14.04 2.17
 7 -7 -2 17.41 2.17
 7 -7 -2 14.71 1.96
 7 7 -2 10.3 3.66
 -7 -7 2 10.67 3.78
 7 -7 -1 219.9 7.1
 7 7 -1 223.28 7.63
 7 -7 -1 222.28 7.31
 -7 -7 1 200.42 7.19
 -7 -7 1 183.29 13.76
 7 -7 -1 203.85 6.98
 7 -7 -1 191.33 13.97
 7 7 -1 212.29 14.72
 7 -7 0 158.52 5.96
 7 -7 0 152.05 6.1
 7 7 0 156.08 6.79
 7 7 0 167.97 6.63
 7 -7 0 156.97 6.06
 -7 -7 0 135.99 11.56
 7 -7 0 159.38 6.22
 7 -7 0 151.8 12.46
 7 7 0 153.5 12.46
 7 -7 1 130 5.27
 7 7 1 134.71 6.32
 7 -7 1 130.73 5.67
 7 -7 1 127.68 5.6
 7 -7 1 130.13 5.69
 7 -7 1 117.73 11.39
 7 7 1 137.21 6.08
 -7 -7 -1 119.95 10.37
 7 7 1 134.02 12.49
 7 -7 1 122.24 11.48
 7 -7 2 1002.15 15.54
 -7 -7 -2 942.59 28.39
 7 -7 2 1004.39 15.93
 7 -7 2 970.06 15.67
 7 -7 2 1006.9 32.27
 7 -7 2 1063.22 33.66
 7 7 2 990.04 16.36
 7 7 2 1001.94 33.32
 7 7 2 1016.95 17.19
 7 -7 2 1094.12 15.47
 7 -7 3 140.77 5.81
 7 7 3 133.04 6.39
 7 -7 3 140.68 6.17
 7 -7 3 135.92 5.99
 7 -7 3 144.64 12.42
 7 -7 3 142.82 12.28
 7 7 3 131.17 6.16
 7 -7 3 139.46 6.21
 7 7 3 141.32 12.89
 7 -7 3 135.7 5.62
 7 -7 4 301.37 8.56
 7 7 4 267.62 9.06
 7 7 4 291.22 18.76
 7 -7 4 265.61 8.56
 7 -7 4 272.19 17.25
 7 -7 4 267.8 8.45
 7 -7 4 259.41 16.49
 7 -7 4 274.6 8.82
 7 7 4 266.78 8.89
 7 7 4 259.11 17.97
 7 -7 4 289.62 8.3
 7 -7 5 5.07 1.53
 7 7 5 4.9 1.58
 7 -7 5 4.32 1.51
 7 -7 5 7.94 3.07
 7 7 5 2.21 2.01
 7 -7 5 2.62 1.54
 7 -7 5 3.31 1.59
 7 7 5 6.61 1.87
 7 -7 5 4.89 1.48
 7 7 6 32.72 3.38
 7 -7 6 30.05 3.22
 7 -7 6 36.84 3.37
 7 -7 6 37.33 3.11
 -7 -7 -6 32.73 2.95
 7 7 6 29.6 3.3
 7 -7 6 30.21 2.95
 7 -7 6 33.63 3.29
 7 -7 7 1.39 1.13
 -7 -7 -7 0.34 0.9
 7 7 7 -0.92 1.18
 7 -7 7 2.37 1.43
 7 -7 7 0.41 1.09
 7 -7 7 2.66 1.65
 7 7 7 2.35 1.45
 7 -7 8 78.32 4.68
 7 -7 8 76.64 4.67
 7 7 8 71.41 4.78
 7 7 8 75.06 4.96
 7 -7 8 77.72 4.56
 7 -7 9 5.63 1.56
 7 7 9 5.91 1.48
 7 -7 9 5.29 1.59
 7 -7 9 8.47 1.81
 7 7 9 4.94 1.59
 7 -7 10 123.86 5.21
 7 7 10 121.23 5.63
 7 -7 10 136.22 5.36
 7 -7 10 138.24 5.63
 7 7 10 132.09 6.11
 7 7 11 35.52 3.11
 7 -7 11 32.57 2.66
 7 -7 11 31.39 2.6
 7 7 12 147.22 4.61
 7 -7 12 156.45 4.83
 7 7 12 157 5.55
 7 -7 12 139.89 4.64
 7 -7 13 10.44 1.16
 7 7 13 13.22 1.55
 -7 -9 12 38.44 2.02
 7 -9 -11 0.65 0.6
 -7 -9 11 2.23 0.86
 7 -9 -10 140.25 4.62
 -7 -9 10 143.09 5.1
 7 -9 -9 11.94 1.67
 -7 -9 9 11.95 1.85
 7 -9 -8 145.65 5.59
 7 -9 -8 148.1 5.57
 -7 -9 8 149.55 5.99
 7 -9 -7 12.43 1.98
 7 -9 -7 11.82 1.86
 -7 -9 7 12 2.02
 7 -9 -6 5.18 1.53
 7 -9 -6 4.73 1.43
 -7 -9 6 8.3 1.91
 7 -9 -5 27.51 2.81
 7 -9 -5 24.95 2.63
 -7 -9 5 23.96 2.82
 7 -9 -5 32.17 2.87
 7 -9 -4 82.55 4.8
 7 -9 -4 76.42 4.47
 -7 -9 4 77.03 4.75
 7 -9 -4 76.05 4.4
 7 -9 -3 18.75 2.46
 7 -9 -3 17.99 2.38
 7 9 -3 19.2 2.66
 -7 -9 3 22.31 2.64
 7 -9 -3 20.38 2.61
 7 9 -3 21.14 2.26
 7 -9 -3 16.12 2.14
 7 -9 -2 23.56 2.68
 7 -9 -2 23.87 2.69
 7 9 -2 28.63 3.21
 7 -9 -2 26.44 2.91
 7 9 -2 25.94 2.44
 7 -9 -2 26.08 2.55
 7 -9 -1 25.6 2.75
 7 -9 -1 32.35 3.03
 7 9 -1 31.23 3.13
 7 -9 -1 27.29 2.96
 7 -9 -1 27.96 2.91
 7 9 -1 25.23 2.67
 7 -9 -1 24.75 2.56
 7 -9 0 7.95 1.75
 7 -9 0 8.67 1.72
 7 9 0 8.37 1.84
 7 -9 0 9.06 1.8
 7 -9 0 9.44 1.82
 7 -9 0 5.82 1.66
 7 9 0 6.27 1.52
 7 -9 0 14.29 2.05
 7 -9 1 168.21 6.52
 7 -9 1 165.1 6.15
 7 9 1 177.04 7.35
 7 -9 1 170.11 6.53
 7 -9 1 170.1 6.33
 7 -9 1 171.27 6.77
 7 9 1 166.41 6.6
 7 -9 1 172.32 6.38
 7 -9 2 319.78 8.85
 7 -9 2 309.29 8.03
 7 9 2 328.17 9.97
 7 -9 2 307.61 8.87
 7 -9 2 324.18 9.32
 7 -9 2 309.58 8.68
 7 -9 2 326.49 8.78
 7 -9 3 20.62 2.5
 7 -9 3 24.05 2.47
 7 9 3 28.69 3.15
 7 -9 3 26.79 2.92
 7 -9 3 23.28 2.76
 -7 -9 -3 24.8 2.39
 7 -9 3 24.43 2.57
 7 -9 4 873.91 13.97
 7 9 4 910.58 16.15
 7 -9 4 880.47 15.15
 7 -9 4 837.4 14.88
 7 -9 4 865.16 14.62
 -7 -9 -4 903.79 13.78
 7 9 4 909.73 16.61
 7 -9 4 873.23 14.27
 7 9 5 16.64 2.5
 7 -9 5 16.49 2.55
 7 -9 5 21.26 2.53
 7 -9 5 19.8 2.49
 -7 -9 -5 21.83 2.31
 7 9 5 20.34 2.75
 7 -9 5 19.86 2.37
 7 9 6 87.17 4.87
 7 -9 6 90.86 4.84
 7 -9 6 86.17 4.64
 -7 -9 -6 80.81 4.1
 7 9 6 88.48 5.18
 7 -9 6 93.36 4.58
 7 9 7 35.01 3.01
 7 -9 7 31.27 2.79
 7 9 7 30.15 3.03
 7 -9 7 34.05 2.8
 7 9 8 21.94 2.28
 7 -9 8 21.8 2.26
 7 9 8 26.99 2.77
 7 -9 8 21.35 2.13
 7 -9 9 15.41 1.78
 7 9 9 13.55 1.98
 7 -9 9 13.09 1.6
 7 -9 10 130.51 4.15
 7 9 10 128.45 4.75
 7 -9 11 0.54 0.41
 7 9 11 0.26 0.65
 7 -11 -8 117.55 3.44
 7 11 -8 108.13 3.48
 7 11 -7 13.73 1.51
 7 -11 -7 16.39 1.55
 7 -11 -6 301.06 6.7
 7 -11 -6 304.18 6.56
 7 11 -6 302.57 7.03
 7 -11 -5 4.9 1.17
 7 -11 -5 6.14 1.35
 7 11 -5 4.84 1.26
 7 -11 -4 238.74 6.53
 7 -11 -4 246.46 6.38
 7 11 -4 236.37 6.78
 7 -11 -3 13.58 1.84
 7 -11 -3 14.14 1.77
 7 11 -3 13.89 1.92
 7 -11 -3 15.28 1.75
 7 -11 -2 1.46 1.01
 7 -11 -2 0.52 0.82
 7 11 -2 0.53 0.91
 7 -11 -2 2.61 1.08
 7 -11 -1 3.2 1.2
 7 -11 -1 0.48 0.9
 7 -11 -1 2.15 1.09
 7 11 -1 1.18 1.04
 7 -11 0 215.41 6.01
 7 11 0 238.3 6.97
 7 -11 0 233.49 6.79
 7 11 1 58.24 3.48
 7 -11 1 53.2 3.38
 7 11 2 463.94 9.23
 7 -11 2 488.35 9.75
 7 11 2 461.13 10.08
 7 11 3 15.54 1.76
 7 -11 3 15.49 1.9
 7 11 3 15.74 2.05
 7 -11 4 623.62 10.3
 7 11 4 604.65 10.92
 7 -11 5 34.97 2.41
 7 11 5 35.44 2.65
 7 -11 6 171.81 4.65
 7 11 6 169.08 5.15
 7 11 7 76.19 3.16
 7 11 8 25.75 1.59
 8 0 -17 0.11 0.48
 8 0 -16 165.84 5.05
 -8 0 15 0.04 0.93
 8 0 -15 0.03 0.99
 -8 0 14 208.06 6.6
 8 0 -14 206.69 6.34
 8 0 -14 204.41 7.13
 -8 0 13 -1.32 1.31
 8 0 -13 1.41 1.23
 8 0 -13 0.69 1.17
 8 0 -12 306.93 8.69
 -8 0 12 311.95 8.81
 8 0 -12 302.31 9.49
 8 0 -11 -0.84 1.04
 -8 0 11 1.17 1.21
 8 0 -11 -0.43 1.21
 -8 0 10 376.95 9.52
 8 0 -10 393.55 9.77
 8 0 -10 383.53 22.36
 8 0 -10 402.44 10.38
 -8 0 10 364.12 20.94
 8 0 -10 376.56 8.94
 8 0 -9 1.94 1.17
 8 0 -9 0.99 2.5
 -8 0 9 1.26 1.23
 8 0 -9 1.49 1.11
 8 0 -9 0.34 1.19
 8 0 -8 547.04 24.41
 8 0 -7 -0.4 1.03
 8 0 -6 1263.54 33.4
 8 0 -5 -1.67 2.06
 8 0 -4 584.02 20.65
 8 0 -3 8.95 2.79
 8 0 -3 0.37 0.72
 8 0 -2 3.63 2.17
 8 0 -2 3.73 1.67
 8 0 -1 0.7 1.5
 8 0 -1 1.1 1.81
 8 0 0 2185.14 29.14
 8 0 0 2138.53 33.87
 8 0 1 1.42 1.53
 8 0 1 3.55 1.42
 8 0 1 1.01 1.12
 8 0 2 88.75 7.45
 8 0 2 92.7 7.19
 8 0 2 94.55 7.17
 8 0 3 2.13 2.06
 8 0 3 -1.42 1.08
 8 0 3 0.36 1.61
 8 0 4 77.43 7.5
 8 0 4 72.56 6.72
 8 0 4 63.4 6.74
 8 0 5 0.45 1.65
 8 0 5 2.26 1.33
 8 0 6 1120.41 30.17
 8 0 6 1111.99 28.16
 8 0 6 1107.23 30.56
 8 0 7 3.13 1.64
 8 0 7 0.77 2.14
 8 0 8 1578.76 20.71
 8 0 8 1616.13 38.5
 8 0 8 1606.36 20.59
 8 0 8 1656.21 41.22
 8 0 9 2.73 1.33
 8 0 9 4.02 3.03
 8 0 9 3.63 1.21
 8 0 9 3.11 3.15
 8 0 10 642.09 13.9
 8 0 10 655 13.2
 8 0 11 -0.69 1.17
 8 0 12 1.47 1.39
 8 0 13 0.51 1.3
 8 0 14 307.83 8.46
 8 0 15 -1.9 1
 8 0 16 219.82 4.59
 8 0 16 263.52 5.39
 -8 -2 16 112.5 3.38
 8 -2 -16 120.44 3.93
 8 -2 -15 0.14 0.87
 -8 2 15 1.13 0.99
 -8 -2 15 -0.58 0.81
 8 2 -15 -0.5 0.85
 8 -2 -15 -0.32 0.79
 8 -2 -14 363.84 8.52
 -8 -2 14 349.81 8.39
 -8 2 14 354.75 8.36
 8 2 -14 343.3 9.14
 8 -2 -14 340.02 8.58
 8 -2 -13 118.3 5.43
 -8 -2 13 120.2 5.35
 -8 2 13 126.71 5.46
 8 -2 -13 125.97 5.47
 8 2 -13 118.39 5.75
 8 -2 -12 136.32 5.87
 -8 -2 12 143.29 6
 -8 2 12 140.67 5.93
 8 2 -12 128.72 6.3
 8 -2 -12 129.97 5.82
 -8 -2 11 20.52 2.45
 -8 2 11 23.74 2.76
 8 -2 -11 17.57 2.34
 8 2 -11 24.42 2.91
 8 -2 -11 20.38 2.51
 8 -2 -10 73.7 4.09
 8 2 -10 66.93 4.06
 -8 -2 10 68.99 4.23
 8 2 -10 73.63 9.6
 8 2 -10 72.78 4.65
 8 -2 -10 73.24 4.36
 8 -2 -10 68.75 4.25
 -8 2 10 67.03 9.32
 -8 -2 9 15.91 2.13
 -8 2 9 11.95 4.26
 8 2 -9 17.71 2.28
 8 2 -9 22.96 5.23
 8 -2 -9 15.25 2.15
 8 2 -9 16.97 2.38
 8 -2 -9 21.38 5.96
 8 -2 -9 13.98 2.02
 -8 2 8 21.25 5.65
 8 2 -8 16 4.88
 8 -2 -8 20.35 4.7
 8 -2 -7 18.74 4.55
 8 2 -7 13.33 4.34
 8 2 -6 282.48 16.5
 8 -2 -6 266.56 15.31
 8 2 -5 58.6 7.58
 8 -2 -5 56.32 6.71
 8 -2 -4 115.19 7.36
 8 2 -4 125.5 10.43
 8 -2 -4 128.46 9.4
 8 -2 -3 5.65 1.79
 8 2 -3 17.39 2.62
 8 2 -3 14.67 4.08
 8 -2 -3 14.21 3.07
 8 -2 -2 2690.01 37.03
 8 -2 -2 2613.88 37.8
 8 2 -2 2681.9 43.59
 8 -2 -1 141 8.31
 8 -2 -1 157.53 9.29
 8 2 -1 142.4 6.65
 8 2 -1 134.12 9.63
 8 2 -1 157.99 8.91
 8 -2 0 1715.14 27.57
 8 -2 0 1692.22 31.26
 8 2 0 1670.91 33.22
 8 2 0 1675.87 30.27
 8 2 0 1727.07 25.76
 8 -2 1 130.51 7.32
 8 -2 1 139.65 9.38
 8 2 1 133.69 9.55
 8 2 1 126.44 8.73
 8 -2 2 65.42 6.82
 8 2 2 66.17 6.9
 8 2 2 72.44 6.95
 8 2 3 59.5 6.82
 8 -2 3 61.27 6.71
 8 2 3 56.93 6.38
 8 -2 4 831.41 25.24
 8 2 4 878.31 26.29
 8 2 4 851.02 25.64
 8 2 5 730.16 23.88
 8 -2 5 739.29 24.54
 8 2 5 734.44 24.47
 8 2 6 1568.18 36.01
 8 2 6 1516.87 36.42
 8 -2 7 4.49 2.72
 8 2 7 -0.03 0.79
 8 -2 8 1155.71 16.77
 8 2 8 1191.38 34.43
 8 2 8 1165.65 18.59
 8 2 8 1214.26 19.2
 8 2 8 1225.83 33.37
 8 -2 8 1229.26 17.52
 8 2 8 1230.81 17.86
 8 2 8 1243.71 36.41
 8 -2 9 3.67 1.47
 8 2 9 2.8 1.36
 8 2 9 -0.72 1.15
 8 2 9 0.63 1.82
 8 -2 9 2.73 1.45
 8 -2 9 -0.92 0.97
 8 2 9 1.98 1.34
 8 2 9 4.78 3.06
 8 -2 10 245.27 8.24
 8 2 10 245.27 8.75
 8 2 10 242.26 8.38
 8 -2 10 241.77 8.4
 8 -2 10 239.86 7.77
 8 2 11 158.99 7.04
 8 -2 11 163.74 6.88
 8 -2 11 174.29 6.42
 8 2 11 179.48 7.21
 8 2 12 23.6 2.84
 8 -2 12 25.59 2.76
 8 -2 12 23.88 2.46
 8 2 12 21.22 2.72
 8 -2 13 0.85 1.04
 8 2 13 3 1.52
 8 -2 14 77.78 3.93
 8 -2 14 78.17 3.97
 8 2 14 81.02 4.37
 8 -2 15 1.51 0.83
 8 2 15 1.67 0.95
 8 -2 15 2.04 0.86
 8 2 16 100.38 3.19
 8 -2 16 99.21 2.99
 -8 -4 16 24.25 1.4
 8 4 -16 22.76 1.4
 8 4 -15 9.54 1.36
 8 -4 -15 10.02 1.42
 -8 4 15 7.6 1.28
 -8 -4 15 11.1 1.41
 -8 4 14 138.4 4.81
 -8 -4 14 143.5 5.18
 8 -4 -14 140.45 5.04
 8 4 -14 136.96 5.2
 -8 4 13 1.92 1.15
 -8 -4 13 1.68 1.22
 8 -4 -13 3.3 1.42
 8 4 -13 3.62 1.37
 -8 4 12 459.91 10.25
 -8 -4 12 481.08 10.92
 8 -4 -12 476.46 10.56
 8 4 -12 460.24 11.09
 8 -4 -12 452.15 9.78
 8 -4 -11 1.6 1.18
 -8 -4 11 0.02 1.32
 8 4 -11 0.35 1.17
 8 -4 -11 0.91 1.12
 8 -4 -11 0.57 0.87
 8 -4 -10 328.06 9
 8 4 -10 333.38 10.01
 8 -4 -10 347.92 9.56
 -8 -4 9 229.15 7.49
 8 4 -9 223.21 16.56
 -8 -4 9 213.18 15.81
 -8 4 9 219.25 17.07
 8 -4 -9 229.88 7.74
 8 4 -9 224.27 8.24
 -8 -4 8 5.6 1.63
 -8 4 8 6.17 3.09
 -8 -4 8 4.36 1.4
 -8 -4 8 6.91 2.51
 8 -4 -8 8.86 1.71
 8 4 -8 5.41 4.79
 8 4 -8 7.68 1.68
 8 -4 -7 50.54 3.47
 8 4 -7 57.62 8.78
 -8 -4 7 53.94 3.53
 -8 4 7 40.25 7.16
 -8 -4 7 33.63 5.72
 -8 -4 7 50.47 3.53
 8 4 -7 52.38 3.88
 8 4 -6 450.45 21.88
 -8 4 6 457.81 22.11
 -8 4 5 5.08 3.02
 8 4 -5 -3.84 2.19
 8 4 -4 2570.2 49.04
 8 -4 -4 2656.02 42.89
 8 -4 -4 2715.06 42.26
 8 4 -3 101.18 9.42
 8 -4 -3 114.35 8.86
 -8 4 3 115.28 9.42
 8 -4 -2 373.42 16.09
 8 4 -2 434.37 19.1
 8 4 -1 401.66 18.32
 8 -4 -1 380.78 16.54
 8 -4 0 213.8 12.59
 8 4 0 199.79 12.99
 8 -4 1 -0.29 2.05
 8 4 1 5.23 2.65
 8 -4 1 0.96 1.23
 8 -4 2 185.64 11.99
 8 -4 2 172.41 11.84
 8 4 2 182.55 12.75
 8 -4 3 109.49 9.33
 8 4 3 102.87 9.85
 8 -4 3 97.1 9.19
 8 4 4 3.15 1.76
 8 4 4 -1.21 1.94
 8 -4 4 0.7 1.38
 8 -4 4 1.15 1.4
 8 4 5 67.03 8.32
 8 4 5 59.22 7.77
 8 -4 5 63.44 7.72
 8 -4 6 517.56 11.34
 8 4 6 570.71 12.47
 8 4 6 553.09 12.41
 8 4 6 577.76 24.77
 8 -4 6 537.7 11.81
 8 -4 6 536.6 11.46
 8 -4 6 524.82 22.37
 8 -4 6 571.48 12.12
 8 -4 6 555.72 12.15
 8 4 6 529.81 23.32
 8 4 7 2.12 1.11
 8 4 7 1.69 1.25
 8 -4 7 0.9 0.94
 8 4 7 2.36 2.66
 8 -4 7 0.99 1.16
 8 -4 7 3.49 1.2
 8 -4 7 2.14 1.25
 8 4 7 1.22 2.66
 8 4 7 2.77 1.31
 8 -4 7 2.01 1.81
 8 4 8 1372.06 20.8
 8 -4 8 1338.07 19.54
 8 4 8 1322.39 39.02
 8 -4 8 1358.61 18.65
 8 -4 8 1355.91 18.64
 8 -4 8 1342.8 19.49
 8 -4 8 1239.24 34.66
 8 4 8 1346.22 20.49
 8 4 8 1364.18 20.01
 8 4 8 1335.69 38.95
 8 4 9 201.48 7.85
 8 4 9 215.59 8.41
 8 -4 9 213.86 7.87
 8 -4 9 226.77 7.49
 8 -4 9 210.18 7.35
 8 4 9 213.55 8.11
 8 4 10 198.35 7.73
 8 4 10 219.66 8.53
 8 -4 10 216.9 7.98
 8 -4 10 220.92 7.38
 8 4 10 215.77 8.14
 8 4 11 -0.91 1.35
 8 -4 11 2.25 1.39
 8 -4 11 -0.26 0.91
 8 4 11 -0.55 1.28
 8 4 12 15.49 2.29
 8 -4 12 11.09 1.97
 8 4 12 12.79 2.16
 8 -4 13 13.35 1.8
 8 4 13 12.43 1.98
 8 -4 13 12.46 1.72
 8 4 13 12.11 1.98
 8 -4 14 34.82 2.32
 8 -4 14 37.61 2.45
 8 4 14 36.22 2.68
 8 4 15 18.8 1.52
 8 -4 15 15.16 1.25
 -8 -4 -15 15.79 1.18
 8 -6 -15 0.18 0.48
 -8 6 14 315.64 5.91
 -8 -6 14 336.56 6.56
 8 -6 -14 320.89 6.27
 -8 6 13 6.66 1.37
 -8 -6 13 5.69 1.3
 8 6 -13 5.7 1.13
 8 -6 -13 5.36 1.25
 -8 -6 12 139.77 5.48
 8 6 -12 139.35 5.29
 8 -6 -12 141.85 5.23
 8 -6 -11 4.14 1.09
 -8 -6 11 2.99 1.31
 8 -6 -11 3.31 1.17
 8 6 -11 3.37 1.23
 8 -6 -10 220.45 6.68
 8 6 -10 222.23 7.67
 -8 -6 10 228.93 7.73
 8 -6 -10 220.3 7.35
 8 -6 -10 221.61 7.04
 8 -6 -9 5.58 1.49
 -8 -6 9 5.54 1.54
 8 6 -9 5.27 1.6
 8 -6 -9 6.93 1.73
 8 -6 -9 4.79 1.38
 8 -6 -8 45.85 3.31
 -8 -6 8 42.38 3.48
 8 6 -8 51.16 3.91
 8 -6 -8 46.36 3.4
 8 -6 -7 2.48 1.25
 8 -6 -7 1.04 1.05
 -8 -6 7 2.68 1.24
 8 -6 -7 1.06 1.06
 8 6 -7 4.32 1.45
 8 6 -6 537.67 12.28
 -8 6 6 529.41 24.93
 8 -6 -6 537.83 11.83
 8 -6 -6 551.06 11.35
 -8 -6 6 531.05 11.73
 8 -6 -6 548.11 11.35
 8 -6 -6 528.17 10.57
 -8 -6 6 512.33 23.86
 -8 6 5 145.94 12.49
 8 -6 -5 130.87 5.86
 8 6 -5 123.97 12.06
 8 -6 -5 128.67 5.52
 -8 -6 5 121.68 5.58
 -8 -6 5 126.73 5.76
 8 -6 -5 133.66 5.77
 8 -6 -5 134.83 5.74
 8 6 -5 138.42 6.18
 8 6 -4 396.81 20.81
 8 -6 -4 379.31 9.6
 8 -6 -4 380.77 9.34
 -8 -6 4 362.25 9.47
 -8 -6 4 363.66 9.32
 8 -6 -4 389.97 9.66
 8 6 -4 389.3 10.19
 8 -6 -4 369.42 9.49
 8 -6 -3 5.15 1.43
 8 -6 -3 2.35 1.14
 8 -6 -3 3.32 1.4
 -8 -6 3 3.58 1.13
 8 -6 -3 2.79 1.34
 8 6 -3 -0.44 2.27
 8 6 -3 2.64 1.25
 8 -6 -2 1161.65 16.25
 8 -6 -2 1148.85 16.64
 8 -6 -2 1176.8 16.91
 8 -6 -2 1152.55 33.04
 8 6 -2 1135.61 17.11
 8 6 -2 1134.47 34.06
 8 -6 -1 85.66 4.53
 8 -6 -1 91.88 4.79
 8 -6 -1 86.59 9.24
 8 -6 -1 78.02 8.77
 8 6 -1 77.75 9.06
 8 -6 0 252.25 15.79
 8 -6 0 222.6 14.8
 8 6 0 220.63 15.22
 8 -6 1 362.69 9.2
 8 6 1 359.95 9.95
 8 -6 1 368.41 19.14
 8 -6 1 391.71 19.78
 8 6 1 352.38 9.61
 8 6 1 353.07 19.23
 8 6 2 147.86 6.38
 8 -6 2 150.39 6.04
 8 6 2 152.11 6.55
 8 -6 2 160.26 12.99
 8 -6 2 150.13 6.18
 8 -6 2 153.32 12.33
 8 -6 2 143.79 5.87
 8 6 2 154 13.15
 8 -6 3 90.98 4.77
 8 6 3 83.54 4.98
 8 -6 3 92.84 10.06
 8 -6 3 90.88 4.93
 8 -6 3 92.78 4.92
 8 6 3 84.91 4.88
 8 -6 3 84.37 9.3
 8 -6 3 88.6 4.7
 8 6 3 68.75 8.9
 8 6 4 111.41 5.4
 8 -6 4 106.09 5.15
 8 6 4 102.05 5.53
 8 -6 4 95.66 10.33
 8 -6 4 97.98 5.17
 8 -6 4 102.89 5.24
 8 -6 4 102.95 10.29
 8 -6 4 102.13 5.28
 8 -6 4 110.06 5.65
 8 6 4 100.91 5.43
 8 6 4 95.52 11.21
 8 6 5 1.37 1.26
 8 -6 5 1.87 1
 8 6 5 4.36 1.52
 8 -6 5 -3.81 2.38
 8 -6 5 -0.16 1.19
 8 6 5 -0.84 2.61
 8 6 5 6.66 3.14
 8 -6 5 2.84 1.43
 8 -6 5 1.97 1.01
 8 -6 5 4.29 1.6
 8 -6 5 4.48 2.96
 8 6 5 2.01 1.36
 8 -6 6 503.04 11.41
 8 6 6 532.65 12.8
 8 -6 6 481.66 22.98
 8 -6 6 524.22 12.08
 8 6 6 526.59 12.13
 8 -6 6 527.73 11.95
 8 -6 6 517.06 23.12
 8 -6 6 545.59 12.27
 8 -6 6 507.91 12.46
 8 6 6 532.27 12.65
 8 -6 6 517.95 11.04
 8 6 7 63.39 4.57
 8 -6 7 66.05 4.46
 8 -6 7 57.06 4.05
 8 -6 7 63.92 4.36
 8 -6 7 57.27 4.38
 8 6 7 64.78 4.6
 8 -6 7 61.47 3.96
 8 6 8 116.44 5.75
 8 6 8 118.72 6.18
 8 -6 8 126.11 5.9
 8 -6 8 114.78 5.81
 8 -6 8 118.74 6.1
 8 6 8 113.02 5.97
 8 -6 8 110.25 5.26
 8 -6 9 6.72 1.6
 8 6 9 7.56 1.68
 8 6 9 8.37 1.9
 8 -6 9 8.96 1.92
 8 -6 9 6.51 1.67
 8 6 9 7.63 2.02
 8 6 10 90.68 5.12
 8 6 10 92.53 4.76
 8 6 10 86.45 5.13
 8 -6 10 94.93 4.67
 8 -6 10 96.75 4.89
 8 -6 10 89.25 4.49
 8 6 11 22.28 2.25
 8 -6 11 25.89 2.29
 8 6 11 23.22 2.61
 8 -6 11 23.46 2.42
 8 -6 11 19.53 2.15
 8 -6 12 10.69 1.57
 8 6 12 10.72 1.82
 8 6 13 5.43 1.17
 8 -6 13 5.58 1.05
 8 6 13 4.29 1.19
 -8 -8 13 2.66 0.6
 -8 8 12 345.79 6.39
 -8 -8 12 343.16 6.72
 8 -8 -11 3.83 0.94
 -8 -8 11 4.93 1.23
 8 -8 -10 137.77 4.85
 8 8 -10 130.65 4.5
 -8 -8 10 131.78 5.29
 8 8 -9 67.58 3.66
 8 -8 -9 68.19 3.74
 -8 -8 9 70.57 4.15
 8 -8 -8 50.11 3.49
 -8 -8 8 43.07 3.45
 8 8 -8 50.73 3.41
 8 -8 -7 72.26 4.38
 8 -8 -7 74.76 4.28
 -8 -8 7 71.89 4.5
 8 8 -7 75.09 4.27
 8 -8 -6 524.01 11.85
 8 8 -6 557.03 11.86
 8 -8 -6 533.35 11.5
 -8 -8 6 536.75 12.05
 8 -8 -5 21.25 2.6
 -8 -8 5 18.36 2.5
 8 -8 -5 20.68 2.5
 8 8 -5 24.36 2.8
 8 -8 -5 18.84 2.56
 8 -8 -4 622.75 12.88
 8 -8 -4 595.81 12.44
 8 8 -4 629.44 13.01
 -8 -8 4 614.71 12.96
 8 -8 -4 618.05 12.61
 8 -8 -3 25.74 2.82
 8 -8 -3 26.05 2.76
 -8 -8 3 27.27 2.88
 8 -8 -3 22.7 2.7
 8 8 -3 19.56 2.5
 8 -8 -2 144.94 6.13
 8 -8 -2 130.93 5.98
 8 8 -2 131.62 6.52
 -8 -8 2 133.17 6.05
 8 -8 -2 136.72 6.16
 8 -8 -2 123.01 5.65
 8 8 -2 138.07 6.19
 8 -8 -1 118.66 5.48
 8 -8 -1 113.48 5.58
 8 8 -1 114.84 6.06
 8 8 -1 114.44 5.71
 8 -8 -1 114.56 5.77
 8 -8 -1 110.26 5.44
 8 -8 0 147.5 5.93
 8 -8 0 146.92 6.28
 8 8 0 142.15 6.72
 8 -8 0 133.92 5.77
 8 -8 0 152.82 6.58
 8 -8 0 143.02 6.16
 8 8 0 148.41 6.5
 8 -8 1 0.25 1.18
 8 -8 1 2.2 1.25
 8 -8 1 -0.36 1.06
 8 8 1 -1.29 1.28
 8 -8 1 -0.5 1.2
 8 -8 1 1.57 1.37
 8 8 1 1.7 1.25
 8 -8 2 -0.75 1.04
 8 8 2 2.28 1.46
 8 -8 2 1.25 1.19
 8 -8 2 -1.28 1.07
 8 8 2 2.31 1.21
 8 -8 3 159.89 6.39
 8 8 3 152.77 6.88
 8 -8 3 164.58 6.74
 8 -8 3 149.07 6.39
 8 -8 3 149.86 6.56
 8 8 3 145.41 6.51
 8 -8 4 192.3 7
 8 8 4 183.11 7.48
 8 -8 4 194.47 7.47
 8 -8 4 184.97 7.13
 8 -8 4 184.88 7.31
 8 8 4 179.32 7.43
 8 -8 4 185.38 6.51
 8 -8 5 73.78 4.28
 8 8 5 68.61 4.69
 8 -8 5 62.76 4.37
 8 -8 5 72.02 4.53
 8 -8 5 67.03 4.55
 8 8 5 71.36 4.78
 8 -8 5 70.67 4.06
 8 -8 6 87.96 4.57
 8 8 6 95.99 5.45
 8 -8 6 90.21 5.05
 8 -8 6 87.36 5
 8 -8 6 93.44 5.22
 8 8 6 92.61 5.28
 8 -8 6 83.6 4.38
 8 8 7 1.38 1.22
 8 -8 7 3.79 1.65
 8 -8 7 1.8 1.09
 8 -8 7 3.67 1.34
 8 8 7 1.83 1.46
 8 -8 7 2 1.03
 8 8 8 482.93 11.09
 8 -8 8 471 10.35
 8 -8 8 501.28 10.7
 8 8 8 478.09 11.22
 8 -8 8 462.99 9.55
 8 8 9 2.28 1.21
 8 -8 9 1.32 1.03
 8 8 9 -0.32 1.27
 8 8 10 107.58 4.7
 8 -8 10 104.4 4.21
 8 -8 11 24.09 1.83
 8 8 11 21.54 2.02
 8 -8 12 0.66 0.35
 8 8 12 1.66 0.77
 8 -10 -10 45.71 1.89
 8 10 -10 44.9 2.17
 8 -10 -9 1.35 0.69
 8 10 -9 1.3 0.65
 8 -10 -8 18.59 1.76
 8 10 -8 16.8 1.87
 8 -10 -7 5.24 1.19
 8 10 -7 3.21 1.21
 8 -10 -6 165.11 5.72
 8 -10 -6 161.91 5.5
 8 10 -6 156.91 5.92
 8 -10 -5 62 3.76
 8 -10 -5 65.47 3.74
 8 10 -5 58.81 3.89
 8 -10 -4 194.49 6.55
 8 -10 -4 204.4 6.56
 8 10 -4 194.92 6.99
 8 -10 -4 210.71 6.38
 8 -10 -3 16 2.15
 8 10 -3 16.92 2.23
 8 -10 -3 20.26 2.22
 8 -10 -3 15.63 2.03
 8 -10 -2 239.98 7.23
 8 -10 -2 232.59 7.13
 8 10 -2 236.24 7.84
 8 -10 -2 237.47 7.31
 8 -10 -1 6.51 1.51
 8 -10 -1 7.92 1.61
 8 10 -1 11.22 2.01
 8 -10 -1 8.6 1.78
 8 10 -1 7.35 1.35
 8 -10 0 68.17 3.88
 8 -10 0 68.9 3.78
 8 10 0 67.16 4.3
 8 -10 0 62.99 4.02
 8 -10 1 21.44 2.26
 8 10 1 25.1 2.68
 8 -10 1 24.84 2.69
 8 -10 1 27.69 2.64
 8 -10 2 50.25 3.25
 8 10 2 48.03 3.59
 8 -10 2 51.78 3.63
 8 -10 2 44.48 3.31
 8 10 3 17.54 2.21
 8 -10 3 17.42 2.22
 8 -10 3 17.55 2.22
 8 10 3 15.12 2.31
 8 10 4 40.03 3.07
 8 -10 4 39.74 2.98
 8 -10 4 37.47 2.94
 8 10 4 37.14 3.17
 8 10 5 5.47 1.35
 8 -10 5 2.87 1.11
 8 -10 5 3.73 1.28
 8 10 5 3.59 1.42
 8 10 6 255.67 6.75
 8 -10 6 251.93 6.33
 8 -10 6 271.51 6.93
 8 10 6 261.67 7.37
 8 10 7 8.41 1.29
 8 -10 7 8.31 1.3
 8 10 7 8.96 1.48
 8 -10 8 90.78 3.37
 8 10 8 90.27 3.7
 8 -10 9 1.75 0.57
 8 10 9 2.36 0.81
 8 -12 -4 45.9 1.87
 8 12 -3 19.24 1.38
 8 12 -2 65.77 2.53
 8 12 -2 74.4 3.03
 8 12 -1 3.73 0.73
 8 12 -1 3.96 0.92
 8 -12 0 25.49 1.7
 8 12 0 26.04 1.9
 8 -12 1 14.33 1.3
 8 12 1 13.95 1.44
 8 -12 2 8.69 1.05
 8 12 2 7.93 1.1
 8 -12 3 29.94 1.69
 8 12 3 30.39 1.85
 8 -12 4 10 0.95
 8 12 4 8.65 1
 -9 1 16 93.21 3.09
 9 1 -16 95.47 3.51
 9 -1 -16 93.96 3.35
 -9 1 15 9.63 1.47
 9 1 -15 9.19 1.61
 9 -1 -15 7.76 1.37
 -9 -1 14 5.52 1.44
 -9 1 14 4.81 1.45
 9 -1 -14 3.1 1.19
 9 1 -14 3.05 1.34
 9 -1 -14 4.09 1.26
 -9 -1 13 85.72 4.48
 -9 1 13 83.97 4.44
 9 -1 -13 82.52 4.4
 9 1 -13 83.52 4.78
 9 -1 -13 77.94 4.5
 9 1 -12 354.58 9.13
 -9 -1 12 347.23 9.11
 -9 1 12 356.35 9.25
 9 -1 -12 354.39 9.4
 9 1 -12 349.76 10.01
 9 -1 -12 349.18 9.67
 -9 -1 11 167.19 6.47
 -9 1 11 154.08 6.25
 9 1 -11 161.4 6.37
 9 -1 -11 160.33 6.52
 9 1 -11 162.41 7
 9 -1 -11 165.6 6.74
 9 -1 -11 164.02 5.95
 -9 -1 10 1057.51 15.86
 -9 1 10 1034.14 15.86
 9 1 -10 1020.07 15.87
 9 -1 -10 1028.43 16.21
 9 1 -10 1064.59 17.39
 9 -1 -10 1010.41 16.42
 9 1 -10 1037.14 14.98
 9 -1 -10 1049.56 15.15
 9 -1 -9 324.11 8.98
 -9 -1 9 313.39 8.45
 -9 1 9 307.43 8.42
 9 1 -9 326.65 20.54
 9 -1 -9 338.39 20.86
 9 1 -9 316.26 8.79
 9 1 -9 329.64 9.52
 9 -1 -9 328.49 9.1
 -9 1 9 300.98 19.4
 9 1 -9 331.57 8.57
 9 -1 -9 328.65 8.58
 9 -1 -8 1184.32 15.86
 9 1 -8 1141.06 16.22
 -9 -1 8 1150.98 15.56
 9 1 -8 1119.78 36.9
 9 -1 -8 1138.97 37.04
 9 -1 -8 1157.16 16.26
 9 1 -8 1181.26 17.25
 9 1 -8 1200.59 15.96
 9 1 -7 231.08 15.99
 9 -1 -7 230.93 15.91
 9 1 -6 565.84 24.02
 9 -1 -6 524.42 22.45
 9 1 -5 60.79 7.64
 9 -1 -5 63.18 7.73
 9 1 -4 617.44 23
 9 -1 -4 619.95 22.11
 9 -1 -3 -0.84 1.75
 9 -1 -3 4.27 2.26
 9 1 -3 1.64 1.58
 9 1 -3 2.72 1.48
 9 1 -2 1071.32 28.31
 9 -1 -2 1022.99 26.01
 9 1 -2 1104.36 23.48
 9 -1 -2 1109 24.56
 9 -1 -1 476.24 17.14
 9 1 -1 472.22 16.04
 9 -1 -1 447.72 16.15
 9 1 -1 490.87 18.66
 9 -1 0 2111.46 34.69
 9 1 0 2050.4 34.89
 9 -1 0 2153.27 36.35
 9 1 0 2037.46 29.78
 9 1 0 2167.05 38.55
 9 1 1 246.9 12.69
 9 -1 1 267.56 13.42
 9 1 1 259.81 11.53
 9 1 1 268.21 13.58
 9 -1 1 271.07 12.19
 9 1 2 2416.57 40.86
 9 1 2 2389.03 40.77
 9 1 2 2306.74 36.88
 9 -1 2 2346.25 35.42
 9 1 3 354.27 16.21
 9 -1 3 361.66 16.71
 9 1 3 398.29 17.04
 9 -1 3 358.3 15.59
 9 1 3 343.16 15.16
 9 -1 3 389.77 14.52
 9 1 4 180.98 12.03
 9 -1 4 193.08 12.68
 9 1 4 192.11 12.29
 9 -1 4 168.32 11.32
 9 1 4 171.81 11.41
 9 1 5 283.35 15.42
 9 1 5 260.55 14.97
 9 -1 5 291.64 15.85
 9 -1 5 286.1 15.53
 9 1 5 270.74 15.07
 9 1 6 323.35 17.26
 9 -1 6 331.16 17.4
 9 1 6 310.72 16.84
 9 -1 6 332.92 17.63
 9 1 6 332.65 17.45
 9 1 7 22.36 2.62
 9 1 7 21.86 2.53
 9 1 7 20.85 4.43
 9 1 7 14.81 4.08
 9 -1 7 9.52 3.3
 9 -1 7 24.63 5.65
 9 1 7 11.4 4.08
 9 -1 8 200.11 7.4
 9 1 8 197.29 7.6
 9 1 8 205.81 7.82
 9 1 8 182.95 13.97
 9 -1 8 187.96 13.68
 9 1 8 205.01 7.98
 9 1 8 194.82 6.85
 9 -1 8 193.92 14.71
 9 1 8 213.52 15.41
 9 1 8 175.09 13.27
 9 -1 9 29.53 2.96
 9 1 9 25.44 3.05
 9 1 9 31.48 5.8
 9 1 9 29.9 2.96
 9 -1 9 34.16 6
 9 -1 10 244.16 8.46
 9 1 10 251.6 8.87
 9 1 10 262.02 8.3
 9 -1 11 356.24 10.05
 9 1 11 359.46 10.4
 9 -1 11 338.26 9.99
 9 -1 11 363.28 9.26
 9 1 11 348.47 9.52
 9 1 12 266.21 8.66
 9 -1 12 264.15 8.49
 9 -1 12 258.58 7.23
 9 1 12 270.52 8.91
 9 -1 13 14.57 2.13
 9 1 13 11.48 2.01
 9 -1 14 128.18 4.87
 9 -1 14 119.4 4.75
 9 1 14 119.79 4.97
 9 -1 15 9.66 1.3
 9 -1 15 12.62 1.37
 9 1 15 11.53 1.46
 9 3 -16 117.99 3.37
 -9 3 15 85.46 3.35
 -9 -3 15 77.39 3.07
 9 -3 -15 79.31 3.33
 9 3 -15 78.83 3.54
 -9 3 14 53.55 3.14
 -9 -3 14 51.24 2.98
 9 -3 -14 46.56 3.06
 9 3 -14 56.79 3.48
 9 3 -13 -0.28 1.11
 -9 3 13 -0.51 1.11
 -9 -3 13 1.7 0.96
 9 -3 -13 0.19 1.1
 9 -3 -13 2.36 1.09
 -9 -3 12 0.75 1.16
 -9 3 12 2.89 1.4
 -9 -3 12 3.63 1.19
 9 -3 -12 0.61 1.15
 9 3 -12 2.69 1.48
 9 -3 -12 0.66 0.97
 9 -3 -11 1.19 1.12
 -9 -3 11 1.47 1.41
 -9 3 11 1.55 1.28
 -9 -3 11 1.05 1.13
 9 -3 -11 -0.3 1.08
 9 3 -11 0.38 1.06
 9 -3 -11 -0.77 1.05
 9 -3 -10 226.91 7.2
 9 -3 -10 229.63 7.7
 -9 -3 10 218.98 7.36
 9 3 -10 215.25 8.15
 9 -3 -10 223.12 7.2
 9 -3 -9 160.4 6.35
 -9 -3 9 166.46 6.37
 9 3 -9 146.3 14.15
 9 3 -9 171.14 7.19
 -9 3 9 150.37 14.1
 -9 -3 8 914.97 14.26
 9 3 -8 828.95 32.23
 -9 -3 8 879.04 14.13
 9 -3 -8 863.55 14.2
 9 3 -8 875.46 15.69
 -9 3 8 909.11 33.92
 -9 3 7 8.16 3.63
 -9 -3 7 2.54 1.21
 -9 -3 7 1.14 0.83
 9 3 -7 4.45 3.19
 9 -3 -7 -3.98 2.77
 9 -3 -7 1.42 1.23
 9 3 -7 1.55 1.24
 9 3 -6 1597.74 42.3
 9 -3 -6 1651.28 40.14
 9 3 -5 -3.38 3.22
 9 -3 -5 -0.41 1
 9 3 -4 77.21 8.86
 9 -3 -4 86.86 7.59
 9 -3 -4 72.69 7.67
 9 3 -3 135.05 11.28
 9 -3 -3 133.76 9.62
 9 -3 -3 143.69 9.69
 9 -3 -2 426.74 16.93
 9 -3 -2 450.33 16.3
 9 3 -2 507 17.05
 9 3 -2 483.6 20.39
 9 3 -1 13.79 3.72
 9 -3 -1 14.03 3.65
 9 3 -1 12.15 3.04
 9 -3 0 689.29 22.52
 9 3 0 752.49 22.52
 9 3 0 745.76 24.85
 9 3 1 31.3 5.17
 9 -3 1 40.23 6.04
 9 3 1 40.77 5.83
 9 -3 2 291.46 15.49
 9 3 2 296.95 16.06
 9 3 2 331.7 16.11
 9 -3 3 10.33 3.98
 9 3 3 4.93 3.35
 9 3 3 11.15 3.56
 9 -3 4 1059.24 30.85
 9 3 4 1056.32 32.24
 9 3 4 1046.78 30.75
 9 -3 5 17.1 4.67
 9 3 5 20.25 4.73
 9 3 5 14 4.29
 9 3 6 42.97 3.56
 9 3 6 50.1 3.79
 9 -3 6 45.04 3.51
 9 -3 6 46.13 6.85
 9 3 6 44.74 7.07
 9 -3 6 50.08 3.65
 9 -3 6 49.05 3.71
 9 3 6 48.95 7.06
 9 3 7 21.65 5.86
 9 3 7 22.5 2.74
 9 3 7 13.82 2.33
 9 -3 7 19.77 2.6
 9 -3 7 17.83 2.37
 9 -3 7 20.03 4.31
 9 -3 7 20.05 2.54
 9 3 7 17.36 2.37
 9 3 7 21.12 5.49
 9 3 8 31.77 3.38
 9 3 8 30.45 6.16
 9 3 8 40.98 7.63
 9 3 8 34.79 3.55
 9 -3 8 38.32 3.24
 9 -3 8 33.71 3.22
 9 -3 8 35.69 6.27
 9 -3 8 40.49 3.52
 9 3 8 35.39 3.32
 9 3 8 33.92 7.02
 9 3 9 16.91 2.59
 9 3 9 18.04 2.81
 9 -3 9 20.46 2.5
 9 -3 9 17.59 2.56
 9 3 9 15.06 2.49
 9 3 10 294.97 9.52
 9 -3 10 303.68 8.76
 9 3 10 299.37 9.22
 9 3 11 11.44 2.17
 9 -3 11 16.34 2.23
 9 -3 11 10.56 1.82
 9 -3 11 13.45 2.14
 9 3 11 16.15 2.51
 9 3 12 439.59 10.73
 9 -3 12 445.09 9.08
 9 -3 12 445.44 10.32
 9 3 12 445.14 10.42
 9 3 13 2.34 1.25
 9 -3 13 0.09 0.96
 9 3 13 0.34 1.04
 9 -3 14 90.13 3.59
 9 3 14 102.6 4.3
 9 -3 14 98.48 3.87
 9 3 15 0.78 0.74
 9 -3 15 1.34 0.59
 9 -5 -15 15.45 1.29
 -9 5 15 13.7 1.16
 -9 -5 15 10.12 0.97
 9 5 -15 8.9 0.96
 9 -5 -14 73.71 3.26
 -9 5 14 68.15 2.99
 -9 -5 14 66.07 3.03
 9 5 -14 64.64 3.02
 -9 5 13 26.62 2.3
 -9 -5 13 23.97 2.2
 9 -5 -13 26.29 2.35
 9 5 -13 24.82 2.3
 -9 5 12 11.87 1.91
 -9 -5 12 13.86 1.88
 9 -5 -12 14.04 2
 9 5 -12 10.98 1.95
 9 -5 -12 15.62 1.78
 9 -5 -11 68.88 3.7
 -9 -5 11 63.76 4
 9 5 -11 71.58 4.42
 9 -5 -11 60.11 3.79
 -9 -5 10 165.81 6.53
 9 -5 -10 165.81 6.3
 9 5 -10 165.49 6.84
 -9 -5 9 309.8 8.98
 9 -5 -9 315.25 8.7
 9 5 -9 309.13 9.5
 9 -5 -8 1180.42 15.89
 -9 -5 8 1155.37 17.24
 9 -5 -8 1175.15 17.07
 9 5 -8 1191 18.61
 9 -5 -8 1159.36 16.33
 9 -5 -7 1.78 1.13
 -9 5 7 -0.93 1.65
 9 -5 -7 -1.04 1.08
 -9 -5 7 1.71 1.23
 9 -5 -7 2.86 1.33
 9 -5 -7 1.1 0.96
 9 5 -7 0.57 1.32
 -9 5 6 1484.34 42.15
 9 -5 -6 1538.69 19.88
 9 -5 -6 1539.17 18.38
 9 5 -6 1509.64 42.72
 9 -5 -6 1533.03 19
 -9 -5 6 1519.03 19.08
 9 -5 -6 1477.55 17.93
 9 5 -6 1524.72 20.65
 9 -5 -6 1447.38 17.22
 9 -5 -5 5.32 1.39
 9 -5 -5 3.2 1.24
 -9 5 5 -0.48 1.22
 9 5 -5 3.37 2.04
 -9 -5 5 0.35 1.01
 -9 -5 5 1.98 1.39
 9 -5 -5 -1.93 1.11
 9 5 -5 -1.97 1.06
 9 -5 -4 11.43 1.96
 9 -5 -4 10.07 1.67
 -9 5 4 10.08 3.59
 -9 -5 4 7.58 1.6
 9 -5 -4 10.06 1.84
 9 5 -4 7.49 3.49
 9 -5 -4 11.36 1.88
 9 5 -4 7.74 1.63
 9 -5 -3 44.82 6.47
 9 5 -3 39.94 6.65
 9 -5 -2 1306.92 34
 9 5 -2 1322.96 37.13
 9 -5 -1 804.07 26.97
 9 5 -1 795.61 28.55
 9 -5 0 1740.82 40.33
 9 5 0 1854.55 43.66
 9 5 1 19.37 4.46
 9 -5 1 19.55 4.85
 9 5 2 346.14 19.38
 9 -5 2 369.57 19.12
 9 -5 3 255.59 7.83
 9 5 3 257.22 8.39
 9 -5 3 260.07 8.3
 9 -5 3 270.43 8.15
 9 -5 3 258.65 7.67
 9 5 3 266.45 8.4
 9 5 3 254.18 16.97
 9 -5 3 266.07 16.62
 9 -5 4 43.81 3.38
 9 5 4 46.79 3.72
 9 5 4 45.08 3.73
 9 -5 4 41.64 3.65
 9 -5 4 39.22 3
 9 5 4 35.57 6.84
 9 -5 4 40.98 3.39
 9 -5 4 46.3 3.45
 9 5 4 46.57 3.63
 9 5 4 43.85 3.49
 9 -5 4 42.68 6.89
 9 -5 5 25.09 2.76
 9 5 5 24.12 2.83
 9 5 5 27.4 3
 9 5 5 32.64 7.15
 9 -5 5 26.86 2.77
 9 5 5 29.46 5.56
 9 -5 5 23.62 2.69
 9 -5 5 23.01 5.79
 9 -5 5 25.45 2.67
 9 -5 5 24.2 2.84
 9 5 5 32.21 3.1
 9 5 5 25.05 2.71
 9 -5 6 15.62 2.25
 9 5 6 16.33 2.47
 9 -5 6 14.93 2.43
 9 5 6 16.73 2.42
 9 -5 6 13.42 2.32
 9 5 6 19.4 5.2
 9 -5 6 12.92 2.15
 9 -5 6 11.52 2.22
 9 -5 6 14.14 4.77
 9 5 6 14.01 4.57
 9 5 6 15.18 2.3
 9 5 7 22.25 2.81
 9 5 7 18.83 2.76
 9 -5 7 23.31 2.78
 9 -5 7 24.73 2.81
 9 -5 7 26.09 2.8
 9 -5 7 25.55 2.95
 9 5 7 26.02 2.97
 9 5 8 11.46 2.37
 9 -5 8 16.97 2.45
 9 -5 8 11.08 2.09
 9 -5 8 12.41 2.14
 9 -5 8 15.94 2.61
 9 5 8 12.47 2.2
 9 -5 9 4.49 1.35
 9 5 9 5.4 1.75
 9 5 9 5.62 1.7
 9 -5 9 4.35 1.67
 9 -5 9 4.24 1.53
 9 -5 9 5 1.74
 9 5 9 5.68 1.66
 9 5 10 50.05 3.85
 9 5 10 51.75 4.05
 9 -5 10 52.38 3.58
 9 -5 10 54.56 3.88
 9 -5 10 57.35 3.78
 9 5 10 50.89 3.84
 9 5 11 149.36 5.98
 9 -5 11 143.6 5.73
 9 5 11 142.51 5.98
 9 5 12 155.59 5.57
 9 -5 12 151.69 5.35
 9 5 12 146.69 5.57
 9 5 13 18.33 1.95
 9 -5 13 21.49 1.87
 9 5 13 21.55 1.98
 9 5 14 94.34 3.2
 9 -5 14 99.8 3.09
 -9 7 13 5.96 1.08
 -9 -7 13 4.46 0.83
 9 -7 -12 88.51 3.44
 -9 7 12 90.9 3.64
 9 7 -12 83.53 3.29
 -9 -7 12 87.37 3.65
 9 -7 -11 107.01 3.97
 9 -7 -11 106.75 3.79
 9 -7 -11 106.42 4.11
 -9 -7 11 106.55 4.49
 -9 -7 11 108.13 4.54
 9 7 -11 105.45 4.23
 9 -7 -10 575.83 9.93
 9 7 -10 573.36 10.85
 -9 -7 10 582.16 11.19
 -9 -7 10 581.99 11.16
 9 -7 -10 554.8 9.78
 9 -7 -9 7.11 1.51
 -9 -7 9 5.95 1.58
 -9 -7 9 4.6 1.46
 9 -7 -9 6.58 1.34
 9 7 -9 5.97 1.56
 9 -7 -8 311.13 8.34
 -9 -7 8 296.96 8.73
 -9 -7 8 298.01 8.68
 9 7 -8 301.76 8.84
 9 -7 -8 287.79 7.34
 9 -7 -7 7.26 1.63
 -9 -7 7 8.79 1.88
 -9 -7 7 8.9 1.94
 9 7 -7 8.47 1.63
 9 -7 -6 260.97 8.09
 9 7 -6 273.53 8.77
 -9 -7 6 265.72 8.38
 9 -7 -6 259.49 8.48
 9 -7 -5 227 7.86
 9 -7 -5 228.82 7.63
 -9 -7 5 219.54 7.54
 9 -7 -5 223.77 7.62
 9 7 -5 217.82 7.88
 9 -7 -4 206.05 7.47
 9 -7 -4 195.65 7.08
 -9 -7 4 208.02 7.31
 9 -7 -4 197.37 7.25
 9 7 -4 206.7 7.69
 9 7 -3 206.38 7.66
 9 -7 -3 219.21 7.6
 9 -7 -3 212.44 7.48
 -9 -7 3 229.89 7.55
 9 -7 -3 234.56 7.93
 9 7 -2 133.68 12.71
 9 -7 -2 127.22 5.74
 9 -7 -2 136.22 6.05
 9 7 -2 130.55 6.41
 -9 -7 2 130.48 5.66
 9 -7 -2 123.95 5.81
 9 -7 -2 122.67 5.38
 9 7 -2 129.79 6.15
 9 -7 -1 103.38 5.1
 9 -7 -1 108.42 5.4
 9 7 -1 106.94 5.77
 9 -7 -1 98.18 4.84
 9 -7 -1 110.46 5.57
 9 -7 -1 106.96 5.07
 9 7 -1 98.63 5.35
 9 7 -1 104.65 11.38
 9 -7 0 426.49 9.91
 9 -7 0 437.76 10.7
 9 7 0 434.43 11.54
 9 -7 0 427.28 10.36
 9 -7 0 480.32 11.49
 9 -7 0 438.65 10.33
 9 -7 0 430.5 22.37
 9 7 0 422.02 11
 -9 -7 0 387.6 20.51
 9 7 0 411.28 22.4
 9 -7 1 134.72 5.41
 9 -7 1 137.71 6.08
 9 7 1 132.83 6.4
 9 -7 1 138.77 6.16
 9 -7 1 147.79 6.41
 9 -7 1 132.43 5.82
 9 -7 1 135.78 13.21
 9 7 1 141.88 6.45
 9 7 1 149.61 13.59
 9 -7 2 1114.55 17.05
 9 7 2 1092.98 18.3
 9 -7 2 1059.77 17.01
 9 -7 2 1067.55 16.5
 9 7 2 1074.08 17.73
 9 -7 3 394.92 10.12
 9 7 3 409.63 11.2
 9 7 3 410.01 11.11
 9 -7 3 395.39 10.68
 9 -7 3 394.19 10.14
 9 -7 3 397.16 10.16
 9 -7 3 396.56 10.89
 9 -7 4 336.17 9.42
 9 7 4 334.61 10.2
 9 -7 4 338.93 9.89
 9 -7 4 352.42 9.48
 9 -7 4 349.58 9.61
 9 -7 4 317.72 9.86
 9 7 4 334.98 10.12
 9 7 4 331.84 9.92
 9 -7 5 0.08 1.11
 9 7 5 1.12 1.35
 9 -7 5 1.45 1.48
 9 -7 5 -0.86 0.83
 9 -7 5 2.72 1.29
 9 -7 5 -0.25 1.51
 9 7 5 -0.48 1.42
 9 -7 6 3.43 1.21
 9 7 6 1.85 1.35
 9 -7 6 -0.02 1.21
 9 -7 6 2.54 1.31
 9 -7 6 2 1.19
 9 -7 6 0.21 1.43
 9 7 6 1.26 1.45
 9 7 7 240.37 7.73
 9 7 7 240.27 8.45
 9 -7 7 240.7 8.03
 9 -7 7 236.4 7.97
 9 -7 7 248.37 8.54
 9 7 7 243.44 8.41
 9 7 8 148.13 5.88
 9 7 8 148.92 6.6
 9 -7 8 149.76 6.09
 9 -7 8 160.62 6.34
 9 7 8 148.36 6.43
 9 7 9 12.31 1.7
 9 7 9 12.73 2.16
 9 -7 9 12.24 2.02
 9 -7 9 11.71 1.88
 9 7 9 11.82 2.12
 9 -7 10 457.16 8.91
 9 -7 10 457.42 9.34
 9 7 10 442.51 9.75
 9 -7 11 11.76 1.48
 9 7 11 9.87 1.57
 9 -7 12 219.37 4.95
 9 7 12 215.59 5.35
 9 9 -11 8.59 1
 -9 9 11 11.1 1.13
 9 -9 -10 36.65 2
 9 9 -10 39.48 2.41
 -9 -9 10 38.03 2.2
 9 -9 -9 -0.18 0.62
 9 9 -9 1.8 1
 -9 -9 9 0.48 0.72
 9 -9 -8 143.67 4.96
 9 9 -8 143.37 5.5
 -9 -9 8 139.48 5.02
 9 -9 -7 9.29 1.66
 9 9 -7 10.9 1.98
 -9 -9 7 10.76 1.76
 9 9 -7 11.26 1.6
 9 -9 -6 59.06 3.64
 9 9 -6 60.76 4.02
 -9 -9 6 61.45 3.72
 9 9 -6 66.41 3.62
 9 -9 -5 20.88 2.45
 9 -9 -5 20.89 2.38
 9 9 -5 16.54 2.26
 9 9 -5 21.39 2.32
 9 -9 -4 35.77 3.11
 9 -9 -4 40.22 3.22
 9 9 -4 39.11 3.46
 9 -9 -4 38.48 3.13
 9 9 -4 38.39 2.99
 9 -9 -3 2.01 1.36
 9 -9 -3 2.06 1.2
 9 9 -3 2.45 1.48
 9 -9 -3 2.59 1.24
 9 9 -3 3.55 1.29
 9 -9 -2 28.04 2.74
 9 -9 -2 27.26 2.77
 9 9 -2 32 3.23
 9 9 -2 28.86 2.8
 9 -9 -2 31.76 3.04
 9 -9 -1 97.45 4.79
 9 -9 -1 104.73 5.15
 9 9 -1 101.99 5.55
 9 -9 -1 105.03 5.32
 9 9 -1 105.1 5.16
 9 -9 0 257.99 7.49
 9 -9 0 249.54 7.83
 9 9 0 258.01 8.66
 9 -9 0 258.16 7.49
 9 -9 0 280.85 8.6
 9 -9 0 272.4 8.06
 9 -9 0 264.44 7.92
 9 9 0 269.9 8.28
 9 -9 1 9.35 1.66
 9 -9 1 9.38 1.79
 9 9 1 9.21 1.88
 9 -9 1 9.23 1.87
 9 -9 1 9.38 1.87
 9 -9 1 7.57 1.72
 9 -9 1 8.13 1.7
 9 9 1 7.85 1.68
 9 -9 2 630.37 12.14
 9 9 2 627.78 13.25
 9 -9 2 605.34 11.99
 9 -9 2 653.77 12.89
 9 -9 2 597.53 11.94
 9 -9 2 594.41 11.93
 9 -9 3 19.26 2.21
 9 9 3 22.63 2.75
 9 -9 3 21.78 2.59
 9 -9 3 20.24 2.51
 9 -9 3 19.6 2.41
 9 -9 3 22.33 2.54
 9 9 3 22.39 2.72
 9 -9 4 296 8.1
 9 9 4 311.95 9.12
 9 -9 4 305.37 8.56
 9 -9 4 335.32 8.77
 9 -9 4 315.14 8.53
 9 -9 4 307.7 8.6
 9 9 4 316.57 9.17
 9 9 5 74.93 4.41
 9 -9 5 72.92 4.2
 9 -9 5 73.72 3.98
 9 -9 5 77.46 4.27
 9 -9 5 76.48 4.3
 9 9 5 70.12 4.3
 9 9 6 18.53 2.21
 9 -9 6 20.04 2.38
 9 -9 6 19.93 2
 9 -9 6 21.79 2.29
 9 9 6 17.67 2.33
 9 9 7 199.82 6.48
 9 -9 7 209.53 6.25
 9 9 7 201.14 6.6
 9 9 8 28.67 2.37
 9 -9 8 29.21 2.26
 9 9 8 29.1 2.47
 9 -9 9 13.71 1.49
 9 9 9 16.51 1.72
 9 -9 10 107.95 3.14
 9 9 10 113.84 3.57
 9 -11 -7 3.28 0.69
 9 11 -7 3.23 0.72
 9 -11 -6 40.79 2.09
 9 11 -6 36.87 2.12
 9 -11 -5 3.18 0.81
 9 11 -5 3.43 0.93
 9 -11 -4 0.82 0.74
 9 11 -4 -0.34 0.71
 9 -11 -3 46.82 2.6
 9 11 -3 46.01 2.83
 9 -11 -2 26.91 2.04
 9 11 -2 29.3 2.33
 9 -11 -1 94.01 3.66
 9 11 -1 104.28 4.22
 9 -11 -1 105.14 4.03
 9 11 0 91.29 3.94
 9 -11 0 95.74 3.97
 9 11 0 90.33 4.04
 9 -11 0 89.69 3.53
 9 11 1 16.15 1.79
 9 -11 1 15 1.72
 9 11 1 15.5 1.86
 9 11 2 54.52 2.92
 9 -11 2 56.49 2.96
 9 11 2 53.76 3.05
 9 11 3 1.22 0.79
 9 -11 3 0.99 0.76
 9 11 3 0.15 0.85
 9 -11 4 96.73 3.41
 9 11 4 101.09 3.84
 9 -11 5 9.88 1.05
 9 11 5 11.27 1.32
 9 11 6 22.82 1.6
 10 0 -16 218.07 4.62
 -10 0 15 0.15 0.9
 10 0 -15 0.92 0.82
 -10 0 14 277.6 7
 10 0 -14 276.76 7.44
 -10 0 13 0.38 1.12
 10 0 -13 0.14 1.24
 -10 0 12 20.54 2.55
 10 0 -12 19.39 2.32
 10 0 -12 18.21 2.41
 10 0 -11 1.23 1.18
 -10 0 11 0.14 1.16
 10 0 -11 -1.76 1.42
 10 0 -11 -0.9 1.24
 10 0 -10 69.66 4.38
 -10 0 10 66.28 4.17
 10 0 -10 68.77 4.52
 10 0 -10 76 4.29
 10 0 -9 0.79 1.24
 -10 0 9 3.15 1.19
 10 0 -9 0.8 1.22
 10 0 -9 0.87 1.05
 10 0 -8 200.69 7.12
 -10 0 8 204.14 6.68
 10 0 -8 199.15 16.07
 10 0 -8 202.71 7.27
 10 0 -8 209.52 6.96
 10 0 -7 0.39 1.33
 -10 0 7 1.1 0.99
 10 0 -7 -1.28 1.55
 10 0 -7 0.71 1.39
 10 0 -6 239.51 16.26
 10 0 -5 -0.06 1.56
 10 0 -4 362 18.34
 10 0 -3 2.35 1.14
 10 0 -3 -0.27 1.1
 10 0 -2 4479.74 60.04
 10 0 -2 4523.85 51.63
 10 0 -1 1.59 2.08
 10 0 -1 -0.57 0.94
 10 0 0 642.22 21
 10 0 0 593.18 20.61
 10 0 1 -0.69 1.89
 10 0 1 4.34 2.14
 10 0 2 688.24 22.98
 10 0 2 654.98 20.6
 10 0 2 672.79 21.75
 10 0 3 1.08 1.05
 10 0 3 -0.21 1
 10 0 4 2406.02 44.2
 10 0 4 2477.23 42.89
 10 0 5 -0.78 2.46
 10 0 5 -1.69 2.08
 10 0 5 1.93 2.25
 10 0 6 2925.96 27.79
 10 0 6 2986.71 54.97
 10 0 6 2902.57 53.46
 10 0 7 0.49 1.08
 10 0 7 2.18 1.97
 10 0 7 4.71 2.44
 10 0 8 17.86 2.51
 10 0 8 15.7 2.34
 10 0 8 12.58 3.94
 10 0 8 14.87 4.16
 10 0 9 0.36 1.43
 10 0 10 38.32 3.62
 10 0 11 -1.38 1.46
 10 0 12 26.16 2.79
 10 0 12 25.97 2.48
 10 0 13 3.11 1.17
 10 0 14 74.71 3.56
 10 0 15 -0.12 0.53
 10 0 15 -0.8 0.59
 -10 2 16 41.09 1.78
 10 2 -16 39.87 1.93
 -10 2 15 -0.3 0.83
 10 2 -15 0.98 0.84
 10 -2 -14 71.11 3.55
 -10 2 14 69.77 3.47
 10 2 -14 76 3.95
 -10 -2 13 29.32 2.61
 -10 2 13 31.63 2.73
 -10 -2 13 31.87 2.47
 10 -2 -13 30.78 2.74
 10 2 -13 33.85 3.05
 10 -2 -13 29.64 2.64
 -10 -2 12 525.75 10.79
 -10 2 12 526.27 10.83
 -10 -2 12 538.65 10.42
 10 -2 -12 529.79 11.26
 10 2 -12 534.25 11.97
 10 -2 -12 507.93 10.88
 10 -2 -12 535.48 9.81
 10 -2 -11 7.73 1.69
 -10 -2 11 6.5 1.61
 -10 2 11 7.16 1.73
 10 -2 -11 6.85 1.78
 10 2 -11 5.18 1.67
 10 -2 -11 3.14 1.22
 10 -2 -10 31.93 3.06
 -10 -2 10 34.01 3.1
 -10 2 10 32.53 3.03
 10 2 -10 31.22 3.21
 10 -2 -10 36.3 3.15
 10 -2 -10 40.96 3.2
 10 -2 -9 137.56 5.74
 -10 -2 9 142.41 5.81
 10 -2 -9 124.66 5.77
 10 2 -9 134.72 6.33
 10 -2 -9 125.35 5.55
 10 -2 -8 2.22 1.38
 -10 -2 8 -1.53 0.97
 10 -2 -8 1.98 1.06
 10 2 -8 -0.97 2.4
 10 -2 -8 2.55 2.65
 10 -2 -8 1.29 1.09
 10 2 -8 -0.67 1
 10 2 -7 1.93 1.22
 -10 -2 7 0.61 1
 10 -2 -7 0.06 0.8
 10 2 -7 2.85 2.65
 10 -2 -7 -1.72 2.69
 10 -2 -7 -0.27 0.77
 10 2 -7 1.2 1.09
 10 2 -6 831.61 31.24
 10 -2 -6 818.73 29.33
 10 2 -6 866.23 13.8
 10 2 -5 224.03 15.66
 10 -2 -5 228.68 14.74
 10 2 -4 1991.23 45.01
 10 -2 -4 1964.2 40.91
 10 -2 -3 13.42 2.89
 10 2 -3 13.78 3.84
 10 -2 -3 11.3 3.43
 10 2 -2 1069.94 31
 10 2 -2 1142.96 26.06
 10 -2 -2 1054.61 27.33
 10 -2 -2 1057.78 26.77
 10 2 -1 26.2 4.59
 10 -2 -1 25.06 4.22
 10 2 -1 19.92 4.42
 10 -2 -1 31.45 4.89
 10 2 0 2.23 2.02
 10 -2 0 -2.8 1.43
 10 2 0 1.15 2.02
 10 2 1 31.9 5.27
 10 -2 1 26.44 5.07
 10 2 1 21.36 4.65
 10 2 1 26.45 3.97
 10 -2 2 87.18 8.63
 10 2 2 97.81 9.44
 10 2 2 91.44 7.92
 10 2 2 88.36 8.68
 10 2 3 33.7 5.56
 10 -2 3 35.05 5.69
 10 2 3 33.29 5.94
 10 2 3 34.28 5.12
 10 2 4 592.56 23.49
 10 -2 4 588.92 23.56
 10 2 4 583.02 23.95
 10 2 4 551.71 21.66
 10 2 5 55.78 7.68
 10 -2 5 48.94 7.38
 10 2 5 60.37 8.19
 10 2 5 71.81 8.25
 10 2 6 379.73 19.98
 10 2 6 408.13 10.81
 10 2 6 415.66 10.87
 10 -2 6 405.27 10.52
 10 -2 6 395.3 20.41
 10 -2 6 435.58 10.24
 10 2 6 444.16 21.8
 10 2 6 390.69 20.1
 10 -2 7 15.34 2.09
 10 2 7 13.5 2.19
 10 2 7 16.29 2.52
 10 -2 7 15.23 4.96
 10 2 7 10.3 3.51
 10 -2 7 16.88 2.3
 10 2 7 20.14 5.04
 10 -2 7 15.18 2.2
 10 2 7 18.47 4.8
 10 -2 8 1057.72 16.35
 10 2 8 1091.1 18.58
 10 2 8 1123.48 18.94
 10 -2 8 1112.79 17.01
 10 -2 8 1090.96 16.71
 10 2 8 1044.03 35.02
 10 2 8 1052.37 16.24
 10 -2 9 2.38 1.4
 10 2 9 3.96 1.69
 10 -2 9 1.14 1.31
 10 -2 9 -0.07 0.52
 10 2 9 3.13 1.27
 10 -2 10 44.24 3.49
 10 2 10 43.71 3.82
 10 -2 10 38.63 3.32
 10 -2 10 40.48 3.37
 10 2 10 38.93 3.26
 10 2 11 30.4 3.1
 10 -2 11 29.13 2.76
 10 -2 11 33.06 2.91
 10 2 11 30.45 2.86
 10 2 12 1.57 1.44
 10 -2 12 3.79 1.24
 10 -2 12 3.59 1.26
 10 2 13 84.32 4.32
 10 -2 13 81.34 3.99
 10 -2 14 220.97 5.59
 10 2 14 207.65 5.8
 10 2 15 0.15 0.55
 10 -2 15 -0.44 0.5
 -10 4 15 10.88 1.13
 10 4 -15 10.32 1.13
 -10 4 14 153.55 4.52
 -10 -4 14 138.03 4.04
 10 -4 -14 151.61 4.68
 10 4 -14 144.1 4.71
 -10 4 13 14.12 1.85
 -10 -4 13 13.26 1.66
 10 -4 -13 14.35 1.93
 10 4 -13 13.88 1.83
 -10 4 12 206.52 6.52
 -10 -4 12 224.44 6.69
 10 -4 -12 220.96 6.9
 10 4 -12 202.53 7.03
 10 -4 -12 215.61 5.87
 -10 4 11 37.19 3.1
 -10 -4 11 40.75 3.12
 10 -4 -11 40.18 3.17
 10 4 -11 37.38 3.33
 10 -4 -11 42.52 3.07
 10 -4 -10 42.8 3.17
 -10 -4 10 36.1 3.04
 10 4 -10 41.63 3.68
 10 -4 -10 37.72 3.24
 -10 -4 9 11.67 2.01
 10 -4 -9 11.92 1.99
 10 4 -9 11.83 2
 10 -4 -8 164.54 6.15
 -10 -4 8 170.28 6.48
 10 -4 -8 164.75 6.35
 10 4 -8 166.06 7.05
 -10 4 7 2.21 1.78
 -10 -4 7 2.04 1.22
 10 -4 -7 0.45 1.03
 10 4 -7 2.78 3.96
 10 -4 -7 1.96 1.26
 10 4 -7 0.35 0.87
 10 4 -6 26.48 5.61
 -10 4 6 22.8 5.49
 10 -4 -6 24.1 2.69
 -10 -4 6 20.3 2.33
 10 -4 -6 22.39 2.2
 10 4 -6 22.74 2.63
 10 -4 -5 43.97 3.17
 -10 4 5 49.34 7.37
 -10 -4 5 41.28 3.06
 10 -4 -5 43.36 3.39
 10 4 -5 46.83 7.68
 10 -4 -5 42.6 3.02
 10 4 -5 43.02 3.53
 10 -4 -4 1179.18 16.92
 10 4 -4 1178.28 17.31
 -10 4 4 1154.12 34.53
 10 4 -3 23.11 5.79
 10 -4 -3 16.36 4.37
 10 -4 -2 1238.36 32.5
 10 4 -2 1265.93 36.43
 10 4 -1 85.37 8.32
 10 -4 -1 81.56 8.35
 10 4 -1 80.97 9.26
 10 4 0 30.35 6.02
 10 -4 0 47.75 7.01
 10 4 0 44.11 6.19
 10 -4 1 -0.85 1.46
 10 4 1 -2.62 1.73
 10 -4 2 71.36 8.21
 10 4 2 53.93 8.15
 10 4 2 60.12 7.63
 10 -4 3 175.88 6.59
 10 4 3 171.88 6.78
 10 -4 3 183.55 7.12
 10 -4 3 168.15 6.37
 10 4 3 180.68 6.71
 10 -4 3 163.18 12.94
 10 4 3 177.08 14.09
 10 4 3 145.21 12.32
 10 -4 4 727.03 13.6
 10 -4 4 736.43 27.97
 10 4 4 748.91 14.35
 10 4 4 732.52 14.23
 10 -4 4 706.61 14.18
 10 -4 4 725.38 13.53
 10 -4 4 748.21 13.19
 10 4 4 711.79 13.52
 10 4 4 757.46 29.87
 10 4 4 749.83 13.46
 10 4 4 738.13 27.93
 10 -4 5 28.1 2.87
 10 4 5 21.57 2.75
 10 4 5 26.11 2.95
 10 -4 5 23.47 2.83
 10 4 5 23.5 5.61
 10 -4 5 24.43 2.75
 10 -4 5 26.42 2.72
 10 -4 5 28.21 2.99
 10 4 5 26.47 2.81
 10 -4 5 25.27 5.63
 10 4 5 19.82 5.56
 10 4 5 22.79 2.61
 10 4 6 1195.28 19.08
 10 4 6 1188.45 18.93
 10 -4 6 1186.94 18.39
 10 -4 6 1190.97 17.93
 10 -4 6 1254.27 18.33
 10 -4 6 1236.91 18.66
 10 -4 6 1220.45 36.74
 10 4 6 1204.62 39.35
 10 4 6 1202.58 17.87
 10 4 6 1209.14 37.64
 10 4 7 4.34 1.52
 10 4 7 1.56 1.48
 10 -4 7 2.93 1.64
 10 -4 7 3.69 1.71
 10 -4 7 4.42 1.38
 10 -4 7 3.19 1.4
 10 4 7 4.68 1.49
 10 4 8 798.75 16.04
 10 4 8 798.14 16.16
 10 -4 8 819.25 14.79
 10 -4 8 815.16 14.73
 10 -4 8 803.91 14.86
 10 -4 8 787.54 14.96
 10 4 8 793.01 14.78
 10 4 9 14.03 2.31
 10 4 9 15.4 2.57
 10 -4 9 14.92 2.22
 10 -4 9 13.88 2.2
 10 -4 9 11.58 2.05
 10 4 9 11.98 2.18
 10 4 10 31.31 3.22
 10 -4 10 27.25 2.69
 10 -4 10 30.88 2.92
 10 -4 10 25.47 2.72
 10 4 10 26.14 2.66
 10 4 11 18.12 2.35
 10 -4 11 24.9 2.42
 10 -4 11 24.58 2.51
 10 4 11 21.31 2.39
 10 4 12 132.22 5.31
 10 -4 12 127.54 4.96
 10 4 12 122.74 4.93
 10 -4 13 110.97 4.09
 10 4 13 104.85 4.35
 10 4 14 21.59 1.7
 10 -4 14 21.62 1.54
 -10 6 14 87.01 2.6
 -10 6 13 0.19 0.79
 -10 -6 13 -0.51 0.53
 10 6 -13 0.42 0.67
 10 -6 -13 0.06 0.64
 -10 6 12 242.74 6.17
 -10 -6 12 228.54 5.85
 -10 -6 12 235.95 6.09
 10 -6 -12 234.2 5.95
 10 6 -12 236.52 6.21
 10 -6 -12 228.45 5.07
 10 -6 -11 0.98 0.97
 10 6 -11 0.01 0.88
 -10 -6 11 -0.2 0.85
 -10 -6 11 -0.62 0.82
 10 -6 -11 -0.96 0.96
 -10 -6 10 94.93 4.59
 -10 -6 10 99.86 4.65
 10 -6 -10 87.46 4.22
 10 6 -10 88.64 4.7
 10 -6 -9 0.17 0.8
 -10 -6 9 -0.31 0.96
 -10 -6 9 0.1 0.97
 10 -6 -9 -0.89 1.04
 10 6 -9 0.35 1.01
 10 -6 -8 5.3 1.33
 -10 -6 8 5.57 1.62
 -10 -6 8 6.13 1.4
 10 -6 -8 6.85 1.5
 10 6 -8 4.35 1.47
 10 -6 -7 -0.68 0.95
 -10 -6 7 -0.11 0.89
 10 -6 -7 0.64 1.12
 10 -6 -7 -1.42 0.84
 10 6 -7 1.05 1.19
 10 -6 -6 909.16 14.68
 -10 -6 6 890.46 14.65
 10 -6 -6 876.4 14.85
 10 6 -6 911.52 16.13
 10 -6 -5 11.8 2.08
 10 -6 -5 5.89 1.54
 -10 -6 5 8.93 1.67
 10 6 -5 3.57 1.34
 10 6 -4 748.26 30.56
 10 -6 -4 695.85 13.65
 10 -6 -4 715.74 13.3
 10 -6 -4 734.39 14.1
 10 -6 -4 727.23 13.79
 10 6 -4 735.11 14.44
 10 -6 -3 0.68 1.03
 10 -6 -3 2.16 1.14
 10 6 -3 0.4 0.95
 10 -6 -3 0.65 1.12
 10 6 -3 4.31 2.71
 10 -6 -3 -0.31 1.38
 10 6 -3 1.56 1.38
 10 6 -2 994.3 34.59
 10 -6 -2 989.45 15.65
 10 -6 -2 1013.95 16.02
 10 6 -2 1011.58 17.2
 10 -6 -2 1011.95 16.33
 10 -6 -2 974.43 32.34
 10 -6 -2 982.05 16.45
 10 6 -2 1009.87 16.84
 10 -6 -1 393.54 10.38
 10 -6 -1 370.06 9.41
 10 -6 -1 383.71 9.93
 10 6 -1 399.04 10.75
 10 6 -1 400.08 10.6
 10 -6 -1 377.94 9.56
 10 -6 -1 388.84 10.15
 10 -6 -1 407.51 21.34
 10 -6 -1 389.43 9.25
 10 6 -1 389.25 21.65
 10 -6 0 -0.23 0.76
 10 -6 0 2.69 1.44
 10 6 0 -0.74 0.81
 10 -6 0 -0.07 1.03
 10 -6 0 2.98 1.22
 10 6 0 2.08 2.91
 10 -6 0 3.27 1.54
 10 -6 0 0.27 0.64
 10 6 0 2.95 1.98
 10 6 0 1.38 1.18
 10 -6 1 31.29 6.27
 10 -6 1 33.1 3.16
 10 6 1 27.09 2.94
 10 -6 1 28.8 2.98
 10 -6 1 32.16 3.04
 10 6 1 21.42 5.34
 10 -6 1 28.93 2.68
 10 6 1 27.9 3.05
 10 6 1 27.32 5.63
 10 -6 2 392.14 10.18
 10 6 2 382.41 10.71
 10 -6 2 380.98 21.26
 10 -6 2 389.44 10.39
 10 -6 2 407.84 10.27
 10 -6 2 394.19 9.66
 10 6 2 395.06 10.73
 10 6 2 417.13 21.56
 10 6 2 381.76 21.77
 10 6 3 132.63 6.07
 10 -6 3 138.92 6.12
 10 6 3 129.3 6.3
 10 -6 3 129.44 6.18
 10 -6 3 138.62 6.02
 10 -6 3 137.4 6.05
 10 -6 3 126 5.68
 10 6 3 134.66 6.31
 10 6 3 132.18 12.38
 10 -6 4 97.96 5.22
 10 6 4 94.01 5.3
 10 6 4 98.48 5.56
 10 -6 4 91.88 5.35
 10 -6 4 103.56 5.05
 10 -6 4 101 5.34
 10 -6 4 95.01 5.02
 10 -6 4 95.45 5.47
 10 6 4 101.18 5.56
 10 6 4 100.04 5.37
 10 -6 5 66.25 4.26
 10 6 5 64.65 4.43
 10 6 5 59.07 4.39
 10 -6 5 62.86 4.4
 10 -6 5 72.61 4.07
 10 -6 5 65.71 4.34
 10 -6 5 71.12 4.43
 10 -6 5 67.24 4.66
 10 6 5 62.98 4.31
 10 -6 6 960.76 16.07
 10 6 6 968.74 16.89
 10 6 6 1003.22 17.64
 10 -6 6 1027.67 16.97
 10 -6 6 1002.66 16.51
 10 -6 6 1005.86 16.22
 10 -6 6 1052.71 17.94
 10 6 6 993.34 16.69
 10 6 7 27.86 3.06
 10 6 7 23.47 2.9
 10 -6 7 24.2 2.91
 10 -6 7 27.55 2.98
 10 -6 7 22.62 2.71
 10 -6 7 23.51 3.02
 10 6 7 24.34 2.87
 10 6 8 168.93 6.7
 10 6 8 155.03 6.81
 10 -6 8 169.14 6.55
 10 -6 8 173.45 6.65
 10 6 8 166.11 6.7
 10 6 9 6.3 1.5
 10 6 9 8.72 1.81
 10 -6 9 8.37 1.67
 10 -6 9 6.15 1.69
 10 6 9 9.5 1.91
 10 6 10 0.75 0.94
 10 -6 10 1.58 1.25
 10 -6 10 1.1 0.99
 10 6 10 1.5 1.08
 10 6 11 94.51 4.01
 10 -6 11 100.08 4.14
 10 6 11 91.65 4.1
 10 6 12 2.43 0.91
 10 -6 12 2.99 0.84
 10 6 12 2.42 0.9
 10 -6 13 2.5 0.62
 -10 8 12 112.01 2.98
 10 -8 -11 0.11 0.56
 -10 8 11 1.84 0.82
 -10 -8 11 0.9 0.55
 10 8 -11 0.21 0.39
 10 -8 -10 44.41 2.29
 10 8 -10 46.12 2.78
 -10 -8 10 41.62 2.48
 10 8 -10 40.45 2.32
 10 -8 -9 1.66 0.86
 -10 -8 9 1.11 0.86
 10 8 -9 0.71 0.82
 10 -8 -8 25.94 2.25
 -10 -8 8 26.79 2.42
 10 8 -8 24.95 2.31
 10 -8 -7 27.22 2.49
 -10 -8 7 26.58 2.42
 10 8 -7 25.42 2.51
 10 -8 -6 187.64 6.51
 10 8 -6 184.83 7.12
 -10 -8 6 176.46 6.2
 10 8 -6 180.54 6.57
 10 -8 -5 6.38 1.56
 10 8 -5 6.52 1.78
 -10 -8 5 7.3 1.52
 10 8 -5 5.01 1.45
 10 -8 -4 523.45 11.58
 10 -8 -4 562.63 11.79
 10 8 -4 542.51 12.6
 10 -8 -4 528.6 11.54
 10 8 -4 536.74 11.72
 10 -8 -3 40.44 3.39
 10 -8 -3 38.18 3.28
 10 8 -3 42.34 3.66
 10 -8 -3 43.88 3.55
 10 8 -3 44.01 3.59
 10 -8 -2 586.51 12.14
 10 -8 -2 570.8 12.16
 10 8 -2 588.86 13.3
 10 -8 -2 603.85 12.69
 10 8 -2 600.14 12.75
 10 -8 -1 3.75 1.41
 10 -8 -1 3.74 1.57
 10 8 -1 3.88 1.61
 10 -8 -1 4.12 1.61
 10 -8 -1 3.41 1.24
 10 8 -1 3.55 1.42
 10 -8 0 52.4 3.53
 10 -8 0 55.13 3.91
 10 8 0 54.73 4.13
 10 -8 0 56.54 3.79
 10 -8 0 54.09 3.92
 10 -8 0 53.29 3.6
 10 8 0 54.95 4.01
 10 -8 1 48.97 3.7
 10 8 1 48.13 3.94
 10 -8 1 44.14 3.46
 10 -8 1 42.37 3.59
 10 -8 1 43.09 3.32
 10 8 1 45.79 3.62
 10 -8 2 64.31 4.17
 10 8 2 63.41 4.46
 10 -8 2 58.95 4.09
 10 -8 2 64.21 4.19
 10 -8 2 62.03 3.95
 10 -8 2 62.4 4.3
 10 8 2 59.94 4.2
 10 -8 3 96.74 5.02
 10 8 3 90.09 5.22
 10 -8 3 91.08 5.02
 10 -8 3 99.19 5.05
 10 -8 3 90.01 4.74
 10 -8 3 86.6 4.96
 10 8 3 90.17 5.1
 10 -8 4 1034.62 15.85
 10 8 4 992.24 16.78
 10 -8 4 1028.84 16.32
 10 -8 4 1065.56 15.75
 10 -8 4 1028.32 15.67
 10 -8 4 995.17 16.44
 10 8 4 1010.29 16.43
 10 -8 5 2.53 1.22
 10 8 5 4.13 1.49
 10 -8 5 4.05 1.36
 10 -8 5 3.73 1.46
 10 -8 5 3.98 1.19
 10 -8 5 5.87 1.75
 10 8 5 2.75 1.51
 10 8 6 126.81 5.85
 10 -8 6 131.13 5.65
 10 -8 6 120.65 5.22
 10 -8 6 131.61 5.81
 10 8 6 121.49 5.62
 10 8 7 20.23 2.47
 10 -8 7 21.21 2.44
 10 -8 7 19.35 2.21
 10 8 7 17.74 2.28
 10 8 8 48.3 3.32
 10 -8 8 52.86 3.3
 10 -8 8 55.38 3.27
 10 8 8 51.59 3.34
 10 8 9 14.03 1.8
 10 -8 9 15.31 1.7
 10 8 9 11.77 1.72
 10 -8 10 0.18 0.63
 10 8 10 -1.02 0.83
 10 -8 11 12.84 1.09
 10 8 11 11.1 1.07
 10 -10 -8 11.93 1.15
 10 10 -8 12.25 1.27
 10 -10 -7 13.52 1.42
 10 10 -7 11.96 1.48
 10 -10 -6 83.53 3.46
 10 10 -6 77.34 3.63
 10 -10 -5 12.9 1.56
 10 10 -5 10.65 1.65
 10 -10 -4 552.25 9.6
 10 10 -4 570.71 8.89
 10 -10 -3 3.81 1.21
 10 10 -3 2.49 1.24
 10 10 -3 4.3 1.02
 10 -10 -2 204.13 6.12
 10 10 -2 216.51 6.81
 10 -10 -2 201.42 6.21
 10 10 -2 218.35 6.01
 10 -10 -1 82.93 3.94
 10 10 -1 79.41 4.25
 10 -10 -1 84.64 4.13
 10 -10 0 5.64 1.31
 10 10 0 4.11 1.31
 10 -10 0 1.87 1.05
 10 -10 1 56.29 3.23
 10 10 1 51.63 3.4
 10 -10 1 54.56 3.36
 10 10 1 50.79 3.34
 10 -10 2 137.4 4.83
 10 10 2 147.5 5.49
 10 -10 2 149.35 5.25
 10 10 2 151.09 5.51
 10 10 3 16.02 1.95
 10 -10 3 15.04 1.81
 10 -10 3 16.4 1.83
 10 10 3 15.5 1.99
 10 10 4 166 5.44
 10 -10 4 159.89 4.91
 10 -10 4 169.75 5.17
 10 10 4 166.08 5.47
 10 10 5 7.52 1.32
 10 -10 5 8.42 1.3
 10 10 5 7.11 1.33
 10 10 6 139.04 4.28
 10 -10 6 148.65 4.32
 10 10 6 148.18 4.56
 10 -10 7 5.5 0.9
 10 10 7 6.18 1.03
 10 -10 8 9.11 0.89
 -11 1 15 0.3 0.77
 11 1 -15 0.5 0.81
 -11 -1 14 2.02 1.06
 -11 1 14 1.59 0.88
 11 1 -14 2.29 1.1
 11 -1 -14 2.95 0.94
 -11 -1 13 40.9 2.95
 -11 1 13 46.01 3.04
 11 1 -13 43.94 3.26
 11 -1 -13 40.41 2.98
 -11 -1 12 47.52 3.32
 -11 1 12 46.31 3.32
 11 -1 -12 46.98 3.43
 11 1 -12 46.85 3.55
 11 -1 -12 41.86 3.2
 11 -1 -12 45.1 2.95
 11 -1 -11 5.19 1.53
 -11 -1 11 7.03 1.74
 -11 1 11 3.85 1.54
 11 -1 -11 3.74 1.51
 11 1 -11 6.19 1.7
 11 -1 -11 5.95 1.55
 -11 -1 10 524.62 10.95
 -11 1 10 497.93 10.71
 11 -1 -10 504.09 11.49
 11 1 -10 471.9 11.72
 11 -1 -10 493.83 11.25
 11 -1 -10 508.33 10.73
 -11 -1 9 26.92 2.74
 -11 1 9 25.57 2.69
 11 -1 -9 27.22 2.86
 11 -1 -9 26.26 2.61
 11 1 -9 28.22 3.06
 11 -1 -9 26.08 2.91
 11 1 -9 28.2 2.83
 11 -1 -9 27.28 2.81
 -11 -1 8 1496.99 18.01
 11 1 -8 1498.56 45.64
 -11 1 8 1508.28 18.29
 11 -1 -8 1511.22 44.92
 11 -1 -8 1512.62 18.91
 11 -1 -8 1523.54 19.83
 11 1 -8 1523.7 20.24
 11 -1 -8 1482.3 19.11
 11 1 -8 1509.63 18.91
 11 -1 -8 1518.66 18.88
 11 -1 -7 134.37 5.7
 11 1 -7 115.02 12.39
 -11 -1 7 138.48 5.35
 -11 1 7 133.27 5.33
 11 -1 -7 117.42 12.44
 11 -1 -7 128.82 5.73
 11 1 -7 132.75 5.94
 11 1 -7 137.17 5.8
 11 -1 -7 130.65 5.64
 11 -1 -6 214.74 6.97
 11 1 -6 208.13 16.15
 -11 -1 6 202.79 6.25
 11 -1 -6 191.81 14.9
 -11 1 6 197.51 6.18
 11 -1 -6 199.94 6.93
 11 -1 -6 210.19 7.01
 11 1 -6 205 7.18
 11 1 -6 205.74 6.92
 11 -1 -5 93.66 4.58
 11 1 -5 81.7 10.15
 11 -1 -5 71.89 9.22
 11 1 -5 95.08 4.63
 11 1 -4 5.31 3.15
 11 -1 -4 -2.34 2.44
 11 1 -3 268.31 16.47
 11 -1 -3 255.37 15.29
 11 1 -2 743.59 26.7
 11 -1 -2 723.07 24.66
 11 1 -2 734.92 21.93
 11 -1 -2 744.15 22.87
 11 -1 -1 9.52 2.99
 11 -1 -1 6.56 2.42
 11 1 -1 4.59 2.66
 11 1 -1 6.64 2.5
 11 -1 0 2183.42 40.4
 11 1 0 2268.89 41.77
 11 -1 0 2360.13 43.32
 11 1 0 2296.21 44.92
 11 -1 1 346.87 15.71
 11 1 1 350.37 17
 11 -1 1 300.62 16
 11 1 1 338.96 17.31
 11 1 2 2405.29 45.97
 11 -1 2 2377.99 46.17
 11 1 2 2368.93 40.81
 11 1 2 2412.17 46.03
 11 1 3 246.02 15.22
 11 -1 3 256.98 15.58
 11 1 3 256 14.34
 11 1 3 257.36 15.34
 11 1 4 124.09 11.15
 11 1 4 140.7 6.12
 11 -1 4 141.8 12.03
 11 1 4 137.49 10.97
 11 1 4 140.73 11.69
 11 -1 5 57.27 3.88
 11 1 5 66.23 4.3
 11 1 5 53.2 7.81
 11 1 5 62.99 4.18
 11 -1 5 60.16 8.34
 11 1 5 76.2 8.46
 11 1 5 66.5 7.81
 11 -1 6 128.22 5.92
 11 1 6 126.69 6.15
 11 1 6 128.3 6.04
 11 1 6 105.01 10.93
 11 -1 6 122.28 11.56
 11 1 6 108.82 11.01
 11 -1 7 58.33 4.04
 11 -1 7 58.95 4.14
 11 1 7 48.6 4.02
 11 1 7 55.73 4.17
 11 1 7 63.84 9.08
 11 -1 7 61.13 4.15
 11 1 7 43.18 7.27
 11 -1 7 50.15 7.62
 11 -1 8 304.81 9.18
 11 1 8 312.19 9.66
 11 1 8 305.58 9.78
 11 -1 8 314.48 8.96
 11 -1 9 82.86 4.85
 11 1 9 84.03 5.11
 11 -1 10 300.1 8.84
 11 1 10 304.13 9.38
 11 -1 10 290.92 8.67
 11 -1 10 314.2 8.79
 11 1 11 7.25 1.8
 11 -1 11 5.08 1.57
 11 -1 11 5.02 1.48
 11 1 12 225.98 7.15
 11 -1 12 202.39 6.39
 11 -1 12 206.56 6
 11 1 12 212.41 7.02
 11 1 12 212.6 6.01
 11 -1 13 94.68 4.04
 11 1 13 89.11 4.09
 11 1 14 17.9 1.65
 11 -1 14 21.16 1.68
 -11 3 15 13.76 1.23
 11 3 -15 11.79 1.21
 -11 3 14 1.58 0.87
 11 3 -14 1.03 0.8
 -11 3 13 32.76 2.47
 11 -3 -13 28.34 2.45
 11 3 -13 34.49 2.78
 -11 3 12 118.4 4.91
 11 -3 -12 120.49 5.17
 11 3 -12 128.82 5.6
 11 -3 -12 113.94 4.31
 -11 3 11 117.33 5.13
 11 -3 -11 116.5 5.37
 11 3 -11 108.95 5.49
 11 -3 -11 125.82 4.98
 -11 -3 10 201.28 6.76
 -11 3 10 200.1 6.85
 11 -3 -10 217.07 7.4
 11 3 -10 212.56 7.74
 11 -3 -10 206.16 6.77
 11 -3 -9 12.19 2.04
 -11 -3 9 11.1 1.95
 11 -3 -9 12.13 2.02
 11 -3 -9 10.35 2.06
 11 3 -9 9.64 2.04
 -11 -3 8 628.99 11.71
 11 -3 -8 618.84 12.11
 11 -3 -8 622.65 12.49
 11 3 -8 659.38 13.73
 11 3 -7 133.41 13.26
 -11 -3 7 122.57 5.18
 11 -3 -7 104.65 11.17
 11 -3 -7 125.44 5.63
 11 -3 -7 114.96 5.32
 11 3 -7 127.76 6.07
 -11 3 7 128.53 13.16
 11 3 -6 855.78 33.31
 -11 -3 6 837.81 12.72
 11 -3 -6 847.2 14.54
 11 -3 -6 823.16 13.79
 11 3 -6 859.24 15.33
 11 3 -5 197.94 15.62
 11 -3 -5 212.5 7.36
 11 -3 -5 200.8 6.61
 11 3 -5 232.44 7.84
 11 3 -4 64.16 9.26
 11 3 -4 70.1 4.05
 11 -3 -4 65.4 4.14
 11 3 -4 67.84 4.24
 11 -3 -3 483.36 19.64
 11 3 -3 514.89 24.12
 11 -3 -3 500.36 11.02
 11 3 -2 617.19 25.76
 11 -3 -2 653.32 23.27
 11 3 -1 34.37 5.09
 11 3 -1 33.66 5.86
 11 -3 -1 28.15 4.96
 11 3 0 1998.23 40.81
 11 -3 0 1977.72 42.35
 11 3 0 1959.64 45.03
 11 3 1 344.38 17.65
 11 -3 1 346.6 18.23
 11 3 1 338.12 18.95
 11 -3 2 1658.81 19.66
 11 3 2 1639.74 20.49
 11 -3 2 1700.15 21.22
 11 -3 2 1707.24 41.07
 11 3 2 1670.13 42.53
 11 -3 3 3.74 1.23
 11 3 3 6.07 1.55
 11 3 3 5.31 1.55
 11 -3 3 6.88 1.79
 11 -3 3 7.54 4.1
 11 3 3 5.31 3.15
 11 -3 3 2.68 1.21
 11 3 3 13.9 1.31
 11 3 3 6.69 3.69
 11 3 3 8.61 3.93
 11 3 4 43.35 7.45
 11 -3 4 46.02 3.59
 11 3 4 45.99 3.7
 11 3 4 42.92 3.53
 11 -3 4 41.45 3.69
 11 3 4 38.73 7.32
 11 -3 4 43.76 3.51
 11 -3 4 42.12 6.61
 11 -3 4 45.14 3.26
 11 3 4 44.63 3.38
 11 3 4 56.08 7.21
 11 3 5 68.33 9.12
 11 3 5 64.03 4.47
 11 3 5 68.97 4.54
 11 -3 5 65.09 4.44
 11 -3 5 57.82 4.03
 11 -3 5 68.26 4.1
 11 -3 5 63.57 8.42
 11 -3 5 67.42 4.33
 11 3 5 74.86 9.58
 11 3 5 77.84 9.01
 11 3 6 5.3 1.54
 11 3 6 0.85 1.5
 11 3 6 9.23 2.09
 11 -3 6 4.68 1.8
 11 3 6 7.29 3.46
 11 -3 6 4.73 1.55
 11 -3 6 -7.63 3.19
 11 -3 6 7.19 1.48
 11 -3 6 2.7 1.44
 11 3 6 -7.71 3.25
 11 3 7 0.79 0.87
 11 3 7 1.24 1.03
 11 -3 7 1.66 1.3
 11 -3 7 1.75 1.27
 11 -3 7 -0.26 1.34
 11 3 8 428.85 11.8
 11 3 8 466.27 12.09
 11 -3 8 472.66 11.22
 11 -3 8 465.15 11.05
 11 -3 8 456.3 11.03
 11 -3 8 476.27 11.11
 11 3 8 422.77 10.2
 11 3 9 2.24 1.29
 11 3 9 2.67 1.56
 11 -3 9 3.18 1.32
 11 -3 9 2.17 1.32
 11 -3 9 0.76 1.2
 11 3 9 1.19 1.13
 11 3 10 495.19 11.59
 11 -3 10 494.7 10.65
 11 -3 10 474.25 10.8
 11 3 10 469.46 10.17
 11 3 11 2.36 1.21
 11 -3 11 -0.55 0.93
 11 -3 11 -0.19 0.94
 11 3 12 49.9 3.31
 11 -3 12 42.97 2.7
 11 -3 12 47.92 3.04
 11 3 13 2.18 1.07
 11 -3 13 2.49 0.87
 11 3 14 17.96 1.5
 11 -3 14 17.74 1.37
 -11 5 14 27.12 1.61
 11 5 -14 20.74 1.39
 -11 5 13 2.46 0.95
 11 -5 -13 2.94 0.99
 11 5 -13 2.17 0.76
 -11 5 12 55.86 3.11
 -11 -5 12 50.97 2.78
 11 -5 -12 53.96 3.08
 11 5 -12 54.95 3.25
 11 -5 -12 51.6 2.59
 11 -5 -11 0.56 1.02
 -11 5 11 0.2 1.05
 -11 -5 11 -0.55 0.76
 11 -5 -11 -0.11 0.99
 11 5 -11 -0.81 0.99
 11 -5 -10 45.48 3.16
 -11 -5 10 45.51 3.15
 11 -5 -10 41.19 3.1
 11 5 -10 50.02 3.65
 -11 -5 9 4.34 1.35
 11 -5 -9 6.02 1.54
 11 5 -9 5.2 1.66
 -11 -5 8 126.7 5.45
 11 -5 -8 128.83 5.36
 11 -5 -8 118.39 5.23
 11 5 -8 127.03 6.13
 11 -5 -7 7.43 1.54
 -11 -5 7 3.51 1.38
 11 -5 -7 3.34 1.27
 11 -5 -7 7.06 1.45
 11 5 -7 5.9 1.59
 11 -5 -6 10.08 1.82
 11 -5 -6 5.13 1.43
 11 5 -6 5.82 1.56
 11 -5 -6 5.54 1.42
 11 -5 -5 2.44 1.21
 11 -5 -5 1.7 1.19
 11 5 -5 -1.07 1.05
 11 -5 -4 115.3 5.62
 11 5 -4 120.31 12.33
 11 -5 -4 112.85 5.25
 11 5 -4 110.92 5.52
 11 5 -4 110.28 5.65
 11 -5 -3 4.82 1.46
 11 5 -3 5.05 1.33
 11 -5 -3 2.26 2.2
 11 5 -3 -1.01 3.15
 11 -5 -3 2.42 1.32
 11 5 -3 2.73 1.39
 11 5 -2 84.64 10.2
 11 -5 -2 78.93 4.47
 11 5 -2 80.21 4.74
 11 -5 -2 79.95 4.81
 11 -5 -2 71.01 8.76
 11 -5 -2 80.52 4.63
 11 5 -2 79.2 4.73
 11 -5 -1 2.15 1.29
 11 5 -1 2.17 1.1
 11 -5 -1 -0.17 1.04
 11 -5 -1 -0.28 0.86
 11 -5 -1 0.99 1.06
 11 -5 -1 -2.11 2.16
 11 5 -1 2.59 3.29
 11 5 -1 1.35 1.09
 11 -5 0 210.3 7.3
 11 -5 0 206.19 15.09
 11 5 0 202.99 7.52
 11 -5 0 217.29 7.57
 11 -5 0 207.8 7.28
 11 -5 0 196.34 6.5
 11 -5 0 221.67 7.66
 11 5 0 206.74 7.54
 11 5 0 227.69 15.05
 11 5 0 211.7 16.12
 11 -5 1 163.36 13.67
 11 -5 1 168.86 6.59
 11 5 1 166.56 6.87
 11 -5 1 168.17 6.88
 11 -5 1 167.04 6.51
 11 -5 1 158.77 6.11
 11 -5 1 160 5.88
 11 -5 1 172.96 6.81
 11 5 1 155.26 6.5
 11 5 1 171.48 13.33
 11 5 1 144.89 13.61
 11 -5 2 368.21 9.79
 11 5 2 389.8 10.55
 11 -5 2 365.75 10.27
 11 -5 2 393.94 9.79
 11 -5 2 374.99 9.61
 11 -5 2 380.35 9.18
 11 -5 2 403.64 10.31
 11 5 2 376.3 10.15
 11 5 2 369.92 21.46
 11 5 2 364.92 20.02
 11 -5 2 358.41 20.26
 11 -5 3 142.06 6.22
 11 5 3 137.61 6.36
 11 5 3 139.45 6.45
 11 -5 3 125.77 6.12
 11 -5 3 125.36 5.49
 11 -5 3 127.4 5.83
 11 -5 3 128.65 5.49
 11 5 3 135.95 6.17
 11 5 3 132.61 13.12
 11 5 3 127.14 5.72
 11 5 3 131.44 12.64
 11 -5 3 124.29 12.32
 11 -5 4 465.8 11.4
 11 5 4 454.64 11.55
 11 5 4 473.4 11.9
 11 -5 4 459.65 11.67
 11 -5 4 451.18 9.94
 11 -5 4 450.77 10.97
 11 -5 4 471.33 10.7
 11 5 4 456.48 11.31
 11 5 4 456.86 10.86
 11 5 5 5.05 1.54
 11 -5 5 4.39 1.57
 11 5 5 5.5 1.75
 11 -5 5 7.04 1.87
 11 -5 5 6.37 1.86
 11 -5 5 6.3 1.48
 11 -5 5 5.01 1.57
 11 5 5 10.34 1.88
 11 5 6 51.24 4.13
 11 5 6 51.62 4.17
 11 -5 6 51.43 4.04
 11 -5 6 58.81 4.21
 11 -5 6 50.56 3.69
 11 -5 6 56.47 4.23
 11 5 6 51.45 3.79
 11 5 7 27.34 3.08
 11 5 7 29.69 3.25
 11 -5 7 31.45 3.16
 11 -5 7 32.74 3.2
 11 -5 7 27.63 2.76
 11 -5 7 32.39 3.14
 11 5 7 30.99 2.95
 11 5 8 207.7 7.56
 11 5 8 196.54 7.72
 11 -5 8 195.86 7.1
 11 -5 8 204.03 7.15
 11 -5 8 207.48 7.15
 11 -5 8 193.19 7.28
 11 5 8 191.14 6.91
 11 5 9 263.55 8.23
 11 5 9 260.22 8.48
 11 -5 9 264.82 7.73
 11 -5 9 271.1 7.85
 11 -5 9 245.7 7.51
 11 5 9 257.08 7.74
 11 5 10 418.55 9.72
 11 -5 10 412.55 8.59
 11 -5 10 398.5 8.97
 11 5 10 395.3 8.91
 11 5 11 6.38 1.37
 11 -5 11 6.84 1.31
 11 -5 12 240.88 5.66
 11 5 13 0.59 0.65
 11 -5 13 1.84 0.61
 -11 7 12 16.94 1.42
 11 7 -12 11.51 1.07
 11 -7 -11 1.23 0.76
 -11 7 11 1.16 0.87
 -11 -7 11 0.37 0.57
 11 7 -11 1.54 0.71
 -11 -7 10 177.81 4.94
 11 7 -10 189.69 5.62
 11 -7 -9 0.42 0.7
 11 7 -9 3.24 1.03
 -11 -7 9 0.87 0.74
 11 7 -9 0.96 0.97
 11 -7 -8 323.49 7.65
 -11 -7 8 316.01 7.6
 11 7 -8 310.86 8.43
 11 -7 -7 5.35 1.3
 11 7 -7 6.84 1.52
 -11 -7 7 6.16 1.45
 11 7 -7 5.77 1.56
 11 -7 -6 249.25 7.47
 11 7 -6 231.86 7.92
 -11 -7 6 236.86 6.98
 11 7 -6 235.01 7.8
 11 -7 -5 4.5 1.43
 11 7 -5 1.6 1.35
 -11 -7 5 0.98 1.01
 11 7 -5 2.38 1.27
 11 -7 -4 1.52 1.18
 11 7 -4 4.08 1.32
 11 7 -4 5.57 1.6
 11 -7 -3 1.24 1.22
 11 7 -3 0.03 1
 11 -7 -3 1.22 1.12
 11 7 -3 2.99 1.27
 11 -7 -2 91.06 4.97
 11 7 -2 95.4 5.39
 11 -7 -2 96.17 5.19
 11 7 -2 89.8 5.09
 11 -7 -1 12.35 2.09
 11 7 -1 12.43 2.2
 11 -7 -1 9 1.64
 11 -7 -1 11.65 2.03
 11 -7 -1 10.42 1.66
 11 7 -1 11.05 2.09
 11 -7 0 933.51 15.84
 11 7 0 954.62 16.9
 11 -7 0 912.06 15.15
 11 -7 0 959.94 16.12
 11 -7 0 947.33 14.43
 11 7 0 951.55 16.53
 11 7 1 197.01 7.03
 11 -7 1 187.28 7.12
 11 7 1 186.93 7.56
 11 -7 1 189.84 7.15
 11 -7 1 191.56 7.17
 11 -7 1 192.18 6.64
 11 7 1 195.61 7.6
 11 7 2 1309.43 18.1
 11 -7 2 1292.32 18.7
 11 7 2 1289.75 19.62
 11 -7 2 1271.06 18.61
 11 -7 2 1317.71 18.39
 11 -7 2 1337.87 17.55
 11 7 2 1307.36 19.44
 11 7 3 20.39 2.43
 11 -7 3 20.54 2.52
 11 7 3 20.86 2.86
 11 -7 3 15.82 2.4
 11 -7 3 21.17 2.47
 11 -7 3 20.08 2.39
 11 -7 3 18.8 2.61
 11 7 3 20.51 2.72
 11 7 3 18.14 2.45
 11 -7 4 170.4 6.67
 11 7 4 177.11 6.76
 11 7 4 165.7 7.1
 11 -7 4 160.41 6.73
 11 -7 4 166.14 6.16
 11 -7 4 173.17 6.4
 11 -7 4 165.96 6.99
 11 7 4 159.95 6.49
 11 7 5 1.17 0.9
 11 -7 5 1.24 1.26
 11 7 5 1.04 1.24
 11 -7 5 0.72 1.4
 11 -7 5 1.99 1.01
 11 -7 5 2.4 1.35
 11 -7 5 2.01 1.36
 11 7 5 1.05 1.03
 11 7 6 19.16 2.7
 11 -7 6 15.35 2.34
 11 -7 6 18.65 2.32
 11 -7 6 19.57 2.61
 11 7 6 20.26 2.4
 11 7 7 13.44 1.8
 11 7 7 9.97 1.93
 11 -7 7 12.34 2.05
 11 -7 7 11.91 1.77
 11 -7 7 14.12 2.26
 11 7 7 12.02 1.92
 11 7 8 161.99 5.55
 11 7 8 163.7 6.28
 11 -7 8 163.15 5.78
 11 -7 8 166.16 5.69
 11 7 8 158.57 5.77
 11 7 9 94.35 3.88
 11 7 9 100.59 4.56
 11 -7 9 102.43 4.2
 11 -7 9 100.59 4.12
 11 7 9 99.12 4.23
 11 7 10 221.91 4.96
 11 7 10 238.53 5.7
 11 7 11 6 0.88
 11 -7 11 8.98 1.07
 11 -9 -9 4.76 0.87
 11 -9 -9 3.09 0.64
 11 9 -9 4.38 0.86
 11 -9 -8 361.95 6.35
 11 9 -8 349.57 6.97
 11 -9 -7 0.97 0.76
 11 9 -7 0.9 0.87
 11 9 -7 2.58 0.89
 11 -9 -6 80.91 3.69
 11 9 -6 74.41 3.84
 11 9 -6 79.19 3.59
 11 -9 -5 89.07 4.09
 11 9 -5 82.67 4.22
 11 9 -5 85.05 3.9
 11 -9 -4 20.64 2.17
 11 9 -4 19.71 2.26
 11 9 -4 23.6 2.25
 11 -9 -3 254.24 7.19
 11 9 -3 264.82 7.87
 11 9 -3 264.49 7.36
 11 -9 -2 83.5 4.28
 11 9 -2 85.62 4.64
 11 -9 -2 83.52 4.39
 11 9 -2 85.92 4.35
 11 -9 -1 5.77 1.47
 11 9 -1 5.4 1.55
 11 -9 -1 6.31 1.66
 11 -9 -1 3.54 1.08
 11 9 -1 5.69 1.43
 11 -9 0 400.19 9.21
 11 9 0 412.69 10
 11 -9 0 399.85 9.4
 11 -9 0 395.64 9.14
 11 9 0 403.22 9.51
 11 -9 1 4.1 1.34
 11 9 1 6.92 1.73
 11 -9 1 4.68 1.3
 11 -9 1 4.21 1.38
 11 -9 1 3.09 1.26
 11 9 1 4.68 1.48
 11 9 1 2.54 1.16
 11 -9 2 737.05 12.18
 11 9 2 738.79 13.1
 11 -9 2 710.78 11.75
 11 -9 2 733.49 12.18
 11 -9 2 730.22 11.6
 11 -9 2 702.94 12.21
 11 9 2 707.41 12.3
 11 -9 3 33.17 2.71
 11 9 3 32.24 2.91
 11 -9 3 32.63 2.72
 11 -9 3 34.11 2.65
 11 -9 3 32.34 2.55
 11 -9 3 32.18 2.75
 11 9 3 30.43 2.72
 11 -9 4 70.92 3.65
 11 9 4 77.82 4.17
 11 -9 4 77.75 3.96
 11 -9 4 74.46 3.6
 11 -9 4 75.07 3.71
 11 -9 4 72.31 3.86
 11 9 4 71.02 3.84
 11 9 5 39.11 2.88
 11 -9 5 40.68 2.86
 11 -9 5 37.51 2.58
 11 9 5 36.98 2.73
 11 9 6 1.52 0.85
 11 -9 6 0.21 0.72
 11 -9 6 0.97 1.18
 11 9 6 1.04 0.82
 11 9 7 27.84 2.14
 11 -9 7 32.33 2.11
 11 9 7 28.93 2.09
 11 -9 8 198.02 4.5
 11 9 8 181.36 4.38
 11 -11 -4 23.93 1.46
 11 11 -4 22.5 1.45
 11 -11 -3 2.8 0.68
 11 11 -3 2.89 0.7
 11 -11 -2 29.5 1.72
 11 11 -2 28.51 1.79
 11 -11 -1 0.56 0.54
 11 11 -1 1.31 0.69
 11 11 -1 -0.23 0.55
 11 -11 0 132.19 3.46
 11 11 0 131.52 3.67
 11 11 1 8.36 1.09
 11 11 1 6.87 0.98
 11 11 2 39.69 2
 11 11 2 38.6 1.95
 11 11 3 7.47 0.91
 -12 0 14 148.12 4.33
 12 0 -14 137.32 4.29
 -12 0 13 -1.43 1.05
 12 0 -13 0.02 0.8
 -12 0 12 49.53 3.2
 12 0 -12 51.46 3.38
 -12 0 11 1.22 1.14
 12 0 -11 -0.42 1.01
 12 0 -10 106.38 4.79
 -12 0 10 104.48 4.87
 12 0 -10 96.87 5.06
 12 0 -10 105.19 4.89
 12 0 -9 1.27 1.38
 -12 0 9 1.24 1.23
 12 0 -9 0.62 1.06
 12 0 -9 0.7 1.12
 -12 0 8 36.16 2.93
 12 0 -8 34.32 3.11
 12 0 -8 37.53 3.27
 12 0 -7 0.09 1.01
 -12 0 7 -1.48 1.2
 12 0 -7 0.5 0.98
 12 0 -6 563.87 26.51
 12 0 -6 558.03 11.44
 12 0 -6 557.1 11.47
 12 0 -5 0.1 1.04
 12 0 -5 2.09 1.92
 12 0 -4 1012.74 33.8
 12 0 -4 1051.58 15.2
 12 0 -3 1.76 0.98
 12 0 -3 2.21 1.63
 12 0 -2 916.35 30.22
 12 0 -2 892.48 25.94
 12 0 -1 -3.57 2.93
 12 0 -1 -1.5 2.62
 12 0 0 60.25 7.51
 12 0 0 55.3 7.21
 12 0 1 2.15 1.9
 12 0 1 4.95 2.29
 12 0 2 345.97 9.26
 12 0 2 332.4 18.14
 12 0 2 340.73 17.29
 12 0 3 0.61 1.02
 12 0 3 -1.34 1.98
 12 0 4 666.25 13.25
 12 0 4 674.35 13.57
 12 0 4 665.87 26.7
 12 0 5 1.43 1.07
 12 0 5 7.92 2.84
 12 0 6 1518.5 20.88
 12 0 7 0.65 1.11
 12 0 7 -2.14 1.33
 12 0 7 -0.58 1.17
 12 0 8 7.77 1.77
 12 0 8 -1.83 1.12
 12 0 9 0.08 1.1
 12 0 10 332.1 9.13
 12 0 11 1.1 1.1
 12 0 11 1.14 1.14
 12 0 11 -0.62 1.09
 12 0 12 29.02 2.38
 12 0 12 32.78 2.34
 12 0 13 1.08 0.51
 12 0 13 0.97 0.8
 12 0 14 224.79 4.39
 -12 2 15 1.33 0.58
 12 2 -15 1.29 0.52
 -12 2 14 135.24 3.97
 12 2 -14 131.25 4.2
 -12 2 13 6.42 1.32
 12 2 -13 5.78 1.37
 -12 -2 12 74.24 3.71
 -12 2 12 77.88 3.84
 12 -2 -12 74.36 3.48
 12 -2 -11 2.73 1.24
 -12 -2 11 3.48 1.4
 -12 2 11 3.15 1.4
 12 -2 -11 2 1.3
 12 2 -11 3.62 1.39
 -12 -2 10 67.55 3.95
 -12 2 10 64.4 3.88
 12 -2 -10 66.61 4.21
 12 2 -10 68.73 4.43
 12 -2 -10 63.84 3.85
 -12 -2 9 75.16 4.17
 -12 2 9 72.48 4.19
 12 -2 -9 71.5 4.11
 12 -2 -9 79.93 4.64
 12 2 -9 77.66 4.78
 12 -2 -9 77.79 4.35
 -12 -2 8 78.78 4.14
 -12 2 8 77.91 4.3
 12 -2 -8 83.01 4.58
 12 -2 -8 80.41 4.68
 12 2 -8 76.36 4.72
 12 -2 -8 76.98 4.47
 12 -2 -7 61.39 4.01
 -12 -2 7 58.89 3.56
 -12 2 7 56.08 3.58
 12 -2 -7 61.88 4.1
 12 -2 -7 59.49 4.03
 12 2 -7 55.78 4.02
 12 -2 -6 208.06 7.13
 12 2 -6 204.48 16.6
 12 -2 -6 227.36 7.62
 12 -2 -6 202.1 7.05
 12 2 -6 207.75 7.48
 12 -2 -5 43.17 3.36
 12 -2 -5 46.18 3.61
 12 2 -5 45.69 3.53
 12 2 -5 37.61 7.07
 12 -2 -5 37.8 6.6
 12 2 -5 48.51 3.65
 12 -2 -4 893.28 14.28
 12 2 -4 872.34 32.8
 12 -2 -4 889.09 29.85
 12 -2 -4 907.56 15.13
 12 2 -4 924.05 15.08
 12 2 -4 936.82 14.72
 12 -2 -3 107.86 4.9
 12 2 -3 99.44 10.89
 12 2 -3 110.92 5.3
 12 -2 -3 108.87 5.22
 12 2 -3 113.14 5.23
 12 2 -3 110.15 5.05
 12 -2 -2 237.32 7.04
 12 2 -2 218.5 15.79
 12 2 -2 244.43 7.74
 12 -2 -2 247.27 7.77
 12 -2 -2 265.72 7.97
 12 -2 -2 237.15 14.01
 12 2 -1 32.66 2.93
 12 -2 -1 25.03 2.55
 12 2 -1 26.64 5.16
 12 2 -1 23.7 5.4
 12 -2 -1 33.72 5.69
 12 -2 -1 30.97 2.79
 12 2 0 474.25 20.52
 12 2 0 470.13 10.79
 12 -2 0 488.02 10.61
 12 -2 0 467.36 20.82
 12 -2 0 475.78 10.43
 12 2 0 510.09 23.29
 12 -2 1 432.34 9.92
 12 2 1 389.62 19.23
 12 2 1 432.8 10.53
 12 -2 1 435.88 10.09
 12 -2 1 398.72 19.89
 12 -2 1 433.82 9.92
 12 2 1 434.75 21.51
 12 -2 2 43.99 3.4
 12 2 2 45.84 3.61
 12 -2 2 42.66 3.26
 12 -2 2 43.35 6.94
 12 2 2 46.39 7.11
 12 2 2 39.11 7.03
 12 -2 2 48.27 3.35
 12 2 2 43.71 3.28
 12 -2 3 169.43 6.59
 12 2 3 147.58 12.85
 12 2 3 166.38 6.42
 12 2 3 168.69 6.89
 12 -2 3 164 6.4
 12 -2 3 150.91 12.91
 12 2 3 160.14 6.03
 12 2 3 176.06 14.01
 12 2 4 1807.14 22.54
 12 2 4 1766.76 44
 12 2 4 1852.82 21.8
 12 -2 4 1808.53 44.84
 12 2 4 1781.2 20.13
 12 2 4 1733.69 40.32
 12 2 4 1695.19 43.66
 12 2 5 9.52 1.94
 12 2 5 9.15 1.87
 12 -2 5 13.37 4.15
 12 -2 5 10.07 2.05
 12 2 5 19.34 4.66
 12 2 5 7.98 4.03
 12 -2 5 9.44 1.65
 12 -2 5 10.35 1.63
 12 2 5 23.13 5.07
 12 2 6 994.96 17.42
 12 2 6 1005.98 16.98
 12 -2 6 1007.71 17
 12 -2 6 979.75 15.42
 12 -2 6 1023.61 15.74
 12 2 7 2.32 1.29
 12 2 7 4.52 1.75
 12 -2 7 4.26 1.47
 12 -2 7 3.38 1.6
 12 -2 7 4.44 1.24
 12 2 8 512.66 12.22
 12 2 8 511.16 12.57
 12 -2 8 490.06 11.09
 12 -2 8 529.91 11.66
 12 -2 8 518.47 11.68
 12 -2 9 121.32 5.21
 12 2 9 119.74 5.89
 12 -2 9 117.45 5.21
 12 -2 9 122.99 5.62
 12 -2 9 121.43 5.45
 12 2 10 57.2 3.98
 12 -2 10 63.94 3.9
 12 -2 10 58.97 3.72
 12 2 11 -0.22 1.1
 12 -2 11 3.21 1.22
 12 -2 11 1.47 0.92
 12 2 12 134.95 4.99
 12 -2 12 125.14 4.24
 12 2 12 134.85 5.04
 12 2 12 121.23 4.06
 12 -2 12 131.75 4.64
 12 2 13 0.92 0.74
 12 -2 13 1.49 0.75
 12 -2 14 98.29 2.7
 -12 4 14 202.03 4.07
 12 4 -14 181.75 4.16
 -12 4 13 2.74 0.85
 12 4 -13 2.68 0.88
 -12 4 12 54.35 3
 12 -4 -12 51.07 3.02
 12 4 -12 48.86 3.09
 12 -4 -12 47.8 2.53
 -12 4 11 16.59 2.02
 12 -4 -11 16.45 2.08
 12 4 -11 17.67 2.23
 12 -4 -11 15.64 1.89
 12 4 -10 23.64 2.69
 -12 4 10 25.98 2.45
 12 -4 -10 22.93 2.43
 12 -4 -10 26.82 2.52
 12 -4 -9 56.49 3.69
 12 -4 -9 60.72 3.85
 12 4 -9 55.69 4
 12 -4 -8 141.39 5.89
 12 -4 -8 137.96 5.66
 12 -4 -8 135.25 5.7
 12 4 -8 144.08 6.42
 12 -4 -7 3.48 1.48
 12 -4 -7 1.95 1.2
 12 4 -7 1.25 1.39
 12 -4 -6 278.6 8.57
 12 -4 -6 262.59 7.67
 12 4 -6 280.11 8.95
 12 4 -5 167.68 6.21
 12 -4 -5 162.43 6.72
 12 -4 -5 155.69 5.85
 12 4 -5 158.31 6.72
 12 -4 -4 589.85 11.4
 12 4 -4 573.29 27.62
 12 4 -4 566.8 11.53
 12 -4 -4 576.07 12.55
 12 4 -4 566.83 12.46
 12 4 -3 126.14 12.51
 12 -4 -3 118.05 5.25
 12 4 -3 124.9 5.58
 12 4 -3 119.59 5.42
 12 -4 -3 121.61 5.81
 12 4 -3 123.63 5.84
 12 -4 -2 31.31 2.86
 12 -4 -2 25.84 5.1
 12 4 -2 25.87 2.7
 12 4 -2 30.98 2.84
 12 -4 -2 30.74 2.72
 12 -4 -2 31.27 2.97
 12 4 -2 29.52 5.99
 12 -4 -2 31.7 3.07
 12 4 -2 36.31 3.18
 12 4 -1 281.73 18.59
 12 -4 -1 294.47 8.46
 12 4 -1 293.64 8.62
 12 4 -1 295.64 8.55
 12 -4 -1 301.66 8.99
 12 -4 -1 287.5 8.72
 12 4 -1 305.12 8.97
 12 -4 -1 294.18 17.42
 12 -4 0 1.26 1.15
 12 4 0 2.52 0.98
 12 4 0 -0.84 0.87
 12 -4 0 1.93 1.19
 12 -4 0 0.75 1.66
 12 4 0 -0.43 1.97
 12 -4 0 0.53 0.99
 12 4 0 1.82 1.42
 12 -4 1 0.6 1.09
 12 4 1 3.03 1.29
 12 4 1 2.71 1.34
 12 -4 1 0.35 1.13
 12 -4 1 1.7 1.02
 12 -4 1 3.02 1.24
 12 4 1 0.08 1.6
 12 -4 1 1.31 1.14
 12 4 1 2.54 1.12
 12 -4 2 0.7 1.19
 12 4 2 0.71 1.13
 12 -4 2 -1.4 1.13
 12 -4 2 0.75 0.84
 12 4 2 1.37 1.49
 12 -4 2 1.54 1.18
 12 -4 2 2.4 1.28
 12 4 2 1.82 1.14
 12 4 3 163.67 13.91
 12 -4 3 167.86 6.79
 12 4 3 168.58 6.9
 12 -4 3 167.75 7.12
 12 -4 3 170.26 6.59
 12 -4 3 172.33 6.12
 12 -4 3 171.5 6.58
 12 4 3 166.96 6.65
 12 -4 4 14.92 2.46
 12 4 4 16.05 2.44
 12 4 4 16.67 2.37
 12 -4 4 20.25 2.72
 12 -4 4 16.76 2.4
 12 -4 4 15 1.98
 12 4 4 13.53 2.22
 12 4 5 1.05 1.18
 12 4 5 2.43 1.43
 12 -4 5 -1.77 1.53
 12 -4 5 0.18 1.25
 12 -4 5 0.32 0.84
 12 -4 5 -1.54 1.41
 12 4 6 727 14.94
 12 4 6 744.87 14.91
 12 -4 6 739.21 14.51
 12 -4 6 734.37 14.08
 12 -4 6 720.41 13.3
 12 -4 6 734.9 14.2
 12 4 7 27.19 3
 12 4 7 28.58 3.16
 12 -4 7 27.44 2.94
 12 -4 7 30.2 3.05
 12 -4 7 25.99 2.65
 12 -4 7 34.27 3.17
 12 4 8 344.55 9.78
 12 4 8 353.93 10.23
 12 4 8 354.73 10.16
 12 -4 8 355.5 9.41
 12 -4 8 349.43 9.27
 12 -4 8 331.48 8.86
 12 -4 9 4.2 1.38
 12 -4 9 5.03 1.53
 12 -4 9 2.99 1.24
 12 4 10 163.86 6.1
 12 -4 10 163.97 5.3
 12 -4 10 176.61 5.89
 12 -4 10 160.72 5.6
 12 4 11 7.1 1.46
 12 -4 11 7.03 1.3
 12 4 12 120.02 4.32
 12 -4 12 127.08 4.02
 12 4 13 0.76 0.5
 12 -4 13 0.02 0.37
 -12 6 12 79.85 2.92
 12 6 -12 75.26 2.93
 -12 6 11 17.69 1.74
 12 6 -11 14.72 1.67
 12 -6 -11 15.38 1.53
 12 -6 -10 16.07 1.79
 -12 6 10 17.93 1.89
 12 6 -10 13.4 1.84
 12 -6 -9 41.08 2.88
 12 6 -9 39.25 3.03
 12 6 -8 183.85 6.72
 12 -6 -7 32.68 2.63
 12 6 -7 32.61 2.86
 12 -6 -7 35.06 2.97
 12 6 -7 32.71 3.03
 12 -6 -6 77.43 4.13
 12 6 -6 76.42 4.43
 12 -6 -6 78.46 4.49
 12 6 -6 77.08 4.61
 12 -6 -5 147.09 5.81
 12 6 -5 136.06 6.04
 12 -6 -5 140.21 6.15
 12 6 -5 135.66 6.25
 12 -6 -4 156.65 6.14
 12 6 -4 149.48 6.44
 12 -6 -4 154.47 6.52
 12 6 -4 141.82 6.4
 12 -6 -3 4.91 1.54
 12 6 -3 7.16 1.92
 12 -6 -3 5.08 1.69
 12 6 -3 4.87 1.55
 12 -6 -2 86.22 4.74
 12 6 -2 84.86 5.01
 12 -6 -2 96.16 5.42
 12 6 -2 82.38 4.95
 12 -6 -1 499.55 11.35
 12 6 -1 490.83 11.77
 12 -6 -1 468.28 10.69
 12 -6 -1 499.78 11.64
 12 -6 -1 515.52 12.06
 12 6 -1 487.96 11.78
 12 -6 0 61.03 4.18
 12 6 0 69.1 4.56
 12 -6 0 61.08 4.09
 12 -6 0 61.97 4.14
 12 -6 0 61.31 4.29
 12 6 0 66.86 4.49
 12 -6 1 5.52 1.6
 12 6 1 5.07 1.6
 12 -6 1 3.27 1.67
 12 -6 1 6.84 1.69
 12 -6 1 5.09 1.36
 12 6 1 6.85 1.61
 12 -6 2 13.2 2.24
 12 6 2 15.04 2.18
 12 6 2 12.72 2.22
 12 -6 2 12.35 2.23
 12 -6 2 16.08 2.28
 12 -6 2 14.42 1.93
 12 6 2 14.56 2.29
 12 6 2 12.91 1.97
 12 6 3 1.05 1.01
 12 -6 3 -0.32 1.2
 12 6 3 0.65 1.34
 12 -6 3 -1.79 1.41
 12 -6 3 1.29 0.98
 12 -6 3 -1.09 0.92
 12 6 3 1.15 1.05
 12 6 3 1.95 1.12
 12 -6 4 294.87 8.94
 12 6 4 295.4 9.12
 12 6 4 307.93 9.48
 12 -6 4 310.15 9.3
 12 -6 4 303.52 7.96
 12 -6 4 300.63 8.24
 12 -6 4 311.86 9.52
 12 6 4 301.08 8.54
 12 6 5 171.02 6.92
 12 6 5 167.33 6.97
 12 -6 5 168.82 6.83
 12 -6 5 164.45 6.12
 12 -6 5 172.11 7.05
 12 6 5 163.66 6.3
 12 6 6 669.2 13.32
 12 6 6 682.42 13.7
 12 -6 6 687.52 13.27
 12 -6 6 660 12.14
 12 -6 6 672.19 13.4
 12 6 6 658.37 12.26
 12 6 7 54.47 3.92
 12 -6 7 48.56 3.59
 12 -6 7 48.64 3.3
 12 -6 7 49.87 3.75
 12 6 7 48.59 3.36
 12 6 8 164.39 5.95
 12 6 8 153.35 6.17
 12 -6 8 163.9 5.86
 12 -6 8 148.59 5.37
 12 6 9 0.15 0.87
 12 -6 9 3.41 1.23
 12 -6 9 2.6 1.04
 12 6 10 11.74 1.43
 12 -6 10 10.56 1.32
 12 -6 10 10.09 1.38
 12 -6 11 52.76 2.41
 12 -8 -10 0.3 0.57
 -12 8 10 0.77 0.61
 12 8 -10 -0.3 0.47
 12 -8 -9 15.58 1.49
 12 8 -9 14.03 1.38
 12 -8 -8 0.79 0.62
 12 8 -8 1.37 0.78
 12 -8 -7 0.43 0.82
 12 8 -7 1.08 0.81
 12 8 -7 0.61 0.86
 12 -8 -6 493.95 9.21
 12 8 -6 482.16 9.83
 12 8 -6 507.11 9.85
 12 -8 -5 40.88 2.93
 12 8 -5 43.19 3.15
 12 8 -5 40.84 3.08
 12 -8 -4 490 10
 12 8 -4 504.38 10.84
 12 8 -4 494.75 10.54
 12 -8 -3 2.7 1.2
 12 8 -3 2.74 1.26
 12 8 -3 2.06 1.17
 12 -8 -2 344.53 8.78
 12 8 -2 328.28 9.1
 12 8 -2 336.14 8.95
 12 -8 -1 1.99 1.23
 12 8 -1 2.51 1.23
 12 -8 -1 1.59 1.17
 12 8 -1 2.86 1.24
 12 -8 0 25.04 2.63
 12 8 0 29.92 2.95
 12 -8 0 27.39 2.72
 12 8 0 29.53 2.82
 12 -8 1 31.51 2.89
 12 8 1 29.87 2.97
 12 -8 1 25.84 2.5
 12 -8 1 30.35 2.78
 12 -8 1 27.66 2.37
 12 -8 1 29.2 2.87
 12 8 1 28.76 2.83
 12 8 1 29.23 2.62
 12 -8 2 463.4 10.24
 12 8 2 456.63 10.66
 12 -8 2 425.73 9.64
 12 -8 2 426.63 9.52
 12 -8 2 433.22 8.97
 12 -8 2 427.49 10.19
 12 8 2 449.41 10.41
 12 8 2 446.86 9.76
 12 -8 3 4.84 1.6
 12 8 3 5.19 1.58
 12 -8 3 3.35 1.44
 12 -8 3 3.25 1.17
 12 -8 3 2.68 1.09
 12 -8 3 4.55 1.47
 12 8 3 4.16 1.4
 12 -8 4 742.51 12.38
 12 8 4 773 13.42
 12 -8 4 749.55 12.57
 12 -8 4 746.56 11.3
 12 -8 4 776.36 11.87
 12 -8 4 745.23 12.93
 12 8 4 743.68 12.19
 12 8 5 1.01 1.04
 12 -8 5 3.09 1.35
 12 -8 5 1.78 1.09
 12 -8 5 1.88 1.28
 12 8 5 0.37 0.87
 12 8 6 298.57 6.58
 12 8 6 318.05 8.03
 12 -8 6 314.61 7.52
 12 -8 6 309.45 7
 12 8 6 309.57 7.15
 12 8 7 3.52 1.08
 12 -8 7 3.75 1.24
 12 -8 7 4.25 0.97
 12 8 8 17.48 1.75
 12 -8 8 19.32 1.71
 12 -8 8 21.16 1.67
 12 -8 9 54.18 2.22
 12 -10 -6 39.12 1.79
 12 -10 -6 39.97 1.79
 12 10 -6 36.89 1.86
 12 -10 -5 49.6 2.26
 12 10 -5 46.04 2.32
 12 -10 -4 432.08 6.97
 12 10 -4 424.99 7.32
 12 -10 -3 0.64 0.71
 12 10 -3 2.02 0.81
 12 -10 -2 53.32 2.71
 12 10 -2 55.15 2.93
 12 -10 -1 87.29 3.45
 12 10 -1 85.09 3.66
 12 -10 0 6.94 1.21
 12 10 0 9.35 1.38
 12 -10 1 42.52 2.4
 12 10 1 39.01 2.48
 12 -10 2 25.23 1.78
 12 10 2 29.58 2.1
 12 10 3 30.67 2.07
 12 10 4 218.45 4.99
 12 10 5 7.18 0.92
 13 1 -14 2.18 0.54
 -13 1 14 1.55 0.68
 -13 1 13 19.68 1.77
 13 1 -13 20.32 1.89
 -13 -1 12 3.9 1.22
 -13 1 12 4.17 1.22
 13 1 -12 4.81 1.25
 -13 -1 11 158.46 5.4
 -13 1 11 162.07 5.47
 13 1 -11 162.24 5.95
 13 -1 -11 162.72 5.42
 -13 -1 10 699.26 11.54
 -13 1 10 692.42 11.66
 13 -1 -10 661.65 11.26
 13 1 -10 671.41 11.61
 13 1 -10 683.12 12.79
 13 -1 -10 691.93 11.86
 -13 -1 9 352.14 8.36
 -13 1 9 340.82 8.38
 13 -1 -9 341.09 8.69
 13 1 -9 354.29 9.01
 13 1 -9 361.64 9.52
 13 -1 -9 350.81 8.92
 -13 -1 8 963.44 13.82
 -13 1 8 978.44 14.08
 13 -1 -8 963.29 15.15
 13 1 -8 943.75 15.64
 13 1 -8 994.37 15.35
 13 -1 -8 983.35 15.27
 13 1 -7 -0.95 1.38
 13 -1 -7 1.58 1.33
 -13 -1 7 1.34 1.2
 -13 1 7 0.91 1.31
 13 -1 -7 0.51 1
 13 1 -7 1.1 1.09
 13 -1 -6 129.09 5.9
 13 1 -6 133.36 5.89
 13 1 -6 129.92 5.7
 13 -1 -6 135.2 5.78
 13 -1 -5 193.2 15.3
 13 -1 -5 211.33 7.53
 13 1 -5 206.29 7.13
 13 1 -5 213.46 7.2
 13 -1 -5 210.87 7.14
 13 -1 -4 8.82 1.9
 13 1 -4 11.61 1.95
 13 1 -4 7.04 4.46
 13 -1 -4 10.99 2.1
 13 1 -4 10.78 1.82
 13 1 -4 11.88 1.92
 13 1 -3 265.28 17.91
 13 -1 -3 275.89 17.13
 13 1 -3 279.68 8.61
 13 -1 -3 290.33 8.81
 13 -1 -3 289.29 8.58
 13 1 -3 275.3 7.86
 13 1 -3 263.06 7.75
 13 -1 -3 270.73 7.81
 13 1 -2 1071.44 35.15
 13 -1 -2 1044.01 32.13
 13 1 -2 1089.85 16.77
 13 -1 -2 1043.68 16.55
 13 -1 -2 1086.23 16.31
 13 1 -2 1055.53 15.1
 13 -1 -2 1036.86 14.78
 13 -1 -1 8 1.45
 13 1 -1 22.33 2.55
 13 -1 -1 9.93 1.83
 13 -1 -1 10.74 4.03
 13 1 -1 10.79 3.68
 13 -1 -1 24.72 2.62
 13 1 -1 17.94 2.04
 13 1 0 1472.73 39.86
 13 1 0 1408.49 19.17
 13 -1 0 1338.14 18.48
 13 1 0 1414.26 36.31
 13 -1 0 1423.42 37.04
 13 -1 0 1378.96 17.96
 13 1 1 11.08 1.97
 13 -1 1 9.85 1.76
 13 1 1 5.83 2.87
 13 1 1 12.57 3.76
 13 -1 1 8.74 1.74
 13 1 1 11.77 1.71
 13 1 2 366.42 19.57
 13 1 2 361.98 10.04
 13 -1 2 379.87 9.08
 13 -1 2 363.28 9.82
 13 -1 2 369.31 19.9
 13 1 2 393.77 20.27
 13 -1 3 4.82 2.91
 13 -1 3 7.41 1.47
 13 1 3 4.7 1.62
 13 -1 3 4.52 1.37
 13 1 3 0.58 2.93
 13 1 3 4.93 3.3
 13 -1 4 220.01 7.59
 13 1 4 217.71 7.91
 13 -1 5 144.66 6.23
 13 1 5 143.29 6.51
 13 -1 6 127.25 5.65
 13 -1 6 130.85 6
 13 1 6 124.03 6.17
 13 -1 6 135.98 6.29
 13 -1 6 124.15 5.32
 13 -1 7 7.44 1.78
 13 1 7 8.06 1.94
 13 -1 7 8.6 1.8
 13 -1 7 8.93 1.61
 13 -1 8 131.63 5.65
 13 1 8 131.57 6
 13 -1 8 133.17 5.71
 13 -1 8 128.94 5.43
 13 -1 9 59.5 3.66
 13 1 9 62.11 4.06
 13 -1 9 54.07 3.32
 13 -1 9 53.89 3.49
 13 -1 9 60.52 3.92
 13 1 10 303.29 8.25
 13 -1 10 296.35 7.6
 13 -1 10 297.74 7.78
 13 1 11 0.05 1.01
 13 -1 11 -0.22 0.88
 13 1 11 -0.07 0.96
 13 1 11 0.55 0.97
 13 -1 11 1.03 0.81
 13 -1 12 179.77 4.61
 13 1 12 174.99 4.5
 13 -1 12 205.43 5.16
 13 1 12 194.14 4.97
 13 -1 13 1.03 0.47
 13 1 13 0.67 0.42
 -13 3 14 38.91 1.71
 13 3 -14 32.25 1.68
 -13 3 13 4.54 1.04
 13 3 -13 6.14 1.08
 -13 3 12 359.45 7.08
 13 3 -12 344.74 7.79
 13 3 -11 14.72 1.57
 -13 3 11 14.98 1.87
 13 3 -11 18.32 2.18
 13 -3 -11 14.39 1.71
 13 3 -10 179.11 5.72
 -13 3 10 180.41 5.87
 13 3 -10 178.01 6.55
 13 -3 -10 178.71 5.88
 13 3 -9 11.34 1.69
 -13 3 9 13.98 1.91
 13 -3 -9 13.36 1.79
 13 3 -9 13.11 2.12
 13 -3 -9 12.72 2.01
 13 -3 -8 2.24 1.4
 13 3 -8 -0.05 0.78
 -13 3 8 2.35 1.16
 13 -3 -8 4.42 1.53
 13 3 -8 2.72 1.37
 13 -3 -7 49.88 3.63
 13 3 -7 48.67 3.52
 -13 3 7 47.27 3.27
 13 -3 -7 47.34 3.61
 13 3 -7 44.89 3.66
 13 -3 -6 -1.65 1.37
 13 3 -6 0.96 0.82
 13 -3 -6 0.22 1.31
 13 3 -6 -1.33 1.16
 13 -3 -5 85.97 4.71
 13 3 -5 79.77 4.56
 13 -3 -5 79.92 4.74
 13 3 -5 78.84 4.7
 13 -3 -4 518.67 11.12
 13 3 -4 520.69 11.42
 13 -3 -4 506.28 11.84
 13 3 -4 515.18 11.65
 13 -3 -3 86.7 4.55
 13 3 -3 100.1 5.1
 13 -3 -3 93.31 4.93
 13 -3 -3 93.86 5.1
 13 3 -3 86.9 4.84
 13 -3 -2 54.39 3.59
 13 3 -2 67.75 9.74
 13 -3 -2 55.36 3.56
 13 3 -2 57.17 3.98
 13 -3 -2 51.48 3.65
 13 -3 -2 62.62 4.11
 13 -3 -2 61.2 4.14
 13 3 -2 55.3 3.83
 13 -3 -1 85.38 4.22
 13 3 -1 87.7 10.61
 13 -3 -1 97.48 4.79
 13 3 -1 95.08 5.03
 13 -3 -1 93.65 4.85
 13 -3 -1 101.87 5.31
 13 -3 -1 92.45 4.99
 13 3 -1 102.58 5.1
 13 -3 -1 114.42 10.91
 13 3 0 706.56 29.32
 13 -3 0 718.25 13.15
 13 3 0 694.4 25.95
 13 3 0 710.31 13.8
 13 -3 0 696.56 12.93
 13 -3 0 725.36 14.33
 13 -3 0 667.4 13.09
 13 3 0 684.57 12.97
 13 -3 0 698.93 27.02
 13 -3 1 72.71 4.34
 13 3 1 78.28 9.29
 13 3 1 67.8 4.17
 13 3 1 73.8 4.6
 13 -3 1 71.46 4.21
 13 -3 1 77.78 4.85
 13 -3 1 69.76 4.02
 13 -3 1 71.61 4.31
 13 3 1 72.19 4.25
 13 -3 1 61.58 8.06
 13 3 1 66.72 9.15
 13 -3 2 48.99 3.66
 13 3 2 42.31 3.35
 13 3 2 48.37 3.78
 13 -3 2 44.7 3.36
 13 -3 2 43.21 3.75
 13 3 2 53.93 7.75
 13 -3 2 53.79 3.64
 13 -3 2 48.12 3.46
 13 3 2 52.55 3.69
 13 -3 3 0.39 1.04
 13 3 3 1.04 1.2
 13 -3 3 -0.01 1.23
 13 -3 3 0.82 1.61
 13 -3 3 2.14 1.27
 13 -3 3 0.47 0.81
 13 3 3 2.03 1.12
 13 3 4 6.4 1.72
 13 3 4 4.2 1.39
 13 -3 4 3.47 1.44
 13 -3 4 3.19 1.26
 13 3 4 3.37 1.32
 13 3 5 20.02 2.69
 13 3 5 18.2 2.48
 13 -3 5 23.07 2.91
 13 -3 5 19.55 2.57
 13 -3 5 20.94 2.27
 13 -3 5 19.12 2.3
 13 3 6 15.13 2.32
 13 3 6 12.69 2.25
 13 -3 6 12.3 1.93
 13 -3 6 15.59 2.37
 13 -3 6 13.31 2.21
 13 -3 6 16.16 2.3
 13 3 7 0.93 1.32
 13 3 7 1.39 1.2
 13 -3 7 1.99 1.43
 13 -3 7 1.29 1.15
 13 -3 7 2.02 1.03
 13 -3 7 0.99 0.97
 13 3 8 469.03 11.15
 13 -3 8 496 10.77
 13 -3 8 494.85 10.81
 13 -3 8 475.04 10.07
 13 3 9 4.94 1.64
 13 -3 9 4.05 1.32
 13 -3 9 5.29 1.59
 13 -3 9 4.58 1.33
 13 3 10 272.9 7.59
 13 -3 10 254.9 6.07
 13 -3 10 256.67 6.69
 13 -3 10 275.61 7.09
 13 3 11 1.47 1.1
 13 -3 11 2.39 0.95
 13 -3 11 0.33 0.75
 13 3 12 8.46 1.26
 13 3 12 7.73 0.97
 13 -3 12 9.07 1.14
 13 5 -13 1.09 0.48
 -13 5 12 191.38 4.39
 13 5 -12 177.57 4.65
 13 -5 -11 3.08 0.99
 -13 5 11 3.4 1.01
 13 5 -11 2.88 1.03
 -13 5 10 398.43 7.84
 13 5 -10 396.79 8.74
 13 -5 -10 394.31 7.8
 13 -5 -9 34.66 2.74
 -13 5 9 37.29 2.65
 13 5 -9 34.96 2.99
 13 -5 -8 114.05 4.95
 13 -5 -8 110.3 4.67
 13 5 -8 108.01 5.25
 13 -5 -7 89.92 4.59
 13 5 -7 84.01 4.73
 13 -5 -6 5.14 1.63
 13 5 -6 2.84 1.34
 13 -5 -5 40.92 3.08
 13 5 -5 35.66 2.91
 13 -5 -5 39.63 3.36
 13 -5 -5 36.63 2.84
 13 5 -5 37.69 3.37
 13 -5 -4 2.55 1.2
 13 5 -4 0.87 0.98
 13 -5 -4 0.51 1.19
 13 5 -4 1.81 1.18
 13 5 -3 -1.89 0.95
 13 -5 -3 -0.82 1.27
 13 5 -3 1.31 1.38
 13 -5 -2 762.87 13.58
 13 5 -2 728.51 13.66
 13 -5 -2 723.02 13.03
 13 -5 -2 777.12 14.57
 13 5 -2 734.83 14.21
 13 -5 -1 128.33 5.72
 13 5 -1 121.29 5.72
 13 5 -1 124.07 5.46
 13 -5 -1 117.52 5.5
 13 -5 -1 118.39 5.74
 13 5 -1 120.44 5.81
 13 -5 0 641.74 12.84
 13 5 0 635.03 13.1
 13 -5 0 639.78 13.12
 13 -5 0 646.65 13.19
 13 5 0 630.99 13.08
 13 -5 1 13.18 2.22
 13 5 1 12.59 2.11
 13 -5 1 12.53 2.17
 13 -5 1 13.66 1.98
 13 -5 1 10.83 2.06
 13 5 1 12.49 2.14
 13 -5 2 259.17 8.4
 13 5 2 260.21 8.49
 13 -5 2 273.97 8.85
 13 -5 2 248.34 7.64
 13 5 2 244.1 8.16
 13 -5 3 45.38 3.69
 13 5 3 49.45 3.88
 13 5 3 47.13 3.78
 13 -5 3 46.21 3.87
 13 -5 3 44.89 3.45
 13 -5 3 46.92 3.18
 13 5 3 45.96 3.65
 13 -5 4 143.57 6.34
 13 5 4 149.69 6.6
 13 5 4 144.72 6.43
 13 -5 4 146.15 6.55
 13 -5 4 148.08 6.09
 13 -5 4 139.47 5.52
 13 -5 4 161.02 6.73
 13 5 5 52.19 4
 13 5 5 57.69 4.11
 13 -5 5 61.03 4.21
 13 -5 5 58.92 3.92
 13 -5 5 54.23 3.48
 13 -5 5 59.88 4.15
 13 5 6 87.99 5
 13 5 6 92 5.09
 13 -5 6 87.2 4.85
 13 -5 6 89.11 4.66
 13 -5 6 85.35 4.27
 13 -5 6 90.77 4.89
 13 5 7 20.04 2.43
 13 5 7 20.67 2.54
 13 -5 7 20.56 2.34
 13 -5 7 24.05 2.61
 13 -5 7 20.09 2.14
 13 -5 7 21.57 2.43
 13 5 8 239.93 7.31
 13 5 8 255.04 7.81
 13 -5 8 258.87 7.28
 13 -5 8 247.18 7.04
 13 -5 8 238.06 6.61
 13 5 9 5.9 1.4
 13 -5 9 2.54 1.11
 13 -5 9 3.16 0.97
 13 5 10 240.49 6.11
 13 -5 10 228.45 5.49
 13 5 11 4.3 0.82
 13 -5 11 4.47 0.88
 -13 7 10 286.71 5.22
 13 -7 -10 279.61 5.11
 -13 7 9 19.22 1.69
 13 7 -9 16.32 1.66
 13 -7 -9 17.86 1.68
 13 -7 -8 114.86 4.23
 13 7 -8 116.9 4.51
 13 -7 -7 0.74 0.72
 13 7 -7 -0.05 0.85
 13 -7 -6 1.68 1.01
 13 7 -6 0.56 0.83
 13 7 -6 0.89 1.06
 13 -7 -5 27.27 2.35
 13 7 -5 25.13 2.41
 13 7 -5 26.33 2.56
 13 -7 -4 12.53 1.8
 13 7 -4 12.03 1.8
 13 7 -4 13.93 2.04
 13 -7 -3 7.04 1.62
 13 7 -3 7.09 1.47
 13 7 -3 10.07 1.92
 13 -7 -2 76.47 4.26
 13 7 -2 83.02 4.61
 13 7 -2 83.67 4.64
 13 -7 -1 192.39 6.75
 13 7 -1 184.21 6.84
 13 7 -1 182.14 6.79
 13 -7 0 256.49 7.87
 13 7 0 258.83 7.61
 13 7 0 268.11 8.3
 13 -7 0 251.69 7.4
 13 7 0 259.18 8.1
 13 7 1 0.38 0.84
 13 -7 1 -1.64 1.21
 13 -7 1 -0.29 1.08
 13 7 1 1.47 1.19
 13 -7 2 146.92 5.94
 13 7 2 125.13 5.34
 13 7 2 134.24 5.89
 13 -7 2 130.22 5.59
 13 -7 2 125.2 5.77
 13 7 2 134.13 5.84
 13 -7 3 101.37 4.95
 13 7 3 97.87 4.68
 13 7 3 100.88 5.11
 13 -7 3 95.8 4.83
 13 -7 3 100.16 4.28
 13 -7 3 101.6 5.1
 13 7 4 231.6 7.01
 13 7 4 224.81 7.38
 13 -7 4 237.07 7.33
 13 -7 4 217.18 6.23
 13 -7 4 228.77 7.49
 13 7 5 37 2.89
 13 7 5 33.69 2.95
 13 -7 5 37.18 2.96
 13 -7 5 34.6 2.55
 13 -7 5 36.72 3.02
 13 7 6 5.56 1.31
 13 7 6 3.46 1.3
 13 -7 6 5.84 1.45
 13 -7 6 4.47 1.08
 13 -7 6 3.9 1.42
 13 7 7 0.28 0.8
 13 7 7 0.05 0.99
 13 -7 7 -0.42 0.99
 13 -7 7 1.26 0.8
 13 7 8 58.79 2.76
 13 7 8 64.71 3.29
 13 -7 8 61.01 2.95
 13 -7 8 62.03 2.78
 13 -7 9 48.04 2.22
 13 -7 9 50.91 2.22
 13 -9 -7 0.79 0.64
 13 -9 -6 19.75 1.59
 13 -9 -6 20.38 1.49
 13 9 -6 19.94 1.47
 13 -9 -5 7.87 1.11
 13 9 -5 7.28 1.1
 13 9 -5 7.87 1.13
 13 -9 -4 68.19 3.08
 13 9 -4 64.85 3.14
 13 9 -4 68.22 3.09
 13 -9 -3 35.8 2.38
 13 9 -3 31.33 2.35
 13 9 -3 33.23 2.31
 13 -9 -2 33.69 2.39
 13 9 -2 33.73 2.45
 13 9 -2 35.46 2.48
 13 -9 -1 20.57 1.95
 13 9 -1 20.24 2.02
 13 -9 -1 17.2 1.82
 13 9 -1 20.12 1.92
 13 -9 0 167.63 5.19
 13 9 0 164.48 5.35
 13 -9 0 152.88 4.95
 13 -9 1 0.66 0.85
 13 9 1 1.19 0.88
 13 -9 1 0.68 0.86
 13 -9 2 80.33 3.53
 13 9 2 83.52 3.78
 13 -9 2 78.31 3.51
 13 9 3 18.01 1.83
 13 -9 3 16.72 1.65
 13 -9 3 17.83 1.76
 13 9 4 1.16 0.79
 13 -9 4 1.81 0.9
 13 9 5 13.04 1.45
 13 9 6 6.1 0.89
 14 0 -13 0.08 0.54
 -14 0 12 132.76 4.1
 -14 0 11 0.43 0.89
 -14 0 10 5.96 1.3
 14 0 -10 5.05 1.37
 -14 0 9 0.97 1.01
 14 0 -9 -0.77 1.18
 14 0 -9 0.9 1.38
 -14 0 8 186.62 5.82
 14 0 -8 183.08 6.6
 14 0 -8 173.89 6.12
 14 0 -8 189.38 6.62
 14 0 -7 -0.77 1.27
 14 0 -7 0.26 1.24
 14 0 -6 442.13 10.33
 14 0 -6 464.87 10.91
 14 0 -5 1.88 1.39
 14 0 -5 1.04 1.2
 14 0 -4 656.56 13.45
 14 0 -4 651.15 13.03
 14 0 -4 653.54 12.32
 14 0 -3 -0.14 0.98
 14 0 -3 1.53 0.92
 14 0 -3 -0.85 1.17
 14 0 -2 11.97 2.11
 14 0 -2 14.06 5.32
 14 0 -2 11.34 2.06
 14 0 -2 13.87 2
 14 0 -1 0.52 0.87
 14 0 -1 1.11 1.02
 14 0 -1 1.56 1.17
 14 0 0 333.91 9.62
 14 0 0 325.02 18
 14 0 0 340.05 8.96
 14 0 1 0.72 2.29
 14 0 1 0.14 0.95
 14 0 1 0.96 0.9
 14 0 2 68.51 4.46
 14 0 3 0.19 0.78
 14 0 3 1.82 1.2
 14 0 4 1247.5 18.51
 14 0 5 -0.79 1.1
 14 0 6 700.78 13.85
 14 0 6 710.98 13.71
 14 0 7 -0.47 1.1
 14 0 7 -0.51 1.11
 14 0 7 1.99 1.28
 14 0 8 454.27 10.12
 14 0 8 451.94 9.56
 14 0 9 0.81 0.9
 14 0 9 1.72 1.08
 14 0 10 8.44 1.48
 14 0 10 7.33 1.51
 14 0 11 -0.07 0.81
 14 0 12 161.26 3.69
 -14 2 13 0.84 0.62
 14 2 -13 0.36 0.54
 14 2 -12 -0.18 0.45
 -14 2 12 -0.73 0.7
 14 2 -12 0.12 0.69
 14 2 -11 1.95 0.81
 -14 2 11 3.74 1.09
 14 2 -11 0.86 0.92
 14 -2 -11 2.03 1.01
 14 -2 -10 0.74 1.03
 14 2 -10 2.03 1.06
 -14 2 10 2.55 1.18
 14 2 -10 2.66 1.15
 14 2 -10 0.85 1.04
 14 -2 -9 8.78 1.79
 14 2 -9 9.29 1.74
 -14 2 9 7.83 1.44
 14 -2 -9 7.6 1.63
 14 2 -9 7.03 1.57
 14 2 -8 209.49 7.1
 -14 2 8 205.95 6.16
 14 -2 -8 201.05 6.76
 14 2 -8 202.59 7.01
 14 -2 -8 207.17 6.85
 14 2 -7 138.81 5.95
 14 -2 -7 140.09 5.96
 14 2 -7 130.59 5.77
 14 -2 -7 136.37 5.74
 14 2 -6 901.91 15.3
 14 -2 -6 880.84 14.97
 14 2 -6 872.11 14.79
 14 -2 -6 917.17 14.7
 14 2 -5 119.1 5.68
 14 -2 -5 119.9 5.68
 14 2 -5 124.26 5.64
 14 -2 -5 120.84 5.49
 14 2 -4 73.22 4.53
 14 -2 -4 78.83 4.62
 14 -2 -4 74.78 4.54
 14 2 -4 80.38 4.49
 14 -2 -4 72.87 4.29
 14 2 -3 42.32 3.47
 14 -2 -3 40.95 3.41
 14 -2 -3 43.59 3.5
 14 2 -3 45.75 3.38
 14 -2 -3 39.29 3.11
 14 2 -2 154.55 6.52
 14 -2 -2 150.25 6.29
 14 -2 -2 151.76 6.36
 14 2 -2 157.11 6.11
 14 -2 -2 150.14 5.75
 14 -2 -1 8.59 1.69
 14 -2 -1 15.1 2.11
 14 2 -1 8.62 1.74
 14 -2 -1 10.51 1.97
 14 2 -1 9.68 1.67
 14 -2 0 111.06 5.19
 14 2 0 119 5.76
 14 -2 0 108.63 5.37
 14 -2 0 123.12 5.68
 14 2 0 111.05 5.01
 14 2 1 323.38 9.62
 14 -2 1 331.5 9.37
 14 -2 1 322.23 8.29
 14 -2 1 330.1 8.99
 14 2 2 134.34 6.26
 14 -2 2 131.23 5.93
 14 -2 2 129.96 5.55
 14 -2 2 143.43 5.82
 14 2 3 45.12 3.72
 14 -2 3 44.37 3.56
 14 -2 3 43.89 3.73
 14 -2 3 40.55 3.27
 14 2 4 344.04 10.05
 14 -2 4 360.65 10.2
 14 -2 4 328.14 9.08
 14 -2 4 345.87 8.89
 14 2 5 337.6 9.95
 14 2 5 339.66 9.17
 14 -2 5 362.87 10.17
 14 -2 5 343.87 9.26
 14 2 6 69.03 4.53
 14 2 6 71.9 4.28
 14 -2 6 71.77 4.56
 14 -2 6 66.48 4.2
 14 -2 6 62.83 3.59
 14 2 7 3.01 1.27
 14 -2 7 7.52 1.84
 14 -2 7 7.33 1.82
 14 -2 7 7.13 1.42
 14 2 8 155.16 6.14
 14 -2 8 158.04 5.82
 14 -2 8 154.85 5.91
 14 -2 8 142.88 5.17
 14 2 9 158.3 5.9
 14 -2 9 157.7 5.15
 14 -2 9 166.64 5.71
 14 -2 9 154.03 5.11
 14 2 10 7.74 1.53
 14 -2 10 6.55 1.34
 14 -2 10 6.08 1.14
 14 2 11 46.83 2.67
 14 -2 11 40.64 2.32
 14 2 11 42.39 2.51
 14 2 11 40.81 2.29
 -14 4 12 20.4 1.45
 14 -4 -12 20.26 1.44
 14 4 -12 20.99 1.64
 14 -4 -11 4.06 0.99
 -14 4 11 6.86 1.16
 14 4 -11 6.31 1.22
 -14 4 10 57.39 2.94
 14 4 -10 54.52 3.28
 14 -4 -10 51.67 2.88
 14 -4 -9 0.68 1.11
 -14 4 9 2.31 1.1
 14 4 -9 0.37 0.97
 -14 4 8 201.29 5.88
 14 -4 -8 191.9 6.15
 14 4 -8 207.28 6.95
 14 -4 -8 202.94 6.45
 14 4 -7 143.89 5.27
 -14 4 7 146.9 5.13
 14 -4 -7 148.3 5.8
 14 4 -7 152.65 6.2
 14 -4 -7 155.3 5.86
 14 -4 -6 568.09 11.34
 14 4 -6 568.12 10.83
 14 -4 -6 552.78 11.27
 14 -4 -6 594.43 11.97
 14 4 -6 589.99 12.29
 14 -4 -5 15.91 2.19
 14 4 -5 15.48 2.01
 14 -4 -5 15.27 2.05
 14 -4 -5 14.81 2.28
 14 4 -5 16.48 2.24
 14 -4 -4 231.9 7.33
 14 4 -4 232.81 7.35
 14 -4 -4 243.71 7.51
 14 -4 -4 242.88 8.03
 14 4 -4 241.33 7.98
 14 -4 -3 2.93 1.31
 14 -4 -3 3.93 1.23
 14 4 -3 3.52 1.18
 14 -4 -3 3 1.34
 14 -4 -3 3.28 1.34
 14 4 -3 3.24 1.34
 14 -4 -2 -0.33 1.06
 14 -4 -2 1.72 1.03
 14 4 -2 0.31 0.88
 14 -4 -2 0.08 0.7
 14 -4 -2 2.69 1.29
 14 -4 -2 -0.18 1.29
 14 4 -2 -1.38 1.04
 14 -4 -1 12.67 1.83
 14 -4 -1 9.69 1.86
 14 4 -1 11.16 1.91
 14 -4 -1 9.12 1.49
 14 -4 -1 8.21 1.8
 14 -4 -1 12.14 2.13
 14 4 -1 16.49 2.32
 14 -4 0 95.55 4.93
 14 4 0 94.35 4.8
 14 4 0 96.19 5.09
 14 -4 0 92.25 5.04
 14 -4 0 91.13 4.92
 14 4 0 96.86 5.03
 14 -4 1 381.29 9.85
 14 4 1 386.03 9.75
 14 -4 1 384.6 10.42
 14 -4 1 358.1 8.67
 14 -4 1 382.29 9.8
 14 4 1 379.78 9.79
 14 -4 2 513.96 11.52
 14 4 2 491.43 11.12
 14 -4 2 489.44 11.87
 14 -4 2 482.22 10.35
 14 -4 2 509.92 11.13
 14 4 2 485.93 10.97
 14 4 3 50.34 3.86
 14 4 3 44.93 3.57
 14 -4 3 52.41 4.03
 14 -4 3 50.58 3.55
 14 4 3 49.32 3.6
 14 4 4 116.12 5.85
 14 4 4 120.36 5.65
 14 -4 4 117.47 5.75
 14 -4 4 120.72 5.38
 14 -4 4 116.18 5.58
 14 4 5 3.42 1.36
 14 4 5 1.64 1.16
 14 -4 5 2.02 1.31
 14 -4 5 1.24 1.19
 14 -4 5 1.82 0.97
 14 -4 5 0.44 1.14
 14 4 6 148.65 6.41
 14 4 6 149.33 6.11
 14 -4 6 159.02 6.31
 14 -4 6 154.84 5.94
 14 -4 6 144.43 5.21
 14 -4 6 166.89 6.14
 14 4 7 20.86 2.53
 14 4 7 20.71 2.52
 14 -4 7 20.58 2.43
 14 -4 7 20.93 2.27
 14 -4 7 19.04 1.96
 14 -4 7 21.66 2.32
 14 4 8 29.63 2.68
 14 -4 8 28.24 2.58
 14 -4 8 31.56 2.63
 14 -4 8 27.19 2.23
 14 4 9 -1.11 0.99
 14 -4 9 0.31 0.93
 14 -4 9 1.36 0.99
 14 -4 9 0.79 0.62
 14 4 10 31.75 2.27
 14 -4 10 29.4 1.92
 14 4 11 5.36 0.9
 14 4 11 5.79 0.78
 14 4 11 5.22 0.94
 14 6 -11 3.5 0.71
 14 -6 -10 0.57 0.63
 -14 6 10 -0.65 0.58
 14 6 -10 0.92 0.68
 14 -6 -9 2.34 0.97
 -14 6 9 2.84 0.87
 14 6 -9 2.93 0.98
 -14 6 8 170.19 4.7
 14 6 -8 171.7 5.53
 14 -6 -8 169.81 5.17
 14 -6 -7 1.06 1.01
 -14 6 7 -0.64 0.8
 14 6 -7 0.6 1.07
 14 -6 -6 304.64 7.57
 14 -6 -6 305.18 6.81
 14 6 -6 307.38 8.2
 14 -6 -5 3.68 1.09
 14 -6 -5 1.9 1.36
 14 6 -5 1.05 0.94
 14 -6 -4 557.97 10.45
 14 6 -4 552.27 11.44
 14 -6 -3 2.05 1.12
 14 6 -3 1.19 1.2
 14 -6 -3 0.83 1.05
 14 6 -3 2.31 1.3
 14 -6 -2 91.11 4.58
 14 6 -2 95.28 4.71
 14 -6 -2 90.61 4.89
 14 6 -2 82.24 4.57
 14 -6 -1 10.5 1.83
 14 6 -1 10.53 1.75
 14 -6 -1 11.01 1.75
 14 6 -1 8.23 1.7
 14 -6 0 91.21 4.68
 14 6 0 99.23 4.93
 14 -6 0 86.8 4.5
 14 6 0 93.79 4.9
 14 -6 1 50.44 3.61
 14 6 1 48.09 3.53
 14 6 1 44.52 3.42
 14 -6 1 45.21 3.47
 14 6 1 49.53 3.59
 14 -6 2 236.92 7.59
 14 6 2 230.43 7.53
 14 6 2 238.51 7.64
 14 -6 2 229.72 7.44
 14 6 2 225.53 7.39
 14 -6 3 2.11 1.17
 14 6 3 2.28 1.04
 14 6 3 1.74 1.16
 14 -6 3 2.22 1.25
 14 -6 3 1.13 1.23
 14 6 4 786.68 13.42
 14 6 4 789.36 13.56
 14 -6 4 778.16 13.27
 14 -6 4 801.42 13.64
 14 6 5 6.41 1.55
 14 6 5 6.17 1.57
 14 -6 5 4.54 1.45
 14 -6 5 6.25 1.62
 14 6 6 46 3.12
 14 6 6 47.22 3.26
 14 -6 6 52.57 3.33
 14 -6 6 53.95 3.4
 14 6 7 65.25 3.41
 14 6 7 66.84 3.54
 14 -6 7 69.31 3.5
 14 6 8 32.77 2.26
 14 -6 8 32.07 2.21
 14 6 9 1.42 0.64
 14 -6 9 0.3 0.64
 14 8 -8 52.68 2.1
 14 -8 -8 60.99 2.22
 14 8 -7 29.23 1.83
 14 -8 -7 29.9 1.84
 14 -8 -6 544.65 7.85
 14 8 -6 549.61 8.39
 14 -8 -5 14.28 1.52
 14 -8 -5 13.26 1.42
 14 8 -5 14.93 1.6
 14 -8 -4 46.96 2.55
 14 -8 -4 50.09 2.72
 14 8 -4 50.37 2.92
 14 -8 -3 3.18 1.01
 14 8 -3 2.34 0.9
 14 8 -3 2.19 0.98
 14 -8 -2 14.29 1.75
 14 8 -2 12.69 1.67
 14 8 -2 16.51 1.86
 14 -8 -1 7.41 1.44
 14 8 -1 7.12 1.42
 14 -8 -1 5.14 1.26
 14 8 -1 7.93 1.38
 14 -8 0 14.84 1.84
 14 8 0 13.12 1.7
 14 -8 0 14.35 1.82
 14 8 0 12.22 1.72
 14 -8 1 31.31 2.44
 14 8 1 32.62 2.55
 14 -8 1 32.05 2.59
 14 -8 2 115.98 4.48
 14 8 2 122.88 4.67
 14 -8 2 113.88 4.1
 14 -8 2 118.58 4.61
 14 8 3 43.76 2.84
 14 -8 3 40.95 2.56
 14 -8 3 39.64 2.69
 14 8 4 113.16 4.24
 14 -8 4 109.22 3.97
 14 -8 4 115.01 4.25
 14 8 5 10.5 1.17
 14 8 5 10.82 1.44
 14 -8 5 12.91 1.47
 14 8 6 83.79 3.2
 14 -8 6 93.97 3.17
 15 -1 -13 -0.47 0.4
 15 1 -12 51.54 2.33
 15 -1 -12 58.37 2.67
 -15 1 11 125.74 3.75
 15 1 -11 129.49 4.31
 15 -1 -11 139.65 4.7
 -15 1 10 239.96 5.57
 15 1 -10 246.91 6.6
 15 1 -10 230.56 5.98
 -15 1 9 21.89 1.84
 15 1 -9 24.87 2.36
 15 -1 -9 23.53 2.34
 15 1 -9 26.59 2.48
 15 -1 -9 25.07 2.29
 15 1 -8 228.22 7.23
 15 -1 -8 223.42 6.9
 15 1 -8 228.72 7.08
 15 -1 -8 228.58 6.93
 15 1 -7 74.47 4.35
 15 -1 -7 75.58 4.43
 15 -1 -7 76.05 4.32
 15 1 -7 78.81 4.38
 15 1 -7 71.09 3.9
 15 -1 -7 74.43 4.19
 15 -1 -6 7.24 1.86
 15 1 -6 8.33 1.74
 15 -1 -6 8.87 1.77
 15 -1 -6 8.21 1.87
 15 1 -6 8.66 1.93
 15 1 -6 8.39 1.44
 15 1 -5 153.72 6.45
 15 -1 -5 162.35 6.66
 15 -1 -5 164.64 6.55
 15 1 -5 164.05 6.5
 15 -1 -5 157.88 6.1
 15 1 -4 201.45 7.41
 15 -1 -4 187.53 7.17
 15 -1 -4 184.16 6.95
 15 1 -4 196.48 7.1
 15 -1 -4 197.78 6.74
 15 -1 -3 7.3 1.56
 15 1 -3 8.35 1.87
 15 -1 -3 6.33 1.67
 15 -1 -3 5.09 1.44
 15 1 -3 12.18 2.1
 15 1 -2 925.29 15.93
 15 -1 -2 925.9 15.79
 15 -1 -2 890.71 14.96
 15 1 -2 906.2 14.91
 15 -1 -2 908.43 13.76
 15 1 -1 14.86 2.24
 15 -1 -1 14.67 2.19
 15 -1 -1 15.91 2.41
 15 1 -1 16.66 2.2
 15 -1 -1 13.78 1.89
 15 1 0 202.68 7.57
 15 -1 0 198.81 7.4
 15 -1 0 207.12 7.09
 15 1 0 207.97 6.88
 15 1 1 136.22 6.31
 15 -1 1 139.78 6.23
 15 -1 1 137.22 5.68
 15 1 1 138.2 5.42
 15 -1 2 149.54 6.06
 15 1 2 139.2 6.22
 15 1 2 145.51 6.48
 15 -1 2 142.13 6.24
 15 -1 2 147.2 5.7
 15 -1 3 59.69 3.87
 15 1 3 56.59 4.06
 15 -1 4 9.11 1.73
 15 1 4 10.02 1.98
 15 -1 4 8.18 1.87
 15 -1 5 3.42 1.26
 15 1 5 4.21 1.34
 15 -1 5 2.42 1.42
 15 -1 5 3.85 1.46
 15 1 6 162.93 6.51
 15 -1 6 171.97 6.61
 15 1 6 162.07 6.21
 15 -1 6 172.88 6.3
 15 1 7 13.41 2
 15 1 7 13.34 2.03
 15 -1 7 14.12 2.03
 15 1 7 15.53 2.06
 15 -1 7 11.19 1.8
 15 1 8 117.28 4.87
 15 -1 8 114.31 4.52
 15 1 8 104.7 4.09
 15 -1 8 118.3 4.86
 15 1 9 44.45 2.86
 15 -1 9 43.56 2.37
 15 -1 9 50.7 3.04
 15 1 9 48.46 2.93
 15 1 10 65.32 3.01
 15 -1 10 67.38 3.07
 15 1 10 65.9 3.05
 15 -1 11 0.36 0.62
 15 1 11 1.01 0.57
 15 -3 -12 137.6 3.5
 15 3 -12 121 3.25
 -15 3 11 58.97 2.39
 15 -3 -11 64.64 2.9
 15 3 -11 60.86 2.81
 -15 3 10 221.29 5.02
 15 3 -10 194.84 4.78
 15 -3 -10 224.18 5.94
 15 3 -10 204.01 5.34
 15 3 -10 208.85 5.77
 15 -3 -10 215.3 5.5
 15 -3 -9 0.71 1
 15 3 -9 0.24 0.56
 15 -3 -9 0.03 0.71
 -15 3 9 0.22 0.68
 15 3 -9 2.01 1.07
 15 3 -9 1.01 0.83
 15 3 -8 171.21 5.58
 15 -3 -8 176.67 6.03
 15 -3 -8 170.99 5.7
 15 3 -8 176.14 6.03
 15 -3 -8 176.8 5.83
 15 3 -7 11.56 1.71
 15 -3 -7 9.87 1.72
 15 -3 -7 10.66 1.79
 15 3 -7 10.79 1.76
 15 -3 -7 11.56 1.86
 15 3 -6 55.4 3.59
 15 -3 -6 46.73 3.39
 15 -3 -6 52.02 3.61
 15 3 -6 48.83 3.47
 15 -3 -6 50.8 3.48
 15 3 -5 98.38 4.89
 15 -3 -5 97.7 4.88
 15 -3 -5 96.09 4.95
 15 3 -5 96.52 4.8
 15 -3 -5 98.91 4.77
 15 3 -4 219.37 7.37
 15 -3 -4 218.58 7.28
 15 -3 -4 231.13 7.7
 15 3 -4 226.38 7.36
 15 -3 -4 225.03 7.03
 15 -3 -3 7.4 1.52
 15 3 -3 5.6 1.57
 15 -3 -3 6.72 1.33
 15 -3 -3 4.4 1.4
 15 -3 -3 5.25 1.6
 15 3 -3 7.39 1.62
 15 3 -2 885.34 15.09
 15 -3 -2 877.64 14.57
 15 -3 -2 864.69 14.45
 15 -3 -2 894.54 15.15
 15 3 -2 889.71 14.45
 15 -3 -2 860.47 13.11
 15 -3 -1 80.39 4.28
 15 3 -1 75.37 4.59
 15 -3 -1 79.85 4.46
 15 -3 -1 83.2 4.8
 15 -3 -1 77.91 4.55
 15 3 -1 79.39 4.37
 15 -3 -1 72.83 3.79
 15 -3 0 1182.4 16.47
 15 3 0 1138.45 17.52
 15 -3 0 1154.36 16.6
 15 -3 0 1155.99 17.57
 15 -3 0 1162.25 16.83
 15 3 0 1169.34 15.53
 15 3 0 1166.46 16.26
 15 3 1 11.29 2.04
 15 -3 1 9.61 1.71
 15 -3 1 10.52 1.99
 15 -3 1 11.02 1.85
 15 3 1 8.31 1.62
 15 3 2 175.57 7.02
 15 -3 2 170.32 7
 15 -3 2 170.44 6.01
 15 -3 2 175.87 6.32
 15 3 2 178.32 6.24
 15 3 3 20.45 2.6
 15 -3 3 19.9 2.59
 15 -3 3 21.9 2.32
 15 -3 3 22.24 2.43
 15 3 4 2.03 1.22
 15 -3 4 1.74 1.33
 15 -3 4 3.02 1.2
 15 -3 4 3.49 1.32
 15 3 5 116.77 5.64
 15 -3 5 122.94 5.64
 15 -3 5 121.77 5.18
 15 -3 5 113.5 4.82
 15 3 6 148.51 6.2
 15 -3 6 147.73 5.89
 15 -3 6 146.52 5.55
 15 -3 6 153.61 5.25
 15 3 7 5.54 1.54
 15 3 7 5.14 1.58
 15 -3 7 4.92 1.34
 15 -3 7 5.05 1.41
 15 3 8 493.51 9.74
 15 -3 8 478.07 8.89
 15 -3 8 474.7 8.97
 15 3 9 89.03 3.84
 15 -3 9 86.68 3.59
 15 3 10 85.04 3.3
 15 -3 10 81.13 3.03
 15 3 10 85.06 3.08
 15 5 -11 1.88 0.58
 -15 5 10 130.95 3.1
 15 5 -10 135.79 3.68
 15 5 -10 145.17 4.12
 15 -5 -10 149.33 3.83
 -15 5 9 3.03 0.75
 15 5 -9 1.82 0.86
 15 5 -8 26.87 2.31
 15 -5 -8 23.46 2.07
 15 -5 -7 0.78 1.08
 15 -5 -7 1.89 1.08
 15 5 -7 1.43 0.96
 15 -5 -6 16.35 1.99
 15 5 -6 14.54 1.93
 15 -5 -6 13.19 1.77
 15 -5 -5 1.44 1.08
 15 -5 -5 1.63 1.22
 15 5 -5 1.8 1.22
 15 -5 -4 26.04 2.41
 15 -5 -4 24.01 2.21
 15 -5 -4 26.06 2.75
 15 5 -4 28.78 2.71
 15 -5 -3 29.17 2.56
 15 -5 -3 26.44 2.36
 15 -5 -3 30.84 2.9
 15 5 -3 25.79 2.66
 15 -5 -2 980.36 14.14
 15 -5 -2 994.41 15.39
 15 5 -2 943.6 14.81
 15 -5 -1 51.67 3.5
 15 -5 -1 48.21 3.26
 15 -5 -1 52.55 3.68
 15 5 -1 49.39 3.5
 15 -5 0 361.08 9.01
 15 -5 0 336.43 8.7
 15 -5 0 337.39 8.95
 15 5 0 338.02 8.86
 15 -5 1 96.31 4.77
 15 5 1 91.89 4.88
 15 5 1 104.55 4.8
 15 -5 1 88.4 4.65
 15 5 1 94.01 4.7
 15 5 2 275.84 8.3
 15 5 2 279.39 7.79
 15 -5 2 270.41 8.01
 15 5 2 269.99 7.73
 15 5 3 114.42 5.34
 15 5 3 118.4 5.1
 15 -5 3 115.99 5.24
 15 -5 3 123.88 5.38
 15 5 4 19.81 2.28
 15 5 4 24.3 2.41
 15 -5 4 26.56 2.68
 15 -5 4 25.68 2.54
 15 5 5 85.98 4.45
 15 5 5 85.48 4.19
 15 -5 5 92.44 4.48
 15 -5 5 83.98 4.13
 15 5 6 261.42 7.3
 15 5 6 269.52 7.07
 15 -5 6 272.82 7.15
 15 -5 6 256.54 6.64
 15 5 7 -0.15 0.8
 15 -5 7 -0.14 0.9
 15 5 8 244.37 5.88
 15 -5 8 234.01 5.4
 15 5 9 1.69 0.69
 15 -5 9 1.64 0.56
 15 7 -8 95.25 3.06
 15 -7 -8 102.86 3.04
 15 7 -7 99.15 3.5
 15 -7 -7 102.78 3.34
 15 -7 -6 5.57 1.13
 15 7 -6 5.23 1.07
 15 -7 -5 15.75 1.47
 15 7 -5 14.78 1.71
 15 -7 -5 14.94 1.66
 15 -7 -4 81.06 3.34
 15 -7 -4 83.02 3.37
 15 7 -4 81.92 3.79
 15 -7 -3 0.61 0.87
 15 7 -3 0.47 0.96
 15 -7 -2 243.46 6.29
 15 7 -2 228.32 6.06
 15 7 -2 245.47 6.7
 15 7 -1 -0.27 0.86
 15 -7 -1 2.46 1.06
 15 7 -1 -0.38 1.01
 15 -7 0 214.78 6.15
 15 7 0 208.47 5.9
 15 7 0 225.26 6.22
 15 7 0 223.96 6.46
 15 -7 1 74.79 3.7
 15 7 1 70.79 3.46
 15 7 1 72.19 3.61
 15 -7 1 72.56 3.81
 15 7 1 71.61 3.66
 15 7 2 30.18 2.27
 15 7 2 32.87 2.52
 15 -7 2 31.27 2.4
 15 -7 2 32.4 2.57
 15 7 3 114.99 4.18
 15 7 3 123.28 4.53
 15 -7 3 117.76 4.35
 15 -7 3 121.89 4.64
 15 7 4 -0.09 0.54
 15 7 4 0.96 0.76
 15 -7 4 0.31 0.81
 15 -7 4 0.92 0.91
 15 7 5 4.71 1
 15 7 5 3.96 1.02
 15 -7 5 5.55 1.16
 15 7 6 88.93 3.05
 15 7 6 89.39 3.3
 15 -7 6 90.95 3.22
 15 -7 7 1.58 0.63
 15 9 0 90.17 2.73
 15 -9 0 83.36 2.62
 15 -9 1 7.54 0.9
 16 0 -12 38.29 1.72
 16 0 -11 -0.78 0.57
 16 0 -10 156.41 4.82
 16 0 -9 0.39 0.75
 16 0 -9 0.08 0.91
 16 0 -8 708.29 11.93
 16 0 -8 676.2 11.19
 16 0 -7 0.63 1.03
 16 0 -7 -0.48 1.18
 16 0 -6 105.69 5.06
 16 0 -6 105.14 4.94
 16 0 -5 0.98 1.04
 16 0 -5 0.96 1.17
 16 0 -4 226.33 7.6
 16 0 -4 223.01 7.33
 16 0 -3 -0.68 1.02
 16 0 -3 0.43 1.02
 16 0 -2 109.18 5.48
 16 0 -2 112.27 5.18
 16 0 -1 0.45 1.03
 16 0 -1 -0.47 1.11
 16 0 0 50.91 3.78
 16 0 0 58 3.67
 16 0 1 -0.19 0.99
 16 0 1 -1.57 1.11
 16 0 2 143.67 5.95
 16 0 2 143.2 6.2
 16 0 3 -0.47 0.94
 16 0 4 486.41 10.64
 16 0 5 0.96 0.81
 16 0 5 0.44 1.14
 16 0 6 82.6 4.11
 16 0 6 85.13 4.28
 16 0 6 80.63 4.01
 16 0 7 -0.52 0.94
 16 0 7 0.45 0.98
 16 0 8 43.97 2.44
 16 0 8 53.38 3.01
 16 0 9 -0.32 0.77
 16 0 10 5.18 0.88
 16 2 -11 10.59 0.98
 16 -2 -11 16.03 1.41
 16 2 -10 0.95 0.61
 16 -2 -10 -0.94 0.64
 16 2 -9 0.59 0.86
 16 -2 -9 0.92 0.8
 16 2 -9 0.12 0.89
 16 -2 -9 -0.11 0.79
 16 2 -8 120.59 4.66
 16 -2 -8 111.51 4.58
 16 -2 -8 108.49 4.39
 16 2 -8 113.75 4.6
 16 -2 -8 108.35 4.4
 16 2 -7 88.88 4.25
 16 -2 -7 83.22 4.16
 16 -2 -7 78.67 4.07
 16 2 -7 89.45 4.39
 16 -2 -7 86.14 4.11
 16 2 -6 427.14 9.62
 16 -2 -6 424.05 9.68
 16 -2 -6 424.32 9.64
 16 2 -6 430.12 9.72
 16 -2 -6 410.24 9.09
 16 2 -5 15.18 2.05
 16 -2 -5 14.23 1.96
 16 -2 -5 14.66 2.17
 16 2 -5 15.85 2.18
 16 -2 -5 15.43 2.06
 16 2 -4 25.65 2.58
 16 -2 -4 22.81 2.43
 16 -2 -4 24.02 2.63
 16 2 -4 24.25 2.62
 16 -2 -4 23.77 2.33
 16 2 -3 17.11 2.27
 16 -2 -3 20.64 2.45
 16 -2 -3 17.56 2.14
 16 -2 -3 16.83 2.25
 16 2 -3 15.86 2.19
 16 -2 -3 16.19 2.05
 16 2 -2 158.05 6.43
 16 -2 -2 149.26 6.07
 16 -2 -2 152.23 6.02
 16 -2 -2 155.7 6.15
 16 2 -2 152.56 5.87
 16 -2 -2 149.86 5.31
 16 2 -1 108.92 5.4
 16 -2 -1 100.41 5.04
 16 -2 -1 106.24 5.17
 16 -2 -1 102.76 4.97
 16 2 -1 103.87 4.76
 16 2 0 71.73 4.45
 16 -2 0 77.15 4.44
 16 -2 0 78.08 4.6
 16 -2 0 75.23 4.19
 16 2 0 76.45 3.9
 16 2 1 164.85 6.62
 16 -2 1 162.63 6.35
 16 -2 1 160.09 6.54
 16 -2 1 160.19 5.89
 16 2 2 277.67 8.48
 16 -2 2 286.52 8.77
 16 -2 2 265.14 7.01
 16 -2 2 275.79 7.33
 16 2 3 5.22 1.55
 16 -2 3 3.92 1.47
 16 -2 3 2.84 1.08
 16 2 4 91.95 4.86
 16 -2 4 94.3 4.87
 16 -2 4 98.69 4.48
 16 2 5 182.01 6.58
 16 -2 5 173.15 6.35
 16 -2 5 175.2 5.8
 16 2 6 451.18 9.51
 16 2 6 446.03 9.91
 16 -2 6 437.95 9.45
 16 2 6 432.77 8.88
 16 -2 6 445.29 8.94
 16 2 7 38.73 2.77
 16 -2 7 38.55 2.66
 16 2 7 34.06 2.25
 16 -2 7 41.98 2.78
 16 2 8 35.92 2.46
 16 -2 8 30.26 2.12
 16 -2 8 37.63 2.47
 16 2 9 2.2 0.86
 16 -2 9 1.94 0.77
 16 2 9 1.05 0.76
 16 -2 10 18.85 1.33
 16 2 10 20.76 1.36
 16 4 -10 3.13 0.74
 16 4 -10 4.24 0.85
 16 4 -9 10.8 1.32
 16 4 -9 9.84 1.3
 16 -4 -9 9.86 1.3
 16 4 -8 116.09 4.19
 16 4 -8 116.06 4.19
 16 -4 -8 118.63 4.17
 16 -4 -7 0.8 1.06
 16 -4 -7 -1.53 1.03
 16 4 -7 -0.01 0.77
 16 4 -6 113.24 4.21
 16 -4 -6 128.41 4.96
 16 4 -6 118.02 4.7
 16 -4 -6 117.9 4.56
 16 -4 -5 6.67 1.49
 16 4 -5 4.97 1.08
 16 -4 -5 5.59 1.51
 16 4 -5 6.52 1.34
 16 4 -4 475.54 9.46
 16 -4 -4 496.2 10.37
 16 4 -4 478.26 9.77
 16 -4 -4 472.8 9.15
 16 -4 -3 -0.08 0.87
 16 4 -3 1.27 1.04
 16 -4 -3 0.27 1.2
 16 4 -3 0.03 0.85
 16 4 -2 230.75 6.94
 16 -4 -2 253.26 7.55
 16 4 -2 235.77 6.97
 16 -4 -1 2.98 1.19
 16 -4 -1 5.2 1.53
 16 4 -1 9.18 1.49
 16 4 -1 8.07 1.54
 16 -4 0 167.6 6.13
 16 -4 0 171.45 6.1
 16 4 0 169.5 5.91
 16 4 1 5.16 1.52
 16 -4 1 5.36 1.51
 16 -4 1 6.17 1.57
 16 4 1 6.25 1.51
 16 -4 2 963.78 14.64
 16 -4 2 990.87 14.49
 16 4 3 79.96 4.42
 16 -4 3 83.85 4.38
 16 -4 3 77.13 3.99
 16 4 4 461.27 10.18
 16 -4 4 442.61 9.6
 16 -4 4 431.03 8.44
 16 -4 4 441.94 8.93
 16 4 5 4.73 1.35
 16 -4 5 4.78 1.38
 16 -4 5 3.95 1.26
 16 -4 5 3.23 1.1
 16 4 6 181.37 5.72
 16 4 6 175.02 5.79
 16 -4 6 171.45 5.42
 16 -4 6 163.78 4.97
 16 4 7 4.32 1.17
 16 -4 7 5.33 1.19
 16 4 8 6.25 1.11
 16 -4 8 6.65 1.02
 16 4 9 23.74 1.56
 16 4 9 19.33 1.31
 16 6 -8 100.46 3.04
 16 6 -8 107.32 3.24
 16 -6 -8 110.86 3.12
 16 -6 -7 1.24 0.82
 16 6 -7 1.81 0.8
 16 6 -6 357.19 7
 16 -6 -6 324.19 6.17
 16 6 -5 37.84 2.49
 16 -6 -5 38.5 2.33
 16 -6 -4 418.61 6.88
 16 6 -4 454.45 8.56
 16 -6 -3 41.79 2.45
 16 6 -3 40.83 2.73
 16 -6 -2 9.89 1.44
 16 6 -2 8.5 1.44
 16 -6 -1 4.75 1.17
 16 6 -1 5.2 1.18
 16 6 -1 3.13 1.13
 16 6 0 51.85 3.11
 16 6 0 52.07 3.08
 16 6 1 29.01 2.41
 16 -6 1 32.6 2.39
 16 -6 1 34.57 2.66
 16 6 2 491.65 9.18
 16 -6 2 489.5 8.83
 16 -6 2 517.34 9.5
 16 6 3 8.17 1.4
 16 -6 3 7.21 1.35
 16 -6 3 8.61 1.44
 16 6 4 287.1 6.61
 16 -6 4 289.88 6.49
 16 -6 4 286.66 6.47
 16 6 5 0.44 0.66
 16 -6 5 1.54 0.89
 16 6 6 70.24 2.84
 16 -6 6 73.12 2.86
 16 6 7 68.36 2.41
 16 -6 7 63.29 2.25
 16 8 -4 24.06 1.41
 16 -8 -3 4.86 0.83
 16 8 -3 6.24 0.91
 16 -8 -2 77.43 2.75
 16 -8 -1 33.38 1.88
 16 -8 0 -0.58 0.62
 16 -8 1 4.43 0.83
 16 -8 2 34.05 1.81
 17 1 -10 32.7 1.8
 17 -1 -10 39.36 2.08
 17 1 -9 28.75 1.97
 17 -1 -9 31.11 2.12
 17 -1 -9 27.02 1.9
 17 1 -9 27.25 1.96
 17 1 -8 39.23 2.54
 17 -1 -8 38.45 2.53
 17 -1 -8 32.16 2.3
 17 1 -8 36.34 2.46
 17 1 -7 10.52 1.55
 17 -1 -7 12.09 1.58
 17 -1 -7 12.02 1.66
 17 1 -7 11.73 1.73
 17 1 -6 6.22 1.38
 17 -1 -6 6.44 1.28
 17 -1 -6 8.39 1.65
 17 1 -6 6.68 1.52
 17 1 -5 -0.14 0.82
 17 -1 -5 0.03 0.71
 17 -1 -5 0.33 1.11
 17 1 -5 -0.3 1.06
 17 1 -4 327.29 8.55
 17 -1 -4 339.41 8.65
 17 -1 -4 343.28 8.54
 17 1 -4 330.27 8.29
 17 1 -3 8.83 1.66
 17 -1 -3 8.68 1.62
 17 -1 -3 7.3 1.45
 17 -1 -3 7.5 1.59
 17 1 -3 8.13 1.62
 17 1 -2 174.97 6.45
 17 -1 -2 176.12 6.41
 17 -1 -2 175.02 6.13
 17 1 -2 174.85 5.99
 17 1 -1 -0.6 1.04
 17 -1 -1 -1.52 1.09
 17 -1 -1 -0.96 1.07
 17 1 -1 1.11 0.98
 17 1 0 298.78 8.49
 17 -1 0 297.03 8.37
 17 -1 0 310.56 7.77
 17 1 0 297.84 7.38
 17 1 1 73.19 4.17
 17 -1 1 78.63 4.32
 17 -1 1 78.07 4.4
 17 -1 1 78.54 3.82
 17 1 2 151.72 5.88
 17 -1 2 148.76 5.95
 17 1 3 16.13 2.09
 17 -1 3 14.43 2.21
 17 1 4 43.61 3.11
 17 -1 4 43.14 3.22
 17 -1 4 46.06 2.84
 17 1 5 40.35 2.85
 17 -1 5 41.25 2.94
 17 1 5 39.73 2.86
 17 -1 5 35.08 2.47
 17 1 5 40.96 2.68
 17 -1 6 274.18 6.71
 17 1 6 267.41 6.41
 17 -1 6 272.49 6.34
 17 1 6 286.75 6.52
 17 -1 7 12.33 1.43
 17 1 7 9 1.14
 17 -1 7 11.69 1.48
 17 1 7 12.5 1.52
 17 -1 8 168.04 4.29
 17 1 8 171.77 4.35
 17 -1 9 2.29 0.6
 17 1 9 1.38 0.6
 17 -3 -9 25.4 1.64
 17 3 -9 22.23 1.62
 17 3 -8 55.68 2.42
 17 -3 -8 67.25 2.92
 17 -3 -8 58.19 2.69
 17 3 -8 64.99 2.96
 17 -3 -7 1.03 0.94
 17 3 -7 1.64 0.68
 17 -3 -7 0.64 0.6
 17 -3 -7 1.04 0.91
 17 3 -7 0.87 0.84
 17 3 -6 11.98 1.42
 17 -3 -6 12.44 1.53
 17 -3 -6 12.23 1.67
 17 3 -6 15.01 1.84
 17 -3 -6 13.02 1.65
 17 -3 -5 4.69 1.2
 17 3 -5 4.34 1.12
 17 -3 -5 3.84 1.07
 17 -3 -5 4.39 1.42
 17 3 -5 4.46 1.3
 17 3 -4 50.46 3.15
 17 -3 -4 49.61 3.05
 17 -3 -4 49.18 3.25
 17 3 -4 50.48 3.14
 17 -3 -4 48.72 2.86
 17 3 -3 7.49 1.45
 17 -3 -3 8.35 1.35
 17 -3 -3 9.12 1.7
 17 3 -3 6.65 1.41
 17 3 -2 452.35 9.63
 17 -3 -2 451.66 9.25
 17 -3 -2 447.27 9.48
 17 3 -2 426.07 8.67
 17 3 -1 0.05 0.73
 17 -3 -1 1.05 0.86
 17 -3 -1 -0.25 0.88
 17 -3 -1 -0.51 1.04
 17 3 -1 1.7 0.79
 17 3 0 543.15 11.06
 17 -3 0 538.88 9.96
 17 -3 0 542.36 10.49
 17 -3 0 560.13 10.28
 17 3 1 6.69 1.56
 17 -3 1 7.98 1.52
 17 -3 1 8.17 1.43
 17 3 2 103.36 4.84
 17 -3 2 99.3 4.59
 17 -3 2 107.25 4.26
 17 3 3 0.52 0.84
 17 -3 3 1.12 0.97
 17 -3 3 0.16 0.79
 17 3 4 1.19 0.96
 17 -3 4 1.89 1.18
 17 3 5 21.11 2.09
 17 -3 5 21.8 2.04
 17 -3 5 24.31 1.93
 17 3 6 247.05 6.02
 17 -3 6 240.89 5.91
 17 3 7 5.79 1.09
 17 -3 7 4.53 1
 17 -3 7 4.56 0.99
 17 3 8 99.85 3.04
 17 3 8 99.74 2.95
 17 5 -8 15.74 1.25
 17 5 -8 15.68 1.18
 17 -5 -8 17.82 1.28
 17 -5 -7 1.67 0.71
 17 5 -7 1.74 0.72
 17 5 -7 2.51 0.73
 17 -5 -6 1.02 0.73
 17 5 -6 0.98 0.72
 17 5 -6 0.26 0.61
 17 5 -5 95.02 3.54
 17 5 -5 96.51 3.6
 17 -5 -5 90.58 3.25
 17 5 -4 131.7 4.21
 17 5 -4 121.63 4.18
 17 -5 -3 -0.24 0.88
 17 5 -3 -0.79 0.8
 17 5 -3 1.48 0.91
 17 5 -2 222.67 5.26
 17 5 -2 249.41 6.14
 17 5 -1 5.27 1.22
 17 5 -1 6.89 1.3
 17 5 0 155.82 5.32
 17 5 1 15.84 1.84
 17 -5 1 15.99 1.76
 17 -5 1 18.05 1.91
 17 5 2 108.53 4.35
 17 -5 2 99.11 3.92
 17 -5 2 98.59 3.91
 17 5 3 46.35 2.83
 17 -5 3 46.14 2.7
 17 -5 3 45.53 2.55
 17 5 4 11.17 1.47
 17 -5 4 9.88 1.31
 17 -5 4 10.95 1.29
 17 5 5 9.93 1.3
 17 -5 5 8.02 1.17
 17 5 6 75.74 2.84
 17 -5 6 69.97 2.62
 17 -7 -4 75.98 2.57
 17 7 -4 70.2 2.39
 17 -7 -3 37.58 1.95
 17 7 -3 36.31 1.85
 17 -7 -2 31.14 1.86
 17 -7 -1 9.88 1.18
 17 -7 0 280.38 5.32
 17 -7 1 3.39 0.8
 17 -7 2 54.08 2.21
 18 0 -9 0.22 0.39
 18 0 -8 128.32 3.9
 18 0 -8 118.73 3.67
 18 0 -7 0.83 0.72
 18 0 -7 -0.85 0.87
 18 0 -6 43.18 2.69
 18 0 -6 46.38 2.75
 18 0 -5 0.13 0.77
 18 0 -5 0.57 0.89
 18 0 -4 2.83 0.96
 18 0 -4 2.19 1.04
 18 0 -3 0.39 0.77
 18 0 -3 -0.23 0.98
 18 0 -2 88.84 4.29
 18 0 -2 83.94 3.89
 18 0 -1 0.45 0.89
 18 0 -1 0.81 0.87
 18 0 0 39.39 2.54
 18 0 1 0.12 0.9
 18 0 2 5.64 1.38
 18 0 3 -0.46 0.96
 18 0 4 21.92 2.08
 18 0 5 1.02 0.87
 18 0 6 46.99 2.33
 18 0 6 45.79 2.23
 18 0 7 -0.03 0.55
 18 -2 -9 4.2 0.65
 18 2 -8 161.48 3.8
 18 -2 -8 197.73 4.5
 18 -2 -8 172.9 4.05
 18 2 -8 185.08 4.34
 18 2 -7 83.92 3.15
 18 -2 -7 90.89 3.35
 18 -2 -7 83.38 3.26
 18 2 -7 88.03 3.37
 18 2 -6 137.6 4.37
 18 -2 -6 134.84 4.35
 18 -2 -6 128.48 4.29
 18 2 -6 135.48 4.37
 18 2 -5 2.35 0.99
 18 -2 -5 2.49 0.87
 18 -2 -5 1.28 0.94
 18 2 -5 1.49 0.94
 18 2 -4 37.8 2.61
 18 -2 -4 39.2 2.6
 18 -2 -4 42.2 2.75
 18 2 -4 37.2 2.54
 18 2 -3 4.94 1.21
 18 -2 -3 5.35 1.14
 18 -2 -3 3.27 1.16
 18 2 -3 4.9 1.21
 18 2 -2 1.01 0.92
 18 -2 -2 1.96 0.91
 18 -2 -2 2.19 1.06
 18 2 -2 3.16 1.03
 18 2 -1 14.02 1.86
 18 -2 -1 12.31 1.63
 18 -2 -1 11.12 1.63
 18 -2 -1 12.73 1.69
 18 2 -1 11.6 1.47
 18 2 0 86.97 4.15
 18 -2 0 87.14 3.99
 18 -2 0 80.78 3.56
 18 2 1 100.11 4.4
 18 -2 1 103.68 4.38
 18 -2 1 99.15 3.71
 18 2 2 203.27 6.1
 18 -2 2 212.22 6.16
 18 2 3 0.22 0.81
 18 -2 3 0.1 0.89
 18 2 4 446.63 8.39
 18 -2 4 442.33 8.25
 18 2 4 424.9 7.95
 18 -2 5 2.87 1
 18 2 5 2.73 0.86
 18 -2 6 100.58 3.31
 18 2 6 76.3 2.56
 18 2 7 3.25 0.63
 18 4 -7 9.65 1.04
 18 -4 -6 60.48 2.67
 18 4 -6 194.96 4.5
 18 -4 -5 32.7 2.13
 18 4 -5 31.45 1.96
 18 -4 -4 218.03 5.47
 18 4 -4 202.54 4.85
 18 -4 -3 4.44 1.12
 18 4 -3 2.48 0.87
 18 4 -2 24.4 2.09
 18 -4 -2 23.22 2.02
 18 4 -2 23.36 1.65
 18 4 -1 6.08 1.31
 18 4 0 293.86 6.94
 18 -4 0 281.08 6.09
 18 4 1 19.43 1.92
 18 -4 1 20.19 1.78
 18 -4 1 19.18 1.62
 18 4 2 185.37 5.37
 18 -4 2 182.22 4.95
 18 4 3 0.31 0.67
 18 -4 3 0.19 0.71
 18 4 4 127.26 3.89
 18 4 4 129.52 4.11
 18 -4 4 120.33 3.76
 18 4 5 6.86 1.02
 18 -4 5 6.36 0.99
 18 -6 -4 18.69 1.27
 18 -6 -3 -0.85 0.5
 18 6 -2 0.1 0.47
 18 -6 -2 0.87 0.53
 18 6 -1 4.58 0.77
 18 -6 -1 3.71 0.72
 18 6 0 0.13 0.44
 18 -6 0 0.44 0.5
 18 6 1 43.59 1.92
 18 -6 1 39.77 1.8
 19 1 -7 16.94 1.26
 19 -1 -7 18.65 1.33
 19 -1 -7 15.31 1.26
 19 1 -7 16.23 1.28
 19 1 -6 27.5 1.77
 19 -1 -6 27.7 1.78
 19 -1 -6 27.66 1.82
 19 1 -6 28.22 1.8
 19 1 -5 7.99 1.14
 19 -1 -5 7.63 1.06
 19 -1 -5 7.15 1.17
 19 1 -5 7.46 1.11
 19 1 -4 131.48 4.25
 19 -1 -4 130.12 4.18
 19 -1 -4 137.5 4.18
 19 1 -4 131.59 4.02
 19 1 -3 22.17 1.9
 19 -1 -3 20.13 1.82
 19 -1 -3 20.67 1.74
 19 1 -3 18.99 1.66
 19 -1 -2 163.51 4.89
 19 1 -2 148.84 4.53
 19 -1 -2 159.47 4.49
 19 1 -2 157.27 4.31
 19 -1 -1 1 0.68
 19 1 -1 -0.22 0.84
 19 -1 -1 1.15 0.7
 19 -1 0 253 6.01
 19 1 0 263.33 6.26
 19 -1 1 16.22 1.71
 19 1 1 17.76 1.82
 19 -1 2 56.83 2.87
 19 1 2 56.42 2.92
 19 -1 3 21.27 1.74
 19 1 3 22.13 1.82
 19 -1 4 94.32 3.28
 19 1 4 94.09 3.23
 19 -1 5 6.32 0.9
 19 1 5 5.34 0.78
 19 -3 -6 32.44 1.7
 19 3 -6 48.8 1.96
 19 -3 -5 3.27 0.76
 19 3 -5 3.74 0.78
 19 3 -4 126.33 3.8
 19 -3 -4 130.69 3.79
 19 3 -3 25.53 1.86
 19 -3 -3 26.9 1.83
 19 3 -3 22.99 1.53
 19 3 -2 226.63 4.27
 19 -3 -2 225.9 4.32
 19 3 -1 18.24 1.67
 19 3 0 39.52 2.36
 19 3 1 65.5 2.95
 19 -3 1 60.22 2.61
 19 3 2 11.27 1.32
 19 -3 2 10.66 1.2
 19 3 2 10.86 1.32
 19 3 3 18.69 1.5
 19 -3 3 19.13 1.48
 19 3 3 15.07 1.29
 19 -3 4 30.96 1.67
 19 5 -1 9.76 1.02
 19 5 0 53.73 2.11
 20 0 -4 4.61 0.69
 20 0 -3 0.29 0.43
 20 0 0 73.7 2.65
 20 0 1 -0.46 0.55
 20 0 2 320.45 5.27
 20 0 3 0.13 0.37
 20 2 -1 50.13 2.1
 20 2 0 168.98 3.84
 20 2 1 7.61 0.91
 20 2 2 49 1.95
