# Supplementary material for: High-pressure preference for reduced water content in porous zinc aspartate hydrates
Source: Acta Crystallogr B Struct Sci Cryst Eng Mater. 2020 Aug 28;76(Pt 5):795–801. doi: 10.1107/S2052520620009348 (PMC7535066; doi:10.1107/S2052520620009348)
Supplement: Supplementary file 3 [file b-76-00795-zinc-aspartate_sesquihydrate_0_05GPasup3.hkl]

data_zinc-aspartate_sesquihydrate_0_05GPa 

loop_
  _refln_index_h
  _refln_index_k
  _refln_index_l
  _refln_F_squared_meas
  _refln_F_squared_sigma
 0 0 4 167.94 5.36
 0 0 -4 171.34 6.06
 0 0 -4 170.92 6.14
 0 0 -4 174.37 6.16
 0 0 5 2.86 1.01
 0 0 -5 3.06 1.19
 0 0 -5 3.17 1.69
 0 0 -5 0.78 1.04
 0 0 6 9147.96 49.06
 0 0 -6 9099.29 53.6
 0 0 -6 9342.55 44.8
 0 0 -6 9274.66 48
 0 0 -6 9229.69 54.88
 0 0 -6 9223.75 55.16
 0 0 6 9109.51 45.28
 0 0 -7 6.03 3.04
 0 0 -7 6.7 2.94
 0 0 7 7.25 2.84
 0 0 -7 7.32 2.07
 0 0 7 12.51 3.45
 0 0 -7 9.32 3.06
 0 0 -7 7.92 2.52
 0 0 7 6.82 2.45
 0 0 8 9765.87 68.25
 0 0 8 9631.94 59.74
 0 0 -8 9727.76 65.16
 0 0 8 9746.72 55.96
 0 0 -8 9688.69 54.33
 0 0 -8 9767.1 66.15
 0 0 -8 9738.59 57.9
 0 0 -8 9798.24 66.37
 0 0 8 9668.67 66.04
 0 0 -9 0.69 2.14
 0 0 9 -3.9 3.35
 0 0 -9 1.79 2.49
 0 0 9 3.05 2.97
 0 0 9 1.9 2.11
 0 0 9 3.9 2.83
 0 0 -9 -0.94 2.22
 0 0 -9 -3.31 2.14
 0 0 -9 2.56 2.71
 0 0 9 0.77 1.76
 0 0 -10 1124.07 23.19
 0 0 10 1029.68 22.65
 0 0 10 1010.37 24.68
 0 0 10 1060.76 25.91
 0 0 10 1056.44 25.4
 0 0 -10 1020.1 24.49
 0 0 -10 1035.97 24.89
 0 0 -10 1083.92 25.34
 0 0 -11 -5.15 4.7
 0 0 11 -5.28 4.39
 0 0 11 -3.39 4.6
 0 0 11 -1.84 3.38
 0 0 -11 -0.2 3.58
 0 0 -11 1.13 2.98
 0 0 -12 551.02 20.55
 0 0 -12 539.23 20.5
 0 0 12 521.64 20.38
 0 0 12 531.97 20.29
 0 0 -12 509.66 19.86
 0 0 12 554.27 21.51
 0 0 -13 -2.6 4.43
 0 0 -13 -0.07 4.17
 0 0 13 2.35 4.82
 0 0 13 -0.1 4.2
 0 0 13 8.26 5.56
 0 0 -13 -4.89 4.7
 0 0 14 153.45 13.32
 0 0 14 154.4 12.98
 0 0 14 173.27 13.99
 0 0 -14 149.69 12.21
 0 0 -14 147.6 12.53
 0 0 -14 153.29 13.11
 0 0 15 4.18 5.85
 0 0 15 -3.94 6.7
 0 0 -15 -8.41 5.4
 0 0 -15 -13.58 6.7
 0 0 15 -0.53 5
 0 0 -15 -7.79 6.03
 0 0 16 24.79 9.04
 0 0 16 34.41 8.99
 0 0 -16 18.8 6.72
 0 0 -16 15.06 6.47
 0 0 -16 28.81 7.32
 0 0 16 31.44 8.27
 0 0 -17 4.95 7.22
 0 0 17 -5.27 6.56
 0 0 17 0.76 6.14
 0 0 17 -9.12 8.87
 0 0 -17 8.89 6.26
 0 -2 0 749.56 10.64
 0 -2 -1 832.9 11.82
 0 2 1 887.49 12.1
 0 -2 1 850.91 11.68
 0 -2 -2 5514.07 32.32
 0 2 2 5465.17 31.85
 0 -2 -3 5788.68 34.59
 0 -2 3 5733.54 32.08
 0 2 -3 5830.85 35.27
 0 2 3 5836.85 34.54
 0 2 -3 5822.84 36.45
 0 2 3 5836.54 36.55
 0 -2 -3 5730.69 35.85
 0 2 -3 5742.25 34.16
 0 -2 -3 5845.14 33.64
 0 2 3 5824.45 34.57
 0 -2 -3 5714.21 33.52
 0 -2 4 8.5 1.63
 0 -2 4 9.47 2.05
 0 2 4 12.35 2.7
 0 2 -4 6.9 1.79
 0 -2 -4 13.38 2.15
 0 2 -4 10.7 2.27
 0 2 4 4.67 1.48
 0 2 -4 11.09 2.63
 0 2 4 12.93 2.39
 0 -2 5 5815.59 42.6
 0 2 -5 5811.15 41.82
 0 -2 -5 5778.89 34.89
 0 -2 -5 5822.87 35.59
 0 -2 5 5643.6 33.97
 0 -2 -5 5785.88 42.1
 0 -2 -5 5841.04 37.8
 0 2 5 5927.06 38.61
 0 2 -5 5782.06 42.88
 0 2 -5 5855.17 43
 0 -2 -5 5804.99 42.58
 0 -2 -5 5781.96 36.75
 0 2 5 5666.22 42.68
 0 2 5 5891.97 38.18
 0 2 -6 282.18 7.71
 0 2 6 288.02 10.7
 0 2 6 296.99 10.68
 0 -2 -6 293.77 10.49
 0 -2 -6 279.17 8.68
 0 -2 -6 291.51 9.03
 0 -2 -6 289.83 10.31
 0 -2 -6 283.74 8.7
 0 2 6 302.58 9.23
 0 2 -6 292.97 10.06
 0 -2 6 284.63 9.6
 0 -2 6 262.42 7.66
 0 2 -6 269.13 9
 0 2 -6 268.37 10.17
 0 2 6 278.04 8.77
 0 -2 -6 286.41 8.73
 0 -2 6 271.6 9.82
 0 2 6 284.85 9.18
 0 2 6 287.05 8.97
 0 2 -6 287.16 10.41
 0 -2 7 122.84 7.16
 0 2 7 133.95 7.01
 0 2 7 137.24 7.9
 0 2 7 129.54 7.84
 0 2 7 125.99 6.23
 0 -2 -7 133.23 6.76
 0 -2 7 131.49 5.4
 0 2 7 134.89 6.57
 0 2 -7 137.72 7.95
 0 2 -7 130.1 5.56
 0 -2 7 133.79 6.23
 0 2 -7 129.28 7.24
 0 -2 7 138.72 8
 0 -2 -7 138.62 6.39
 0 -2 7 139.13 7.37
 0 2 -7 135.28 7.85
 0 -2 -7 147.24 7.87
 0 -2 -7 134.87 7.85
 0 2 7 137.61 6.91
 0 2 -7 128.82 6.95
 0 -2 -7 131.44 6.76
 0 -2 -7 140.75 6.48
 0 2 8 1014.61 22.96
 0 -2 8 1004.64 20.97
 0 2 -8 1032.81 22.7
 0 2 -8 1043.62 21.13
 0 2 8 1031.03 20.61
 0 -2 -8 1042.16 20.18
 0 2 8 996.9 18.43
 0 -2 -8 1036.19 20.38
 0 2 -8 952.51 20.16
 0 -2 -8 1068.34 18.4
 0 -2 -8 1067.71 18.53
 0 2 8 1031.71 20.85
 0 2 8 1012.35 18.81
 0 -2 8 1062.7 21.87
 0 -2 -8 1046.85 22.58
 0 2 -8 993.62 22.37
 0 -2 8 1030.16 23.12
 0 -2 -8 1026.53 21.72
 0 2 8 1019.76 22.26
 0 -2 -9 255.16 11.08
 0 2 -9 252.88 11.39
 0 -2 -9 249.24 10.91
 0 -2 -9 272.16 12.66
 0 2 9 252.22 12.53
 0 -2 9 246.65 11.13
 0 -2 -9 270.86 12
 0 2 9 259.69 11.41
 0 -2 9 262.35 11.89
 0 2 9 266.56 11.54
 0 2 -9 262.91 12.46
 0 -2 9 263.7 12.59
 0 2 9 267.99 12.39
 0 2 -9 250.15 12.15
 0 2 -9 232.53 10.9
 0 -2 10 2706 40.44
 0 2 10 2677.13 38.61
 0 -2 -10 2582.04 38.36
 0 -2 -10 2739.6 38.02
 0 2 10 2619.58 39.8
 0 -2 -10 2847.85 42.58
 0 2 10 2740.94 39.44
 0 -2 10 2629.18 41.43
 0 2 -10 2748.93 41.94
 0 2 10 2639.45 41.97
 0 -2 -10 2693.77 38.3
 0 2 -10 2590.24 38.35
 0 -2 10 2701.22 38.58
 0 2 -10 2668.13 38.06
 0 -2 10 2771.89 42.9
 0 2 -10 2708.97 41.72
 0 -2 -11 148.79 10.18
 0 -2 11 160.79 11.11
 0 2 -11 149.05 10.26
 0 -2 11 145.9 11.03
 0 2 -11 135.45 9.44
 0 -2 -11 136.78 9.43
 0 2 -11 150.69 11.17
 0 -2 11 139.64 9.7
 0 2 11 140.52 9.96
 0 2 11 157.46 10.84
 0 2 11 151.78 10.72
 0 2 11 158.94 11.5
 0 -2 11 147.25 10.74
 0 -2 -11 159.27 11.21
 0 2 -11 155.21 10.89
 0 -2 -11 155.26 10.48
 0 -2 12 130.9 11.44
 0 -2 -12 116.64 10.54
 0 -2 12 122.54 10.61
 0 2 12 125.18 11.25
 0 -2 12 125.32 10.67
 0 2 12 126.06 10.2
 0 2 12 135.8 11.02
 0 2 -12 115.77 10.28
 0 2 -12 113.95 9.86
 0 -2 -12 130.13 10.46
 0 2 12 125.96 10.52
 0 2 -12 108.65 9.96
 0 -2 -12 125.44 9.92
 0 -2 -12 118.54 9.53
 0 -2 -13 19.42 5.32
 0 -2 13 17.38 5.97
 0 -2 13 4.37 5.27
 0 -2 -13 13.91 5.86
 0 2 -13 28.38 7.08
 0 -2 13 26.5 6.42
 0 2 13 18.26 7.01
 0 2 -13 18.31 5.07
 0 2 13 12.65 4.76
 0 2 13 26.04 6.48
 0 -2 -13 18.81 5.34
 0 2 -13 18.23 5.41
 0 2 13 18.04 5.85
 0 -2 -13 22.9 5.72
 0 -2 14 10.08 5.94
 0 2 14 24.58 7.12
 0 -2 14 8.11 5.54
 0 2 -14 9.52 5.19
 0 -2 -14 6.7 4.9
 0 -2 -14 10.51 5.68
 0 2 -14 -0.19 5.48
 0 2 -14 4.83 4.32
 0 -2 14 16.1 6.97
 0 2 14 11.97 7.15
 0 2 -15 3.19 5.13
 0 2 -15 1.64 5.1
 0 2 -15 7.24 5.7
 0 2 15 12.93 6.69
 0 -2 -15 0.16 5.25
 0 -2 15 -1.62 5.84
 0 -2 15 1.06 6.04
 0 -2 15 4.07 5.29
 0 -2 -16 -0.76 5.7
 0 2 -16 8.09 6.91
 0 2 16 0.48 8.45
 0 -2 16 2.15 6.5
 0 -2 16 3.36 7.14
 0 2 -16 0.72 5.82
 0 2 -16 6.84 6.68
 0 -2 16 15.4 7.53
 0 -2 17 28.66 9.56
 0 -2 17 19.66 9
 0 -2 -17 19.31 7.99
 0 -2 17 16.18 7.6
 0 2 -17 2.04 6.03
 0 2 -17 15.07 7.51
 0 4 0 2437.44 27.83
 0 4 0 2410.65 26.8
 0 -4 0 2429.75 27.27
 0 -4 0 2335.63 25.79
 0 -4 0 2413.76 24.08
 0 -4 0 2299.78 26.33
 0 -4 0 2330.61 21.74
 0 4 0 2386.11 22.93
 0 4 0 2363.58 24.4
 0 4 0 2443.3 27.05
 0 4 1 79.48 5.22
 0 4 -1 80.3 3.9
 0 -4 1 81.62 4.85
 0 -4 -1 82.12 5.26
 0 -4 -1 80.7 5.03
 0 -4 1 73.75 4.57
 0 -4 1 81.3 5.11
 0 -4 -1 79.46 4.44
 0 -4 1 71.65 4.59
 0 -4 -1 78.25 4.06
 0 4 1 81.94 5.18
 0 -4 1 78.68 3.62
 0 4 1 81.15 4.71
 0 4 1 78.83 4.19
 0 4 -1 79.67 4.83
 0 4 -1 86.22 5.49
 0 -4 -1 76.45 5.03
 0 4 1 85.37 5.42
 0 4 -1 77.08 4.81
 0 4 -1 75.56 4.74
 0 4 -2 60.4 4.63
 0 4 2 63.99 4.54
 0 4 2 60.04 3.46
 0 -4 -2 64.03 4.7
 0 -4 -2 59.27 4.25
 0 4 -2 58.14 3.6
 0 4 -2 60.82 3.8
 0 -4 -2 57.97 3.19
 0 4 -2 61.44 4.72
 0 4 2 64.16 4.84
 0 -4 2 61.58 4.6
 0 -4 2 62.17 4.1
 0 -4 2 58.41 3.96
 0 -4 -2 64.19 4.42
 0 4 -2 59.75 4.17
 0 -4 2 61.24 3.75
 0 -4 -2 57.99 4.58
 0 4 -2 65.84 4.28
 0 4 2 53.37 4.24
 0 -4 2 65.54 4.9
 0 4 2 60.59 4.81
 0 -4 3 33.27 2.96
 0 -4 3 31.36 2.82
 0 -4 3 30.81 3.52
 0 4 -3 28.23 2.75
 0 4 -3 33.5 3.72
 0 4 -3 34.63 3.2
 0 -4 3 33.87 3.22
 0 -4 -3 34 3.6
 0 4 3 33.01 3.78
 0 -4 -3 30.18 2.79
 0 -4 -3 32.2 3.25
 0 -4 -3 32.94 3.63
 0 -4 3 34.05 3.87
 0 4 -3 31.71 3.18
 0 4 -3 34.69 3.85
 0 4 -3 31.39 3.18
 0 4 3 32.27 3.77
 0 4 3 33.45 3.39
 0 4 3 37.05 3.26
 0 4 3 34.5 3.85
 0 -4 -3 34.56 3.88
 0 4 4 349.6 11.74
 0 4 -4 314.57 10.64
 0 4 4 344.74 11.81
 0 -4 -4 328.21 9.48
 0 4 -4 360.46 9.53
 0 4 4 318.27 11.14
 0 -4 4 341.75 11.77
 0 -4 4 334.39 8.45
 0 -4 -4 316.02 9.49
 0 4 -4 306.86 11.16
 0 4 -4 326.8 10.16
 0 4 -4 336.49 10.67
 0 4 4 330.63 9.81
 0 -4 4 346.42 10.72
 0 -4 -4 331.18 11.4
 0 -4 4 335.24 10.88
 0 4 -4 343.06 8.7
 0 -4 -4 339.09 11.26
 0 -4 -4 334.33 11.28
 0 -4 4 323.51 8.65
 0 4 4 346.4 10.28
 0 -4 5 1.25 1.22
 0 4 -5 0.84 1.84
 0 -4 -5 -2.51 2.32
 0 4 -5 -1.12 2.27
 0 4 -5 -1.35 2.04
 0 4 5 3.4 2.3
 0 -4 5 1.15 2.15
 0 -4 5 0.19 1.35
 0 -4 -5 -0.59 1.56
 0 -4 5 -0.49 1.66
 0 -4 -5 3.46 2.08
 0 -4 5 0.49 1.68
 0 -4 -5 1.11 1.96
 0 4 5 0.17 2.04
 0 4 5 2.97 2.35
 0 4 5 0.98 1.68
 0 -4 5 0.57 1.93
 0 -4 -5 1.51 1.95
 0 4 -5 -2.27 2.36
 0 4 5 -1.11 2.1
 0 4 -5 2.24 1.86
 0 4 -5 2.3 1.45
 0 -4 -6 238.49 9.96
 0 -4 6 242.45 11.1
 0 -4 6 226.89 9.42
 0 4 -6 236.34 9.53
 0 4 6 244.73 10.73
 0 -4 -6 244.74 10.99
 0 4 -6 238.17 8.25
 0 -4 -6 224.18 7.79
 0 -4 6 227.87 8.21
 0 -4 -6 236.28 7.63
 0 4 -6 239.6 10.88
 0 4 6 221.39 8.14
 0 4 -6 241.3 10.37
 0 4 6 227.96 10.98
 0 4 -6 222.74 10.22
 0 -4 -6 230.06 9.95
 0 -4 -6 233.06 10
 0 -4 6 257.24 10.82
 0 4 6 224.7 10.06
 0 4 6 234.46 10.26
 0 -4 -7 -0.1 2.38
 0 4 -7 4.46 2.65
 0 4 -7 -0.71 2.12
 0 4 -7 1.55 2.15
 0 4 7 -0.2 2.93
 0 -4 7 0.48 2.76
 0 -4 7 4.77 2.85
 0 -4 -7 0.79 2.51
 0 4 -7 1.85 2.56
 0 4 7 1.32 2.35
 0 -4 -7 1.59 2.27
 0 -4 -7 -2.95 2.82
 0 4 7 4.19 2.85
 0 4 -7 1.22 2.43
 0 -4 7 -0.99 2.24
 0 -4 7 3.31 2.01
 0 4 7 -2.57 2.95
 0 -4 8 697.58 17.31
 0 4 8 671.26 18.71
 0 4 8 640.58 17.99
 0 4 8 688.9 20.07
 0 -4 -8 688.23 19.17
 0 -4 -8 690.41 18.13
 0 4 8 647.18 20.19
 0 4 -8 691.76 17.03
 0 -4 -8 719.6 20.54
 0 -4 8 695.59 17.72
 0 -4 8 685.26 19.92
 0 -4 -8 696.57 18.38
 0 4 -8 679.72 20.2
 0 4 -8 692.21 19.81
 0 4 -8 702.57 17.05
 0 -4 8 686.03 20.08
 0 4 -8 682.73 19.81
 0 -4 8 685.08 20.33
 0 -4 9 186.14 11.43
 0 4 9 184.98 10.14
 0 -4 -9 171.19 9.5
 0 4 9 176.77 11.12
 0 4 -9 176.76 9.51
 0 -4 9 175.55 11.58
 0 4 -9 190.26 11.42
 0 4 -9 180.13 10.99
 0 -4 -9 167.86 10.4
 0 -4 9 198.05 10.22
 0 4 -9 176.05 11.1
 0 4 9 185.56 11.41
 0 4 9 179.29 10.31
 0 -4 -9 185.57 9.96
 0 -4 9 168.73 10.65
 0 -4 -9 178.58 10.99
 0 -4 10 542.47 20.58
 0 -4 10 608.64 19.18
 0 -4 -10 591.65 20.31
 0 4 -10 579.63 20.81
 0 4 10 589.85 21.09
 0 -4 -10 582.05 20.45
 0 4 -10 589.04 20.39
 0 4 10 560.54 20.53
 0 -4 10 541.27 19.7
 0 -4 10 580.3 21.04
 0 4 -10 584.56 20.85
 0 -4 11 51.95 7.07
 0 -4 11 68.29 8.16
 0 4 11 54.17 7.57
 0 -4 11 63.56 8.2
 0 4 11 71.94 9.02
 0 4 -11 53.83 7.66
 0 4 -11 56.55 7.66
 0 -4 -11 52.45 7.12
 0 4 -11 66.57 7.77
 0 -4 -11 63.86 8.01
 0 4 -12 106.95 10.47
 0 4 12 122.11 11.05
 0 -4 12 118.58 10.88
 0 4 -12 105.36 10.58
 0 -4 12 124.84 11.6
 0 -4 -12 125.95 10.94
 0 -4 12 113.42 10.99
 0 4 -12 127.07 10.8
 0 -4 -12 115.82 10.71
 0 4 12 122.67 11.73
 0 -4 13 0.99 5.03
 0 4 13 14.01 6.78
 0 4 -13 0.17 4.71
 0 -4 -13 -1.33 4.76
 0 -4 13 -4.89 4.95
 0 -4 13 2.23 6.34
 0 4 13 10.06 6.27
 0 4 -13 -1.19 4.21
 0 -4 -13 -2.52 5.02
 0 4 -13 -7.26 5.09
 0 4 -14 78.61 10.43
 0 -4 14 95.84 11.76
 0 4 14 88.85 11.43
 0 -4 -14 91.73 11.26
 0 -4 14 98.36 11.58
 0 -4 -14 95.16 11
 0 4 14 100.06 11.73
 0 4 -14 96.43 11.66
 0 4 15 7.28 7.4
 0 -4 15 10.85 7.12
 0 4 -15 -4.76 5.02
 0 -4 -15 0.17 6.16
 0 -4 -15 3.21 6.22
 0 -4 15 12.08 6.89
 0 4 15 3.84 7.36
 0 4 -15 -1.65 6.2
 0 4 16 6.08 8.11
 0 -4 16 20.3 7.68
 0 4 -16 10.08 6.42
 0 4 16 4.29 7.07
 0 -4 -16 18.11 7.25
 0 -4 16 -0.11 6.92
 0 4 -16 13.02 6.07
 0 4 -17 -3.32 5.98
 0 -4 -17 -8.93 6.75
 0 4 -17 -7.97 7.06
 0 6 0 6702.65 56.59
 0 6 0 6818.47 49.75
 0 6 0 6929.25 57.59
 0 -6 0 6940.07 51.17
 0 6 0 7164.46 59.83
 0 6 0 7010.07 53.02
 0 -6 0 7019.21 55.12
 0 -6 0 7087.18 46.98
 0 -6 0 7121.7 57
 0 -6 0 7167.13 58
 0 -6 -1 -1.15 2.46
 0 6 1 -1.98 2.62
 0 6 -1 -3.06 2.75
 0 6 1 0.73 2.49
 0 -6 -1 0.3 1.96
 0 -6 1 4.55 3.41
 0 6 -1 -1.1 2.21
 0 6 -1 2.54 1.97
 0 -6 -1 -1.86 2.69
 0 6 -1 0.42 2.76
 0 6 1 0.29 2.68
 0 -6 1 7.86 3
 0 -6 -1 -3.3 2.48
 0 6 1 0.41 2.1
 0 -6 1 5.19 3.22
 0 -6 1 1.91 2.69
 0 -6 -1 -1.49 2.54
 0 6 1 4.79 3.35
 0 6 -1 0.51 2.07
 0 -6 1 3.37 2.87
 0 -6 -2 1689.17 28.37
 0 -6 2 1692.72 22.18
 0 6 -2 1623.19 27.04
 0 6 -2 1657.53 21.6
 0 -6 2 1696.43 25.9
 0 -6 2 1651.36 26.44
 0 6 -2 1700.36 27.06
 0 6 -2 1656.08 28.19
 0 6 2 1643.5 29.5
 0 -6 2 1672.86 28.71
 0 -6 2 1677.32 21.79
 0 6 2 1681.75 29.4
 0 -6 -2 1712.98 22.97
 0 -6 -2 1663.02 27.46
 0 -6 -2 1642.11 28.5
 0 6 2 1712.77 28.89
 0 6 2 1564.88 26.1
 0 6 -2 1688.44 22.68
 0 6 -2 1704.89 29.74
 0 6 2 1678.03 23.43
 0 -6 2 1685.54 27.53
 0 -6 -2 1673.65 25.72
 0 -6 -3 49.27 5
 0 6 -3 44.76 4.6
 0 -6 3 45.69 4.32
 0 6 -3 43.54 5.33
 0 6 -3 46.64 5.22
 0 6 3 42.89 5.53
 0 6 -3 44.21 4.31
 0 -6 -3 45.35 4.89
 0 6 3 41.05 4.74
 0 -6 3 56.55 5.8
 0 -6 3 47.19 4.65
 0 6 3 45.15 5.52
 0 6 -3 48.12 4.38
 0 -6 3 44.27 4.54
 0 -6 -3 43.99 5.13
 0 -6 3 49.03 4.35
 0 -6 3 43.89 4.8
 0 6 3 46.8 5.26
 0 6 -3 43.67 5.17
 0 -6 -3 42.26 5.16
 0 6 -4 953.32 19.34
 0 -6 4 979.54 22.77
 0 6 -4 989.27 23.58
 0 -6 -4 1008.34 23.39
 0 -6 4 963.85 22.75
 0 -6 4 934.63 19.14
 0 6 4 945.71 21.2
 0 6 -4 947.06 20.14
 0 -6 -4 1024.48 23.33
 0 -6 4 963.26 19.77
 0 -6 4 978.18 19.87
 0 6 4 1008.11 24.16
 0 -6 -4 938.75 17.85
 0 6 4 955.7 22.5
 0 6 4 917.91 22.93
 0 6 -4 956.53 22.92
 0 6 -4 956.2 20.69
 0 6 -4 980.39 19.77
 0 -6 4 924.66 18.54
 0 -6 -4 925.68 20.46
 0 -6 -4 960.65 21.73
 0 6 -5 15.35 3.63
 0 6 -5 20.8 4.49
 0 -6 5 21.72 3.96
 0 6 5 26.65 4.96
 0 6 5 24.04 4.88
 0 6 5 25.48 4.3
 0 6 5 22.03 4.06
 0 -6 5 24.7 3.88
 0 6 -5 24.94 4.2
 0 -6 -5 22.33 4.23
 0 -6 -5 21.99 3.56
 0 6 -5 25.79 4.34
 0 -6 5 21.97 4.22
 0 6 5 18.35 4.18
 0 -6 -5 22.81 4.16
 0 -6 -5 23.58 3.62
 0 -6 -5 27.03 4.9
 0 -6 5 25.24 4.13
 0 6 -6 8.99 3.42
 0 6 6 4.57 2.62
 0 -6 6 4.64 2.88
 0 -6 6 3.66 3.11
 0 -6 -6 3.91 2.76
 0 6 6 0.67 3.34
 0 -6 -6 4.48 3.22
 0 6 -6 5.34 3.09
 0 6 6 6.73 3.61
 0 -6 -6 3.41 3.19
 0 6 -6 2.59 3.03
 0 6 6 7.21 3.84
 0 -6 -6 4.37 3.12
 0 6 -6 0.29 2.78
 0 -6 6 1.52 2.55
 0 6 6 4.58 3.65
 0 -6 6 10.63 3.46
 0 6 7 57.66 7.48
 0 6 -7 67.03 7.05
 0 -6 7 62.33 6.55
 0 6 7 69.13 7.23
 0 -6 -7 62.2 6.96
 0 -6 7 70.17 7.44
 0 6 7 59.26 7.27
 0 -6 7 57.34 6.26
 0 6 -7 66.5 7.12
 0 6 -7 62.79 6.79
 0 6 7 57.9 6.89
 0 -6 -7 66.29 7.13
 0 -6 -7 69.53 7.63
 0 6 -7 57.41 6.9
 0 -6 -7 54.97 5.87
 0 -6 7 56.62 6.52
 0 6 -8 2382.01 42.63
 0 6 -8 2441.21 41.48
 0 6 8 2543.33 41.39
 0 -6 8 2508.04 41.09
 0 -6 8 2541.92 43.18
 0 -6 -8 2613.47 41.95
 0 -6 8 2463.32 39.52
 0 -6 -8 2467.14 40.22
 0 6 8 2458.54 42.31
 0 6 8 2535.07 43.93
 0 6 -8 2553.07 41.2
 0 6 -8 2535.41 39.46
 0 6 8 2464.81 41.55
 0 -6 -8 2479.85 38.23
 0 -6 -8 2482.43 42.15
 0 6 9 128.75 10.48
 0 -6 -9 119.66 9.35
 0 -6 9 130.88 10.74
 0 6 9 138.75 11.07
 0 -6 -9 138.9 10.86
 0 -6 9 129.75 10.87
 0 6 -9 152.47 11.65
 0 6 -9 129.04 10.69
 0 -6 9 127.22 10.43
 0 6 -9 135.7 10.45
 0 6 9 137.02 10.77
 0 -6 -9 144.83 10.39
 0 -6 -9 147.23 10.82
 0 6 9 135.11 11.46
 0 6 -10 1807.77 40.18
 0 6 -10 1797.82 39.76
 0 6 10 1654.71 37.02
 0 -6 -10 1960.59 37.69
 0 -6 10 1739.94 38.98
 0 -6 -10 1885.54 40.34
 0 -6 10 1835.26 39.83
 0 -6 -10 1767.27 36.41
 0 6 -10 1819.07 39.04
 0 6 10 1723.77 38.92
 0 -6 10 1797.62 39.3
 0 -6 -10 1797.89 36.8
 0 6 10 1790.7 38.66
 0 6 10 1812.67 41.29
 0 6 11 127.42 11.76
 0 -6 -11 111.88 11.41
 0 6 -11 103.51 10.82
 0 -6 11 119.53 11.21
 0 6 11 115.63 11.72
 0 6 -11 115.24 11.55
 0 -6 -11 114.81 10.63
 0 -6 11 113.42 11.46
 0 -6 11 111.81 10.99
 0 6 11 111.93 11.64
 0 6 -11 102.41 10.89
 0 6 12 808.33 30.07
 0 -6 12 847.27 30.18
 0 6 12 876.7 31.42
 0 6 -12 831.32 29.41
 0 6 -12 831.39 29.48
 0 6 -12 814.06 29.68
 0 -6 12 850.11 29.61
 0 -6 12 837.88 30.21
 0 -6 -12 822.35 28.19
 0 -6 -12 842.89 29.8
 0 -6 13 35.42 8.09
 0 -6 13 28.93 7.58
 0 -6 -13 34.07 8.71
 0 6 -13 30.12 8.2
 0 -6 13 35.42 8.1
 0 6 -13 35.63 8.32
 0 6 -13 43.71 8.95
 0 6 13 40.87 9.76
 0 6 13 35.6 7.89
 0 -6 -13 25.41 6.95
 0 6 -14 98.52 12.44
 0 -6 14 81.75 11.65
 0 6 14 81.43 11.81
 0 6 14 72.95 11.82
 0 6 -14 81.33 11.08
 0 -6 -14 108.86 12.98
 0 6 -14 88.8 12.02
 0 -6 14 98.62 12.83
 0 -6 -14 97.28 11.71
 0 -6 14 108.45 12.98
 0 -6 15 6.83 8.01
 0 6 -15 -1.04 6.84
 0 6 15 6.31 7.61
 0 6 -15 -8.17 7.01
 0 -6 15 9.44 7.56
 0 -6 -15 -2.2 6.41
 0 -6 -15 4.79 5.9
 0 6 15 -5.48 8.24
 0 6 -16 114.64 14.8
 0 8 0 3784.02 52.42
 0 -8 0 3770.63 45.09
 0 8 0 3780.49 47.53
 0 -8 0 3948.71 50.42
 0 -8 0 3610.25 47
 0 8 0 3796.36 51.63
 0 -8 0 3684.67 49.28
 0 8 0 3726.4 50.34
 0 -8 -1 26.13 4.55
 0 8 1 24.87 5.67
 0 -8 1 32.25 5.32
 0 8 -1 43.02 6.98
 0 -8 1 31.79 5.54
 0 8 1 34.45 6.1
 0 -8 1 35.73 5.24
 0 8 1 23.95 5.35
 0 8 -1 32.62 5.71
 0 8 -1 42.1 6.01
 0 -8 1 41.19 5.9
 0 -8 -1 30.33 5.29
 0 -8 -1 28.11 5.27
 0 8 -1 34.26 6.25
 0 8 2 1192.81 29.34
 0 -8 -2 1170.67 25.36
 0 8 -2 1113.78 28.82
 0 8 -2 1190.1 27.68
 0 -8 -2 1174.9 28.26
 0 -8 2 1111.26 26.22
 0 -8 2 1085.55 27.38
 0 -8 2 1135.51 25.84
 0 8 2 1133.83 26.86
 0 -8 -2 1175.49 27.58
 0 8 2 1144.18 28.66
 0 8 2 1195.03 29.65
 0 -8 -2 1111.51 26.93
 0 8 -2 1109.55 27.82
 0 8 -2 1182.3 28.43
 0 -8 2 1172.23 26.7
 0 8 -3 6.07 3.61
 0 -8 -3 11.97 4.1
 0 8 3 12.52 4.6
 0 -8 -3 14.79 4.31
 0 -8 3 20.85 4.61
 0 8 3 5.52 4.42
 0 8 -3 10.37 4.05
 0 8 -3 7.38 3.99
 0 -8 3 17.45 4.17
 0 8 3 15 4.85
 0 8 -3 6.47 3.57
 0 -8 -3 11.9 3.42
 0 -8 -3 14.1 4.82
 0 -8 3 14.37 4.57
 0 8 3 10 4.3
 0 -8 3 16.82 4.43
 0 -8 4 11.11 3.36
 0 8 4 11.95 4.53
 0 -8 -4 12.34 4.54
 0 8 -4 17.71 5.17
 0 -8 4 14.81 4.36
 0 8 -4 7.99 4.03
 0 -8 4 8.41 3.73
 0 8 4 9.87 5.12
 0 8 4 17.85 5.28
 0 -8 -4 8.68 3.83
 0 8 -4 14.96 4.64
 0 8 4 6.48 4.1
 0 -8 -4 17.35 4.73
 0 -8 -4 10.71 3.88
 0 -8 5 70.79 7.81
 0 -8 -5 75.11 7.52
 0 -8 -5 80.54 8.45
 0 -8 5 68.17 7.72
 0 8 -5 78.13 8.93
 0 8 5 68.58 8.68
 0 8 5 70.2 7.89
 0 8 5 71.58 8.31
 0 -8 -5 75.45 8.23
 0 8 -5 71 8.29
 0 -8 -5 83.09 8.32
 0 8 5 85.9 8.82
 0 8 6 222.89 14.23
 0 -8 6 231.72 13.89
 0 -8 6 224.86 13.67
 0 8 -6 241.14 14.98
 0 8 6 223.68 14.13
 0 -8 -6 228.28 13.59
 0 8 6 201.59 13.8
 0 -8 -6 247.73 14.17
 0 -8 -6 199.82 13.32
 0 8 -6 228.01 14.19
 0 8 -7 134.17 11.15
 0 -8 -7 156.4 11.83
 0 -8 7 139.88 11.07
 0 8 7 148.38 12.34
 0 -8 7 165.01 12.43
 0 -8 -7 158.74 12.12
 0 8 -7 149.62 12.49
 0 8 7 143.86 12.19
 0 -8 -7 145.48 11.73
 0 8 7 144.75 12.22
 0 -8 -8 235.64 14.96
 0 8 8 235.9 15.63
 0 -8 8 245.92 15.52
 0 8 8 249.13 16.33
 0 -8 -8 247.42 15.27
 0 -8 8 235.82 14.89
 0 8 8 240.85 15.9
 0 8 -8 255.66 15.35
 0 -8 -8 232.1 14.66
 0 8 -8 254.53 16.48
 0 8 -8 255.19 15.18
 0 -8 9 33.72 6.73
 0 8 9 21.76 6.96
 0 8 -9 22.49 7.01
 0 8 9 25.19 7.36
 0 8 9 20.6 6.32
 0 -8 9 25.25 6.39
 0 -8 -9 22.99 5.98
 0 8 -9 24.82 7.28
 0 -8 -9 26.96 6.44
 0 -8 -9 26.57 5.95
 0 -8 9 17.57 5.73
 0 -8 10 383.5 20.88
 0 -8 -10 383.78 19.72
 0 8 10 371.04 21.09
 0 8 -10 349.25 19.9
 0 8 -10 382.39 19.31
 0 -8 10 436.16 22.05
 0 8 -10 420.94 22.34
 0 8 10 415.19 22.43
 0 -8 10 403.23 19.72
 0 8 10 396.43 21.51
 0 -8 -10 390.29 19.84
 0 -8 -10 399.89 20.99
 0 -8 11 4.03 5.86
 0 -8 -11 -3.55 6.53
 0 -8 -11 1.94 5.28
 0 8 -11 2.3 5.39
 0 -8 11 1.38 5.36
 0 8 11 6.64 7.52
 0 8 -11 -2.59 5.9
 0 -8 -11 1.21 4.45
 0 8 11 -3.92 5.63
 0 8 11 8.2 5.64
 0 -8 11 13.64 7.77
 0 8 -11 1.92 4.99
 0 8 -12 321.44 21.21
 0 8 -12 339.81 21.72
 0 -8 12 343.14 21.53
 0 -8 12 363.55 22.96
 0 8 12 356.5 22.96
 0 -8 12 336.95 20.21
 0 -8 -12 319.91 20.32
 0 -8 13 78.54 12.46
 0 8 -13 64 11.34
 0 -8 -13 73.12 11.61
 0 8 -13 70.44 11.46
 0 8 13 78.63 12.81
 0 -8 13 89.13 12.47
 0 -8 -14 51.52 10.21
 0 10 0 1198.19 34.09
 0 -10 0 1139.33 31.69
 0 10 0 999.67 32.6
 0 -10 0 1039.21 30.48
 0 10 0 1086.03 33.41
 0 -10 1 35.82 6.99
 0 10 -1 57.04 9
 0 10 -1 47.55 8.64
 0 -10 1 43.67 7.62
 0 10 -1 55.24 8.46
 0 -10 -1 25.83 6.99
 0 -10 -1 34.04 6.18
 0 10 1 41.86 8.33
 0 10 1 51.26 8.32
 0 -10 1 38.11 6.89
 0 -10 -1 37.13 6.85
 0 10 1 34.63 7.23
 0 -10 -2 555.01 22.51
 0 10 -2 572.46 23.58
 0 10 2 520.38 23.38
 0 -10 -2 543.25 22.1
 0 -10 2 564.38 21.91
 0 10 -2 566.04 23.13
 0 -10 2 536.63 22.33
 0 10 2 516.66 23.28
 0 -10 2 569.09 21.79
 0 -10 2 570.2 22.42
 0 10 -2 581.6 24.76
 0 10 2 534.57 23.74
 0 10 -2 561.19 24.34
 0 10 -3 22.22 7.21
 0 10 3 18.56 6.01
 0 -10 -3 15.85 5.01
 0 -10 3 26.93 6.03
 0 -10 -3 26.08 6.22
 0 -10 3 15.17 4.91
 0 10 3 8.79 6.25
 0 -10 -3 15.55 5.69
 0 -10 3 13.35 5.19
 0 10 3 21.05 6.32
 0 10 -3 16.16 6.03
 0 10 -3 -1.66 5.25
 0 10 4 9.71 5.8
 0 -10 -4 8.02 4.71
 0 10 -4 10.26 6.88
 0 10 4 8.83 6.5
 0 -10 -4 10.88 5.65
 0 -10 4 12.86 4.97
 0 -10 4 11.13 4.88
 0 -10 -4 17.07 6.07
 0 10 -4 6.81 4.92
 0 10 4 7.87 5.92
 0 -10 -4 10.11 4.45
 0 10 5 228.87 16.34
 0 -10 5 213.27 14.81
 0 10 5 206.42 15.34
 0 -10 -5 212.97 14.56
 0 -10 -5 224.6 15.43
 0 10 5 212.79 16.34
 0 10 -5 219.09 16.51
 0 -10 -5 219.07 14.75
 0 -10 5 205.25 14.96
 0 10 -5 227.1 16.55
 0 10 5 240.23 17.06
 0 -10 -5 246.51 15.33
 0 10 -6 193.89 15.46
 0 -10 -6 200.29 15.05
 0 10 6 210.16 16.5
 0 -10 6 197.72 14.95
 0 10 6 195.75 15.71
 0 10 -6 203.56 15.93
 0 -10 -6 210.45 14.89
 0 -10 6 205.71 15.27
 0 10 6 209.11 16.91
 0 -10 -6 218.25 15.3
 0 -10 -7 17.97 5.51
 0 10 7 18.33 8.39
 0 -10 -7 24.89 6.73
 0 -10 -7 26.26 7.13
 0 -10 7 24.28 6.66
 0 10 -7 31.25 8.23
 0 10 -7 27.96 7.97
 0 10 7 29.83 8.57
 0 -10 7 19.1 6.1
 0 10 7 18.51 6.83
 0 -10 -8 282.8 18.62
 0 10 8 275.55 20.47
 0 -10 8 279.05 18.96
 0 -10 8 304.97 20.58
 0 10 8 278.15 19.6
 0 -10 -8 267.77 17.93
 0 10 8 282.26 20.27
 0 10 -8 282.43 19.87
 0 -10 -8 266.56 17.91
 0 10 -8 253.92 18.04
 0 -10 -9 -7.07 7.47
 0 -10 9 5.32 6.63
 0 -10 9 -5.28 5.3
 0 10 9 -7.01 7.86
 0 10 9 3.33 7.32
 0 10 -9 3.4 6.09
 0 10 -9 1.44 6.31
 0 -10 -9 4.44 6.23
 0 -10 -9 4.25 6.31
 0 10 9 -1.94 6.18
 0 -10 -10 488.5 25.96
 0 10 10 482.56 28.63
 0 10 -10 395.83 24.76
 0 -10 10 467.68 25.45
 0 10 10 478.31 27.91
 0 10 10 483.09 28.13
 0 -10 -10 441.39 24.52
 0 -10 -10 471.93 25.76
 0 -10 -11 -1.69 6.82
 0 -10 -11 0.2 6.31
 0 10 11 23.58 10.4
 0 10 -11 3.72 7.02
 0 -10 -11 9.97 7.05
 0 10 11 5.9 8.04
 0 12 0 611.35 29.99
 0 -12 0 575.59 27.45
 0 12 0 592.7 30.15
 0 -12 0 611 28.08
 0 12 0 581.45 30.23
 0 -12 1 -0.13 6.28
 0 12 -1 0.99 7.86
 0 -12 -1 19.99 7.64
 0 -12 1 4.67 5.75
 0 12 1 10.39 7.41
 0 12 1 -3.2 6.7
 0 12 -1 3.23 6.76
 0 -12 1 12.27 7.51
 0 -12 -1 1.55 5.89
 0 12 -1 -1.31 6.36
 0 12 1 1.94 7.07
 0 -12 -1 4.76 5.68
 0 12 2 197.26 19.14
 0 -12 -2 207.15 16.98
 0 12 2 189.79 18.09
 0 -12 2 208.86 16.52
 0 -12 -2 204.14 16.45
 0 -12 2 212.19 17.45
 0 12 -2 201.46 18.42
 0 12 2 198.25 18.19
 0 12 -2 175.79 17.73
 0 -12 -3 181.46 16.38
 0 -12 -3 175.45 15.98
 0 12 3 140.38 17.22
 0 -12 -3 170.45 15.7
 0 12 -3 167.95 17.29
 0 12 3 160.99 17.17
 0 -12 3 188.14 17
 0 12 3 167.69 17.28
 0 -12 -4 99 11.64
 0 12 4 89.69 13.23
 0 12 -4 85.76 13.51
 0 -12 4 89.99 12.18
 0 -12 -4 107.05 13.64
 0 12 -4 108.48 14.33
 0 12 4 90.75 13.8
 0 -12 -4 100.45 12.4
 0 12 4 87.52 15.29
 0 12 5 127.16 16.27
 0 -12 5 147.76 15.89
 0 -12 -5 130.02 14
 0 12 -5 129.85 15.93
 0 12 -5 132.77 16.25
 0 -12 -5 127.71 14.55
 0 12 5 115.99 15.32
 0 -12 6 5.48 6.89
 0 -12 -6 -10.45 8.42
 0 12 -6 16.54 8.77
 0 12 6 4.03 8.04
 0 12 -6 -23.43 10.05
 0 12 -7 13.92 8.77
 0 -12 -7 33.16 9.61
 0 12 -7 25.65 9.54
 0 12 7 27.29 11.45
 -1 1 16 308.45 19.54
 1 1 -15 30.74 7.54
 -1 -1 15 23.43 7.28
 -1 1 15 32.38 8.68
 -1 -1 15 26.73 7.53
 1 1 -15 30.05 6.43
 -1 -1 15 29.41 7.09
 1 -1 -15 23.54 6.91
 -1 -1 14 555.02 23.51
 -1 -1 14 592.11 24.24
 1 -1 -14 558.22 22.58
 1 -1 -14 548.07 22.74
 1 1 -14 529 22.59
 -1 1 14 546.17 22.69
 -1 1 14 553.49 22.46
 -1 1 14 558.92 23.9
 -1 -1 14 566.48 23.85
 1 1 -14 525.75 22.48
 1 -1 -14 599.68 24.54
 1 1 -14 531.7 23.26
 1 1 -13 74.39 8.63
 -1 1 13 79 8.98
 -1 -1 13 79.24 9.65
 -1 1 13 65.35 8.37
 1 -1 -13 68.42 8.44
 -1 1 13 78.44 9.47
 -1 -1 13 62.99 8.39
 -1 -1 13 73.1 8.7
 1 -1 -13 72.92 8.89
 1 1 -13 79.12 9.19
 1 -1 -13 74.66 9.23
 1 1 -13 75.19 9
 1 -1 -12 70.38 7.69
 -1 -1 12 64.82 8.08
 1 1 -12 80.14 8.49
 -1 -1 12 73.32 8.56
 1 1 -12 66.61 8.43
 -1 1 12 55.74 7.89
 -1 1 12 71.19 7.53
 1 -1 -12 65.08 8.04
 1 1 -12 66.82 7.9
 -1 1 12 69.74 7.51
 1 -1 -12 77.05 7.9
 -1 1 12 77.63 8.54
 -1 -1 11 119.77 9.63
 1 -1 -11 115.45 9.24
 -1 -1 11 112.95 9.49
 1 1 -11 128.85 10
 1 -1 -11 114.18 9.12
 1 1 -11 113.48 9.49
 -1 1 11 118.12 9.95
 -1 1 11 128 9.72
 -1 1 11 120.86 8.87
 1 1 -11 115.61 9.55
 1 -1 -11 125.49 9.84
 1 -1 -11 111.1 8.93
 1 -1 -10 26.2 4.57
 1 1 -10 25.9 4.32
 1 1 -10 31.8 5.16
 1 -1 -10 24.76 4.57
 -1 1 10 25.56 4.69
 -1 -1 10 30.09 5.14
 1 -1 -10 24.19 4.95
 1 -1 -10 33.35 5.33
 1 1 -10 32.16 5.33
 -1 1 10 33.62 5.03
 1 1 -10 28.02 5.16
 1 -1 -9 86.7 7.14
 1 1 -9 81.74 7.02
 1 1 -9 88.36 7.36
 1 -1 -9 90.5 6.99
 -1 -1 9 83.7 6.72
 1 1 -9 82.03 6.12
 -1 -1 9 78.45 6.86
 -1 -1 9 82.21 5.69
 -1 1 9 78.9 6.54
 1 -1 -9 88.8 7.3
 1 1 -9 86.45 6.94
 1 -1 -9 79.14 6.58
 -1 1 9 79.64 6.71
 1 -1 -8 710.1 17.93
 1 1 -8 722.94 18.83
 -1 -1 8 737.49 15.12
 -1 1 8 717.59 17.95
 -1 -1 8 705.95 17.25
 1 -1 -8 739.67 13.23
 1 1 -8 723.12 16.41
 1 -1 -8 727.41 17.74
 -1 1 8 719.05 17.21
 1 1 -8 761.99 19.4
 1 -1 -8 732.58 18.85
 1 1 -8 729.2 18.17
 -1 -1 8 737.11 19.01
 1 -1 -8 689.92 17.08
 1 1 -7 68.58 5.84
 1 1 -7 68.64 5.96
 1 1 -7 66.38 4.91
 -1 -1 7 70.87 5.48
 1 -1 -7 68.81 5.85
 -1 1 7 68.43 5.56
 1 -1 -7 78.24 5.69
 1 -1 -7 65.68 4.11
 -1 -1 7 70.25 6.06
 -1 -1 7 69.8 4.52
 1 1 -7 62.57 5.36
 1 -1 -7 69.61 5.5
 -1 1 7 67.38 5.33
 -1 1 7 65.64 4.09
 1 -1 -7 71.91 5.83
 -1 1 6 3309.46 25.15
 1 1 -6 3178.44 30.9
 1 -1 -6 3288.66 32.43
 -1 1 6 3217.5 31.92
 1 -1 -6 3250.02 26.17
 1 1 -6 3141.68 33.7
 -1 -1 6 3219.94 31.66
 1 -1 -6 2958.65 30.48
 1 1 -6 3065.38 33.6
 -1 -1 6 3297.32 25.93
 1 -1 -6 3094.41 33.17
 1 1 -6 3209.68 32.27
 -1 1 6 3221.24 31.54
 1 -1 -6 3186.34 31.64
 -1 -1 6 3269.02 34.22
 1 -1 -5 2457.47 25.25
 -1 1 5 2634.15 21.67
 1 -1 -5 2614.29 26.44
 -1 -1 5 2635.68 28.08
 -1 -1 5 2560.39 26.2
 -1 1 5 2566.32 25.66
 -1 1 5 2586.86 26.08
 1 1 -5 2578.61 25.71
 1 1 -5 2648.92 28.42
 1 -1 -5 2639.27 25.47
 1 -1 -5 2619.74 21.94
 -1 -1 5 2556.93 20.38
 1 -1 -5 2714.58 28.35
 1 1 -5 2637.01 26.64
 1 1 -5 2519.08 27.87
 1 1 -4 1560.52 19.72
 -1 1 4 1510.04 18.18
 -1 1 4 1521.4 17.51
 -1 -1 4 1562.64 19.46
 -1 -1 4 1529.25 18.74
 1 1 -4 1600.68 20.17
 1 1 -4 1558.36 18.63
 1 -1 -4 1523.53 16.03
 1 -1 -4 1539.58 19.22
 1 1 -4 1536 18.21
 1 -1 -4 1521.72 18.52
 -1 -1 3 1951.44 19.27
 -1 1 3 2032.69 18.95
 1 1 3 3283.24 24.93
 1 1 3 3330.19 26.62
 1 -1 3 3371.34 26.74
 1 1 3 3453.61 27.34
 1 -1 3 3383.6 25.6
 -1 1 -4 9747.92 49.82
 -1 1 -4 9846.46 49.59
 1 -1 4 9999 49.31
 -1 -1 -4 9754.06 45.1
 1 1 4 9780.98 47.04
 1 -1 4 9610.22 50.51
 -1 1 -4 9746.38 46.02
 1 1 4 9615.27 49.45
 -1 -1 -4 9820 45.19
 -1 -1 -4 9503.17 48.54
 -1 1 -4 9815.03 45.69
 1 1 4 9598.03 51.1
 -1 -1 -4 9461.76 47.39
 -1 1 -5 1018.96 17.92
 -1 -1 -5 1010.9 16.27
 1 -1 5 1041.37 17.8
 -1 -1 -5 1021.44 16.22
 1 -1 5 927.5 15.37
 1 1 5 1006.82 16.94
 -1 1 -5 1049.59 16.36
 -1 1 -5 1045.2 16.78
 1 -1 5 1056.6 18.65
 1 1 5 1001.38 18.38
 -1 -1 -5 1031.19 17.69
 1 1 5 920.81 15.69
 -1 -1 -5 973.93 16.23
 -1 1 -5 961.26 17.27
 1 1 5 1070.09 17.99
 1 1 6 2214.83 27.53
 -1 -1 -6 2332.97 26.91
 1 -1 6 2393.32 30.19
 1 1 6 2288.48 29.66
 -1 1 -6 2219.81 28.47
 1 -1 6 2366.88 25.73
 -1 1 -6 2345.63 26.22
 1 1 6 2345.88 28.58
 -1 -1 -6 2325.88 27.32
 -1 -1 -6 2296.17 28.73
 -1 1 -6 2257.87 27.18
 1 -1 6 2258.1 28.74
 -1 1 -6 2327.49 21.8
 -1 -1 -6 2375.18 27.23
 -1 1 -6 2211.15 28.52
 1 1 6 2286.35 21.33
 -1 1 -7 201.64 8.31
 1 -1 7 185.82 9.23
 -1 -1 -7 194 8.63
 -1 1 -7 182.6 8.85
 1 1 7 182.22 8.79
 -1 -1 -7 187.45 9.08
 1 1 7 183.83 8.76
 1 -1 7 195.63 9.29
 -1 1 -7 188.62 9.16
 1 -1 7 202.54 8.36
 -1 1 -7 191.94 7.05
 -1 1 -7 193.09 8.72
 1 1 7 188.68 9.47
 -1 -1 -7 186.98 8.51
 1 1 7 195.19 6.67
 -1 -1 -7 190.14 8.38
 1 1 8 1194.53 23.65
 1 -1 8 1131.32 23.88
 1 -1 8 1173.2 23.99
 1 1 8 1134.33 16.7
 1 -1 8 1125.73 20.99
 -1 1 -8 1166.02 22.74
 1 1 8 1151.54 24.46
 1 -1 8 1225.05 22.19
 -1 -1 -8 1175.03 22.6
 -1 1 -8 1195.03 21.39
 -1 -1 -8 1213.39 24.39
 1 1 8 1143.67 22.91
 -1 -1 -8 1167.19 22.34
 -1 -1 -8 1177.64 21.83
 -1 1 -8 1218.17 18.99
 -1 1 -8 1166 23.62
 -1 1 -8 1177.18 23.95
 1 -1 9 195.47 10.93
 -1 1 -9 176.89 10.12
 -1 -1 -9 189.15 9.97
 1 1 9 194.33 10.65
 -1 1 -9 201.28 10.71
 1 1 9 203.54 11.32
 1 -1 9 199.88 10.89
 1 -1 9 203.09 10.19
 1 1 9 194.49 10.31
 -1 1 -9 207.51 9.77
 -1 1 -9 202.04 10.5
 -1 -1 -9 187.64 9.85
 1 -1 9 184.74 9.18
 -1 -1 -9 200.92 10.75
 -1 -1 -9 199.03 9.73
 -1 1 -9 195.16 8.45
 -1 -1 -10 -1.95 3.06
 1 1 10 1.7 3.82
 -1 1 -10 3.25 3.16
 -1 -1 -10 2.23 2.81
 -1 1 -10 0.44 3.06
 1 1 10 3.94 3.95
 1 -1 10 3.73 4.08
 1 1 10 3.68 3.23
 1 -1 10 7.48 3.72
 -1 -1 -10 3.84 3.16
 1 -1 10 0.29 2.45
 -1 -1 -10 1.47 3.07
 -1 1 -10 9.76 4.13
 -1 1 -10 -1.7 2.69
 1 -1 11 177.78 12.11
 -1 -1 -11 177.17 11.17
 1 1 11 171.79 11.17
 1 1 11 163.86 11.15
 1 -1 11 172.2 11.96
 1 -1 11 181.47 11.94
 1 1 11 156.59 10.73
 -1 1 -11 169.53 11.11
 -1 1 -11 156.7 10.88
 -1 -1 -11 162.51 11.14
 -1 1 -11 168.95 10.86
 1 1 11 167.4 12.1
 -1 -1 -11 160.62 10.49
 -1 -1 -11 174.81 10.23
 1 -1 12 1374.86 33.6
 -1 -1 -12 1348.62 31.3
 1 -1 12 1305.76 33.5
 1 1 12 1432.72 34.25
 -1 -1 -12 1425.71 30.58
 1 1 12 1384.44 35.01
 1 1 12 1480.4 34.54
 -1 1 -12 1422.25 33.22
 1 1 12 1386.65 32.82
 -1 -1 -12 1402.82 33.13
 -1 1 -12 1423.36 32.67
 1 -1 12 1424.49 34.68
 -1 1 -12 1343.26 32.81
 -1 -1 -12 1406.81 32.22
 -1 1 -13 4.47 4.15
 1 -1 13 11.22 5.52
 1 1 13 2.1 4.91
 1 -1 13 12.75 6.09
 1 -1 13 2.16 5.3
 -1 1 -13 7.69 4.75
 -1 -1 -13 -1.62 4.56
 1 1 13 -0.78 4.6
 1 1 13 2.65 5.89
 -1 -1 -13 1.04 4.24
 -1 1 -13 7.77 4.38
 -1 -1 -13 7.94 4.53
 -1 1 -14 1506.66 38.49
 1 -1 14 1531.92 40.2
 1 1 14 1590.13 42.18
 1 1 14 1580.17 40.71
 1 -1 14 1557.21 40.65
 -1 -1 -14 1564.73 39
 -1 1 -14 1532.7 38.32
 1 -1 14 1621.23 42.45
 -1 -1 -14 1495.7 37.33
 -1 -1 -14 1486.51 37.04
 1 1 14 1533.73 39.67
 -1 1 -14 1463.94 37.97
 -1 -1 -15 10.7 5.67
 -1 -1 -15 8.61 4.99
 -1 1 -15 3.64 4.76
 1 1 15 22.32 7.63
 1 1 15 19.75 6.91
 1 -1 15 13.55 6.36
 1 -1 15 16.43 6.94
 1 1 15 10.49 6.15
 -1 1 -15 13.3 6.51
 1 -1 15 22.31 7.72
 -1 -1 -15 18.85 6.51
 -1 1 -15 19.28 7.01
 -1 -1 -16 355.35 20.93
 -1 1 -16 353.77 20.99
 1 1 16 338.4 22.48
 1 -1 16 401.99 24.13
 -1 1 -16 357.94 21.75
 1 -1 16 390.8 24.82
 1 -1 16 377.65 23.69
 1 1 16 373.08 24.59
 -1 -1 -16 355.89 21.2
 -1 1 -16 367.59 21.31
 -1 1 -17 84.57 11.52
 -1 1 -17 76.3 11.23
 1 -1 17 114.56 15.28
 1 -1 17 85.46 14.2
 1 1 17 75.92 14.46
 -1 -1 -17 76.75 11.27
 -1 -1 -17 73.33 10.82
 -1 1 -17 93.88 12.14
 1 -1 17 93.98 13.27
 -1 1 -18 32.7 8.88
 -1 3 15 16.99 6.9
 -1 -3 15 51.47 10.06
 1 3 -15 43.14 8.88
 1 3 -15 6.09 6.9
 1 -3 -15 10.66 5.67
 1 3 -14 638.58 26.3
 -1 -3 14 634.11 26.07
 -1 3 14 622.33 25.99
 -1 -3 14 649.33 25.07
 -1 3 14 621.25 24.58
 1 -3 -14 673.01 26.58
 1 3 -14 610.07 25.51
 -1 -3 14 624.94 25.72
 -1 -3 13 19.78 5.82
 -1 -3 13 4.89 5.39
 1 3 -13 20.88 6.45
 -1 3 13 22.44 7.02
 1 3 -13 13.92 5.35
 -1 3 13 22.13 6.63
 1 -3 -13 10.51 5.28
 -1 -3 13 13.59 5.29
 1 -3 -13 22.06 6.15
 -1 -3 12 530.42 20.33
 1 3 -12 459.86 20.44
 -1 -3 12 503.71 21.27
 1 3 -12 484.23 20.85
 1 3 -12 457.14 18.33
 -1 -3 12 498.66 20.89
 -1 -3 12 409.66 18.74
 -1 3 12 481.76 20.71
 -1 3 12 492.8 20.15
 1 -3 -12 467.94 20.33
 1 -3 -12 533.48 21.22
 -1 -3 11 51.35 6.73
 1 -3 -11 47.98 6.96
 1 3 -11 45.43 6.54
 1 3 -11 36.07 6.1
 1 3 -11 43.29 6.28
 -1 3 11 47.36 7.37
 -1 -3 11 39.76 6.08
 -1 3 11 39.17 6.2
 1 -3 -11 44.58 6.72
 1 3 -11 40.13 5.87
 -1 -3 11 42.25 6.79
 1 3 -10 286.15 14.49
 1 3 -10 295.4 14.58
 -1 -3 10 290.57 14.68
 -1 3 10 291.36 12.74
 -1 3 10 247.2 13.4
 -1 -3 10 296.89 14.1
 1 3 -10 301.6 13.76
 -1 3 10 300.5 14.29
 1 -3 -10 311.79 14.77
 1 3 -10 290.36 12.98
 -1 -3 10 303.85 13.57
 1 -3 -10 297.19 14.21
 1 -3 -10 264.35 11.97
 1 -3 -9 17.92 3.63
 1 3 -9 19.16 4.47
 -1 3 9 19.67 3.71
 -1 -3 9 19.12 4.48
 -1 -3 9 21.61 4.25
 -1 3 9 19.57 4.91
 -1 -3 9 25.92 4.58
 -1 3 9 19.81 3.83
 1 3 -9 20.64 4.75
 1 -3 -9 14.09 3.78
 1 3 -9 23.77 4.44
 1 -3 -9 17.06 3.44
 1 -3 -9 20.72 4.41
 -1 3 9 16.77 4.12
 1 3 -9 22.11 4.21
 1 -3 -9 16.39 3.43
 1 3 -8 166.01 9.89
 -1 -3 8 157.77 9.58
 1 -3 -8 157.52 8.24
 -1 3 8 161.04 8.14
 1 -3 -8 141.38 8.1
 -1 3 8 164.41 8.7
 -1 -3 8 166.64 9.49
 1 3 -8 160 9.7
 1 3 -8 154.1 9.19
 1 -3 -8 146.21 7.63
 -1 3 8 160.12 9.5
 1 -3 -8 165.61 7.86
 1 -3 -8 159.96 9.4
 1 3 -8 170.61 8.7
 -1 3 8 156.45 8.16
 1 -3 -8 168.83 9.72
 -1 -3 7 270.98 11.61
 1 -3 -7 269.26 10.25
 1 3 -7 277.21 11.57
 -1 3 7 285.64 10.58
 -1 -3 7 274.96 11.6
 -1 3 7 270.4 10.48
 1 -3 -7 265.22 9.56
 1 3 -7 275.9 11.59
 1 -3 -7 290.28 10.65
 1 3 -7 277.89 11.93
 -1 3 7 263.39 11.53
 1 -3 -7 290.31 11.76
 1 3 -7 263.35 9.9
 1 3 -7 266.97 9.46
 1 -3 -7 292.73 11.98
 1 -3 -7 278.68 9.22
 1 -3 -6 5335.57 31.48
 -1 3 6 5098.12 42.39
 -1 3 6 5038.59 45.81
 -1 -3 6 5322.28 47.18
 1 3 -6 5163.78 39.78
 -1 -3 6 5260.91 48.09
 -1 3 6 5143.95 43.89
 1 3 -6 5312.71 48.65
 -1 -3 6 5271.25 47.03
 1 3 -6 5248.86 47.87
 1 -3 -6 5403.88 44.65
 1 -3 -6 5250.13 45.72
 1 -3 -6 5359.77 35.77
 1 -3 -6 5162.96 42.48
 1 -3 -6 5156.69 46.75
 1 3 -6 5390.05 47.38
 1 3 -5 165.02 8.01
 -1 3 5 187.37 7.84
 -1 -3 5 180.86 8.25
 -1 -3 5 189.16 8.11
 1 -3 -5 182.67 6.16
 -1 3 5 177.16 7.8
 1 3 -5 179.51 8.55
 1 -3 -5 194.06 8.26
 1 3 -5 176.8 7.31
 -1 3 5 183.69 8.44
 1 -3 -5 143.7 7.19
 1 -3 -5 168.71 7.51
 1 -3 -5 189.15 8.49
 -1 -3 5 162.18 8
 1 3 -5 174.49 8.02
 -1 3 4 5028.22 39.38
 -1 3 4 5055.2 38.87
 -1 -3 4 5078.33 39.53
 1 -3 -4 4905.09 32.16
 -1 -3 4 5030.27 40.96
 1 3 -4 5055.67 39.28
 1 3 -4 5107.12 42.55
 1 -3 -4 5128.2 38.92
 -1 3 4 5080.85 40.51
 1 -3 -4 5016.83 37.5
 1 3 -4 5155.07 40.63
 1 3 -4 5150.99 38.05
 1 -3 -4 5091.86 40.6
 -1 -3 4 5136.47 39.15
 1 3 -3 118.89 5.82
 -1 3 3 114.57 5.82
 -1 3 3 117.4 5.38
 -1 -3 3 111.85 5.45
 -1 3 3 107.12 5.65
 1 3 -3 130.59 5.89
 -1 -3 3 119.4 5.88
 1 -3 -3 127.1 5.32
 -1 -3 3 118.64 5.99
 1 3 -3 123.63 6.37
 1 -3 -3 118.21 5.82
 1 -3 -3 118.69 6.05
 -1 3 3 116.56 5.84
 1 -3 -3 126.81 5.37
 1 3 -3 124.23 5.64
 1 -3 -3 119.94 5.92
 -1 -3 2 31.61 2.85
 -1 -3 2 27.29 2.83
 1 -3 -2 30.2 2.78
 -1 -3 2 27.71 2.75
 1 3 -2 44.98 3.66
 -1 3 2 26.4 2.87
 1 -3 -2 25.58 2.77
 -1 3 2 27.35 2.68
 -1 3 2 29.91 2.94
 1 -3 -2 25.42 2.89
 -1 -3 2 28.47 2.44
 -1 3 2 27.31 2.82
 1 3 -2 32.44 3.04
 1 3 -2 27.46 2.91
 1 -3 -2 27.3 2.72
 -1 3 1 20.98 2.49
 1 3 -1 17.75 2.32
 -1 3 1 16.41 2.11
 -1 -3 1 19.23 2.22
 -1 -3 1 17.92 2.05
 1 3 -1 18.48 2.36
 1 -3 -1 19.02 2.34
 1 -3 -1 18.16 2.3
 1 3 -1 16.91 2.16
 1 -3 -1 21.19 2.5
 -1 3 1 19.84 2.14
 -1 -3 1 15.41 2.14
 -1 -3 1 15.94 2.02
 1 -3 -1 19.53 2.11
 -1 3 1 19.69 2.53
 1 3 -1 16.14 2.04
 -1 3 0 1316.09 17.83
 -1 3 0 1371.34 17.47
 1 3 0 1318.87 18.06
 1 -3 0 1316.49 17.68
 -1 -3 0 1294.89 17.61
 1 3 0 1235.84 17.75
 1 -3 0 1268.7 16.6
 -1 3 0 1279.24 16.77
 1 -3 0 1282.93 17.02
 -1 -3 0 1307.62 16.39
 -1 -3 0 1275.98 17.33
 -1 3 0 1267.51 13.93
 1 3 0 1319.25 18.17
 1 3 0 1346.07 18.98
 -1 -3 0 1240.68 16.73
 -1 3 -1 2.41 1.17
 1 3 1 3.28 1.33
 1 3 1 0.84 1.33
 -1 3 -1 1.55 1.27
 1 -3 1 8.88 1.89
 -1 -3 -1 2.16 1.14
 1 3 1 2.28 1.43
 -1 -3 -1 0.92 0.91
 1 -3 1 11.55 1.72
 -1 3 -1 3.17 1.11
 -1 -3 -1 0.18 0.93
 1 3 1 0.63 0.96
 -1 -3 -1 1.72 1.26
 1 -3 1 15.03 1.93
 -1 3 -2 80.87 3.91
 -1 3 -2 70.86 4.36
 -1 -3 -2 75.37 4.21
 1 -3 2 73.97 4.51
 -1 -3 -2 74.5 4.59
 1 3 2 73.47 4.16
 -1 3 -2 81.65 4.8
 1 -3 2 72.78 3.75
 1 -3 2 71.67 4.04
 1 3 2 75.63 4.72
 -1 -3 -2 78.84 4.55
 1 3 2 75.48 4.84
 -1 -3 -2 75.44 4.61
 1 3 2 74.41 4.91
 -1 3 -3 11.83 1.98
 1 3 3 11 2.47
 -1 3 -3 8.36 1.6
 -1 3 -3 12.14 2.13
 -1 3 -3 11.18 1.57
 1 -3 3 11.46 2.07
 1 3 3 11.5 2.21
 -1 -3 -3 14.07 2.08
 1 3 3 12.79 1.92
 -1 -3 -3 14.13 2.33
 -1 -3 -3 11.18 2.01
 1 -3 3 9.55 2.01
 -1 3 -3 9.35 2.15
 -1 -3 -3 11 1.81
 1 3 3 11.89 2.3
 -1 -3 -3 11.29 1.97
 1 -3 3 11.99 1.59
 1 3 3 14.48 2.52
 1 3 4 6019.87 35.8
 -1 3 -4 6114.38 41.27
 -1 3 -4 6113.31 43.68
 -1 -3 -4 6003.71 42.59
 1 -3 4 6077.15 44.37
 1 3 4 5839.14 43.26
 1 -3 4 6148.27 41.48
 -1 -3 -4 6011.95 43
 -1 3 -4 6000.47 45.07
 1 3 4 6252.32 47.17
 1 -3 4 6095.08 40.12
 -1 -3 -4 6014.58 41.06
 -1 3 -4 6063.7 29.86
 -1 -3 -4 6259.74 45.54
 1 3 4 5947.34 44.32
 1 3 4 5908.4 44.97
 -1 3 -4 5985.37 42.57
 -1 3 -5 444.24 11.45
 -1 3 -5 428.25 12.64
 -1 -3 -5 464.81 9.93
 1 -3 5 464.95 13.38
 1 3 5 465.91 13.21
 -1 -3 -5 479.84 12.71
 -1 3 -5 464.97 13.29
 1 3 5 457.06 13.7
 -1 -3 -5 466.11 12.58
 -1 3 -5 447.96 10.32
 1 -3 5 442.03 11.32
 -1 -3 -5 510.4 12.81
 1 -3 5 453.8 11.47
 -1 -3 -5 469.41 13.33
 -1 3 -5 437.11 12.52
 1 3 5 468.1 13.25
 1 3 5 460.63 12.64
 -1 -3 -6 1583.59 23.33
 -1 3 -6 1494.99 25.31
 1 3 6 1581.99 24
 1 3 6 1581.21 26.31
 1 -3 6 1578.65 23.67
 1 -3 6 1606.66 26.6
 -1 -3 -6 1587.92 23.68
 1 -3 6 1577.95 21.84
 -1 -3 -6 1588.39 20.59
 -1 3 -6 1623.36 26.03
 -1 -3 -6 1577.82 25.04
 -1 3 -6 1581.52 21.44
 -1 -3 -6 1629.23 26.31
 -1 3 -6 1586.24 22.38
 1 3 6 1553.11 24.99
 -1 3 -6 1539.54 25.41
 1 3 6 1613.51 27.27
 1 3 7 125.78 7.26
 -1 3 -7 128.42 6.88
 -1 -3 -7 125.4 6.96
 -1 3 -7 133.43 8.11
 1 3 7 127.97 7.39
 -1 -3 -7 126.56 6.53
 1 -3 7 144.6 8.91
 1 3 7 128.27 8.34
 1 -3 7 125.84 6.4
 -1 3 -7 119.04 7.85
 1 -3 7 126.75 7.38
 1 3 7 138.69 8.85
 -1 -3 -7 120.47 7.06
 -1 -3 -7 141.22 8.2
 -1 3 -7 128.77 6.88
 -1 -3 -7 112.97 7.61
 1 3 7 127.41 7.74
 -1 3 -7 132.22 8.09
 -1 3 -8 1748.28 30.85
 1 -3 8 1737.63 28.99
 1 3 8 1676.72 26.63
 -1 -3 -8 1814.53 26.44
 1 3 8 1755.58 31.95
 -1 -3 -8 1753.05 25.79
 1 -3 8 1666.02 29.66
 -1 3 -8 1731.42 29.67
 1 3 8 1698.95 31.19
 -1 -3 -8 1751.67 26.1
 -1 3 -8 1760.73 31
 -1 -3 -8 1773.4 30.43
 -1 3 -8 1740.84 26.77
 1 3 8 1809.09 29.01
 1 -3 8 1715.92 31.46
 -1 -3 -8 1736.03 27.46
 -1 -3 -8 1721.84 30.1
 1 3 8 1641.26 28.83
 -1 -3 -9 101.9 7
 1 3 9 102.12 7.77
 1 -3 9 105.04 9.03
 -1 -3 -9 104.81 7.59
 1 -3 9 106.88 8.19
 1 3 9 103.01 8.9
 -1 3 -9 105.39 8.44
 1 -3 9 102.83 8.09
 1 3 9 98.89 7.03
 -1 3 -9 101.68 8.2
 1 3 9 100.59 8.65
 -1 3 -9 113.27 8.33
 -1 -3 -9 103.63 8.17
 -1 3 -9 113.03 7.58
 1 3 9 101.23 7.21
 -1 -3 -9 99.17 8.08
 -1 -3 -9 109 7.4
 -1 -3 -10 33.11 4.87
 -1 3 -10 35.94 6.05
 1 3 10 42.6 6.54
 -1 3 -10 37.4 5.85
 1 3 10 45.9 5.99
 1 3 10 38.89 5.16
 1 -3 10 40.26 6.34
 1 -3 10 36.6 6.55
 1 -3 10 37.47 5.62
 1 -3 10 27.15 4.78
 -1 3 -10 41.49 5.72
 -1 -3 -10 38.35 5.83
 1 3 10 41.69 6.61
 -1 -3 -10 30.79 5.18
 -1 3 -10 35.55 5.09
 -1 3 -11 1.5 3.76
 1 -3 11 -2.02 4.86
 1 -3 11 0.28 3.93
 1 3 11 6.53 5
 -1 -3 -11 0.88 2.99
 1 -3 11 1.02 3.41
 -1 3 -11 -0.45 3.19
 1 3 11 3.18 4.27
 -1 -3 -11 2.46 3.95
 -1 3 -11 -3.49 4.25
 -1 -3 -11 5.57 4.3
 1 -3 12 143.53 12.52
 1 -3 12 159.88 12.96
 1 3 12 182.48 13.8
 -1 3 -12 152.58 12.25
 1 -3 12 161.94 11.8
 1 3 12 157.96 12.81
 -1 3 -12 171.81 11.87
 1 -3 12 179.94 12.95
 -1 -3 -12 175.02 12.41
 -1 3 -12 181.28 11.73
 -1 -3 -12 167.02 11.95
 -1 3 -12 159.9 12.37
 -1 3 -13 80.57 9.73
 1 -3 13 85.73 10.62
 1 -3 13 90.86 10.25
 1 3 13 93.65 10.84
 1 -3 13 73.03 10.24
 -1 -3 -13 91.95 10.25
 -1 3 -13 92.21 9.47
 1 3 13 78.14 10.13
 -1 -3 -13 99.63 9.89
 -1 3 -13 102.76 10.99
 1 -3 14 330.28 20.05
 1 3 14 340.71 21.26
 -1 3 -14 319.28 18.97
 1 3 14 352.19 21.03
 1 -3 14 306.34 18.99
 -1 -3 -14 325.06 18.96
 -1 3 -14 330.01 18.01
 1 -3 14 357.09 20.94
 -1 -3 -14 313.5 17.81
 -1 3 -14 341.39 19.83
 -1 -3 -15 11.77 6.21
 -1 3 -15 -3.35 5.96
 1 -3 15 3.25 7.12
 -1 3 -15 1.57 5.82
 1 -3 15 -6.82 6.26
 1 3 15 -5.32 6.58
 1 -3 15 -3.54 7
 1 3 15 1.17 7.4
 -1 -3 -15 -3.14 5.8
 1 -3 16 477.17 26.81
 1 -3 16 503.33 27.41
 1 3 16 502.15 28.59
 -1 -3 -16 460.04 24.63
 -1 3 -16 447.78 24.45
 -1 3 -16 446.86 24.68
 -1 3 -17 28.86 8.15
 -1 3 -17 31.71 8.28
 -1 -3 -17 26.62 8.19
 1 5 -14 742.36 29.88
 -1 -5 14 743.13 29.17
 1 5 -14 813.42 31.17
 -1 -5 14 774.37 30.46
 -1 5 14 810.24 31.69
 -1 5 14 759.87 29.66
 1 -5 -14 746.9 28.54
 1 5 -13 126.19 12.43
 -1 5 13 132.42 12.88
 -1 -5 13 138.29 12.66
 1 5 -13 129.93 12
 -1 -5 13 143.5 13.32
 -1 5 13 157.97 14.23
 1 5 -13 133.37 12.87
 1 -5 -13 134.94 12.2
 1 -5 -13 141.08 13.27
 1 5 -12 53.2 7.77
 1 5 -12 49.38 8.14
 -1 -5 12 47.75 7.87
 -1 -5 12 49.43 8.05
 -1 5 12 54.74 9.23
 -1 -5 12 44.53 7.5
 1 5 -12 39.79 6.9
 -1 5 12 50.72 8.44
 1 -5 -12 56.23 8.17
 1 -5 -12 59.01 8.91
 1 -5 -11 10.84 5.48
 1 5 -11 8.98 4.68
 1 5 -11 9.53 5.14
 -1 -5 11 4.84 4.65
 -1 5 11 5.92 4.82
 -1 -5 11 5.24 3.84
 1 5 -11 2.27 4.49
 -1 5 11 7.86 4.82
 1 -5 -11 7.09 4.62
 -1 -5 11 -2.67 4.63
 1 5 -10 187.95 12.52
 -1 5 10 202.83 12.64
 -1 5 10 187.17 12.43
 -1 -5 10 188.18 12.58
 1 -5 -10 194.61 11.54
 1 5 -10 189.87 12.81
 1 5 -10 179.56 12.56
 -1 5 10 191.37 13.21
 1 -5 -10 185.41 12.08
 -1 -5 10 169.77 12.59
 1 -5 -10 195.14 12.94
 -1 5 10 182.19 11.45
 1 5 -9 51.86 6.94
 1 5 -9 43.13 6.75
 -1 -5 9 44.47 6.67
 -1 5 9 53.19 6.57
 1 -5 -9 47.83 6.58
 -1 5 9 43.46 6.79
 -1 -5 9 40.21 6.32
 1 5 -9 39.81 6.74
 1 -5 -9 45.6 6.08
 -1 5 9 39.36 6.59
 -1 5 9 38.87 6.13
 1 -5 -9 40.94 5.73
 1 -5 -9 46.2 6.7
 -1 5 8 617.01 19.22
 1 5 -8 612.69 19.71
 1 5 -8 582.99 19.7
 1 5 -8 576.28 17.37
 -1 -5 8 610.46 20.22
 -1 5 8 582.44 18.95
 -1 5 8 627.41 19.45
 -1 -5 8 589.49 19.78
 1 -5 -8 620.45 19.14
 1 5 -8 579.49 20.31
 -1 5 8 618.29 20.7
 1 -5 -8 629.35 19.12
 1 -5 -8 638.09 20.92
 1 -5 -8 584.95 18.53
 1 5 -7 51.62 6.11
 -1 -5 7 48.8 6.03
 1 5 -7 50.67 5.64
 -1 5 7 54.2 6.12
 1 5 -7 49.35 5.8
 -1 5 7 54.33 6.14
 -1 -5 7 64.29 6.69
 1 -5 -7 54.61 6.05
 -1 5 7 59.67 6.33
 1 5 -7 53.9 6.43
 1 -5 -7 54.73 5.62
 -1 5 7 52.88 6.62
 1 -5 -7 56.1 6.1
 -1 -5 7 59.55 6.33
 1 -5 -7 57.94 6.56
 1 5 -6 1515.58 27.35
 -1 -5 6 1490.66 27.24
 -1 5 6 1465.72 27.85
 -1 5 6 1473.1 25.95
 1 -5 -6 1462.85 22.73
 -1 -5 6 1521.59 28.98
 -1 5 6 1580 29
 1 5 -6 1579.3 30.53
 1 -5 -6 1527.55 28.72
 1 5 -6 1529.53 28.06
 -1 5 6 1421.19 28.18
 1 -5 -6 1510.68 27.78
 1 -5 -6 1449.12 25.42
 -1 -5 6 1494.03 27.58
 1 -5 -6 1345.73 27.46
 1 5 -6 1558.27 27.67
 -1 5 5 292.08 11.07
 1 5 -5 296.14 12.23
 -1 -5 5 273.64 8.78
 -1 -5 5 306.96 11.81
 -1 5 5 289.91 12.26
 -1 5 5 311.73 12.7
 1 -5 -5 321.14 10.87
 -1 -5 5 297.08 11.92
 1 5 -5 303.23 11.96
 -1 -5 5 300.1 12.58
 1 5 -5 299.28 13.02
 1 -5 -5 308.51 12.68
 1 -5 -5 312.57 12.44
 -1 5 5 299.46 12.46
 1 -5 -5 289.91 10.63
 1 -5 -5 310.59 12.67
 1 5 -5 318.57 9.9
 1 5 -4 205.05 8.92
 1 5 -4 210.04 10.29
 -1 5 4 210.05 10.21
 1 5 -4 223.91 9.51
 -1 5 4 213.42 9.42
 -1 5 4 216.97 10.34
 -1 -5 4 210.11 9.8
 1 -5 -4 218.69 9.13
 -1 -5 4 208.53 10.13
 1 5 -4 210.67 10.49
 1 -5 -4 210.88 10.43
 1 -5 -4 216.08 10.16
 -1 -5 4 218.76 8.17
 -1 5 4 236.74 10.5
 -1 -5 4 212.73 9.03
 1 -5 -4 212.18 8.35
 1 -5 -4 220.07 10.2
 1 5 -4 230.42 8.77
 1 5 -3 256.46 11.09
 -1 5 3 264.8 11.06
 -1 -5 3 250.72 8.91
 -1 -5 3 264.07 9.97
 -1 -5 3 264.95 10.73
 1 -5 -3 258.72 9.96
 -1 -5 3 250.73 10.36
 1 -5 -3 265.96 7.37
 -1 5 3 264.58 10.35
 1 -5 -3 281.97 11.27
 1 5 -3 247.37 10.8
 1 -5 -3 267.36 11.23
 -1 5 3 266.79 11.05
 -1 5 3 260.22 10.29
 1 5 -3 279.33 11.07
 1 -5 -3 266.46 10.36
 1 5 -3 256.27 9.54
 1 5 -3 266.19 9.63
 1 5 -2 594.65 16.62
 1 5 -2 653.86 13.61
 -1 5 2 652.84 16.1
 -1 5 2 687.93 17.13
 -1 -5 2 628.14 16.29
 -1 -5 2 627.52 15.06
 -1 5 2 619.56 16.4
 1 -5 -2 646.9 15.68
 -1 -5 2 640.45 15.73
 1 -5 -2 643.74 16.49
 1 5 -2 629.31 16.41
 1 -5 -2 644.93 16.87
 -1 5 2 647.06 15.16
 1 5 -2 643.31 16.5
 1 -5 -2 672.72 15.65
 1 5 -2 654.3 15.67
 -1 -5 2 623.47 14.39
 1 5 -1 1006.41 21.3
 -1 5 1 1037.97 20.62
 -1 5 1 1124.69 21.14
 -1 -5 1 998.44 14.8
 -1 5 1 1064.82 20.56
 -1 -5 1 1032.05 20.46
 -1 -5 1 1056.74 19.77
 1 -5 -1 1054.54 20.17
 -1 -5 1 1032.86 19.12
 1 -5 -1 978.29 19.69
 1 5 -1 1057.64 20.29
 -1 5 1 1025.01 17.8
 1 -5 -1 1029.43 20.65
 -1 -5 1 1002.18 18.54
 -1 5 1 1020.17 17.71
 1 5 -1 1043.14 20.96
 1 5 -1 960.06 19.42
 1 -5 -1 1062.57 18.35
 1 5 0 233.34 10.19
 -1 5 0 230.08 9.58
 -1 5 0 230.22 9.93
 -1 -5 0 224.4 9.43
 1 -5 0 233.28 9.64
 -1 -5 0 239.31 8.91
 -1 -5 0 249.43 9.88
 -1 5 0 227.89 9.41
 -1 -5 0 225.06 9.1
 1 5 0 263.59 10.21
 1 5 0 245.92 9.23
 1 -5 0 231.69 9.35
 -1 5 0 232.86 8.94
 1 -5 0 228.37 9.58
 -1 5 0 217.63 7.71
 -1 -5 0 210.9 7.43
 1 5 0 228.05 9.87
 1 5 0 239.03 10.24
 1 -5 0 219.71 7.93
 1 5 1 266.47 10.81
 -1 5 -1 281 10.31
 -1 5 -1 304.71 11.31
 -1 -5 -1 292.14 10.71
 1 -5 1 323.84 11.51
 -1 -5 -1 298.55 9.65
 -1 -5 -1 295.43 10.96
 1 5 1 289.39 9.35
 1 5 1 292.92 10.75
 -1 5 -1 283.61 10.34
 1 -5 1 304.41 10.82
 1 -5 1 280.11 10.01
 -1 -5 -1 268.35 10.15
 -1 5 -1 303.56 8.3
 -1 5 -1 298.2 10.39
 -1 -5 -1 284.12 9.25
 1 5 1 300.81 11.5
 1 5 1 316.35 11.96
 1 5 2 263.56 10.61
 -1 5 -2 255.37 9.5
 -1 -5 -2 255.97 10.24
 -1 5 -2 255.33 10.45
 -1 5 -2 251.6 9.34
 1 -5 2 264 9.06
 -1 -5 -2 254.3 9.86
 1 -5 2 267.14 10.67
 -1 5 -2 249.91 8.58
 -1 -5 -2 270.57 10.86
 1 5 2 265.85 8.44
 1 5 2 262.64 10.58
 -1 5 -2 246.44 10.23
 1 -5 2 275.79 9.99
 -1 5 -2 250.03 6.77
 -1 -5 -2 253.88 7.01
 1 -5 2 244.5 9.12
 -1 -5 -2 253.1 9.48
 -1 5 -2 255.89 7.83
 1 5 2 276.33 11.44
 1 5 2 259.28 11.11
 -1 5 -3 332.54 10.5
 1 5 3 326.52 11.57
 -1 -5 -3 332.66 12.14
 -1 5 -3 324.01 11.97
 -1 5 -3 306.51 10.34
 1 -5 3 324.53 10.63
 -1 -5 -3 320.82 10.95
 1 -5 3 345.49 12.37
 -1 -5 -3 348.63 12.51
 -1 5 -3 333.13 9.85
 1 -5 3 342.43 10.84
 -1 5 -3 337.31 12.38
 1 5 3 338.73 12.44
 -1 -5 -3 318.7 9.01
 -1 -5 -3 336.23 11.44
 -1 5 -3 341.28 10.8
 1 -5 3 331.52 10.41
 1 5 3 326.24 12.7
 1 5 3 329.27 12.79
 -1 5 -4 5132.75 40.12
 1 5 4 5075.04 44.48
 -1 -5 -4 5224.42 48.53
 -1 5 -4 5049.17 47.27
 1 -5 4 5024.38 39.34
 1 -5 4 4955.18 44.17
 -1 -5 -4 5056.71 43.77
 1 5 4 5181.14 48.73
 -1 5 -4 5125.83 40.86
 1 -5 4 4870.92 46.62
 -1 -5 -4 4886.97 47.91
 1 -5 4 5110.59 39.9
 -1 5 -4 5184.5 50.01
 1 5 4 5028.44 49.72
 -1 5 -4 5110.73 44.8
 -1 -5 -4 5030.3 39.45
 -1 5 -4 5084.9 42.02
 -1 -5 -4 4932.32 46.41
 1 5 4 5153.57 51.16
 1 5 4 5312.77 51.41
 1 5 5 70.96 5.57
 1 -5 5 71.34 6
 -1 -5 -5 72.64 5.61
 1 5 5 72.89 6.39
 1 -5 5 66.08 5.81
 -1 -5 -5 66.82 6.07
 -1 5 -5 76.83 5.88
 -1 5 -5 66.9 4.71
 -1 5 -5 69.45 6.35
 1 5 5 71.98 6.87
 -1 -5 -5 70.9 5.28
 -1 5 -5 56.76 5.45
 -1 -5 -5 71.66 6.16
 -1 5 -5 63.34 5.6
 1 5 5 72.7 6.83
 -1 -5 -5 80.07 6.49
 1 5 5 75.05 6.71
 1 5 6 3350.53 42.84
 -1 5 -6 3524.43 40.8
 -1 -5 -6 3493.42 42.04
 1 -5 6 3517.67 42.75
 1 5 6 3520.44 42.99
 1 -5 6 3454.57 40.54
 -1 -5 -6 3377.06 41.56
 1 -5 6 3485.92 44.53
 -1 5 -6 3459.95 44.15
 1 5 6 3328.19 44.53
 -1 5 -6 3475.56 42.12
 -1 -5 -6 3385.93 37.9
 1 5 6 3385.54 35.75
 -1 -5 -6 3445.2 43.06
 -1 5 -6 3448.96 40.32
 1 5 6 3520.95 44.95
 -1 5 -7 95.09 7.72
 -1 5 -7 101.04 7.51
 1 -5 7 89.89 7.7
 -1 -5 -7 97.7 7.47
 1 5 7 97.79 7.97
 1 -5 7 101.54 7.38
 -1 -5 -7 99.74 7.74
 1 -5 7 97.01 8.28
 -1 5 -7 100.27 8.34
 1 5 7 84.29 7.91
 -1 -5 -7 100.66 7.57
 -1 -5 -7 98.09 8.06
 1 5 7 86.24 7.61
 1 5 7 103.64 8.43
 -1 5 -7 100.18 7.7
 -1 -5 -8 169.04 10
 -1 5 -8 163.58 9.84
 1 -5 8 164.31 10.82
 1 -5 8 150.2 10.38
 1 5 8 187.95 11.5
 1 -5 8 170.56 9.89
 -1 -5 -8 164.54 10.12
 1 5 8 156.49 10.22
 -1 5 -8 169.5 10.66
 1 -5 8 169.84 11.21
 1 5 8 167.32 11.44
 -1 5 -8 154.82 10.5
 -1 -5 -8 151.53 9.43
 -1 -5 -8 158.1 10.59
 1 5 8 156.97 10.61
 -1 5 -8 146.18 10.03
 1 5 9 46.8 6.71
 -1 -5 -9 48.23 6.77
 1 5 9 52.54 7.68
 1 5 9 52.34 6.81
 -1 -5 -9 53.94 6.78
 -1 -5 -9 41.15 5.62
 1 5 9 42.88 7.02
 -1 -5 -9 49.18 6.06
 -1 5 -10 256.72 14.71
 1 -5 10 263.77 15.27
 1 -5 10 281.55 15.75
 -1 -5 -10 285.86 14.71
 -1 5 -10 268.53 14.77
 1 5 10 279.48 16.09
 1 -5 10 271.78 15.17
 1 5 10 277.52 15.9
 -1 5 -10 265.01 14.78
 -1 -5 -10 262.33 13.99
 -1 -5 -10 290.1 15.29
 1 5 10 261.49 13.99
 -1 5 -11 14.01 4.85
 1 -5 11 18.22 6.23
 1 -5 11 20.64 6.53
 1 5 11 17.7 6.14
 1 -5 11 22.75 5.91
 -1 5 -11 18.51 5.54
 -1 5 -11 18.96 5.83
 1 5 11 19.48 6.34
 -1 -5 -11 14.43 5.01
 -1 -5 -11 31.97 6.56
 -1 5 -12 438.85 21.27
 1 -5 12 456.48 21.5
 1 -5 12 455.52 22.18
 1 5 12 488.93 23.4
 1 -5 12 429.66 20.85
 1 5 12 440.61 22.1
 -1 5 -12 460.52 20.98
 -1 -5 -12 445.99 20.55
 -1 -5 -12 475.1 21.21
 -1 5 -12 469.08 21.55
 -1 5 -13 81.16 11.06
 -1 5 -13 72.5 9.97
 1 -5 13 80.51 10.41
 1 5 13 69.91 10.69
 1 -5 13 76.02 10.03
 -1 5 -13 68.06 8.91
 1 5 13 83.42 11.4
 1 -5 13 78.3 11.25
 -1 -5 -13 74.42 9.77
 -1 -5 -13 79.49 10.1
 -1 5 -14 538.68 25.95
 1 -5 14 543.27 26.09
 1 -5 14 586.16 28.04
 1 5 14 524.34 28.02
 1 -5 14 592.54 27.86
 1 5 14 559.81 28.47
 -1 5 -14 544.88 24.72
 -1 -5 -14 568.77 25.97
 -1 5 -14 574.96 26.59
 -1 -5 -14 576.12 25.78
 -1 -5 -15 4.22 6.88
 -1 5 -15 -0.79 5.94
 1 -5 15 -3.59 5.92
 1 -5 15 -9.66 8.71
 -1 5 -15 -1.77 5.42
 1 5 15 -4.39 8.53
 1 5 15 17.12 9.6
 -1 -5 -15 -7.08 6.71
 -1 5 -16 71.14 11.26
 -1 5 -16 77.48 11.84
 -1 -5 -16 59.64 10.76
 -1 7 13 15.98 6.47
 1 -7 -13 27.28 7.38
 1 7 -12 215.1 16.51
 -1 -7 12 219.29 16.68
 -1 7 12 233.76 17.39
 -1 -7 12 201.36 16.02
 1 7 -12 213.62 16.6
 -1 7 12 222.98 16.94
 1 -7 -12 237.89 17.3
 1 7 -11 608.95 25.81
 -1 -7 11 605.84 25.67
 -1 7 11 671.02 26.55
 1 -7 -11 592.05 23.2
 -1 -7 11 642.79 26.67
 1 7 -11 618.11 26.39
 -1 7 11 650.52 27.19
 1 -7 -11 650.86 26.82
 1 -7 -10 5.32 4.85
 1 7 -10 16.02 5.87
 -1 7 10 9.62 5.1
 -1 -7 10 8.16 4.37
 -1 -7 10 5.63 5.37
 -1 7 10 3.89 5.63
 -1 -7 10 3.92 4.59
 1 -7 -10 17.89 5.95
 1 7 -10 0.61 4.82
 1 -7 -10 14.16 5.26
 -1 7 10 11.2 6
 -1 7 10 11.68 5.93
 1 -7 -9 7.23 5.36
 1 7 -9 2.83 4.53
 -1 -7 9 -0.73 4.39
 -1 7 9 2.88 4.54
 -1 -7 9 3.83 4.45
 -1 -7 9 -1.39 3.92
 1 7 -9 1.42 4.82
 -1 7 9 5.21 4.42
 -1 7 9 4.65 5.23
 1 -7 -9 4.64 3.91
 1 -7 -9 0.83 4.12
 1 -7 -8 270.02 14.83
 1 7 -8 392.14 18.44
 1 7 -8 378.16 18.11
 -1 -7 8 269.87 16.52
 -1 -7 8 345.02 16.88
 -1 7 8 247.08 14.5
 -1 7 8 246.42 14.64
 -1 -7 8 279.57 16.1
 1 -7 -8 262.64 14.75
 1 7 -8 390.54 19.62
 -1 7 8 256.49 15.34
 1 -7 -8 261.76 14.98
 -1 -7 8 238.18 12.51
 1 7 -7 316.77 15.66
 1 7 -7 316.78 15.33
 -1 -7 7 323.51 16.16
 -1 -7 7 355.56 15.41
 -1 7 7 320.14 16.31
 -1 -7 7 319.43 16.11
 1 -7 -7 329.23 15.94
 1 7 -7 308.36 16.35
 -1 7 7 317.39 16.4
 1 -7 -7 339.07 15.96
 1 -7 -7 346.75 16.41
 -1 7 7 300.43 15.74
 -1 7 6 1386.68 32.12
 1 7 -6 1362.67 31.42
 1 7 -6 1387.88 29.67
 -1 7 6 1419.11 29.77
 -1 7 6 1416.61 32.32
 -1 -7 6 1427.14 31.88
 -1 -7 6 1341.06 31.1
 1 -7 -6 1463.27 32.22
 1 7 -6 1373.67 32.92
 -1 7 6 1403.85 31.94
 1 -7 -6 1521.68 32.67
 1 -7 -6 1427.91 31.44
 -1 7 5 25.37 5.64
 1 7 -5 14.3 3.57
 1 7 -5 18.03 5.08
 -1 7 5 20.22 4.4
 -1 -7 5 17.04 4.22
 1 -7 -5 14.39 3.79
 -1 -7 5 16.32 4.47
 1 7 -5 14.69 4.38
 1 -7 -5 20.4 4.59
 -1 7 5 13.49 4.65
 -1 7 5 14.13 4.49
 1 -7 -5 21.47 4.88
 1 -7 -5 14.49 4.44
 -1 7 4 1803.4 34.58
 1 7 -4 1751.56 30.18
 1 7 -4 1703.23 34.13
 -1 7 4 1868.46 35.48
 -1 7 4 1842.7 33.15
 -1 -7 4 1814.89 33.95
 -1 -7 4 1914.54 29.48
 1 -7 -4 1824.43 31.83
 -1 -7 4 1855.02 33.9
 1 -7 -4 1788.91 34.14
 1 7 -4 1849.52 35.62
 -1 7 4 1803.38 33.03
 1 -7 -4 1803.72 33.81
 1 -7 -4 1871.95 33.02
 1 7 -3 1.05 3.28
 1 7 -3 3.33 3.61
 -1 7 3 2.21 3.04
 -1 7 3 5.58 4.04
 1 -7 -3 5.12 3.62
 -1 -7 3 1.2 2.87
 1 -7 -3 2.21 2.69
 -1 -7 3 2.83 2.91
 1 7 -3 -0.95 3.11
 1 7 -3 3.26 2.99
 -1 7 3 1.96 3.45
 -1 -7 3 3.19 2.41
 -1 -7 3 1.93 2.33
 -1 7 3 -0.03 3.13
 1 -7 -3 -0.54 2.93
 1 -7 -3 3.66 2.69
 1 7 -2 469.14 16.46
 1 7 -2 523.18 18.73
 -1 7 2 495.87 17.37
 -1 7 2 536.72 18.29
 -1 -7 2 485.25 15.62
 -1 -7 2 503.31 17.41
 -1 -7 2 518.48 16.9
 1 -7 -2 517.76 17.04
 -1 -7 2 522.16 17
 -1 7 2 502.5 17.65
 1 -7 -2 507.29 17.49
 1 7 -2 488.69 17.1
 -1 7 2 531.65 16.44
 1 -7 -2 491.15 16.93
 1 7 -2 548.22 18.77
 1 -7 -2 518.61 16.03
 1 7 -1 171.99 10.25
 1 7 -1 172.21 10.71
 -1 7 1 179.35 10.64
 -1 -7 1 174.58 9.52
 -1 7 1 192.28 10.94
 -1 -7 1 192.32 10.74
 -1 -7 1 186.78 10.28
 1 -7 -1 168.05 9.96
 -1 -7 1 189.5 10.06
 1 -7 -1 187.37 8.91
 1 -7 -1 168.54 10.07
 1 7 -1 177.08 9.97
 -1 7 1 175.32 9.2
 -1 7 1 190.54 9.55
 1 -7 -1 164.76 9.8
 -1 7 1 191.99 11.04
 1 7 -1 183.48 10.9
 1 -7 -1 195.1 9.55
 1 7 0 228.99 12.55
 -1 7 0 235.6 12.28
 -1 -7 0 206.38 10.58
 -1 7 0 220.82 11.46
 -1 7 0 217.72 11.28
 -1 -7 0 239.57 11.84
 1 -7 0 222.1 11.45
 -1 -7 0 233.42 11.72
 -1 -7 0 230.3 10.79
 1 -7 0 217.86 10.02
 1 -7 0 233.52 11.54
 1 7 0 239.91 11.15
 -1 7 0 218.51 10.65
 1 -7 0 215.88 10.98
 -1 -7 0 231.34 9.65
 1 7 0 228.4 12.24
 1 7 0 244.99 12.36
 1 7 1 40.56 6.13
 1 7 1 43.69 6.28
 -1 7 -1 40.56 5.87
 -1 7 -1 42.69 5.47
 1 -7 1 56.77 6.34
 -1 -7 -1 40.85 5.07
 1 7 1 47.52 6.27
 1 -7 1 55.29 6.56
 -1 7 -1 49.46 5.7
 1 7 1 41.56 4.82
 -1 -7 -1 34.03 4.9
 -1 7 -1 45.49 5.73
 1 -7 1 53.1 5.72
 1 -7 1 57.84 6.04
 1 7 1 52.93 6.3
 -1 -7 -1 45.44 5.49
 -1 -7 -1 42.77 4.74
 -1 7 -2 1168.82 25.27
 1 7 2 1178.71 27.95
 1 7 2 1154.72 26.78
 -1 7 -2 1209.29 27.53
 -1 -7 -2 1176.64 25.71
 -1 7 -2 1215.51 25.26
 -1 -7 -2 1192.05 25.77
 1 -7 2 1212.06 26.87
 -1 -7 -2 1111.21 25.83
 1 -7 2 1204.44 25.21
 1 -7 2 1192.95 24.89
 1 7 2 1076.89 25.72
 -1 7 -2 1204.1 26.29
 1 -7 2 1178.28 24.26
 -1 -7 -2 1193.62 23.58
 1 7 2 1197.14 28.26
 1 7 3 113.78 9.17
 1 7 3 110.07 8.65
 -1 7 -3 118.02 8.89
 -1 -7 -3 120.32 8.78
 -1 -7 -3 113.81 8.11
 -1 7 -3 117.85 8.13
 1 -7 3 140.08 9.76
 -1 -7 -3 130 9.31
 1 -7 3 132.65 9.44
 1 -7 3 126.79 8.55
 1 7 3 104.8 8.55
 -1 7 -3 103.86 8.43
 -1 7 -3 126.95 8.59
 -1 -7 -3 118.63 7.99
 1 7 3 126.32 9.92
 1 -7 3 120.08 8.37
 1 7 4 2439.69 42.13
 1 7 4 2366.22 38.09
 -1 7 -4 2476.87 39.86
 1 -7 4 2583.76 35.32
 -1 -7 -4 2388.21 38.25
 -1 -7 -4 2496.69 37.77
 1 -7 4 2477.64 39.46
 -1 7 -4 2512.42 35.74
 -1 -7 -4 2437.26 39.53
 1 -7 4 2416.41 34.37
 1 -7 4 2460.6 38.89
 1 7 4 2446.85 40.56
 -1 7 -4 2469.32 40.43
 -1 -7 -4 2445.34 37.05
 -1 7 -4 2491.2 35.88
 1 7 4 2536.35 42.41
 -1 7 -5 2.88 3.11
 1 7 5 -3.28 4.41
 1 7 5 -3.38 3.54
 -1 7 -5 1.25 3.43
 1 -7 5 -0.6 2.62
 -1 -7 -5 -0.29 2.69
 1 -7 5 -0.87 3.03
 1 -7 5 -0.14 3.17
 1 7 5 0.36 3.93
 -1 7 -5 -2.29 3.4
 -1 -7 -5 -1.67 3.07
 -1 -7 -5 1.4 2.89
 1 7 5 3.38 3.86
 -1 -7 -5 -3.74 3.56
 1 7 6 555.55 21.29
 -1 7 -6 548.52 18.94
 -1 7 -6 505.14 18.74
 1 -7 6 549.52 17.87
 1 -7 6 528.63 18.26
 -1 -7 -6 522.22 18.9
 1 -7 6 495.05 18.47
 -1 -7 -6 516.26 19.29
 1 -7 6 543.2 19.93
 1 7 6 524.13 20.45
 -1 7 -6 517.1 20.1
 -1 -7 -6 521.33 18.65
 1 7 6 557.81 21.26
 -1 7 -6 543.4 17.53
 -1 7 -7 23.88 5.12
 -1 7 -7 34.92 5.78
 -1 7 -7 40.97 6.78
 1 -7 7 24.24 5.39
 1 -7 7 25.8 5.75
 1 -7 7 22.54 4.83
 1 -7 7 31.69 6.07
 1 7 7 33.19 6.62
 -1 7 -7 30.08 5.98
 1 7 7 30.97 6.71
 -1 -7 -7 27.12 5.43
 1 7 7 30.83 7.06
 -1 -7 -7 30.49 5.71
 -1 -7 -7 24.38 5.79
 -1 7 -8 168.29 11.82
 1 7 8 170.07 12.85
 -1 7 -8 165.94 11.62
 1 -7 8 168.95 11.5
 1 -7 8 187.83 12.4
 1 -7 8 156.29 11.17
 -1 -7 -8 173.06 12.09
 -1 -7 -8 163.87 11.5
 1 -7 8 177.65 12.71
 1 7 8 177.87 13.39
 -1 7 -8 179.3 12.97
 1 7 8 172.57 13.5
 -1 -7 -8 171.63 11.98
 -1 7 -8 171.41 11.42
 1 7 9 208.07 14.6
 1 -7 9 220.03 13.97
 -1 7 -9 214.69 14.32
 1 -7 9 205.84 14
 -1 -7 -9 218.4 14.12
 1 -7 9 206.74 13.91
 -1 -7 -9 210.41 13.43
 1 7 9 229.83 16.19
 -1 7 -9 207.96 14.51
 -1 -7 -9 227.01 13.39
 1 7 9 193.54 14.81
 -1 -7 -9 238.8 14.81
 -1 7 -9 210.03 13.33
 -1 7 -10 7.78 4.71
 1 7 10 17.18 6.93
 -1 7 -10 10.01 4.7
 1 -7 10 11.58 5.74
 1 -7 10 2.21 5.18
 -1 -7 -10 9.54 4.95
 1 7 10 10.78 6.62
 1 -7 10 15.23 5.31
 -1 7 -10 2.13 4.69
 1 7 10 8.53 4.83
 -1 -7 -10 10.38 5.02
 1 7 10 12.27 5.78
 -1 -7 -10 18.47 5.77
 -1 -7 -10 6.09 4.86
 -1 7 -11 24.98 6.65
 -1 7 -11 19 6.45
 1 -7 11 21.19 6.56
 1 -7 11 26.47 7.21
 1 7 11 24.98 8.06
 1 -7 11 13.75 5.68
 -1 7 -11 24.72 6.8
 -1 -7 -11 18.3 5.6
 1 7 11 22.67 7.05
 1 7 11 18.65 8.15
 -1 -7 -11 25.88 6.71
 -1 -7 -11 18.12 6.14
 -1 7 -12 644.41 26.81
 -1 7 -12 654.85 28.2
 1 -7 12 684.7 27.93
 1 -7 12 694.68 29.55
 1 -7 12 659.77 28.03
 1 7 12 687.13 30.94
 -1 7 -12 678.69 28.39
 -1 -7 -12 678.34 27.01
 -1 -7 -12 691.74 28.5
 -1 7 -13 0.43 5.67
 -1 7 -13 9.13 5.21
 1 -7 13 6.54 6.77
 1 -7 13 5.33 5.87
 -1 7 -13 12.1 6.64
 1 7 13 13.34 7.37
 1 -7 13 -3.41 7.51
 -1 -7 -13 4.92 5.7
 -1 -7 -13 -0.63 6.2
 -1 7 -14 404.83 23.04
 -1 7 -14 424.16 24.71
 1 -7 14 416.88 24.04
 1 -7 14 428.29 26.42
 1 -7 14 432.05 26.06
 1 7 14 405.21 27.07
 -1 7 -14 423.4 24.31
 -1 -7 -14 325.24 21.31
 -1 -7 -14 409.6 24.25
 -1 7 -15 -9.28 5.57
 1 -9 -11 9.48 6.96
 -1 9 11 13.06 7.69
 1 -9 -10 14.26 7.8
 -1 -9 10 2.1 5.56
 1 9 -10 8.94 6.84
 1 -9 -10 5.93 6.21
 1 -9 -9 262.72 17.59
 1 -9 -9 255.33 16.89
 -1 -9 9 258.91 17.68
 -1 9 9 243.93 17.74
 1 9 -9 221.47 17.44
 -1 9 9 246.64 17.98
 -1 9 9 238.67 17.64
 1 -9 -9 250.79 16.93
 1 -9 -8 60.78 9.1
 -1 9 8 61.99 9.93
 1 9 -8 66.75 9.65
 -1 -9 8 64.03 9.14
 1 9 -8 53.39 8.94
 -1 9 8 76.32 10.54
 1 -9 -8 62.19 9.02
 -1 9 8 75.66 10.55
 1 -9 -8 64.84 9.41
 1 -9 -7 1.8 5.08
 1 9 -7 19.74 7.31
 -1 9 7 8.97 6.77
 -1 -9 7 14.03 6
 -1 -9 7 19.55 6.82
 1 9 -7 5.88 4.86
 1 -9 -7 20.14 5.94
 -1 9 7 12.89 5.51
 -1 9 7 15.16 6.92
 1 -9 -7 19.44 6.42
 1 9 -6 733.18 27.17
 -1 -9 6 812.72 28.98
 -1 9 6 741.86 27.64
 -1 -9 6 752.27 26.57
 1 -9 -6 764.57 26.64
 -1 9 6 777.39 27.98
 1 9 -6 694.07 27.35
 -1 9 6 805.7 27.59
 1 -9 -6 754.51 25.81
 1 -9 -6 745.71 26.18
 1 -9 -5 72.31 8.39
 1 9 -5 76.84 10.01
 -1 9 5 79.02 9.49
 -1 9 5 80.67 9.06
 -1 -9 5 76.82 9.52
 1 -9 -5 75.63 8.47
 -1 -9 5 79.54 9.03
 1 9 -5 80.17 9.89
 -1 9 5 82.56 9.87
 -1 9 5 73.52 9.24
 1 -9 -5 74.87 8.84
 1 -9 -5 73.94 8.86
 1 9 -4 1493.2 38.05
 -1 9 4 1995.66 43.6
 -1 9 4 1670.8 38.29
 -1 -9 4 1536.33 37.13
 -1 9 4 1674.99 39.92
 1 -9 -4 1635.81 35.66
 -1 -9 4 1470.31 34.93
 1 -9 -4 1665.01 38.16
 1 9 -4 1573.23 38.3
 -1 9 4 1958.56 40.54
 1 -9 -4 1773.21 39.83
 1 -9 -4 1666.07 37.88
 1 9 -3 115.14 11.39
 1 9 -3 93.37 10.45
 -1 9 3 94.35 9.62
 1 9 -3 92.42 8.98
 -1 -9 3 92.37 9.41
 -1 9 3 97.12 10.25
 -1 -9 3 93.18 9.68
 1 -9 -3 98.55 9.18
 -1 -9 3 101.86 9.62
 -1 -9 3 110.37 9.09
 1 -9 -3 93.31 9.43
 1 9 -3 98.34 10.13
 -1 9 3 96.03 9.39
 1 -9 -3 104.01 9.67
 1 -9 -3 101.35 8.83
 -1 9 3 100.43 10.38
 1 9 -2 874.33 28.76
 1 9 -2 825.21 25.83
 -1 9 2 825.31 26.66
 -1 9 2 789.43 26.31
 -1 -9 2 872.11 26.87
 -1 -9 2 900.89 27.24
 1 -9 -2 852.83 25.74
 -1 -9 2 879.35 25.82
 -1 -9 2 914.39 25.87
 1 -9 -2 867.06 26.75
 1 9 -2 913.36 27.65
 1 9 -2 868.51 29.32
 -1 9 2 826.12 26.63
 1 9 -1 285.24 16.54
 1 9 -1 286.61 15.94
 -1 9 1 303.84 16.5
 -1 9 1 287.6 15.88
 -1 -9 1 299.9 15.89
 -1 -9 1 304.32 15.68
 1 -9 -1 296.22 15.43
 -1 -9 1 280.22 14.84
 -1 -9 1 243.35 13.69
 1 -9 -1 291.19 15.4
 1 9 -1 301.41 15.7
 1 9 -1 280.01 16.84
 -1 9 1 296.45 16.12
 1 9 0 303.87 16.33
 1 9 0 297.03 16.79
 -1 9 0 271.03 15.76
 -1 9 0 300.2 16.08
 -1 -9 0 287.67 15.5
 -1 9 0 292.27 15.78
 -1 -9 0 293.83 15.52
 1 -9 0 243.31 14.07
 -1 -9 0 261.47 14.53
 1 -9 0 275.02 14.67
 1 9 0 287.77 16.77
 1 -9 0 255.33 14.35
 1 9 1 156.77 12.3
 1 9 1 156.21 12.69
 -1 9 -1 147.35 11.69
 -1 -9 -1 146.34 11.48
 -1 9 -1 137.42 10.96
 1 -9 1 144.01 11.23
 -1 -9 -1 140.43 10.96
 -1 9 -1 139.61 11.26
 1 -9 1 144.41 10.12
 1 -9 1 131.58 10.39
 -1 9 -1 160.93 11.62
 1 9 1 142.63 12.12
 1 -9 1 129.66 10.04
 1 -9 2 813.57 24.07
 1 9 2 821.07 27.56
 1 9 2 731.54 25.87
 -1 9 -2 779.42 26.2
 -1 -9 -2 795.25 25.35
 -1 9 -2 737.09 24.43
 1 -9 2 751.61 24.89
 -1 -9 -2 795.73 25.56
 1 -9 2 765.58 23.91
 1 -9 2 792.6 23.71
 -1 9 -2 776.23 25.22
 1 9 2 826.02 28.16
 -1 9 -2 689.17 23.52
 1 9 3 0.43 5.21
 1 9 3 8.97 5.29
 -1 9 -3 8.44 4.75
 -1 9 -3 10.01 5.11
 -1 -9 -3 10.76 4.39
 1 -9 3 24.28 6.78
 1 -9 3 12.13 5.08
 1 9 3 5.52 4.86
 -1 9 -3 10.17 4.94
 1 -9 3 24.46 5.35
 1 9 3 4.58 6.04
 -1 -9 -3 10.5 4.64
 1 -9 3 8.07 4.09
 -1 -9 -3 6.59 4.91
 -1 -9 -3 8.95 4.17
 1 9 4 1909.17 42
 1 9 4 1991.29 44.66
 -1 -9 -4 2137.61 42.79
 1 -9 4 1990.12 41.29
 -1 -9 -4 2035.9 41.79
 -1 -9 -4 1946.75 40.12
 1 -9 4 1994.16 40.06
 1 9 4 2136.35 45.99
 -1 9 -4 1793.14 40.09
 -1 9 -4 1989.06 42.57
 1 9 4 2062.18 45.31
 -1 -9 -4 2100.28 39.4
 -1 -9 -5 8.86 4.48
 1 9 5 0.04 5.28
 1 9 5 0.87 4.47
 -1 9 -5 14.32 6.21
 -1 -9 -5 -0.9 3.89
 1 -9 5 5.7 4.37
 1 -9 5 2.38 4.06
 1 9 5 6.32 5.89
 -1 9 -5 -0.4 4.27
 -1 -9 -5 3.43 3.94
 1 9 5 -0.41 5.48
 -1 -9 -5 4.1 4.29
 1 9 6 854.8 30.7
 -1 9 -6 856.81 29.04
 1 -9 6 864.26 28.09
 -1 -9 -6 937.6 29.84
 1 -9 6 881.12 28.63
 -1 -9 -6 862.14 28.24
 1 9 6 898.31 31.56
 -1 9 -6 905.85 30.16
 1 9 6 914.26 31.9
 -1 -9 -6 904.12 28.09
 1 9 7 2 6.27
 -1 -9 -7 4.47 4.99
 -1 9 -7 -1.96 5.27
 1 -9 7 3.05 4.95
 1 -9 7 1.57 4.97
 1 9 7 -4.22 5.66
 -1 9 -7 -2.2 4.87
 -1 -9 -7 1.11 4.5
 1 9 7 3.3 5.93
 -1 -9 -7 6.72 5.11
 -1 9 -8 440.36 21.71
 1 9 8 474.93 24.94
 1 -9 8 447.81 21.25
 -1 -9 -8 471 22.7
 1 -9 8 458.51 22.33
 1 9 8 480.31 25.16
 -1 9 -8 470.37 23.52
 -1 -9 -8 450.92 21.68
 1 9 8 496.63 25.38
 -1 -9 -8 426.77 21.03
 1 9 9 13.56 6.92
 1 -9 9 5.77 5.52
 1 -9 9 11.71 6.1
 -1 -9 -9 7.19 6.25
 -1 9 -9 15.06 6.63
 1 9 9 -1.89 7.33
 -1 -9 -9 13.83 6.15
 1 9 9 8.95 7.43
 -1 -9 -9 -0.34 5.2
 1 9 10 31.13 9.74
 1 -9 10 32.36 8.27
 -1 9 -10 30.51 7.96
 -1 -9 -10 28.06 7.4
 1 9 10 34.73 9.03
 1 9 10 42.98 10.9
 -1 -9 -10 21.73 5.66
 -1 -9 -10 38.03 8.74
 -1 -9 -11 27.83 7.79
 1 -9 11 36.53 9.31
 -1 9 -11 30.6 8.85
 1 9 11 39.86 11.18
 -1 -9 -11 21.36 8.4
 1 -9 12 179.29 16.79
 1 9 12 193.83 20.14
 -1 9 -12 209.75 18.52
 -1 -9 -12 170.29 16.99
 -1 9 -13 21.6 8.04
 -1 11 8 29.39 8.88
 1 -11 -8 38.54 9.19
 1 -11 -8 50.3 10.86
 -1 11 8 36.85 9.95
 -1 11 7 62.51 11.05
 1 -11 -7 65.17 10
 -1 11 7 60.47 10.72
 1 -11 -7 64.64 9.94
 1 -11 -6 507.87 24.72
 1 -11 -6 532.12 25.67
 -1 11 6 501.8 26.97
 -1 11 6 501.46 26.72
 -1 11 5 15.96 7.55
 1 11 -5 31.93 9.36
 -1 -11 5 35.49 8.81
 1 -11 -5 34.98 8.18
 1 11 -5 30.51 8.02
 1 -11 -5 31.31 7.52
 1 -11 -5 28.88 8.42
 -1 11 5 30.44 8.83
 1 11 -4 513.81 26.72
 1 -11 -4 513.44 23.7
 -1 11 4 568.72 27.04
 -1 -11 4 544.8 27.2
 1 -11 -4 492.04 22.75
 -1 11 4 533.87 26.66
 1 -11 -4 511.88 24.6
 1 11 -4 480.13 25.77
 -1 11 4 506 25.84
 -1 11 3 8.22 6.48
 1 11 -3 18.01 7.81
 -1 11 3 2.87 5.8
 -1 -11 3 6.44 5.73
 1 -11 -3 11.26 5.5
 1 11 -3 8.06 6.73
 1 -11 -3 1.06 4.86
 1 -11 -3 10.9 5.48
 -1 11 3 20.87 7.25
 1 11 -2 312.66 21.1
 -1 11 2 305.68 19.99
 -1 -11 2 353.36 21.51
 1 -11 -2 323.82 18.66
 -1 11 2 325.96 20.26
 1 -11 -2 313.36 18.88
 -1 -11 2 300.61 18.22
 -1 11 2 321.66 20.07
 -1 11 1 88.74 11.38
 1 11 -1 59.24 10.54
 -1 11 1 69.44 11.06
 -1 -11 1 109.06 12.46
 -1 -11 1 48.22 10.53
 1 -11 -1 36.85 10.42
 1 -11 -1 101.01 11.33
 1 -11 -1 83.25 9.76
 1 11 -1 82.63 11.54
 -1 11 1 79.15 10.6
 1 11 0 -7.24 8.72
 -1 11 0 19.98 6.79
 1 11 0 -30.1 8.91
 -1 11 0 22.57 7.91
 -1 -11 0 1.06 5.93
 -1 -11 0 10.4 7.1
 1 -11 0 15.98 6.01
 1 -11 0 3.39 6.61
 1 11 0 -23.93 9.08
 -1 -11 0 6.38 4.79
 1 -11 0 15.17 5.76
 -1 11 0 11.25 6.01
 1 11 1 103.47 13.28
 -1 11 -1 108.7 12.01
 1 11 1 102.96 13.07
 -1 11 -1 98.45 12.4
 -1 -11 -1 42.92 10.95
 -1 -11 -1 88.74 11.04
 1 -11 1 99.05 10.88
 1 -11 1 107.02 11.34
 -1 11 -1 106.18 12.15
 -1 -11 -1 91.13 11.37
 1 -11 1 88.47 10.47
 1 11 1 88.35 11.75
 1 11 2 431.38 24.48
 -1 11 -2 389.82 22.17
 1 11 2 387.26 23.24
 -1 -11 -2 447.3 23.91
 -1 -11 -2 430.43 22.41
 1 -11 2 381.91 21.05
 1 -11 2 401.99 20.67
 1 11 2 418.76 24.57
 1 11 3 15.48 8.05
 1 11 3 5.64 6.57
 -1 11 -3 6.46 6.15
 -1 -11 -3 2.34 6.04
 -1 -11 -3 18.8 6.87
 1 -11 3 10.71 6.6
 1 -11 3 1.47 4.88
 1 11 3 14.24 7.07
 -1 11 -3 11.79 6.62
 -1 -11 -3 17.73 6.17
 1 11 4 609.08 30.23
 -1 11 -4 599.4 28.13
 1 11 4 625.28 29.95
 -1 -11 -4 661.78 28.73
 1 -11 4 619.11 26.93
 1 -11 4 625 26.31
 -1 11 -4 667.94 28.92
 -1 -11 -4 737.33 30.98
 1 11 4 649.18 30.8
 1 11 5 3.42 7.78
 -1 11 -5 9.42 6.9
 -1 -11 -5 12.47 6.37
 1 -11 5 3.61 5.28
 1 -11 5 22.47 7.13
 1 11 5 19.26 8.61
 -1 11 -5 16.98 6.55
 -1 -11 -5 9.74 5.38
 -1 11 -6 524.8 27.04
 1 11 6 526.13 29.36
 -1 -11 -6 575.19 27.91
 1 -11 6 549.72 26.29
 1 -11 6 580.86 27.21
 -1 11 -6 554.69 27.91
 -1 -11 -6 527.03 26.06
 1 11 6 568.91 30.74
 1 11 7 110.86 15.17
 -1 11 -7 106.57 13.16
 -1 -11 -7 121.84 13.91
 1 -11 7 102.8 12.67
 1 -11 7 111.35 13.15
 -1 11 -7 110.86 13.87
 1 11 7 105.93 14.84
 -1 -11 -7 103.42 12.6
 1 11 8 18.92 9.14
 1 -11 8 29.83 7.54
 1 -11 8 33.3 8.03
 -1 11 -8 31.06 8.86
 -1 -11 -8 12.86 6.42
 1 11 8 22.82 9.26
 -1 -11 -8 21.33 7.76
 -1 11 -9 79.29 12.85
 -1 13 -1 21.37 8.8
 -1 13 -2 54.89 11.72
 -1 13 -3 30.85 10.85
 2 0 -12 747.54 23.52
 2 0 -11 2.23 3.35
 2 0 -11 4.21 3.17
 -2 0 11 -3.42 3.45
 -2 0 11 -1.1 2.89
 2 0 -11 4.75 3.54
 2 0 -10 2286.67 38.26
 2 0 -10 2254.93 36.83
 -2 0 10 2319.58 37.29
 -2 0 10 2292.11 32.31
 2 0 -10 2336.27 37.8
 2 0 -9 0.08 2.8
 2 0 -9 1.54 2.55
 -2 0 9 -0.95 2.87
 2 0 -9 -1.91 2.24
 2 0 -9 -3.5 2.65
 -2 0 9 -0.42 2.44
 2 0 -8 877.98 20.74
 2 0 -8 854.96 20.33
 -2 0 8 886.82 20.34
 2 0 -8 900.91 17.29
 -2 0 8 812.93 16.92
 2 0 -8 882.69 20.5
 2 0 -7 9.91 3.14
 2 0 -7 5.53 2.64
 -2 0 7 5.04 2.58
 2 0 -7 4.99 2.32
 2 0 -7 1.16 2.02
 -2 0 7 6.06 2.19
 2 0 -6 431.63 12.41
 2 0 -6 448.77 12.66
 -2 0 -5 3.25 1.61
 -2 0 -5 1.61 1.43
 2 0 5 -0.11 1.6
 2 0 5 -0.73 1.96
 -2 0 -5 1.67 1.15
 -2 0 -5 0.31 1.4
 -2 0 -6 288.24 10.45
 2 0 6 294.74 11.24
 2 0 6 304.92 11.99
 -2 0 -6 305.35 10.8
 -2 0 -6 270.79 10.19
 -2 0 -6 320.78 9.79
 -2 0 -7 0.35 2.03
 -2 0 -7 -3.17 2.07
 2 0 7 -3.03 2.81
 2 0 7 -0.58 2.78
 -2 0 -7 1.15 2.11
 -2 0 -7 -0.44 1.72
 -2 0 -8 1404.64 26.24
 -2 0 -8 1403.79 26.27
 2 0 8 1448.3 28.09
 2 0 8 1497.15 29.35
 -2 0 -8 1379.09 25.98
 -2 0 -8 1340.84 22.29
 -2 0 -9 4.73 2.96
 -2 0 -9 1.5 3.36
 2 0 9 -3.28 4.04
 -2 0 -9 1.29 2.15
 2 0 9 3.87 3.7
 -2 0 -9 -0.09 2.85
 -2 0 -10 1539.88 30.85
 2 0 10 1546.22 32.85
 -2 0 -10 1498.23 30.38
 2 0 10 1555.69 34.2
 -2 0 -10 1584.79 31.31
 -2 0 -10 1600.47 27.45
 -2 0 -11 2.32 3.56
 2 0 11 0.93 4.22
 2 0 11 3.2 4.36
 -2 0 -11 1.2 3.77
 -2 0 -11 0.81 3.42
 -2 0 -12 1159.39 29.94
 2 0 12 1112.35 31.48
 2 0 12 1139.44 33.15
 -2 0 -12 1146.77 29.66
 -2 0 -12 1136.03 29.69
 -2 0 -13 -0.11 4.17
 -2 0 -13 -0.88 3.84
 2 0 13 -7.56 5.4
 2 0 13 -2.84 5.59
 2 0 13 9.65 5.81
 -2 0 -13 11.47 4.92
 -2 0 -14 62.37 8.65
 2 0 14 82.75 11.16
 2 0 14 84.37 12.09
 -2 0 -14 76.96 9.49
 -2 0 -15 -3.7 5.22
 2 0 15 5.32 6.26
 2 0 15 -6.12 8.05
 -2 0 -15 -8.09 6.08
 2 2 -12 721.73 24.99
 2 2 -12 658.62 23.5
 -2 -2 12 720.56 23.91
 -2 2 12 697.45 22.28
 2 -2 -12 655.76 23.45
 2 2 -11 -0.84 3.57
 2 2 -11 -6.58 3.87
 2 -2 -11 1.04 3.24
 -2 -2 11 4.35 3.28
 2 2 -11 -1.07 2.9
 -2 2 11 0.44 3.48
 2 -2 -11 1.09 3.5
 2 2 -10 712.3 22.3
 2 2 -10 704.54 22.12
 2 -2 -10 719.27 19.71
 -2 -2 10 742.15 22.26
 2 2 -10 700.19 19.78
 -2 2 10 681.3 19.7
 2 -2 -10 697.02 21.61
 2 2 -9 79.65 7.58
 2 2 -9 85.2 7.98
 2 -2 -9 82.46 6.6
 -2 -2 9 84.37 7.59
 2 2 -9 89.57 7.37
 -2 2 9 79.26 6.83
 2 -2 -9 82.8 7.46
 2 2 -8 534.83 17.1
 2 2 -8 546.53 17.49
 -2 2 8 565.38 13.5
 -2 -2 8 566.45 17.31
 2 -2 -8 551.03 16.67
 2 -2 -8 530.65 15.17
 2 2 -8 538.94 16.21
 2 -2 -8 590.82 14.69
 -2 2 8 547.81 15.97
 2 -2 -8 587.66 17.63
 2 2 -7 221.97 10.5
 2 2 -7 215.11 7.5
 2 2 -7 221.98 10.49
 2 -2 -7 229.89 8.97
 -2 2 7 223.55 8.46
 -2 -2 7 211.18 10.09
 2 2 -7 211.73 9.77
 2 -2 -7 228.28 8.71
 -2 2 7 214.12 9.54
 -2 -2 7 207.31 6.62
 2 -2 -7 221 10.22
 2 2 -6 159.88 8.37
 2 2 -6 159.19 8.37
 -2 2 6 170.31 7.29
 -2 -2 6 145.67 7.8
 2 2 -6 164.59 8.23
 -2 2 6 159.48 8.49
 2 2 -5 3200.69 34.18
 2 2 -5 3151.8 33.44
 -2 2 5 3175.23 31.77
 2 -2 -5 3176.58 32.25
 2 -2 -5 3160.34 33.38
 -2 2 -4 30.36 3.2
 2 -2 4 28.88 3.37
 -2 2 -4 34.46 3.47
 -2 2 -4 29.07 2.64
 -2 -2 -4 33.03 3.37
 2 2 4 31.59 3.79
 -2 -2 -4 33.18 3.4
 2 2 4 27.04 3.24
 -2 -2 -4 27 2.98
 -2 2 -4 34.55 3.56
 -2 -2 -5 19.22 2.62
 -2 2 -5 23.99 3.28
 -2 2 -5 21.37 3.2
 2 -2 5 21.45 3.47
 2 2 5 23.01 3.83
 2 2 5 18.72 2.81
 -2 -2 -5 20.2 2.65
 2 -2 5 18.15 2.39
 -2 -2 -5 20.4 3.06
 -2 2 -5 18.17 2.65
 2 2 5 19.5 3.37
 -2 2 -5 18.01 2.5
 -2 -2 -5 18.86 2.87
 -2 2 -6 2625.23 33.44
 2 -2 6 2617.57 34.88
 2 2 6 2678.1 36.63
 2 -2 6 2587.19 25.32
 2 2 6 2702.39 36.37
 -2 2 -6 2558.59 31.57
 -2 -2 -6 2573.84 32.44
 -2 2 -6 2586.76 29.53
 -2 -2 -6 2750.18 33.7
 -2 -2 -6 2560.15 29.1
 2 2 6 2577.15 29.9
 -2 -2 -6 2664.17 28.37
 -2 2 -6 2714.12 33.87
 -2 2 -7 165.41 9.2
 2 -2 7 168.21 9.69
 2 -2 7 170.37 9.64
 2 2 7 157.32 9.86
 2 -2 7 161.81 6.63
 2 2 7 159.1 9.49
 -2 2 -7 162.39 8.58
 -2 -2 -7 165.74 8.88
 -2 2 -7 166.62 8.3
 -2 2 -7 160.38 9.13
 -2 2 -7 163.11 6.04
 -2 -2 -7 168.13 8.72
 2 2 7 167.24 7.85
 -2 -2 -7 159.47 7.18
 -2 -2 -7 182.15 8.45
 -2 -2 -8 4543.84 38.51
 -2 2 -8 4496.52 49.69
 -2 -2 -8 4615.21 45.28
 2 -2 8 4431.42 51.17
 2 -2 8 4632.45 52.16
 2 2 8 4591.88 52.9
 2 2 8 4611.68 53.02
 -2 2 -8 4469.73 45.88
 -2 -2 -8 4499.67 48.95
 -2 2 -8 4602.4 45.98
 -2 -2 -8 4568.07 47.07
 2 2 8 4542.22 41.18
 -2 2 -8 4474.89 49.42
 -2 -2 -9 1.91 2.61
 -2 2 -9 -1.77 3.27
 -2 2 -9 3.28 2.96
 2 -2 9 4.27 4.23
 2 -2 9 2.86 3.12
 2 2 9 3.35 4.11
 -2 2 -9 1.84 2.74
 2 2 9 -3.73 4.07
 -2 -2 -9 0.48 2.88
 -2 2 -9 -2.5 3.08
 -2 -2 -9 0.63 2.79
 -2 2 -10 1395.89 30.82
 2 -2 10 1437.84 32.85
 2 -2 10 1391.51 32.41
 2 2 10 1405.72 33.5
 2 -2 10 1439.8 29.73
 2 2 10 1427.66 33.54
 -2 -2 -10 1412.88 30.87
 -2 2 -10 1392.43 28.59
 -2 -2 -10 1406.04 28.86
 -2 2 -10 1406.87 31.01
 -2 -2 -10 1441.06 28.65
 -2 -2 -11 2.69 3.15
 -2 2 -11 6.59 4
 2 -2 11 5.08 4.67
 2 -2 11 11.94 4.88
 2 2 11 -3.09 5.07
 -2 2 -11 3.11 3.96
 2 -2 11 -1.06 3.54
 2 2 11 -3.58 5.12
 -2 -2 -11 3.2 4.2
 -2 2 -11 1.82 3.7
 -2 -2 -11 4.04 3.86
 -2 2 -12 518.84 20.99
 2 2 12 517.37 21.26
 2 -2 12 540.17 23.05
 2 -2 12 526.36 22.96
 2 2 12 522.27 23.23
 -2 -2 -12 500.35 20.43
 -2 2 -12 513.21 19.55
 -2 -2 -12 514.15 19.32
 -2 2 -12 507.96 20.91
 -2 -2 -12 504.82 19.25
 -2 2 -13 86.38 9.63
 2 2 13 84.16 10.55
 2 -2 13 109.38 11.63
 2 -2 13 108.89 11.74
 2 -2 13 101.35 12.33
 2 2 13 122.23 13.19
 -2 -2 -13 114.35 11.04
 -2 2 -13 101.83 9.68
 -2 -2 -13 103.44 9.69
 -2 2 -13 107.18 11.07
 -2 -2 -13 116.47 10.87
 -2 2 -14 3.63 4.9
 -2 -2 -14 -5.34 4.79
 -2 2 -14 4.5 4.65
 2 -2 14 6.56 6.04
 2 -2 14 5 6.46
 2 2 14 2.21 7.66
 -2 -2 -14 -2.85 4.88
 -2 2 -14 4.74 4.57
 -2 2 -15 17.08 5.8
 2 -2 15 31.87 8.76
 -2 2 -15 32.22 7.47
 2 -2 15 26.17 8.09
 2 2 15 28.06 8.74
 -2 -2 -15 34.69 7.54
 -2 4 12 970.32 29.24
 -2 4 12 958.46 28.22
 2 4 -11 138.9 11.32
 -2 -4 11 139.03 11.03
 -2 4 11 152.71 11.99
 -2 4 11 153.94 11.62
 2 -4 -11 139.72 10.85
 2 4 -10 1712.72 35.76
 2 4 -10 1732.75 36.9
 -2 -4 10 1750.22 36.09
 2 4 -10 1767.61 35.78
 2 -4 -10 1755.87 31.65
 -2 4 10 1840.83 36.35
 2 4 -9 801.48 23.25
 -2 4 9 791.52 20.36
 2 4 -9 825.93 24.4
 -2 -4 9 731.27 22.87
 2 4 -9 802.96 23.58
 2 -4 -9 839.38 21.59
 -2 4 9 828.31 23.13
 2 -4 -9 797 22.53
 2 -4 -9 858.56 24.65
 2 4 -8 81.98 7.19
 2 4 -8 68.36 6.2
 -2 4 8 74.21 6.63
 2 4 -8 77.43 7.67
 -2 -4 8 63.48 6.88
 -2 -4 8 77.8 7.46
 2 4 -8 81.25 7.8
 2 -4 -8 78.08 6.93
 -2 4 8 73.84 7.27
 2 -4 -8 84.66 7.34
 2 -4 -8 83.18 7.93
 2 4 -7 109.2 8.03
 2 4 -7 99.95 7.08
 2 4 -7 90.97 7.52
 -2 4 7 111.16 7.41
 -2 -4 7 105.98 7.79
 -2 -4 7 112.33 8.36
 2 4 -7 112.28 8.48
 2 -4 -7 115.4 7.93
 -2 4 7 108.9 8.1
 2 -4 -7 101.04 7.24
 2 -4 -7 117.41 8.76
 2 4 -6 225.26 9.9
 2 4 -6 238.13 11.25
 -2 4 6 245.09 10.6
 2 -4 -6 227.98 8.47
 -2 -4 6 250.28 11.7
 2 -4 -6 249.86 11.02
 -2 4 6 241.27 10.99
 2 4 -6 230.62 11.51
 2 -4 -6 237.19 10.95
 -2 4 6 234.19 10.94
 2 -4 -6 228.31 11.1
 2 -4 -5 20.04 3.79
 2 4 -5 16.61 3.3
 2 -4 -5 15.69 3.41
 2 4 -5 16.14 3.18
 -2 4 5 19.67 3.53
 2 4 -5 17.23 2.67
 -2 -4 5 15.6 3.27
 -2 -4 5 17.63 2.6
 2 -4 -5 11.53 2.25
 2 4 -5 16.71 3.59
 -2 4 5 15.05 3.26
 -2 4 5 23.17 3.89
 2 -4 -5 15.17 3.36
 2 4 -4 4837.93 44.97
 2 4 -4 4623.31 42.44
 -2 4 4 4624.46 43.72
 2 -4 -4 4641.27 43.61
 -2 4 4 4705.05 44.4
 -2 -4 4 5026.17 46.89
 2 -4 -4 4890.41 39.44
 2 4 -4 4928.01 48.34
 2 -4 -4 4863.23 44.72
 -2 4 4 4640.4 43.45
 2 4 -4 4858.61 38.78
 -2 -4 4 4731.82 40.46
 2 -4 -4 4892.58 45.42
 2 4 -3 3563.12 38.53
 -2 4 3 3331.85 35.9
 2 -4 -3 3602.87 36.96
 -2 -4 3 3138.46 40.16
 -2 4 3 3473.76 37.02
 -2 -4 3 3298.18 36.54
 2 -4 -3 3463.66 33.83
 2 4 -3 3327.55 38.33
 2 -4 -3 3612.52 37.48
 -2 4 3 3452.55 34.8
 2 -4 -3 3403.29 35.72
 2 4 -2 5256.8 46.71
 -2 4 2 5406.27 44.4
 2 -4 -2 5408.47 43.94
 -2 -4 2 5454.95 50.52
 -2 4 2 5405.18 44.58
 2 -4 -2 5274.03 42.28
 2 4 -2 5438.35 46.79
 2 -4 -2 5358.81 44.74
 -2 4 2 5446.69 41.06
 2 4 -1 109.72 6.81
 -2 4 1 111.35 6.31
 -2 4 1 114.7 6.48
 -2 -4 1 115.73 7.2
 2 -4 -1 106.01 6.28
 -2 4 1 106.31 6.17
 2 -4 -1 115.29 6.49
 2 4 -1 107.4 6.41
 2 -4 -1 109.17 6.27
 -2 4 1 114.52 5.59
 2 4 -1 112.57 6.67
 -2 -4 1 89.54 6.06
 -2 4 0 29.56 3.38
 2 4 0 25.65 3.52
 -2 4 0 22.14 3.15
 2 -4 0 28.52 3.45
 2 -4 0 36.61 3.95
 -2 -4 0 24.89 3.59
 2 4 0 21.53 3.24
 -2 -4 0 20.95 3.17
 2 -4 0 34.82 3.74
 -2 4 0 23.81 3.05
 2 4 1 62.92 5.13
 -2 4 -1 76.73 5.05
 -2 4 -1 76.29 5.5
 -2 -4 -1 83.93 6
 2 -4 1 84.95 5.77
 -2 4 -1 76.29 5.09
 2 -4 1 86.94 5.41
 -2 -4 -1 66 4.82
 2 4 1 81.58 6.57
 2 4 1 79.64 5.99
 -2 -4 -1 76.74 5.52
 2 4 2 926.08 18.86
 -2 4 -2 947.22 16.3
 -2 4 -2 927.24 18.72
 -2 -4 -2 963.86 19.94
 2 -4 2 957.96 19.05
 -2 4 -2 900.08 18.12
 2 -4 2 920.68 16.69
 -2 -4 -2 964.85 18.69
 2 4 2 1009.36 21.83
 2 4 2 922.53 20.47
 -2 -4 -2 994.24 19.87
 -2 4 -2 933.97 15.19
 2 4 3 478.9 13.4
 -2 4 -3 458.21 10.97
 -2 4 -3 440.44 13.15
 -2 -4 -3 492.94 14.46
 2 -4 3 474.79 13.54
 2 4 3 485.67 15.6
 -2 4 -3 478.5 14
 2 -4 3 465.1 11.41
 -2 -4 -3 428.95 11.29
 -2 -4 -3 479.88 13.83
 2 4 3 492.39 15.7
 2 4 3 473.91 15.19
 -2 -4 -3 472.08 13.89
 -2 4 -3 482.37 12.08
 2 4 4 217.9 9
 -2 4 -4 209.07 7.27
 -2 4 -4 206.12 8.97
 -2 4 -4 207.51 9.4
 2 -4 4 190.81 9.27
 -2 -4 -4 232.42 10.28
 2 -4 4 222.65 9.54
 2 4 4 223.77 11.01
 -2 4 -4 207.59 9.74
 2 -4 4 216.33 7.47
 -2 -4 -4 219.97 8.8
 -2 -4 -4 220.96 10.2
 2 4 4 220.49 11.14
 2 4 4 214.17 10.72
 -2 -4 -4 212.23 9.61
 -2 4 -4 220.39 8.96
 2 4 5 393.37 11.69
 -2 4 -5 416.54 9.53
 -2 4 -5 384.11 13.18
 -2 4 -5 406.86 13.15
 2 -4 5 396.15 14.08
 -2 -4 -5 408.59 14.06
 2 -4 5 401.51 12.88
 2 4 5 421.52 15.31
 -2 4 -5 394.49 13.91
 2 -4 5 419.32 9.92
 -2 -4 -5 398.31 12.53
 -2 4 -5 413.19 10.03
 -2 -4 -5 394.49 13.58
 2 4 5 425.13 15.61
 2 4 5 359.11 13.9
 -2 -4 -5 389.89 13.03
 -2 -4 -5 408.54 9.55
 -2 4 -5 406.94 13.15
 2 4 6 660.18 14.81
 -2 4 -6 687.87 18.68
 2 -4 6 672.88 19.27
 -2 -4 -6 687.26 18.95
 2 4 6 635.9 19.79
 2 -4 6 661.35 16.68
 2 4 6 629.94 19.63
 -2 4 -6 662.34 18.67
 -2 -4 -6 678.38 17.48
 -2 4 -6 704 14.6
 2 4 6 659.74 20.11
 -2 -4 -6 693.66 18.82
 2 4 6 673.3 19.07
 -2 -4 -6 675.47 13.61
 -2 4 -6 708.3 18.5
 -2 -4 -6 686.64 17.61
 -2 4 -7 13.5 3.75
 2 4 7 11.76 3.83
 -2 4 -7 11.87 3.16
 2 -4 7 13.64 4.22
 2 4 7 14.1 4.45
 2 4 7 10.02 3.08
 2 -4 7 7.86 2.48
 -2 -4 -7 10.11 3.03
 -2 4 -7 12.67 3.77
 -2 -4 -7 9.21 2.96
 2 4 7 9.56 4.09
 -2 -4 -7 11.44 3.35
 -2 4 -7 11.59 2.67
 -2 -4 -7 9.35 3.47
 -2 -4 -8 4263.26 45.9
 -2 4 -8 4244.53 51.62
 -2 4 -8 4416.19 51.44
 2 -4 8 4280.66 53.6
 2 4 8 4227.77 55.51
 2 -4 8 4302.81 44.09
 2 4 8 4317.93 55.85
 -2 4 -8 4321.44 51.23
 -2 -4 -8 4038.05 48.45
 -2 4 -8 4363.48 42.62
 -2 -4 -8 4319.8 51.42
 2 4 8 4143.78 49.08
 -2 4 -9 33.74 5.95
 -2 4 -9 23.79 4.72
 2 -4 9 29.33 5.79
 2 4 9 26.1 5.91
 2 4 9 31.79 5.27
 -2 4 -9 28.23 5.28
 -2 -4 -9 34.13 4.94
 2 4 9 23.61 5.75
 -2 -4 -9 28.1 5.36
 -2 4 -9 24.63 4.15
 -2 -4 -9 34.39 6.04
 -2 4 -10 1764.6 36.8
 2 -4 10 1865.47 39.78
 2 4 10 1751.71 39.88
 2 -4 10 1842.44 37.49
 2 4 10 1795.95 40.37
 -2 4 -10 1740.89 35.74
 -2 -4 -10 1814.43 36.34
 -2 -4 -10 1822.74 36.46
 -2 4 -10 1721.55 35.85
 -2 4 -11 12.99 5.41
 -2 4 -11 21.15 5.34
 2 -4 11 17.89 5.9
 2 4 11 12.81 6.26
 2 -4 11 15.68 5.28
 -2 4 -11 13.52 4.7
 2 4 11 20.55 7.17
 -2 -4 -11 16.84 5.13
 -2 -4 -11 19.86 5.3
 -2 4 -12 228.5 15.06
 2 -4 12 239.23 15.7
 2 -4 12 220.4 15.97
 2 4 12 231.02 17.28
 2 -4 12 230.8 15.33
 2 4 12 207.41 16.43
 -2 -4 -12 232.48 14.89
 -2 -4 -12 236.75 14.82
 -2 4 -12 226.94 14.72
 -2 4 -13 128.13 12.15
 2 -4 13 152.68 14.32
 2 -4 13 135.26 13.66
 2 4 13 117.67 13.47
 2 -4 13 128.14 12.58
 -2 -4 -13 119.84 11.94
 -2 -4 -13 111.11 11.04
 -2 4 -13 123.12 12.05
 -2 4 -14 0.66 5.41
 -2 4 -14 -1.93 5.17
 2 -4 14 -6.82 6.25
 2 -4 14 -6.34 7.14
 2 4 14 6.85 6.89
 -2 -4 -14 -2.83 5.85
 -2 4 -15 12.09 7.58
 -2 4 -15 -3.43 4.62
 2 -4 15 -3.18 8.06
 -2 6 11 33.31 7.57
 -2 6 10 693.58 24.11
 2 -6 -10 606.26 21.47
 -2 6 10 642.32 24.22
 -2 6 10 646.81 22.13
 -2 6 9 420.05 17.72
 2 6 -9 405.32 18.44
 -2 6 9 427.57 18.04
 -2 -6 9 352.54 17.62
 2 -6 -9 434.94 18.15
 2 6 -9 375.83 18.3
 -2 6 9 451.24 19.86
 2 -6 -9 420.46 19.28
 -2 6 8 350.56 16.01
 2 6 -8 325.69 15.09
 2 6 -8 333.88 15.96
 -2 6 8 335.54 15.02
 -2 -6 8 374.59 17.51
 2 6 -8 353.81 17.22
 2 -6 -8 334.65 15.77
 -2 6 8 330.75 16.4
 2 -6 -8 338.2 16.58
 2 -6 -7 54.6 7.05
 2 6 -7 40.77 6.1
 2 6 -7 42.73 6.19
 -2 6 7 39.12 6.38
 2 -6 -7 43.19 5.92
 -2 -6 7 38.42 6.24
 2 6 -7 49.88 7.23
 -2 6 7 41.22 6.26
 2 -6 -7 40.17 6.31
 -2 6 7 40.68 5.88
 2 6 -6 215.54 12.37
 -2 6 6 226.18 12.3
 2 6 -6 229.6 12.12
 2 -6 -6 242.94 12.87
 2 -6 -6 242.16 10.78
 -2 6 6 237.43 12.77
 -2 -6 6 239.75 12.9
 2 6 -6 212.12 12.8
 2 -6 -6 224.89 12.51
 -2 6 6 242.07 12.77
 2 -6 -6 251.2 13.06
 2 -6 -5 8.6 3.82
 2 6 -5 10.55 3.71
 2 6 -5 11.13 4.61
 -2 6 5 4.94 3.82
 -2 -6 5 6.32 3.2
 2 -6 -5 3.5 3.39
 -2 -6 5 2.49 2.95
 2 -6 -5 5.48 2.64
 -2 -6 5 3.59 2.07
 2 6 -5 7.92 4.01
 -2 6 5 4.61 3.33
 -2 6 5 9.14 3.56
 2 -6 -5 8.05 3.73
 -2 -6 4 47.42 4.85
 2 -6 -4 50.08 5.72
 2 6 -4 47.17 5.22
 2 6 -4 41.79 6
 -2 6 4 40.44 5.43
 2 -6 -4 46.09 5.51
 2 -6 -4 44.84 5
 -2 -6 4 51.64 5.98
 -2 -6 4 50.15 6.31
 2 6 -4 43.21 6.06
 -2 6 4 49.76 6.02
 -2 6 4 43.31 5.32
 2 -6 -4 48.34 5.64
 2 6 -4 47.79 5.36
 2 6 -3 182.08 10.98
 2 -6 -3 195.08 10.35
 2 6 -3 173.57 8.63
 -2 6 3 192.37 10.59
 -2 6 3 182.26 9.88
 -2 -6 3 206.54 11.53
 -2 6 3 181.54 10.34
 2 -6 -3 191.41 9.89
 -2 -6 3 178.71 10.05
 2 6 -3 175.74 10.67
 2 -6 -3 185.19 10.46
 -2 6 3 189.12 9.57
 2 6 -3 181.8 9.75
 2 -6 -3 143.45 8.84
 -2 -6 3 215.07 10.03
 2 6 -2 1350.77 28.93
 2 -6 -2 1298.74 25.84
 2 6 -2 1348.92 21.72
 -2 6 2 1342.68 26.49
 -2 6 2 1244.46 25.54
 -2 -6 2 1384.23 28.36
 -2 6 2 1279.41 26.27
 2 -6 -2 1316.15 25.44
 2 6 -2 1174.87 25.89
 2 -6 -2 1329.21 26.96
 -2 6 2 1306.32 23.56
 2 6 -2 1356.7 26.91
 -2 -6 2 1432.9 26.12
 2 6 -1 31.65 5.09
 2 -6 -1 36.78 4.72
 2 6 -1 41.06 5.75
 -2 6 1 40.01 5.1
 -2 6 1 35.51 4.91
 -2 -6 1 29.08 4.51
 2 6 -1 38.77 5.15
 2 -6 -1 34.87 4.93
 2 6 -1 38.7 4.84
 -2 -6 1 28.63 4.19
 -2 6 1 32.49 4.57
 -2 6 1 33.67 4.12
 -2 -6 1 32.28 3.75
 2 -6 -1 28.29 4.51
 -2 -6 1 41.18 5.09
 2 6 0 1840.21 33.22
 -2 6 0 1823.12 29.53
 2 -6 0 1801.51 29.09
 -2 6 0 1808.53 31.02
 -2 -6 0 1955.91 32.84
 -2 -6 0 1897.25 32.23
 -2 6 0 1859.29 30.03
 2 -6 0 1790.18 30.39
 2 6 0 1697.24 28.63
 2 -6 0 1769.43 29.96
 -2 6 0 1770.19 24.08
 -2 -6 0 1912.82 26.48
 2 6 0 1913.91 35.3
 2 6 0 1957.4 33.82
 -2 -6 0 1862.63 30.58
 2 6 1 314.92 13.83
 -2 6 -1 304.33 11.84
 -2 6 -1 307.99 13.04
 2 -6 1 292.48 11.95
 -2 -6 -1 345.12 14.03
 -2 -6 -1 331.91 13.62
 -2 6 -1 297.6 12.03
 2 -6 1 334.09 13.43
 2 6 1 303.59 11.62
 -2 6 -1 308.99 12.24
 2 -6 1 324.57 12.76
 -2 6 -1 304.13 9.47
 -2 -6 -1 302.29 11.23
 2 6 1 336.23 15.04
 2 6 1 313.09 13.96
 -2 -6 -1 328.73 13.17
 2 6 2 369.68 14.73
 -2 6 -2 368.77 12.86
 -2 6 -2 381.95 14.53
 -2 -6 -2 394.8 15.15
 -2 -6 -2 398.42 15.06
 2 -6 2 398.22 14.88
 2 -6 2 372.14 13.1
 -2 6 -2 362.18 13
 2 6 2 363.53 12.01
 -2 6 -2 365.12 13.69
 2 -6 2 408.16 13.92
 -2 -6 -2 396.58 13.4
 2 6 2 384.8 15.98
 2 6 2 349.45 15
 -2 6 -2 384.1 10.48
 -2 -6 -2 384.29 14.38
 -2 -6 -3 590.48 18.1
 2 6 3 576.01 18.37
 -2 6 -3 552.2 15.48
 -2 6 -3 518.86 17.14
 -2 -6 -3 443.31 16.79
 -2 -6 -3 555.87 17.92
 2 -6 3 558.28 17.53
 2 6 3 524.3 19.11
 2 -6 3 573.22 16.07
 -2 6 -3 561.16 17.74
 -2 -6 -3 579.12 16.95
 2 6 3 483.57 18.23
 2 6 3 593.75 19.89
 -2 6 -3 546.04 13.82
 -2 -6 -4 613.31 18.87
 2 6 4 638.98 19.15
 -2 6 -4 601.08 15.83
 -2 6 -4 606.63 18.71
 -2 -6 -4 619.02 19.21
 2 -6 4 633.24 18.92
 2 6 4 637.29 21.17
 2 -6 4 658.47 16.63
 -2 6 -4 639.5 19.65
 -2 -6 -4 639.71 15.23
 -2 -6 -4 639.43 18.59
 2 6 4 592.33 20.73
 2 6 4 637.84 21.2
 -2 6 -4 567.57 15.21
 -2 6 -5 7.81 3.03
 2 6 5 0.29 3.98
 -2 6 -5 5.39 2.93
 2 6 5 7.83 3.18
 -2 6 -5 7.87 3.55
 2 6 5 7.46 4.07
 2 -6 5 4.8 3.18
 -2 -6 -5 7.63 3.51
 -2 6 -5 5.96 3.05
 -2 -6 -5 6.72 3.2
 2 6 5 7.8 4.34
 -2 -6 -5 9.44 2.89
 -2 -6 -5 9.16 3.8
 -2 -6 -6 610.68 19.58
 -2 6 -6 553.22 18.26
 -2 6 -6 548.96 18.41
 2 -6 6 531.93 18.62
 -2 -6 -6 572.98 19.54
 2 -6 6 531.64 17.98
 2 6 6 594.31 21.63
 -2 6 -6 557.46 19.5
 -2 -6 -6 541.5 16.43
 -2 -6 -6 540.67 18.75
 2 6 6 586.16 21.68
 2 6 6 594.37 21.47
 -2 6 -6 557.75 17.26
 -2 6 -7 171.64 10.84
 -2 -6 -7 174.14 10.96
 -2 6 -7 174.07 10.98
 2 -6 7 158.33 11.03
 -2 -6 -7 180.24 11.66
 2 -6 7 163.45 10.29
 2 6 7 167.47 12.33
 -2 6 -7 173.13 11.46
 -2 -6 -7 174.98 10.23
 2 6 7 173.81 12.77
 -2 -6 -7 162.64 11.16
 -2 6 -7 179.51 10.76
 2 6 7 179.69 12.48
 2 6 8 806.48 26.28
 -2 6 -8 824.3 24.72
 2 -6 8 813.5 25.39
 -2 -6 -8 928.05 25.35
 -2 -6 -8 663.4 23.25
 2 -6 8 829.4 23.23
 2 -6 8 793.15 25.18
 2 6 8 835.06 27.85
 -2 6 -8 887.7 26.28
 -2 -6 -8 851.38 23.4
 2 6 8 691.25 25.73
 -2 -6 -8 883.19 25.98
 -2 6 -8 825.01 23.49
 -2 6 -9 3.43 4.77
 -2 6 -9 -2.11 3.58
 2 -6 9 -3.78 3.77
 2 -6 9 -1.06 4.41
 2 -6 9 1.98 4.45
 2 6 9 -2.65 4.48
 -2 6 -9 8.36 4.96
 2 6 9 -3.79 6.55
 -2 -6 -9 3.53 4.37
 -2 -6 -9 3.66 3.82
 -2 -6 -9 0.9 4.3
 2 6 10 156.89 13.06
 -2 6 -10 164.27 12.51
 2 -6 10 166.5 13.35
 -2 -6 -10 144.26 11.02
 2 -6 10 149.69 12.22
 2 6 10 162.83 14.49
 -2 6 -10 149.62 12.08
 -2 -6 -10 141.69 11.16
 -2 -6 -10 170.76 13.09
 -2 6 -10 147.82 11.54
 -2 6 -11 257.71 16.19
 2 -6 11 272.31 16.75
 2 -6 11 269.56 17.72
 2 -6 11 244.24 16.4
 2 6 11 251.69 18.42
 -2 6 -11 276.73 17
 -2 -6 -11 251.4 15.75
 -2 -6 -11 263.71 16.44
 -2 6 -11 260.79 15.87
 -2 6 -12 281.16 17.62
 2 -6 12 279.43 17.69
 2 -6 12 291.5 19.01
 2 -6 12 278.69 17.85
 2 6 12 270.86 20.37
 -2 6 -12 291.79 17.59
 -2 -6 -12 239 16.3
 -2 -6 -12 245.88 16.71
 -2 6 -12 291.33 17.3
 -2 6 -13 20.11 7.41
 -2 6 -13 28.83 7.3
 2 -6 13 18.75 5.66
 2 -6 13 19.23 7.57
 2 -6 13 17.97 6.7
 -2 8 9 13.95 6.85
 2 -8 -8 242.75 15.43
 -2 8 8 229.64 15.68
 2 -8 -8 224.58 14.76
 -2 8 8 250.64 15.98
 -2 8 7 231.56 15.18
 2 -8 -7 215.63 14.42
 -2 8 7 212.93 14.45
 2 -8 -7 220.56 14.27
 2 8 -7 235.14 16.09
 -2 8 7 220.64 14.82
 2 -8 -7 204.67 14.24
 -2 8 6 244.05 15.17
 2 8 -6 218.34 14.52
 2 -8 -6 255.67 15.34
 -2 -8 6 197.81 13.54
 -2 8 6 241.1 14.82
 2 -8 -6 245.03 14.74
 2 8 -6 231.24 15.46
 -2 8 6 246.84 14.85
 2 -8 -6 218.14 13.61
 -2 8 5 360.19 17.64
 2 8 -5 350.7 17.87
 2 -8 -5 346.89 17.12
 -2 -8 5 323.57 18.48
 2 -8 -5 355.5 15.62
 -2 8 5 335.64 17.13
 2 8 -5 376.39 18.92
 2 -8 -5 333.64 16.94
 -2 8 5 345.63 16.51
 2 -8 -5 330 16.03
 2 8 -4 65.06 8.78
 -2 -8 4 66.52 7.02
 -2 8 4 52.65 7.44
 -2 -8 4 66.04 8.43
 2 -8 -4 57.64 6.92
 2 8 -4 52.65 7.63
 -2 8 4 58.9 7.58
 -2 8 4 62.06 7.2
 2 -8 -4 65.67 7.93
 2 -8 -4 57.74 7.34
 2 8 -3 30.05 6.63
 -2 8 3 19.72 5.14
 -2 8 3 20.04 5.41
 -2 -8 3 21.4 5.68
 2 -8 -3 27.26 5.63
 2 8 -3 29.36 6.27
 2 -8 -3 16.79 4.69
 -2 -8 3 36.43 5.83
 2 8 -3 21.96 6.2
 -2 8 3 34.62 6.48
 -2 8 3 22.58 5.34
 2 -8 -3 26.72 5.59
 -2 8 2 1262.89 30.54
 2 8 -2 1272.83 33.29
 2 -8 -2 1248.97 29.82
 -2 -8 2 1352.76 30.67
 -2 8 2 1274.78 30.82
 -2 -8 2 1332 33.41
 -2 8 2 1290 31.02
 2 -8 -2 1260.12 29.45
 2 8 -2 1275.75 31.55
 2 -8 -2 1257.13 30.51
 -2 8 2 1286.8 27.19
 2 8 -2 1258.22 30.81
 2 8 -1 3.73 4.1
 -2 8 1 -3.88 3.95
 -2 8 1 1.99 3.94
 -2 -8 1 0.38 3.66
 2 8 -1 4.6 3.66
 2 -8 -1 5.79 3.42
 -2 -8 1 9.34 4.02
 2 8 -1 5.79 3.98
 2 -8 -1 2.99 3.41
 -2 8 1 4.37 3.5
 2 -8 -1 7.1 3.61
 -2 8 0 1282.15 29.96
 2 8 0 1331.15 33.76
 -2 -8 0 1323.96 30.86
 -2 8 0 1336.78 31.81
 2 -8 0 1217.52 28.87
 -2 -8 0 1355.64 33.03
 -2 -8 0 1213 30.73
 2 -8 0 1287.71 30.26
 -2 8 0 1237.82 29.32
 2 -8 0 1229.77 26.34
 2 8 0 1216.37 28.66
 2 -8 0 1275.6 30.06
 2 8 0 1223.58 33.81
 2 8 0 1315.59 32.51
 2 8 1 35.93 6.85
 2 8 1 29.24 6.08
 -2 8 -1 57.67 7.05
 -2 8 -1 57.44 7.12
 2 -8 1 54.4 7.83
 -2 -8 -1 59.49 7.79
 2 8 1 41.45 6.52
 2 -8 1 51.11 6.55
 2 -8 1 52.14 7.41
 -2 -8 -1 43.26 6.61
 -2 -8 -1 44.62 6.57
 -2 8 -1 55.23 7.13
 2 -8 1 46.57 6.98
 -2 -8 -1 47.32 5.96
 -2 8 -2 2051.18 36.39
 2 8 2 2129.58 42.51
 -2 -8 -2 2132.56 39.8
 -2 8 -2 2134.68 40.39
 -2 -8 -2 2102.27 41.89
 -2 -8 -2 2116.39 40.64
 2 -8 2 2104.29 39.61
 2 -8 2 2000.76 36.29
 2 -8 2 2132.44 37.42
 2 -8 2 2056.41 36.74
 -2 8 -2 2031.77 37.66
 2 8 2 2212.12 45.1
 -2 -8 -2 2171.45 36.56
 2 8 2 1898.39 40.83
 -2 8 -3 618.48 19.82
 2 8 3 627.94 23.15
 -2 -8 -3 642.45 22.19
 -2 8 -3 604.48 21.76
 -2 -8 -3 612.44 22.05
 2 -8 3 604.21 21.63
 2 -8 3 543.44 19.82
 2 -8 3 585.26 19.37
 -2 8 -3 563.57 20.72
 2 8 3 620.22 24.38
 -2 -8 -3 655.29 20.81
 2 8 3 628.43 24.11
 2 8 4 47.53 8.11
 2 8 4 43.63 7.28
 -2 8 -4 43.05 6.55
 2 -8 4 37.18 6.42
 2 8 4 51.17 8.31
 2 -8 4 37.27 6.24
 -2 -8 -4 40.03 6.15
 -2 8 -4 40.65 6.38
 -2 -8 -4 41.96 6.72
 -2 -8 -4 43.29 6.28
 2 8 5 72.54 10.03
 2 8 5 75.93 9.04
 -2 -8 -5 83.99 8.93
 -2 8 -5 57.44 8.01
 -2 -8 -5 77.86 8.75
 2 -8 5 65.63 8.09
 2 8 5 82.23 9.87
 2 -8 5 66.62 7.87
 -2 8 -5 70.64 8.13
 -2 -8 -5 80.14 8.66
 2 8 6 1.2 5.86
 -2 8 -6 0.91 4.52
 2 -8 6 3.48 3.9
 2 -8 6 6.58 4.19
 2 8 6 5.59 5.77
 -2 8 -6 3.31 4.1
 -2 -8 -6 6.85 4.35
 2 8 6 -3.6 4.99
 -2 -8 -6 1.54 4.24
 -2 -8 -6 0.93 4.1
 2 8 7 91.75 11.53
 -2 8 -7 97.83 9.71
 -2 -8 -7 84.75 9.49
 2 -8 7 84.25 8.95
 2 -8 7 94.34 10.24
 2 8 7 85.56 11.44
 -2 8 -7 79.64 9.38
 -2 -8 -7 72.48 8.88
 2 8 7 81.89 10.64
 -2 -8 -7 90.02 9.81
 2 8 8 727.1 30.22
 2 -8 8 732.28 25.52
 -2 -8 -8 726.54 26.25
 2 -8 8 807.99 28.29
 2 8 8 685.44 29.67
 -2 8 -8 816.69 28.8
 -2 -8 -8 717.75 26.7
 2 -8 9 45.3 7.65
 2 8 9 53.81 10.85
 -2 8 -9 51.16 8.68
 2 8 9 61.43 11.42
 -2 -8 -9 36.6 6.95
 -2 -8 -9 55.76 8.77
 2 -8 10 1160.92 36.06
 2 8 10 971.09 38.38
 -2 8 -10 1240.74 37.38
 -2 -8 -10 986.6 33.73
 2 -8 11 14.32 6.66
 -2 8 -11 15.47 7.25
 -2 10 5 39.07 8.55
 2 -10 -5 46.92 8.23
 2 -10 -5 41.73 7.91
 -2 10 5 41.04 7.81
 2 -10 -4 105.09 11.07
 2 -10 -4 115.22 11.64
 -2 10 4 103.33 11.23
 -2 10 4 120.58 12.61
 2 -10 -3 334.68 18.11
 -2 10 3 343.3 19.18
 2 -10 -3 346.69 18.99
 -2 10 3 364.25 19.78
 -2 10 2 450.87 21.94
 2 -10 -2 455.52 20.84
 -2 10 2 428.49 21.22
 2 -10 -2 476.35 21.91
 -2 10 2 467.22 22.05
 2 10 -1 169.93 15.47
 -2 10 1 208.7 15.64
 -2 -10 1 178.66 15.11
 2 -10 -1 201.16 14.5
 -2 10 1 192.28 14.1
 2 -10 -1 229.9 15.6
 -2 10 1 208.44 15.13
 -2 10 0 579.41 25.29
 2 -10 0 601.07 24.32
 2 -10 0 614.07 24.69
 -2 10 0 575.6 23.53
 -2 10 -1 14.23 5.78
 -2 10 -1 7.39 5.04
 2 -10 1 6.04 4.82
 2 -10 1 15.2 5.12
 -2 10 -2 101.53 11.55
 2 10 2 89 11.46
 2 -10 2 104.75 10.87
 2 -10 2 102.35 10.04
 2 -10 2 115.08 10.81
 2 10 2 103.22 12.63
 -2 10 -2 100.76 10.3
 -2 10 -3 45.28 7.71
 -2 10 -3 45.75 8.79
 2 -10 3 57.56 8.95
 2 -10 3 50.05 8.4
 2 10 3 41.7 9.42
 -2 -10 -3 31.48 7.08
 2 10 4 150.69 15.51
 -2 10 -4 155.39 13.75
 -2 -10 -4 124.47 12.48
 2 -10 4 159.41 13.64
 -2 -10 -4 129.38 12.3
 2 -10 4 162.52 13.43
 2 10 4 133.03 14.2
 -2 10 -5 403.02 21.54
 2 -10 5 411.11 21.56
 2 -10 5 430.36 21.9
 -2 10 -5 369.12 20.35
 2 -10 6 278.64 17.81
 2 -10 6 307.01 19.4
 -2 10 -6 293.18 18.6
 2 -10 7 38.38 8.51
 -2 10 -7 38.65 8.54
 -3 1 -10 398.3 16.02
 -3 1 -10 401.99 16.54
 -3 3 -9 28.22 5.29
 -3 3 -9 21.85 4.5
 -3 3 -9 29.88 4.95
 -3 3 -10 742.26 23.15
