# Supplementary material for: High-pressure preference for reduced water content in porous zinc aspartate hydrates
Source: Acta Crystallogr B Struct Sci Cryst Eng Mater. 2020 Aug 28;76(Pt 5):795–801. doi: 10.1107/S2052520620009348 (PMC7535066; doi:10.1107/S2052520620009348)
Supplement: Supplementary file 4 [file b-76-00795-zinc-aspartate_sesquihydrate_0_29GPasup4.hkl]

data_zinc-aspartate_sesquihydrate_0_29GPa 

loop_
  _refln_index_h
  _refln_index_k
  _refln_index_l
  _refln_F_squared_meas
  _refln_F_squared_sigma
 0 0 -3 5.9 1.6
 0 0 3 7.07 1.59
 0 0 3 5.96 1.53
 0 0 -4 124.15 5.54
 0 0 4 129.33 6.49
 0 0 4 126.15 6.27
 0 0 -4 122.26 5.89
 0 0 -4 121.1 6.15
 0 0 -4 123.08 6.13
 0 0 4 118.37 6.05
 0 0 -5 -0.58 1.95
 0 0 5 2.23 1.98
 0 0 -5 1.05 1.77
 0 0 -5 -0.8 1.61
 0 0 5 0.49 1.59
 0 0 5 3.37 2.25
 0 0 5 0.87 1.93
 0 0 -5 -1.75 1.73
 0 0 -6 6488.92 53.93
 0 0 6 6542.43 55.32
 0 0 -6 6617.61 52.24
 0 0 -6 6508.62 43.58
 0 0 6 6603.25 48.56
 0 0 6 6627.63 56.65
 0 0 6 6397.59 54.38
 0 0 -6 6648.03 49.26
 0 0 -6 6581.48 54.37
 0 0 7 9.26 4.06
 0 0 -7 12.35 4.47
 0 0 7 7 4.34
 0 0 -7 11.43 3.15
 0 0 -7 14.66 4.25
 0 0 -7 9.9 3.91
 0 0 7 7.92 3.42
 0 0 7 13.65 4.69
 0 0 8 6677.93 65.83
 0 0 8 6754.2 65.7
 0 0 -8 6874.41 51.53
 0 0 8 6996.25 69.71
 0 0 8 6645.44 41.46
 0 0 8 6790.67 57.56
 0 0 -8 6644.63 60.69
 0 0 -8 6788.52 63.95
 0 0 -8 6586.58 62.9
 0 0 -9 -0.54 3.07
 0 0 9 5.08 4.29
 0 0 -9 0.41 3.42
 0 0 -9 -1.61 4.15
 0 0 -9 3.26 3.72
 0 0 9 2.37 3.6
 0 0 9 -1.74 3.54
 0 0 10 682.26 23.92
 0 0 -10 691.13 22.13
 0 0 -10 713.68 23.76
 0 0 10 695.86 21.11
 0 2 2 4395.1 28.85
 0 -2 -2 4271.21 32.42
 0 -2 -3 4294.47 33.28
 0 2 3 4310.65 34.81
 0 -2 -3 4256.61 35.42
 0 2 3 4243.87 33.36
 0 2 3 4241.52 32.09
 0 -2 -3 4168.46 32.46
 0 -2 -4 18.88 3.24
 0 -2 -4 22.4 3.73
 0 2 4 25.83 3.67
 0 2 4 24.1 3.65
 0 2 4 26.32 3.53
 0 2 4 24.67 3.53
 0 -2 -4 21.03 2.81
 0 -2 -4 29.89 3.99
 0 2 4 18.63 2.95
 0 -2 -5 4103.53 40.88
 0 2 5 4230.56 35.78
 0 2 5 4143.58 40.69
 0 -2 -5 4150.48 35.27
 0 -2 -5 4234.15 33.99
 0 2 5 4272.52 35.59
 0 -2 -5 4225.52 41.43
 0 -2 -5 4316.33 41.28
 0 2 5 4275.59 41.06
 0 2 5 4147.88 40.99
 0 -2 -6 220.41 8.72
 0 -2 -6 224.76 10.49
 0 -2 -6 223.58 10.52
 0 2 6 224.77 10.41
 0 -2 -6 225.18 10.76
 0 2 6 221.86 8.74
 0 2 6 222.33 10.75
 0 2 6 208.04 9.18
 0 2 6 219.44 10.47
 0 -2 -6 219.98 8.57
 0 -2 -7 96.4 6.14
 0 -2 -7 89.01 6.55
 0 -2 -7 95.53 7.96
 0 2 7 98.25 7.77
 0 2 7 88.54 5.89
 0 2 7 84.74 7.64
 0 -2 -7 95.6 7.66
 0 -2 -7 92.21 7.58
 0 2 7 89.35 7.68
 0 2 7 88.51 7.15
 0 2 8 715.79 21.69
 0 -2 -8 745.95 21.44
 0 -2 -8 733.09 21.74
 0 2 8 800.4 23.32
 0 -2 -8 662.54 21.22
 0 2 8 726.07 17.12
 0 2 8 741.21 21.11
 0 -2 -8 732.45 18.67
 0 2 8 730.33 20.9
 0 -2 -9 158.92 11.6
 0 2 9 180.94 12.24
 0 2 9 177.53 11.58
 0 2 9 169.43 11.01
 0 -2 -9 169.96 11.54
 0 -2 -9 174.86 11.37
 0 2 9 175.84 12.08
 0 -2 -9 173.37 10.15
 0 2 10 1963.97 40.75
 0 2 10 1961.35 39.77
 0 -2 -10 1923.08 39.6
 0 2 10 1804.37 36.35
 0 -2 -10 1915.95 38.74
 0 -2 -10 1899.71 40.49
 0 2 10 2005.89 43.16
 0 2 11 109.21 11.54
 0 -2 -11 99.72 10.24
 0 2 11 100.51 9.89
 0 -2 -11 93.91 10.62
 0 -2 -11 85.18 8.69
 0 -2 -11 75.66 9.33
 0 2 11 88.78 10.18
 0 2 12 85.56 9.91
 0 -2 -12 87.99 10.93
 0 -2 -12 80.17 9.17
 0 -2 -12 80.91 10.49
 0 2 12 75.95 10.28
 0 2 12 97.11 11.81
 0 2 13 7.66 6.68
 0 -2 -13 12.4 7.35
 0 2 13 18.86 8.64
 0 -2 -13 15.09 7.28
 0 4 1 70.57 5.6
 0 4 1 63.24 4.86
 0 4 1 55.23 4.68
 0 -4 -1 59.03 5.15
 0 4 2 34.83 3.81
 0 -4 -2 37.35 4.05
 0 4 2 40.98 3.49
 0 4 2 34.85 3.63
 0 4 2 41.06 4.32
 0 -4 -2 38.69 4.47
 0 4 2 48.24 5.14
 0 -4 -2 43.69 3.8
 0 4 3 24.69 3.15
 0 4 3 23.84 3.21
 0 4 3 25.78 4.13
 0 4 3 21.89 3.02
 0 -4 -3 25.78 3.64
 0 -4 -3 25.33 4.22
 0 4 3 22.06 2.95
 0 4 3 22.04 3.74
 0 -4 -3 18.13 3.09
 0 -4 -3 23.87 3.13
 0 -4 -4 241.19 10
 0 -4 -4 232.57 9.64
 0 4 4 244.91 8.12
 0 4 4 250.67 10.03
 0 -4 -4 231.85 11.24
 0 4 4 250.15 10.87
 0 4 4 236.99 8.68
 0 -4 -4 238.47 9.08
 0 4 4 224.95 9.58
 0 4 4 253.94 11.16
 0 4 5 -0.91 3.05
 0 4 5 -0.51 1.75
 0 -4 -5 1.96 3.04
 0 4 5 0.9 1.57
 0 -4 -5 -0.65 2.64
 0 4 5 0.78 2.96
 0 -4 -5 2.4 3.29
 0 4 5 1.97 2.44
 0 4 5 1.85 3.25
 0 4 5 0.48 2.01
 0 -4 -5 4.52 2.08
 0 -4 -6 159.69 6.96
 0 -4 -6 168.91 10.16
 0 4 6 164.73 9.82
 0 -4 -6 145.81 6.86
 0 -4 -6 167.41 10.78
 0 -4 -6 166.48 9.63
 0 -4 -6 165.29 9.73
 0 4 6 156.67 6.08
 0 4 6 160.27 6.89
 0 4 6 160.96 7.39
 0 4 6 171.71 9.81
 0 4 6 178.24 9.87
 0 4 6 171.03 10.34
 0 4 7 -5.32 3.85
 0 4 7 7.76 3.8
 0 4 7 3.02 3.98
 0 -4 -7 -1.93 4.2
 0 -4 -7 1.03 3.21
 0 4 7 1.42 3.97
 0 -4 -7 7.86 4.51
 0 -4 -7 1.71 3.06
 0 -4 -8 448.55 17.83
 0 4 8 487.7 18.86
 0 4 8 477.73 18.13
 0 -4 -8 507.53 17.18
 0 4 8 461.58 16.52
 0 -4 -8 482.47 19
 0 -4 -8 493.94 19.61
 0 4 8 495.57 19.12
 0 -4 -9 119.91 11.1
 0 -4 -9 129.46 9.38
 0 -4 -9 122.29 10.36
 0 4 9 125.79 10.56
 0 4 9 111.81 10.58
 0 4 9 118.49 9.08
 0 4 9 120.08 10.34
 0 -4 -9 133.59 11.41
 0 4 10 405.26 19.12
 0 -4 -10 440.81 20.79
 0 4 10 403.72 20.01
 0 4 10 411.28 19.52
 0 -4 -10 424.64 20.34
 0 -4 -10 400.13 18.92
 0 -4 -11 38.02 7.46
 0 4 11 61.73 9.18
 0 4 11 47.68 9.02
 0 4 11 40.75 7.61
 0 -4 -11 50.92 9.4
 0 -4 -11 53.57 9.28
 0 -4 -12 87.54 11.6
 0 -4 -12 76.36 10.34
 0 4 12 88.12 10.97
 0 4 12 82.54 10.65
 0 -4 -12 83.45 11.09
 0 4 12 84.08 11.1
 0 4 13 6.29 6.18
 0 -4 -13 -3.47 7.53
 0 -4 -13 6.64 7.27
 0 4 13 7.34 7.95
 0 4 13 -11.48 7.3
 0 -4 -13 2.24 6.43
 0 4 14 53.7 10.87
 0 -4 -14 53.22 10.61
 0 4 14 66.3 11.25
 0 4 14 66.62 10.81
 0 -4 -14 57.5 11.07
 0 -6 -2 1100.48 25.7
 0 6 2 1164.01 27.15
 0 6 2 1128.85 23.56
 0 6 3 31.48 4.08
 0 -6 -3 31.62 5.61
 0 6 3 32.79 4.47
 0 6 3 33.74 5.67
 0 -6 -3 32.64 4.4
 0 6 4 666.37 20.91
 0 -6 -4 667.07 21.87
 0 6 4 674.95 17.36
 0 6 4 722.19 18.4
 0 6 4 660.63 21.36
 0 -6 -4 658.96 18.16
 0 6 5 23.19 5.62
 0 6 5 17.71 4.35
 0 -6 -5 9.37 5.05
 0 -6 -5 10.9 4.06
 0 6 5 14.25 4.5
 0 6 5 20.47 3.77
 0 6 6 2.18 3.25
 0 -6 -6 5.11 5.86
 0 -6 -6 4.74 4.59
 0 6 6 2.31 4.46
 0 -6 -6 4.28 4.06
 0 6 6 7.21 4.51
 0 6 6 2.86 3.62
 0 -6 -7 46.77 7.61
 0 -6 -7 45.47 6.91
 0 6 7 51.58 7.79
 0 6 7 44.99 6.66
 0 6 7 41.36 7.38
 0 -6 -7 47.65 7.44
 0 -6 -7 40.25 7.9
 0 6 7 49.83 6.89
 0 6 8 1738.73 37.46
 0 -6 -8 1743.27 38.05
 0 -6 -8 1735.3 36.66
 0 6 8 1800.67 36.87
 0 -6 -8 1745.36 37.44
 0 6 8 1734.14 36.59
 0 -6 -8 1731.23 40.93
 0 6 8 1749.68 39.83
 0 -6 -9 98.04 10.1
 0 -6 -9 87.52 9.94
 0 -6 -9 103.58 11.35
 0 6 9 85.46 10.72
 0 6 9 97.63 10.38
 0 -6 -9 96.23 11.36
 0 6 9 96.84 10.52
 0 6 9 115.98 10.98
 0 6 10 1211.04 34.69
 0 -6 -10 1243.79 33.05
 0 -6 -10 1228.68 34.56
 0 6 10 1247.03 33.31
 0 6 10 1207.79 35.92
 0 6 10 1240.47 34.12
 0 -6 -10 1278.71 36.38
 0 -6 -10 1252.99 37.42
 0 6 11 81.85 10.99
 0 -6 -11 82.75 12.13
 0 -6 -11 71.01 11
 0 -6 -11 80.33 10.52
 0 6 11 76.09 10.96
 0 6 11 71.61 10.36
 0 -6 -12 559.01 26.77
 0 6 12 584.81 27.56
 0 -6 -12 575.75 26.42
 0 6 12 589.76 27.22
 0 6 12 555.03 25.51
 0 -6 -12 564.34 27.6
 0 6 13 17.16 8.59
 0 6 13 18.82 9.18
 0 -6 -13 8.84 8.4
 0 -6 -13 -2.02 7.98
 0 -6 -13 8.02 6.76
 0 6 13 28.22 8.37
 0 -6 -14 51.4 11.67
 0 -6 -14 57.81 12.18
 0 6 14 66.77 11.98
 0 6 14 60.87 11.75
 0 -6 -14 13.62 13.87
 0 6 14 61.49 11.76
 0 6 15 -0.24 8.33
 0 -6 -15 6.35 9.91
 0 -6 -15 0.15 9.58
 0 -6 -15 -3.28 7.76
 0 6 15 2.85 7.85
 0 6 15 -1.51 8.82
 0 -8 -6 148.51 13.57
 0 8 6 175 13.84
 0 8 7 110.16 11.71
 0 -8 -7 92.29 11.85
 0 -8 -7 107.44 12.53
 0 8 7 90.44 10.57
 0 8 8 172.37 14.51
 0 8 8 176.12 14.96
 0 -8 -8 179.46 15.14
 0 -8 -8 153.29 15.12
 0 8 9 14.51 6.42
 0 -8 -9 15.21 7.47
 0 8 9 24.52 8.38
 0 -8 -9 25.35 9.24
 0 -8 -10 252.77 19.36
 0 -8 -10 256.14 17.85
 0 8 10 259.77 18.72
 0 8 10 247.79 17.5
 0 -8 -11 -1.16 8.27
 0 -8 -11 2.43 7.32
 0 8 11 11.3 8.31
 0 8 11 21.63 8.57
 0 8 12 226.79 19.27
 0 -8 -12 203.21 19.66
 0 -8 -13 42.78 11.64
 0 8 13 36 10.98
 0 8 14 22.6 9.65
 -1 1 13 52.15 9.31
 1 -1 -13 46.05 7.75
 1 -1 -13 59.71 9.42
 -1 1 13 54.01 8.72
 1 -1 -13 51.03 9.35
 -1 1 13 50.41 10.08
 -1 1 12 35.51 6.49
 -1 1 12 48.95 9.42
 1 -1 -12 40.68 7.29
 -1 1 12 43.41 8.35
 1 -1 -12 60.31 9.33
 1 -1 -12 49.25 8.55
 -1 1 12 52.16 8.79
 -1 1 11 142.05 11.72
 1 1 -11 77.92 8.95
 -1 1 11 148.44 13.85
 1 -1 -11 52.89 7.18
 1 -1 -11 64.67 8.05
 1 1 -11 72.42 8.9
 -1 -1 11 85.1 10.02
 1 1 -11 85.6 7.81
 1 -1 -11 56.58 8.55
 1 -1 -11 108.09 11.45
 -1 1 10 22.76 6.36
 -1 -1 10 15.2 5.33
 1 1 -10 22.43 5.62
 1 1 -10 24.9 4.94
 1 -1 -10 19.69 5.1
 -1 1 10 25.96 5.97
 -1 -1 10 15.26 6.51
 -1 1 10 26.51 7.09
 1 -1 -10 23.1 5.42
 1 1 -10 22.85 5.47
 1 1 -10 20.28 5.22
 1 -1 -10 23.63 6.38
 -1 -1 10 21.3 6.02
 1 -1 -10 20.67 6.05
 -1 1 10 18.05 5.94
 -1 -1 10 19.69 4.51
 -1 -1 9 43.13 7.06
 -1 -1 9 64.34 6.36
 1 -1 -9 63.45 7.54
 1 -1 -9 62.32 7.63
 -1 -1 9 53.49 7.49
 1 -1 -9 62.88 7.01
 1 -1 -9 62.88 6.91
 1 1 -9 54.5 6.82
 -1 -1 9 59.63 7.54
 -1 1 9 58.91 7.49
 -1 1 9 74.66 8.24
 1 1 -9 64.61 7.12
 -1 1 9 64.18 6.96
 1 1 -9 62.2 6.26
 -1 1 9 74.67 8.51
 1 1 -9 59.29 7.06
 -1 1 8 513.01 12.24
 -1 1 8 520.84 16.57
 -1 1 8 542.97 18.6
 1 -1 -8 529.55 16.85
 1 1 -8 521.91 17.55
 -1 1 8 508.47 18.33
 -1 -1 8 532.01 18.4
 1 1 -8 547.83 17.88
 1 1 -8 526.46 17.63
 1 1 -8 530.6 15.75
 -1 -1 8 524.25 19.52
 1 -1 -8 522.25 16.77
 1 -1 -8 562.25 18.78
 1 -1 -8 580.21 19.34
 1 -1 -8 550.45 13
 -1 1 8 539.8 18.06
 -1 -1 8 530.35 18.3
 -1 -1 8 519.02 14.83
 -1 1 7 61.61 6.45
 1 1 -7 66.32 6.45
 1 -1 -7 58.91 4.34
 1 1 -7 58.54 6
 -1 -1 7 64.69 6.71
 1 -1 -7 58.59 5.79
 -1 -1 7 54.29 6.66
 -1 1 7 63.02 6.68
 -1 -1 7 61.09 5.15
 -1 1 7 61.5 5.97
 -1 1 7 58.33 4.31
 1 -1 -7 71.91 6.82
 -1 -1 7 54.9 5.66
 1 1 -7 59.52 6.04
 1 -1 -7 61.79 6.15
 1 -1 -7 57.76 6.4
 1 1 -7 61.24 5.63
 -1 1 7 58.7 4.78
 -1 1 7 69.5 6.94
 -1 -1 7 66.38 6.64
 1 -1 -6 2265.04 22.33
 -1 -1 6 2237.31 31.64
 -1 1 6 2316.31 24.45
 1 1 -6 2398.07 31.82
 1 -1 -6 2351.96 29.89
 -1 -1 6 2320.64 31.63
 1 1 -6 2343.76 32.07
 -1 1 6 2423.66 31.44
 -1 -1 6 2301.78 34.12
 -1 -1 6 2245.76 25.63
 1 -1 -6 2292.95 30.02
 1 1 -6 2360.57 29.03
 -1 1 6 2367.39 33.25
 1 1 -6 2422.13 32.04
 -1 1 6 2357.26 30.39
 1 -1 -6 2412.86 33.12
 -1 -1 6 2391.88 32.61
 -1 1 6 2454.37 33.64
 1 -1 -6 2332.78 32.87
 1 -1 -5 1935.07 24.51
 -1 1 5 1884.92 19.17
 1 -1 -5 1992.03 25.67
 -1 1 5 2035.26 25.99
 1 1 -5 1955.82 26.02
 1 1 -5 1943.5 26.8
 -1 -1 5 1903.88 26.38
 -1 1 5 1942.92 27.35
 1 1 -5 2003.43 26.3
 1 1 -5 1973.83 24.78
 -1 -1 5 1974.65 28.52
 1 -1 -5 2051.55 19.78
 1 -1 -5 1995 27.5
 -1 1 5 1926.64 27.26
 -1 -1 5 1973.18 26.94
 1 -1 -5 2104.42 28.41
 -1 1 5 2002.59 25.7
 -1 -1 5 2003.78 26.94
 1 -1 -4 1183.51 18.19
 -1 -1 4 1246.95 20.16
 -1 1 4 1173.59 19.31
 -1 1 4 1227.99 17.82
 -1 1 4 1239.8 19.55
 -1 -1 4 1255.11 18.75
 -1 1 4 1199.27 18.05
 1 1 -4 1214.52 19.08
 1 -1 -4 1235.53 19.53
 1 1 -4 1225.09 17.89
 1 1 -4 1216.77 18.16
 -1 -1 4 1153.54 18.13
 1 1 -4 1250.17 18.47
 1 -1 -4 1222.98 19.37
 -1 -1 4 1222.88 18.96
 1 -1 -4 1198.99 17.1
 -1 -1 3 1472.56 19.21
 1 -1 -3 1532.94 19.46
 -1 1 3 1506.54 19.36
 1 1 -3 1502.97 17.25
 1 -1 -3 1564.2 19.15
 -1 1 3 1502.76 17.06
 -1 -1 3 1465.63 18.55
 1 1 3 2393.51 24.59
 -1 -1 -3 2405.51 24
 1 1 4 6987.14 46.94
 -1 -1 -4 6871.46 47.24
 -1 -1 -4 6773.03 46.48
 -1 -1 -4 6981.46 46.87
 1 1 4 6852.82 45.68
 1 1 4 6979.49 47.68
 1 1 5 736.55 16.57
 1 1 5 716.54 13.6
 -1 -1 -5 775.32 17.71
 1 1 5 727.22 17.35
 -1 -1 -5 719.47 16.95
 -1 -1 -5 711.52 16.57
 1 1 5 751.77 17.27
 -1 -1 -5 733.62 15.39
 -1 -1 -6 1567.13 26.52
 -1 -1 -6 1599.69 25.08
 1 1 6 1592.94 27.89
 1 1 6 1620.35 28.03
 -1 -1 -6 1648.08 27.77
 1 1 6 1638.95 21.77
 1 1 6 1570.87 26.09
 1 1 7 149.56 9.68
 1 1 7 139.99 8.56
 -1 -1 -7 138.35 9.12
 1 1 7 143.01 6.99
 1 1 7 140.03 9.31
 -1 -1 -7 127.6 8.74
 -1 -1 -7 135.09 8.2
 -1 -1 -8 782.79 20.39
 1 1 8 820.29 23.41
 -1 -1 -8 829.84 23.09
 -1 -1 -8 776.03 22.33
 1 1 8 828.47 21.77
 1 1 8 783.37 22.87
 1 -3 -15 10.3 9.41
 -1 3 15 3.84 7.2
 -1 3 15 5.97 8.74
 -1 3 15 1.17 7.63
 1 -3 -15 15.26 7.12
 1 -3 -14 423.45 24.4
 -1 3 14 387.83 21.45
 -1 3 14 409.47 23.96
 1 -3 -14 346.21 21.33
 -1 3 14 417.96 23.17
 1 -3 -13 16.38 8.46
 1 -3 -13 8.02 6.27
 -1 3 13 6.8 7.22
 -1 3 13 1.63 7.83
 -1 3 13 8.57 5.76
 1 -3 -13 14.21 7.28
 1 -3 -12 339.61 18.82
 -1 3 12 354.44 20.46
 -1 3 12 333.47 18.07
 1 -3 -12 323.79 16.47
 1 -3 -12 335.7 19.08
 -1 3 12 340.56 18.94
 1 -3 -12 333.42 19.72
 1 -3 -11 25.81 6.76
 1 -3 -11 42.03 8.13
 1 -3 -11 33.87 6.04
 -1 3 11 21.48 6.51
 -1 3 11 29.21 7.26
 1 -3 -11 24.06 7.1
 -1 3 11 21.56 7.11
 -1 3 11 29 6.97
 -1 3 10 202.02 13.47
 1 -3 -10 219.79 13.83
 1 -3 -10 199.29 11.53
 1 -3 -10 211.76 13.72
 -1 3 10 201.33 13.83
 -1 3 10 200.59 12.33
 1 -3 -10 221.93 14.61
 -1 3 10 207.18 13.2
 -1 3 9 8.75 3.85
 1 -3 -9 6.8 4.59
 -1 3 9 4.58 4.39
 1 -3 -9 13.36 5.16
 -1 3 9 14.62 5.48
 -1 3 9 15.05 4.54
 1 -3 -9 9.49 3.88
 -1 3 9 10.46 4.79
 1 -3 -9 7.16 4.26
 -1 3 8 127.1 8.22
 1 -3 -8 116.53 9.9
 -1 3 8 119.06 9.31
 1 -3 -8 114.21 9.32
 1 -3 -8 140.26 10.37
 -1 3 8 131.63 9.98
 1 -3 -8 119.02 7.89
 -1 3 8 121.62 9.61
 -1 3 8 115.3 8.26
 1 -3 -8 124.83 7.82
 1 -3 -7 176.94 11.69
 -1 3 7 190.32 9.4
 -1 3 7 200.51 9.65
 -1 3 7 194.75 9.51
 -1 3 7 200.59 11.16
 -1 3 6 3715.83 43.94
 1 -3 -6 3787.23 45.17
 -1 3 6 3703.17 39.27
 1 3 -6 3543.92 42.1
 -1 3 6 3767.66 44.45
 -1 3 6 3757.63 43.28
 -1 3 6 3736.59 36.47
 1 -3 -6 3702.17 43.99
 1 -3 -6 3626.6 42.43
 1 3 -6 3636.7 43.33
 1 -3 -6 3684.31 35.13
 1 3 -5 140.41 8.27
 -1 3 5 145.5 7.85
 -1 -3 5 134.08 8.93
 1 3 -5 138.25 8.18
 -1 3 5 145.17 8.26
 1 -3 -5 144.15 8.69
 -1 3 5 151.07 8.87
 1 -3 -5 133.95 6.22
 1 3 -5 131.17 7.21
 -1 3 5 146.19 6.71
 -1 -3 5 147.39 9.49
 -1 3 5 135.03 8.23
 1 -3 -5 147.45 8.59
 1 -3 -5 138.49 8.23
 -1 3 4 3677.36 37.11
 1 -3 -4 3601.01 36.68
 -1 -3 4 3662.23 40.9
 -1 3 4 3769.62 29.45
 1 3 -4 3556.7 36.48
 -1 -3 4 3672.99 42.1
 -1 3 4 3767.32 37.67
 1 -3 -4 3648.05 40.21
 -1 3 4 3718.13 39.9
 1 -3 -4 3651.61 38.01
 -1 3 4 3810.8 37.6
 1 3 -4 3609.18 34.69
 1 3 -4 3625.72 38.34
 1 -3 -3 91.36 5.65
 1 3 -3 83.15 5.33
 -1 3 3 75.03 5.52
 1 -3 -3 82.02 5.22
 -1 3 3 88.67 6.08
 -1 3 3 84.75 5.39
 -1 -3 3 89.36 6.01
 -1 -3 3 76.75 5.85
 1 3 -3 87.82 5.36
 1 3 -3 85.7 5.81
 1 -3 -3 85.18 6.15
 1 3 -3 89.54 5.61
 -1 3 3 82.83 5.25
 1 3 -2 21.44 2.87
 -1 -3 2 18.62 2.92
 1 3 -2 19.65 2.74
 1 3 -2 19.39 2.85
 -1 -3 2 19.37 3.14
 1 3 -1 13.32 2.22
 1 3 -1 9.61 2.08
 1 3 -1 14.32 2.41
 1 3 -1 11.39 2.07
 -1 -3 1 10.63 2.28
 -1 -3 1 10.15 2.17
 -1 -3 0 921.02 16.47
 1 3 0 902.57 15.87
 1 3 0 927.82 15.69
 -1 -3 0 945.05 14.06
 -1 -3 0 920.83 15.07
 1 3 0 936.04 15.53
 -1 -3 -1 1.74 1.59
 1 3 1 2.11 1.99
 -1 -3 -1 1.01 1.66
 1 3 1 3.29 1.85
 1 3 1 2.85 1.7
 1 3 2 59.34 3.93
 1 3 2 58.66 4.52
 1 3 2 62.07 4.47
 1 3 2 60.51 3.6
 -1 -3 -2 56.83 4.45
 1 3 2 55.94 3.72
 -1 -3 -3 14.91 3
 -1 -3 -3 13.19 3.08
 1 3 3 15.7 2.39
 1 3 3 12.98 2.06
 -1 -3 -3 14.55 2.55
 -1 -3 -3 12.31 2.17
 1 3 3 12.83 2.81
 1 3 3 14.4 2.44
 -1 -3 -3 12.2 2.46
 1 3 3 11.45 2.34
 1 3 3 16.92 3.03
 1 3 4 4435.98 42.2
 -1 -3 -4 4285.56 38.63
 1 3 4 4459.29 38.93
 1 3 4 4444.71 39.64
 -1 -3 -4 4568.82 40.34
 1 3 4 4457.43 40.52
 1 3 4 4521.42 31.79
 -1 -3 -4 4531.49 41.31
 -1 -3 -4 4401.82 31.51
 -1 -3 -4 4475.3 43.59
 -1 -3 -5 341.92 13.2
 1 3 5 347.46 12.98
 -1 -3 -5 358.94 12.35
 -1 -3 -5 357.97 12.76
 1 3 5 360.22 12.68
 1 3 5 362.53 12.24
 -1 -3 -5 344.41 8.87
 1 3 5 350.58 10.22
 1 3 5 356.82 12.35
 -1 -3 -5 348.1 12.32
 1 3 5 346.97 8.86
 1 3 6 1138.12 20.75
 -1 -3 -6 1121.65 23.7
 1 3 6 1125.13 24.24
 -1 -3 -6 1178.02 25.68
 -1 -3 -6 1157.33 24.62
 1 3 6 1114.27 24.31
 1 3 6 1159.29 22.45
 -1 -3 -6 1159.75 22.57
 -1 -3 -6 1189.71 18.83
 1 3 6 1158.34 24.17
 -1 -3 -7 93 6.97
 1 3 7 87.32 6.93
 -1 -3 -7 74.33 7.51
 -1 -3 -7 81.91 6.01
 -1 -3 -7 91.36 8.19
 1 3 7 98.17 8.13
 1 3 7 91.96 7.99
 1 3 7 93.88 8.07
 -1 -3 -7 82.91 8
 -1 -3 -8 1276.02 29.72
 1 3 8 1244.47 29.54
 1 3 8 1231.02 25.07
 -1 -3 -8 1245.36 23.44
 1 3 8 1187.47 28.32
 -1 -3 -8 1204.5 24.86
 -1 -3 -8 1312.92 30.37
 1 3 8 1292.81 29.46
 -1 -3 -8 1236.11 28.5
 -1 -3 -9 72.28 8.37
 -1 -3 -9 62.69 7.96
 1 3 9 73.89 8.61
 -1 -3 -9 64.52 6.39
 1 3 9 65.64 8.05
 -1 -3 -9 76.05 8.57
 1 3 9 54.02 7.66
 1 3 9 68.53 6.73
 -1 -3 -10 27.64 5.42
 1 3 10 25.97 6.85
 -1 -3 -10 37.39 7.5
 1 3 10 30.82 6.53
 -1 -3 -10 20.92 6.17
 -1 -3 -10 23.39 6.42
 1 3 10 15.04 5.25
 -1 -3 -11 -0.05 5.5
 1 3 11 -1.15 5.8
 1 3 11 2.12 5.2
 -1 -3 -11 -6.21 6.54
 1 3 11 7.53 5.92
 -1 -3 -11 9.41 5.89
 1 3 12 119.5 12.42
 -1 -3 -12 98.39 11.24
 1 3 12 116.81 12
 -1 5 16 389.12 25.31
 1 -5 -16 401.87 26.53
 1 -5 -16 385.74 26.82
 -1 5 16 387.92 25.85
 1 -5 -15 -9.97 8.63
 1 -5 -15 1.16 9.29
 -1 5 15 -5.5 8.88
 -1 5 15 -15.73 9.58
 -1 5 15 6.05 7.61
 1 -5 -15 23.27 10.62
 -1 5 14 512.29 27.06
 -1 5 14 555.3 28.63
 1 -5 -14 452.14 26.08
 -1 5 14 482.48 25.68
 1 -5 -14 525.97 27.16
 -1 5 13 86.29 12.01
 1 -5 -13 81.57 12.66
 -1 5 13 102.17 13.61
 -1 5 13 91.43 11.98
 1 -5 -13 86.64 12.03
 1 -5 -12 25.13 7.65
 1 -5 -12 12.3 7.21
 -1 5 12 21.01 7.84
 -1 5 12 41.27 8.96
 1 -5 -12 38.32 8.7
 -1 5 12 31.59 8.66
 1 -5 -11 1.16 5.75
 1 -5 -11 -0.84 6.17
 -1 5 11 3.91 5.54
 -1 5 11 7.33 6.79
 -1 5 11 12.33 6.2
 1 -5 -11 -6.88 7.72
 -1 5 10 115.01 11.11
 -1 5 10 124.65 10.31
 1 -5 -10 134.41 12.04
 -1 5 10 128.84 11.82
 -1 5 10 125.41 12.14
 1 -5 -10 107.38 11.48
 1 -5 -10 123.77 12.44
 -1 5 9 22.13 6.16
 1 -5 -9 30.08 6.61
 -1 5 9 29.17 6.89
 -1 5 9 20.8 5.18
 1 -5 -9 27.18 6.42
 -1 5 9 27.67 7.11
 1 -5 -9 8.77 6.29
 1 -5 -9 29.99 7.61
 1 -5 -8 442.64 17.57
 1 -5 -8 442.33 18.73
 -1 5 8 439.47 18.39
 -1 5 8 426.71 17.45
 1 -5 -8 433.68 19.56
 1 -5 -8 456.44 19.22
 -1 5 8 461.49 18.67
 -1 5 8 444.57 19.57
 -1 5 7 35.82 6.85
 -1 5 7 37.91 6.55
 -1 5 7 35.93 6.38
 -1 5 7 37.49 6.01
 1 -5 -7 37 6.45
 1 -5 -7 37.07 6.87
 1 -5 -7 34.01 5.87
 1 -5 -6 1035.47 25.36
 -1 5 6 1023.83 25.32
 -1 5 6 1090.93 27.51
 1 -5 -6 1039.4 25.12
 1 -5 -6 1060.07 28.02
 -1 5 6 1064.89 25.13
 -1 5 6 1050.09 25
 -1 5 5 197.09 11.23
 -1 5 5 206.84 10.65
 1 -5 -5 194.91 10.85
 -1 5 5 205.93 11.89
 -1 5 5 198.63 8.27
 1 -5 -5 199.17 12.13
 1 -5 -4 158.04 9.17
 -1 5 4 155.25 8.56
 -1 5 4 134.41 9.32
 -1 5 4 150.76 9.7
 -1 5 4 148.14 7.53
 1 -5 -4 137.44 9.74
 1 5 -2 418.33 14.55
 1 5 -2 412.26 13.61
 1 5 -2 436.35 14.53
 -1 -5 2 432.49 16.11
 1 5 -1 651.97 17.53
 1 5 -1 726.68 17.04
 1 5 -1 680.52 18.15
 -1 -5 1 717.7 20.25
 -1 -5 0 171.47 8.34
 1 5 0 164.01 9.02
 1 5 0 169.6 8.84
 1 5 0 174.37 7.92
 -1 -5 0 182.6 10.44
 1 5 0 177.25 9.24
 1 5 1 210.26 10.52
 1 5 1 215.38 8.18
 1 5 1 210.89 10.03
 1 5 1 211.31 6.64
 -1 -5 -1 225.72 11.13
 1 5 1 198.6 9.11
 -1 -5 -1 219.32 10
 1 5 1 203.45 9.41
 -1 -5 -2 190.9 7.41
 1 5 2 199.98 7.28
 1 5 2 197.26 10.22
 1 5 2 194.03 6.92
 1 5 2 182.86 8.8
 -1 -5 -2 182.67 9.75
 -1 -5 -2 179.44 9.72
 1 5 2 194.4 9.25
 1 5 2 188.98 9.5
 1 5 3 232.59 8.79
 1 5 3 221.12 9.33
 1 5 3 230.47 9.93
 1 5 3 232.25 11.28
 -1 -5 -3 222.1 8.91
 -1 -5 -3 213.7 10.5
 1 5 3 228.8 10.81
 -1 -5 -3 212.29 10.9
 -1 -5 -4 3376.92 44.25
 1 5 4 3595.54 44.43
 -1 -5 -4 3413.07 37.12
 -1 -5 -4 3545.64 38.51
 -1 -5 -4 3580.57 40.17
 1 5 4 3577.81 44.1
 1 5 4 3382.44 36.28
 1 5 4 3553.63 37.87
 1 5 4 3548.38 37.17
 1 5 4 3500.45 35.51
 -1 -5 -5 45.02 6.32
 1 5 5 42.8 5.32
 1 5 5 49.58 5.48
 -1 -5 -5 59.45 5.94
 1 5 5 52.8 5.42
 -1 -5 -5 47.51 5.01
 -1 -5 -5 44.64 5.38
 -1 -5 -5 51.16 6.03
 -1 -5 -5 44.22 6.34
 1 5 5 44.82 6.18
 1 5 5 48.63 6.09
 1 5 5 52.17 4.75
 1 5 6 2528.24 40.68
 1 5 6 2409.25 30.52
 1 5 6 2358.02 35.13
 1 5 6 2527.07 37.72
 1 5 6 2477.92 39.05
 -1 -5 -6 2288.13 36.69
 -1 -5 -6 2476.13 36.58
 -1 -5 -6 2450.98 41.7
 -1 -5 -6 2480.66 39.78
 1 5 7 71.8 7.59
 1 5 7 66.58 6.9
 -1 -5 -7 63.53 7.03
 -1 -5 -7 76.03 8.02
 -1 -5 -7 71.86 8.47
 1 5 7 62.32 7.58
 1 5 7 60.14 7.08
 -1 -5 -7 66.3 7.76
 1 5 8 109.55 10.13
 1 5 8 130.65 10.82
 -1 -5 -8 111.35 9.78
 -1 -5 -8 116.23 10.45
 1 5 8 125.21 9.97
 1 5 8 121.56 9.86
 -1 -5 -8 114.5 9.79
 -1 -5 -8 118.05 11.15
 1 5 9 35.14 7.01
 -1 -5 -9 24.75 6
 1 5 9 34.47 6.74
 -1 -5 -9 32.12 7.5
 1 5 9 34.49 7.28
 -1 -5 -9 32.73 8.15
 1 5 9 31.14 7.07
 -1 -5 -9 31.08 6.45
 1 5 10 179.02 13.79
 1 5 10 176.15 12.25
 1 5 10 177.31 13.88
 -1 -5 -10 171.46 13.14
 1 5 10 172.38 13.29
 -1 -5 -10 192.16 12.92
 -1 -5 -10 169.87 13.89
 -1 -5 -10 188.96 14.99
 -1 -5 -11 15.68 7.98
 1 5 11 16.24 6.88
 -1 -5 -11 22.74 8.06
 1 5 11 15.76 6.7
 1 5 11 14.36 7
 -1 -5 -11 9.64 6.02
 1 5 12 261.54 18.31
 1 5 12 290.41 18.43
 -1 -5 -12 273.47 18.1
 1 5 12 287.88 18.76
 -1 -5 -12 269.75 18.66
 -1 -5 -12 294.91 20
 1 5 13 52.16 10.48
 1 5 13 57.99 10.07
 -1 -5 -13 51.62 10.07
 -1 -5 -13 14.8 11.72
 -1 -5 -13 46.22 9.68
 1 5 13 43.03 10.14
 -1 7 16 105.93 16.43
 1 -7 -15 3.49 10.82
 -1 7 15 0.73 8.7
 1 -7 -15 2.3 9.35
 -1 7 15 11.06 8.75
 -1 7 15 6.99 9.37
 -1 7 14 86.7 12.77
 -1 7 14 104.63 14.99
 -1 7 14 99.67 14.37
 1 -7 -14 86.38 12.96
 1 -7 -14 93.2 14.34
 -1 7 13 -7.43 9.58
 1 -7 -13 3.05 10.27
 1 -7 -13 14.73 7.85
 -1 7 13 17.28 8.64
 -1 7 13 11.14 7.43
 1 -7 -13 20.7 9.94
 1 -7 -12 144.35 14.85
 1 -7 -12 143.55 15.67
 -1 7 12 128.68 14.38
 -1 7 12 170.76 15.45
 -1 7 12 147.57 15.05
 1 -7 -12 155.09 16.36
 -1 7 11 431.83 22.36
 1 -7 -11 372.32 21.26
 -1 7 11 394.68 21.63
 1 -7 -11 394.13 23.53
 -1 7 11 400.2 22.86
 1 -7 -11 406.59 23.04
 1 -7 -10 14.6 7.39
 -1 7 10 -0.55 5.93
 1 -7 -10 7.95 7.5
 1 -7 -10 5.68 5.9
 -1 7 10 6.1 6.53
 1 -7 -9 -11.55 7.45
 -1 7 9 2.33 5.36
 -1 7 9 -5.52 6.65
 1 -7 -9 0.08 6.45
 1 -7 -9 5.13 6.53
 1 -7 -8 177.05 13.52
 -1 7 8 190.1 13.15
 1 -7 -8 171.47 13.78
 1 -7 -8 177.83 14.93
 -1 7 8 181.19 14.3
 -1 7 7 196.68 12.33
 -1 7 7 229.9 15.2
 1 -7 -7 227.07 16.04
 1 7 1 31.8 5.87
 -1 -7 -1 33.64 5.87
 1 7 1 32.8 5.82
 1 7 1 29.46 4.37
 1 7 1 39.48 5.77
 1 7 2 794.49 21.43
 1 7 2 851.12 23.44
 -1 -7 -2 828.25 23.59
 -1 -7 -2 773.45 24.44
 1 7 3 87.48 7.49
 1 7 3 68.17 7.45
 1 7 3 74.91 7.46
 1 7 3 73.04 8.25
 -1 -7 -3 77.96 8.6
 -1 -7 -3 64.64 8.16
 1 7 4 1747.5 37.14
 1 7 4 1701.89 30.13
 1 7 4 1713.9 34.92
 1 7 4 1625.25 31.54
 -1 -7 -4 1609.33 34.15
 -1 -7 -4 1598.7 35.14
 1 7 5 0.46 2.99
 -1 -7 -5 -3.2 5.9
 1 7 5 -2.98 4.81
 1 7 5 14.5 6.19
 -1 -7 -5 1.7 4.39
 1 7 5 5.8 4.19
 1 7 6 379.09 18.4
 -1 -7 -6 351.63 18.32
 1 7 6 379.11 18.41
 -1 -7 -6 359.28 18.95
 -1 -7 -7 11.82 5.58
 1 7 7 13.43 5.97
 1 7 7 10.96 5.36
 -1 -7 -7 3.74 6.33
 -1 -7 -8 124.97 12.07
 1 7 8 124.42 11.97
 1 7 8 124.59 12.27
 -1 -7 -8 130.97 12.88
 1 7 9 169.16 14.8
 1 7 9 174.63 15.68
 -1 -7 -10 18.29 8.75
 -1 -7 -10 6.59 5.64
 1 7 10 8.98 5.67
 1 7 10 14.99 6.67
 -1 -7 -10 2.53 6.4
 1 7 10 11.75 6.57
 1 7 11 15.24 7.36
 -1 -7 -11 4.55 6.43
 1 7 11 19.39 7.75
 -1 -7 -11 15.23 7.98
 1 7 11 21.33 8.65
 -1 -7 -11 8.71 7.02
 1 7 12 425.78 23.52
 -1 -7 -12 441.58 26.23
 1 7 12 413.32 24.39
 -1 -7 -12 387.73 22.37
 -1 -7 -13 -6.65 8.92
 1 7 13 3 7.32
 -1 -7 -13 -12.69 8.53
 1 7 13 -1.07 7.86
 -1 -7 -14 239.61 19.76
 1 7 14 252.77 21.09
 -1 -9 -5 -10.5 7.67
 -1 -9 -5 8.93 6.96
 1 9 5 -2.44 5.69
 1 9 6 636.41 26.75
 -1 -9 -6 568.11 27.06
 -1 -9 -6 549.21 25.65
 -1 -9 -7 -2.45 6.85
 1 9 7 5.37 6.83
 -1 -9 -7 -0.28 8.08
 1 9 7 0.54 6.45
 1 9 8 294.68 19.15
 1 9 8 286.39 18.87
 -1 -9 -8 288.81 20.56
 -1 -9 -8 290.24 19.9
 -1 -9 -9 6.06 8.17
 1 9 9 1.33 6.56
 -1 -9 -9 5.13 7.53
 1 9 9 4.3 6.54
 -1 -9 -10 14.08 8.34
 -1 -9 -10 21.58 10.37
 1 9 10 8.16 7.7
 1 9 10 20.89 7.77
 -1 -9 -11 9.86 9.8
 -1 -9 -11 16.3 9.25
 1 9 11 9.06 7.02
 1 9 11 13.79 8.81
 -1 -9 -12 118.51 16.11
 1 9 12 124.83 16.04
 -1 -9 -12 122.9 16.86
 1 9 12 115.43 14.49
 1 9 13 12.21 8.41
 2 0 -14 57.01 9.83
 2 0 -14 60.33 9.65
 -2 0 14 66.1 11.12
 -2 0 14 70.41 11.36
 2 0 -14 54.7 9.34
 2 0 -13 -1.26 5.93
 -2 0 13 -1.43 7.08
 2 0 -13 -8.03 6.6
 -2 0 13 -7.64 8.41
 -2 0 13 1.42 6.4
 2 0 -13 4.13 5.05
 -2 0 12 559.89 25.04
 2 0 -12 554.69 22.23
 2 0 -12 567.62 23.44
 -2 0 12 493.64 22.63
 2 0 -12 573.11 23.8
 -2 0 12 534.8 23.19
 2 0 -11 -4.1 5.38
 2 0 -11 -1.87 5
 -2 0 11 -6.08 5.76
 -2 0 11 -5.83 5.8
 2 0 -11 -2.03 4.38
 -2 0 11 3.79 6.19
 -2 0 11 -0.9 4.2
 2 0 -10 1636.04 35.51
 2 0 -10 1657.26 28.48
 -2 0 10 1659.08 37
 -2 0 10 1644.42 37.1
 2 0 -10 1548.8 33.24
 -2 0 10 1592.4 30.55
 2 0 -10 1637.5 35.79
 2 0 -10 1644.88 31.39
 -2 0 9 1.15 2.91
 -2 0 9 -0.89 4.02
 -2 0 9 3.1 4.96
 2 0 -9 -3.06 4.57
 -2 0 9 -0.58 3.03
 2 0 -9 -2.11 2.82
 -2 0 9 -3.89 4.4
 2 0 -9 4 3.59
 2 0 -9 -1.88 3.99
 2 0 -9 4.06 3.52
 -2 0 8 637.1 17.52
 2 0 -8 673.63 20.35
 -2 0 8 668.42 20.63
 2 0 -8 664.97 19.36
 -2 0 8 689.4 21.02
 -2 0 8 695.47 20.76
 -2 0 8 638.56 17.04
 2 0 -8 659.82 16.1
 2 0 -8 661.51 17.37
 2 0 -8 664.17 20.15
 -2 0 7 5.43 2.9
 2 0 -7 -1.23 2.3
 2 0 -7 0.09 3.19
 2 0 -7 0.43 3.12
 2 0 -7 2.14 3.01
 -2 0 7 -0.79 3.21
 2 0 -7 2.3 2.39
 -2 0 7 2.43 3.63
 -2 0 7 -1.5 2.68
 -2 0 7 -6.5 4.21
 -2 0 6 354.8 10.97
 -2 0 6 360.39 12.84
 -2 0 6 350.81 12.75
 2 0 -6 352.75 12.2
 -2 0 6 362.56 10.99
 2 0 -6 377.38 13.03
 2 0 -6 361.84 10.91
 2 0 -6 353.65 10.33
 -2 0 6 379.12 13.23
 2 0 -6 385.91 13.21
 2 0 -5 -0.21 1.52
 -2 0 5 -1.69 2.04
 -2 0 5 1.85 2
 2 0 -5 2.26 2.05
 -2 0 5 2.55 2.16
 2 0 -5 2.01 1.57
 2 0 -5 0.68 2.02
 2 0 -5 -1.25 1.95
 -2 0 5 0.41 1.56
 2 0 -4 170.76 7.06
 -2 0 4 175.37 7.45
 2 0 -4 165.99 6.06
 -2 0 4 169.04 7.22
 2 0 -4 168.2 7.18
 -2 0 4 167.28 7.09
 2 0 -4 171.21 7
 2 0 -3 1.2 1.06
 -2 0 3 1.41 1.26
 -2 0 3 0.31 1.26
 -2 2 16 26.51 9.83
 -2 2 16 17.56 9.16
 2 -2 -16 27.78 9.49
 2 -2 -16 33.48 9.9
 2 -2 -15 -2.04 6.05
 2 -2 -15 6.19 7.27
 -2 2 15 -1.9 6.86
 -2 2 15 6.38 8.03
 2 -2 -15 10.57 8.63
 2 -2 -14 92.62 10.66
 -2 2 14 95.52 12.47
 2 -2 -14 89.53 11.64
 2 -2 -14 90.59 10.66
 2 -2 -14 97.41 12.79
 -2 2 14 92.31 12.9
 -2 2 14 97.71 12.71
 -2 2 14 77.74 10.72
 2 -2 -13 11.54 6.07
 -2 2 13 12.26 7.8
 -2 2 13 9.27 6.84
 -2 2 13 11.97 6.59
 2 -2 -13 10.84 7.7
 -2 2 13 13.95 7.6
 2 -2 -13 16.7 6.97
 2 -2 -13 -0.12 5.59
 2 -2 -12 505.99 20.62
 -2 2 12 521.07 22.94
 2 -2 -12 564.03 24.64
 2 -2 -12 534.39 21.9
 -2 2 12 526.14 24.07
 -2 2 12 515.34 22.94
 -2 2 12 518.84 21.67
 2 -2 -12 528.36 23.02
 -2 -2 11 2.95 6.93
 2 -2 -11 2.33 4.58
 -2 2 11 3.94 5.59
 2 2 -11 2.17 4.1
 2 -2 -11 6.85 5.44
 -2 2 11 2.69 5.1
 2 2 -11 2.04 4.84
 2 -2 -11 1.37 5.8
 -2 -2 11 3.86 5.55
 -2 2 11 2.76 5.29
 2 2 -11 10.69 5.21
 -2 2 11 20.69 7.72
 2 -2 -11 0.01 4.84
 2 -2 -10 522.86 20.71
 2 -2 -10 509.71 18.67
 2 2 -10 465.02 19.13
 -2 -2 10 533.04 22.92
 2 -2 -10 505.39 21.03
 -2 2 10 506.79 19.4
 -2 -2 10 474.95 19.84
 -2 2 10 524.83 19.78
 -2 -2 10 454.52 19.26
 -2 2 10 525.78 20.99
 -2 2 10 576.38 22.2
 2 2 -10 472.16 18.94
 2 2 -10 502.61 18.07
 2 2 -10 512.48 19.39
 2 -2 -10 549.99 20.15
 2 -2 -9 55.08 7.17
 2 2 -9 53.2 6.38
 -2 -2 9 67.66 8.84
 2 2 -9 55.04 6.5
 2 -2 -9 55.19 7.49
 2 -2 -9 62.73 6.93
 2 2 -9 44.14 6.28
 -2 -2 9 56.56 7.53
 -2 2 9 61.62 7.66
 2 2 -9 52.05 6.72
 -2 -2 9 47.38 6.79
 2 -2 -9 50.33 6.59
 -2 2 9 57.39 6.88
 -2 2 9 56.62 7.61
 -2 -2 9 55.29 7.63
 -2 2 9 48.71 6.41
 -2 -2 8 439.74 17.32
 2 -2 -8 442.56 15.03
 2 -2 -8 439.28 17.15
 -2 2 8 454.78 17.36
 -2 -2 8 431.98 18.34
 -2 2 8 364.74 11.95
 -2 -2 8 405.39 15.91
 -2 -2 8 424.35 16.28
 2 2 -8 392.24 14.97
 -2 2 8 454 17.63
 2 2 -8 424.06 15.52
 -2 2 8 416.02 15.41
 2 2 -8 390.34 15.69
 2 2 -8 392.06 10.86
 -2 2 8 415.65 15.83
 2 -2 -8 401.43 16.37
 2 2 -8 398.04 14.77
 2 -2 -8 419.85 15.95
 2 -2 -8 436.1 12.17
 2 2 -7 164.51 6.95
 2 -2 -7 158.01 9.84
 -2 2 7 146.17 7.4
 -2 2 7 165.03 9.2
 2 2 -7 157.47 8.92
 -2 -2 7 157.34 9.32
 2 -2 -7 163.81 7.43
 -2 -2 7 162.63 6.83
 -2 2 7 161 9.77
 -2 -2 7 174.44 10.44
 2 2 -7 158.29 9.65
 -2 -2 7 157.89 9.39
 2 -2 -7 156.6 8.62
 2 2 -7 164.5 9.17
 2 -2 -7 165.87 9.69
 2 2 -7 150.96 8.63
 -2 2 7 167.15 9.87
 2 -2 -7 159.21 10.08
 -2 2 7 165.7 10.26
 -2 -2 7 176.96 10.83
 -2 -2 6 101.67 7.52
 2 2 -6 110.35 7.14
 2 -2 -6 95.77 7.01
 -2 2 6 107.31 7.4
 -2 2 6 94.11 5.71
 2 -2 -6 90.13 6.89
 2 -2 -6 91.48 6.16
 -2 2 6 107.87 6.87
 -2 2 6 100.53 7.52
 2 2 -6 105.79 5.6
 -2 -2 6 107.81 7.23
 -2 -2 6 105.17 6.96
 2 -2 -6 88.4 6.91
 2 2 -6 112.69 7.1
 -2 2 6 99 7.29
 2 2 -6 101.77 7.19
 -2 -2 6 102.37 7.99
 2 2 -6 112.45 7.02
 -2 -2 5 2319.85 26.87
 2 -2 -5 2341.02 32.11
 2 2 -5 2276.51 24.86
 2 -2 -5 2457.77 32.48
 2 2 -5 2411.7 30.31
 -2 2 5 2483.77 32.98
 -2 2 5 2452.26 32.13
 2 2 -5 2389.96 30.85
 -2 -2 5 2373.42 28.64
 -2 -2 5 2369.85 28.78
 -2 -2 5 2420.41 32.93
 -2 2 5 2527.87 32.78
 2 -2 -5 2382.92 27.73
 2 2 -5 2461.62 28.2
 -2 2 5 2433 28.58
 2 -2 -5 2466.81 32.48
 -2 -2 5 2410.48 32.58
 2 2 -5 2429.96 24.9
 2 2 -5 2380.76 27.84
 2 -2 -4 902.97 18.53
 2 -2 -4 889.77 18.36
 -2 -2 4 901.77 18.16
 2 2 -4 916.28 17.34
 2 -2 -4 889.88 18.15
 2 2 -4 913.13 17.52
 -2 -2 4 889.51 15.77
 -2 -2 4 876.29 15.19
 2 2 -4 933.73 15.4
 -2 2 4 914.39 18.37
 -2 -2 4 878.58 15.4
 2 2 -4 860.4 14.54
 -2 2 4 893.49 18.23
 -2 -2 4 912.47 18.32
 -2 2 4 859.3 17.86
 2 2 -4 901.13 14.74
 2 2 -3 79.67 4.98
 2 2 -3 80.1 4.34
 -2 -2 3 80.15 5.19
 2 2 -3 83.59 4.76
 2 2 -3 87.2 4.55
 -2 -2 3 77.79 4.87
 2 2 -2 9999 49.36
 -2 -2 2 9993.18 46.27
 -2 -2 0 5465.02 33.11
 -2 -2 0 5674.56 33.43
 -2 -2 -1 351.16 9.06
 -2 -2 -1 349.62 8.37
 -2 -2 -1 348.28 8.42
 -2 -2 -2 6988.66 42.92
 -2 -2 -2 6904.19 37.61
 -2 -2 -2 7110.16 43.44
 2 2 2 7063.84 41.91
 2 2 2 7041.96 42.36
 2 2 3 291.31 9.14
 -2 -2 -3 270.89 9.02
 2 2 3 261.92 9.1
 -2 -2 -3 249.98 8.32
 -2 -2 -3 276.51 9.58
 -2 -2 -4 18 3.21
 -2 -2 -4 17.78 2.98
 2 2 4 15.27 2.69
 2 2 4 16.49 2.85
 2 2 5 20.53 3.57
 -2 -2 -5 12.29 2.94
 -2 -2 -5 11.46 3.07
 2 2 5 17.92 3.47
 -2 -2 -5 17.89 3.55
 2 2 5 17.03 3.3
 2 2 5 15.22 2.89
 2 2 6 1761.21 26.58
 -2 -2 -6 1762.81 30.03
 2 2 6 1791.05 30
 2 2 6 1739.61 29.86
 -2 -2 -7 111.79 8.57
 2 2 7 116.57 8.52
 2 2 7 112.5 8.37
 -2 4 17 42.94 11.76
 2 -4 -17 26 10.92
 2 -4 -16 -1.86 8.01
 -2 4 16 2.21 7.78
 2 -4 -16 6.29 8.96
 2 -4 -16 8.46 9.62
 -2 4 16 36.14 10.52
 -2 4 16 7.4 8.88
 2 -4 -15 1.31 8.99
 2 -4 -15 -0.7 9.17
 -2 4 15 2.15 7.06
 2 -4 -15 19.32 10.49
 -2 4 15 0.8 7
 -2 4 15 19.39 10.38
 2 -4 -14 176.5 16.28
 -2 4 14 166.33 16.52
 -2 4 14 194.56 16.97
 2 -4 -14 198.72 16.76
 -2 4 14 177.41 15.7
 2 -4 -14 176.02 17.13
 2 -4 -13 23.2 8.35
 -2 4 13 18.95 7.9
 2 -4 -13 22.67 8.05
 2 -4 -13 27.78 7.99
 -2 4 13 17.87 7.53
 -2 4 13 29.15 8.9
 2 -4 -12 708 28.32
 -2 4 12 695.75 27.62
 -2 4 12 666.09 27.7
 -2 4 12 672.21 26.93
 2 -4 -12 725.74 29.27
 2 -4 -12 603.59 25.84
 2 -4 -11 111.33 11.4
 2 -4 -11 108.59 11.57
 2 -4 -11 107.94 12.18
 -2 4 11 120.14 12.17
 -2 4 11 111.99 11.35
 -2 4 11 108.44 11.63
 -2 4 10 1297 34.29
 2 -4 -10 1214.2 33.77
 2 -4 -10 1241 33.97
 2 -4 -10 1209.15 33.01
 -2 4 10 1262.42 33.67
 -2 4 10 1199.13 32.71
 2 -4 -9 579.41 22.39
 2 -4 -9 556.75 21.94
 2 -4 -9 617.53 22.92
 -2 4 9 568.98 18.81
 2 -4 -9 608.07 18.69
 -2 4 9 586.05 22.4
 -2 4 9 611.34 22.45
 -2 4 9 524.22 20.96
 2 -4 -8 61.5 7.8
 -2 4 8 62 7.57
 2 4 -8 55.84 7
 -2 4 8 59.44 6.09
 2 4 -8 48.52 5.56
 -2 -4 8 54.94 6.74
 2 4 -8 52.12 6.99
 2 -4 -8 48.98 7.31
 2 -4 -8 53.94 7.67
 2 4 -8 57.44 6.22
 -2 4 8 66.38 8.1
 -2 4 8 65.04 8.15
 -2 4 8 58.05 6.45
 -2 4 7 82.5 7.88
 -2 4 7 77.32 7.18
 2 -4 -7 80.19 7.75
 -2 4 7 79.22 6.41
 -2 -4 7 77.22 8.57
 2 4 -7 61.28 6.77
 -2 4 7 89.76 8.39
 2 4 -7 70.23 7.31
 -2 -4 7 63.65 6.45
 2 4 -7 67.45 5.93
 2 4 -7 67.2 6.07
 -2 4 7 77.45 7.9
 2 -4 -7 74.75 7.97
 2 -4 -7 70.78 7.79
 -2 -4 7 71.5 8.48
 2 -4 -6 152.16 10.16
 -2 -4 6 179.5 11.52
 2 4 -6 169.04 9.76
 -2 4 6 167.11 10.37
 2 4 -6 155.97 9.85
 -2 -4 6 172.92 11.55
 -2 4 6 168.8 10.75
 2 -4 -6 170.92 10.42
 -2 -4 6 155.09 8.34
 2 4 -6 177.66 8.49
 2 4 -6 150.37 8.68
 2 -4 -6 156.89 10.8
 -2 4 6 167.09 8.13
 -2 4 6 184.41 10.76
 2 4 -5 7.55 3.03
 -2 -4 5 10.78 4.16
 -2 -4 5 10.47 3.84
 -2 4 5 11.05 3.74
 2 -4 -5 11.66 4.57
 -2 4 5 11.1 3.23
 2 -4 -5 13.05 3.97
 2 4 -5 12.9 3.83
 2 4 -5 11.65 2.98
 2 4 -5 10.5 2.62
 2 4 -5 5.97 3.04
 -2 -4 5 11.46 4.17
 -2 -4 5 12.64 2.96
 -2 -4 4 3499.11 41.85
 2 4 -4 3423.62 40.22
 2 4 -4 3462.57 37.88
 2 4 -4 3491.02 37.06
 -2 -4 4 3507.68 42.38
 2 4 -4 3517.51 39.07
 -2 -4 3 2486.05 31.86
 2 4 -3 2459.86 31.6
 2 4 -3 2521.95 28.28
 2 4 -3 2463.78 32.32
 -2 -4 3 2459.69 35.13
 -2 -4 3 2442.33 34.19
 2 4 -3 2499.98 31.65
 -2 -4 2 3926.6 41.61
 2 4 -2 3836.97 35.86
 2 4 -2 3830.32 37.83
 -2 -4 2 3852.46 41.54
 2 4 -2 3877.66 31.18
 2 4 -2 3918.83 39.03
 2 4 -2 3794.93 38
 2 4 -1 76.04 5.39
 2 4 -1 76.14 5.64
 2 4 -1 83.05 5.4
 -2 -4 1 89.36 6.13
 2 4 -1 78.67 5.7
 -2 -4 1 86.1 6.37
 -2 -4 1 85.09 4.56
 2 4 0 14.65 3.06
 -2 -4 0 14.85 2.89
 -2 -4 0 15.47 2.44
 2 4 0 13.43 2.91
 2 4 0 15.71 2.51
 2 4 0 17.26 2.72
 2 4 0 14.4 2.87
 -2 -4 0 16.64 3.21
 2 4 1 56.23 4.98
 -2 -4 -1 53.71 4.41
 2 4 1 55.1 3.74
 -2 -4 -1 52.04 4.01
 2 4 1 57.41 4.59
 2 4 1 50.14 4.17
 2 4 1 50.47 4.54
 -2 -4 -2 671.24 16.07
 -2 -4 -2 664.89 12.2
 -2 -4 -2 657.73 16.99
 2 4 2 667.06 14.67
 2 4 2 660.15 11.99
 -2 -4 -2 621.01 11.72
 2 4 2 677.83 15.51
 2 4 2 660.56 15.04
 2 4 2 672.8 16.66
 -2 -4 -3 295.38 9.53
 -2 -4 -3 295.06 11.81
 2 4 3 293.12 11.13
 -2 -4 -3 303.19 12.02
 2 4 3 292.15 9.65
 2 4 3 301.66 9.47
 2 4 3 293.81 9.05
 2 4 3 293.32 10.05
 -2 -4 -3 303.74 9.3
 2 4 3 295.44 11.53
 -2 -4 -3 288.07 10.08
 2 4 4 142.19 8.56
 2 4 4 141.03 8.54
 -2 -4 -4 146.06 9.2
 -2 -4 -4 149.73 9.17
 2 4 4 145.19 6.78
 2 4 4 141.88 7.64
 2 4 4 154.96 7.71
 -2 -4 -4 135.22 7.45
 2 4 4 133.01 6.98
 -2 -4 -4 141.97 7.24
 -2 -4 -4 137.34 7.59
 -2 -4 -5 254.53 9.5
 2 4 5 278.62 11.99
 -2 -4 -5 291.92 12.61
 -2 -4 -5 261.04 11.34
 2 4 5 266.76 9.49
 2 4 5 286.44 11.71
 2 4 5 278.06 11.18
 2 4 5 281.22 12.46
 -2 -4 -5 272.33 11.14
 -2 -4 -5 296.25 13.45
 2 4 5 272.67 9.05
 2 4 6 481.17 12.61
 2 4 6 494.1 16.62
 2 4 6 459.08 16.8
 -2 -4 -6 467.22 15.81
 2 4 6 446.26 15.71
 2 4 6 480.19 15.91
 -2 -4 -6 499 18.31
 -2 -4 -6 466.27 16.26
 -2 -4 -6 454.96 15.99
 -2 -4 -7 5.57 4.33
 -2 -4 -7 9.24 4.63
 2 4 7 10.51 4.24
 -2 -4 -7 15.63 4.6
 2 4 7 9.05 4.3
 -2 -4 -7 8.4 3.85
 2 4 7 8.98 4.27
 2 4 7 6.12 3.8
 -2 -4 -8 2852.8 43.2
 -2 -4 -8 2724.24 43.37
 2 4 8 2664.47 42.96
 2 4 8 2743.79 45.04
 2 4 8 2776.04 44.87
 -2 -4 -8 2614.38 43.53
 2 4 8 2684.07 40.82
 -2 -4 -9 14.17 5.99
 -2 -4 -9 26.04 6.64
 -2 -4 -9 20.15 6.01
 2 4 9 15.4 5.36
 2 4 9 20.53 6.19
 2 4 9 20.9 5.28
 2 4 9 21.2 5.61
 2 4 10 1226.91 29.4
 -2 -4 -10 1139.09 32.35
 2 4 10 1176.3 32.7
 2 4 10 1225.32 33.7
 2 4 10 1214.63 32.75
 -2 -4 -10 1129.42 31.46
 -2 -4 -10 1236.64 34.77
 2 4 11 18.74 6.84
 -2 -4 -11 10.14 6.33
 2 4 11 5.69 5.62
 -2 -4 -11 10.28 5.91
 2 -6 -16 -3.65 8.9
 -2 6 16 12.85 9.57
 -2 6 16 19.05 9.88
 -2 6 15 24.6 10.24
 2 -6 -15 18.9 9.15
 -2 6 15 19.42 9.42
 2 -6 -15 -9.07 12.32
 2 -6 -15 1.32 10.84
 -2 6 15 18.93 9.07
 -2 6 14 196.11 19.13
 -2 6 14 165.01 16.69
 -2 6 14 212.07 19.12
 2 -6 -13 7.2 8.16
 2 -6 -13 -2.04 8.38
 -2 6 13 17.49 10.03
 -2 6 13 1.11 7.47
 2 -6 -13 -0.72 8.83
 -2 6 13 21.44 8.97
 2 -6 -12 681.42 30.44
 2 -6 -12 694.99 29.52
 -2 6 12 687.9 29.37
 -2 6 12 674.19 29.08
 -2 6 12 681.95 29.41
 -2 6 11 31.28 8.52
 -2 6 11 31.21 8.76
 2 -6 -11 26.75 8.85
 2 -6 -11 20.13 8.24
 2 -6 -11 27.87 8
 -2 6 11 22.82 7.18
 2 -6 -10 413.63 22.1
 -2 6 10 437.05 22.31
 2 -6 -10 379.49 20
 -2 6 10 455.68 21.49
 2 -6 -10 346.05 17.54
 2 -6 -10 439.58 21.92
 -2 6 10 436.97 21.23
 2 -6 -9 267.45 17.52
 2 -6 -9 254.45 15.25
 -2 6 9 300.72 17.84
 -2 6 9 288.76 16.48
 2 -6 -9 279.08 17.01
 2 -6 -8 232.16 16
 2 -6 -8 228.93 14.85
 -2 6 8 208.25 13.92
 -2 6 8 227.32 15.07
 2 6 -4 36.64 6.02
 2 6 -4 35.22 4.68
 2 6 -4 25.74 4.73
 2 6 -3 124.92 8.76
 2 6 -3 129.47 7.34
 -2 -6 3 125.45 10.43
 2 6 -3 112.65 8.6
 2 6 -3 142.43 9.96
 -2 -6 3 126.75 10.48
 2 6 -2 901.92 22.54
 2 6 -2 887.23 21.41
 2 6 -2 879.23 16.57
 2 6 -2 932.04 23.64
 -2 -6 2 830.08 24.45
 -2 -6 2 859.73 23.93
 -2 -6 1 24.65 5.09
 -2 -6 1 24.55 3.83
 2 6 -1 20.38 4.32
 2 6 -1 28.72 4.43
 -2 -6 1 28.48 5.91
 2 6 -1 30.03 4.92
 2 6 -1 18.12 3.99
 -2 -6 0 1213.75 23.04
 2 6 0 1221.91 22.57
 2 6 0 1241.96 26.35
 -2 -6 0 1134.34 24.72
 2 6 0 1199.11 24.82
 -2 -6 0 1208 28.11
 2 6 1 226.28 11.68
 2 6 1 207.42 8.81
 2 6 1 209.84 9.9
 -2 -6 -1 197.08 11.73
 2 6 1 209.16 10.52
 2 6 1 209.43 10.84
 -2 -6 -1 210.5 10.25
 -2 -6 -2 267.18 12.39
 2 6 2 279.69 9.44
 2 6 2 274.42 13.09
 2 6 2 281.68 12.3
 2 6 2 253.97 11.4
 2 6 2 267.84 11.87
 -2 -6 -2 281.3 13.57
 -2 -6 -3 353.43 14.94
 -2 -6 -3 376.85 16.5
 2 6 3 393.85 14.56
 2 6 3 362.9 15.36
 2 6 3 383.08 13.69
 2 6 3 383.01 15.03
 -2 -6 -3 365.83 15.33
 -2 -6 -4 404.64 16.83
 2 6 4 448.22 17.39
 -2 -6 -4 424.99 17.75
 2 6 4 414.97 16.11
 -2 -6 -4 417.57 15.83
 -2 -6 -4 387.11 14.27
 2 6 4 398.08 14.41
 2 6 4 405.87 13.79
 2 6 5 2.85 3.29
 -2 -6 -5 3.02 4.53
 -2 -6 -5 17.89 5.52
 2 6 5 -5.04 3.42
 2 6 5 0.92 3.79
 2 6 5 4.31 3.03
 -2 -6 -5 7.95 3.09
 -2 -6 -5 4.15 3.17
 2 6 5 7.42 4.31
 -2 -6 -5 8.51 4.31
 -2 -6 -6 399.99 15.38
 -2 -6 -6 369.11 17.27
 2 6 6 382.49 16.95
 2 6 6 375.07 15.12
 2 6 6 378.8 13.89
 2 6 6 385.84 17.2
 -2 -6 -6 357.44 17.26
 -2 -6 -7 132.16 11.28
 2 6 7 115.03 9.35
 -2 -6 -7 111.25 11.1
 2 6 7 107.31 8.81
 2 6 7 105.34 9.65
 -2 -6 -7 131.91 9.73
 -2 -6 -7 117.07 9.84
 2 6 7 119.08 10.71
 2 6 8 534.13 21.12
 2 6 8 551.56 20.07
 2 6 8 549.01 20.71
 -2 -6 -8 572.89 22.37
 2 6 8 553.19 22.26
 -2 -6 -8 552.28 20.35
 -2 -6 -8 582.39 24.21
 -2 -6 -8 537.57 20.84
 -2 -6 -9 -7.73 6.33
 2 6 9 7.89 4.68
 -2 -6 -9 1.18 5.04
 -2 -6 -9 -1.02 6.2
 2 6 9 -3.91 5.15
 2 6 9 -1.26 5.17
 -2 -6 -9 0.23 5.18
 2 6 9 9.93 6.87
 -2 -6 -10 117.38 13.4
 -2 -6 -10 98.41 10.6
 -2 -6 -10 100.03 11.4
 2 6 10 109.12 10.93
 -2 -6 -10 106.89 10.92
 2 6 10 112.35 12.04
 2 6 10 101.78 11.52
 2 6 10 104.64 10.8
 -2 -6 -11 161.06 13.81
 2 6 11 170.09 13.44
 2 6 11 155.92 14.4
 2 6 11 162.64 13.97
 -2 -6 -11 163.15 16.05
 2 6 11 155.44 13.32
 -2 -6 -11 140.55 13.64
 -2 -6 -12 184.94 16.91
 2 6 12 179.19 15.99
 2 6 12 198.37 15.82
 -2 -6 -12 175.68 15.17
 2 6 13 11.5 8.2
 2 8 0 837.87 25.65
 2 8 0 799.76 23.91
 -2 -8 0 829.6 28.33
 2 8 1 40 6.68
 2 8 1 33.31 6.38
 2 8 1 34.41 6.77
 -2 -8 -1 29.45 7.9
 2 8 2 1300.04 33.34
 -2 -8 -2 1269.32 30.62
 2 8 2 1317.95 29.91
 -2 -8 -2 1253.89 33.83
 2 8 3 382.65 18.8
 -2 -8 -3 357.88 17.31
 -2 -8 -3 370.93 18.84
 2 8 3 373.5 17.03
 2 8 3 387.9 16.42
 -2 -8 -4 39.81 7.49
 -2 -8 -4 23.01 7.62
 2 8 4 23.47 6.08
 -2 -8 -4 31.16 7.61
 2 8 4 36.17 6.44
 2 8 4 26.48 5.46
 -2 -8 -4 21.26 5.22
 2 8 4 28.72 6.58
 -2 -8 -5 47.95 8.52
 -2 -8 -5 51.71 9.01
 -2 -8 -5 36.12 6.5
 2 8 5 45.77 7.93
 2 8 5 51.15 6.47
 -2 -8 -5 39.28 7.47
 2 8 5 40.82 6.87
 2 8 5 49.77 8.15
 -2 -8 -6 4.6 6.96
 -2 -8 -6 9.63 7.31
 2 8 6 3.35 5.44
 2 8 6 10.7 5.62
 -2 -8 -7 54.44 9.92
 -2 -8 -7 50.66 9.85
 2 8 7 60.24 9.18
 2 8 7 64.08 9.76
 -2 -8 -8 491.28 24.68
 2 8 8 533.54 24.14
 2 8 8 527.68 24.4
 -2 -8 -8 512.68 24.21
 -2 -8 -9 36.36 8.71
 -2 -8 -9 34.45 9.21
 2 8 9 57.73 9.95
 2 8 9 32.26 8.59
 -2 -8 -10 844.71 32.05
 2 8 10 828.86 31.35
 2 8 10 827.02 32.58
 -2 -8 -10 839.53 34.41
 2 8 11 -3.39 6.93
 -2 -8 -11 11.55 8.69
 -2 -8 -11 1.8 7.33
 2 8 11 7.74 7.69
 -2 -8 -12 320.05 21.28
 2 8 12 288.63 19.88
 2 8 12 334.52 22.74
 -2 -8 -12 316.07 23.76
 -2 -8 -13 5.81 8.87
 2 8 13 -10.51 8.49
 -2 -10 -5 242.89 18.8
 2 10 5 257.31 18.42
 -2 -10 -6 160.85 15.94
 -2 -10 -6 155.29 16.18
 2 10 6 189.3 16.07
 2 10 7 28.77 9.68
 -2 -10 -7 33.62 9.86
 -2 -10 -7 32.19 9.86
 2 10 8 210.44 17.84
 2 10 8 215.23 17.44
 -2 -10 -8 212.2 18.68
 -2 -10 -8 173.11 18.02
 -2 -10 -9 23.46 11.22
 2 10 9 -11.6 8.5
 -2 -10 -9 -9.04 9.74
 2 10 9 11.62 7.8
 2 10 10 314.43 22.29
 -2 -10 -10 262.73 22.43
 2 10 10 319.31 22.87
 -2 -10 -10 321.6 23.69
 2 10 11 -17.03 8.87
 -2 -10 -11 -5.36 10.31
 2 10 11 4.53 9.02
 2 10 12 126.61 15.86
 3 -1 -16 357.97 22.91
 3 -1 -16 328.08 22.93
 -3 1 16 337.25 23.74
 -3 1 16 305.98 23.07
 3 -1 -16 385.08 22.26
 -3 1 15 72.59 12.34
 -3 1 15 80.52 12.7
 3 -1 -15 93.37 11.74
 3 -1 -15 77.11 11.58
 3 -1 -15 73.11 12.08
 -3 1 15 78.79 13.01
 3 1 -14 431.68 22.9
 3 -1 -14 455.11 24.38
 -3 -1 14 487.98 27.23
 -3 1 14 435.44 24.39
 -3 -1 14 375.01 21.78
 -3 -1 14 435.06 23.95
 -3 1 14 437.58 24.25
 3 1 -14 425.15 22.22
 3 -1 -14 430 21.89
 -3 1 14 460.94 23.94
 3 1 -14 422.29 22.06
 3 -1 -14 418.73 22.97
 -3 -1 13 20.21 7.35
 -3 -1 13 14.19 7.11
 3 -1 -13 18.8 6.89
 -3 1 13 14.28 6.97
 3 1 -13 22.9 7.22
 3 -1 -13 11.92 7.76
 3 -1 -13 0.65 6.6
 -3 1 13 15.24 7.56
 -3 1 13 24.46 8.94
 -3 -1 13 23.96 9.35
 3 1 -13 10.07 6.36
 3 1 -13 10.81 6.96
 -3 -1 12 53.57 8.84
 3 -1 -12 67.21 8.62
 -3 1 12 54.89 9.43
 3 1 -12 58.48 9
 3 1 -12 69.15 8.96
 -3 1 12 58.01 7.91
 3 -1 -12 64.75 10.06
 -3 1 12 55.49 9.26
 -3 1 12 62.1 10.14
 -3 -1 12 42.8 8.88
 -3 -1 12 70.25 10.19
 3 1 -12 68.05 8.99
 3 -1 -12 49.78 8.08
 3 -1 -12 64.97 9.01
 3 -1 -11 8.27 4.92
 -3 -1 11 3.49 5.29
 -3 -1 11 3.16 5.04
 -3 1 11 0.86 5.01
 3 1 -11 1.74 5.43
 3 -1 -11 -2.07 5.89
 3 1 -11 5.3 4.43
 3 -1 -11 -1.86 5.58
 -3 1 11 0.26 4.79
 3 1 -11 3.31 3.91
 3 -1 -11 -3.76 5.14
 -3 1 11 8.12 6.75
 -3 1 11 6.42 4.73
 -3 -1 11 10.53 5.81
 -3 -1 11 2.6 6.22
 3 1 -11 13.04 5.62
 -3 -1 10 70.75 7.92
 3 1 -10 60.19 6.73
 -3 1 10 59.25 8.01
 3 -1 -10 65.4 8.31
 3 1 -10 62.35 7.5
 3 -1 -10 68.24 8.66
 -3 -1 10 61.38 8.41
 -3 -1 10 63.34 8.73
 -3 1 10 69.27 8.28
 3 -1 -10 71.3 7.65
 3 1 -10 76.07 8.67
 3 -1 -10 72.96 8.17
 -3 1 10 65.16 8.73
 -3 1 10 55.71 6.95
 3 1 -10 60.01 7.64
 -3 -1 10 57.55 7.78
 -3 -1 9 49.02 6.69
 3 1 -9 49.81 6.57
 3 1 -9 42.46 5.88
 -3 -1 9 48.49 6.79
 3 -1 -9 56.24 6.62
 3 -1 -9 53.99 7.49
 3 -1 -9 53.16 7.4
 -3 -1 9 47.85 7.48
 3 1 -9 52.58 6.01
 3 1 -9 42.34 6.45
 -3 1 9 50.92 7.72
 -3 -1 9 58.73 7.87
 3 -1 -9 52.07 6.57
 -3 1 9 54.47 7.37
 -3 1 9 41.12 6.25
 -3 1 9 47.75 6.27
 -3 -1 8 5351.19 56.27
 3 -1 -8 5521.5 59.05
 -3 -1 8 5366.86 59.45
 -3 1 8 5470.3 56.2
 3 1 -8 5210.59 49.82
 -3 1 8 5131.95 52.62
 3 -1 -8 5300.22 43.41
 3 1 -8 5338.01 55.64
 -3 1 8 5527.09 58.76
 3 1 -8 5408.65 56.49
 3 -1 -8 5370.33 54.38
 -3 -1 8 5215.22 56.07
 3 1 -8 5269.03 44.22
 -3 1 8 5582.02 59.31
 -3 -1 8 5323.51 45.27
 3 1 -8 5220.59 54.67
 -3 1 8 5397.33 45.67
 3 -1 -8 5400.51 52.28
 -3 -1 8 5569.77 55.45
 3 -1 -8 5593.63 58.76
 -3 -1 7 32.04 5.19
 3 1 -7 23.16 3.35
 -3 1 7 33.82 5.4
 3 -1 -7 23.34 4.88
 3 1 -7 27.67 4.83
 3 1 -7 31.25 5.01
 3 -1 -7 26.98 5.47
 3 -1 -7 27.71 5.36
 3 1 -7 21.42 4
 3 -1 -7 23.29 5.55
 -3 -1 7 27.08 5.55
 -3 1 7 30.74 5.03
 3 -1 -7 30.85 3.95
 -3 -1 7 23.92 3.86
 -3 -1 7 33.5 5.25
 -3 1 7 28.62 4.73
 -3 -1 7 28.9 2.97
 -3 1 7 25.45 5.26
 -3 -1 7 24.54 3.14
 3 1 -7 30.31 4.97
 -3 -1 7 27.89 4.73
 3 1 -6 3427.2 29.05
 -3 -1 6 3480.97 38.09
 3 1 -6 3397.81 37.73
 3 -1 -6 3356.25 37.08
 3 -1 -6 3451.04 40.77
 3 1 -6 3640.95 38.89
 -3 -1 6 3457.39 40.73
 -3 -1 6 3289.61 25.42
 -3 1 6 3321.9 38.37
 3 1 -6 3473.61 36.13
 -3 1 6 3188.27 39.94
 3 1 -6 3461.53 39.55
 3 -1 -6 3365.75 37.9
 -3 -1 6 3396.07 38.28
 3 -1 -6 3373.8 40.74
 -3 1 6 3311.08 37.25
 -3 -1 6 3492.26 38.95
 -3 1 6 3415.56 40.86
 -3 -1 6 3333.88 30.14
 -3 -1 6 3425.25 27.94
 3 1 -5 2145.09 20.38
 3 -1 -5 2062.49 27.45
 3 1 -5 2062.79 26.88
 -3 -1 5 2092.59 29.43
 -3 1 5 1953.65 27.18
 3 1 -5 2081.91 26.45
 -3 -1 5 2098.22 19.77
 -3 -1 5 2041.02 27.3
 3 1 -5 2065.01 28.31
 3 -1 -5 2063.63 29.7
 3 -1 -5 1973.13 27.09
 -3 1 5 2086.15 29.7
 -3 1 5 2035.74 27.29
 -3 1 5 1966.29 28.96
 3 1 -5 2072.68 26.85
 -3 -1 5 2085.38 27.34
 3 -1 -5 2023.55 29.53
 -3 1 4 590.82 14.94
 3 1 -4 547.64 12.53
 3 -1 -4 552.76 14.35
 -3 -1 4 558.4 12.93
 -3 -1 4 569.26 14.09
 -3 -1 4 556.47 10.22
 3 1 -4 556.78 12.71
 3 -1 -4 580.3 14.57
 -3 -1 4 564.14 12.89
 3 1 -4 553.05 13.42
 3 1 -4 581.01 13.2
 -3 1 4 586.54 14.47
 3 1 -3 705.34 12.73
 -3 -1 3 692.27 11.33
 -3 -1 3 704.57 14.24
 3 1 -3 715.64 13.68
 3 1 -3 719 14
 -3 -1 3 695.12 12.65
 3 1 -2 6.8 1.64
 3 -3 -17 6.93 8.16
 -3 3 17 6.66 9.39
 3 -3 -16 374.51 25.47
 -3 3 16 326.11 23.86
 -3 3 16 351.35 24.41
 3 -3 -16 371.31 25.48
 -3 3 15 53.7 10.22
 3 -3 -15 47.32 9.69
 -3 3 15 54.65 12.26
 -3 3 15 59.19 11.48
 3 -3 -15 40.76 10.59
 3 -3 -15 74.32 13.29
 3 -3 -14 252.46 19.42
 3 -3 -14 239.19 18.84
 -3 3 14 221.45 17.99
 -3 3 14 213.33 17.96
 -3 3 14 240.36 17.27
 3 -3 -14 231.07 17.26
 -3 3 13 2.5 5.76
 -3 3 13 3.84 7.94
 3 -3 -13 1.3 6
 -3 3 13 1.29 6.86
 3 -3 -13 -1.6 7.31
 -3 3 13 11.3 6.95
 3 -3 -13 2.84 7.53
 3 -3 -13 19.11 7.64
 3 -3 -12 26.19 6.78
 -3 -3 12 24.41 7.01
 3 -3 -12 25.71 7.51
 3 -3 -12 23.59 5.75
 -3 3 12 26.64 11.26
 -3 -3 12 21.5 9.32
 3 -3 -12 18.38 8.26
 3 3 -12 17.67 5.69
 3 3 -12 25.34 7.36
 -3 3 12 18.11 7.69
 3 3 -12 24.81 6.28
 -3 -3 11 7.04 6.09
 3 -3 -11 0.41 4.84
 3 -3 -11 -10.54 6.6
 3 -3 -11 -6.47 5.79
 -3 3 11 -3.03 5.83
 -3 3 11 -0.61 4.88
 -3 -3 11 4.33 6.58
 3 3 -11 -0.16 4.48
 -3 3 11 -0.92 5.05
 -3 3 11 6.4 5.19
 3 3 -11 2.79 4.93
 3 -3 -11 -3.93 6.08
 3 3 -11 -1.54 4.63
 3 -3 -10 496.88 20.28
 3 -3 -10 537.2 22.15
 3 -3 -10 549.44 22.37
 3 3 -10 482.41 18.75
 -3 -3 10 449.01 21.79
 -3 3 10 503.09 19.15
 3 3 -10 507.59 20.55
 3 -3 -10 537.68 19.45
 -3 -3 10 490.05 19.57
 -3 3 10 552.03 21.87
 -3 3 10 526.73 21.87
 -3 -3 10 497.39 21.73
 -3 3 10 530.7 21.25
 3 3 -10 534.91 19.62
 -3 -3 9 13.74 5.2
 -3 -3 9 9.86 5.27
 3 -3 -9 10.16 4.14
 3 -3 -9 17.71 5.91
 3 -3 -9 15.74 5.69
 -3 3 9 17.82 5.83
 3 3 -9 13.22 4.53
 -3 -3 9 22.92 6.65
 3 3 -9 3.87 3.77
 3 -3 -9 15.25 5.35
 -3 3 9 11 4.18
 -3 -3 9 11.42 4.99
 3 3 -9 13.01 4.71
 3 3 -9 12.77 4.67
 -3 3 9 9.37 4.96
 -3 3 9 10.44 4.98
 -3 -3 8 388.67 17.44
 3 -3 -8 388.15 16.52
 3 -3 -8 409.2 17.52
 3 3 -8 399.35 15.79
 -3 -3 8 439.68 18.84
 3 -3 -8 405.29 17.52
 -3 3 8 425.54 15.59
 -3 -3 8 387.3 15.27
 3 3 -8 397.15 16.35
 -3 -3 8 417.73 15.76
 3 3 -8 404.73 15.02
 -3 3 8 401.26 17.17
 -3 3 8 410.65 17.07
 -3 3 8 411.63 17.59
 3 3 -8 392.69 12.42
 3 3 -8 400.29 14.75
 3 3 -7 61.7 5.38
 -3 -3 7 60.82 7.44
 3 -3 -7 71.36 7.51
 -3 -3 7 61.86 6.13
 -3 3 7 72.95 6.52
 3 -3 -7 65.67 7.22
 3 3 -7 68.06 6.72
 -3 3 7 78.8 7.69
 3 -3 -7 57.46 7
 3 3 -7 73.53 7.09
 -3 -3 7 78.8 8.35
 -3 -3 7 75.88 6.87
 3 3 -7 76.21 5.6
 -3 3 7 71.18 7.77
 3 3 -7 87.03 6.86
 3 3 -7 69.14 6.02
 -3 3 7 75.73 7.4
 -3 -3 7 70.03 6.36
 -3 -3 6 2101.6 35.22
 3 -3 -6 1994.28 34.42
 3 -3 -6 1978.04 34.28
 3 3 -6 1941.26 27.4
 -3 -3 6 2008.73 33.85
 -3 3 6 1922.7 28.6
 3 3 -6 2022.7 32.07
 -3 3 6 1939.03 33.03
 3 -3 -6 2054.38 34.45
 -3 -3 6 1932.15 28.12
 3 3 -6 2092.73 32.19
 -3 -3 6 2027.85 28.66
 3 3 -6 2041.43 27.17
 3 3 -6 1978.42 27.55
 -3 3 6 2096.9 34.98
 -3 3 6 2055.04 34.17
 -3 -3 6 1991.56 30.08
 3 3 -6 1942.77 27.34
 -3 -3 5 74.2 7.01
 3 3 -5 62.99 5.93
 3 3 -5 60.81 5.18
 3 3 -5 68.89 6.08
 -3 -3 5 73.4 5.55
 3 3 -5 65.33 4.78
 -3 -3 5 71.58 5.53
 3 3 -5 69.6 5.44
 3 3 -5 71.25 5.01
 -3 -3 5 75.7 7.24
 -3 -3 5 78.61 6.2
 -3 -3 4 8.17 2.82
 -3 -3 4 9.24 1.84
 3 3 -4 6.34 1.7
 3 3 -4 7.01 2.89
 -3 -3 4 9.49 3.19
 3 3 -4 9.35 2.7
 -3 -3 4 5.39 1.81
 3 3 -4 4.8 2.15
 3 3 -4 8.98 2.32
 -3 -3 4 7.5 2.8
 3 3 -3 1113 20.36
 3 3 -3 1120.79 18.35
 3 3 -3 1111.78 18.82
 3 3 -3 1095.38 18.94
 -3 -3 3 1118.14 19.21
 -3 -3 3 1123.12 15.75
 -3 -3 2 367.03 9.74
 -3 -3 2 367.54 9.81
 3 3 -2 366.53 11.02
 3 3 -2 345.41 9.07
 3 3 -2 361.92 10.62
 3 3 -2 360.81 10.65
 3 3 -2 372.78 9.49
 -3 -3 1 4.37 1.96
 3 3 -1 5.82 2.13
 3 3 -1 12.23 2.82
 -3 -3 1 4.96 2.01
 3 3 -1 7.96 2.71
 3 3 -1 13.82 3.03
 -3 -3 1 8.19 2.67
 3 3 0 1300.43 19.68
 -3 -3 0 1292.11 20.03
 3 3 0 1291.37 19.46
 -3 -3 0 1286.13 19.84
 3 3 0 1278.57 17.87
 3 3 0 1296.04 19.4
 -3 -3 0 1217.84 16.42
 3 3 1 304.75 9.38
 3 3 1 295.16 8.83
 -3 -3 -1 300.32 10.25
 3 3 1 296.82 9.88
 3 3 1 286.79 9.27
 -3 -3 -1 277.01 8.97
 -3 -3 -1 308.75 9.9
 3 3 2 1963.17 26.36
 -3 -3 -2 1992.16 27.31
 3 3 2 1929 24.85
 3 3 2 1948.33 23.82
 -3 -3 -2 1883.45 24.25
 3 3 2 1897.81 23.19
 -3 -3 -2 1836.47 25.42
 -3 -3 -3 16.29 3.57
 -3 -3 -3 9.57 2.86
 3 3 3 14.89 3.09
 3 3 3 20.78 3.44
 -3 -3 -3 12.69 2.51
 3 3 3 13.55 2.72
 3 3 3 15.28 2.45
 3 3 4 273.13 11.18
 3 3 4 262.95 10.65
 3 3 4 252.56 9.68
 -3 -3 -4 263.51 10.1
 -3 -3 -4 260.23 10.82
 3 3 4 264.98 9
 -3 -3 -4 261.58 11.42
 -3 -3 -5 55.64 6.43
 3 3 5 59.24 5.84
 3 3 5 60.11 5.68
 -3 -3 -5 61.23 6.02
 3 3 5 60.39 6.16
 -3 -3 -6 1222.08 25.56
 3 3 6 1272.15 27.11
 -3 -3 -6 1307.56 28.47
 -3 5 17 10.59 9.83
 3 -5 -16 374.86 25.81
 -3 5 16 390.86 25.44
 -3 5 16 418.29 27.77
 3 -5 -15 0.5 9.71
 3 -5 -15 24.08 11.45
 -3 5 15 20.65 8.93
 -3 5 15 27.19 10.62
 3 -5 -15 19.06 8.44
 -3 5 15 14.08 7.74
 3 -5 -14 327.24 22.98
 3 -5 -14 328.4 22.73
 -3 5 14 317.45 21.87
 -3 5 14 315.93 21.83
 -3 5 14 303.74 21.86
 -3 5 13 102.36 12.59
 -3 5 13 76.77 12.35
 -3 5 13 96.44 12.64
 3 -5 -13 92.57 12.97
 3 -5 -13 93 13.05
 3 -5 -12 7.53 6.44
 3 -5 -12 15.78 8.15
 3 -5 -12 14.84 8.37
 -3 5 12 8.9 8.22
 -3 5 12 12.99 7.11
 -3 5 12 16.15 7.83
 3 -5 -11 161.22 14.52
 3 -5 -11 153.56 14.39
 -3 5 11 163.79 14.14
 3 -5 -11 164.98 14.56
 -3 5 11 151.49 13.58
 -3 5 11 166.65 14.56
 3 -5 -10 34.12 7.23
 3 -5 -10 39.25 6.63
 3 -5 -10 48.38 7.55
 -3 5 10 33.83 7.77
 -3 5 10 69.33 11.99
 -3 5 10 60.59 10.07
 -3 -5 9 29.87 8.18
 3 -5 -9 17.86 6.2
 3 5 -9 36.97 7.04
 3 -5 -9 30.25 8.14
 3 5 -9 17.14 5.5
 3 5 -9 16.74 4.77
 -3 5 9 17.06 6.27
 -3 5 9 28.83 7.3
 -3 -5 8 1664.33 40.61
 3 5 -8 1625.53 35.07
 3 5 -8 1730.61 35.1
 3 5 -8 1702.53 31.16
 -3 -5 7 103.86 10.43
 -3 -5 7 97.77 10.68
 3 5 -7 95.69 9.01
 3 5 -7 95.66 8.26
 3 5 -7 96.3 7.73
 -3 -5 6 1343.49 33.24
 -3 -5 6 1427.51 32.49
 3 5 -6 1522.34 31.69
 3 5 -6 1428.09 28.38
 3 5 -6 1492.51 28.48
 3 5 -6 1313.3 27.77
 -3 -5 6 1329.32 30.37
 -3 -5 5 74.79 8.62
 -3 -5 5 81.07 8
 3 5 -5 74.58 7.31
 3 5 -5 75.8 6.54
 3 5 -5 66.8 6.52
 3 5 -5 84.23 7.36
 -3 -5 5 71.9 7.64
 -3 -5 4 670.13 21.34
 -3 -5 4 662.96 20.42
 -3 -5 4 694.08 19.58
 3 5 -4 670.29 19.26
 3 5 -4 657.89 16.61
 3 5 -4 663.14 18.26
 3 5 -4 664.11 18.87
 -3 -5 3 98.85 7
 3 5 -3 92.1 6.59
 -3 -5 3 94.66 8.28
 3 5 -3 95.52 7.26
 3 5 -3 101.34 6.24
 3 5 -3 96.06 7.11
 -3 -5 3 90.67 7.7
 3 5 -3 102.24 7.68
 -3 -5 2 7.75 3.63
 -3 -5 2 8.01 2.15
 3 5 -2 5.83 2.49
 -3 -5 2 6.69 2.64
 3 5 -2 4.76 3.04
 3 5 -2 6.47 2.28
 3 5 -2 7 3.08
 3 5 -2 11.19 3.53
 -3 -5 2 10.49 4.25
 3 5 -1 15.69 3.94
 3 5 -1 17.4 3.61
 3 5 -1 20.83 3.89
 -3 -5 1 13.6 3.84
 -3 -5 1 17.48 2.75
 3 5 -1 18.37 4.26
 3 5 -1 17.48 2.48
 -3 -5 1 26.26 5.05
 -3 -5 0 605.37 14.32
 -3 -5 0 601.08 16
 -3 -5 0 606.64 17.58
 3 5 0 666.11 17.81
 3 5 0 624.87 15.18
 3 5 0 601.72 16.49
 3 5 0 633.73 17.21
 3 5 0 632.68 14.42
 -3 -5 -1 10.46 3.06
 -3 -5 -1 8.43 2.87
 -3 -5 -1 13.96 4.06
 -3 -5 -1 12.92 3.83
 3 5 1 8.08 3.04
 3 5 1 8.66 3.26
 3 5 1 4.86 2.29
 3 5 1 5.53 2.83
 3 5 1 5.41 2.69
 -3 -5 -2 1744.81 23.49
 -3 -5 -2 1785.92 31.33
 3 5 2 1741.99 29.79
 3 5 2 1716.99 27.63
 3 5 2 1631.33 21.31
 -3 -5 -2 1682.41 27.73
 3 5 2 1719.1 26.87
 3 5 2 1748.58 27.2
 -3 -5 -2 1706.21 28.19
 -3 -5 -3 100.77 5.69
 -3 -5 -3 100.33 8.49
 3 5 3 102.21 8
 3 5 3 99.06 6.95
 3 5 3 90.89 6.87
 3 5 3 100.55 7.23
 -3 -5 -3 88.36 5.56
 -3 -5 -3 96.88 7.12
 -3 -5 -3 99.51 7.97
 3 5 3 92.94 5.58
 -3 -5 -4 1738.76 32.61
 3 5 4 1703.59 30.21
 3 5 4 1669.3 31.11
 3 5 4 1652.48 26.01
 3 5 4 1727.16 25.17
 -3 -5 -4 1729.04 25.49
 -3 -5 -4 1689.82 28
 3 5 4 1657.8 26.91
 -3 -5 -4 1680.61 31.83
 -3 -5 -5 128.41 9.77
 3 5 5 130.59 9.44
 3 5 5 131.51 9.37
 -3 -5 -5 128.18 9.91
 3 5 5 117.42 7.76
 3 5 5 137.26 8.2
 -3 -5 -5 121.12 7.82
 3 5 5 131.01 8.04
 3 5 5 121.21 7.27
 -3 -5 -5 115.93 7.73
 -3 -5 -5 105.24 7.56
 3 5 6 1115.18 27.01
 -3 -5 -6 1073.21 24.24
 -3 -5 -6 1167.22 28.38
 3 5 6 1144.86 24.81
 3 5 6 1093.05 21.93
 3 5 6 1129.87 27.68
 -3 -5 -6 1111.2 29.03
 -3 -5 -7 43.84 7.38
 -3 -5 -7 35.85 6.68
 3 5 7 35.5 6.21
 -3 -5 -7 35.19 5.85
 3 5 7 40.75 6.84
 3 5 7 39.28 6.18
 -3 -5 -8 3.43 5.78
 -3 -5 -8 5.49 4.71
 3 5 8 4.64 4.35
 -3 -5 -8 7.99 4.71
 3 5 8 13.06 5.37
 3 5 8 8.81 4.81
 3 5 9 12.49 5.57
 -3 -5 -9 9.99 6.66
 -3 -5 -9 8.16 4.81
 3 5 9 9.01 4.77
 3 5 9 15.25 6.25
 3 5 10 217.4 14.17
 3 5 10 225.3 14.76
 3 5 10 221.64 15.4
 -3 -5 -10 214.26 14.82
 -3 -5 -10 225.61 16.51
 -3 -7 5 22.36 7.35
 3 7 -5 22.72 5.39
 3 7 -5 22.62 5.64
 3 7 -4 648.5 21.29
 3 7 -4 651.06 21.39
 3 7 -4 719.1 23.14
 -3 -7 4 693.51 25.4
 -3 -7 4 674.61 25.12
 -3 -7 3 125.91 10.88
 -3 -7 3 121.68 11.42
 3 7 -3 109.28 8.97
 3 7 -3 113.68 9.54
 3 7 -3 133.74 10.45
 -3 -7 2 308.17 16
 -3 -7 2 338.54 17.27
 3 7 -2 321.2 14.68
 3 7 -2 303.54 13.81
 3 7 -2 299.47 14.24
 3 7 -2 329.26 15.46
 -3 -7 1 7.42 5.05
 3 7 -1 5.01 4.02
 3 7 -1 12.37 4.09
 3 7 -1 10.92 4.23
 3 7 -1 6.2 4.24
 -3 -7 1 11.68 5.13
 -3 -7 0 118.5 9.48
 3 7 0 122.14 9.72
 3 7 0 114.23 7.86
 3 7 0 111.84 8.69
 3 7 0 112.12 9.48
 -3 -7 0 129.04 10.99
 -3 -7 -1 163.2 10.11
 -3 -7 -1 151.15 11.47
 3 7 1 149.35 10.85
 3 7 1 159.61 9.49
 3 7 1 172.92 10.87
 3 7 1 150.59 10.34
 -3 -7 -1 187.2 12.9
 -3 -7 -2 1333.74 29.07
 3 7 2 1324.44 28.21
 -3 -7 -2 1376.94 32.89
 3 7 2 1357.28 28.19
 3 7 2 1377.53 31.63
 3 7 2 1373.03 29.72
 -3 -7 -2 1290.2 29.33
 -3 -7 -2 1344.61 32.04
 -3 -7 -3 122 9.91
 -3 -7 -3 105.96 10.13
 3 7 3 100.89 9.46
 3 7 3 117.58 9.19
 3 7 3 110.92 8.54
 -3 -7 -3 103.73 9.11
 3 7 3 107.14 8.73
 -3 -7 -3 113.88 10.53
 3 7 4 1555.54 29.99
 -3 -7 -4 1573.64 33.43
 -3 -7 -4 1560.91 36.46
 3 7 4 1531.92 34.67
 -3 -7 -4 1485.77 31.14
 3 7 4 1577.37 31.43
 3 7 4 1568.69 32.97
 -3 -7 -4 1575.75 35
 -3 -7 -5 359.37 18.38
 3 7 5 340.2 16.99
 3 7 5 345.48 14.23
 3 7 5 334.43 14.6
 -3 -7 -5 350.07 15.38
 -3 -7 -5 354.96 15.97
 3 7 5 357.81 16.69
 -3 -7 -5 345.78 17.58
 -3 -7 -6 881.29 28.74
 3 7 6 846.85 27.07
 3 7 6 851.87 26.58
 -3 -7 -6 812.17 27.68
 -3 -7 -7 34.86 7.97
 -3 -7 -7 31.31 7.35
 3 7 7 32.82 7.35
 3 7 7 31.84 7.34
 -3 -7 -8 156.13 13.7
 -3 -7 -8 140.24 13.46
 3 7 8 156.26 12.96
 3 7 8 153.37 13.08
 -3 -7 -9 8.33 7.61
 3 7 9 2.52 6.31
 3 7 9 2.92 5.95
 -3 -7 -9 -4.62 6.78
 -3 -7 -10 -5.58 7.03
 3 7 10 11.67 6.37
 -3 -7 -10 16.08 8.51
 3 7 10 18.87 7.91
 -3 -7 -11 23.62 8.95
 3 7 11 44.78 8.79
 3 7 11 26.81 8.84
 3 9 -1 133.74 11.41
 3 9 -1 153.28 12.44
 -3 -9 1 148.93 14.29
 3 9 0 19.96 5.82
 3 9 0 21.71 6.66
 -3 -9 0 33.54 8.93
 -3 -9 -1 62.56 9.97
 3 9 1 55.59 8.25
 3 9 1 62.92 8.42
 3 9 1 73.42 8.61
 -3 -9 -1 53.35 10.11
 -3 -9 -2 605.67 25.96
 3 9 2 620.99 25.02
 3 9 2 607.19 22.24
 3 9 2 619.11 23.7
 -3 -9 -2 622.95 26.2
 -3 -9 -3 104.4 12.29
 3 9 3 107.59 11.67
 3 9 3 102.7 10.23
 3 9 3 110.8 10.13
 -3 -9 -3 104.34 10.41
 -3 -9 -3 108.99 12.21
 -3 -9 -4 57.28 9.72
 -3 -9 -4 44.64 9.34
 -3 -9 -4 42.8 7.97
 3 9 4 61.84 9.59
 3 9 4 46.06 7.65
 3 9 4 54.36 8.48
 -3 -9 -4 52.23 9.78
 3 9 4 49.14 7.41
 -3 -9 -5 36.93 7.81
 -3 -9 -5 42.28 9.8
 3 9 5 49.58 8.66
 3 9 5 52.47 8.75
 3 9 5 58.72 8.6
 -3 -9 -5 50.3 8.21
 -3 -9 -6 93.13 12.35
 -3 -9 -6 82.84 12.33
 3 9 6 94.63 12
 3 9 6 94.7 10.95
 -3 -9 -7 302.64 20.46
 3 9 7 322.19 20.2
 3 9 7 320.47 19.39
 -3 -9 -7 347.65 21.63
 -3 -9 -8 288.87 20.34
 3 9 8 287.46 19.46
 3 9 8 284.31 19.03
 -3 -9 -8 284.64 20.75
 -3 -9 -9 28.17 11.09
 -3 -9 -9 47.02 10.78
 3 9 9 28.18 8.82
 3 9 9 33.7 8.62
 -3 -9 -10 22.34 11.04
 -3 -9 -10 10.88 8.26
 3 9 10 -11.37 7.89
 3 9 10 6.02 8.53
 -3 -9 -11 54.9 12.32
 -3 -9 -11 56.84 12.42
 3 9 11 55.16 11.53
 3 9 11 68.37 12.32
 3 9 12 80.98 12.88
 3 9 12 71.77 12.97
 -3 -11 -5 4.54 8.91
 3 11 5 8.82 8.5
 -3 -11 -6 206.47 19.82
 3 11 6 210.54 18.3
 -3 -11 -7 0.11 9.52
 3 11 7 24.11 9.3
 -3 -11 -8 5.05 9.25
 -3 -11 -8 6.01 10.43
 3 11 8 0.84 7.47
 -3 -11 -9 13.08 10.92
 3 11 9 18.75 9.45
 3 11 10 33.06 11.2
 -4 0 17 -1.68 8.36
 -4 0 16 6.02 7.7
 4 0 -16 12.47 9.16
 -4 0 16 19.78 11.33
 4 0 -16 2.04 7.64
 4 0 -16 15.16 7.43
 -4 0 16 8.84 8.22
 -4 0 15 -2.02 7.01
 4 0 -15 -10.12 7.77
 4 0 -15 6.83 6.36
 -4 0 15 12.5 9.41
 4 0 -15 -0.78 7.51
 -4 0 15 2.37 7.48
 -4 0 14 131.06 14.99
 4 0 -14 115.12 13.42
 4 0 -14 112.25 12.9
 4 0 -14 112.95 12.38
 -4 0 14 123.31 13.59
 -4 0 14 123.1 14.08
 4 0 -13 -3.61 6.06
 -4 0 13 -0.9 6.58
 4 0 -13 -3.93 6.72
 4 0 -13 8.69 6.56
 -4 0 13 3.16 7.12
 -4 0 13 5.37 7.49
 -4 0 12 208.27 14.99
 4 0 -12 226.62 15.66
 -4 0 12 221.55 15.86
 4 0 -12 220.78 14.74
 -4 0 12 204.87 15.45
 4 0 -12 225.15 15.29
 -4 0 11 7.36 6.05
 4 0 -11 -1.37 6.05
 4 0 -11 12.35 5.69
 4 0 -11 -1.21 4.91
 -4 0 11 4.22 5.55
 -4 0 11 -0.5 6.15
 -4 0 10 1661.85 32.12
 4 0 -10 1738.58 37.02
 -4 0 10 1621.08 36.31
 4 0 -10 1627.3 29.73
 4 0 -10 1588.42 34.61
 -4 0 10 1644.61 36.29
 -4 0 10 1628.25 36.23
 -4 0 10 1587.26 31.06
 4 0 -10 1545.48 35.04
 4 0 -9 -1.08 3.83
 -4 0 9 -3.9 3.73
 4 0 -9 -2.22 3.04
 -4 0 9 0.63 4.27
 4 0 -9 3.3 4.5
 4 0 -9 7.31 4.8
 -4 0 9 -1.09 4.84
 4 0 -9 -2.66 2.96
 -4 0 9 -0.83 3.51
 -4 0 9 7.18 4.91
 4 0 -8 137.93 9.63
 -4 0 8 133.35 8.19
 4 0 -8 140.71 9.88
 4 0 -8 148.21 8.29
 -4 0 8 137.62 9.78
 4 0 -8 132.21 7.92
 4 0 -8 150.26 9.89
 -4 0 8 136.25 9.8
 -4 0 8 149.52 10.08
 4 0 -7 1.81 2.33
 -4 0 7 1.49 3.11
 4 0 -7 0 3.67
 -4 0 7 3.08 2.93
 4 0 -7 -1.39 2.56
 4 0 -7 -1.22 3.02
 4 0 -7 1.62 2.88
 -4 0 7 -1.02 3.35
 -4 0 7 2.79 2.57
 4 0 -6 13.65 3.24
 -4 0 6 14.77 3.58
 4 0 -6 8.39 3.44
 4 0 -6 15.05 3.93
 -4 0 6 17.45 3.85
 4 0 -6 10.15 2.73
 -4 0 6 16.66 4.06
 4 0 -6 9.68 3.11
 -4 0 5 2.69 2.3
 4 0 -5 2.91 2.63
 4 0 -5 -1.64 2.34
 -4 0 5 0.73 2.31
 4 0 -5 0.35 2.17
 -4 0 5 -0.57 2.49
 -4 2 17 7.77 8.55
 -4 2 17 2.64 9.46
 4 -2 -17 16.37 9.02
 4 -2 -17 20.36 9.15
 4 -2 -16 1.25 7.22
 4 -2 -16 6.75 8.64
 -4 2 16 5.28 8.12
 -4 2 16 6.23 8.53
 4 -2 -16 20.65 9.04
 -4 2 16 15.13 8.28
 4 -2 -15 0.18 7.36
 -4 2 15 17.67 8.44
 4 -2 -15 15.65 8.12
 -4 -2 15 6.07 9.74
 -4 2 15 20.82 9.19
 4 2 -15 10.71 6.9
 4 -2 -15 20.19 8.35
 -4 2 15 3.04 8.5
 4 2 -14 116.01 12.35
 -4 -2 14 125.09 13.42
 4 -2 -14 127.45 14.27
 4 2 -14 120.8 13.08
 -4 -2 14 127.73 15.25
 -4 2 14 117.37 13.72
 -4 -2 14 131.48 14.06
 4 2 -14 133.94 13.88
 4 -2 -14 120.42 12.44
 4 -2 -14 138.82 15.24
 -4 2 14 144.32 15.18
 -4 2 14 127.03 14.54
 -4 -2 13 46.36 9.18
 4 -2 -13 37.3 7.88
 4 2 -13 20.38 6.52
 4 2 -13 26.88 7.92
 -4 2 13 38.43 9.29
 4 -2 -13 40.87 9.4
 -4 -2 13 25.66 9.05
 -4 2 13 37.94 8.12
 4 2 -13 24.18 7.89
 -4 2 13 25.66 8.66
 -4 -2 13 47.82 9.76
 -4 2 13 29.15 7.26
 4 -2 -13 25.73 7.79
 4 -2 -13 36.31 8.07
 4 -2 -12 1472.31 39.89
 4 -2 -12 1609.42 41.52
 -4 -2 12 1562.53 42.94
 -4 2 12 1563.56 38.64
 4 2 -12 1434.42 33.26
 -4 2 12 1623.21 41.67
 -4 -2 12 1458.83 37.94
 4 2 -12 1453.33 37.46
 4 -2 -12 1584.95 37.88
 -4 2 12 1543.39 40.25
 -4 -2 12 1393.4 36.75
 -4 2 12 1583.57 37.74
 -4 -2 12 1550.24 39.07
 4 2 -12 1580.23 37.5
 4 2 -12 1533.43 37.49
 4 -2 -12 1526.48 36.57
 4 -2 -11 47.79 8.75
 -4 -2 11 47.54 8.51
 4 2 -11 40.23 6.93
 -4 -2 11 32.65 7.18
 4 -2 -11 48.4 7.31
 -4 2 11 33.32 7.58
 4 2 -11 40.15 7.04
 -4 -2 11 46.21 8.7
 4 -2 -11 44.79 8.49
 4 2 -11 45.98 7.07
 -4 2 11 40.56 7.58
 4 2 -11 41.88 7.74
 4 -2 -11 32.88 6.56
 -4 -2 11 40.46 7.63
 -4 2 11 41.96 7.35
 -4 2 11 49.06 8.74
 4 2 -10 767.8 23.75
 -4 -2 10 717.56 24.6
 4 -2 -10 724.05 22.93
 4 -2 -10 693.72 24.82
 4 -2 -10 685.06 24.9
 -4 -2 10 761.79 26.89
 -4 2 10 683.26 22.64
 -4 -2 10 720.83 23.65
 4 2 -10 699.46 21.58
 4 2 -10 734.41 24.21
 -4 -2 10 723.17 23.99
 4 -2 -10 721.67 23.13
 -4 2 10 715.34 24.81
 -4 2 10 717.72 23.38
 -4 2 10 769.53 26.1
 4 2 -10 686.4 22.33
 -4 -2 9 245.01 13.73
 4 2 -9 245.65 12.93
 4 -2 -9 230.12 12.85
 4 -2 -9 233.84 14.21
 4 2 -9 253.42 13.01
 -4 -2 9 248.81 14.56
 4 -2 -9 233.6 14.02
 -4 2 9 224.57 12.76
 4 2 -9 251.46 12.54
 4 2 -9 245.67 13.6
 -4 -2 9 236.5 13.35
 4 -2 -9 244.63 13.14
 -4 2 9 227.25 13.85
 -4 -2 9 245.31 13.27
 -4 2 9 210.96 12.53
 -4 2 9 255.53 14.7
 -4 -2 8 1103.44 26.84
 -4 -2 8 1102.58 25.43
 4 -2 -8 1097.28 26.3
 4 2 -8 986.13 23.65
 4 -2 -8 1062.53 27.55
 -4 -2 8 1090.65 27.82
 -4 2 8 1035.36 27.34
 4 -2 -8 1146.11 28.8
 -4 2 8 1066.41 25.39
 4 2 -8 1101.55 24.86
 4 2 -8 1123.47 26.86
 -4 2 8 1027.57 25.66
 -4 -2 8 1129.66 26.02
 4 -2 -8 1125.44 25.54
 -4 2 8 1161.43 28.87
 4 2 -8 1062.6 24.35
 -4 -2 7 287.46 13.19
 4 -2 -7 281.89 12.96
 4 2 -7 282.69 11.91
 4 2 -7 286.05 9.53
 4 -2 -7 271.08 13.71
 -4 -2 7 292.64 13.69
 -4 2 7 278.59 12.31
 4 2 -7 300.88 12.88
 4 -2 -7 293.09 13.99
 4 2 -7 301.45 13.4
 -4 -2 7 295.16 12.54
 -4 -2 7 275.26 12.21
 -4 2 7 286.02 13.69
 4 2 -7 288.66 9.66
 -4 -2 7 306.22 9.88
 -4 2 7 300.91 14.41
 4 2 -7 296.84 12.22
 -4 -2 7 295.45 10.59
 -4 -2 6 0.43 2.82
 4 2 -6 0.71 2.48
 4 2 -6 2.07 2.62
 -4 -2 6 2.26 3.32
 4 2 -6 -0.25 2.51
 4 2 -6 -0.51 2.72
 4 2 -6 1.98 2.06
 4 2 -6 0.9 2.04
 -4 -2 6 3.31 2.77
 -4 -2 6 1.8 2
 4 2 -5 178.22 7.83
 4 2 -5 164.16 7.79
 -4 -2 5 166.33 9.16
 4 2 -5 169.32 8.62
 4 2 -5 172.72 7.19
 4 2 -5 175.58 8.91
 4 2 -5 176.31 7.26
 -4 -2 5 176.75 8.33
 -4 -2 5 172.28 7.3
 -4 -2 5 173 7.95
 -4 -2 4 7287.23 45.79
 4 2 -4 7357.01 44.94
 -4 -2 4 7415.57 53.8
 4 2 -4 7085.7 52.5
 4 2 -4 7252.33 45.3
 4 2 -4 7364.08 52.13
 -4 -2 4 7358.67 46.59
 4 2 -4 7312.45 45.49
 4 2 -4 7361.31 45.38
 -4 -2 4 7182.4 46.93
 4 2 -3 729.23 12.63
 -4 -2 3 715.4 15.38
 4 2 -3 731.32 14.25
 4 2 -3 704.46 15.77
 4 2 -3 738.9 15.4
 -4 -2 3 717.82 12.65
 4 2 -3 745.6 14.28
 -4 -2 3 746.45 14.89
 4 2 -2 3847.1 34.89
 4 2 -2 3755.11 31.95
 4 2 -2 3765.15 31.9
 -4 -2 2 3774.6 33.24
 4 -4 -16 15.05 8.91
 4 -4 -16 7.85 9.26
 4 -4 -16 6.79 10.19
 -4 4 16 -5.22 9.13
 -4 4 16 -1.26 9.55
 4 -4 -15 65.23 11.25
 4 -4 -15 72.27 13.07
 -4 4 15 74.91 12.87
 -4 4 15 58.21 12.38
 4 -4 -15 78.06 13.67
 4 -4 -14 489.75 27.15
 4 -4 -14 506.82 27.23
 -4 4 14 495.29 25.3
 -4 4 14 474.34 26.36
 -4 4 14 515.36 27.02
 4 -4 -14 515.72 25.7
 4 -4 -13 9.36 7.34
 4 -4 -13 11.18 7.8
 -4 4 13 5.56 6.61
 4 -4 -13 -3.55 9.06
 -4 4 13 -6.43 8.52
 -4 4 13 -0.55 6.36
 4 -4 -12 507.82 23.86
 4 -4 -12 482.94 24.59
 -4 -4 12 525.05 27.44
 -4 4 12 463.98 22.9
 4 4 -12 474.23 21.16
 4 -4 -12 520.93 25.37
 4 4 -12 476.94 22.64
 -4 4 12 483.97 24.05
 -4 4 12 561.77 26
 -4 -4 11 21.85 7.64
 4 -4 -11 25.1 8
 -4 -4 11 17.7 7.24
 -4 4 11 29.37 8.11
 4 -4 -11 37.59 8.64
 4 4 -11 25.87 6.4
 4 4 -11 21.99 6.77
 4 -4 -11 26.61 7.69
 -4 4 11 28.74 7.9
 4 -4 -10 614.15 24.33
 4 -4 -10 588.16 24.22
 -4 4 10 626.79 21.43
 4 4 -10 656.77 24.75
 4 -4 -10 609.05 24.62
 4 4 -10 619.86 23.12
 -4 4 10 649.89 25.11
 -4 4 10 665.16 25.5
 -4 -4 9 244.75 15.93
 -4 -4 9 240.51 15.65
 4 4 -9 231.12 13.69
 4 4 -9 233.44 13.89
 -4 -4 8 537.61 21.64
 -4 -4 8 516.13 21.02
 4 4 -8 527.13 19.33
 4 4 -8 529.71 19.33
 4 4 -8 513.2 15.99
 -4 -4 8 480.2 16.51
 4 4 -8 499.45 16.41
 -4 -4 8 500.51 17.91
 -4 -4 7 291.88 15.38
 -4 -4 7 302.63 15.3
 4 4 -7 281.63 13.78
 -4 -4 7 262.74 11.29
 4 4 -7 295.5 13.76
 4 4 -7 286.1 11.78
 4 4 -7 279.18 12.19
 -4 -4 7 271.61 13.22
 -4 -4 6 94.94 8.73
 4 4 -6 87.73 6.93
 -4 -4 6 95.05 8.51
 4 4 -6 82.45 7.49
 -4 -4 6 79.74 5.93
 4 4 -6 92.26 7.46
 4 4 -6 91.49 6.92
 -4 -4 6 94.26 7.66
 4 4 -5 130.77 6.35
 -4 -4 5 150.15 10.43
 -4 -4 5 146.22 9.53
 4 4 -5 127.6 6.21
 4 4 -5 139.02 9.28
 4 4 -5 125.79 8.18
 -4 -4 5 145.98 7.09
 4 4 -5 143.85 8.38
 4 4 -5 139.41 8.28
 -4 -4 5 151.49 9.5
 -4 -4 4 2485.35 37.42
 -4 -4 4 2506.15 27.62
 4 4 -4 2478.78 26.97
 -4 -4 4 2412.08 33.13
 4 4 -4 2543.53 35.6
 4 4 -4 2514.43 32.87
 4 4 -4 2512.86 31.87
 4 4 -4 2486.02 33
 -4 -4 3 155.95 7.63
 4 4 -3 175.66 7.93
 -4 -4 3 141.46 7.75
 4 4 -3 184.64 9.79
 4 4 -3 158.81 7.75
 -4 -4 3 155.07 9.05
 4 4 -3 163.56 8.91
 4 4 -3 179.55 9.46
 -4 -4 2 6105.01 46.98
 4 4 -2 5982.94 45.21
 -4 -4 2 6027.83 42.68
 4 4 -2 6084.87 50
 4 4 -2 5900.04 41.1
 4 4 -2 5988.71 49.44
 4 4 -2 5968.72 49.8
 -4 -4 2 6055.43 50.85
 -4 -4 1 489.5 13.96
 4 4 -1 505.51 13.75
 -4 -4 1 486.87 10.84
 4 4 -1 531.71 14.19
 4 4 -1 493.96 14.19
 4 4 -1 511.75 14.53
 -4 -4 1 511.1 14.86
 4 4 0 4477.04 41.98
 -4 -4 0 4279.47 42.99
 4 4 0 4353.62 41.7
 4 4 0 4464.96 38.97
 4 4 0 4498.02 34.17
 4 4 0 4407.5 42.19
 -4 -4 0 4477.48 43.45
 -4 -4 -1 71.89 6.28
 4 4 1 65.62 5.38
 4 4 1 70.57 5.94
 4 4 1 65.54 5.41
 4 4 1 64.98 4.87
 -4 -4 -1 67.99 5.78
 4 4 2 734.84 17.22
 -4 -4 -2 764.54 19.34
 4 4 2 747.09 18.56
 4 4 2 735.35 16.91
 4 4 2 745.73 17.21
 -4 -4 -2 762.21 18.08
 -4 -4 -2 698.17 17.45
 -4 -4 -3 214.76 10.93
 4 4 3 212.52 10.31
 4 4 3 208.63 8.17
 -4 -4 -3 201.76 8.18
 4 4 3 218.04 10.13
 4 4 3 215.94 9.47
 -4 -4 -3 200.85 10.2
 -4 -4 -4 15.14 4.16
 -4 -4 -4 21.94 4.58
 4 4 4 15.35 3.84
 4 4 4 19.75 4.09
 -4 -4 -4 17.45 3.17
 4 4 4 19.37 3.5
 4 4 4 20.08 3.28
 4 4 5 276.06 12.77
 -4 -4 -5 265.95 11.7
 4 4 5 296.66 13.53
 -4 -6 9 11.53 7.59
 4 6 -9 -3.21 5.5
 4 6 -9 -1.01 4.7
 4 6 -9 1.93 4.21
 -4 -6 8 85.36 11.58
 4 6 -8 88.86 9.45
 4 6 -8 73.6 8.42
 4 6 -8 70.38 7.87
 -4 -6 7 -7.25 6.34
 -4 -6 7 1.35 5.17
 4 6 -7 -10.34 4.73
 4 6 -7 9.96 5.47
 -4 -6 7 -3.42 5.42
 -4 -6 6 124.22 12.12
 -4 -6 6 116.97 10.61
 4 6 -6 117.15 9.94
 4 6 -6 118.28 8.87
 4 6 -6 111.29 8.87
 4 6 -6 126.98 9.79
 -4 -6 6 105.71 10.25
 -4 -6 5 358.2 18.15
 -4 -6 5 352.06 16.1
 4 6 -5 344.33 15.59
 4 6 -5 355.74 13.93
 4 6 -5 326.54 14.52
 4 6 -5 354.59 15.46
 -4 -6 5 357.59 17.18
 -4 -6 4 1234.34 31.1
 -4 -6 4 1265.9 25.38
 -4 -6 4 1259.08 27.58
 4 6 -4 1135.38 23.95
 4 6 -4 1234.69 28.05
 4 6 -4 1214.92 23.47
 4 6 -4 1208.43 26.9
 4 6 -4 1206.44 27.73
 -4 -6 4 1258.03 30.57
 -4 -6 3 483.02 18.71
 -4 -6 3 451.41 16.04
 4 6 -3 451.79 15.43
 4 6 -3 437.55 16.37
 4 6 -3 440.22 16.43
 4 6 -3 474.99 17.27
 -4 -6 3 471.93 18.66
 -4 -6 2 1496.25 31.37
 4 6 -2 1563.62 28.67
 4 6 -2 1541.67 28.84
 4 6 -2 1532.97 29.57
 4 6 -2 1547.06 30.44
 -4 -6 2 1563.04 33.21
 -4 -6 1 288.21 13.43
 -4 -6 1 309.06 13.82
 4 6 -1 301.75 13.18
 4 6 -1 312.51 12.47
 4 6 -1 296.81 13.34
 -4 -6 1 321.43 15.03
 4 6 -1 302.08 13.3
 -4 -6 0 662.77 19.07
 -4 -6 0 655.39 20.42
 4 6 0 663.66 19.55
 4 6 0 659.82 17.34
 4 6 0 677.94 19.43
 4 6 0 663.21 16.21
 -4 -6 0 640 19.88
 -4 -6 0 626.08 16.24
 4 6 0 665.98 19.61
 -4 -6 -1 1329.28 25.19
 -4 -6 -1 1315.28 29.59
 4 6 1 1375.24 28.7
 4 6 1 1327.65 23.39
 4 6 1 1318.21 26.83
 4 6 1 1329.62 27.49
 4 6 1 1403 24.68
 -4 -6 -1 1368.61 28.58
 -4 -6 -1 1309.42 25.48
 4 6 2 99.65 7.42
 -4 -6 -2 106.23 9.32
 4 6 2 104.75 8.73
 4 6 2 100.93 8.04
 -4 -6 -2 96.52 8.28
 4 6 2 107.56 8.26
 -4 -6 -2 95.81 7.98
 -4 -6 -3 548.44 20
 4 6 3 507.12 16.98
 4 6 3 469.12 17.77
 4 6 3 504.83 16.51
 4 6 3 493.36 16.61
 -4 -6 -3 515.96 17.67
 -4 -6 -3 509.37 18.33
 -4 -6 -4 148.92 11.46
 4 6 4 160.01 11.12
 4 6 4 139.16 9.15
 4 6 4 143.11 9.79
 4 6 4 134.88 8.73
 -4 -6 -4 156.6 10.13
 -4 -6 -4 165.7 11.67
 -4 -6 -5 93.18 9.5
 4 6 5 85.6 8.49
 4 6 5 86.59 8.66
 4 6 5 90.92 7.69
 -4 -6 -5 99.03 9.83
 -4 -6 -5 93.6 8.2
 -4 -6 -6 577.76 22.22
 4 6 6 542.36 20.83
 4 6 6 569.27 20.98
 4 6 6 549.8 17.63
 -4 -6 -6 568.9 22.69
 -4 -6 -7 20.43 7.79
 -4 -6 -7 29.2 7.46
 4 6 7 15.06 6.36
 4 6 7 16.46 5.7
 -4 -6 -8 390.44 19.63
 4 6 8 363.35 18.18
 4 6 8 373.6 18.7
 -4 -6 -8 415.02 21.18
 4 6 9 8.23 6.09
 4 6 9 11.43 6.4
 4 8 -6 158.98 12.69
 4 8 -6 161.7 12.23
 -4 -8 5 5.17 7.05
 4 8 -5 8.38 5.71
 4 8 -5 7.25 5.88
 4 8 -5 11.95 5.77
 -4 -8 5 9.65 7.18
 4 8 -4 465.82 19.34
 4 8 -4 462.42 19.42
 4 8 -4 425.28 19.52
 -4 -8 4 467.74 22.79
 -4 -8 4 467.1 22.55
 -4 -8 3 108.24 11.58
 -4 -8 3 86.56 9.24
 4 8 -3 93.86 8.97
 4 8 -3 95.55 9.67
 4 8 -3 101.55 10.45
 -4 -8 3 99.98 11.62
 -4 -8 2 451.46 20.63
 -4 -8 2 442.97 19.43
 4 8 -2 460.27 18.95
 4 8 -2 472.06 18.14
 4 8 -2 448.35 18.83
 4 8 -2 470.34 19.74
 -4 -8 2 458.96 21.98
 -4 -8 1 391.64 18.66
 -4 -8 1 370.31 18.18
 4 8 -1 373.61 17.52
 4 8 -1 399.08 16.09
 4 8 -1 365.64 16.99
 4 8 -1 379.39 17.8
 -4 -8 1 402.95 20.39
 -4 -8 0 234.29 15.25
 4 8 0 239.64 14.67
 4 8 0 231.2 13.54
 -4 -8 0 211.4 13.9
 4 8 0 251.11 14.66
 -4 -8 0 238.18 16.09
 -4 -8 -1 -6.17 6.16
 4 8 1 4.86 4.68
 4 8 1 -1.09 3.88
 4 8 1 12.99 5.49
 -4 -8 -1 2.47 4.69
 -4 -8 -1 9.97 6.1
 -4 -8 -2 213.51 15.1
 4 8 2 213.56 13.99
 4 8 2 216.37 13.13
 4 8 2 204.59 13.08
 -4 -8 -2 230.7 14.32
 -4 -8 -2 217.82 15.11
 -4 -8 -3 165.73 13.85
 4 8 3 180.11 12.99
 4 8 3 186.69 12.47
 4 8 3 196.53 12.32
 4 8 3 176.82 12.33
 -4 -8 -3 177.69 12.89
 -4 -8 -3 160.53 13.35
 -4 -8 -3 189.93 13.18
 -4 -8 -4 39.79 7.77
 -4 -8 -4 53.93 9.12
 4 8 4 45.24 8.39
 4 8 4 49.96 7.28
 4 8 4 60.54 8.04
 4 8 4 60.79 7.67
 -4 -8 -4 53.11 7.99
 -4 -8 -4 64.45 9.62
 -4 -8 -5 84.98 10.69
 -4 -8 -5 87.88 11.24
 4 8 5 65.55 9.35
 4 8 5 71.74 8.51
 4 8 5 96.98 9.79
 -4 -8 -5 80.03 9.24
 4 8 5 87.67 8.31
 -4 -8 -5 86.06 10.25
 -4 -8 -6 121.54 12.63
 -4 -8 -6 135.57 13.21
 4 8 6 141.37 12.89
 4 8 6 136.29 11.99
 -4 -8 -7 86.61 12.12
 -4 -8 -7 80.82 11.48
 4 8 7 99.84 11.74
 4 8 7 87.82 10.88
 -4 -8 -8 204.97 16.66
 4 8 8 194.72 15.38
 4 8 8 160.02 13.85
 -4 -8 -8 189.07 16.8
 -4 -8 -9 68.41 12.12
 -4 -8 -9 71.41 11.08
 4 8 9 55.03 9.56
 4 8 9 58.38 9.96
 4 8 10 320.65 20.44
 4 8 10 297.14 19.86
 -4 -8 -10 310.43 22.34
 -4 -10 1 36.91 9.48
 4 10 -1 32.93 7.67
 4 10 -1 42.75 9.12
 -4 -10 1 45.14 10.41
 -4 -10 0 311.15 20.13
 4 10 0 316.19 17.93
 4 10 0 344.22 19.54
 -4 -10 0 289.02 18.95
 -4 -10 0 349.83 22.4
 -4 -10 -1 77.34 11.82
 4 10 1 71.47 10.09
 4 10 1 64.03 9.09
 -4 -10 -1 61.6 10.16
 4 10 1 75.24 9.78
 -4 -10 -1 62.45 11.67
 -4 -10 -2 11.6 8.43
 4 10 2 11.55 6.38
 4 10 2 29.45 7.26
 4 10 2 20.74 6.76
 -4 -10 -2 22.08 8.03
 -4 -10 -2 37.18 10.02
 -4 -10 -3 13.94 7.92
 4 10 3 8.62 6.76
 4 10 3 5.57 5.02
 4 10 3 -0.69 6.19
 -4 -10 -3 0.05 6.36
 -4 -10 -3 6.46 7.15
 -4 -10 -4 6.69 8.44
 4 10 4 1.91 6.31
 4 10 4 4.43 5.25
 4 10 4 6.17 5.51
 -4 -10 -4 15.23 7.4
 -4 -10 -4 -0.92 8.72
 -4 -10 -5 57.08 11.38
 4 10 5 63.9 10.44
 4 10 5 60.77 9.05
 -4 -10 -5 57.01 10.23
 -4 -10 -6 62.45 11.94
 4 10 6 45.21 10.26
 4 10 7 -0.28 7.34
 -4 -10 -7 -16.98 10.1
 -4 -10 -7 -0.88 8.06
 4 10 7 -5.94 6.88
 -4 -10 -8 96.72 14.45
 -4 -10 -8 99.18 14.78
 4 10 8 82.82 12.77
 4 10 8 81.05 12.4
 -4 -10 -9 5.73 8.69
 -4 -10 -9 19.31 10.65
 4 10 9 6.3 7.13
 4 10 9 10.7 7.48
 -4 -10 -10 144.09 18.26
 -4 -10 -10 152.18 17.86
 4 10 10 166.74 17.05
 4 10 10 147.43 16.47
 5 -1 -18 92.01 14.62
 5 1 -17 63.92 13.23
 -5 -1 17 30.7 11.29
 -5 1 17 23.97 10.58
 -5 1 17 -8.79 11.65
 5 -1 -17 16.96 10.36
 5 1 -17 56.93 13.35
 5 -1 -17 9.7 8.81
 -5 1 17 5.17 9.04
 5 1 -16 242.38 19.5
 -5 -1 16 234.06 22.46
 -5 1 16 236.58 20.17
 5 -1 -16 204.49 18.93
 -5 -1 16 230.28 19.98
 -5 1 16 229.38 19.9
 5 1 -16 196.81 17.16
 5 -1 -16 228.38 18.69
 -5 -1 16 198.37 18.74
 -5 1 16 216.89 19.25
 5 1 -16 239.15 19.2
 5 -1 -16 240.21 20.75
 -5 1 15 12.57 10
 -5 -1 15 17.31 8.35
 5 1 -15 7.29 7.78
 -5 1 15 -5.87 7.64
 5 -1 -15 0.93 8
 -5 -1 15 -1.81 9.18
 -5 1 15 12.48 8.8
 5 -1 -15 9.9 7.59
 5 1 -15 6.99 7.08
 -5 -1 15 -9.32 8.56
 5 1 -15 8.92 7.71
 5 -1 -15 6.01 7.25
 5 -1 -14 239.76 18.48
 5 1 -14 248.92 17.86
 -5 -1 14 227.29 18.76
 -5 1 14 222.06 17.57
 5 -1 -14 246.51 18.33
 -5 1 14 238.98 18.37
 -5 -1 14 218.54 18.04
 5 1 -14 216.92 17.03
 -5 1 14 208.84 17.96
 5 -1 -14 235.64 17.17
 -5 -1 14 219.62 17.22
 5 1 -14 250.25 17.95
 -5 -1 13 65.28 9.56
 -5 1 13 60.29 10.47
 5 1 -13 57.8 9.65
 5 -1 -13 83 11.74
 5 -1 -13 73.09 11
 -5 -1 13 58.96 10.57
 -5 1 13 68.26 10.7
 5 1 -13 53.78 9.36
 5 1 -13 78.77 10.9
 5 -1 -13 61.02 9.55
 -5 -1 13 68.23 10.8
 -5 1 13 65.14 10.37
 5 1 -12 118.71 11.5
 5 1 -12 117.37 11.49
 5 -1 -12 117.71 12.54
 -5 -1 12 126.6 13.01
 5 -1 -12 115.72 12.05
 -5 1 12 114.58 11.57
 -5 1 12 99.49 11.68
 5 1 -12 115.64 11.55
 -5 -1 12 116.65 12.26
 5 -1 -12 110.87 11.28
 -5 1 12 117.29 12.5
 -5 -1 12 121.98 12.25
 -5 -1 11 41.11 7.08
 -5 -1 11 42.99 7.61
 -5 1 11 40.3 7.89
 5 1 -11 34.54 7.06
 5 -1 -11 52.03 8.66
 -5 -1 11 37.52 8.41
 -5 1 11 49.12 8.16
 5 1 -11 42.12 6.8
 5 -1 -11 35.22 7.86
 5 1 -11 48.04 8.36
 5 -1 -11 42.31 7.14
 5 1 -11 40.16 7.49
 -5 -1 11 12.28 6.23
 -5 1 11 46.01 8.15
 -5 -1 10 276.45 14.36
 5 -1 -10 273.48 13.58
 5 1 -10 265.06 14.7
 5 1 -10 280.72 15.15
 5 -1 -10 254.13 15.18
 -5 -1 10 277.98 16.04
 5 -1 -10 290.04 16.37
 -5 1 10 263.14 14.91
 5 1 -10 258.51 13.2
 5 1 -10 268.76 15.36
 5 -1 -10 292.5 15.64
 -5 -1 10 277.78 15.54
 -5 1 10 285.87 16.07
 -5 -1 10 262.25 15.01
 -5 1 10 273.78 16.14
 -5 -1 9 9.97 4.47
 5 -1 -9 17.75 4.89
 -5 -1 9 20.92 5.7
 -5 1 9 25.01 6.79
 5 1 -9 20.73 5.15
 5 -1 -9 24.85 6.14
 -5 -1 9 18.31 5.2
 -5 1 9 19.2 5.33
 5 1 -9 22.4 4.54
 5 1 -9 17.99 4.93
 5 -1 -9 25.77 6.05
 -5 -1 9 18.68 5.75
 5 -1 -9 21.24 5.56
 -5 1 9 17.54 5.62
 5 1 -9 15.15 5
 5 -1 -8 2453.46 36.92
 5 1 -8 2445.61 38.24
 5 -1 -8 2421.09 40.9
 5 1 -8 2531.3 40.02
 -5 -1 8 2481.64 41.07
 -5 1 8 2464.25 39.62
 5 1 -8 2564.58 37.33
 5 -1 -8 2622.3 42.9
 5 1 -8 2597.17 40.96
 5 -1 -8 2582.44 40.2
 -5 -1 8 2546.05 39.6
 -5 1 8 2389.33 40.61
 -5 -1 8 2394.99 39.49
 -5 1 8 2601.81 43.21
 5 1 -7 430.33 11.88
 5 1 -7 425.29 15.35
 -5 -1 7 410.81 16.07
 5 1 -7 397.86 15.11
 5 1 -7 431.35 14.98
 -5 -1 7 407.37 15.24
 5 1 -7 403.61 15.77
 5 1 -7 406.29 10.39
 -5 -1 7 417.69 15.68
 5 1 -6 1333.31 19.53
 5 1 -6 1342.29 25.15
 -5 -1 6 1350.65 26.82
 5 1 -6 1315.85 24.79
 5 1 -6 1332.18 25.46
 5 1 -6 1374.09 26.95
 -5 -1 6 1276.06 24.74
 5 1 -6 1384.5 18.8
 -5 -1 6 1362.74 26.58
 5 1 -5 -1 2.21
 5 1 -5 -0.16 2.55
 -5 -1 5 2.95 3.11
 5 1 -5 0.67 2.73
 -5 -1 5 -0.85 2.38
 5 -3 -17 63.49 13.61
 -5 3 17 77.79 14.34
 5 -3 -16 290.94 23.06
 5 -3 -16 318.63 23.38
 -5 3 16 306.11 23.23
 -5 3 16 296.56 23.37
 5 -3 -15 10.68 9.19
 -5 -3 15 14.19 11.26
 5 -3 -15 2.84 8.68
 -5 3 15 -1.52 8.51
 5 3 -15 10.17 8.25
 -5 3 15 16.49 8.41
 -5 -3 14 114.82 13.32
 5 -3 -14 128.32 13.83
 5 -3 -14 117.21 14.71
 -5 -3 14 135.68 16.39
 5 -3 -14 130.64 15.07
 5 3 -14 125.72 12.3
 -5 3 14 126.83 14.28
 -5 3 14 109.05 12.85
 5 3 -14 91.68 11.6
 -5 3 14 114.73 13.99
 -5 -3 13 24.65 8.09
 5 -3 -13 18.98 7.71
 -5 -3 13 23.05 7.62
 5 3 -13 22.9 7.35
 -5 -3 13 30.1 9.79
 -5 3 13 30.15 9.08
 5 -3 -13 22.65 8.53
 -5 3 13 15.62 7.11
 5 3 -13 32.7 7.22
 5 -3 -13 37.19 9.88
 5 3 -13 39.51 8.46
 -5 3 13 34.05 9.48
 -5 -3 12 8.31 6.66
 5 -3 -12 7.82 7.03
 -5 -3 12 2.99 5.96
 5 -3 -12 5.77 6.04
 5 3 -12 4.08 5.46
 -5 -3 12 15.38 8.01
 5 -3 -12 8.79 7.97
 -5 3 12 -5.17 6.98
 5 3 -12 13.52 6.03
 -5 3 12 9.94 6.18
 5 3 -12 -5.06 5.36
 -5 3 12 2.97 6.76
 -5 -3 11 90.06 11.02
 -5 -3 11 75.55 9.11
 5 -3 -11 91.18 9.99
 5 3 -11 89.52 9.14
 5 3 -11 75.19 8.34
 -5 -3 11 94.11 11.41
 5 -3 -11 61.9 9.42
 5 3 -11 83.69 9.34
 -5 3 11 97.14 11.44
 -5 3 11 92.08 9.87
 5 -3 -11 95.09 11.24
 5 3 -11 99.36 10.97
 -5 -3 11 86.38 10.01
 -5 3 11 77.32 10.24
 5 3 -10 848.09 24.84
 -5 -3 10 917.33 29.02
 -5 -3 10 891.96 29.42
 5 3 -10 896.26 26.19
 -5 -3 10 846.94 25.84
 5 3 -10 906.57 27.8
 -5 -3 10 820.47 25.22
 5 3 -10 839.8 24.58
 5 3 -9 256.29 13.08
 5 3 -9 243.14 12.7
 -5 -3 9 240.99 14.78
 -5 -3 9 235.14 14.75
 5 3 -9 234.92 13.16
 5 3 -9 234.57 13.91
 -5 -3 9 215.9 12.58
 -5 -3 9 232.75 13.03
 -5 -3 8 1758.08 36
 5 3 -8 1684.21 30.31
 5 3 -8 1652.6 30.27
 -5 -3 8 1695.46 35.89
 5 3 -8 1704.13 33.5
 5 3 -8 1662.89 26.45
 5 3 -8 1725.51 34.3
 -5 -3 8 1687.35 31.46
 -5 -3 8 1684.47 31.67
 -5 -3 7 18.73 5.32
 5 3 -7 16.15 4.23
 -5 -3 7 18.58 4.44
 5 3 -7 15.25 3.92
 5 3 -7 14.29 4.35
 -5 -3 7 15.33 5.26
 5 3 -7 17.02 4.67
 5 3 -7 13.67 3.66
 5 3 -7 14.99 3.47
 -5 -3 7 21.16 4.87
 -5 -3 7 16.14 3.94
 -5 -3 7 14.73 4.08
 5 3 -6 3950.86 39.39
 -5 -3 6 3713.92 40.78
 -5 -3 6 3850.72 47.37
 5 3 -6 3831.61 39.62
 5 3 -6 4071.3 47.93
 5 3 -6 3922.05 46.05
 -5 -3 6 3986.92 40.09
 5 3 -6 3876.77 39.78
 5 3 -6 3822.55 39.22
 -5 -3 6 3897.89 40.47
 5 3 -5 835.93 16.37
 -5 -3 5 841.03 20.96
 5 3 -5 799.43 20.5
 5 3 -5 876.52 20.77
 -5 -3 5 896.46 17.55
 5 3 -5 855.38 18.5
 5 3 -5 854.96 18.29
 -5 -3 5 851.12 19
 5 3 -4 770.22 14.23
 5 3 -4 768.62 13.28
 -5 -3 4 726.2 14.31
 -5 -3 4 734.87 18.35
 5 3 -4 779.96 19.49
 5 3 -4 760.41 18.25
 5 3 -4 766.35 17.35
 5 3 -4 761.01 17.18
 -5 -3 4 760.31 17.78
 5 3 -3 84.39 4.42
 5 3 -3 89.75 5.03
 -5 -3 3 85.79 6.1
 5 3 -3 89.47 6.55
 -5 -3 3 79.8 4.31
 5 3 -3 87.74 6
 -5 -3 3 92.32 6.51
 5 3 -3 85.26 5.83
 5 3 -2 173.49 7.29
 5 3 -2 156.58 8.09
 5 3 -2 170.13 8.13
 5 3 -2 171.27 8.12
 -5 -3 2 180.95 8.71
 5 3 -1 248.94 9.85
 5 3 -1 223.58 9.28
 -5 -3 1 239.75 9.95
 5 5 -13 -10.63 7.06
 5 5 -13 -2.66 6.63
 -5 -5 12 6.29 8.06
 -5 -5 12 15.32 9.73
 5 5 -12 4.07 5.71
 5 5 -12 6.89 6.27
 -5 -5 11 125.25 14.18
 -5 -5 11 114.66 13.96
 5 5 -11 98.21 10.83
 5 5 -11 109.96 11.69
 -5 -5 10 45.01 9.45
 -5 -5 10 44.22 9.2
 5 5 -10 50.48 8.16
 5 5 -10 43.05 7.24
 -5 -5 9 87.16 11.41
 -5 -5 9 90.04 11.35
 5 5 -9 82.03 9.26
 5 5 -9 79.26 9.05
 -5 -5 8 702.12 26.48
 -5 -5 8 672.54 24.72
 5 5 -8 665.34 23.18
 5 5 -8 676.54 22.33
 5 5 -8 663.31 20.84
 5 5 -8 677.69 20.05
 -5 -5 8 614.41 19.95
 -5 -5 8 677.58 22.98
 -5 -5 7 42.55 7.95
 -5 -5 7 41.84 7.19
 5 5 -7 47.44 7.49
 5 5 -7 39.19 6.36
 5 5 -7 49.48 6.16
 5 5 -7 42.16 5.93
 -5 -5 7 37.37 5.85
 -5 -5 7 40.84 6.62
 -5 -5 6 739.31 24.69
 -5 -5 6 704.04 22.1
 5 5 -6 735.83 22.58
 5 5 -6 747.2 21.05
 5 5 -6 743.69 20.67
 -5 -5 6 699.81 20.44
 5 5 -6 711.31 20.58
 -5 -5 6 694.74 22.16
 -5 -5 5 -1.56 4.7
 -5 -5 5 -1.97 3.79
 5 5 -5 0.73 3.56
 5 5 -5 -0.16 3.09
 5 5 -5 6.38 3.41
 -5 -5 5 4.67 3.44
 5 5 -5 3.58 3.68
 -5 -5 5 0.31 3.88
 -5 -5 4 1534.05 32.19
 -5 -5 4 1399.62 24.27
 5 5 -4 1535.57 24.93
 -5 -5 4 1549.27 28.17
 5 5 -4 1524.68 30.17
 5 5 -4 1518.5 26.02
 5 5 -4 1509.9 28.63
 5 5 -4 1653.27 30.42
 -5 -5 4 1530.51 29.39
 -5 -5 3 215.29 11.97
 5 5 -3 193.94 10.44
 -5 -5 3 202.13 9.87
 5 5 -3 199.78 9.28
 -5 -5 3 198.19 9.53
 5 5 -3 199.99 10.93
 5 5 -3 195.22 9.02
 5 5 -3 203.42 10.8
 -5 -5 3 216.47 11.53
 -5 -5 2 251.21 11.39
 5 5 -2 248.38 10.84
 -5 -5 2 250.63 9.56
 5 5 -2 249.94 11.54
 5 5 -2 254.04 11.76
 5 5 -2 273.37 12.18
 -5 -5 2 248.16 12.05
 5 5 -1 14.41 4.41
 -5 -5 1 5.39 3.52
 5 5 -1 6.5 3.01
 5 5 -1 7.83 2.45
 5 5 -1 12.35 3.41
 5 5 -1 10.53 3.99
 -5 -5 1 12.1 4.44
 -5 -5 0 1271.74 26.42
 5 5 0 1208.42 24.73
 5 5 0 1174.79 24.65
 5 5 0 1178.15 19.72
 5 5 0 1226.42 24.88
 -5 -5 0 1263.34 26.47
 -5 -5 -1 199.18 11.27
 5 5 1 197.8 10.73
 5 5 1 193.9 8.87
 5 5 1 187.34 10.17
 5 5 1 216.06 10.75
 -5 -5 -1 212.82 11.27
 -5 -5 -2 1123.62 26.55
 5 5 2 1128.44 25.29
 5 5 2 1078.65 23.18
 5 5 2 1117.02 22.56
 5 5 2 1096.46 23.73
 -5 -5 -2 1162.86 25.52
 -5 -5 -3 257.73 13.4
 5 5 3 253.61 12.65
 5 5 3 244.57 11.6
 5 5 3 252.64 11.62
 -5 -5 -4 2379.53 40.83
 5 5 4 2327.33 38.68
 5 5 4 2230.35 36.28
 5 5 4 2312.04 34.38
 -5 -7 10 67.51 12.36
 5 7 -10 57.44 9.38
 -5 -7 9 12.7 7.85
 5 7 -9 14.07 6.41
 5 7 -9 26.61 6.2
 -5 -7 9 11.09 5.82
 -5 -7 8 370.64 22.24
 5 7 -8 375.15 19.3
 5 7 -8 378.33 17.55
 5 7 -8 395.23 17.78
 -5 -7 7 2.78 7.09
 5 7 -7 2.31 5.24
 5 7 -7 4.44 4.76
 5 7 -7 5.69 4.48
 -5 -7 6 623.28 26.3
 5 7 -6 628.57 23.24
 5 7 -6 645.37 22.31
 5 7 -6 664.85 23.63
 -5 -7 6 646.93 25.47
 -5 -7 5 180.79 14.66
 5 7 -5 194.5 12.89
 5 7 -5 190.88 12.33
 5 7 -5 211.86 13.44
 -5 -7 5 184.15 13.99
 -5 -7 4 698.17 25.65
 5 7 -4 715.7 22.97
 5 7 -4 727.27 22.78
 5 7 -4 726.18 23.59
 -5 -7 4 678.16 23.16
 -5 -7 4 704.07 25.49
 -5 -7 3 28.77 7.29
 -5 -7 3 29.04 5.85
 5 7 -3 34.77 5.46
 5 7 -3 27.41 5.27
 5 7 -3 37.39 6.35
 5 7 -3 33.24 6.03
 -5 -7 3 31.01 6.53
 -5 -7 3 37.2 7.41
 -5 -7 2 330.88 16.44
 -5 -7 2 345.43 16.02
 -5 -7 2 314.42 15.96
 5 7 -2 320.07 14.54
 5 7 -2 316.12 14.48
 5 7 -2 333.24 15.56
 5 7 -2 345.77 16.02
 -5 -7 2 352.29 17.54
 -5 -7 1 77.73 8.58
 -5 -7 1 71.86 8.22
 5 7 -1 61.45 7.16
 5 7 -1 77 7.41
 5 7 -1 78.83 8.31
 5 7 -1 75.18 7.95
 -5 -7 1 66.32 8.19
 -5 -7 1 85.32 9.7
 -5 -7 0 403.71 16.53
 -5 -7 0 414.63 18.13
 5 7 0 401.14 16.78
 5 7 0 405.69 15.17
 5 7 0 399.28 16.44
 5 7 0 390.55 16.69
 -5 -7 0 367.73 16.86
 -5 -7 0 413.13 19
 -5 -7 -1 21.14 6.36
 5 7 1 11.95 5.01
 5 7 1 20.7 5.66
 5 7 1 13.43 5.17
 -5 -7 -1 12.74 5.64
 -5 -7 -2 1097.78 30.31
 5 7 2 1073.61 28.46
 5 7 2 1056.81 26.28
 5 7 2 1054.57 26.84
 5 7 2 1031.68 24.27
 -5 -7 -2 1062.32 28.17
 -5 -7 -2 1014.3 26.2
 -5 -7 -3 105.01 10.9
 5 7 3 113.03 10.25
 5 7 3 112.06 9.45
 5 7 3 99.89 8.72
 -5 -7 -3 115.8 9.95
 -5 -7 -3 100.27 9.54
 5 7 3 106.11 8.97
 -5 -7 -4 809.82 27.41
 5 7 4 786.97 25.54
 5 7 4 819.02 22.97
 5 7 4 832.91 23.86
 5 7 4 819.06 23.97
 -5 -7 -4 823.36 25.08
 -5 -7 -5 4.38 5.64
 -5 -7 -5 8.8 5.88
 5 7 5 3.2 5.09
 5 7 5 11.12 4.99
 5 7 5 2.67 4.23
 -5 -7 -6 212.61 15.36
 5 7 6 197.18 14.02
 5 7 6 214.29 12.39
 5 7 6 189.26 13.33
 -5 -7 -6 205.96 15.21
 -5 -7 -7 12.24 7.4
 5 7 7 -1.62 5.74
 5 7 7 15.36 5.81
 5 9 -6 547.92 23.69
 5 9 -6 546.05 23.25
 -5 -9 5 5.35 7.5
 5 9 -5 2.75 5.07
 5 9 -5 5.97 5.29
 5 9 -5 -4.46 6.16
 -5 -9 5 3.01 8.45
 5 9 -4 299.04 16.92
 5 9 -4 309.39 17.45
 5 9 -4 334.29 19.12
 -5 -9 4 272.87 17.84
 -5 -9 4 303.65 20.62
 -5 -9 4 321.75 20.7
 -5 -9 3 2.68 7.17
 5 9 -3 14.89 6.04
 5 9 -3 9.13 6.3
 5 9 -3 7.17 5.62
 -5 -9 3 11.85 7.04
 -5 -9 3 3.72 7.4
 -5 -9 2 -8.51 6.51
 -5 -9 2 -4.74 6.68
 5 9 -2 2.22 4.97
 5 9 -2 -0.37 4.19
 5 9 -2 0.67 5.58
 5 9 -2 -5.61 5.56
 -5 -9 2 -1.57 6.65
 -5 -9 2 -6.26 7.02
 -5 -9 1 49 9.68
 5 9 -1 45.64 7.83
 5 9 -1 47.88 8.12
 5 9 -1 49.1 8.62
 -5 -9 1 42.21 8.27
 -5 -9 1 50.52 10.67
 -5 -9 0 581.19 24.8
 5 9 0 617.58 24.28
 5 9 0 572.22 22.5
 5 9 0 599.31 23.83
 -5 -9 0 570.63 24.43
 -5 -9 0 551.38 25.29
 -5 -9 -1 28.89 8.51
 5 9 1 9.73 4.97
 5 9 1 23.95 6.79
 5 9 1 15.87 6.08
 -5 -9 -1 7.93 6.56
 -5 -9 -1 12.72 7.91
 -5 -9 -2 1119.7 35.08
 5 9 2 1110.32 33.24
 5 9 2 1116.63 30.64
 5 9 2 1109.77 31.68
 -5 -9 -2 1039.65 31.99
 -5 -9 -2 1078.02 34.38
 -5 -9 -3 23.87 8.51
 5 9 3 7.23 6.61
 5 9 3 13.86 6.02
 5 9 3 -0.26 5.62
 -5 -9 -3 11.6 6.35
 -5 -9 -3 16.84 7.33
 -5 -9 -4 496.47 24.66
 5 9 4 527.83 24.05
 5 9 4 532.38 21.07
 5 9 4 495.95 21.31
 -5 -9 -4 508.56 22.68
 -5 -9 -4 493.42 23.45
 -5 -9 -5 -1.56 7.2
 -5 -9 -5 -4.07 7.07
 5 9 5 1.5 6.92
 5 9 5 2.92 4.56
 5 9 5 3.36 4.99
 -5 -9 -5 -2.03 5.69
 -5 -9 -5 10.8 7.63
 -5 -9 -6 66.46 10.6
 -5 -9 -6 57.27 11.17
 5 9 6 52.88 9.8
 5 9 6 62.01 9.69
 -5 -9 -7 3.21 7.6
 -5 -9 -7 16.96 9.32
 5 9 7 13.94 7.64
 5 9 7 -0.8 6.38
 -5 -9 -8 9.18 8.28
 5 9 8 -0.75 7.21
 5 9 8 12.33 7.01
 5 9 9 -3.54 7.37
 5 11 -1 -0.08 6.54
 5 11 -1 7.59 6.72
 -5 -11 1 -5.85 7.77
 -5 -11 1 -8.19 9.35
 -5 -11 0 155.92 15.55
 5 11 0 163.26 14
 5 11 0 155.22 14.63
 -5 -11 0 168.53 16.1
 -5 -11 0 164.69 17.08
 -5 -11 -1 -13.03 8.85
 5 11 1 3.67 6.58
 5 11 1 3.29 6.3
 5 11 1 5.33 6.75
 -5 -11 -1 15.98 9.68
 -5 -11 -1 2.22 8.7
 5 11 2 209.64 15.77
 -5 -11 -2 175.21 17.5
 5 11 2 249.79 18.66
 5 11 2 233.16 17.48
 -5 -11 -2 195.56 16.83
 -5 -11 -2 182.97 18.09
 -5 -11 -3 5.15 9.21
 5 11 3 2.25 6.98
 5 11 3 23.28 7.39
 5 11 3 17.25 7.57
 -5 -11 -3 18.24 8.38
 -5 -11 -3 15.79 8.92
 -5 -11 -4 262.98 21.04
 5 11 4 239.17 18.72
 5 11 4 273.49 17.35
 5 11 4 281.05 18.61
 -5 -11 -4 249.72 19.02
 -5 -11 -4 281.91 21.57
 -5 -11 -5 28.34 10.55
 5 11 5 12.87 7.9
 -5 -11 -6 89.38 14.14
 5 11 6 95.59 13.99
 -5 -11 -7 12.18 8.96
 5 11 7 -17.87 9.5
 5 11 8 15.9 9.41
 -6 0 17 6.91 9.56
 6 0 -17 8.21 8.57
 -6 0 17 -7.82 10.11
 6 0 -17 -1.95 8
 -6 0 16 68.48 18.23
 -6 0 16 16.53 9.42
 6 0 -16 12.6 19.53
 -6 0 16 48.04 12.6
 6 0 -16 103.83 21.31
 -6 0 15 -24.94 10.8
 6 0 -15 -10.37 8.97
 6 0 -15 -15.45 8.42
 -6 0 15 -3.71 10.43
 6 0 -14 380.81 22.32
 -6 0 14 355.16 22.17
 6 0 -14 362.95 22.24
 -6 0 14 337.16 21.39
 6 0 -14 392.45 22.11
 -6 0 14 396.9 23.24
 -6 0 13 -9.26 7.74
 6 0 -13 -14.6 8.77
 -6 0 13 0.42 6.08
 6 0 -13 -3.64 5.98
 6 0 -13 10.44 7.53
 -6 0 13 -4.55 7.14
 6 0 -12 492.66 22.78
 -6 0 12 471.27 22.56
 6 0 -12 525.5 23.76
 6 0 -12 494.08 22.65
 -6 0 12 465.06 22.42
 -6 0 12 506.6 24.37
 -6 0 11 1.83 6.03
 6 0 -11 -0.91 5.42
 -6 0 11 -5.64 6.15
 6 0 -11 -0.59 4.77
 6 0 -11 -0.18 5.51
 -6 0 11 6.26 6.33
 6 0 -10 753.86 24.97
 -6 0 10 752.1 25.45
 6 0 -10 807.16 26.55
 6 0 -10 718.51 24.74
 -6 0 10 740.51 25.2
 -6 0 10 742.31 25.83
 6 0 -9 1.34 4.17
 -6 0 9 -0.29 3.91
 -6 0 9 4.69 4.81
 6 0 -9 -0.53 4.45
 6 0 -9 0.06 4.32
 -6 0 9 -5.03 4.98
 6 0 -8 71.14 6.5
 6 0 -8 75.9 8.22
 -6 0 8 75.9 8.02
 6 0 -8 67.78 7.38
 -6 0 8 69.02 7.95
 6 -2 -17 4.34 8.87
 6 2 -17 8.87 8.33
 6 -2 -16 56.61 11.82
 6 2 -16 47.07 10.14
 6 -2 -16 76.27 13.28
 -6 -2 16 44.84 11.09
 -6 -2 16 51.85 13.55
 -6 2 16 69.07 13.75
 6 2 -16 51.82 10.97
 -6 2 16 44.48 11.51
 6 2 -15 4.95 7.71
 -6 -2 15 15.26 8.55
 6 -2 -15 -16.95 9.51
 -6 -2 15 -13.57 10.98
 6 -2 -15 2.54 7.14
 -6 2 15 -0.15 8.17
 6 2 -15 12.83 8.07
 -6 -2 15 -2.72 7.43
 -6 2 15 7.92 7.85
 6 -2 -14 189.16 17.22
 -6 -2 14 224.1 18.77
 6 2 -14 193.87 16.17
 -6 2 14 189.54 16.16
 6 -2 -14 186.63 16.9
 -6 -2 14 185.07 16.08
 6 2 -14 203.81 16.71
 -6 2 14 156.77 15.61
 -6 -2 14 179.02 15.62
 -6 2 14 207.83 17.96
 6 2 -14 161.04 14.6
 -6 -2 13 0.42 6.85
 -6 -2 13 -3.8 6.09
 6 2 -13 -3.38 5.97
 6 2 -13 -3.62 6.73
 6 -2 -13 4.13 8.81
 -6 -2 13 -5.77 7.1
 -6 2 13 4.73 6.95
 -6 2 13 -2 6.29
 6 2 -13 -2.05 5.18
 6 2 -13 15.71 8.04
 -6 -2 13 4.99 6.67
 -6 2 13 -8.11 6.5
 6 -2 -13 -1.6 6.79
 -6 -2 12 472.94 22.25
 6 2 -12 491.27 22.04
 6 2 -12 499.64 22.33
 -6 -2 12 469.28 23.68
 6 2 -12 471.63 20.34
 -6 -2 12 497.97 22.76
 6 2 -12 473.66 22.23
 -6 -2 12 487.55 22.67
 -6 -2 11 17.18 6.54
 -6 -2 11 28.82 7.63
 6 2 -11 22.29 6.93
 -6 -2 11 20.82 7.23
 6 2 -11 8.74 4.62
 6 2 -11 13.01 5.72
 6 2 -11 24.86 7.13
 -6 -2 11 14.59 6.42
 -6 -2 10 215.61 13.79
 6 2 -10 200.42 12.84
 -6 -2 10 209.39 14.81
 6 2 -10 198.35 13.03
 6 2 -10 214.93 13.25
 6 2 -10 194.12 13.77
 -6 -2 10 208.29 13.51
 -6 -2 10 206.75 13.99
 -6 -2 9 32.71 6.33
 -6 -2 9 16.21 5.02
 6 2 -9 27.41 5.68
 -6 -2 9 21.69 6.49
 6 2 -9 30.54 5.58
 6 2 -9 19.56 5.29
 6 2 -9 26.81 5.83
 -6 -2 9 29.92 6.25
 6 2 -8 213.76 11.55
 -6 -2 8 203.28 12.9
 6 2 -8 219.28 12.22
 6 2 -8 219.79 12.04
 6 2 -8 216.04 12.86
 -6 -2 8 208.32 11.66
 -6 -2 8 223.73 12.66
 6 2 -7 4.79 3.44
 -6 -2 7 4.91 4.09
 6 2 -7 3.59 3.85
 6 2 -7 2.62 3.53
 6 2 -7 3.15 2.44
 -6 -2 7 0.06 3.43
 6 2 -6 341.87 12.69
 -6 -2 6 340.97 14.38
 6 2 -6 354.44 14.33
 6 2 -6 387.99 15.24
 -6 -2 6 362.08 13.19
 6 2 -6 371.85 11.73
 -6 -2 5 50.57 5.61
 6 2 -5 45.84 5.56
 6 2 -5 45.84 4.26
 -6 -4 15 6.6 10.51
 6 4 -15 8.06 6.39
 6 4 -15 -11.47 8.52
 -6 -4 14 487.5 28.53
 6 4 -14 450.75 22.89
 6 4 -14 448.8 24.08
 -6 -4 14 463.16 26.59
 -6 -4 13 -2.27 7.51
 -6 -4 13 24.85 8.96
 6 4 -13 8.98 6.89
 6 4 -13 14.77 7.21
 -6 -4 12 156.65 15.4
 -6 -4 12 140.94 15.14
 6 4 -12 141.66 12.89
 6 4 -12 142.92 13.29
 -6 -4 11 -8.03 6.9
 -6 -4 11 -4.4 7.05
 6 4 -11 3.41 5.39
 6 4 -11 14.37 6.64
 -6 -4 10 16.85 6.96
 -6 -4 10 11.06 7.32
 6 4 -10 13.42 5.7
 6 4 -10 12.8 5.46
 -6 -4 9 17.6 6.77
 -6 -4 9 10.01 5.92
 6 4 -9 15.88 5.82
 6 4 -9 13.35 5.54
 -6 -4 8 1173.05 31.53
 -6 -4 8 1092.32 29.82
 6 4 -8 1176.64 29.98
 6 4 -8 1170.39 29.47
 6 4 -8 1125.67 24.73
 6 4 -8 1129.92 24.94
 -6 -4 8 1174.88 26.07
 -6 -4 8 1171.27 27.33
 -6 -4 7 30.31 6.8
 -6 -4 7 13.71 5.26
 6 4 -7 21.8 5.49
 6 4 -7 17.84 4.98
 6 4 -7 20.32 4.23
 6 4 -7 18.05 4.53
 -6 -4 7 24.79 5.15
 -6 -4 7 25.77 5.4
 6 4 -6 -4.53 4.32
 -6 -4 6 9.41 4.55
 6 4 -6 0.81 3.53
 6 4 -6 9.96 3.41
 6 4 -6 3.2 2.97
 6 4 -5 31.03 5.84
 -6 -4 5 26.84 4.98
 6 4 -5 23.82 4.56
 6 4 -5 20.16 4.16
 6 4 -5 20.67 4.25
 -6 -4 5 21.41 4.55
 6 4 -4 762.8 15.96
 -6 -4 4 766.51 19.68
 6 4 -4 779.49 21.3
 6 4 -4 749.07 18.79
 6 4 -4 765.33 19.55
 6 4 -4 764.27 19.46
 -6 -4 4 807.16 21
 6 4 -3 492.63 13.49
 -6 -4 3 493.76 14.79
 6 4 -3 513.69 16.82
 6 4 -3 464.95 15.28
 6 4 -3 511.33 15.82
 -6 -4 3 491.63 16.37
 6 4 -2 3129.56 35.37
 -6 -4 2 3081.14 34.13
 6 4 -2 3048.06 39.17
 6 4 -2 3180.24 39.23
 6 4 -2 2976.95 37.94
 -6 -4 2 3194.91 41.1
 6 4 -1 -1.33 2.39
 6 4 -1 5.18 3.02
 -6 -4 1 5.41 3.22
 6 6 -13 13.94 7.94
 -6 -6 12 354.07 24.24
 -6 -6 12 339.07 24
 6 6 -12 371.58 21
 6 6 -12 327.71 19.93
 -6 -6 11 -0.61 8.3
 -6 -6 11 -5.77 9.23
 6 6 -11 -10.89 5.96
 6 6 -11 0.92 5.96
 -6 -6 10 510.43 26.56
 -6 -6 10 443.08 24.04
 6 6 -10 462.93 21.99
 6 6 -10 466.66 21.45
 -6 -6 9 -4.01 8.26
 -6 -6 9 5.52 6.8
 6 6 -9 9.14 6.59
 6 6 -9 1.67 4.98
 6 6 -9 6.55 4.6
 -6 -6 9 -0.91 6.01
 -6 -6 8 -7.76 7.35
 -6 -6 8 -3.34 5.85
 6 6 -8 3.93 5.52
 6 6 -8 3.28 4.49
 6 6 -8 2.38 5.02
 6 6 -8 -0.82 4.24
 -6 -6 8 -5.87 5.34
 -6 -6 8 0.4 5.42
 -6 -6 7 -5.94 5.96
 -6 -6 7 5.2 6.13
 6 6 -7 4.32 4.81
 6 6 -7 0.93 3.89
 6 6 -7 6.03 4.6
 6 6 -7 -3.37 4.42
 -6 -6 7 2.51 5.28
 -6 -6 7 7.71 5.64
 -6 -6 6 47.97 9.37
 -6 -6 6 50.76 7.62
 6 6 -6 58.74 7.89
 6 6 -6 40.4 6.06
 6 6 -6 45.37 6.77
 6 6 -6 45.53 6.88
 -6 -6 6 54.91 8.01
 -6 -6 6 57.5 8.3
 -6 -6 5 102.58 10.71
 -6 -6 5 116.86 9.4
 6 6 -5 137.39 10.8
 6 6 -5 132.67 9.16
 6 6 -5 128.15 9.81
 6 6 -5 127.45 9.85
 -6 -6 5 137 10.95
 -6 -6 5 133.78 11.37
 -6 -6 4 1189.31 30.98
 6 6 -4 1254.46 29.82
 6 6 -4 1220.64 28.48
 6 6 -4 1214.87 28.36
 -6 -6 4 1145.85 28.7
 -6 -6 3 265.61 14.33
 -6 -6 3 258.42 12.7
 6 6 -3 267.77 12.17
 6 6 -3 299.15 14.35
 6 6 -3 293.93 14.11
 6 6 -3 292.22 14.14
 -6 -6 3 268.87 14.36
 -6 -6 2 1728.98 32.71
 6 6 -2 1796.21 31.67
 6 6 -2 1802.36 33.34
 6 6 -2 1797.68 33.9
 6 6 -2 1776.81 33.7
 -6 -6 2 1824.68 35.89
 -6 -6 1 265.44 13.4
 6 6 -1 263.55 12.72
 6 6 -1 272.11 12.78
 6 6 -1 278.93 13.39
 6 6 -1 278.51 13.65
 -6 -6 1 270.67 14.02
 -6 -6 0 818.49 23.97
 6 6 0 806.19 22.38
 6 6 0 845 23.03
 6 6 0 816.62 22.8
 -6 -6 0 868.73 24.61
 -6 -6 -1 216.16 13.04
 6 6 1 220.14 12.22
 6 6 1 212.48 11.83
 6 6 1 206.64 9.96
 6 6 1 213.14 12.01
 -6 -6 -1 218.97 12.78
 -6 -6 -2 900.14 26.24
 6 6 2 847.7 24.19
 6 6 2 840.85 22.81
 6 6 2 818.98 20.89
 6 6 2 858.22 23.32
 -6 -6 -2 851.25 24.47
 -6 -6 -3 401.48 18.4
 6 6 3 376.52 16.66
 6 6 3 381.54 15.2
 6 6 3 369.34 15.37
 -6 -8 10 36.29 10.8
 6 8 -10 14.14 6.5
 6 8 -9 1.15 6.01
 6 8 -9 7.5 5.87
 -6 -8 9 -0.34 6.17
 -6 -8 8 22.96 9.88
 6 8 -8 20.97 7.34
 6 8 -8 14.36 5.84
 6 8 -8 1.59 5.08
 -6 -8 8 14.3 6.15
 -6 -8 8 18.45 8.38
 -6 -8 7 23.29 9.03
 6 8 -7 19.61 6.39
 6 8 -7 17.65 5.54
 6 8 -7 9.33 5.25
 -6 -8 7 13.57 7.04
 -6 -8 7 13.48 8.04
 -6 -8 6 383.69 22.87
 6 8 -6 395.15 19.58
 6 8 -6 418.46 19.39
 6 8 -6 442.54 20.91
 -6 -8 6 391.34 20.22
 -6 -8 6 412.53 22.16
 -6 -8 5 6.4 7.79
 6 8 -5 -0.58 4.9
 6 8 -5 5 5.45
 6 8 -5 1.4 5.17
 -6 -8 5 -1.24 6.37
 -6 -8 5 -1.37 6.72
 -6 -8 4 318.62 19.38
 6 8 -4 287.69 15.92
 6 8 -4 291.09 16.19
 6 8 -4 311.5 17.11
 -6 -8 4 270.72 16.91
 -6 -8 4 304.24 18.73
 -6 -8 3 72.95 10.1
 -6 -8 3 82.67 9.37
 6 8 -3 81.32 8.86
 6 8 -3 80.98 9.22
 6 8 -3 77.31 9.26
 -6 -8 3 72.17 9.66
 -6 -8 3 75.61 10.44
 -6 -8 2 279.48 16.92
 -6 -8 2 283.13 15.98
 6 8 -2 266.55 14.59
 6 8 -2 288.06 15.02
 6 8 -2 271.07 15.44
 6 8 -2 279.88 15.83
 -6 -8 2 278.58 16.77
 -6 -8 2 260.63 16.84
 -6 -8 1 296.58 16.35
 -6 -8 1 295.83 16.63
 6 8 -1 272.08 15.19
 6 8 -1 321.28 15.25
 6 8 -1 297.47 15.69
 6 8 -1 292.91 16.14
 -6 -8 1 299.75 17.05
 -6 -8 1 305.15 18.02
 -6 -8 0 313.31 17.69
 6 8 0 338.71 16.95
 6 8 0 346.74 16.93
 6 8 0 333.5 17.02
 -6 -8 0 339.37 18.18
 -6 -8 0 329.19 18.79
 -6 -8 -1 51.02 8.82
 6 8 1 53.29 7.71
 6 8 1 56.09 7.58
 6 8 1 59.22 8.29
 -6 -8 -1 60.43 8.9
 -6 -8 -1 69.63 9.76
 -6 -8 -2 6.45 6.51
 6 8 2 -4.57 5.23
 6 8 2 8.01 5.11
 6 8 2 5.39 5.19
 -6 -8 -2 -4.28 5.78
 -6 -8 -2 -4 6.54
 -6 -8 -3 42.83 8.96
 6 8 3 34.8 7.14
 6 8 3 41.73 7.15
 6 8 3 35.77 7.32
 -6 -8 -3 54.55 8.61
 -6 -8 -4 224.46 16.28
 6 8 4 190.38 14.26
 6 8 4 192.53 13.15
 -6 -8 -4 196.15 13.88
 -6 -8 -5 1.96 6.69
 6 8 5 11.77 6.19
 6 8 5 8.42 5
 6 8 5 17.48 6.01
 -6 -8 -6 161.14 14.81
 6 8 6 139.16 13.21
 6 8 6 147.85 11.83
 6 8 6 141.21 12.22
 6 10 -6 89.32 10.63
 -6 -10 6 75.66 11.59
 6 10 -5 21.9 8.26
 6 10 -5 17.26 7.43
 6 10 -5 -1.94 8.85
 -6 -10 5 2.39 7.49
 -6 -10 5 -1.22 8.54
 6 10 -4 226.24 16.11
 6 10 -4 195.16 15.26
 6 10 -4 195.85 15.98
 -6 -10 4 196.65 16.71
 -6 -10 4 236.27 19.86
 -6 -10 4 201.43 17.51
 6 10 -3 17.88 6.93
 6 10 -3 22.7 7.44
 -6 -10 3 13.51 8.15
 -6 -10 3 16.52 9.37
 -6 -10 2 176.75 15
 6 10 -2 165.86 13.77
 6 10 -2 161.48 13.95
 6 10 -2 164.74 14.7
 -6 -10 2 139.37 13.88
 -6 -10 2 153.78 16.3
 -6 -10 1 5.13 7.29
 6 10 -1 -6.38 6.31
 6 10 -1 -5.23 6.17
 6 10 -1 1.52 6.33
 -6 -10 1 -3.62 7.3
 -6 -10 1 -7.46 8.85
 -6 -10 0 331.51 20.63
 6 10 0 312.17 19.2
 6 10 0 345.89 19.14
 6 10 0 349.89 19.72
 -6 -10 0 271.98 18.81
 -6 -10 0 322.09 21.75
 -6 -10 -1 23.5 8.71
 6 10 1 33.57 8.29
 6 10 1 24.43 7.18
 6 10 1 39.72 8.8
 -6 -10 -1 40.81 8.95
 -6 -10 -1 29.7 9.13
 -6 -10 -2 61.01 11.17
 6 10 2 47.75 9.33
 6 10 2 37.79 7.86
 6 10 2 46.37 8.35
 -6 -10 -2 60.51 10.8
 -6 -10 -2 52.28 10.32
 -6 -10 -3 -0.57 8.31
 6 10 3 -11.18 8.29
 6 10 3 14.14 6.2
 6 10 3 -3.47 6.31
 -6 -10 -3 8.71 7.31
 -6 -10 -3 9.67 7.34
 -6 -10 -4 -1.51 8.02
 6 10 4 -6.41 7.46
 6 10 4 -5.69 6.74
 6 10 4 5.69 5.94
 -6 -10 -4 9.33 6.45
 -6 -10 -4 8.19 7.76
 -6 -10 -5 79.43 12.4
 6 10 5 119.32 13.92
 6 10 5 112.1 12
 -6 -10 -6 308.32 22.24
 6 10 6 277 19.98
 -6 -10 -7 58.37 12.43
 6 10 7 53.12 11.12
 6 12 0 178.65 15.56
 6 12 0 209.95 17.77
 -6 -12 0 190.54 18.72
 -6 -12 0 191.31 19.83
 -6 -12 -1 25.29 10.87
 6 12 1 20.41 7.03
 6 12 1 12.65 8.34
 -6 -12 -1 20.52 10.63
 -6 -12 -1 18.84 11.6
 -6 -12 -2 7.63 9.57
 6 12 2 19.86 8.22
 6 12 2 28.61 8.77
 6 12 2 33.86 8.97
 -6 -12 -2 32.58 12.19
 -6 -12 -2 35.79 11.66
 -6 -12 -3 27.61 11.58
 6 12 3 2.82 7.92
 6 12 3 11.2 7.36
 6 12 3 0.42 7.15
 -6 -12 -3 10.46 8.7
 -6 -12 -3 18.57 11.39
 6 12 4 109.89 15.18
 6 12 4 112.17 13.88
 -6 -12 -4 84.16 13.52
 6 12 5 8.9 9.12
 -7 -1 17 17.28 11.25
 7 1 -17 3.61 8.18
 -7 -1 17 -4.45 9.61
 7 1 -17 10.18 9.48
 7 1 -16 101.38 14.99
 -7 -1 16 121.31 16.61
 -7 -1 16 105.2 14.77
 7 1 -16 130.94 15.53
 7 1 -16 112.3 15.14
 -7 -1 16 114.29 15.16
 7 1 -15 34.77 9.79
 -7 -1 15 54.11 12.44
 -7 -1 15 35.69 10.12
 7 1 -15 39.78 10.02
 -7 -1 15 28.03 9.73
 7 1 -15 41.72 10.49
 7 1 -14 101.37 12.67
 7 1 -14 93.86 13.16
 -7 -1 14 98.26 13.27
 -7 -1 14 88.36 12.79
 7 1 -14 103.63 12.71
 -7 -1 14 88.35 12.64
 7 1 -13 -8.39 6.73
 -7 -1 13 2.68 7.1
 -7 -1 13 11.07 7.5
 7 1 -13 8.19 6.83
 7 1 -13 3.21 5.98
 -7 -1 13 2.49 6.84
 7 1 -12 75.17 9.95
 -7 -1 12 91.74 11.99
 -7 -1 12 81.33 11.1
 7 1 -12 101.91 11.89
 7 1 -12 92.59 11.47
 -7 -1 12 78.92 10.31
 -7 -1 11 13.66 5.73
 7 1 -11 9.57 6.26
 -7 -1 11 11.99 5.82
 7 1 -11 18.48 6.74
 -7 -1 11 18.74 6.9
 7 1 -10 963.16 27.92
 -7 -1 10 871.52 28.21
 7 1 -10 967.08 29.33
 -7 -1 10 910.64 27.56
 7 1 -9 92.12 9.6
 7 1 -9 70.5 7.99
 -7 -1 9 89.19 9.77
 -7 -1 9 73.17 8.75
 7 3 -16 192.95 18.21
 -7 -3 15 9.52 8.94
 7 3 -15 22.62 8.9
 -7 -3 14 29.54 9.78
 -7 -3 14 42.31 10.69
 7 3 -14 28.27 7.77
 7 3 -14 28.79 9.24
 -7 -3 13 5.12 7.01
 -7 -3 13 10.16 8.43
 7 3 -13 8.63 5.92
 7 3 -13 18.59 7.09
 -7 -3 12 14.39 7.36
 -7 -3 12 30.19 9.58
 7 3 -12 14.78 6.53
 7 3 -12 5.15 5.92
 -7 -3 11 40.61 8.28
 -7 -3 11 36.58 8.27
 7 3 -11 36.1 7.02
 7 3 -11 47.85 9.16
 -7 -3 10 547.93 22.72
 -7 -3 10 528.13 22.98
 7 3 -10 558.41 21.96
 7 3 -10 573 23.39
 -7 -3 9 173.24 13.01
 7 3 -9 156.4 10.59
 -7 -3 9 166.92 13.43
 7 3 -9 182.8 12.85
 7 3 -9 170.54 12.75
 7 3 -8 1148.68 25.82
 -7 -3 8 1134.42 29.96
 7 3 -8 1174.49 29.62
 7 3 -8 1211.51 30.55
 7 3 -7 7.48 3.74
 -7 -3 7 4.46 4.56
 7 3 -7 4.55 4.04
 7 3 -7 6.24 3.89
 7 3 -7 4.92 3.38
 7 3 -6 1238.59 23.59
 -7 -3 6 1246.74 28.41
 7 3 -6 1309.75 29.35
 -7 -5 15 25.43 12.47
 7 5 -15 14.44 7.65
 7 5 -15 9.83 8.13
 -7 -5 14 192.54 19.64
 -7 -5 14 162.17 18.61
 7 5 -14 174.74 15.75
 7 5 -14 179.33 16.53
 -7 -5 13 -5.45 8.9
 -7 -5 13 1.17 8.46
 7 5 -13 5.57 6.73
 7 5 -13 2.16 6.38
 -7 -5 12 15.75 8.97
 -7 -5 12 34.9 9.85
 7 5 -12 19.52 7.45
 7 5 -12 23.07 7.71
 -7 -5 11 129.71 14.8
 7 5 -11 146.83 13.57
 -7 -5 11 138.43 14.7
 7 5 -11 164.89 14.59
 -7 -5 10 472.21 23.98
 -7 -5 10 447.47 22.88
 7 5 -10 499.53 22.39
 7 5 -10 417.33 20.57
 -7 -5 9 88.01 10.85
 -7 -5 9 84.01 10.44
 7 5 -9 92.75 10.5
 7 5 -9 91.1 10.07
 -7 -5 8 1200.32 34.5
 -7 -5 8 1161.55 32.36
 7 5 -8 1190.96 32.35
 7 5 -8 1197.42 31.32
 7 5 -8 1177.49 27.7
 7 5 -8 1132.61 27.5
 -7 -5 8 1223.87 29.55
 -7 -5 8 1166.19 30.21
 -7 -5 7 236.19 15.24
 -7 -5 7 234.45 14.37
 7 5 -7 239.61 14.57
 7 5 -7 263.16 14.23
 7 5 -7 259.39 13.23
 7 5 -7 242.41 13.02
 -7 -5 7 247.61 14.03
 -7 -5 7 269.02 14.88
 -7 -5 6 1156.1 28.74
 7 5 -6 1276.59 31.43
 7 5 -6 1197.26 28.09
 7 5 -6 1258.4 28.1
 7 5 -6 1224.52 27.76
 -7 -5 6 1243.05 29.48
 -7 -5 5 210.63 11.86
 7 5 -5 238.06 13.62
 7 5 -5 226.05 12.17
 7 5 -5 212.85 11.67
 -7 -5 5 234.79 12.98
 -7 -5 4 611.68 18.68
 7 5 -4 634.53 21.13
 7 5 -4 612.64 19.46
 7 5 -4 599.77 19.3
 -7 -5 4 641.63 21.05
 7 5 -3 554.05 16.24
 -7 -5 3 568.89 16.85
 7 5 -3 562.92 19.1
 7 5 -3 565.9 18.49
 7 5 -3 567.21 18.45
 -7 -5 3 589.45 20.18
 7 5 -2 466.14 15.57
 7 5 -2 430.16 16.08
 7 5 -2 432.46 16.22
 -7 -5 2 481.8 18.07
 7 7 -13 47.17 9.95
 -7 -7 12 26.5 10.9
 7 7 -12 17.98 9.08
 7 7 -12 4.72 6.54
 -7 -7 11 115.61 15.67
 -7 -7 11 109.44 14.82
 7 7 -11 111.42 12.69
 7 7 -11 110.77 12.24
 -7 -7 10 300.28 22.29
 -7 -7 10 312.31 21.42
 7 7 -10 298.9 19.15
 7 7 -10 308.48 18.38
 -7 -7 9 177.36 16.98
 7 7 -9 204.29 15.69
 7 7 -9 181.09 13.27
 -7 -7 9 197.77 15.66
 -7 -7 8 128.46 14.4
 7 7 -8 92.32 11.1
 7 7 -8 97.86 10.08
 7 7 -8 109.15 10.84
 -7 -7 8 112.75 11.55
 -7 -7 8 109.9 12.22
 -7 -7 7 15.91 7.25
 7 7 -7 11.56 5.97
 7 7 -7 10.81 5.43
 7 7 -7 14.18 5.5
 -7 -7 7 10.78 6.77
 -7 -7 7 12.87 6.75
 -7 -7 6 278.77 18.49
 7 7 -6 282.34 16.54
 7 7 -6 280.39 15.32
 7 7 -6 280.16 15.51
 -7 -7 6 304.16 17.41
 -7 -7 6 272.61 17.13
 -7 -7 5 131.44 12.38
 7 7 -5 163.68 12.7
 7 7 -5 141.86 11.28
 7 7 -5 142.76 11.26
 -7 -7 5 146.56 12.66
 -7 -7 5 156.18 13.37
 -7 -7 4 61.47 9.32
 7 7 -4 47.67 7.48
 7 7 -4 47.34 7.21
 7 7 -4 59.69 7.91
 -7 -7 4 57.36 8.71
 -7 -7 4 52.87 8.89
 -7 -7 3 54.4 8.48
 -7 -7 3 55.17 7.53
 7 7 -3 59.24 7.12
 7 7 -3 59.93 7.71
 7 7 -3 63.53 8.29
 7 7 -3 54.73 7.73
 -7 -7 3 52.68 8.42
 -7 -7 2 24.77 6.59
 -7 -7 2 17.42 5.89
 7 7 -2 22.43 5.14
 7 7 -2 24.51 5.54
 7 7 -2 26.78 5.94
 7 7 -2 20.83 5.93
 -7 -7 2 29.1 6.86
 -7 -7 1 183.6 12.54
 -7 -7 1 176.57 12.5
 7 7 -1 186.12 12.08
 7 7 -1 197.24 12.61
 7 7 -1 159.3 11.78
 -7 -7 1 198.35 13.71
 -7 -7 0 189.36 13.17
 7 7 0 189.87 12.38
 7 7 0 194.87 12.59
 7 7 0 190.02 12.65
 -7 -7 0 194.63 13.54
 -7 -7 -1 114.79 11.4
 7 7 1 130.08 10.73
 7 7 1 120.9 10.29
 7 7 1 111.55 9.94
 -7 -7 -1 126.43 11.66
 7 7 2 997.38 28.45
 7 7 2 1028.09 27.88
 -7 -9 9 20.99 11.35
 7 9 -9 15.99 8.03
 7 9 -9 9.71 7.02
 -7 -9 9 12.23 7.79
 -7 -9 8 169.05 18.71
 7 9 -8 177.14 15.69
 7 9 -8 154.76 13.37
 -7 -9 8 155.98 15.02
 -7 -9 8 151.12 16.08
 -7 -9 7 14.1 10.15
 7 9 -7 9.95 6.59
 7 9 -7 13.9 6.3
 7 9 -7 0.62 7.56
 -7 -9 7 16.3 8.69
 -7 -9 7 16.85 8.36
 -7 -9 6 15.38 9.53
 7 9 -6 7.74 6.77
 7 9 -6 0.47 5.44
 7 9 -6 0.16 6.08
 -7 -9 6 6 7.56
 -7 -9 6 4.98 7.71
 -7 -9 5 38.79 10.72
 7 9 -5 23.64 6.94
 7 9 -5 19.83 6.25
 7 9 -5 29.64 7.23
 -7 -9 5 22.37 7.92
 -7 -9 5 25.74 9.54
 -7 -9 4 74.31 12.19
 7 9 -4 98.09 10.93
 7 9 -4 94.06 10.68
 7 9 -4 83.92 10.65
 -7 -9 4 80.43 11.07
 -7 -9 4 71.86 11.79
 -7 -9 3 32.06 9.31
 7 9 -3 30.49 7.18
 7 9 -3 13.12 6.37
 7 9 -3 22.43 7.27
 -7 -9 3 40.64 9.6
 -7 -9 3 17.04 8.23
 -7 -9 2 10.78 6.95
 -7 -9 2 11.86 6.73
 7 9 -2 20.86 6.6
 7 9 -2 17.13 6.13
 7 9 -2 20.9 7.68
 -7 -9 2 28.37 8.14
 -7 -9 2 16.2 6.9
 -7 -9 1 10.02 7.22
 7 9 -1 9.16 5.84
 7 9 -1 24.12 6.83
 7 9 -1 8.21 5.66
 -7 -9 1 -1.85 7.41
 -7 -9 1 5.73 7.76
 -7 -9 0 22.28 7.76
 7 9 0 27.8 6.85
 7 9 0 19.31 6.45
 7 9 0 26.02 7.59
 -7 -9 0 15.5 7.87
 -7 -9 0 21.21 8.27
 -7 -9 -1 101.94 12.44
 7 9 1 100.71 11.05
 7 9 1 102.76 10.71
 7 9 1 98.96 11
 -7 -9 -1 95.56 12.02
 -7 -9 -1 107.88 12.75
 -7 -9 -2 362.68 21.54
 7 9 2 334.04 19.06
 7 9 2 355.36 18.63
 7 9 2 345.76 18.86
 -7 -9 -2 351.87 20.44
 -7 -9 -2 307.53 19.67
 -7 -9 -3 16.22 8.07
 7 9 3 3.95 5.79
 7 9 3 15.77 6.55
 -7 -9 -3 22.61 7.82
 -7 -9 -3 3.27 6.58
 -7 -9 -4 871.54 34.47
 7 9 4 790.97 30.02
 7 9 4 855.02 28.73
 -7 -9 -4 849.65 31.51
 7 11 -5 24.67 8.86
 7 11 -5 0.27 7.29
 -7 -11 5 17.79 9.87
 -7 -11 5 17.43 11.11
 7 11 -4 168.72 14.98
 7 11 -4 191.91 16.75
 -7 -11 4 186.05 17.87
 -7 -11 4 198.48 19.63
 7 11 -3 22.18 8.1
 7 11 -3 12.62 7.59
 -7 -11 3 31.75 10.52
 -7 -11 3 29.41 10.49
 7 11 -2 5.76 6.7
 7 11 -2 10.33 7.56
 -7 -11 2 9.07 8.08
 -7 -11 2 -8.45 10.04
 -7 -11 1 3.63 7.83
 7 11 -1 8.7 7.04
 7 11 -1 3.73 6.57
 7 11 -1 -6.17 7.56
 -7 -11 1 7.4 8.77
 -7 -11 1 8.66 9
 -7 -11 0 171.93 16.68
 7 11 0 195.94 16.95
 7 11 0 208.23 16.3
 7 11 0 220.94 17.6
 -7 -11 0 216.05 18.64
 -7 -11 0 210.99 19.55
 -7 -11 -1 -103.25 20.7
 7 11 1 9.06 17.32
 7 11 1 33.02 6.93
 7 11 1 -91.55 18.09
 -7 -11 -1 48.85 15.2
 -7 -11 -1 -50.99 17.47
 7 11 2 395.02 24.27
 7 11 2 422.42 22.37
 -7 -11 -2 399.45 24.79
 -7 -11 -3 5.26 8.64
 7 11 3 14.86 7.87
 7 11 3 21.9 7.67
 7 11 3 36.8 9.9
 -7 -11 -3 16.54 9.83
 -7 -11 -3 8.29 9.14
 -7 -11 -4 529.6 30.28
 7 11 4 526.63 27.59
 7 11 4 563.79 26.71
 -7 -11 -4 561.9 29.52
 -7 -11 -5 47.43 12.05
 7 11 5 29.32 9.98
 8 2 -16 176.81 18.31
 -8 -2 15 14.85 10.06
 8 2 -15 2.97 7.41
 8 2 -14 422.25 22.84
 -8 -2 14 441.66 25.87
 8 2 -14 416.13 24.1
 -8 -2 13 95.34 12.22
 8 2 -13 105.22 12.05
 -8 -2 13 96.4 13.06
 8 2 -13 115.55 13.57
 -8 -2 12 203.22 15.45
 8 2 -12 189.54 14.36
 -8 -2 12 205.41 16.45
 8 2 -12 220.63 16.68
 -8 -2 11 31.2 7.4
 8 2 -11 26.52 6.69
 -8 -2 11 20.35 6.76
 8 2 -11 15 6.6
 -8 -2 11 13.65 6.33
 8 4 -16 41.33 11.59
 -8 -4 15 21.29 10.64
 -8 -4 15 -5.02 10.76
 8 4 -15 2.83 7.24
 8 4 -15 2.96 7.73
 -8 -4 14 198.14 19.25
 -8 -4 14 182.36 19.02
 8 4 -14 175.78 15.77
 8 4 -14 209.2 18.03
 -8 -4 13 -3.67 8.13
 -8 -4 13 -0.81 8.45
 8 4 -13 8.3 7.23
 8 4 -13 3.11 7.16
 -8 -4 12 536.88 26.47
 -8 -4 12 479.25 25.18
 8 4 -12 532 24.78
 8 4 -12 523.25 25.11
 -8 -4 11 -4.97 7.13
 -8 -4 11 -12.55 7.1
 8 4 -11 -3.44 5.3
 8 4 -11 12.26 7.26
 -8 -4 10 365.88 20.08
 -8 -4 10 391.25 21.21
 8 4 -10 408.89 20.25
 8 4 -10 382.46 19.86
 -8 -4 9 178.75 13.8
 -8 -4 9 163.95 13.64
 8 4 -9 189.27 14.19
 8 4 -9 155.38 12.26
 -8 -4 8 9.2 5.72
 8 4 -8 6.17 5.39
 8 4 -8 5.83 5.21
 -8 -4 7 38.42 7.39
 8 4 -7 31.59 6.79
 8 4 -7 27.5 5.28
 -8 -4 6 413.69 17.6
 8 6 -15 0.39 7.56
 8 6 -15 -0.37 7.85
 -8 -6 14 356.12 26.39
 -8 -6 14 391.67 27.67
 8 6 -14 378.23 23.94
 8 6 -14 375.77 23.7
 -8 -6 13 -15.25 11.88
 -8 -6 13 -2.01 8.45
 8 6 -13 5.96 8.17
 8 6 -13 -0.1 6.97
 -8 -6 12 167.33 17.63
 -8 -6 12 188.05 18.41
 8 6 -12 170.45 15.53
 8 6 -12 174.54 15.86
 -8 -6 11 -12.18 10.29
 -8 -6 11 8.51 7.4
 8 6 -11 9.73 6.6
 8 6 -11 6.13 6.96
 -8 -6 10 212.83 17.48
 -8 -6 10 217.03 17.21
 8 6 -10 192.2 15.55
 8 6 -10 211.5 15.3
 -8 -6 9 4.51 7.06
 -8 -6 9 13.76 6.95
 8 6 -9 8.51 5.91
 8 6 -9 6.45 5.65
 -8 -6 8 25.93 8.27
 -8 -6 8 46.56 8.6
 8 6 -8 51.3 8.92
 8 6 -8 37.52 7.03
 8 6 -8 42.15 7.06
 8 6 -8 41.11 7.29
 -8 -6 8 42.84 7.75
 -8 -6 8 38.66 8.11
 -8 -6 7 -1.26 6.32
 -8 -6 7 -0.53 5.39
 8 6 -7 -0.44 5.23
 8 6 -7 -4.31 5.2
 8 6 -7 -2.39 5.35
 -8 -6 7 -0.46 5.36
 -8 -6 7 -5.4 6.07
 -8 -6 6 476.89 22.36
 8 6 -6 543.98 22.21
 8 6 -6 551.67 20.64
 8 6 -6 552.5 20.64
 -8 -6 6 568.4 22.24
 8 6 -5 136.89 11.46
 8 6 -5 137.31 10.91
 8 6 -5 126.08 10.3
 -8 -6 5 128.05 11.26
 8 6 -4 438.93 19.04
 8 6 -4 436.7 18.13
 8 6 -4 394.34 17.17
 -8 -6 4 442.19 19.56
 8 6 -3 4.79 3.53
 8 6 -3 5.13 4.01
 8 6 -3 2.98 4.07
 -8 -6 3 -7.03 5.78
 8 8 -12 368.53 23.79
 -8 -8 11 -6.31 10.33
 8 8 -11 11.99 7.47
 -8 -8 10 126.05 16.75
 8 8 -10 140.43 14.39
 -8 -8 9 61.86 12.75
 8 8 -9 74.94 11.64
 8 8 -9 74.12 9.72
 -8 -8 9 66.85 10.61
 -8 -8 9 62.99 11.21
 -8 -8 8 29.37 10.24
 8 8 -8 21.05 7.92
 8 8 -8 35.45 7.84
 8 8 -8 3.2 7.18
 -8 -8 8 38.53 9.26
 -8 -8 8 25.11 8.88
 -8 -8 7 97.2 13.45
 8 8 -7 84.24 11.62
 8 8 -7 77.23 9.97
 8 8 -7 73.64 9.88
 -8 -8 7 74.87 11.03
 -8 -8 7 75.45 10.96
 -8 -8 6 438.09 24.05
 8 8 -6 460.55 22.43
 8 8 -6 445.71 21.01
 -8 -8 6 460.94 23.14
 -8 -8 6 439.95 23.14
 -8 -8 5 13.72 7.54
 8 8 -5 15.49 6.68
 8 8 -5 17.35 6.56
 8 8 -5 18.3 6.71
 -8 -8 5 27.99 8.57
 -8 -8 5 27.75 8.69
 -8 -8 4 569.72 25.53
 8 8 -4 628.87 24.65
 8 8 -4 584.33 23.62
 8 8 -4 604.29 24.03
 -8 -8 4 581.96 25.13
 -8 -8 4 616.11 26.63
 -8 -8 3 17.16 7.14
 8 8 -3 18.92 6.01
 8 8 -3 20.83 5.95
 8 8 -3 7.65 5.12
 -8 -8 3 17.32 6.71
 -8 -8 3 22.39 8.01
 -8 -8 2 181.84 14.44
 8 8 -2 171.84 12.32
 8 8 -2 177.04 13.45
 8 8 -2 174.05 13.25
 -8 -8 2 184.86 14.72
 -8 -8 1 100.9 10.44
 8 8 -1 93.78 9.74
 8 8 -1 86.45 9.81
 8 8 -1 91.23 10.03
 -8 -8 1 88.31 10.79
 8 8 0 180.27 13.32
 8 8 0 169.15 12.82
 8 8 0 183.49 13.63
 -8 -8 0 182.45 14.66
 8 10 -9 0.02 7.84
 -8 -10 8 14.13 11.79
 8 10 -8 2.58 7.34
 8 10 -8 17.6 8.28
 -8 -10 8 -5.63 9.06
 -8 -10 8 27.36 11.42
 -8 -10 7 8.8 9.55
 8 10 -7 17.49 8.84
 8 10 -7 2.72 6.5
 8 10 -7 -0.79 7.49
 -8 -10 7 1.12 8.08
 -8 -10 7 21.53 10.51
 -8 -10 6 147.25 17.76
 8 10 -6 124.19 13.33
 8 10 -6 139.78 13.87
 8 10 -6 162.13 15.17
 -8 -10 6 117.73 14.69
 -8 -10 6 146.13 16.73
 -8 -10 5 66.57 13.55
 8 10 -5 42.93 9.13
 8 10 -5 70.61 10.73
 -8 -10 5 58.98 11.62
 -8 -10 5 70.54 13.03
 -8 -10 4 187.54 18.16
 8 10 -4 208.41 15.88
 8 10 -4 197.83 15.83
 8 10 -4 204.44 16.44
 -8 -10 4 187.26 17.29
 -8 -10 4 196.98 18.27
 8 10 -3 10.01 6.56
 8 10 -3 9.12 6.29
 -8 -10 3 6.15 7.58
 -8 -10 3 20.86 10.57
 8 10 -2 250.12 17.29
 8 10 -2 237.36 17.37
 -8 -10 2 240.94 19.12
 -8 -10 2 238.18 19.61
 -8 -10 1 -8.89 8.49
 8 10 -1 -0.38 6.12
 8 10 -1 -2.69 5.73
 8 10 -1 10.21 6.43
 -8 -10 1 -6.97 8.04
 -8 -10 1 16.17 8.65
 -8 -10 0 74.4 11.97
 8 10 0 85.68 11.41
 8 10 0 69.35 9.72
 8 10 0 94.41 11.11
 -8 -10 0 97.95 13.34
 -8 -10 0 77.93 12.34
 -8 -10 -1 36.34 10.51
 8 10 1 27.9 8
 8 10 1 28.45 7.89
 8 10 1 33.89 8.54
 -8 -10 -1 54.64 11.38
 -8 -10 -1 37.07 9.87
 8 10 2 29.24 9.02
 8 10 2 21.14 7.72
 -8 -10 -2 10.76 8.42
 8 12 -3 23.32 8.44
 8 12 -3 23.4 9.69
 8 12 -2 77.27 12.08
 8 12 -2 89.47 13.35
 8 12 -1 -1.41 6.54
 8 12 -1 10.47 7.46
 -8 -12 0 20.07 12.58
 8 12 0 20.91 7.77
 8 12 0 28.89 9.9
 -8 -12 -1 8.1 9.69
 8 12 1 19.06 8.43
 8 12 1 6.04 6.54
 8 12 1 25.33 9.37
 8 12 2 7.36 7.7
 8 12 2 -3.84 7.62
 9 5 -15 18.26 8
 9 5 -15 -3.48 8.88
 -9 -5 14 67.46 14
 -9 -5 14 67.09 13.95
 9 5 -14 88.7 13.31
 9 5 -14 77.74 12.54
 -9 -5 13 25.84 10.23
 -9 -5 13 25.42 10.4
 9 5 -13 11.51 7.75
 9 5 -13 23.93 8.42
 -9 -5 12 19.29 9.45
 -9 -5 12 14.12 9.56
 9 5 -12 21.11 8.51
 9 5 -12 13.65 7.58
 -9 -5 11 58.36 11.2
 -9 -5 11 44.81 9.81
 9 5 -11 58.72 10.24
 9 5 -11 53.68 9.95
 -9 -5 10 187.75 16.09
 -9 -5 10 194.82 16.2
 9 5 -10 186.78 15.19
 -9 -5 9 233.57 16.98
 -9 -5 9 234.68 16.4
 9 5 -9 271.27 17.47
 -9 -5 8 1089.37 31.83
 9 5 -8 1118.97 33.28
 9 7 -14 11.68 8.58
 -9 -7 13 -2.92 10.69
 9 7 -13 5.96 8.23
 9 7 -13 -7.64 8.33
 -9 -7 12 92.95 15.75
 -9 -7 12 92.76 14.7
 9 7 -12 97.24 13.37
 9 7 -12 88.85 12.17
 -9 -7 11 94.74 14.33
 9 7 -11 91.83 12.5
 -9 -7 10 610.79 30.94
 9 7 -10 574.67 27.73
 -9 -7 9 9.99 9.5
 9 7 -9 5.84 6.77
 9 7 -9 6.23 5.28
 -9 -7 9 14.62 7.83
 -9 -7 8 358.1 22.21
 9 7 -8 354.17 20.54
 9 7 -8 348.89 18.7
 -9 -7 8 363.65 20.32
 -9 -7 8 349.19 20.42
 -9 -7 7 12.38 6.92
 9 7 -7 24.18 8.28
 9 7 -7 12.95 6.32
 9 7 -7 14.02 6.02
 -9 -7 7 13.77 7.41
 -9 -7 7 6.53 6.32
 -9 -7 6 283.09 18.32
 9 7 -6 297.96 18.07
 9 7 -6 279.48 16.26
 9 7 -6 285.66 16.37
 -9 -7 6 311.8 18.56
 -9 -7 6 305.42 18.59
 -9 -7 5 182.91 14.9
 9 7 -5 207.52 14.04
 9 7 -5 203.7 14.01
 -9 -7 5 203.86 15.15
 9 9 -10 68.44 11.49
 -9 -9 9 7.29 10.82
 9 9 -9 -12.09 8.88
 9 9 -9 -1.48 6.15
 -9 -9 9 5.47 8.71
 -9 -9 9 -9.1 8.88
 -9 -9 8 141.47 17.71
 9 9 -8 171.7 15.94
 9 9 -8 171.35 15.15
 -9 -9 8 170.86 16.36
 -9 -9 8 199.56 18.84
 -9 -9 7 93.73 21.1
 -9 -9 6 89.74 13.73
 9 9 -6 80.4 11.23
 9 9 -6 87.67 10.99
 -9 -9 6 95.81 13.04
 -9 -9 6 83.11 12.25
 -9 -9 5 17.45 7.75
 9 9 -5 12.86 7.01
 9 9 -5 30.3 8.19
 9 9 -5 2.17 7.17
 -9 -9 5 21.44 8.37
 -9 -9 5 27.02 9.28
 -9 -9 4 34.13 9.46
 9 9 -4 29.94 7.58
 9 9 -4 37.55 8.85
 -9 -9 4 26.52 8.23
 -9 -9 4 42.07 10.65
 -9 -9 3 13.51 7.3
 9 9 -3 1.64 6.05
 9 9 -3 3.92 5.88
 -9 -9 3 6.44 7.59
 -9 -9 3 -0.93 7.64
 9 9 -2 21.31 7.33
 9 9 -2 32.11 7.75
 -9 -9 2 35.97 8.91
 -9 -9 2 24.13 8.72
 9 11 -7 -4.01 8.14
 9 11 -7 -1.26 7.33
 9 11 -7 -0.05 8.26
 -9 -11 6 19.28 11.02
 9 11 -6 50.22 11.24
 9 11 -6 48.95 9.94
 9 11 -6 7.47 10.99
 -9 -11 5 8.44 10.48
 9 11 -5 -2.71 7.61
 9 11 -5 -0.34 7.13
 9 11 -4 7.09 7.62
 9 11 -4 -0.02 7.4
 9 11 -3 29.75 8.42
 9 11 -3 58.99 11.32
 -9 -11 3 48.04 11.35
 -9 -11 3 32.58 11.8
 9 11 -2 41.3 9.66
 9 11 -2 34.28 9.44
 -9 -11 2 27.73 10.21
 -9 -11 2 38.24 12.52
 9 11 -1 88.85 11.94
 9 11 -1 85.34 12.21
 -9 -11 1 66.85 12.4
 -9 -11 1 104.39 15.18
 9 11 0 91.46 12.26
 -9 -11 0 95.26 14.75
 10 8 -11 3.92 7.34
 -10 -8 10 60.02 13
 10 8 -10 48.99 10.85
 -10 -8 9 -9.35 10.29
 10 8 -9 8.51 7.67
 -10 -8 8 21.85 9.82
 10 8 -8 28.71 9.24
 -10 -8 7 28.99 9.77
 10 10 -9 7.48 6.54
 10 10 -8 33.93 9.99
 10 10 -8 14.83 7.87
 -10 -10 8 11.23 8.9
 -10 -10 7 37.03 12.66
 10 10 -7 19.05 8.46
 10 10 -7 0.46 8.79
 -10 -10 7 20.14 10.17
 -10 -10 7 18.98 11.4
 -10 -10 6 97.79 16.07
 10 10 -6 76.18 11.67
 10 10 -6 30.92 11.71
 -10 -10 6 62.14 11.72
 -10 -10 6 50.47 12.57
 10 10 -5 7.97 7
 -10 -10 5 9.66 8.51
 -10 -10 5 3.42 8.7
