# Supplementary material for: High-pressure preference for reduced water content in porous zinc aspartate hydrates
Source: Acta Crystallogr B Struct Sci Cryst Eng Mater. 2020 Aug 28;76(Pt 5):795–801. doi: 10.1107/S2052520620009348 (PMC7535066; doi:10.1107/S2052520620009348)
Supplement: Supplementary file 5 [file b-76-00795-zinc-aspartate_sesquihydrate_0_49GPasup5.hkl]

data_zinc-aspartate_sesquihydrate_0_49GPa 
loop_
  _refln_index_h
  _refln_index_k
  _refln_index_l
  _refln_F_squared_meas
  _refln_F_squared_sigma
 0 0 -3 5.36 1.51
 0 0 3 3.4 1.26
 0 0 3 5.87 1.58
 0 0 4 99.12 6.19
 0 0 4 113.37 6.53
 0 0 -4 97.1 6.04
 0 0 -4 102.44 5.96
 0 0 4 92.01 5.99
 0 0 -4 108.92 6.38
 0 0 -4 98.39 5.99
 0 0 5 2.76 2.32
 0 0 -5 2.11 2.16
 0 0 -5 2.4 2.04
 0 0 5 3.2 2.15
 0 0 -5 -2.12 2.32
 0 0 5 3.53 2.2
 0 0 -5 2.62 2.12
 0 0 5 -0.09 2.01
 0 0 -6 6982.4 59.7
 0 0 -6 7002.63 50.92
 0 0 -6 7007.98 60.48
 0 0 -6 7076.66 60.98
 0 0 6 6786.95 61.66
 0 0 6 7105.18 61.13
 0 0 6 6999.73 55.43
 0 0 -6 7074.83 57.08
 0 0 6 6983.46 61.72
 0 0 -7 9.15 4.28
 0 0 -7 5.76 3.47
 0 0 7 6.95 4.15
 0 0 7 15.67 5.12
 0 0 7 9.77 4.36
 0 0 -7 15.86 5.3
 0 0 -7 5.69 3.79
 0 0 7 13.09 5.16
 0 0 8 6598.42 64.4
 0 0 -8 6910.77 70.43
 0 0 -8 6856.28 69.36
 0 0 8 7338.3 75.21
 0 0 -8 7035.5 71.04
 0 0 8 7086.42 72.65
 0 0 -8 7019.91 58.79
 0 0 8 7026 71.41
 0 0 9 0.63 3.72
 0 0 -9 -1.32 4.16
 0 0 -9 3.37 3.65
 0 0 9 -6.9 5.35
 0 0 -9 4.61 4.18
 0 0 -9 -0.47 4.62
 0 0 9 8.12 5.18
 0 0 -10 700.72 26.23
 0 0 10 697.67 24.06
 0 0 -10 699.78 26.09
 0 0 -10 663.74 24.67
 0 0 10 663.3 25.87
 0 -2 -2 4264.31 35.55
 0 2 2 4197.88 30.45
 0 2 3 4414.83 36.2
 0 -2 -3 4401.68 39.65
 0 -2 -3 4404.6 36.11
 0 2 3 4432.59 36.35
 0 -2 -3 4290.39 35.6
 0 2 3 4449.22 38.54
 0 2 4 16.93 3.92
 0 2 4 12.8 3.66
 0 2 4 24.12 3.69
 0 2 4 24.78 4.34
 0 -2 -4 37.44 5.1
 0 -2 -4 37.89 4.59
 0 2 4 18.04 3.94
 0 -2 -4 26.79 4.76
 0 -2 -4 33.55 4.33
 0 2 5 4218.25 44.17
 0 -2 -5 4186.37 44.8
 0 2 5 4198.6 44.39
 0 -2 -5 4272.86 46.15
 0 -2 -5 4316.8 37.87
 0 -2 -5 4364.45 45.04
 0 -2 -5 4278.51 40.7
 0 2 5 4244.93 45.08
 0 2 5 4298 39.34
 0 2 5 4250.04 39.59
 0 -2 -6 187.77 10.95
 0 -2 -6 186.99 10.66
 0 2 6 180.5 8.81
 0 2 6 180.01 10.45
 0 -2 -6 190.65 9.17
 0 2 6 181.12 10.59
 0 -2 -6 190.78 10.67
 0 -2 -6 193.31 9.15
 0 2 6 190.2 10.7
 0 2 6 180.56 9.53
 0 -2 -7 91.47 8.33
 0 2 7 93.44 7.83
 0 2 7 93.23 8.69
 0 -2 -7 95.86 7.09
 0 -2 -7 102.11 8.89
 0 2 7 97.02 8.54
 0 2 7 103.13 8.72
 0 -2 -7 88.86 7.31
 0 -2 -7 95.78 8.53
 0 2 7 87.92 6.75
 0 -2 -8 708.17 23.65
 0 -2 -8 728.98 23.73
 0 2 8 699.26 23.51
 0 2 8 720.11 23.28
 0 2 8 743.07 19.42
 0 -2 -8 763.51 21.52
 0 2 8 742.51 22.59
 0 -2 -8 678.5 22.89
 0 2 8 728.33 23.85
 0 2 9 154.88 12.2
 0 2 9 155.72 12.21
 0 2 9 147.76 12.38
 0 -2 -9 147.48 12.33
 0 -2 -9 150.65 11.02
 0 2 9 159.43 11.91
 0 -2 -9 158.29 12.46
 0 -2 -9 164.93 12.67
 0 2 10 1960.89 44.82
 0 2 10 1882.45 43.12
 0 -2 -10 1810.59 39.56
 0 2 10 1914.11 42.51
 0 -2 -10 1869.44 43.81
 0 -2 -10 1974.25 44.49
 0 -2 -10 2008.23 45.38
 0 2 11 102.04 12.25
 0 2 11 92.72 12.38
 0 -2 -11 98.18 11.88
 0 2 11 105.75 11.82
 0 -2 -11 73.09 8.97
 0 -2 -11 95.58 11.48
 0 -2 -11 86.68 11.86
 0 -2 -12 99 12.87
 0 2 12 101.18 13.04
 0 -2 -12 111.07 13.31
 0 2 12 92.96 11.82
 0 -2 -12 98.83 11.28
 0 2 12 90.77 12.12
 0 2 13 17.75 9.54
 0 -2 -13 17.21 10.02
 0 2 13 21.35 10.17
 0 -2 -13 12.53 8.07
 0 2 13 15.56 7.58
 0 4 0 1742.24 28.59
 0 4 1 61.09 5.55
 0 4 1 64.72 6.09
 0 -4 -1 64.04 6.13
 0 4 1 59.85 5.36
 0 4 2 42.23 4.61
 0 4 2 44.79 5.36
 0 -4 -2 46.41 4.24
 0 -4 -2 44.7 5.16
 0 4 2 44.93 4.69
 0 -4 -2 40.4 5.23
 0 4 2 50.59 5.17
 0 4 2 42.6 3.95
 0 -4 -3 23.95 3.63
 0 -4 -3 26.86 3.68
 0 4 3 25.69 3.66
 0 -4 -3 27.81 4.1
 0 4 3 27.48 3.84
 0 4 3 25.42 3.77
 0 4 3 24.81 4.32
 0 -4 -3 22.71 4.55
 0 4 3 26.75 4.41
 0 4 3 21.84 3.52
 0 4 4 262.37 12.43
 0 -4 -4 261.84 11.23
 0 -4 -4 271.75 13.49
 0 4 4 263.34 10.56
 0 -4 -4 255.89 10.63
 0 4 4 269.59 12.73
 0 4 4 262.63 11.2
 0 -4 -4 261.8 11.19
 0 4 4 252.23 9.53
 0 4 4 262.6 10.88
 0 4 5 0.38 1.99
 0 -4 -5 0.23 2.54
 0 -4 -5 -0.27 2.98
 0 4 5 1.23 3.21
 0 4 5 -1.05 2.13
 0 4 5 1.43 2.77
 0 4 5 -2.56 2.61
 0 -4 -5 3.6 3.43
 0 4 5 0.92 3.32
 0 -4 -5 0.52 4.05
 0 4 5 -5.47 4.09
 0 -4 -6 169.92 10.58
 0 4 6 165.72 8.28
 0 4 6 170.06 10.78
 0 -4 -6 170.77 11
 0 4 6 167.78 10.33
 0 -4 -6 173.5 12.2
 0 -4 -6 173.02 11.47
 0 -4 -6 175.6 8.17
 0 4 6 176.9 7.58
 0 4 6 168.35 10.91
 0 4 6 186.37 11.98
 0 4 7 -0.05 3.66
 0 -4 -7 -2.1 4
 0 4 7 -1.63 4.27
 0 -4 -7 2.92 4.66
 0 -4 -7 3.86 5.17
 0 -4 -7 -1.21 3.9
 0 4 7 -1.4 3.79
 0 4 7 8.05 4.65
 0 4 8 434.87 18.98
 0 -4 -8 428.24 19.55
 0 -4 -8 447.7 20.91
 0 4 8 454 18.54
 0 -4 -8 455.68 18.99
 0 -4 -8 438.64 19.27
 0 4 8 443 19.6
 0 4 8 442.3 20.03
 0 -4 -9 128.04 10.91
 0 4 9 118.86 10.68
 0 4 9 131.28 12.28
 0 -4 -9 116.9 12.43
 0 4 9 122.36 11.4
 0 -4 -9 109.71 11.02
 0 4 9 116.33 11.54
 0 -4 -9 121.82 11.89
 0 -4 -10 408.79 22.29
 0 4 10 377.94 20.1
 0 -4 -10 388.28 21.05
 0 4 10 389.85 21.19
 0 4 10 409.8 21.62
 0 -4 -10 372.89 20.52
 0 -4 -11 36.95 8.78
 0 -4 -11 55.18 10.46
 0 4 11 40.63 9.51
 0 4 11 35.49 9.1
 0 4 11 26.63 7.47
 0 -4 -11 45.26 10.54
 0 4 12 78.24 12.45
 0 4 12 76.99 11.96
 0 4 12 88.17 12.26
 0 -4 -12 88.05 12.85
 0 -4 -12 86.29 13.23
 0 -4 -12 80.08 12.55
 0 -4 -13 -5.8 9.81
 0 4 13 3.77 8.38
 0 -4 -13 5.73 8.72
 0 4 13 14.11 9.56
 0 4 13 12.11 8.28
 0 -4 -13 2.27 7.11
 0 -4 -14 92.52 13.97
 0 4 14 75.64 13.42
 0 4 14 98.51 13.82
 0 4 14 91.37 15.08
 0 -4 -14 85.65 16.33
 0 6 2 1205.12 27.92
 0 6 2 1173.37 29.89
 0 -6 -2 1109.4 27.98
 0 6 3 26.97 5.97
 0 6 3 27 4.18
 0 -6 -3 28.72 4.78
 0 6 3 26.5 5.11
 0 -6 -3 31.08 6.53
 0 6 4 703.37 24.17
 0 6 4 758.27 24.25
 0 6 4 764.76 21.38
 0 -6 -4 727.32 25.01
 0 -6 -4 742.11 20.42
 0 6 4 795.76 20.83
 0 6 5 24.81 5.46
 0 -6 -5 18.47 6.86
 0 -6 -5 23.21 5.36
 0 6 5 15.31 5.21
 0 6 5 15.78 3.99
 0 6 5 24 6.08
 0 -6 -6 -0.07 4.61
 0 6 6 1.96 4.76
 0 6 6 7.23 4.56
 0 -6 -6 0.38 4.12
 0 6 6 4.48 4.19
 0 -6 -6 5.27 5.92
 0 6 6 4.78 5.67
 0 6 7 42.69 8.22
 0 6 7 30.66 6.56
 0 -6 -7 44.3 7.45
 0 -6 -7 45.53 10.1
 0 -6 -7 42.01 9.44
 0 6 7 47.72 7.5
 0 -6 -7 43.51 7.78
 0 6 7 39.14 8.2
 0 -6 -8 1773.44 40.78
 0 6 8 1786.73 42.61
 0 -6 -8 1763.51 46.1
 0 -6 -8 1839.69 44.11
 0 6 8 1798.77 40.37
 0 6 8 1868.59 40.4
 0 6 8 1794.72 44.29
 0 -6 -8 1739.36 40.97
 0 -6 -9 90.87 11.55
 0 6 9 109.79 12.09
 0 -6 -9 102.07 11.4
 0 -6 -9 115.14 14.17
 0 6 9 102.18 12.78
 0 -6 -9 100.79 12.67
 0 6 9 100.72 11.36
 0 6 9 109.82 12.25
 0 -6 -10 1232.51 38.53
 0 6 10 1203.92 37.73
 0 6 10 1252.98 37.01
 0 -6 -10 1280.95 42.62
 0 -6 -10 1178.22 37.17
 0 6 10 1216.46 39.96
 0 6 10 1252.81 37.53
 0 -6 -10 1226.59 37.63
 0 -6 -11 70.7 10.88
 0 -6 -11 82.4 12.4
 0 -6 -11 70.68 13.22
 0 6 11 68.13 11.52
 0 6 11 91.23 13.15
 0 6 11 76.54 11.08
 0 -6 -12 603.17 32.23
 0 6 12 602.72 28.95
 0 6 12 592.35 30.96
 0 6 12 638.27 30.8
 0 -6 -12 571.88 30.72
 0 6 13 20.84 10
 0 -6 -13 0.67 9.2
 0 -6 -13 0.83 11.82
 0 -6 -13 11.91 9.94
 0 6 13 11.06 9.44
 0 6 13 20.12 8.56
 0 -6 -14 55.74 14.83
 0 -6 -14 1.96 15.14
 0 6 14 45.11 12.95
 0 6 14 61.69 12.94
 0 -6 -14 5.18 12.27
 0 6 14 57.87 13.18
 0 -6 -15 -0.73 12.99
 0 6 15 19.86 10.86
 0 6 15 4.89 9.33
 0 6 15 -10.6 11.95
 0 -6 -15 -0.8 11.83
 0 -6 -15 0.64 11.03
 0 8 6 163.55 15.01
 0 -8 -6 117.77 13.1
 0 -8 -7 115.94 14.63
 0 8 7 120.15 13.45
 0 -8 -7 100.88 13.67
 0 8 7 110.12 12.82
 0 -8 -8 169.43 17.05
 0 8 8 176.41 16.22
 0 8 8 180.4 17.25
 0 -8 -8 169.58 17.5
 0 -8 -9 9.58 9.4
 0 8 9 29.77 9.64
 0 8 9 27.06 9.13
 0 -8 -9 22.44 9.98
 0 8 10 265.18 21.05
 0 8 10 249 19.68
 0 -8 -10 257.21 21.4
 0 -8 -10 245.77 21.39
 0 -8 -11 8.44 10.59
 0 8 11 5.93 8.71
 0 -8 -11 17.77 10.18
 0 8 11 12.68 9.81
 0 -8 -12 222.29 23
 0 8 12 245.5 22.29
 0 8 13 59.99 13.68
 0 -8 -13 35.35 13.4
 0 8 14 53.75 14.61
 1 -1 -13 54.13 10.56
 -1 1 13 37.57 8.65
 1 -1 -13 47.13 9.75
 -1 1 13 38.55 9.94
 1 -1 -13 44.28 10.32
 -1 1 13 47.42 11.09
 1 -1 -12 39.06 8.49
 -1 1 12 52.53 11
 -1 1 12 31.2 8.75
 1 -1 -12 44.09 9.66
 -1 1 12 46.1 8.8
 -1 1 12 53.04 10.91
 1 -1 -12 43.2 9.53
 1 1 -11 92.86 10.95
 -1 -1 11 75.98 10.92
 -1 1 11 100.09 11.27
 1 -1 -11 63.77 8.33
 -1 1 11 148.27 14.81
 1 -1 -11 65.7 9.47
 1 1 -11 72.68 10.24
 1 -1 -11 76.78 10.5
 1 -1 -11 79.53 9.81
 -1 1 11 218.92 17.46
 1 1 -11 90.28 9.14
 -1 -1 10 23.84 5.32
 1 -1 -10 40.6 7.83
 1 1 -10 27.47 5.89
 -1 1 10 43.92 8.25
 1 -1 -10 28.14 6.64
 -1 1 10 40.83 9.07
 1 -1 -10 29.27 6.86
 -1 -1 10 25.14 7.23
 -1 -1 10 33.69 7.55
 1 1 -10 43.01 7.14
 -1 1 10 31.84 7.26
 -1 1 10 17.96 6.26
 -1 -1 10 32.84 8.26
 1 -1 -10 24.29 6.99
 1 1 -10 37.05 7.19
 1 1 -10 29.6 6.63
 -1 -1 9 74.76 7.63
 1 -1 -9 69.31 8.8
 -1 1 9 64.66 7.77
 -1 1 9 80.3 9.47
 1 1 -9 69.84 8.43
 1 1 -9 70.99 8.66
 -1 1 9 68.51 8.27
 1 1 -9 73.9 8.7
 -1 -1 9 73.19 10.22
 -1 -1 9 79.71 9.32
 1 -1 -9 68.47 8.41
 -1 -1 9 70.61 8.8
 1 -1 -9 72 8.31
 1 -1 -9 63.35 7.87
 1 1 -9 66.74 7.65
 -1 1 9 60.69 8.68
 1 -1 -8 566.13 20.48
 1 1 -8 579.27 18.54
 1 -1 -8 570.12 19.62
 1 -1 -8 581.36 19.42
 1 1 -8 581.65 20.98
 1 -1 -8 594.04 20.91
 -1 1 8 542.83 20.23
 1 1 -8 573.37 19.94
 1 1 -8 603.01 20.53
 -1 1 8 551.67 19.02
 -1 1 8 588.86 20.98
 -1 1 8 570.46 14.66
 -1 -1 8 562.29 20.7
 -1 -1 8 583.13 17.69
 -1 1 8 601.09 20.68
 1 -1 -8 583.14 15.06
 -1 -1 8 592.28 22.14
 -1 -1 8 540.63 19.93
 1 -1 -7 59.92 4.94
 -1 -1 7 66.7 7.28
 -1 -1 7 49.12 6.45
 1 1 -7 65.63 6.35
 -1 1 7 58.9 6.68
 1 1 -7 62.83 7.04
 -1 1 7 58.82 5.56
 -1 -1 7 59.69 5.79
 -1 -1 7 49.51 6.8
 1 -1 -7 61.89 7.43
 -1 1 7 59.05 6.83
 1 1 -7 64.15 6.89
 1 -1 -7 49.25 4.5
 -1 1 7 61.18 7.5
 1 -1 -7 54.51 6.14
 -1 1 7 44.82 6.57
 1 1 -7 60.89 7.13
 -1 -1 7 56.55 7.65
 -1 1 7 52.43 4.91
 1 -1 -7 49.05 6.09
 1 -1 -7 51.15 6.92
 -1 1 6 2434.76 34.13
 -1 -1 6 2484.01 29.68
 1 -1 -6 2442.3 33.59
 -1 1 6 2562.73 36.75
 -1 -1 6 2486.31 35.98
 1 1 -6 2433.93 34.5
 1 -1 -6 2505.32 26.8
 1 -1 -6 2444.64 36.43
 -1 -1 6 2523.81 38.24
 -1 1 6 2488.08 35.01
 1 -1 -6 2453.69 34.46
 -1 1 6 2540.83 36.62
 -1 1 6 2469.05 28.08
 1 -1 -6 2485.32 36.37
 1 1 -6 2544.19 35.31
 1 1 -6 2468.28 36.52
 -1 -1 6 2478.09 35.3
 -1 -1 6 2406.49 35.11
 1 1 -6 2480.46 33.16
 1 -1 -5 1884.7 27.02
 -1 1 5 1967.13 27.97
 -1 1 5 2005.48 29.88
 1 -1 -5 1947.54 22.22
 1 -1 -5 1928.24 28.07
 -1 1 5 1942.27 29.29
 1 -1 -5 1968.92 29.68
 1 1 -5 1945.74 28.1
 -1 -1 5 1869.54 27.82
 1 1 -5 1909.46 29.41
 -1 1 5 1972.24 27.9
 -1 -1 5 1958.21 30.58
 -1 -1 5 1840.57 28.36
 1 -1 -5 1879.38 28.87
 1 1 -5 2005.63 28.19
 -1 -1 5 1884.51 28.06
 1 1 -5 1992.91 27.56
 -1 -1 4 1234.84 19.92
 1 1 -4 1181.39 20.83
 -1 -1 4 1167.85 21.2
 1 1 -4 1217.93 19.76
 1 -1 -4 1148.39 19.77
 -1 -1 4 1238.39 19.9
 -1 1 4 1169.34 20.33
 1 -1 -4 1198.04 18.97
 1 -1 -4 1174.33 20.6
 1 -1 -4 1274.05 21.44
 -1 -1 4 1235.29 20.99
 -1 1 4 1177.48 19.69
 1 1 -4 1224.81 19.48
 -1 1 4 1125.93 20.42
 -1 1 4 1182.77 19.3
 1 1 -4 1197.49 19.46
 1 1 -3 1518.45 18.65
 -1 -1 3 1479.52 20.88
 -1 1 3 1445.61 18.58
 1 -1 -3 1500.04 20.83
 -1 1 3 1450.54 20.79
 -1 -1 3 1489.45 20.81
 1 -1 -3 1485.63 20.49
 -1 -1 -3 2353.89 26.17
 -1 -1 -3 2403.17 24.52
 1 1 4 6972.11 51.36
 -1 -1 -4 7077.33 51.46
 1 1 4 7054.71 51.3
 -1 -1 -4 7071.67 51.53
 1 1 4 7161.48 51.29
 -1 -1 -4 6935.75 52.38
 1 1 5 752.15 19.28
 1 1 5 783.12 16.17
 1 1 5 805.97 19.71
 -1 -1 -5 786.28 19.37
 -1 -1 -5 780.87 19.28
 -1 -1 -5 769.88 17.54
 -1 -1 -5 768.58 19.43
 1 1 5 854.08 20.1
 1 1 6 1726.84 25.32
 1 1 6 1576.68 30.07
 1 1 6 1792.45 30.94
 -1 -1 -6 1677.17 31.11
 -1 -1 -6 1757.38 29.29
 -1 -1 -6 1625.57 30.49
 -1 -1 -6 1762.62 31.66
 1 1 6 1756.81 31.54
 -1 -1 -7 129.83 8.97
 1 1 7 142.44 10.37
 -1 -1 -7 144.2 10.17
 1 1 7 131 7.8
 1 1 7 132.79 10.1
 -1 -1 -7 137.48 10
 1 1 7 129.9 9.55
 -1 -1 -7 128.68 9.89
 -1 -1 -8 946.42 27.11
 -1 -1 -8 935.98 25.17
 1 1 8 932.32 26.19
 -1 -1 -8 935.1 27.1
 1 1 8 892.4 26.58
 1 1 8 935.49 27.2
 1 -3 -15 1.18 9.14
 -1 3 15 7.91 10.42
 1 -3 -15 25.9 10.9
 -1 3 15 3.79 8.61
 -1 3 15 4.74 8.91
 -1 3 14 415.26 25.99
 1 -3 -14 381.32 25.15
 -1 3 14 418.09 25.54
 -1 3 14 377.74 25.17
 1 -3 -14 409.54 26.63
 -1 3 13 4.55 6.93
 1 -3 -13 7.18 8.34
 -1 3 13 12.03 9.21
 1 -3 -13 1.25 8.54
 1 -3 -13 15.36 7.06
 -1 3 13 14.35 9.06
 1 -3 -12 341.21 21.54
 1 -3 -12 372.64 22.57
 -1 3 12 347.43 21.53
 -1 3 12 353.42 22.28
 1 -3 -12 324.32 21.52
 -1 3 12 334.69 20.83
 -1 3 11 36.02 7.77
 -1 3 11 25.25 7.39
 -1 3 11 29.99 8.37
 1 -3 -11 45.98 8.85
 1 -3 -11 33.7 8.45
 -1 3 11 34.93 8.38
 1 -3 -11 42.3 7.65
 1 -3 -11 30.05 8.93
 1 -3 -10 250.35 16.88
 -1 3 10 227.52 15.87
 -1 3 10 237.18 15.96
 -1 3 10 227.39 15.54
 1 -3 -10 226.33 13.64
 1 -3 -10 227.23 15.81
 -1 3 10 239.13 15.06
 1 -3 -10 224.34 15.8
 1 -3 -9 11.92 4.68
 1 -3 -9 1.49 5.36
 -1 3 9 14.9 5.12
 -1 3 9 15.15 5.08
 -1 3 9 13.79 5.58
 -1 3 9 12.02 5.12
 1 -3 -9 17.07 5.84
 1 -3 -9 14.76 5.97
 -1 3 9 14.26 6.09
 -1 3 8 141.74 10
 1 -3 -8 160.92 12.37
 -1 3 8 155.29 11.4
 1 -3 -8 142.69 9.54
 -1 3 8 139.85 9.97
 1 -3 -8 147.47 9.85
 -1 3 8 141.45 11.45
 1 -3 -8 136.05 11.41
 1 -3 -8 138.93 11.08
 -1 3 8 142.72 11.09
 -1 3 7 208.9 10.86
 1 -3 -7 339.06 16.61
 1 -3 -7 321.96 16.81
 -1 3 7 203.62 11.26
 1 -3 -7 210 13.4
 -1 3 7 205.31 12.12
 -1 3 7 205.01 12.47
 -1 3 7 215.75 11.42
 -1 -3 6 3695.26 51.47
 1 3 -6 3788.87 49.71
 -1 -3 6 3610.08 51.85
 1 -3 -6 3669.5 39.12
 -1 -3 6 3550.63 43.28
 -1 3 6 3689.48 40.09
 -1 3 6 3774.04 46.57
 -1 3 6 3714.85 48.22
 -1 3 6 3653.84 46.77
 1 -3 -6 3642.21 47.05
 1 -3 -6 3688.16 49.17
 1 3 -6 3649.94 49.55
 1 -3 -6 3721.77 46.74
 -1 3 6 3653.54 44
 -1 -3 5 129.92 9.63
 -1 3 5 135.88 8.58
 -1 3 5 138.01 7.3
 -1 -3 5 122 7.55
 1 -3 -5 138.9 9.05
 -1 3 5 136.86 9.36
 1 3 -5 137.12 9.48
 -1 -3 5 141.81 10.39
 1 -3 -5 128 8.56
 1 3 -5 136.93 9.15
 1 3 -5 126.15 7.72
 1 -3 -5 133.12 9.59
 -1 3 5 142.6 9.32
 -1 3 5 134.74 8.54
 1 3 -5 135.43 8.45
 1 -3 -5 137.01 7.09
 -1 3 4 3964.36 42.06
 -1 -3 4 3876.22 47.15
 1 -3 -4 3890.11 41.5
 1 3 -4 3829.34 44.46
 -1 3 4 3942.09 42.42
 -1 3 4 3827.77 40.3
 1 3 -4 3804.06 42.13
 -1 3 4 3919.88 33.37
 -1 -3 4 3821.17 44.35
 1 3 -4 3874.84 40.88
 -1 3 4 3909.84 44.55
 1 -3 -4 3847.3 45.67
 1 -3 -4 3950.86 42.35
 -1 -3 3 117.17 7.47
 -1 -3 3 108.93 7
 1 3 -3 113.22 7.02
 -1 3 3 119.99 6.96
 1 3 -3 117.9 6.9
 -1 3 3 118.51 7.4
 1 -3 -3 128.4 8.21
 -1 3 3 119.2 7.51
 -1 3 3 123.1 6.94
 1 3 -3 115.16 7.46
 1 3 -3 107.24 6.89
 -1 -3 3 115.32 7.98
 1 -3 -3 121.76 7.06
 1 -3 -3 116.79 7
 1 3 -2 17.56 3.16
 -1 3 2 18.25 3.31
 1 3 -2 19.46 3.1
 1 3 -2 17.87 3.08
 -1 -3 2 21.12 3.41
 -1 -3 2 17.89 3.58
 -1 -3 1 11.33 2.55
 1 3 -1 9.92 2.19
 1 3 -1 8.87 2.25
 -1 -3 1 10.98 2.48
 1 3 -1 10.4 2.3
 1 3 -1 13.53 2.59
 -1 -3 0 979.97 15.76
 1 3 0 1003.08 18.4
 1 3 0 999.63 18.27
 1 3 0 1018.7 18.61
 -1 -3 0 989.59 19.01
 -1 -3 0 980.82 16.86
 1 3 1 8.08 3.03
 1 3 1 6.23 2.56
 -1 -3 -1 6.15 2.52
 -1 -3 -1 1.91 1.89
 1 3 1 6.31 2.43
 -1 -3 -2 61.44 5.15
 1 3 2 62.64 4.95
 1 3 2 69.68 4.67
 1 3 2 62.11 4.57
 1 3 2 61.22 5.17
 1 3 2 65.76 4.04
 -1 -3 -3 24.23 3.4
 1 3 3 22.66 3
 1 3 3 20.81 3.57
 1 3 3 23.73 2.94
 1 3 3 20.7 2.98
 1 3 3 21.98 3.13
 -1 -3 -3 27.05 3.41
 -1 -3 -3 24.13 3.33
 -1 -3 -3 33.66 4.7
 1 3 3 21.13 2.96
 -1 -3 -3 27.75 4.48
 -1 -3 -4 4441.87 36.75
 -1 -3 -4 4414.5 47.93
 -1 -3 -4 4403.95 42.45
 1 3 4 4405.95 45.13
 1 3 4 4479.83 41.93
 1 3 4 4505.67 36.28
 -1 -3 -4 4274.66 41.73
 -1 -3 -4 4454.41 46.09
 1 3 4 4512.39 46.88
 1 3 4 4496.62 42.45
 1 3 5 343.2 11.09
 1 3 5 340.08 13.37
 -1 -3 -5 375.41 11
 -1 -3 -5 362.99 15.13
 -1 -3 -5 355.15 14.03
 1 3 5 335.06 13.07
 1 3 5 332.08 14.11
 1 3 5 343.06 13.67
 -1 -3 -5 356.85 13.59
 1 3 5 326.91 10.01
 -1 -3 -5 334.25 13.36
 -1 -3 -6 1216.21 28.81
 1 3 6 1151.17 22.67
 -1 -3 -6 1186.08 25.8
 1 3 6 1191.12 25.55
 1 3 6 1224.28 26.69
 -1 -3 -6 1187.3 21.1
 1 3 6 1132.42 27.12
 -1 -3 -6 1132.95 26.17
 1 3 6 1146.33 26.2
 -1 -3 -6 1134.22 26.09
 1 3 7 105.86 9.19
 -1 -3 -7 86.24 8.03
 -1 -3 -7 98.92 7.32
 1 3 7 79.75 8.28
 -1 -3 -7 86.84 8.55
 1 3 7 103.33 8.53
 1 3 7 93.78 9.35
 -1 -3 -7 95.41 9.26
 -1 -3 -7 101.24 9.22
 1 3 8 1390.31 29.95
 -1 -3 -8 1384.73 30.58
 1 3 8 1440.2 33.9
 -1 -3 -8 1410.18 35.09
 -1 -3 -8 1360.1 33.84
 -1 -3 -8 1395.23 27.92
 -1 -3 -8 1371.26 33.12
 1 3 8 1352.02 33.01
 1 3 8 1338.8 33.43
 -1 -3 -9 77.17 9.97
 1 3 9 79.31 10.16
 1 3 9 86.97 10.26
 1 3 9 71.74 8.3
 1 3 9 68.79 9.36
 -1 -3 -9 87.65 10.84
 -1 -3 -9 81.16 8.21
 -1 -3 -9 75.05 9.56
 1 3 10 30.52 7.66
 -1 -3 -10 23.49 6.75
 1 3 10 21.5 7.31
 -1 -3 -10 22.69 5.61
 -1 -3 -10 23.39 8
 1 3 10 27.6 7.21
 -1 -3 -10 19.38 7.19
 1 3 11 -2.97 6.24
 -1 -3 -11 0.42 7.09
 -1 -3 -11 -0.19 5.72
 1 3 11 1.13 6.65
 1 3 11 -0.78 5.88
 -1 -3 -11 -2.94 6.77
 -1 -3 -12 89.47 12.99
 -1 -3 -12 93.31 12.67
 1 3 12 100.38 13.28
 1 3 12 83.45 12.15
 -1 5 16 435.83 30.31
 -1 5 16 412.36 30.01
 1 -5 -15 -5.03 11.66
 1 -5 -15 0.08 11.93
 -1 5 15 5.98 9.26
 1 -5 -15 -0.04 9.02
 -1 5 15 7.16 8.26
 -1 5 15 5.62 9.95
 -1 5 14 531.65 30.34
 -1 5 14 497.34 28.73
 1 -5 -14 481.76 31.5
 -1 5 14 510.04 30.41
 -1 5 13 115.84 15.59
 1 -5 -13 92.65 15.52
 -1 5 13 120.35 15.95
 -1 5 13 91.87 13.31
 1 -5 -13 115.01 14.68
 -1 5 12 32.03 10.34
 1 -5 -12 23.25 9.62
 -1 5 12 37.76 10.37
 1 -5 -12 24.46 8.4
 -1 5 12 31.82 8.85
 1 -5 -12 18.39 8.71
 -1 5 11 6 7.06
 -1 5 11 12.24 6.58
 1 -5 -11 -0.66 6.47
 -1 5 11 5.33 7.27
 1 -5 -11 7.06 8.57
 1 -5 -11 17.31 8.99
 1 -5 -10 175.58 16.14
 -1 5 10 168.16 15.07
 1 -5 -10 172.54 15.09
 -1 5 10 180.81 15.38
 1 -5 -10 177.19 15.54
 -1 5 10 158.09 13.69
 -1 5 9 28.89 6.95
 -1 5 9 44.47 8.57
 -1 5 9 28.34 7.81
 -1 5 9 40.73 9.02
 1 -5 -9 39.73 8.17
 1 -5 -9 37.61 9.66
 1 -5 -9 36.91 8.6
 1 -5 -9 34.87 7.99
 1 -5 -8 475.15 20.89
 1 -5 -8 425.05 19.96
 -1 5 8 463.15 20.21
 -1 5 8 439.43 20.01
 1 -5 -8 460.69 22.67
 -1 5 8 444.14 21.59
 1 -5 -8 436.7 20.66
 -1 5 8 434.01 20.23
 -1 5 7 34.32 6.55
 1 -5 -7 33.83 7.44
 1 -5 -7 30.56 7.94
 -1 5 7 36.99 7.21
 -1 5 7 27.34 6.9
 -1 5 7 30.35 6.52
 1 -5 -7 27.36 5.69
 -1 5 6 1047.22 28.69
 -1 5 6 1096.67 27.93
 -1 5 6 1140.38 30.77
 1 -5 -6 1090.57 28.67
 1 -5 -6 1074.39 31.41
 1 -5 -6 1084.31 28.19
 -1 5 6 1096.39 27.57
 -1 5 5 236.28 13.69
 1 -5 -5 242.49 12.82
 1 -5 -5 241.75 14.74
 -1 5 5 269.4 14.34
 -1 5 5 255.41 13.01
 -1 5 5 247.25 10.71
 -1 5 4 164.96 9.15
 -1 5 4 167.29 11.16
 1 -5 -4 175.37 12.19
 -1 5 4 178.06 10.2
 -1 5 4 160.98 10.9
 1 -5 -4 174.52 10.32
 1 5 -2 493.57 18.1
 1 5 -2 459.64 16.36
 1 5 -2 483.48 17.71
 -1 -5 2 440.92 18.07
 -1 -5 1 808.75 23.74
 1 5 -1 788.72 21.21
 1 5 -1 776.65 21.51
 1 5 -1 823.32 20.41
 1 5 -1 793.41 22.09
 1 5 0 204.33 9.68
 -1 -5 0 212.56 12.19
 1 5 0 194.72 10.7
 1 5 0 204.46 11.16
 -1 -5 0 206.8 10.11
 1 5 0 186.32 10.62
 1 5 1 211.7 9.07
 1 5 1 227.9 11.58
 -1 -5 -1 227.14 11.22
 1 5 1 210.4 10.23
 1 5 1 236.77 7.63
 1 5 1 219.07 11.89
 1 5 1 219.26 11.16
 -1 -5 -1 234.89 12.87
 1 5 2 210.39 11.14
 -1 -5 -2 266.48 13.09
 1 5 2 206.36 11.89
 1 5 2 204.32 8.26
 1 5 2 198.5 8.16
 -1 -5 -2 254.71 9.33
 1 5 2 207.47 10.96
 1 5 2 205.43 11.1
 -1 -5 -2 257.12 12.87
 -1 -5 -3 208.97 12.03
 1 5 3 219.24 11.7
 -1 -5 -3 217.74 11.67
 1 5 3 223.4 11.1
 -1 -5 -3 205.87 9.32
 1 5 3 213.12 10.39
 1 5 3 214.74 9.24
 1 5 3 212.76 12.21
 -1 -5 -4 3796.64 46.44
 1 5 4 3710.07 41.92
 1 5 4 3624.18 50.28
 -1 -5 -4 3664.23 42.14
 1 5 4 3732.07 49.19
 1 5 4 3713.28 41.4
 1 5 4 3663.52 40.83
 -1 -5 -4 3658.55 42.54
 1 5 4 3721.44 44.19
 -1 -5 -4 3732.57 51.57
 1 5 5 52.1 6.21
 -1 -5 -5 43.34 5.7
 -1 -5 -5 49.99 7.3
 -1 -5 -5 52.3 6.34
 1 5 5 51.39 7.22
 -1 -5 -5 56.78 6.47
 1 5 5 60.13 7.35
 -1 -5 -5 55.3 6.07
 -1 -5 -5 49.85 7.54
 1 5 5 49.46 5.8
 1 5 5 59.12 6.23
 1 5 5 57.85 5.71
 -1 -5 -6 2523.53 39.98
 1 5 6 2558.57 44.59
 -1 -5 -6 2526.21 47.07
 -1 -5 -6 2583.41 46.02
 1 5 6 2490.8 40.32
 -1 -5 -6 2407.67 40.52
 1 5 6 2520.63 35.82
 1 5 6 2494.95 39.11
 1 5 6 2562.13 45.27
 -1 -5 -7 59.73 8.71
 1 5 7 62.38 7.71
 1 5 7 49.37 7.49
 -1 -5 -7 52.93 7.29
 1 5 7 60.58 8.43
 1 5 7 55.12 7.95
 -1 -5 -7 58.44 7.95
 -1 -5 -7 57.27 9.56
 -1 -5 -8 125.63 11.71
 1 5 8 132.56 11.33
 -1 -5 -8 138.28 11.74
 -1 -5 -8 132.98 12.15
 -1 -5 -8 160.86 14.7
 1 5 8 131.39 11.67
 1 5 8 145.12 11.95
 1 5 8 143.66 12.8
 1 5 9 32.09 7.23
 -1 -5 -9 35.53 7.98
 -1 -5 -9 39.29 8.4
 1 5 9 25.67 7
 1 5 9 39.97 8.96
 1 5 9 23.2 7.66
 -1 -5 -9 57.85 10.89
 -1 -5 -9 34.68 9.06
 1 5 10 151.7 14.65
 -1 -5 -10 161.81 13.98
 1 5 10 155.12 13.63
 -1 -5 -10 147.58 13.99
 -1 -5 -10 150.56 15.32
 -1 -5 -10 154.98 14.77
 1 5 10 159.34 14.61
 1 5 10 147.79 13.93
 -1 -5 -11 17.84 9.83
 1 5 11 17.74 8.23
 -1 -5 -11 21.15 8.21
 1 5 11 13.58 6.79
 1 5 11 9.24 7.55
 -1 -5 -11 24.35 8.76
 1 5 12 275.16 20.87
 -1 -5 -12 272.41 21.43
 1 5 12 278.76 21.4
 1 5 12 279.71 20.6
 -1 -5 -12 273.12 20.15
 -1 -5 -12 282.95 22.46
 1 5 13 54.92 12.63
 -1 -5 -13 3.34 11.07
 1 5 13 46.58 11.28
 -1 -5 -13 32.9 11.9
 -1 -5 -13 4.36 13.25
 1 5 13 40.62 10.27
 -1 7 16 88.52 17.24
 1 -7 -15 0.4 11.57
 -1 7 15 9.34 9.67
 -1 7 15 -4.5 10.41
 1 -7 -15 9.83 12.29
 -1 7 14 95.09 16.51
 -1 7 14 99.4 16.27
 1 -7 -14 116.43 16.91
 -1 7 14 76.63 13.62
 1 -7 -14 64.31 16.35
 -1 7 13 8.62 9.21
 -1 7 13 19.36 9.58
 1 -7 -13 0.08 10.87
 -1 7 13 16.34 9.63
 1 -7 -13 8.2 10.7
 1 -7 -13 0.45 10.09
 1 -7 -12 130.1 18.27
 1 -7 -12 83.02 15.38
 1 -7 -12 74.25 16.05
 -1 7 12 128.09 15.46
 -1 7 12 150.22 17.26
 -1 7 12 110.74 15.49
 1 -7 -11 436.05 25.76
 1 -7 -11 460.2 28.92
 -1 7 11 463.5 25.44
 -1 7 11 428.81 26.29
 1 -7 -10 11.54 9.36
 1 -7 -10 7.13 7.94
 -1 7 10 24.13 9.6
 -1 7 10 -5.11 7.92
 1 -7 -10 6.74 8.54
 1 -7 -9 -7.05 8.25
 1 -7 -9 -1.96 6.68
 -1 7 9 -3.46 6.82
 1 -7 -9 -0.05 9.93
 -1 7 9 8.24 7.87
 1 -7 -8 172.23 14.29
 1 -7 -8 179.63 16.33
 -1 7 8 201.43 16.47
 1 -7 -8 208.16 17.94
 -1 7 8 202.1 14.87
 1 -7 -7 216.56 17.04
 -1 7 7 203.01 15.93
 -1 7 7 218.1 14.5
 1 7 1 44.63 7.21
 1 7 1 47.27 5.95
 -1 -7 -1 37.36 6.47
 1 7 1 37.84 6.93
 1 7 1 50.87 7.76
 1 7 2 879.82 26.17
 -1 -7 -2 863.09 28.25
 1 7 2 926.98 28.76
 -1 -7 -2 813.63 25.76
 1 7 2 792.39 25.8
 -1 -7 -3 93.17 10.63
 1 7 3 88.22 9.22
 1 7 3 96.06 9.6
 1 7 3 82.52 9.61
 1 7 3 85.28 8.74
 -1 -7 -3 74.4 9.9
 -1 -7 -4 1767.98 39.58
 1 7 4 1802.36 41.58
 1 7 4 1765.99 38.99
 1 7 4 1689.02 34.95
 -1 -7 -4 1704.53 40.16
 1 7 4 1716.04 37.21
 -1 -7 -5 6.83 6.99
 1 7 5 -5.03 5.92
 -1 -7 -5 -5.13 6.79
 1 7 5 -0.73 4.53
 1 7 5 5.17 4.02
 -1 -7 -5 -3.2 5.51
 1 7 5 -1.84 5.61
 -1 -7 -6 377.98 21.38
 1 7 6 381.34 20.19
 -1 -7 -6 393.73 22.2
 1 7 6 415.61 21.55
 1 7 7 16.49 6.94
 1 7 7 17.14 7.45
 -1 -7 -7 14.08 8.43
 -1 -7 -7 9.83 7.86
 -1 -7 -8 143.21 15.44
 1 7 8 145.25 14.15
 -1 -7 -8 156.73 15.45
 1 7 8 161.2 14.75
 1 7 9 195.23 17.45
 1 7 9 193.06 18.08
 1 7 10 13.23 8.74
 -1 -7 -10 5.04 6.55
 1 7 10 26.37 9.02
 -1 -7 -10 -0.4 8.25
 -1 -7 -10 13.18 9.88
 1 7 10 3.29 7.36
 -1 -7 -11 36.86 11.41
 1 7 11 12.71 8.9
 1 7 11 21.05 8.85
 -1 -7 -11 19.67 7.84
 -1 -7 -11 21.54 11.59
 1 7 11 28.75 9
 1 7 12 403.52 27.34
 1 7 12 410.42 25.86
 -1 -7 -12 413.03 28.72
 -1 -7 -13 -0.97 8.23
 1 7 13 3.1 9.33
 -1 -7 -13 -5.2 11.09
 1 7 13 21.05 11.12
 1 7 14 236.28 22.77
 -1 -7 -14 33.09 26.9
 -1 -9 -5 -0.43 9.52
 1 9 5 7.97 8.06
 -1 -9 -5 5.71 8.65
 1 9 6 603.94 29.02
 -1 -9 -6 512.07 27.69
 -1 -9 -6 554.01 29.74
 1 9 7 3.25 7.27
 -1 -9 -7 13.03 9.04
 -1 -9 -7 11.99 10.51
 1 9 7 -5.28 6.9
 1 9 8 342.65 23.26
 -1 -9 -8 300.36 23.24
 1 9 8 328.89 22.61
 -1 -9 -8 291.55 22.83
 1 9 9 7.37 8.42
 -1 -9 -9 8.53 9.63
 -1 -9 -9 20.63 11.32
 1 9 9 7.49 7.47
 -1 -9 -10 17.22 11.19
 -1 -9 -10 17.48 10.69
 1 9 10 9.45 8.68
 1 9 10 21.91 9.71
 -1 -9 -11 18.73 11.93
 1 9 11 20.31 8.65
 -1 -9 -11 24.03 13.65
 1 9 11 13.55 9.99
 -1 -9 -12 124.39 19.95
 1 9 12 134.06 17.81
 -1 -9 -12 117.9 18.84
 1 9 12 119.31 17.37
 1 9 13 15.74 10.97
 -2 0 14 76.5 13.73
 2 0 -14 87.55 14.16
 2 0 -14 81.7 13.1
 -2 0 14 87.74 13.67
 2 0 -14 82.92 12.86
 -2 0 13 4.74 7.05
 2 0 -13 -12.52 8.63
 2 0 -13 -2.52 7.27
 2 0 -13 -4.66 7.12
 -2 0 13 -2.65 8.08
 -2 0 13 9.6 9.01
 2 0 -12 572.97 25.76
 -2 0 12 558.47 27.39
 2 0 -12 574.67 26.34
 -2 0 12 551.02 26.17
 2 0 -12 556.63 26
 -2 0 12 561.98 26.23
 2 0 -11 0.09 4.97
 -2 0 11 -7.01 5.62
 -2 0 11 -10.6 7.44
 -2 0 11 1.41 6.74
 -2 0 11 -0.28 5.66
 2 0 -11 5.59 5.86
 2 0 -11 -0.11 5.28
 2 0 -11 0.52 5.77
 2 0 -10 1831.71 41.2
 -2 0 10 1702.27 39.97
 -2 0 10 1729.69 41.18
 2 0 -10 1736.86 32.86
 2 0 -10 1679.52 38.74
 2 0 -10 1823.34 40.55
 -2 0 10 1707.2 35.55
 2 0 -10 1783.8 36.89
 -2 0 10 1770.89 40.78
 -2 0 9 1.52 3.92
 -2 0 9 -2.78 4.46
 -2 0 9 7.55 5.71
 -2 0 9 0.73 4.2
 -2 0 9 -6.43 5.97
 2 0 -9 -1.24 4.32
 2 0 -9 6.77 4.28
 2 0 -9 -1.08 3.29
 2 0 -9 1.23 4.54
 2 0 -9 -2.53 3.76
 -2 0 8 639.27 19.13
 2 0 -8 620.96 21.07
 -2 0 8 638.86 21.83
 -2 0 8 625.95 21.66
 2 0 -8 640.98 17.76
 2 0 -8 629.52 21.04
 -2 0 8 617.62 21.21
 2 0 -8 672.43 22.07
 -2 0 8 630.41 19.35
 2 0 -8 654.18 19.39
 -2 0 7 -3.49 4.21
 2 0 -7 -0.06 3.85
 2 0 -7 1.82 2.56
 2 0 -7 2.58 3.11
 2 0 -7 1.19 3.1
 -2 0 7 0.53 4.02
 -2 0 7 -2.66 3.51
 -2 0 7 -3.75 3
 -2 0 7 0.46 2.96
 2 0 -7 -1.44 2.75
 2 0 -6 296.14 11.05
 2 0 -6 296.69 12.74
 -2 0 6 285.55 11.16
 -2 0 6 298.41 12.8
 2 0 -6 281.97 10.49
 -2 0 6 300.46 12.78
 2 0 -6 279.17 12.41
 2 0 -6 296.64 12.74
 -2 0 6 283.4 10.9
 -2 0 6 312.41 13.29
 2 0 -5 3.25 1.85
 -2 0 5 1.56 1.92
 -2 0 5 -0.27 2.37
 -2 0 5 1.1 2.44
 2 0 -5 -0.95 1.89
 2 0 -5 3.09 2.55
 -2 0 5 0.26 2.06
 2 0 -5 1.66 1.7
 2 0 -5 4.75 2.67
 -2 0 4 145.01 7.13
 -2 0 4 148.83 7.49
 2 0 -4 143.39 6.25
 -2 0 4 143.12 7.47
 2 0 -4 142.97 7.3
 2 0 -4 147.77 7.26
 2 0 -4 148.16 7.22
 -2 0 3 1.7 1.39
 2 0 -3 2.03 1.44
 -2 0 3 1.56 1.41
 -2 2 16 42.6 12.83
 -2 2 16 41.46 12.34
 2 -2 -16 32.94 11.77
 2 -2 -16 41.49 12.14
 -2 2 15 -9.09 10.13
 2 -2 -15 -4.19 7.95
 -2 2 15 6.92 7.96
 2 -2 -15 3.97 7.61
 2 -2 -15 4.76 9.05
 2 -2 -14 121.98 14.97
 2 -2 -14 102.34 13.73
 -2 2 14 92.51 13.58
 -2 2 14 94.32 14.19
 -2 2 14 112.04 14.88
 -2 2 14 123.17 15.11
 2 -2 -14 90.68 13.58
 2 -2 -14 103.08 13.03
 2 -2 -13 3.16 7.66
 2 -2 -13 10.01 7.33
 2 -2 -13 12 8.17
 -2 2 13 3.86 6.73
 -2 2 13 11.58 8.22
 2 -2 -13 5.34 6.38
 -2 2 13 23.27 8.96
 -2 2 13 6.26 8.52
 2 -2 -12 559.25 25.6
 2 2 -12 520.34 25.03
 -2 2 12 555.93 26.07
 -2 -2 12 489.52 26.93
 2 2 -12 518.08 23.78
 2 -2 -12 556.98 26.53
 2 -2 -12 523.91 23.95
 -2 2 12 550.11 25.01
 2 -2 -12 501.19 25.01
 2 2 -12 511.32 25.53
 -2 -2 12 479.16 24.73
 -2 2 12 557.39 26.75
 -2 2 12 533.98 25.92
 -2 -2 11 12.03 6.43
 2 -2 -11 -1.14 5.83
 -2 2 11 6.68 7.44
 2 -2 -11 4.03 5.41
 2 -2 -11 0.6 5.87
 -2 -2 11 10.83 8.8
 2 -2 -11 -0.68 6.34
 2 2 -11 -0.83 5.26
 -2 2 11 0.98 5.71
 -2 2 11 -0.79 5.73
 2 2 -11 -8.05 5.41
 -2 2 11 12.17 7.24
 2 2 -11 -1.13 4.93
 -2 2 10 531.08 23
 2 -2 -10 498.95 22.57
 -2 2 10 552.95 22.52
 2 2 -10 522.12 21.04
 2 -2 -10 546.73 22.74
 2 2 -10 497.33 22.45
 2 2 -10 510.72 21.84
 -2 -2 10 521.7 24.76
 2 2 -10 518.89 21.97
 -2 -2 10 526.58 22.49
 2 -2 -10 527.51 21.24
 -2 -2 10 475.65 21.5
 -2 2 10 503.83 22.53
 -2 2 10 516.23 21.84
 2 -2 -10 539.39 23.08
 2 2 -9 54.64 8.45
 2 -2 -9 46.31 7.76
 2 -2 -9 48.07 7.83
 -2 2 9 31.76 7.13
 -2 -2 9 42.86 7.82
 -2 -2 9 36.06 8.18
 2 -2 -9 40.82 7.7
 -2 2 9 37.17 7.11
 -2 2 9 39.64 6.84
 2 2 -9 43.58 6.92
 -2 -2 9 36.34 6.78
 2 2 -9 42.42 8.4
 -2 -2 9 33.61 6.61
 2 -2 -9 38.49 6.38
 2 2 -9 44.69 8.67
 -2 2 9 42.3 7.12
 -2 -2 8 429.54 19.35
 2 -2 -8 431.45 18.1
 -2 2 8 363.15 13.7
 -2 -2 8 424.11 19.14
 -2 2 8 455.47 18.76
 2 2 -8 386.71 16.47
 2 -2 -8 408.57 18.36
 2 2 -8 425.49 17.11
 2 2 -8 390.67 17.66
 -2 -2 8 383.79 16.79
 -2 -2 8 426.54 18.04
 2 -2 -8 424.92 16.61
 -2 2 8 453.24 18.29
 -2 2 8 438.94 18.74
 2 -2 -8 406.65 13.74
 2 -2 -8 450.02 18.73
 2 2 -8 427.4 17.16
 -2 2 8 434.43 17.32
 -2 -2 7 158.03 11.37
 -2 2 7 153.5 10.37
 2 -2 -7 158.71 10.69
 2 -2 -7 154.7 10.99
 2 -2 -7 159.68 8.37
 -2 -2 7 156.2 11.43
 -2 2 7 149.81 8.48
 2 2 -7 153.34 7.81
 2 2 -7 163.27 10.63
 -2 2 7 161.4 10.32
 2 2 -7 154.11 10.55
 -2 -2 7 162.09 10.09
 -2 -2 7 159.64 10.27
 2 -2 -7 168.88 9.98
 -2 -2 7 150.05 7.42
 -2 2 7 170.6 10.82
 -2 2 7 167.7 11.14
 2 2 -7 173.03 10.2
 2 2 -7 163.33 10.06
 2 -2 -7 149.7 10.3
 2 2 -6 90.86 7.16
 -2 2 6 75.62 7.34
 2 2 -6 93.43 6.29
 2 -2 -6 84.49 7.43
 -2 -2 6 78.84 7.97
 2 -2 -6 73.99 7.46
 2 -2 -6 74.6 7.14
 -2 2 6 77.23 6.02
 2 2 -6 96.72 8.05
 2 2 -6 102.09 7.99
 -2 -2 6 94.09 7.43
 -2 -2 6 88.2 7.23
 2 -2 -6 83.71 6.7
 -2 -2 6 91.25 8.62
 2 2 -6 98.57 7.36
 -2 2 6 84.58 7.97
 -2 2 6 89.98 7.27
 -2 2 6 80.13 7.11
 2 2 -5 2565.95 30.06
 -2 -2 5 2549.28 36.4
 2 -2 -5 2529.58 36.03
 2 2 -5 2476.76 34.58
 -2 2 5 2616.43 33
 2 2 -5 2550.15 35.19
 -2 -2 5 2554.02 31.78
 -2 -2 5 2506.14 31.5
 2 -2 -5 2600.19 32.27
 2 2 -5 2603.32 31.41
 2 2 -5 2515.57 28.64
 -2 2 5 2635.35 36.43
 2 -2 -5 2615.15 37.04
 -2 2 5 2721.71 36.14
 -2 -2 5 2616.02 36.97
 -2 2 5 2598.97 36.65
 2 2 -5 2590.19 31.29
 2 -2 -5 2601.63 36.19
 -2 -2 5 2601.25 31.35
 -2 -2 4 965.34 20.92
 2 2 -4 971.3 17.74
 2 -2 -4 990.91 21.04
 2 -2 -4 1027.23 22.02
 -2 -2 4 966.86 20.45
 2 -2 -4 963.63 20.84
 2 2 -4 1005.11 20.67
 2 2 -4 992.46 17.13
 2 2 -4 999.03 20.16
 -2 -2 4 995.35 17.38
 -2 -2 4 986.56 17.32
 -2 2 4 987.27 20.51
 -2 -2 4 991.3 18.67
 -2 2 4 1010.56 21.23
 2 2 -4 985.53 17.73
 -2 2 4 998.66 21.13
 2 2 -3 78.57 5.54
 -2 -2 3 71.18 5.51
 2 2 -3 73.66 4.73
 2 2 -3 75.94 5.11
 -2 -2 3 78.45 5.37
 2 2 -3 74.06 4.85
 2 2 -2 9999 55.3
 -2 -2 0 5997.94 39.24
 -2 -2 0 6131.83 39.97
 -2 -2 -1 335.33 9.99
 -2 -2 -1 329.34 9.39
 -2 -2 -1 343.82 9.45
 -2 -2 -2 7549.97 50.58
 2 2 2 7579.2 48.54
 2 2 2 7576.23 49.83
 -2 -2 -2 7531.76 49.98
 -2 -2 -2 7591.35 45.59
 -2 -2 -3 294.81 9.76
 2 2 3 301.7 10.93
 -2 -2 -3 295.98 10.86
 -2 -2 -3 309.3 11.34
 2 2 3 307.38 10.8
 2 2 4 20.6 3.81
 2 2 4 23.91 3.66
 -2 -2 -4 24.6 3.59
 -2 -2 -4 22.61 3.83
 -2 -2 -4 23.67 3.75
 2 2 4 22.36 3.36
 -2 -2 -4 21.97 4.2
 -2 -2 -5 17.19 4.37
 2 2 5 11.77 3.11
 2 2 5 10.95 3.38
 -2 -2 -5 8.67 3.46
 -2 -2 -5 13.82 3.62
 2 2 5 20.82 4.21
 2 2 5 17.62 3.87
 -2 -2 -6 1895.34 34.51
 2 2 6 1874.42 34.43
 2 2 6 1855.33 30.55
 2 2 6 1848.49 33.22
 -2 -2 -6 1905.15 35.6
 -2 -2 -6 1870.51 29.42
 -2 -2 -6 1837.14 33.5
 -2 -2 -7 117.31 9.86
 2 2 7 113.96 9.6
 2 2 7 109.07 9.36
 -2 -2 -7 118.29 9.53
 -2 4 17 26.39 12.09
 2 -4 -17 10.27 13.51
 2 -4 -16 -0.91 10.66
 -2 4 16 -15.89 11.09
 2 -4 -16 -0.76 10.65
 2 -4 -16 20.17 12.1
 -2 4 16 -4.92 11.29
 -2 4 16 23.89 11.41
 -2 4 15 8.2 9.18
 2 -4 -15 0.03 10.32
 -2 4 15 6.19 8.47
 2 -4 -15 1.97 9.93
 2 -4 -15 -6.92 9.16
 -2 4 15 2.27 10.22
 -2 4 14 215.75 19.91
 2 -4 -14 145.42 18.23
 2 -4 -14 211.49 19.49
 -2 4 14 206.69 20.22
 -2 4 14 180.95 18.11
 -2 4 13 20.6 9.35
 2 -4 -13 21.54 10.42
 2 -4 -13 5.01 6.96
 2 -4 -13 11.63 9.2
 -2 4 13 24.09 10.07
 -2 4 13 19.68 9.18
 2 -4 -12 708.89 31.12
 -2 4 12 638.38 29.84
 -2 4 12 664.17 29.87
 -2 4 12 708.26 30.42
 2 -4 -12 674.21 30.62
 2 -4 -12 703.58 31.29
 2 -4 -11 96.41 11.9
 -2 4 11 88.9 11.52
 2 -4 -11 104.54 13.34
 -2 4 11 87.9 12.22
 2 -4 -11 99.96 13.07
 -2 4 11 87.8 11.96
 2 -4 -10 1261.74 37.99
 -2 4 10 1223.9 35.54
 2 -4 -10 1273.97 37.1
 2 -4 -10 1272.17 37.95
 -2 4 10 1282.78 37.24
 -2 4 10 1347.58 38.19
 2 -4 -9 572.4 24.2
 2 -4 -9 615.42 24.75
 -2 4 9 627.01 22.49
 2 -4 -9 596.07 25.19
 -2 4 9 599.49 24.87
 2 -4 -9 618.07 21.97
 -2 4 9 660.98 25.11
 -2 4 9 586.03 24.13
 -2 -4 8 47.7 6.95
 2 -4 -8 49.52 7.92
 -2 4 8 52.54 7.2
 -2 -4 8 54.11 9.77
 2 4 -8 53.65 8.24
 2 -4 -8 53.9 8.36
 2 4 -8 59.25 7.12
 -2 4 8 61.1 7.13
 2 4 -8 55.99 8.04
 2 4 -8 43.37 6.06
 -2 4 8 49.9 7.73
 -2 4 8 49.64 8.19
 -2 4 8 46.83 7.98
 2 -4 -8 64.75 9.49
 -2 4 7 87.89 7.39
 2 -4 -7 85.83 9.3
 2 -4 -7 83.11 8.56
 -2 -4 7 90.7 10.18
 2 4 -7 94.39 9.59
 2 4 -7 78.91 8.51
 -2 -4 7 84.87 7.86
 2 4 -7 88.56 7.63
 -2 4 7 91.08 9.36
 -2 4 7 83.31 8.27
 -2 -4 7 100.36 11.18
 -2 4 7 86.77 8.74
 2 4 -7 85.82 7.83
 -2 4 7 87.56 9.11
 2 -4 -7 78.54 9.36
 -2 -4 6 171.68 12.98
 2 -4 -6 177.91 12.65
 -2 4 6 181.39 11.9
 2 -4 -6 170.61 11.54
 -2 -4 6 182.69 12.5
 -2 4 6 191.31 9.71
 -2 4 6 170.72 11.82
 2 -4 -6 186.41 12.02
 2 4 -6 197.22 11.85
 -2 -4 6 181.76 9.71
 2 4 -6 192.09 9.7
 2 4 -6 168.54 10.57
 2 4 -6 181.92 12.15
 -2 4 6 190.65 11.86
 -2 4 5 5.41 3.35
 2 4 -5 9.79 3.83
 -2 -4 5 16.37 6.11
 2 4 -5 9.64 2.76
 -2 -4 5 9.39 4.46
 2 4 -5 13.4 4.33
 2 -4 -5 2.68 3.75
 -2 -4 5 10.88 5.08
 2 4 -5 16.39 4.26
 -2 -4 5 15.93 3.34
 2 4 -5 8.86 3.4
 -2 4 5 14.83 4.92
 2 -4 -5 12.2 5.24
 -2 -4 4 3614.17 45.4
 -2 -4 4 3486.07 49.18
 2 4 -4 3514.48 45.74
 2 4 -4 3563.54 41.53
 2 4 -4 3635.83 44.86
 -2 -4 4 3606.6 47.06
 2 4 -4 3614.42 44.03
 2 4 -3 2590.86 36.53
 -2 -4 3 2553.03 39.23
 -2 -4 3 2570.62 34.59
 2 4 -3 2542.23 36.76
 -2 -4 3 2521.14 38.19
 2 4 -3 2642.1 37.08
 2 4 -3 2624.51 32.12
 -2 -4 2 4040.32 46.24
 2 4 -2 4008.85 43.38
 2 4 -2 4072.53 35.11
 -2 -4 2 3861.91 38.04
 2 4 -2 3865.02 44.19
 2 4 -2 3996.35 40.49
 -2 -4 2 3916.42 46.61
 2 4 -2 3957.29 44.01
 -2 -4 1 79.83 6.5
 2 4 -1 85.81 6.46
 -2 -4 1 81.42 4.88
 2 4 -1 85.22 6.12
 2 4 -1 85.88 6.65
 -2 -4 1 80.26 7.03
 2 4 -1 84.71 6.67
 2 4 0 13.54 2.69
 2 4 0 14.51 3.22
 2 4 0 12.9 3.33
 -2 -4 0 15.85 3.96
 2 4 0 13.28 2.68
 -2 -4 0 12.73 2.74
 -2 -4 0 16.07 3.42
 -2 -4 -1 68.45 5.65
 -2 -4 -1 63.6 5.11
 2 4 1 60.41 5.75
 2 4 1 61.79 4.54
 2 4 1 66.59 5.71
 2 4 1 57.38 5.42
 2 4 1 61.58 5.05
 -2 -4 -2 700.84 13.67
 -2 -4 -2 729.51 14.1
 -2 -4 -2 738.06 20.27
 2 4 2 773.86 20
 2 4 2 772.33 18.19
 2 4 2 728.3 17.57
 2 4 2 736.96 13.66
 -2 -4 -2 738.68 18.8
 2 4 2 730.38 18.07
 -2 -4 -3 331.34 11.12
 2 4 3 320.15 11.52
 2 4 3 339.59 13.82
 2 4 3 324.56 10.63
 -2 -4 -3 336.71 10.77
 -2 -4 -3 349.85 14.18
 2 4 3 336.53 13.21
 2 4 3 338.72 12.29
 -2 -4 -3 337.19 14.53
 -2 -4 -3 338.77 12.57
 2 4 3 326.75 10.35
 -2 -4 -4 149.2 10.23
 2 4 4 151.73 7.87
 -2 -4 -4 154.94 10.51
 2 4 4 155.21 10.16
 2 4 4 150.78 8.46
 2 4 4 152.39 8.49
 2 4 4 153.85 8.28
 -2 -4 -4 158.72 8.74
 -2 -4 -4 132.15 7.97
 -2 -4 -4 148.27 8.52
 2 4 4 160.63 10.02
 -2 -4 -5 306.2 15.07
 2 4 5 279.48 13.86
 -2 -4 -5 304.26 14.53
 -2 -4 -5 284.52 12.89
 -2 -4 -5 292.3 11.8
 2 4 5 289.02 12.62
 2 4 5 306.11 12.78
 2 4 5 291.12 14.09
 2 4 5 282.09 11.22
 -2 -4 -5 283.09 12.4
 2 4 5 303.16 11.17
 -2 -4 -6 494.86 20.17
 -2 -4 -6 461.88 17.27
 2 4 6 488.42 18.54
 -2 -4 -6 442.59 17.47
 2 4 6 457.4 17.32
 2 4 6 495.28 17.65
 2 4 6 460.05 14.29
 2 4 6 471.05 19.11
 -2 -4 -6 469.28 18.79
 2 4 7 6.69 4.47
 -2 -4 -7 5.2 5.98
 -2 -4 -7 7.5 4.57
 2 4 7 7.75 4.34
 -2 -4 -7 5.55 4.5
 2 4 7 6.68 4.17
 2 4 7 12.28 5.21
 -2 -4 -7 4.75 4.2
 2 4 8 2825.26 47.42
 2 4 8 2782.59 50.87
 -2 -4 -8 3010.56 54.59
 2 4 8 2873.16 49.17
 2 4 8 2786.59 47.81
 -2 -4 -8 2822.93 48.71
 -2 -4 -8 2931.9 48.87
 -2 -4 -8 2770.69 49.5
 -2 -4 -9 15.22 6.78
 -2 -4 -9 17.88 7.29
 2 4 9 13.91 5.49
 -2 -4 -9 17.63 6.14
 2 4 9 17.8 6.67
 2 4 9 18.67 6.95
 2 4 9 17.01 7.1
 2 4 10 1247.88 34.4
 -2 -4 -10 1189.32 36.09
 -2 -4 -10 1318.86 40.2
 -2 -4 -10 1249.51 38.17
 2 4 10 1265.29 37.21
 2 4 10 1218.06 36.42
 2 4 10 1295.38 38.7
 2 4 11 14.31 7.63
 -2 -4 -11 9.24 6.16
 2 4 11 12.7 7.58
 -2 -4 -11 1.44 7.36
 -2 6 16 4.92 10.64
 2 -6 -16 0.63 10.5
 -2 6 16 22.37 11.74
 2 -6 -15 -5.18 12.3
 2 -6 -15 0.29 10.26
 -2 6 15 37.17 12.26
 2 -6 -15 0.28 12.37
 -2 6 15 22.26 11.58
 -2 6 15 13.19 11.56
 -2 6 14 227.57 22.62
 -2 6 14 230.29 21.75
 -2 6 14 242.33 25.53
 -2 6 13 -7.8 7.66
 -2 6 13 0.03 9.22
 2 -6 -13 -0.55 11.87
 2 -6 -13 5.21 9.91
 -2 6 13 6.26 10.06
 2 -6 -12 628.49 32.62
 -2 6 12 702.17 32.13
 -2 6 12 677.97 31.74
 -2 6 12 736.81 33.88
 2 -6 -11 31.27 9.36
 2 -6 -11 27.18 9.8
 -2 6 11 29.58 9.23
 2 -6 -11 17 9.54
 -2 6 11 23.85 8.59
 -2 6 11 29.7 9.44
 2 -6 -10 371.28 21.41
 -2 6 10 395.25 22.22
 2 -6 -10 358.9 22.03
 2 -6 -10 394.92 22.85
 -2 6 10 411.75 23.94
 -2 6 10 424.79 22.85
 2 -6 -10 402.79 24.59
 2 -6 -9 294.89 20.52
 2 -6 -9 261.95 18.03
 -2 6 9 292.16 19.53
 2 -6 -9 277.39 18.67
 -2 6 9 275.76 17.94
 2 -6 -8 215.85 17.1
 2 -6 -8 232.34 15.81
 -2 6 8 250.29 17.86
 -2 6 8 236.1 15.9
 -2 -6 4 38.92 8.2
 2 6 -4 30.62 6
 2 6 -4 25.52 5.84
 2 6 -4 33.86 5.49
 -2 -6 4 38.74 8.55
 2 6 -3 110.84 9.9
 2 6 -3 120.76 8.06
 2 6 -3 118.44 10.34
 -2 -6 3 115.45 11.15
 2 6 -3 122.7 10.42
 -2 -6 3 112.92 10.94
 -2 -6 2 945.88 28.5
 2 6 -2 968.39 25.3
 -2 -6 2 971.38 27.85
 2 6 -2 951.32 26.59
 2 6 -2 975.64 27.17
 -2 -6 1 36.74 6.78
 -2 -6 1 29.52 4.84
 2 6 -1 37.71 6.38
 2 6 -1 41.4 5.88
 2 6 -1 36.53 6.31
 -2 -6 1 23.1 6.78
 2 6 -1 52.8 7.55
 -2 -6 0 1253.64 28.54
 -2 -6 0 1263.56 25.54
 2 6 0 1319.78 26.37
 2 6 0 1231.15 29.36
 2 6 0 1298.85 30.26
 2 6 0 1253.45 29.41
 -2 -6 0 1283.03 31.91
 -2 -6 -1 214.85 11.75
 -2 -6 -1 220.63 11.88
 2 6 1 249.37 11.02
 2 6 1 237.05 13.57
 2 6 1 256.88 12.16
 -2 -6 -1 235.55 14.14
 2 6 1 256.4 13.79
 2 6 1 243.54 13.18
 -2 -6 -2 288.22 14.22
 2 6 2 305.79 14.7
 2 6 2 304.28 11.14
 2 6 2 317.28 14.23
 2 6 2 301.87 14.2
 -2 -6 -2 308.03 15.79
 2 6 2 305.26 15.66
 2 6 3 407.08 18.23
 -2 -6 -3 412.94 19.47
 2 6 3 428.94 17.32
 2 6 3 401.56 16.86
 2 6 3 398.5 16.06
 -2 -6 -3 372.84 17.08
 -2 -6 -3 410.29 17.81
 -2 -6 -4 448.11 19.84
 2 6 4 462.2 17.04
 2 6 4 489.16 20.71
 -2 -6 -4 491.7 21.47
 2 6 4 496.28 19.51
 -2 -6 -4 479.92 18.81
 -2 -6 -4 457.2 17.93
 2 6 4 453.37 17.6
 -2 -6 -5 11.26 6.33
 -2 -6 -5 15.62 7.14
 2 6 5 7.89 4.1
 2 6 5 12.43 5.36
 2 6 5 7.32 4.59
 2 6 5 -0.66 4.64
 -2 -6 -5 6.89 5.01
 -2 -6 -5 4.33 4.07
 -2 -6 -5 8.25 3.93
 2 6 6 392.4 19.67
 -2 -6 -6 398.49 20.56
 2 6 6 376.32 16.54
 -2 -6 -6 382.27 20.35
 2 6 6 405.31 19.49
 2 6 6 397.59 16.4
 -2 -6 -6 377.2 16.23
 2 6 7 111.48 11.3
 -2 -6 -7 113.29 11.96
 2 6 7 112.26 10.37
 2 6 7 93.39 10.94
 2 6 7 109.71 10.03
 -2 -6 -7 120.41 10.4
 -2 -6 -7 120.68 12.87
 -2 -6 -8 570.59 26.92
 -2 -6 -8 563.55 25.11
 2 6 8 581.38 25.12
 2 6 8 553.24 22.74
 -2 -6 -8 549.47 22.23
 2 6 8 573 22.44
 -2 -6 -8 552.3 23.46
 2 6 8 550.2 25.04
 2 6 9 -1.08 6.06
 -2 -6 -9 3.38 5.44
 -2 -6 -9 2.77 8.17
 2 6 9 -5.39 5.66
 2 6 9 5.2 6.5
 -2 -6 -9 7.73 6.46
 2 6 9 -0.15 6.34
 -2 -6 -9 -8.52 6.85
 -2 -6 -10 117.21 15.06
 -2 -6 -10 111.6 13.77
 2 6 10 109.3 12.46
 -2 -6 -10 115.1 12.41
 2 6 10 102.28 11.89
 -2 -6 -10 120.86 13.65
 2 6 10 97.15 12.17
 2 6 10 95.23 12.69
 2 6 11 165.81 15.78
 -2 -6 -11 188.68 19.24
 2 6 11 166.34 15.89
 2 6 11 166.9 14.95
 -2 -6 -11 180.94 17.65
 2 6 11 195.88 17.94
 -2 -6 -11 174.5 15.59
 2 6 12 219.58 18.18
 2 6 12 201.3 19.57
 -2 -6 -12 212.11 20.59
 2 6 13 16.72 10.21
 2 8 -1 6.75 5.71
 2 8 0 875.86 29.35
 2 8 0 893.07 30.05
 -2 -8 0 850.65 31.81
 2 8 1 45.11 8.48
 2 8 1 37.17 7.59
 2 8 1 45.33 8.47
 -2 -8 -1 42.2 9.64
 2 8 2 1370.27 35.49
 2 8 2 1408.15 38.2
 -2 -8 -2 1333.56 34.54
 2 8 2 1446.31 37.41
 -2 -8 -2 1349.09 38.95
 -2 -8 -3 405.76 20.7
 2 8 3 466.02 20.72
 -2 -8 -3 442.94 23.78
 -2 -8 -3 448.05 22.72
 2 8 3 450.31 21.24
 2 8 3 467.45 22.94
 -2 -8 -4 35.97 8.66
 -2 -8 -4 45.12 10.73
 2 8 4 41.19 8.76
 2 8 4 45.25 7.68
 -2 -8 -4 48.8 8.54
 2 8 4 48.82 7.96
 2 8 4 42.01 8.1
 -2 -8 -4 46.67 9.62
 2 8 5 41.36 7.08
 2 8 5 46.58 9.06
 -2 -8 -5 36.7 9.2
 2 8 5 47.25 8.27
 -2 -8 -5 34.94 10.46
 -2 -8 -5 54.07 9.02
 -2 -8 -5 34.69 8.99
 2 8 5 41.88 8.8
 -2 -8 -6 7.33 7.96
 -2 -8 -6 10.51 8.16
 2 8 6 5.07 6.48
 2 8 6 9.41 6.7
 -2 -8 -7 91.14 13.37
 2 8 7 75.18 11.59
 2 8 7 70.54 10.6
 -2 -8 -7 59.3 12.18
 -2 -8 -8 528.93 28.72
 -2 -8 -8 529.5 28.66
 2 8 8 547.53 27.82
 2 8 8 535.51 26.96
 -2 -8 -9 48.93 12.69
 2 8 9 32.72 9.59
 -2 -8 -9 58.5 12.39
 2 8 9 25.95 9.18
 2 8 10 829.54 35.97
 -2 -8 -10 867.41 37.53
 2 8 10 855.11 37.19
 -2 -8 -10 840.17 38.79
 -2 -8 -11 1.76 10.69
 -2 -8 -11 -5.31 9.24
 2 8 11 -4.93 8
 2 8 11 4.34 9.24
 -2 -8 -12 325.76 24.92
 2 8 12 326.84 24.19
 -2 -8 -12 337.73 28.18
 2 8 12 363.82 26.88
 2 8 13 -11.05 10.63
 -2 -8 -13 12.71 14.04
 -2 -10 -5 227.16 21.35
 2 10 5 283.4 21.29
 -2 -10 -6 193.95 19.61
 -2 -10 -6 163 18.27
 2 10 6 186.39 18.21
 -2 -10 -7 40.22 12.94
 2 10 7 42.46 11.01
 -2 -10 -7 23.39 11.19
 -2 -10 -8 176.26 20.06
 -2 -10 -8 201.05 21.28
 2 10 8 211.95 19.9
 2 10 8 185.74 18.81
 -2 -10 -9 -21.86 11.76
 -2 -10 -9 -15.58 12.62
 2 10 9 -6.53 9.14
 2 10 9 2.19 8.25
 2 10 10 343.09 26.16
 -2 -10 -10 337.84 27.92
 2 10 10 353.08 26.69
 -2 -10 -10 336.96 27.87
 -2 -10 -11 4.04 11.36
 2 10 11 3.72 10.07
 2 10 11 -13.56 10.97
 2 10 12 111.47 17.51
 3 -1 -16 378.25 27.11
 -3 1 16 352.22 26.59
 3 -1 -16 363.9 25.69
 3 -1 -16 376.55 27.09
 3 1 -15 81.89 13.73
 -3 1 15 56.23 12.95
 3 -1 -15 85.59 14.34
 -3 1 15 96.73 15.08
 3 -1 -15 68.36 12.59
 3 -1 -15 84.72 13.46
 -3 1 15 85.82 14.34
 3 -1 -14 480.48 27.11
 -3 -1 14 466.75 28.69
 -3 1 14 468.89 27.87
 3 1 -14 416.17 25.21
 -3 -1 14 420.87 25.95
 -3 -1 14 471.08 27.28
 -3 1 14 441.77 26.72
 3 1 -14 432.47 25.97
 3 -1 -14 472.05 25.99
 3 -1 -14 451.08 26.86
 3 1 -14 445.08 25.88
 -3 1 14 458.51 26.86
 3 1 -13 20.31 7.88
 -3 -1 13 5.87 7.19
 3 1 -13 24.99 8.85
 -3 1 13 10.51 7.92
 3 -1 -13 21.55 9.22
 3 -1 -13 6.86 7.31
 -3 -1 13 6.67 8.97
 3 1 -13 14.61 7.62
 -3 1 13 9.82 8.62
 -3 -1 13 14.84 8.91
 -3 1 13 20.07 10.05
 3 -1 -13 11.79 7.01
 3 1 -12 56.33 9.75
 -3 -1 12 51.15 9.94
 3 -1 -12 64.74 10.14
 3 -1 -12 67.4 10.16
 -3 1 12 71.95 11.05
 3 1 -12 56.97 9.93
 3 -1 -12 58.04 10.49
 3 -1 -12 55.06 9.53
 -3 -1 12 57.89 11.9
 -3 1 12 60.39 10.67
 3 1 -12 57.84 10.16
 -3 -1 12 72.66 11.31
 -3 1 12 63.5 10.88
 -3 1 12 53.46 9.24
 -3 -1 11 9.12 7.22
 -3 -1 11 4.58 5.83
 -3 1 11 5.91 5.81
 -3 1 11 10.25 6.12
 3 -1 -11 10.19 6.65
 3 1 -11 4.73 5.9
 3 -1 -11 2.99 6.89
 3 -1 -11 6.64 5.82
 -3 -1 11 8.26 7.58
 -3 1 11 4.18 6.68
 3 1 -11 8.71 4.71
 3 1 -11 16.55 6.89
 3 -1 -11 -1.03 6.27
 -3 -1 11 3.58 6.84
 -3 1 11 18.37 7.69
 3 1 -11 11.32 6.41
 -3 -1 10 59.51 8.74
 -3 -1 10 57.38 8.38
 3 -1 -10 68.6 8.61
 -3 1 10 52.62 9.07
 3 -1 -10 52.87 8.17
 3 1 -10 69.88 9.04
 3 -1 -10 58.84 8.76
 -3 -1 10 50.6 9.16
 3 1 -10 64.28 7.71
 -3 1 10 60.8 9.24
 3 1 -10 65.86 9.07
 3 -1 -10 59.11 8.23
 -3 1 10 55.73 8.9
 -3 1 10 65.07 8.65
 -3 -1 10 55.52 8.67
 3 1 -10 68.33 8.85
 -3 -1 9 33.89 7.24
 3 -1 -9 39.73 6.68
 -3 -1 9 37.99 6.77
 -3 1 9 28.88 6.39
 3 -1 -9 48.47 7.52
 3 1 -9 49.45 7.65
 3 -1 -9 42.35 7.75
 -3 -1 9 38.15 8.46
 3 1 -9 40.96 6.21
 -3 1 9 44.05 7.93
 3 -1 -9 38.74 6.77
 3 1 -9 51.03 7.79
 -3 -1 9 41.56 7.69
 3 1 -9 53.09 7.74
 -3 1 9 44.74 7.37
 -3 1 9 41.25 8.16
 3 -1 -8 5545.21 64.43
 -3 -1 8 5467.92 60.83
 -3 1 8 5558.23 51.44
 3 1 -8 5743.2 61.85
 3 -1 -8 5615.92 64.34
 -3 -1 8 5592.17 65.73
 -3 1 8 5479.37 62.66
 3 1 -8 5426.5 56.71
 3 -1 -8 5485.17 49.47
 -3 -1 8 5442.15 61.49
 3 1 -8 5364.81 63.06
 3 -1 -8 5361.73 60.61
 -3 -1 8 5538.77 61.84
 -3 1 8 5501.28 63.14
 -3 -1 8 5530.75 51.26
 -3 1 8 5113.66 58.04
 3 1 -8 5472.56 61.62
 -3 1 8 5811.48 65.47
 3 1 -8 5560.82 51.24
 3 -1 -8 5488.71 58.74
 -3 1 7 30.82 6.13
 3 1 -7 80.35 7.78
 -3 1 7 27.59 5.99
 3 -1 -7 37 6.04
 3 1 -7 60.03 7.13
 3 1 -7 56.36 6.92
 3 -1 -7 34.91 6.05
 -3 -1 7 33.19 6.49
 3 -1 -7 47.99 7.21
 -3 1 7 26.44 5.81
 3 -1 -7 34.88 4.61
 3 1 -7 79.39 8
 3 1 -7 61.64 5.56
 3 -1 -7 37.08 5.96
 -3 -1 7 36.46 6.82
 -3 -1 7 32.37 4.86
 -3 -1 7 36.59 3.94
 -3 -1 7 36.63 6.38
 -3 1 7 26.71 6.43
 -3 -1 7 25.46 5.64
 -3 -1 7 31.88 4.11
 3 1 -6 3588.4 33.52
 -3 -1 6 3638.44 42.75
 3 -1 -6 3587.15 45.34
 3 -1 -6 3567.61 45.34
 -3 -1 6 3574.93 30.41
 -3 -1 6 3541.76 45.73
 -3 1 6 3534.7 43.92
 -3 -1 6 3539.93 34.28
 3 1 -6 3607.21 41.18
 -3 -1 6 3605.68 42.56
 3 1 -6 3563.23 45.08
 3 1 -6 3580.24 41.84
 3 -1 -6 3527.74 43.25
 -3 1 6 3615.23 42.64
 -3 1 6 3505.87 45.4
 3 -1 -6 3494.74 42.15
 -3 1 6 3705.54 45.6
 3 1 -6 3596.33 42.68
 -3 -1 6 3632.2 42.6
 -3 -1 6 3581.06 32.43
 -3 -1 5 2040.9 29.8
 3 1 -5 2176.73 29.85
 3 -1 -5 2076.59 30.74
 -3 -1 5 2140.7 32.88
 3 1 -5 2223.5 30.28
 3 -1 -5 2054.46 32.31
 3 1 -5 2160.25 29.98
 3 -1 -5 2054.36 32.23
 -3 1 5 2047.71 31.64
 3 1 -5 2157.28 32.03
 3 -1 -5 2060.55 30.53
 -3 1 5 2065.57 32.47
 -3 -1 5 2125.82 30.01
 -3 -1 5 2118.88 23.27
 -3 1 5 2077.29 30.49
 -3 1 5 2093.22 31.9
 3 1 -5 2221.82 23.25
 3 1 -4 578.36 14.02
 3 1 -4 583.83 14
 3 -1 -4 575.51 16.02
 -3 -1 4 577.08 15.71
 3 1 -4 580.7 14.62
 3 -1 -4 595.66 16.53
 3 1 -4 564.61 15.11
 -3 -1 4 575.54 14.1
 -3 -1 4 557.22 11.83
 -3 -1 4 584.65 14.32
 -3 1 4 576.6 16.2
 -3 1 4 584.97 15.98
 3 1 -3 743.59 14.23
 -3 -1 3 728.85 16.39
 3 1 -3 767.71 15.97
 3 1 -3 763.9 15.79
 -3 -1 3 746.58 13.75
 -3 -1 3 746.21 14.45
 3 1 -2 5.75 1.76
 3 -3 -17 -1.72 10.2
 -3 3 17 -2.61 9.66
 3 -3 -16 350.05 27.03
 -3 3 16 359.18 27.12
 -3 3 16 364.23 27.58
 3 -3 -16 415.38 29.62
 -3 3 15 55.19 14.43
 3 -3 -15 64.34 13.13
 -3 3 15 55.62 13.42
 -3 3 15 62.22 12.74
 3 -3 -15 54.07 12.88
 3 -3 -15 55.85 12.4
 3 -3 -14 253.82 21.25
 3 -3 -14 262.16 21.24
 -3 3 14 257.39 21.33
 -3 3 14 237.14 20.03
 -3 3 14 242.58 19.7
 3 -3 -14 257.53 21.56
 3 -3 -13 -2.92 8.45
 -3 3 13 0.04 8.77
 -3 3 13 -7.98 8.16
 3 -3 -13 6.29 8.4
 3 -3 -13 9.66 8.24
 -3 3 13 -1.86 9.04
 -3 3 13 -4.54 7.91
 3 -3 -13 7.75 6.94
 -3 -3 12 18.46 7.78
 3 -3 -12 19.3 7.99
 -3 3 12 26.69 10.17
 -3 -3 12 23.7 9.93
 3 -3 -12 17.56 8.36
 -3 3 12 36.22 11.97
 3 3 -12 19.59 6.51
 3 -3 -12 15.62 6.28
 3 3 -12 23.63 8.14
 3 -3 -12 17.46 8.13
 3 3 -12 19.02 8.15
 -3 -3 11 9.84 6.03
 -3 -3 11 0.15 8.15
 3 -3 -11 4.03 6.52
 -3 3 11 7.24 6.67
 3 -3 -11 -2.89 7.29
 3 3 -11 3.74 5.76
 -3 3 11 5.22 6.3
 3 3 -11 8.11 6.46
 3 -3 -11 1.07 4.89
 -3 3 11 -0.52 5.92
 3 -3 -11 2.98 5.58
 3 3 -11 -1.44 5.87
 -3 3 11 -12.51 8.05
 -3 -3 10 600.62 26.11
 3 -3 -10 593.32 25.62
 -3 3 10 602.36 24.71
 3 -3 -10 589.72 25.38
 -3 3 10 575.58 22.84
 -3 -3 10 521.29 22.41
 3 3 -10 577.3 23.65
 -3 3 10 576.43 24.44
 -3 -3 10 565.63 26.54
 3 3 -10 594.89 25.42
 3 -3 -10 575.9 22.2
 -3 3 10 590.23 24.98
 3 3 -10 587.97 23.31
 3 -3 -10 586.64 24.82
 -3 -3 9 5.63 6.25
 3 -3 -9 3.45 5.39
 3 3 -9 6.17 4.23
 3 -3 -9 23.61 6.4
 -3 3 9 16.27 5.72
 3 3 -9 11.32 4.89
 -3 -3 9 11.91 5.17
 -3 -3 9 7.89 6.9
 3 -3 -9 16.93 5.35
 3 -3 -9 6.49 5.82
 -3 3 9 12.19 5.95
 3 3 -9 13.82 5.19
 3 3 -9 14.41 5.92
 -3 3 9 11.28 5.5
 -3 -3 9 12.58 5.28
 -3 3 9 17.16 6.43
 -3 3 8 430.94 19.85
 -3 -3 8 442.57 20.5
 3 -3 -8 445.37 20.07
 -3 -3 8 436.32 20.41
 3 -3 -8 445.03 20.13
 3 -3 -8 444.6 19.93
 -3 3 8 484.46 18.48
 3 3 -8 449.85 19.29
 3 3 -8 457.41 15.49
 -3 -3 8 422.74 17.22
 3 3 -8 450.75 19.54
 -3 3 8 457.32 19.74
 -3 -3 8 427.64 17.54
 3 3 -8 450.88 17.53
 -3 3 8 453.48 19.66
 3 3 -8 450.06 17.44
 -3 -3 7 59.55 6.62
 3 -3 -7 79.23 8.92
 -3 -3 7 64.12 8.46
 -3 3 7 74.98 8.27
 3 -3 -7 69.47 8.13
 -3 3 7 78.69 7.8
 -3 -3 7 65.23 8.49
 3 3 -7 62.33 7.28
 3 -3 -7 67.4 8.66
 3 3 -7 75.24 8.2
 3 3 -7 67.5 6.19
 3 3 -7 74.95 6.98
 3 3 -7 67.78 6.74
 -3 -3 7 65.99 6.64
 -3 3 7 69.84 7.82
 -3 3 7 82.11 9.05
 -3 -3 7 61.71 6.82
 3 3 -7 69.11 6.53
 -3 -3 6 2123.37 39.19
 3 -3 -6 2102.12 39.37
 3 -3 -6 2070.47 38.27
 -3 -3 6 2052.14 37.55
 -3 3 6 2057.55 33.88
 3 3 -6 2124.74 36.89
 -3 3 6 2108.06 38.01
 3 -3 -6 2143.22 39.28
 -3 -3 6 2065.22 31.14
 3 3 -6 2166.1 36.98
 3 3 -6 2113.08 31.51
 -3 3 6 2132.06 37.7
 -3 -3 6 2016.08 30.88
 3 3 -6 2146.83 31.31
 3 3 -6 2015.74 31.54
 -3 3 6 2171.72 39.01
 -3 -3 6 2063.31 33.48
 3 3 -6 2024.84 30.51
 3 3 -5 57.5 5.04
 -3 -3 5 67.81 8.07
 -3 -3 5 81.05 8.32
 -3 -3 5 65.96 5.74
 3 3 -5 53.65 6.09
 3 3 -5 61.63 6.57
 -3 -3 5 66.43 5.84
 3 3 -5 62.15 5.84
 3 3 -5 53.29 4.87
 3 3 -5 52.01 5.49
 -3 -3 5 70.47 7.14
 -3 -3 4 14.49 3.83
 -3 -3 4 15.25 4.72
 -3 -3 4 6.88 2.11
 3 3 -4 9.38 2.05
 3 3 -4 8.76 3.2
 -3 -3 4 10 3.31
 3 3 -4 12.82 3.25
 3 3 -4 9.01 2.69
 -3 -3 4 10.9 2.37
 3 3 -4 10.3 3.01
 -3 -3 3 1216.52 18.77
 3 3 -3 1210.67 22.45
 -3 -3 3 1218.5 21.98
 3 3 -3 1209.08 23.74
 3 3 -3 1230.05 21.43
 3 3 -3 1202.51 22.47
 -3 -3 2 368.81 11.04
 -3 -3 2 368.52 10.78
 3 3 -2 388.77 12.68
 3 3 -2 375.72 10.74
 3 3 -2 372.87 10.49
 3 3 -2 384.07 12.4
 3 3 -2 368.53 12.37
 -3 -3 1 6.07 2.39
 -3 -3 1 5.75 2.61
 -3 -3 1 7.35 3.25
 3 3 -1 8.96 2.87
 3 3 -1 15.25 3.09
 3 3 -1 5.49 2.87
 3 3 -1 17.34 3.52
 -3 -3 0 1342.1 22.92
 3 3 0 1309.63 22.04
 -3 -3 0 1310.87 23.06
 3 3 0 1355.92 20.51
 3 3 0 1327.27 22.32
 -3 -3 0 1308.63 19.31
 3 3 0 1324.5 22.74
 -3 -3 -1 296.22 11.44
 3 3 1 307.04 10.69
 3 3 1 324.17 11.65
 3 3 1 316.28 11.08
 3 3 1 311.82 10.04
 -3 -3 -1 299.81 11.1
 -3 -3 -1 310.97 10.62
 3 3 2 1989.07 27.71
 -3 -3 -2 1941.05 29.34
 -3 -3 -2 1992.93 30.96
 3 3 2 2005.32 30.16
 3 3 2 2046.06 28.32
 3 3 2 2034.17 27.16
 -3 -3 -2 1997.56 28.6
 3 3 3 17.67 3.38
 -3 -3 -3 21.71 4.38
 -3 -3 -3 19.78 4.03
 3 3 3 21.79 4.77
 3 3 3 21.83 4.91
 -3 -3 -3 14.69 2.8
 3 3 3 13.23 3.33
 -3 -3 -4 271.43 12.63
 3 3 4 266.14 12.32
 3 3 4 258.94 10.68
 -3 -3 -4 255.44 10.85
 3 3 4 266.73 10.36
 3 3 4 279.74 12.51
 -3 -3 -4 274.64 13.1
 3 3 5 54.37 6.71
 -3 -3 -5 63.67 7.8
 3 3 5 58.77 6.47
 3 3 5 57.55 6.07
 -3 -3 -5 56.5 6.16
 3 3 6 1413.21 29.78
 3 3 6 1461.73 30.15
 -3 -3 -6 1386.29 29.78
 3 3 6 1463.11 32.39
 -3 -3 -6 1517.96 34.16
 -3 5 16 333.04 26.96
 -3 5 16 359.41 27.99
 3 -5 -15 3.02 11.63
 3 -5 -15 0.17 11.6
 3 -5 -15 6.32 11.27
 -3 5 15 16.51 8.58
 -3 5 15 7.17 9.51
 -3 5 15 31.28 12.26
 3 -5 -14 284.26 24.9
 -3 5 14 304.24 24.63
 -3 5 14 347.43 25.67
 -3 5 14 321.7 24.11
 3 -5 -13 34.82 14.24
 3 -5 -13 18.72 16.4
 3 -5 -13 52.66 13.43
 -3 5 13 86.56 13.97
 -3 5 13 97.05 13.9
 -3 5 13 91.05 13.72
 3 -5 -12 7.84 8.8
 3 -5 -12 17.8 8.79
 3 -5 -12 7.93 10.14
 -3 5 12 22.47 9.05
 -3 5 12 19.1 8.37
 -3 5 12 9.7 9.38
 3 -5 -11 180.87 17.14
 3 -5 -11 192.87 17.4
 3 -5 -11 207.51 17.79
 -3 5 11 200.45 17.53
 -3 5 11 195.04 16.74
 -3 5 11 184.68 15.95
 -3 5 10 45.27 9.88
 3 -5 -10 45.25 8.81
 3 -5 -10 43.21 8.76
 -3 5 10 67.14 10.86
 3 -5 -10 22.61 8.98
 -3 5 10 47.43 11.13
 3 -5 -9 22.01 8.67
 -3 5 9 31.83 8.06
 3 5 -9 24.28 7.32
 3 -5 -9 32.04 8.75
 3 5 -9 33.29 7.89
 3 5 -9 32.29 6.89
 -3 5 9 54.24 10.24
 -3 -5 9 27.82 8.8
 3 5 -8 1776.47 37.41
 -3 -5 8 1824.18 44.33
 -3 -5 8 1846.65 46.18
 3 5 -8 1781.3 42.28
 3 5 -8 1665.85 39.55
 -3 -5 7 93.12 11.97
 3 5 -7 100.85 9.32
 3 5 -7 90.48 9.8
 -3 -5 7 94.15 11.05
 3 5 -7 87 9.13
 -3 -5 6 1482.62 38.33
 -3 -5 6 1488.69 35.77
 3 5 -6 1521 32.94
 3 5 -6 1629.59 34.37
 3 5 -6 1444.77 33.24
 3 5 -6 1586.58 36.64
 -3 -5 5 79.72 10.03
 -3 -5 5 72 8.12
 3 5 -5 77.73 8.37
 -3 -5 5 70.67 8.85
 3 5 -5 73.1 7.31
 3 5 -5 74 7.92
 3 5 -5 78.92 8.15
 -3 -5 4 688.79 23.82
 -3 -5 4 702.07 23.49
 3 5 -4 679.52 21.75
 -3 -5 4 683.48 20.88
 3 5 -4 696.95 22.14
 3 5 -4 670.15 18.81
 3 5 -4 679.16 21.4
 -3 -5 3 79.73 8.45
 -3 -5 3 81.64 7.28
 3 5 -3 75.46 6.6
 3 5 -3 80.57 7.84
 3 5 -3 79.77 6.25
 3 5 -3 83.93 7.77
 3 5 -3 90.15 8.33
 -3 -5 3 80.02 8.66
 -3 -5 2 5.74 4.8
 -3 -5 2 1.29 4.04
 3 5 -2 11.38 4.2
 -3 -5 2 7.82 3.05
 3 5 -2 9.93 5.02
 3 5 -2 11.93 4.04
 3 5 -2 12.71 3.31
 3 5 -2 15.63 4.72
 -3 -5 2 7.04 2.27
 -3 -5 1 9.94 3.84
 -3 -5 1 12.92 2.92
 -3 -5 1 16.6 4.95
 3 5 -1 8.28 2.32
 -3 -5 1 13.91 4.75
 3 5 -1 6.39 3.59
 3 5 -1 4.59 3.51
 3 5 -1 9.25 3.21
 3 5 -1 8.79 3.62
 -3 -5 0 607.77 16.46
 -3 -5 0 600.4 17.9
 3 5 0 634.33 15.74
 -3 -5 0 601.73 19.74
 3 5 0 617.96 19.67
 3 5 0 652.32 19.82
 3 5 0 622.27 17.36
 3 5 0 627.47 19.3
 -3 -5 -1 5.98 3.07
 -3 -5 -1 3.49 3.39
 -3 -5 -1 1.24 4.56
 3 5 1 -1.33 3.86
 3 5 1 -0.46 2.36
 3 5 1 7.45 3.71
 3 5 1 3.05 3.71
 -3 -5 -1 3.51 3.93
 3 5 1 3.21 3.02
 -3 -5 -2 1802.48 32.66
 3 5 2 1789.44 30.36
 -3 -5 -2 1819.6 27.21
 -3 -5 -2 1846.4 36.41
 3 5 2 1804.74 32.56
 3 5 2 1763.04 33.83
 3 5 2 1813.79 31.78
 3 5 2 1729.86 24.87
 -3 -5 -2 1745.69 32.7
 -3 -5 -3 126.57 10.24
 3 5 3 114.17 9.6
 3 5 3 119.43 6.82
 -3 -5 -3 126.17 10.73
 -3 -5 -3 117.68 9.42
 3 5 3 116.71 8.28
 3 5 3 111.72 8.65
 3 5 3 104.5 8.22
 -3 -5 -3 111.73 6.66
 -3 -5 -4 1705.69 36.58
 3 5 4 1712.39 33.88
 3 5 4 1655.93 35.13
 3 5 4 1683.8 29.86
 3 5 4 1720.18 27.37
 -3 -5 -4 1708.36 27.68
 -3 -5 -4 1656.17 31.78
 3 5 4 1701.06 31.48
 -3 -5 -4 1678.42 35.46
 -3 -5 -5 137.89 11.5
 3 5 5 121.4 10.53
 -3 -5 -5 125.38 9.3
 -3 -5 -5 129.77 8.99
 3 5 5 130.04 8.78
 3 5 5 129.77 8.7
 3 5 5 131.48 9.22
 3 5 5 128.96 10.61
 -3 -5 -5 114.49 9.05
 -3 -5 -5 120.21 11.17
 -3 -5 -6 1204.21 32.82
 3 5 6 1220.24 32.34
 3 5 6 1297.29 28.73
 3 5 6 1248.6 27.02
 -3 -5 -6 1230.08 28.46
 3 5 6 1264.17 32.77
 -3 -5 -6 1272.89 34.68
 3 5 7 48.47 7.07
 -3 -5 -7 59.07 9.74
 -3 -5 -7 58.66 8.8
 3 5 7 55.48 8.47
 3 5 7 46.55 7.93
 -3 -5 -7 47.26 7.18
 3 5 8 5.86 5.24
 -3 -5 -8 -3.19 7.32
 -3 -5 -8 10.11 6.63
 3 5 8 4.63 5.3
 -3 -5 -8 4.98 5.51
 3 5 8 4.77 6.23
 -3 -5 -9 12.08 7
 3 5 9 1.76 5.53
 3 5 9 19.65 6.9
 -3 -5 -9 17.67 6.55
 3 5 9 2.44 5.99
 3 5 10 181.52 14.84
 3 5 10 199.43 15.5
 3 5 10 175.91 15.67
 -3 -5 -10 196.71 15.5
 -3 -5 -10 199.29 17.78
 3 7 -5 38.48 7.57
 3 7 -5 28.63 6.99
 -3 -7 5 27.3 9.07
 -3 -7 4 695.95 27.97
 -3 -7 4 678.5 27.78
 3 7 -4 710.7 25.44
 3 7 -4 681.92 25.47
 3 7 -4 746.15 26.74
 -3 -7 3 155.08 15.1
 -3 -7 3 159.39 15.02
 3 7 -3 143.99 11.49
 3 7 -3 143.09 11.93
 3 7 -3 146.24 12.34
 3 7 -2 324.63 16.29
 3 7 -2 347.6 18.25
 3 7 -2 327.19 16.17
 -3 -7 2 338.06 18.53
 3 7 -2 332.57 17.42
 -3 -7 2 328.07 19.27
 -3 -7 1 7.35 6.05
 3 7 -1 11.86 5.3
 3 7 -1 12.18 4.46
 3 7 -1 16.71 5.96
 3 7 -1 17.6 5.78
 -3 -7 1 8.92 6.97
 -3 -7 0 129.31 10.92
 3 7 0 126.35 10.91
 3 7 0 132.97 9.88
 3 7 0 113.45 10.45
 3 7 0 109.18 10.23
 -3 -7 0 131.64 12.91
 -3 -7 -1 183.72 12.03
 -3 -7 -1 200.69 14.95
 3 7 1 210.59 14.16
 3 7 1 189.35 12.93
 3 7 1 212.67 14.1
 3 7 1 208.52 11.94
 -3 -7 -1 224.73 15.61
 -3 -7 -2 1301.26 31.87
 -3 -7 -2 1304.95 36.3
 3 7 2 1345.84 34.99
 3 7 2 1318.45 32.52
 -3 -7 -2 1283.96 34.12
 3 7 2 1367.96 33.99
 3 7 2 1352.24 31.02
 -3 -7 -2 1303.54 35.3
 3 7 3 92.91 9.52
 -3 -7 -3 116.13 12.73
 -3 -7 -3 89.56 10.21
 3 7 3 89.51 10.26
 -3 -7 -3 95.37 10.24
 3 7 3 92.73 9.78
 3 7 3 107.98 10.08
 -3 -7 -3 83.98 10.46
 -3 -7 -4 1599.51 39.38
 -3 -7 -4 1647.62 42.68
 3 7 4 1644.59 40.5
 3 7 4 1663.93 35.37
 3 7 4 1678.03 37.23
 3 7 4 1667.52 37.44
 -3 -7 -4 1580.1 37.37
 -3 -7 -4 1650.24 39.25
 -3 -7 -5 362.99 20.4
 -3 -7 -5 387.19 21.8
 3 7 5 369.46 20.09
 3 7 5 377.26 16.85
 3 7 5 372.86 17.89
 3 7 5 359.17 18.67
 -3 -7 -5 386.26 18.71
 -3 -7 -5 365.2 18.93
 -3 -7 -6 907.37 32.98
 3 7 6 876.23 31.49
 3 7 6 888.49 30.25
 -3 -7 -6 897.33 32.63
 -3 -7 -7 43.52 10.31
 -3 -7 -7 34.74 9.1
 3 7 7 36.47 8.33
 3 7 7 43.57 9.33
 -3 -7 -8 167.14 15.95
 3 7 8 183.39 16.33
 3 7 8 189.22 16.42
 -3 -7 -8 186.97 17.3
 -3 -7 -9 0.09 9.05
 -3 -7 -9 4.96 8.6
 3 7 9 7.44 7.96
 3 7 9 -3.7 8.47
 -3 -7 -10 4.26 10.72
 -3 -7 -10 14.82 9.62
 3 7 10 14.47 8.49
 3 7 10 11.62 8.46
 -3 -7 -11 23.54 12.13
 3 7 11 35.52 10.2
 3 7 11 16.86 8.89
 3 9 -1 174.91 15.03
 3 9 -1 161.88 14.64
 -3 -9 1 159.26 16.21
 3 9 0 12.52 6.46
 -3 -9 0 13.79 8.63
 3 9 0 14.89 6.57
 3 9 0 -4.45 7.22
 -3 -9 0 10.35 9.55
 -3 -9 -1 67.88 12
 3 9 1 56.59 9.42
 3 9 1 71.8 10.39
 3 9 1 64.87 10.13
 -3 -9 -1 60.52 12.1
 3 9 2 642.87 27.32
 -3 -9 -2 621.5 29.82
 3 9 2 618.9 27.67
 3 9 2 631.15 26.28
 -3 -9 -2 610.04 27.89
 -3 -9 -2 643.53 29.39
 -3 -9 -3 122.19 15.67
 3 9 3 127.97 14.03
 -3 -9 -3 133.67 14.15
 3 9 3 119.61 12.12
 3 9 3 129.92 13.4
 -3 -9 -3 117.35 14.26
 3 9 4 44.25 8.34
 -3 -9 -4 38.68 10.56
 -3 -9 -4 31.4 10.54
 3 9 4 43.77 10.2
 3 9 4 52.72 9.7
 -3 -9 -4 42.23 9.92
 3 9 4 46 8.61
 -3 -9 -4 42.19 10.08
 -3 -9 -5 47.91 10.8
 -3 -9 -5 46.86 12.32
 3 9 5 39.17 10.11
 3 9 5 49.53 9.68
 3 9 5 60.9 10.31
 -3 -9 -5 46.24 9.77
 -3 -9 -6 101.9 14.34
 -3 -9 -6 126.46 16.95
 3 9 6 114.67 14.66
 3 9 6 107.9 12.57
 -3 -9 -7 315.86 23.99
 3 9 7 338.76 23.33
 3 9 7 332.66 22.11
 -3 -9 -7 316.31 23.17
 -3 -9 -8 329.98 25.11
 3 9 8 288.29 22.25
 3 9 8 349.31 23.56
 -3 -9 -8 351.39 25.93
 -3 -9 -9 50.72 13.86
 -3 -9 -9 50.54 13.53
 3 9 9 48.5 11.72
 3 9 9 35.27 10.19
 -3 -9 -10 0.9 10.8
 -3 -9 -10 1.3 10.19
 3 9 10 -12.46 9.25
 3 9 10 -5.67 8.33
 -3 -9 -11 71.19 16.49
 -3 -9 -11 88.48 16.48
 3 9 11 69.92 13.91
 3 9 11 83.71 14.22
 3 9 12 59.98 14.4
 -3 -11 -5 -5.54 11.04
 3 11 5 -1.94 8.06
 -3 -11 -6 196.71 21.93
 3 11 6 216.43 20.78
 -3 -11 -7 9.71 11.05
 3 11 7 12.95 10.27
 -3 -11 -8 20.49 12.01
 -3 -11 -8 13.42 11.87
 3 11 8 0.31 8.93
 3 11 9 30.61 11.91
 -3 -11 -9 14.47 11.91
 3 11 10 39.15 14.14
 -4 0 17 -4.48 11.31
 4 0 -17 0.9 9.46
 4 0 -17 -7.48 10.92
 -4 0 16 9.11 10.96
 4 0 -16 29.08 11.59
 -4 0 16 5.92 11.94
 4 0 -16 -10.03 8.78
 -4 0 16 -1.42 10.72
 4 0 -16 15.12 9.51
 -4 0 15 3.78 9.01
 -4 0 15 -1.44 9.08
 4 0 -15 -6.85 9.04
 -4 0 15 -1.26 9.85
 4 0 -15 -4.8 7.5
 4 0 -15 2.58 7.55
 4 0 -14 153.69 16.51
 -4 0 14 138.83 16.77
 4 0 -14 144.44 15.62
 -4 0 14 150.09 17.53
 4 0 -14 153.65 16.04
 -4 0 14 129.74 15.81
 -4 0 13 -8.64 6.96
 4 0 -13 0.02 7.79
 -4 0 13 9.81 9.8
 4 0 -13 1.61 6.6
 4 0 -13 -0.48 6.65
 -4 0 13 -4.35 8.32
 4 0 -12 188.66 15.79
 4 0 -12 179.4 15.15
 -4 0 12 212.99 17.51
 4 0 -12 204.83 16.37
 -4 0 12 185.14 16.34
 -4 0 12 202.99 16.58
 -4 0 11 3.11 6.06
 4 0 -11 3.89 7.04
 4 0 -11 0.85 5.6
 -4 0 11 10.55 7.59
 4 0 -11 3.34 5.47
 -4 0 11 -2.37 7.13
 -4 0 10 1687.28 35.41
 -4 0 10 1780.91 37
 4 0 -10 1746.21 40.14
 4 0 -10 1688.68 39.7
 -4 0 10 1621.53 39.84
 -4 0 10 1709.66 41.14
 4 0 -10 1738.71 34.52
 4 0 -10 1733.04 40.1
 -4 0 10 1668.8 39.94
 -4 0 9 -4.21 4.8
 4 0 -9 -2.92 4.37
 4 0 -9 1.18 4.11
 -4 0 9 -1.93 4.52
 4 0 -9 1.83 4.86
 4 0 -9 -2.07 4.25
 -4 0 9 3.59 5.07
 4 0 -9 -0.61 3.89
 -4 0 9 3.76 5.34
 -4 0 9 -0.2 3.93
 4 0 -8 136.08 8.99
 4 0 -8 134.27 10.43
 4 0 -8 150.01 10.97
 -4 0 8 142.75 11.7
 4 0 -8 132.32 9.03
 4 0 -8 139.46 10.69
 -4 0 8 137.21 10.87
 -4 0 8 130.5 9.27
 -4 0 8 129.67 10.28
 4 0 -7 -1.16 3.08
 -4 0 7 6.94 3.66
 4 0 -7 -2.42 3.68
 -4 0 7 -3.12 4.83
 4 0 -7 -3.32 3.41
 4 0 -7 4.25 3.88
 4 0 -7 4.68 3.68
 -4 0 7 2.45 4.1
 4 0 -6 18.08 4.2
 4 0 -6 21.05 3.95
 -4 0 6 17.83 4.18
 4 0 -6 29.42 5.12
 -4 0 6 21 5.22
 4 0 -6 19.08 3.71
 4 0 -6 21.12 4.56
 -4 0 6 30.85 5.4
 -4 0 5 -0.24 2.4
 4 0 -5 -0.19 2.52
 -4 0 5 2.49 3.15
 4 0 -5 1.99 2.55
 4 0 -5 1.94 2.42
 -4 0 5 1.22 2.81
 -4 2 17 5.93 10.49
 4 -2 -17 34.78 13.41
 4 -2 -17 30.19 10.96
 4 -2 -16 15.71 10.31
 4 -2 -16 13.78 10.4
 -4 2 16 15.26 10.67
 -4 2 16 35.63 14.5
 4 -2 -16 3.3 8.05
 -4 2 16 -10.05 11.5
 4 -2 -15 8.91 8.84
 -4 -2 15 -3.18 8.45
 -4 2 15 6.39 8.55
 4 -2 -15 15.34 9.84
 -4 -2 15 -7.61 10.71
 4 2 -15 11.26 7.74
 -4 2 15 16.96 11.41
 4 2 -15 6.78 8.12
 -4 2 15 3.68 9.53
 4 -2 -15 1.1 7.2
 4 -2 -14 109.32 14.48
 -4 -2 14 89.7 13.79
 4 2 -14 118.39 14.39
 -4 2 14 102.73 14.61
 4 -2 -14 104.6 14.73
 -4 -2 14 117.57 16.74
 -4 2 14 118.27 15.1
 4 -2 -14 121 14.65
 4 2 -14 109.92 15.14
 -4 -2 14 111.15 15.14
 -4 2 14 97.42 14.29
 4 2 -14 137.49 16.86
 -4 -2 13 24.73 8.52
 4 -2 -13 35.07 9.3
 4 2 -13 28.13 8.3
 4 2 -13 44.74 9.98
 -4 2 13 53.1 11.06
 -4 -2 13 27.07 9.26
 4 -2 -13 39.11 10.41
 -4 -2 13 34.6 11.57
 -4 2 13 52.02 11.29
 4 -2 -13 32.91 8.23
 4 2 -13 40.68 10.02
 -4 2 13 32.45 8.92
 4 -2 -13 28.62 8.79
 -4 2 13 34.29 10.74
 4 -2 -12 1629.19 42.49
 -4 -2 12 1719.5 46.23
 4 -2 -12 1636.86 45.74
 4 -2 -12 1659.3 45.69
 -4 -2 12 1703.74 48.41
 -4 2 12 1689.66 44.62
 4 2 -12 1590.76 39.9
 -4 -2 12 1514.85 42.32
 -4 -2 12 1553.28 42.36
 4 2 -12 1604.05 44.53
 4 -2 -12 1644.4 42.87
 4 2 -12 1699.32 43.65
 -4 2 12 1598.15 44.63
 -4 2 12 1635.78 44.9
 -4 2 12 1629.08 42.73
 4 2 -12 1625.06 42.97
 -4 -2 11 39.61 9.02
 4 -2 -11 50.03 9.17
 4 2 -11 39.77 8.08
 -4 -2 11 36.52 8.75
 4 -2 -11 59.46 9.57
 -4 2 11 56.65 9.58
 4 2 -11 52.81 8.93
 -4 -2 11 51.78 10.94
 4 -2 -11 38.99 8.73
 4 2 -11 48.28 8.16
 -4 2 11 39.1 8.48
 4 2 -11 39.49 8.9
 -4 -2 11 43.17 9.24
 4 -2 -11 45.36 8.31
 -4 2 11 46.48 9.79
 -4 2 11 43.23 8.88
 -4 -2 10 761.6 27.49
 4 2 -10 790.3 26.31
 4 -2 -10 742.34 26.1
 4 -2 -10 778.61 28.67
 4 -2 -10 737.9 27.86
 -4 -2 10 770.16 29.54
 -4 2 10 746.68 26.74
 4 2 -10 728.8 25.47
 4 2 -10 797.73 28.4
 -4 -2 10 699.85 25.66
 4 -2 -10 772.39 26.51
 -4 2 10 777.66 28.39
 -4 -2 10 745.54 27.08
 -4 2 10 797.31 27.39
 -4 2 10 755.93 28.04
 4 2 -10 764.05 25.98
 -4 -2 9 240.44 15.66
 4 -2 -9 213.25 14.15
 4 2 -9 249.04 14.1
 4 -2 -9 227.51 15.45
 -4 -2 9 231.13 15.77
 -4 2 9 239.07 14.9
 4 -2 -9 225.14 15.18
 4 2 -9 218.28 13.4
 4 2 -9 259.64 15.91
 -4 -2 9 209.49 13.68
 4 -2 -9 237.96 14.35
 -4 2 9 242.61 15.85
 -4 -2 9 261.1 14.91
 -4 2 9 215.55 14.04
 -4 2 9 232.64 15.14
 4 2 -9 241.21 14.14
 4 -2 -8 1087.42 29.26
 4 2 -8 1058.95 26.75
 -4 -2 8 1047.48 28.68
 -4 -2 8 1069.91 27.21
 4 -2 -8 1063.69 30.17
 -4 -2 8 1022.56 29.93
 -4 2 8 1084.18 28.72
 4 -2 -8 1070.95 30.47
 4 2 -8 1065.07 27.44
 4 2 -8 1084.4 29.45
 -4 -2 8 1068.52 27.15
 4 -2 -8 1067.24 27.99
 -4 2 8 1085.69 30.76
 -4 2 8 1029.84 28.46
 -4 2 8 1076.09 29.96
 4 2 -8 1020.18 26.46
 4 2 -7 332.87 14.26
 -4 -2 7 321.65 15.64
 4 -2 -7 319.86 15.63
 4 2 -7 329.94 13.96
 4 -2 -7 341.57 16.62
 -4 -2 7 326.56 16.18
 -4 2 7 358.63 16.09
 4 2 -7 320.53 14.7
 4 -2 -7 333.66 16.55
 4 2 -7 317.2 15.37
 -4 -2 7 325.14 14.18
 -4 2 7 358.05 17.1
 4 2 -7 334.15 11.78
 -4 -2 7 319.93 14.06
 4 2 -7 335.74 12.09
 -4 -2 7 315.99 11.82
 -4 2 7 327.22 16
 -4 -2 7 327.1 12.72
 -4 -2 6 0.53 2.92
 4 2 -6 1.03 2.89
 4 2 -6 -1.93 3.36
 4 2 -6 -1.37 2.91
 -4 -2 6 -1.05 4.28
 4 2 -6 2.35 2.3
 4 2 -6 3.11 3.03
 4 2 -6 1.42 2.24
 -4 -2 6 -1.49 3.1
 -4 -2 6 4.85 3.2
 4 2 -5 169.84 8.38
 4 2 -5 179.47 8.99
 -4 -2 5 162.08 10.13
 4 2 -5 169.73 9.68
 4 2 -5 180.41 10.12
 -4 -2 5 170.13 8.71
 4 2 -5 175.03 8.33
 -4 -2 5 161.28 8.59
 -4 -2 5 161.36 8.29
 4 2 -5 176.28 8.41
 4 2 -4 7735.7 53.2
 -4 -2 4 7777.48 54.76
 4 2 -4 7669.03 49.99
 -4 -2 4 7750.93 61.64
 4 2 -4 7833.8 60.65
 4 2 -4 7551.39 52.4
 4 2 -4 7763.77 59.84
 -4 -2 4 7623.12 51.14
 4 2 -4 7672.23 53.29
 4 2 -3 740.97 13.91
 -4 -2 3 719.51 17.6
 -4 -2 3 728.42 14.17
 4 2 -3 735.25 16.24
 4 2 -3 742.58 16.41
 4 2 -3 736.93 17.11
 -4 -2 3 706.52 16.6
 4 2 -2 4047.71 40.3
 4 2 -2 4064.61 37.91
 4 2 -2 4094.51 38.57
 -4 -2 2 4074.21 39.85
 -4 4 16 22.02 13.15
 4 -4 -16 4.37 11.59
 -4 4 16 2.92 9.16
 4 -4 -16 7.96 10.19
 4 -4 -15 75.03 14.23
 4 -4 -15 96.22 15.94
 4 -4 -15 83.38 17.14
 -4 4 15 66.91 13.57
 -4 4 15 74.42 15.37
 4 -4 -14 497.62 29.65
 4 -4 -14 535.34 31.01
 -4 4 14 512.48 30.43
 -4 4 14 514.81 29.82
 4 -4 -13 -2.7 7.78
 4 -4 -13 -4.33 8.81
 -4 -4 13 6.69 10.6
 -4 4 13 4.22 8.63
 4 -4 -13 -14.24 10.67
 4 4 -13 11.07 7.56
 -4 4 13 1.45 8.35
 -4 4 13 -1.16 7.78
 4 -4 -12 506.29 27.15
 4 -4 -12 464.07 26.81
 -4 -4 12 498.23 28.77
 4 4 -12 518.78 25.93
 4 -4 -12 556.73 28.61
 4 4 -12 511.54 26.82
 -4 4 12 519.94 27.73
 -4 4 12 493.76 26.31
 -4 -4 11 17.94 9.24
 4 -4 -11 28.68 9.01
 4 -4 -11 41.69 10.75
 -4 -4 11 36.52 10.37
 4 4 -11 25.52 7.21
 4 -4 -11 26.53 9.14
 -4 4 11 35.67 9.29
 4 4 -11 33.25 8.98
 -4 4 11 35.42 9.89
 -4 -4 10 914.08 34.98
 4 -4 -10 634.03 28.12
 4 -4 -10 606.28 27.73
 -4 -4 10 950.67 35.63
 -4 4 10 626.18 24.34
 4 4 -10 770.72 29.08
 4 4 -10 732.8 29.91
 4 -4 -10 591.12 27.29
 -4 4 10 618.09 27.26
 -4 4 10 611.65 26.56
 -4 -4 9 253.53 18.66
 -4 -4 9 271.81 18.41
 4 4 -9 233 15.92
 4 4 -9 250.02 16.56
 -4 -4 8 524.91 23.85
 -4 -4 8 516.51 23.04
 4 4 -8 512.3 21.87
 4 4 -8 515.4 21.56
 4 4 -8 518.73 18.66
 4 4 -8 507.85 19.08
 -4 -4 8 473.96 17.82
 -4 -4 8 492.85 20.05
 -4 -4 7 323.53 18.32
 -4 -4 7 336.1 17.59
 4 4 -7 335.68 17.1
 4 4 -7 335.01 16.53
 4 4 -7 332.45 14.66
 -4 -4 7 332.86 13.75
 4 4 -7 333.6 15.26
 -4 -4 7 340.08 16.24
 -4 -4 6 105.3 10.62
 -4 -4 6 120.68 10.3
 4 4 -6 119.68 10.26
 4 4 -6 120.92 9.65
 4 4 -6 118.06 8.88
 -4 -4 6 116.72 7.63
 4 4 -6 121.66 9.29
 -4 -4 6 125.67 10.07
 -4 -4 5 123.11 10.82
 4 4 -5 119.73 6.88
 -4 -4 5 113.78 9.59
 4 4 -5 123.25 7.02
 4 4 -5 121.87 9.76
 4 4 -5 125.46 8.94
 4 4 -5 131.95 9.35
 4 4 -5 130.76 9.38
 -4 -4 5 117.28 6.8
 -4 -4 5 128.04 10.34
 -4 -4 4 2461.13 41.05
 -4 -4 4 2558.87 31.52
 -4 -4 4 2455.87 38.55
 4 4 -4 2440.28 30.17
 -4 -4 4 2455.27 36.45
 4 4 -4 2543.01 38.1
 4 4 -4 2494.77 39.56
 4 4 -4 2516.79 35.65
 4 4 -4 2483.43 37.32
 4 4 -3 155.41 9.91
 -4 -4 3 136.54 8.31
 4 4 -3 158.65 8.41
 -4 -4 3 144.28 8.5
 4 4 -3 167.1 10.72
 4 4 -3 156.89 8.69
 4 4 -3 163.47 10.21
 -4 -4 3 149.11 9.77
 -4 -4 2 6279.66 53.85
 4 4 -2 6301.86 51.72
 -4 -4 2 6287.4 59.63
 -4 -4 2 6239.74 47.79
 4 4 -2 6247.74 56.54
 4 4 -2 6160.77 46.71
 4 4 -2 6165.56 57.02
 4 4 -2 6089.47 57.49
 4 4 -1 615.92 18.43
 -4 -4 1 549.53 17.14
 4 4 -1 585.09 17.23
 -4 -4 1 610.69 13.83
 4 4 -1 585.91 16.9
 4 4 -1 597.18 18.42
 -4 -4 1 579.83 18.53
 -4 -4 0 4755.86 50.75
 4 4 0 4700.1 49.09
 4 4 0 4931.76 45.88
 4 4 0 4982.85 40.09
 4 4 0 4884.46 49.8
 4 4 0 4866.09 51.02
 -4 -4 0 4786.23 51.48
 -4 -4 -1 93.44 7.9
 4 4 1 91.29 7.46
 4 4 1 101 7.32
 4 4 1 93.5 6.52
 4 4 1 87.17 7.03
 -4 -4 -1 98.69 7.73
 -4 -4 -2 879.63 23.58
 4 4 2 884.65 23.05
 4 4 2 825.61 20.95
 4 4 2 855.09 20.4
 4 4 2 836.78 20.41
 -4 -4 -2 863.95 22.12
 -4 -4 -3 259.53 13.59
 4 4 3 234.73 12.42
 4 4 3 225.68 9.26
 -4 -4 -3 223.92 9.32
 4 4 3 244.37 11.87
 4 4 3 249.42 11.72
 -4 -4 -3 244.94 12.78
 -4 -4 -4 9.23 4.36
 4 4 4 9.65 3.44
 -4 -4 -4 15.1 3.48
 4 4 4 9.9 3.2
 4 4 4 9.01 3.97
 4 4 4 11.92 3.33
 4 4 5 301.02 14.92
 4 4 5 313 15.28
 4 6 -10 240.64 19.01
 -4 -6 9 4.76 9.12
 4 6 -9 -5.06 6.7
 4 6 -9 -3.34 5.5
 4 6 -9 -4.91 4.91
 -4 -6 8 85.92 13.19
 4 6 -8 81.6 9.59
 4 6 -8 84.08 11.03
 4 6 -8 64.69 8.92
 -4 -6 7 -10.61 9.57
 -4 -6 7 -1.1 6.41
 4 6 -7 6.6 5.68
 4 6 -7 -5.5 5.95
 -4 -6 7 3.01 6.7
 -4 -6 6 127.07 13.62
 -4 -6 6 133.44 12.06
 4 6 -6 126.77 11.77
 4 6 -6 134.38 10.98
 4 6 -6 132.78 11.32
 4 6 -6 143.4 11.94
 -4 -6 6 132.04 12.48
 -4 -6 5 381.12 21
 -4 -6 5 368.2 18.06
 4 6 -5 351.83 18.05
 4 6 -5 374.12 15.93
 4 6 -5 361.15 17.55
 4 6 -5 395.13 18.67
 -4 -6 5 378.63 19.71
 -4 -6 4 1242.24 34.53
 -4 -6 4 1259.81 29.17
 -4 -6 4 1241.15 29.56
 4 6 -4 1212.15 27.45
 4 6 -4 1232.26 31.68
 4 6 -4 1245.81 26.85
 4 6 -4 1220.33 31.34
 4 6 -4 1237.41 31.89
 -4 -6 4 1246.48 34.35
 -4 -6 3 513.36 21.53
 -4 -6 3 515.37 19.45
 4 6 -3 505.61 18.17
 4 6 -3 510.55 19.79
 4 6 -3 488.2 19.84
 4 6 -3 545.86 21.13
 -4 -6 3 544.53 22.67
 -4 -6 2 1517.14 34.81
 -4 -6 2 1534.68 33.57
 4 6 -2 1559.48 32.37
 4 6 -2 1564.9 32.8
 4 6 -2 1573.68 34.53
 -4 -6 2 1588.87 37.65
 4 6 -2 1570.58 34.95
 -4 -6 1 284.3 14.93
 -4 -6 1 302.14 15.83
 4 6 -1 300.04 14.86
 -4 -6 1 311.15 16.68
 4 6 -1 314.23 14.35
 4 6 -1 289.53 15.02
 4 6 -1 305.06 15.37
 -4 -6 1 325.75 17.33
 -4 -6 0 605.52 20.3
 -4 -6 0 698.68 23.9
 4 6 0 703.38 22.57
 4 6 0 698.56 19.9
 4 6 0 715.25 22.82
 4 6 0 687.85 22.77
 4 6 0 714.4 18.5
 -4 -6 0 716.3 24.24
 -4 -6 0 676.86 19.48
 -4 -6 -1 1443.68 29.14
 4 6 1 1470.38 33.45
 4 6 1 1431.18 27.26
 4 6 1 1497.21 32.45
 4 6 1 1445.52 32.83
 4 6 1 1482.84 28.22
 -4 -6 -1 1446.17 33.83
 -4 -6 -1 1439.14 30.13
 -4 -6 -2 127.13 11.82
 4 6 2 115.18 10.35
 4 6 2 136.09 10.73
 4 6 2 128.31 10.12
 4 6 2 124.53 9.41
 -4 -6 -2 127.39 10.98
 -4 -6 -2 137.44 10.69
 -4 -6 -3 585.46 23.53
 4 6 3 564.35 22.23
 4 6 3 576.25 19.78
 4 6 3 584.51 21.06
 4 6 3 578.01 20.01
 -4 -6 -3 555.27 21.1
 -4 -6 -3 589.62 22.2
 4 6 4 125.53 9.54
 -4 -6 -4 139.26 12.99
 4 6 4 131.68 11.73
 4 6 4 127.33 10.35
 -4 -6 -4 122.96 10.43
 4 6 4 122.2 10.29
 -4 -6 -4 142.41 12.3
 -4 -6 -5 107.7 11.25
 -4 -6 -5 128.28 12.57
 4 6 5 105.21 10.73
 4 6 5 119.96 10.82
 4 6 5 118.17 10.03
 -4 -6 -5 113.35 10.44
 -4 -6 -6 501.58 23.64
 4 6 6 496.93 22.65
 4 6 6 517.59 22.68
 4 6 6 529.46 20.22
 -4 -6 -6 539.27 24.91
 4 6 7 5.52 5.83
 4 6 7 10.54 6.24
 -4 -6 -8 361.98 21.17
 4 6 8 370.21 20.82
 4 6 8 387.17 21.73
 -4 -6 -8 412.55 23.73
 4 6 9 13.97 7.54
 4 6 9 14.31 7.32
 4 8 -6 161.5 15.01
 4 8 -6 150.6 14.1
 -4 -8 5 11.57 8.74
 4 8 -5 8.45 6.11
 4 8 -5 11.08 6.9
 4 8 -5 8.71 6.33
 -4 -8 5 17.97 9.88
 -4 -8 4 463.52 25.02
 4 8 -4 449.14 21.85
 4 8 -4 463.24 22.8
 4 8 -4 456.84 23.21
 -4 -8 4 473.29 25.51
 -4 -8 3 112.23 13.15
 -4 -8 3 88.1 11.05
 4 8 -3 113.7 11.28
 4 8 -3 117.03 12.27
 4 8 -3 107.49 11.94
 -4 -8 3 108.72 13.51
 -4 -8 2 475.17 23.5
 -4 -8 2 444.58 21.89
 4 8 -2 505.29 22.05
 4 8 -2 482.22 20.87
 4 8 -2 461.64 22
 4 8 -2 471.07 22.6
 -4 -8 2 481.44 24.71
 -4 -8 1 417.93 21.25
 -4 -8 1 429.6 22.26
 4 8 -1 465.64 21.52
 4 8 -1 436.83 19.26
 4 8 -1 419.51 21.07
 4 8 -1 454.7 22.19
 -4 -8 1 454.87 23.99
 -4 -8 0 226.26 16.97
 4 8 0 238.29 16.17
 4 8 0 249.48 16.54
 -4 -8 0 235.65 17.45
 4 8 0 227.28 15.56
 -4 -8 0 237.78 17.63
 -4 -8 -1 7.15 6.97
 -4 -8 -1 -1 6.98
 4 8 1 -8.65 6.05
 4 8 1 8.39 5.82
 4 8 1 11.75 6.25
 -4 -8 -1 16.3 8.56
 -4 -8 -2 236.32 17.93
 4 8 2 264.74 17.3
 4 8 2 253.86 15.94
 4 8 2 265.49 17.21
 -4 -8 -2 250.12 17.34
 -4 -8 -2 272.68 18.77
 -4 -8 -3 208.1 17.75
 4 8 3 190.88 15.64
 4 8 3 201.61 14.81
 4 8 3 197.6 15.01
 4 8 3 210.56 14.24
 -4 -8 -3 190.9 15.56
 -4 -8 -3 184.12 16.35
 -4 -8 -3 203.91 15.37
 -4 -8 -4 61.79 10.66
 -4 -8 -4 69.84 11.85
 4 8 4 58.64 10.15
 4 8 4 56.73 8.44
 4 8 4 43.82 8.68
 4 8 4 63.62 9.44
 -4 -8 -4 46.71 8.65
 -4 -8 -4 53.05 10.7
 -4 -8 -5 83.21 11.96
 -4 -8 -5 84.34 13.03
 4 8 5 93.58 10.03
 4 8 5 92.16 12.35
 4 8 5 89.48 10.85
 4 8 5 82.77 10.7
 -4 -8 -5 88.14 11.05
 -4 -8 -5 89.82 12.2
 -4 -8 -6 116.15 14.22
 -4 -8 -6 124.26 15.29
 4 8 6 140.2 14.8
 4 8 6 147.5 14.24
 -4 -8 -7 99.05 14.19
 -4 -8 -7 105.32 14.92
 4 8 7 111.99 14.33
 4 8 7 100.24 12.32
 -4 -8 -8 154.98 17.75
 -4 -8 -8 180.38 18.15
 4 8 8 164.53 16.64
 4 8 8 165.05 16.3
 -4 -8 -9 39.41 12.52
 -4 -8 -9 85.28 14.4
 4 8 9 57.26 11.37
 4 8 9 68.87 13.05
 4 8 10 329.73 24.04
 4 8 10 316.73 23.37
 -4 -8 -10 350.06 26.75
 4 10 -2 432.46 25.3
 -4 -10 1 39.46 11.2
 4 10 -1 40.46 10.18
 -4 -10 1 49.42 13.87
 4 10 -1 39.98 9.43
 -4 -10 0 318.77 23.38
 4 10 0 377.24 22.71
 4 10 0 365.8 22.48
 4 10 0 399.4 24.06
 -4 -10 0 334.67 23.25
 -4 -10 0 384.09 25.73
 -4 -10 -1 87.28 14.86
 4 10 1 88.5 12.6
 -4 -10 -1 64.63 12.21
 4 10 1 88.17 11.86
 4 10 1 91.16 12.59
 -4 -10 -1 84.08 14.76
 -4 -10 -2 8.86 9.55
 4 10 2 26.61 9.12
 4 10 2 24.52 8.11
 4 10 2 10.68 7.23
 -4 -10 -2 16.1 9.02
 -4 -10 -2 29.65 11.53
 -4 -10 -3 2.54 9.42
 4 10 3 -2.6 6.98
 4 10 3 6.52 8.04
 4 10 3 -3.41 6.56
 -4 -10 -3 -3.43 8.3
 -4 -10 -3 5.83 9.62
 -4 -10 -4 7.37 10.4
 4 10 4 17.04 8.26
 4 10 4 24.41 7.73
 4 10 4 31.05 9.37
 -4 -10 -4 10.06 8.37
 -4 -10 -4 26.8 11.26
 -4 -10 -5 73.67 14.44
 4 10 5 61.98 12.44
 4 10 5 74.74 11.87
 -4 -10 -6 36.41 11.62
 4 10 6 48.09 11.25
 -4 -10 -7 -5.55 10.59
 -4 -10 -7 9.48 11.13
 4 10 7 1.55 8.38
 4 10 7 3.79 7.96
 -4 -10 -8 85.54 16.67
 -4 -10 -8 83.72 15.49
 4 10 8 82.36 14.03
 4 10 8 108.43 15.25
 -4 -10 -9 8.12 11.64
 -4 -10 -9 6.52 11.21
 4 10 9 10.56 8.62
 4 10 9 7.28 9.42
 -4 -10 -10 163.21 22.41
 -4 -10 -10 184.35 23.03
 4 10 10 169.6 19.69
 4 10 10 167.35 18.88
 5 -1 -18 118.28 16.92
 5 1 -17 65.7 16.98
 -5 -1 17 24.11 13.16
 -5 1 17 34.5 15.46
 -5 1 17 -0.32 10.17
 5 -1 -17 -0.19 10.1
 5 1 -17 63.48 15.53
 5 -1 -17 5.56 9.59
 5 -1 -16 226.19 22.47
 5 1 -16 267.52 23.03
 -5 -1 16 240.15 25.44
 -5 1 16 250.54 24.29
 5 -1 -16 254.59 23.15
 -5 -1 16 249.54 22.94
 -5 1 16 233.35 22.42
 5 1 -16 237.63 21.78
 5 -1 -16 220.56 21.25
 -5 -1 16 172.41 22.41
 -5 1 16 160.72 21.69
 5 1 -16 251.94 22.98
 -5 -1 15 4.44 9.8
 5 1 -15 -9.49 9
 5 1 -15 12.23 9.65
 5 -1 -15 -2.15 9.25
 -5 1 15 -12.68 11.01
 -5 -1 15 12.37 11.33
 -5 1 15 -18.32 12.08
 5 -1 -15 4.55 7.64
 5 -1 -15 -1.85 7.58
 5 1 -15 10.07 8.52
 -5 -1 15 7.1 9.65
 -5 1 15 16.72 11.2
 5 1 -14 210.79 18.63
 5 -1 -14 239.93 20.37
 5 1 -14 215.71 18.67
 -5 -1 14 220.43 20.79
 -5 1 14 221.96 19.84
 5 -1 -14 224.01 19.73
 -5 -1 14 213.95 19.36
 5 1 -14 221.74 19.22
 -5 1 14 191.69 18.8
 5 -1 -14 208.21 18.37
 -5 -1 14 210.18 19.67
 -5 1 14 198.01 19.74
 5 -1 -13 59.04 10.98
 -5 -1 13 73.74 12.03
 -5 1 13 80.91 12.74
 5 1 -13 67.57 12.54
 5 -1 -13 68.18 11.97
 5 -1 -13 88.84 13.21
 -5 -1 13 58.61 12.03
 -5 1 13 76.49 12.86
 5 1 -13 75.25 11.67
 5 1 -13 77.83 12.37
 -5 -1 13 84.53 12.82
 -5 1 13 78.7 13.41
 5 1 -12 112.43 12.95
 5 1 -12 119.81 13.12
 -5 -1 12 110.64 12.5
 5 -1 -12 122.97 13.78
 -5 1 12 104.13 12.68
 5 -1 -12 117.5 13.54
 -5 -1 12 101.25 14.27
 -5 1 12 126.5 13.84
 5 1 -12 135.63 13.94
 5 -1 -12 115.37 12.78
 -5 -1 12 83.54 11.8
 -5 1 12 118.74 14.06
 -5 -1 11 36.93 8.96
 -5 -1 11 30.15 7.68
 -5 1 11 35.76 8.3
 5 1 -11 6.06 6.36
 5 -1 -11 27.83 8.41
 -5 -1 11 37.96 9.56
 -5 1 11 30.1 8.73
 5 1 -11 33.53 7.31
 5 -1 -11 29.41 7.71
 5 1 -11 34.85 8.47
 5 1 -11 18.83 7.33
 5 -1 -11 33.06 7.66
 -5 -1 11 15.45 7.58
 -5 1 11 33.75 8.97
 -5 -1 10 260.56 16.15
 5 -1 -10 267.1 15.52
 5 1 -10 260.34 16.1
 5 -1 -10 249.69 16.83
 5 1 -10 249.6 16.01
 -5 -1 10 257.11 17.64
 -5 1 10 247.53 16.75
 5 -1 -10 275.95 17.59
 5 1 -10 255.55 14.92
 5 1 -10 260.34 16.8
 5 -1 -10 274.55 16.77
 -5 -1 10 263.81 16.54
 -5 1 10 246.15 16.89
 -5 -1 10 230.95 15.45
 -5 1 10 263.27 16.86
 -5 -1 9 20.41 6.13
 5 -1 -9 22.09 6.09
 -5 -1 9 22.66 6.08
 -5 1 9 26.1 7.09
 5 -1 -9 22.07 6.13
 5 1 -9 32.42 7.18
 -5 -1 9 28.56 7.51
 5 -1 -9 22.45 6.74
 5 1 -9 35.36 6.35
 -5 1 9 30.84 7.4
 5 1 -9 32.35 7.3
 5 -1 -9 35.4 7.58
 -5 -1 9 17.26 6.2
 -5 1 9 26.24 7.46
 5 1 -9 32.73 6.67
 5 -1 -8 2591.39 42.65
 -5 1 8 2600 47.61
 5 1 -8 2497.87 42.22
 5 -1 -8 2658.03 47.14
 5 1 -8 2628.19 44.3
 -5 -1 8 2480.37 46.25
 -5 1 8 2612.26 46.91
 5 1 -8 2589.19 41.94
 5 -1 -8 2765.38 48.88
 5 1 -8 2584.26 45.38
 5 -1 -8 2646.23 45.44
 -5 -1 8 2594.23 43.57
 -5 -1 8 2546.58 43.68
 -5 1 8 2729.94 47.32
 5 1 -7 455.43 13.84
 5 1 -7 445.21 17.17
 -5 -1 7 455.71 19
 5 1 -7 474.06 18.19
 5 1 -7 452.5 17.25
 5 1 -7 449.96 18.42
 5 1 -7 438.83 12.56
 -5 -1 7 440.87 17.5
 -5 -1 7 467.22 17.93
 5 1 -6 1479.24 23.11
 5 1 -6 1484.54 29.05
 -5 -1 6 1455.81 31.74
 5 1 -6 1408.96 28.62
 5 1 -6 1416.33 29.2
 5 1 -6 1443.63 30.53
 -5 -1 6 1488.78 29.36
 5 1 -6 1466.34 22.57
 -5 -1 5 5.52 3.74
 5 1 -5 6.98 3.01
 5 1 -5 3.36 2.91
 -5 -1 5 5 3.31
 -5 3 17 66.63 15.38
 5 -3 -17 61.09 14.63
 5 -3 -16 295.31 25.7
 5 -3 -16 298.9 26.26
 -5 3 16 308.99 26.56
 -5 3 16 349.2 27.17
 -5 -3 15 26.57 13.3
 5 -3 -15 33.87 12.73
 -5 3 15 22.45 10.4
 5 -3 -15 14.23 10.2
 5 3 -15 4.49 8.64
 -5 3 15 8.7 10.87
 5 -3 -14 108.91 14.61
 -5 -3 14 86.79 13.43
 -5 -3 14 123.1 17.88
 5 -3 -14 104.35 15.8
 -5 3 14 111.25 15.57
 -5 3 14 108.13 15.3
 5 3 -14 94.47 12.63
 5 -3 -14 101.76 14.91
 5 3 -14 98.61 14.09
 -5 3 14 127.93 16.65
 -5 -3 13 24.05 9.89
 5 -3 -13 32.42 10.96
 -5 -3 13 20.78 8.31
 5 3 -13 31.1 9.43
 -5 -3 13 26.65 10.59
 5 -3 -13 32.52 11.35
 -5 3 13 15.7 8.78
 -5 3 13 28.96 10.03
 5 3 -13 28.55 8.32
 5 3 -13 31.59 9.26
 5 -3 -13 27.52 9.98
 -5 3 13 41.27 11.83
 -5 -3 12 11.2 8.83
 5 -3 -12 22.94 9.65
 -5 -3 12 12.95 7.51
 5 3 -12 0.58 6.71
 5 -3 -12 8.14 7.33
 -5 -3 12 13.26 9.73
 5 -3 -12 4.04 8.11
 5 3 -12 6.85 6.93
 -5 3 12 13.25 8.59
 -5 3 12 10.31 8.43
 5 3 -12 6.79 6.73
 -5 3 12 5.04 8.66
 5 3 -11 96.91 11.01
 -5 -3 11 75.59 11.78
 -5 -3 11 84.14 10.81
 5 3 -11 78.02 9.72
 5 3 -11 95.06 11.52
 -5 -3 11 83.21 13
 5 -3 -11 98.6 13
 -5 3 11 97.3 12.05
 5 3 -11 92.95 12.01
 -5 -3 11 92.29 11.15
 5 -3 -11 105.05 13.22
 -5 3 11 102.05 13.1
 5 3 -10 811.33 26.42
 -5 -3 10 852.4 31.57
 5 3 -10 856.81 27.39
 -5 -3 10 866.43 32.13
 5 3 -10 822.65 28.28
 -5 -3 10 770.94 26.64
 5 3 -10 841.59 30.26
 -5 -3 10 834.3 27.6
 -5 -3 9 247.7 16.8
 5 3 -9 246.35 13.9
 5 3 -9 240.64 13.95
 -5 -3 9 251.63 17.37
 5 3 -9 253.17 15.68
 5 3 -9 254.51 16.12
 -5 -3 9 243.12 14.38
 -5 -3 9 233.14 14
 -5 -3 8 1772.67 40.38
 5 3 -8 1723.22 33.22
 5 3 -8 1676.36 33.81
 -5 -3 8 1777.55 40.44
 5 3 -8 1687.54 37.17
 5 3 -8 1739.98 38.61
 -5 -3 8 1667.76 33.53
 5 3 -8 1699.99 30.7
 -5 -3 7 7.35 4.39
 -5 -3 7 12.77 5.93
 5 3 -7 13.05 4.42
 -5 -3 7 17.49 4.57
 5 3 -7 18.01 4.83
 5 3 -7 10.09 4.89
 -5 -3 7 17.49 6.51
 5 3 -7 11.89 4.38
 5 3 -7 13.16 3.79
 5 3 -7 12.97 4.35
 -5 -3 7 18.3 4.71
 -5 -3 7 16.31 4.6
 5 3 -6 4079.06 43.55
 -5 -3 6 3980.11 53.24
 5 3 -6 4030.56 52.82
 5 3 -6 4166.16 46.05
 5 3 -6 4016.55 52.25
 -5 -3 6 3925.94 43.38
 5 3 -6 3935.43 45.32
 5 3 -6 4023.7 46.41
 -5 -3 6 3987.34 47.16
 -5 -3 6 3971.99 45.37
 5 3 -5 931.34 18.94
 -5 -3 5 895.61 24.05
 5 3 -5 904.77 24.1
 5 3 -5 913.11 23.47
 -5 -3 5 908.46 19.24
 5 3 -5 898.7 22.13
 5 3 -5 892.56 21.43
 -5 -3 5 915.5 22.49
 5 3 -4 835.03 16.28
 5 3 -4 837.33 16.06
 -5 -3 4 836.44 21.71
 5 3 -4 858.57 22.68
 5 3 -4 877.01 21.67
 5 3 -4 835.47 20.58
 5 3 -4 834.58 20.86
 -5 -3 4 843.38 21.54
 -5 -3 4 858.2 17.05
 5 3 -3 91.51 5.09
 5 3 -3 88.51 5.72
 -5 -3 3 87.56 7.06
 5 3 -3 97.71 7.6
 5 3 -3 80.55 6.78
 5 3 -3 92.51 6.99
 -5 -3 3 90.04 5.21
 -5 -3 3 93.05 7.41
 5 3 -2 119.86 7.1
 -5 -3 2 122.85 8.44
 5 3 -2 122.45 8.18
 5 3 -2 126.82 8.11
 5 3 -2 130.51 8.32
 -5 -5 13 -1.97 11.4
 5 5 -13 -4.62 7.35
 5 5 -13 -10.05 7.69
 -5 -5 12 9.58 9.96
 -5 -5 12 13.15 9.95
 5 5 -12 2.55 6.95
 5 5 -12 9.49 7.42
 -5 -5 11 104.39 15.7
 -5 -5 11 101.03 14.81
 5 5 -11 119.48 13.88
 5 5 -11 104.1 13.07
 -5 -5 10 55.31 12.19
 -5 -5 10 37.99 10.24
 5 5 -10 48.08 9.42
 5 5 -10 55.22 9.68
 -5 -5 9 88.9 13.19
 -5 -5 9 83.44 12.21
 5 5 -9 94.79 11.42
 5 5 -9 73.55 9.85
 -5 -5 8 730.12 29.78
 -5 -5 8 655.51 26.94
 5 5 -8 692.55 26.82
 5 5 -8 705.25 25.84
 5 5 -8 691.99 23.81
 5 5 -8 662.21 23.84
 -5 -5 8 676.27 24.65
 -5 -5 8 693.02 25.8
 -5 -5 7 39.37 9.26
 -5 -5 7 43.17 8.11
 5 5 -7 43.96 7.71
 5 5 -7 41.68 6.86
 5 5 -7 40.58 6.71
 5 5 -7 38.58 6.61
 -5 -5 7 42.91 8.05
 -5 -5 7 39.39 7.75
 -5 -5 6 745.85 27.63
 -5 -5 6 747.94 25.12
 5 5 -6 730.86 25.53
 5 5 -6 750.29 23.82
 5 5 -6 771.78 24.09
 5 5 -6 761.05 24.59
 -5 -5 6 746.96 24.98
 -5 -5 6 779.63 26.41
 -5 -5 5 4.5 5.46
 -5 -5 5 -6.64 6.18
 -5 -5 5 0.61 4.62
 5 5 -5 5.06 4.5
 5 5 -5 -3.14 3.77
 5 5 -5 2.13 3.83
 5 5 -5 -0.11 4.46
 -5 -5 5 3.8 4.85
 -5 -5 4 1482.17 35.09
 -5 -5 4 1546.6 29.16
 5 5 -4 1467.57 27.69
 -5 -5 4 1531.58 30.59
 5 5 -4 1487.59 33.39
 5 5 -4 1552.81 29.83
 5 5 -4 1480.82 32.34
 5 5 -4 1493.47 33.17
 -5 -5 4 1543.7 34.48
 -5 -5 3 216.8 11.89
 5 5 -3 208.72 10.93
 -5 -5 3 204.47 10.58
 5 5 -3 209.54 12.39
 5 5 -3 211.08 12.41
 5 5 -3 217.59 10.61
 5 5 -3 210.26 12.62
 -5 -5 3 220.36 13.48
 -5 -5 2 269.06 13.45
 5 5 -2 275.68 13.03
 -5 -5 2 268.58 10.89
 5 5 -2 279.06 13.56
 5 5 -2 278.09 13.9
 5 5 -2 276.65 14.21
 -5 -5 2 277.93 14.77
 -5 -5 1 -3.89 4.31
 5 5 -1 8.8 3.66
 5 5 -1 12.39 3.92
 5 5 -1 10.04 4.12
 5 5 -1 7.14 4.5
 5 5 -1 10.31 3.1
 -5 -5 1 7.86 4.55
 -5 -5 0 1186.47 29.12
 5 5 0 1195.45 27.9
 5 5 0 1179.5 25.54
 5 5 0 1209.16 27.86
 5 5 0 1148.98 21.92
 -5 -5 0 1191.74 29.44
 5 5 0 1188.72 28.72
 -5 -5 -1 243.41 14.13
 5 5 1 232.43 12.91
 5 5 1 230.89 13.52
 5 5 1 275.44 13.79
 5 5 1 273.3 12.13
 -5 -5 -1 265.34 14.41
 -5 -5 -2 1138.03 30.03
 5 5 2 1157.82 29.6
 5 5 2 1157.98 27.45
 5 5 2 1131.72 25.58
 5 5 2 1141.22 27.94
 -5 -5 -2 1097.92 28.35
 -5 -5 -3 249.61 14.9
 5 5 3 240.38 14.4
 5 5 3 249.6 13.21
 5 5 3 253.57 13.52
 -5 -5 -4 2372.74 45.5
 5 5 4 2466.66 45.19
 5 5 4 2434.93 42.51
 5 5 4 2449.85 41.08
 -5 -7 10 73.28 15.64
 5 7 -10 60.59 10.96
 -5 -7 9 35.95 12.11
 5 7 -9 39.3 9.77
 5 7 -9 39.1 8.92
 5 7 -9 27.94 7.9
 -5 -7 9 31.67 9.1
 -5 -7 8 392.35 25.62
 -5 -7 8 375.64 22.44
 5 7 -8 409.96 23.44
 5 7 -8 398.65 20.66
 5 7 -8 406.24 21.37
 -5 -7 8 387.99 23.73
 -5 -7 7 4.8 8.74
 5 7 -7 11.45 6.64
 5 7 -7 9.38 6.17
 5 7 -7 18.11 7.22
 -5 -7 7 16.21 8.52
 -5 -7 7 6.06 7.36
 -5 -7 6 659.48 30.05
 5 7 -6 659.57 27.15
 5 7 -6 619.16 25.51
 5 7 -6 665.26 26.68
 -5 -7 6 589.18 26.35
 -5 -7 6 673.3 29.01
 -5 -7 5 226.94 17.89
 5 7 -5 212.66 15.13
 5 7 -5 222.46 15.45
 5 7 -5 207.17 15.07
 -5 -7 5 216.52 16.64
 -5 -7 5 226.28 17.2
 -5 -7 4 718.72 28.65
 5 7 -4 729.62 26.27
 5 7 -4 737.33 26.77
 5 7 -4 770.27 27.79
 -5 -7 4 737.74 28.66
 -5 -7 4 733.45 29.15
 -5 -7 3 29.08 8.83
 -5 -7 3 45.93 9.3
 -5 -7 3 37.55 7.47
 5 7 -3 31.13 6.23
 5 7 -3 31.71 6.47
 5 7 -3 44.06 8.53
 -5 -7 3 56.99 9.99
 5 7 -3 31.41 6.84
 -5 -7 2 352.51 19.07
 -5 -7 2 342 18.06
 5 7 -2 351.37 17.52
 5 7 -2 344.27 17.09
 5 7 -2 342.92 18.05
 5 7 -2 355.96 18.71
 -5 -7 2 329.34 19.26
 -5 -7 2 326.54 19.67
 -5 -7 1 81.02 10.99
 -5 -7 1 74.05 9.45
 -5 -7 1 89.51 10.98
 5 7 -1 74.55 8.89
 5 7 -1 79.18 8.39
 5 7 -1 80.85 9.76
 5 7 -1 80.4 10.05
 -5 -7 1 82.51 10.59
 -5 -7 0 389.16 18.38
 -5 -7 0 422.22 21.02
 5 7 0 400.65 19.26
 5 7 0 401.68 17.05
 5 7 0 398.77 18.84
 5 7 0 387.14 19.34
 -5 -7 0 427.53 21.09
 -5 -7 0 416.26 21.39
 -5 -7 -1 12.98 6.97
 5 7 1 17.7 5.89
 5 7 1 14.12 5.28
 5 7 1 17.8 6.52
 -5 -7 -1 16.95 7.32
 -5 -7 -2 1003.13 32.9
 5 7 2 1060.12 31.89
 5 7 2 1019.13 29.24
 5 7 2 1028.27 30.73
 5 7 2 1009.29 26.72
 -5 -7 -2 1017.96 31.87
 -5 -7 -2 969.25 29.21
 5 7 3 114.52 11.15
 -5 -7 -3 119.04 13.38
 5 7 3 125.51 12.2
 5 7 3 123.96 10.77
 -5 -7 -3 124.61 12.14
 5 7 3 119.25 10.87
 -5 -7 -3 116.81 11.73
 -5 -7 -4 869.9 32.12
 5 7 4 845.71 30.22
 5 7 4 845.08 26.73
 5 7 4 853.13 28.08
 5 7 4 806.57 26.89
 -5 -7 -4 830.59 28.86
 -5 -7 -4 768.49 28.98
 -5 -7 -5 -4.59 7.57
 -5 -7 -5 5.48 7.83
 5 7 5 7.75 6.3
 5 7 5 6.75 4.93
 5 7 5 6.36 5.47
 -5 -7 -6 221.1 18.17
 5 7 6 215.85 16.88
 5 7 6 210.92 14.45
 5 7 6 191.52 14.9
 -5 -7 -6 225.34 18.07
 -5 -7 -7 5.15 7.28
 5 7 7 11.28 7.05
 5 7 7 10.66 7.09
 5 9 -6 629.8 29.59
 -5 -9 5 13.19 9.96
 5 9 -5 14.87 7.83
 5 9 -5 27.83 8.53
 5 9 -5 8.95 7.16
 -5 -9 5 23.07 10.56
 -5 -9 5 29.6 11.32
 -5 -9 4 342.45 23.31
 5 9 -4 342.67 20.65
 5 9 -4 321.53 20.82
 5 9 -4 353.04 21.87
 -5 -9 4 327.27 22.82
 -5 -9 4 346.53 24.39
 -5 -9 3 26.6 10.79
 5 9 -3 13.41 6.63
 5 9 -3 15.25 7.24
 5 9 -3 28.29 8.67
 -5 -9 3 18.94 9.24
 -5 -9 3 32.77 11.11
 -5 -9 2 9.51 8.5
 -5 -9 2 2.22 7.73
 5 9 -2 -0.37 5.5
 5 9 -2 -1.14 5.7
 5 9 -2 1.42 6.13
 5 9 -2 6.3 7
 -5 -9 2 1.66 8.47
 -5 -9 2 8.74 9.18
 -5 -9 1 67.64 12.05
 5 9 -1 47.91 9.3
 5 9 -1 53.78 9.79
 5 9 -1 58.39 9.88
 -5 -9 1 56.08 11.95
 -5 -9 1 73.38 13.37
 -5 -9 0 616.75 29.39
 5 9 0 594.34 27.07
 5 9 0 571.02 26.01
 5 9 0 590.2 27.11
 -5 -9 0 596.42 28.99
 -5 -9 0 585.15 29.31
 -5 -9 -1 19.8 10.08
 5 9 1 21.74 8.95
 5 9 1 32.03 8.85
 5 9 1 3.51 6.66
 -5 -9 -1 15.83 8.58
 -5 -9 -1 42.9 11.84
 -5 -9 -2 1149.49 40.52
 5 9 2 1190.17 36.68
 5 9 2 1182.82 38.68
 5 9 2 1160.39 37.59
 -5 -9 -2 1169.75 39.68
 -5 -9 -2 1161.7 40.33
 -5 -9 -3 12.12 9.55
 5 9 3 8.07 7.63
 5 9 3 4.6 5.96
 5 9 3 5.98 6.57
 -5 -9 -3 17.33 8.25
 -5 -9 -3 22.61 11.48
 -5 -9 -4 536.49 29.51
 5 9 4 529.22 27.58
 5 9 4 559.42 24.94
 5 9 4 547.48 26.23
 -5 -9 -4 562.46 27.47
 -5 -9 -4 546.64 27.83
 -5 -9 -5 -13.6 10.38
 5 9 5 5.72 8.93
 5 9 5 -8.49 7.2
 -5 -9 -5 -4.84 7.78
 -5 -9 -5 1.17 8.46
 -5 -9 -6 50.07 11.52
 -5 -9 -6 62.62 12.98
 5 9 6 79.38 13.33
 5 9 6 73.57 11.3
 -5 -9 -7 30.08 11.53
 -5 -9 -7 17.73 10.32
 5 9 7 17.12 9.48
 5 9 7 13.49 8.49
 -5 -9 -8 -0.55 9.21
 5 9 8 5.82 8.1
 5 9 8 -4.11 7.86
 5 9 9 15.37 9.83
 -5 -11 1 -9.34 11.68
 5 11 -1 2.95 7.2
 5 11 -1 4.98 7.52
 -5 -11 1 8.77 9.73
 -5 -11 1 5.06 11.86
 -5 -11 0 175.22 19.77
 5 11 0 179.38 17.38
 5 11 0 182.56 18.35
 -5 -11 0 155.31 18.81
 -5 -11 0 168.29 19.79
 -5 -11 -1 11.19 10.38
 5 11 1 6.79 8.15
 5 11 1 -1.92 7.04
 5 11 1 3.71 8.84
 -5 -11 -1 -6.54 9.4
 -5 -11 -1 -6.99 11.28
 -5 -11 -2 195.37 21.17
 5 11 2 249.44 21.17
 5 11 2 228.02 19.06
 5 11 2 264.04 21.19
 -5 -11 -2 211.66 20.89
 -5 -11 -2 226.27 22.87
 -5 -11 -3 33.84 13.21
 5 11 3 14.11 9
 5 11 3 33.49 9.51
 5 11 3 7.67 8.2
 -5 -11 -3 16.19 10.75
 -5 -11 -3 37.86 13.55
 -5 -11 -4 272.48 24.83
 5 11 4 290.25 23.22
 5 11 4 292.68 20.69
 5 11 4 280.1 22.02
 -5 -11 -4 284.2 23.65
 -5 -11 -4 273.1 23.55
 -5 -11 -5 7.6 13.06
 5 11 5 24.91 11.03
 -5 -11 -6 124.84 19.43
 5 11 6 108.68 16.44
 5 11 7 14.95 10.79
 5 11 8 -13.32 11.67
 -6 0 17 6.62 11.77
 6 0 -17 12.66 10.19
 -6 0 17 4.93 11.52
 6 0 -17 -10.16 11.26
 6 0 -16 110.24 29.92
 -6 0 16 -20.34 30.54
 6 0 -16 36.96 13.37
 -6 0 16 31.13 13.21
 6 0 -16 49.67 13.86
 -6 0 16 54.55 22.98
 -6 0 15 6 17.31
 6 0 -15 -7.13 8.43
 6 0 -15 -7.54 9.09
 6 0 -14 394.85 25.04
 -6 0 14 405.45 26.87
 6 0 -14 398.83 25.67
 -6 0 14 343.69 24.65
 6 0 -14 389.66 24.83
 -6 0 13 -0.6 7.12
 6 0 -13 10.94 7.98
 -6 0 13 1.61 9.58
 6 0 -13 -8.2 6.84
 6 0 -13 3.51 6.8
 -6 0 13 -2.13 8.03
 6 0 -12 481.19 25.08
 -6 0 12 510.37 26.67
 6 0 -12 495.12 25.61
 6 0 -12 504.91 25.78
 -6 0 12 478.25 25.38
 -6 0 12 449.92 24.7
 -6 0 11 0.93 5.78
 6 0 -11 -7.69 7.08
 -6 0 11 -5.87 8.27
 6 0 -11 -4.74 6.29
 -6 0 11 9.47 8.25
 6 0 -11 -1.44 5.86
 6 0 -10 770.69 28.22
 -6 0 10 812.11 30.12
 6 0 -10 805.66 29.79
 6 0 -10 802.03 28.96
 -6 0 10 782.25 28.88
 -6 0 10 752.68 28.45
 6 0 -9 -2.61 4.94
 6 0 -9 -1.38 5.23
 -6 0 9 -5.05 6.81
 -6 0 9 1 5.56
 -6 0 8 80.08 9.86
 -6 0 8 77.1 9.38
 6 2 -17 5.84 10.48
 6 2 -16 64.07 13.47
 6 -2 -16 83.47 15.66
 -6 -2 16 42.22 14.47
 -6 -2 16 67.88 16.93
 6 2 -16 80.83 15.12
 -6 2 16 60.45 15.69
 6 2 -15 4.16 8.38
 6 2 -15 -13.34 9.98
 -6 -2 15 0.78 8.59
 6 -2 -15 1 9.09
 -6 -2 15 6.78 11.28
 -6 2 15 -0.46 8.68
 6 -2 -15 5.16 8.74
 -6 -2 15 12.01 9.87
 -6 2 15 7.18 10.57
 6 2 -14 213.23 18.65
 6 -2 -14 242.72 21.72
 -6 -2 14 195.26 20.45
 6 2 -14 219.11 19.28
 6 -2 -14 206.98 20.03
 -6 -2 14 212.35 19.02
 6 2 -14 192.28 18.89
 -6 2 14 184.99 19.15
 -6 -2 14 167.06 18.59
 -6 2 14 211.88 20.28
 6 2 -13 -8.27 7.62
 -6 -2 13 -2.2 7.08
 6 2 -13 0.07 6.56
 -6 -2 13 13.15 10.23
 6 2 -13 0.89 6.79
 6 2 -13 6.98 8.06
 -6 -2 13 2.98 8.85
 -6 2 13 -2.85 8.65
 -6 -2 12 512.54 26.33
 6 2 -12 502.94 24.44
 -6 -2 12 497.82 27.61
 6 2 -12 522.44 25.19
 6 2 -12 522.8 24.34
 -6 -2 12 500.67 25.21
 6 2 -12 528.7 27.02
 -6 -2 12 496.92 25.5
 -6 -2 11 31.97 9.63
 -6 -2 11 29.74 7.93
 6 2 -11 17.43 6.76
 -6 -2 11 36.68 10.88
 6 2 -11 20.3 6.36
 6 2 -11 18.9 6.57
 6 2 -11 27.41 7.44
 -6 -2 11 9.78 6.91
 -6 -2 10 193.45 15.43
 6 2 -10 198.02 14.77
 -6 -2 10 171.43 15.44
 6 2 -10 173.86 13.78
 6 2 -10 181.73 14.05
 6 2 -10 209.06 15.97
 -6 -2 10 172.68 14.09
 -6 -2 10 162.8 13.92
 -6 -2 9 27.8 7.59
 -6 -2 9 29.52 7.42
 6 2 -9 31.13 6.76
 -6 -2 9 27.92 7.81
 6 2 -9 31.77 6.68
 6 2 -9 27.32 6.76
 6 2 -9 38.1 7.11
 -6 -2 9 27.6 7.09
 6 2 -8 230 13.35
 -6 -2 8 185.46 14.04
 6 2 -8 191.84 12.91
 6 2 -8 215.03 13.43
 6 2 -8 212.97 14.19
 -6 -2 8 217.71 13.67
 -6 -2 8 215.75 13.3
 6 2 -7 3.19 3.78
 -6 -2 7 3.46 5.26
 6 2 -7 11.23 4.95
 6 2 -7 -0.44 4.02
 6 2 -7 2.7 2.89
 -6 -2 7 0.25 4.41
 6 2 -6 333.47 13.88
 -6 -2 6 327.58 16.56
 6 2 -6 330.19 15.52
 6 2 -6 335.13 15.55
 -6 -2 6 335.23 14.39
 6 2 -6 343.46 13.28
 -6 -2 5 46.4 6.79
 -6 -4 15 19.85 13.66
 6 4 -15 7.37 8.5
 6 4 -15 -4.4 9.85
 -6 -4 14 488.64 30.98
 -6 -4 14 475.48 31.87
 6 4 -14 476.75 27.21
 6 4 -14 483.08 29.32
 -6 -4 13 32.03 12.31
 -6 -4 13 9.12 9.84
 6 4 -13 19.94 8.33
 6 4 -13 16.27 8.93
 -6 -4 12 161.93 17.29
 6 4 -12 151.49 14.86
 -6 -4 12 168.77 17.82
 6 4 -12 187.82 17.28
 -6 -4 11 -6.1 8.56
 -6 -4 11 -6.15 9.09
 6 4 -11 -2.94 6.48
 6 4 -11 9 6.8
 -6 -4 10 18.54 9.24
 -6 -4 10 17.18 9.33
 6 4 -10 10.06 6.01
 6 4 -10 10.68 6.74
 -6 -4 9 20.16 8.51
 -6 -4 9 14.21 8.12
 6 4 -9 -0.23 5.44
 6 4 -9 4.75 6.26
 -6 -4 8 1201.03 36.34
 -6 -4 8 1207.81 34.95
 6 4 -8 1114.67 32.82
 6 4 -8 1211.65 33.4
 6 4 -8 1202.98 29.06
 6 4 -8 1185.18 29.46
 -6 -4 8 1233.51 30.79
 -6 -4 8 1235.61 32.3
 -6 -4 7 20.32 6.16
 6 4 -7 19.42 5.2
 -6 -4 7 39.31 8.8
 -6 -4 7 29.3 7.37
 6 4 -7 20.58 6.13
 6 4 -7 27.37 6.45
 6 4 -7 22.34 5.25
 -6 -4 7 20.44 5.5
 6 4 -6 1.29 4.39
 -6 -4 6 8.55 5.44
 6 4 -6 1.25 3.67
 6 4 -6 11.31 4.14
 6 4 -6 0.19 3.77
 6 4 -5 25.58 5.54
 -6 -4 5 25.24 6.09
 6 4 -5 27.71 5.29
 6 4 -5 30.02 5.23
 6 4 -5 23.02 5.3
 -6 -4 5 27.62 6.02
 6 4 -4 756.6 18.34
 -6 -4 4 753.77 21.84
 6 4 -4 733.4 23.19
 6 4 -4 746.93 21.93
 6 4 -4 754.66 22.54
 -6 -4 4 774.33 23.39
 6 4 -3 549.11 16.41
 -6 -4 3 517.92 17.11
 6 4 -3 544.15 19.29
 6 4 -3 565.05 19.39
 6 4 -3 529.77 18.39
 -6 -4 3 547.65 19.72
 6 4 -2 3350.16 42.2
 -6 -4 2 3295.49 40.21
 6 4 -2 3348.22 45.63
 6 4 -2 3274.97 46.2
 6 6 -13 8.75 8.08
 6 6 -13 13.79 9.12
 -6 -6 12 340.41 27.11
 -6 -6 12 345.85 26.01
 6 6 -12 339.16 23.85
 6 6 -12 359.18 24.05
 -6 -6 11 14.8 11.76
 -6 -6 11 2.46 9.61
 6 6 -11 2.96 7.64
 6 6 -11 1.6 6.67
 -6 -6 10 535.1 30.8
 -6 -6 10 490.27 27.36
 6 6 -10 461.55 25.39
 6 6 -10 497.31 25.49
 -6 -6 9 19.12 10.91
 -6 -6 9 -1.67 7.83
 6 6 -9 7.03 6.11
 6 6 -9 13.14 6.5
 6 6 -9 12.55 6.31
 -6 -6 9 4.22 7.9
 -6 -6 8 0.64 8.42
 -6 -6 8 0.89 6.9
 6 6 -8 -10.9 7.27
 6 6 -8 6.1 5.67
 6 6 -8 2.03 5.23
 6 6 -8 -2.57 5.62
 -6 -6 8 6.4 7.36
 -6 -6 8 -1.21 6.88
 -6 -6 7 4.83 8.41
 -6 -6 7 3.47 6.69
 6 6 -7 7.25 5.77
 6 6 -7 2.11 4.94
 6 6 -7 3.3 4.87
 6 6 -7 -5.74 6.42
 -6 -6 7 0.88 6.64
 -6 -6 7 9.4 7.13
 -6 -6 6 44.04 10.13
 -6 -6 6 34.28 9.56
 -6 -6 6 33.6 7.67
 6 6 -6 33.7 7.91
 6 6 -6 27.48 6.19
 6 6 -6 40.84 7.9
 6 6 -6 39.58 7.73
 -6 -6 6 38.48 8.43
 -6 -6 5 140.34 13.79
 -6 -6 5 152.34 11.73
 6 6 -5 147.68 12.25
 6 6 -5 170.71 11.57
 6 6 -5 143.08 11.74
 6 6 -5 157.6 12.78
 -6 -6 5 141.04 13.08
 -6 -6 5 153.02 14.11
 -6 -6 4 1127.91 33.63
 6 6 -4 1170.58 32.16
 6 6 -4 1164.16 31.67
 6 6 -4 1188.87 32.38
 -6 -6 4 1251.75 34.88
 -6 -6 3 294.34 16.99
 -6 -6 3 291.15 15.43
 6 6 -3 316.04 15.04
 6 6 -3 302.01 16.18
 6 6 -3 305.83 16.55
 6 6 -3 313.54 16.93
 -6 -6 3 317.35 17.98
 -6 -6 2 1804.14 37.98
 6 6 -2 1812.2 36.1
 6 6 -2 1812.69 37.48
 6 6 -2 1729.39 37.75
 6 6 -2 1890.17 40.21
 -6 -6 2 1893.72 41.8
 -6 -6 1 297.3 16.4
 6 6 -1 282.45 14.95
 6 6 -1 258.46 13.95
 6 6 -1 286 15.45
 6 6 -1 290.49 16.26
 -6 -6 1 286.9 16.69
 -6 -6 0 892.56 28.16
 6 6 0 874.94 26.62
 6 6 0 868.06 26.27
 6 6 0 881.59 27.48
 -6 -6 0 909.04 28.65
 -6 -6 -1 241.66 15.49
 6 6 1 242.89 14.89
 6 6 1 249.95 14.47
 6 6 1 236.06 12.1
 6 6 1 233.69 14.6
 -6 -6 -1 247.53 15.53
 -6 -6 -2 916.44 29.75
 6 6 2 930.83 29.3
 6 6 2 914.16 27.36
 6 6 2 941.18 25.24
 6 6 2 948.35 28.44
 -6 -6 -2 937.14 29.52
 -6 -6 -3 417.68 20.77
 6 6 3 431.91 20.65
 6 6 3 428.8 18.34
 6 6 3 419.02 19.12
 -6 -8 10 22.35 12.65
 6 8 -10 32.54 9.89
 6 8 -9 1.27 6.76
 6 8 -9 6.83 7.44
 -6 -8 9 -9.99 8.84
 -6 -8 8 -3.01 10.53
 6 8 -8 19.1 7.4
 6 8 -8 0 6.59
 6 8 -8 22.78 8.81
 -6 -8 8 29.67 10.06
 -6 -8 8 16.82 9.87
 -6 -8 7 24.85 11.42
 6 8 -7 25.25 8.28
 6 8 -7 21.83 8.1
 6 8 -7 28.37 8.72
 -6 -8 7 28.15 10.28
 -6 -8 7 17.75 11.18
 -6 -8 6 428.2 26.69
 6 8 -6 385.33 22.21
 6 8 -6 415.37 22.75
 6 8 -6 430.62 23.66
 -6 -8 6 393.53 24.19
 -6 -8 6 436.81 26.09
 -6 -8 5 20.26 10.23
 6 8 -5 -2.43 6.18
 6 8 -5 8.91 6.24
 6 8 -5 1.53 6.62
 -6 -8 5 9.2 8.4
 -6 -8 5 -9.25 9.2
 -6 -8 4 291.49 20.64
 6 8 -4 312.48 18.76
 6 8 -4 286.48 18.58
 6 8 -4 307.65 19.37
 -6 -8 4 285.68 20.29
 -6 -8 4 307.61 21.36
 -6 -8 3 85.55 12.54
 6 8 -3 89.8 10.99
 6 8 -3 95.83 10.77
 6 8 -3 79.58 11.06
 -6 -8 3 87.32 12.56
 -6 -8 3 89.1 12.92
 -6 -8 2 297.96 19.06
 -6 -8 2 267.91 17.95
 6 8 -2 258.38 16.57
 6 8 -2 282.56 16.97
 6 8 -2 280.64 17.91
 6 8 -2 273.42 18.57
 -6 -8 2 242.88 18.73
 -6 -8 2 271.79 19.76
 -6 -8 1 346.17 19.81
 -6 -8 1 325.99 20.14
 6 8 -1 341.02 19.41
 6 8 -1 339.76 17.88
 6 8 -1 330.11 19.23
 6 8 -1 311.03 19.36
 -6 -8 1 328.53 21.07
 -6 -8 1 337.4 21.71
 -6 -8 0 374.19 21.96
 6 8 0 366.76 19.92
 6 8 0 341.56 19.38
 6 8 0 363.16 20.47
 -6 -8 0 376.81 22.03
 -6 -8 0 341.2 21.7
 -6 -8 -1 74.66 12.73
 -6 -8 -1 71.86 11.4
 6 8 1 59.32 9.51
 6 8 1 78.65 10.26
 6 8 1 67.44 10.02
 -6 -8 -1 60.47 10.85
 -6 -8 -2 -1.29 7.45
 6 8 2 -7.22 5.74
 6 8 2 -3.56 5.61
 6 8 2 4.07 5.79
 -6 -8 -2 0.6 7.9
 -6 -8 -3 39.45 10.36
 6 8 3 70.17 11.11
 6 8 3 60.87 9.32
 6 8 3 63.01 9.78
 -6 -8 -3 58.93 11.02
 -6 -8 -4 209.12 18.5
 6 8 4 182.98 16.03
 6 8 4 185.63 15.03
 -6 -8 -5 13.39 8.99
 6 8 5 5.08 7.09
 6 8 5 11.52 6.99
 6 8 5 19.89 6.83
 -6 -8 -6 149.41 16.51
 6 8 6 138.93 14.92
 6 10 -6 0.27 11.81
 -6 -10 6 110.31 16.84
 6 10 -5 4.01 8.66
 6 10 -5 8.28 9.29
 -6 -10 5 0.74 12.61
 -6 -10 5 -0.4 11.41
 -6 -10 4 238.03 22.36
 6 10 -4 197.13 17.12
 6 10 -4 200.31 17.8
 6 10 -4 192.34 18.07
 -6 -10 4 212.52 20.74
 -6 -10 4 195.81 21.37
 6 10 -3 7.34 6.91
 6 10 -3 20.77 8.14
 -6 -10 3 3.69 9.19
 -6 -10 3 32.75 12.35
 -6 -10 2 153.19 16.57
 6 10 -2 163.85 16.17
 6 10 -2 179.16 17.46
 -6 -10 2 159.42 17.94
 -6 -10 2 152.37 18.63
 -6 -10 1 7.42 9.44
 6 10 -1 0.99 7.55
 6 10 -1 6.97 6.49
 6 10 -1 7.65 7.85
 -6 -10 1 -8.67 10.59
 -6 -10 1 5.39 10.42
 -6 -10 0 334.19 24.5
 6 10 0 358.79 23.32
 6 10 0 346.73 22.09
 6 10 0 358.79 23.21
 -6 -10 0 333.44 24.32
 -6 -10 0 357.27 25.51
 -6 -10 -1 34.23 11.22
 6 10 1 41 10.86
 6 10 1 15.23 7.83
 6 10 1 30.66 9.41
 -6 -10 -1 40.46 11.76
 -6 -10 -1 26.76 11.4
 -6 -10 -2 50.93 12.46
 6 10 2 61.5 11.85
 6 10 2 54.44 9.89
 6 10 2 66.69 11.99
 -6 -10 -2 78.4 14.25
 -6 -10 -2 63.67 13.44
 -6 -10 -3 21.01 11.36
 6 10 3 3.05 8.07
 6 10 3 3.67 6.47
 6 10 3 16.47 8.72
 -6 -10 -3 -4.54 9.16
 -6 -10 -3 16.27 10.1
 -6 -10 -4 10.12 9.69
 6 10 4 4.75 8.77
 6 10 4 -3.27 6.83
 6 10 4 0.82 8.22
 -6 -10 -4 -7.56 8.54
 -6 -10 -4 7.85 9.41
 -6 -10 -5 118.38 16.39
 6 10 5 149.56 17.54
 6 10 5 115.08 14.57
 -6 -10 -6 331.18 26.5
 6 10 6 332.92 25.36
 -6 -10 -7 38.35 13.61
 6 10 7 55.21 13.14
 6 12 0 210.02 20.32
 6 12 0 227.49 21.85
 -6 -12 0 195.06 22.48
 -6 -12 0 192.54 22.79
 -6 -12 -1 23.21 12.66
 6 12 1 22.03 9.5
 6 12 1 2.71 9.38
 -6 -12 -1 16.62 11.29
 -6 -12 -1 39.77 14.56
 -6 -12 -2 40.55 14.53
 6 12 2 21.02 11.14
 6 12 2 40.03 10.95
 6 12 2 28.94 10.79
 -6 -12 -2 31.59 12.38
 -6 -12 -2 15.4 13.26
 6 12 3 -1.23 10.41
 6 12 3 28.57 9.78
 6 12 3 4.31 9.59
 -6 -12 -3 29.01 12.65
 -6 -12 -3 45.29 16.62
 6 12 4 108.56 17.36
 6 12 4 82.36 14.77
 -6 -12 -4 76.15 15.44
 6 12 5 1.93 9.88
 7 1 -17 7.76 10.25
 -7 -1 17 -2.5 10.29
 7 1 -17 4.25 9.96
 -7 -1 17 12.53 12.34
 7 1 -16 136.79 17.59
 7 1 -16 126.86 17.95
 -7 -1 16 151.77 21.23
 -7 -1 16 84.71 18.47
 7 1 -16 97.76 15.14
 -7 -1 16 108.73 17.11
 7 1 -15 39.73 12.52
 -7 -1 15 42.26 13.46
 -7 -1 15 21.02 11.85
 7 1 -15 40.55 12.45
 7 1 -15 52.44 12.59
 -7 -1 15 61.63 14.17
 7 1 -14 92.37 13.7
 -7 -1 14 103.58 16.81
 -7 -1 14 66.26 13.52
 7 1 -14 101.96 14.32
 7 1 -14 110.44 15.18
 -7 -1 14 98.86 14.43
 7 1 -13 -1.41 7.4
 -7 -1 13 15.49 10.22
 -7 -1 13 18.66 8.67
 7 1 -13 -2.03 6.88
 7 1 -13 0.39 6.89
 -7 -1 13 -15.9 9.03
 7 1 -12 85.6 12.33
 -7 -1 12 109.38 15.09
 7 1 -12 81.62 12.3
 -7 -1 12 85.63 12.6
 -7 -1 11 14.84 7.27
 7 1 -11 31.72 8.77
 -7 -1 11 23.17 9.22
 7 1 -11 20.83 7.76
 -7 -1 11 1.7 7.24
 7 1 -10 976.56 31.47
 -7 -1 10 943.89 34.36
 7 1 -10 1013.91 33.41
 -7 -1 10 989.05 32.24
 -7 -1 9 70.17 10.78
 -7 -1 9 99.99 11.32
 7 1 -9 71.58 9.82
 7 3 -16 206.54 21.91
 -7 -3 15 21.3 12.83
 7 3 -15 48.69 12.64
 -7 -3 14 33.62 12.25
 -7 -3 14 37.12 13.17
 7 3 -14 27.22 9.19
 7 3 -14 23.25 9.84
 -7 -3 13 22.71 10.7
 -7 -3 13 21.6 11.13
 7 3 -13 13.28 6.83
 7 3 -13 19.65 9.27
 -7 -3 12 5.9 8.87
 -7 -3 12 11.89 9.67
 7 3 -12 20.09 8.07
 7 3 -12 23.65 8.91
 -7 -3 11 37.96 9.61
 -7 -3 11 62.78 12.11
 7 3 -11 32.64 7.88
 7 3 -11 37.42 8.56
 -7 -3 10 541.69 26.3
 -7 -3 10 547.61 26.81
 7 3 -10 569.76 24.97
 7 3 -10 561.97 25.75
 -7 -3 9 185.98 15.62
 7 3 -9 188.65 13.27
 -7 -3 9 200.07 16.43
 7 3 -9 189.76 14.1
 7 3 -9 179.9 14.39
 7 3 -8 1193.95 29.23
 -7 -3 8 1178.51 34.76
 7 3 -8 1160.45 33.38
 7 3 -8 1200.93 33.94
 7 3 -7 12.05 4.6
 -7 -3 7 10.29 6.98
 7 3 -7 9.66 5.15
 7 3 -7 8.22 5.14
 7 3 -7 6.74 3.73
 7 3 -6 1195.68 25.92
 -7 -3 6 1280.22 33.22
 7 3 -6 1304.09 32.81
 7 3 -6 1257.74 28.7
 7 5 -15 15.45 10.67
 7 5 -15 7.35 9.48
 -7 -5 14 193.42 22.33
 -7 -5 14 211.38 23.19
 7 5 -14 177.5 18.65
 7 5 -14 178.02 18.94
 -7 -5 13 -12.31 12.07
 -7 -5 13 8.34 10.86
 7 5 -13 7.65 8.76
 7 5 -13 1.02 7.49
 -7 -5 12 35.73 11.36
 -7 -5 12 38.36 12.57
 7 5 -12 7.42 7.33
 7 5 -12 13.63 7.82
 -7 -5 11 156.89 18.23
 7 5 -11 145.13 15.23
 -7 -5 11 158.76 17.28
 7 5 -11 185.85 16.52
 -7 -5 10 472.33 27.48
 -7 -5 10 521.49 27.7
 7 5 -10 463.87 24.88
 7 5 -10 432.13 23.3
 -7 -5 9 107.34 14.12
 7 5 -9 104.27 12.51
 -7 -5 9 81.88 12.53
 7 5 -9 101.12 12.13
 -7 -5 8 1272.02 40.09
 -7 -5 8 1242.49 37
 7 5 -8 1265.16 37.24
 7 5 -8 1323.14 36.57
 7 5 -8 1283.33 32.92
 7 5 -8 1288.61 34.18
 -7 -5 8 1245.86 34.84
 -7 -5 8 1230.73 36.33
 -7 -5 7 267.55 18.82
 -7 -5 7 256.33 16.66
 7 5 -7 286.67 17.65
 7 5 -7 277.75 16.42
 7 5 -7 280.32 15.75
 7 5 -7 283.88 16.25
 -7 -5 7 274.72 16.98
 -7 -5 7 276.57 17.58
 -7 -5 6 1240.47 32.94
 7 5 -6 1270.83 35.31
 7 5 -6 1297.47 32.84
 7 5 -6 1260.35 31.99
 7 5 -6 1271.67 33.12
 -7 -5 6 1308.34 34.63
 -7 -5 5 233.24 14.1
 7 5 -5 249.18 15.47
 7 5 -5 231.73 14.1
 7 5 -5 255.65 15.23
 -7 -5 5 235.78 15.31
 -7 -5 4 666.86 21.79
 7 5 -4 686.36 24.54
 7 5 -4 669.35 23.14
 7 5 -4 637.57 23.4
 -7 -5 4 676.23 24.72
 7 5 -3 612.04 19.68
 -7 -5 3 612.46 19.59
 7 5 -3 621.87 22.6
 7 5 -3 588.99 21.46
 7 5 -3 605.36 22.59
 -7 -5 3 560.81 22.48
 7 5 -2 469.05 18.24
 7 5 -2 447.86 18.93
 7 5 -2 437.56 19.16
 -7 -5 2 469.14 20.59
 -7 -7 13 69.37 17.69
 7 7 -13 46.38 12.14
 -7 -7 12 22.61 13.53
 7 7 -12 15.92 9.51
 7 7 -12 21.5 9.36
 -7 -7 11 125.65 18.45
 -7 -7 11 112.82 16.8
 7 7 -11 114.36 15.32
 7 7 -11 112.59 13.84
 -7 -7 10 355.43 26.81
 -7 -7 10 340.93 24.18
 7 7 -10 320.61 22.57
 7 7 -10 312.23 20.92
 -7 -7 9 190.19 20.28
 7 7 -9 185.2 17.19
 -7 -7 9 188.92 18.67
 -7 -7 8 94.99 14.9
 7 7 -8 119.57 13.48
 7 7 -8 119.05 12.78
 7 7 -8 107.14 12.63
 -7 -7 8 126.48 15.23
 -7 -7 8 133.68 15.53
 7 7 -7 19.64 6.64
 -7 -7 7 1.42 9.22
 7 7 -7 18.38 7.41
 7 7 -7 12.29 6.3
 -7 -7 7 4.79 7.68
 -7 -7 7 11.05 9.27
 -7 -7 6 281.52 20.87
 7 7 -6 280.54 18.53
 7 7 -6 293.18 18.37
 7 7 -6 303.53 18.91
 -7 -7 6 307.36 20.46
 -7 -7 6 326.48 21.5
 -7 -7 5 146.52 15.07
 7 7 -5 154.39 13.97
 7 7 -5 155.05 13.43
 7 7 -5 138.6 13.17
 -7 -7 5 156.22 15.23
 -7 -7 5 160.07 15.58
 -7 -7 4 62.04 10.63
 -7 -7 4 56.59 10.63
 7 7 -4 71.04 9.82
 7 7 -4 63.36 9.54
 7 7 -4 60.68 9.57
 -7 -7 4 59.07 10.67
 -7 -7 3 57.25 9.96
 -7 -7 3 59.28 8.81
 7 7 -3 65.29 9.24
 7 7 -3 60.66 9.38
 7 7 -3 55.34 9.15
 -7 -7 3 70.09 11.13
 -7 -7 2 20.86 7.78
 -7 -7 2 21.24 6.78
 7 7 -2 15.57 6.23
 7 7 -2 18.01 5.82
 7 7 -2 9.33 5.79
 7 7 -2 24.68 7.19
 -7 -7 2 8.61 7.59
 -7 -7 1 211.61 15.92
 7 7 -1 184.66 13.91
 7 7 -1 210.92 14.95
 7 7 -1 171.24 14.22
 -7 -7 1 216.41 16.52
 -7 -7 0 169.99 14.57
 7 7 0 179.13 13.87
 7 7 0 173.46 13.71
 7 7 0 170.32 14.12
 -7 -7 0 163.49 14.84
 -7 -7 -1 137.17 13.48
 7 7 1 139.99 13.24
 7 7 1 144.18 12.77
 7 7 1 142.33 13.52
 -7 -7 -1 162.91 14.98
 7 7 2 1054.32 33.9
 7 7 2 1001.14 32.49
 -7 -9 10 165.6 22.5
 7 9 -10 152.2 17.9
 -7 -9 9 33.09 13.86
 7 9 -9 24.15 10.03
 7 9 -9 0.09 9.09
 -7 -9 9 17.44 11.18
 -7 -9 8 188.09 21.73
 7 9 -8 167.03 17.47
 7 9 -8 167.02 16.58
 7 9 -8 190.09 18.31
 -7 -9 8 171.85 19.47
 -7 -9 8 132.26 19.47
 -7 -9 7 -6.99 10.61
 7 9 -7 8.68 7.9
 7 9 -7 0.02 7.25
 7 9 -7 -0.56 7.45
 -7 -9 7 2.59 9.07
 -7 -9 7 0.88 9.69
 -7 -9 6 -3.87 12.07
 7 9 -6 2.31 7.69
 7 9 -6 0.01 6.75
 7 9 -6 4.04 7.31
 -7 -9 6 2.91 9.04
 -7 -9 6 -0.46 10.39
 -7 -9 5 26.38 11.23
 7 9 -5 46.38 9.54
 7 9 -5 0.23 9.02
 7 9 -5 30.01 9.15
 -7 -9 5 24.97 11.18
 -7 -9 5 42.19 12.11
 -7 -9 4 111.81 15.48
 7 9 -4 88.36 12.36
 7 9 -4 79.06 11.61
 7 9 -4 90.12 12.69
 -7 -9 4 99.3 14.89
 -7 -9 4 108.88 15.64
 -7 -9 3 39.98 10.93
 7 9 -3 44.81 9.96
 7 9 -3 42.48 9.71
 7 9 -3 29.23 9.3
 -7 -9 3 31.24 10.98
 -7 -9 3 42.56 12.64
 -7 -9 2 11.01 9.8
 -7 -9 2 20.85 10.41
 -7 -9 2 22.32 8.58
 7 9 -2 13.37 6.71
 7 9 -2 17.55 7.06
 7 9 -2 8.99 7.34
 -7 -9 2 15.97 10.53
 -7 -9 1 21.13 10.9
 -7 -9 1 9.32 8.33
 7 9 -1 1.83 7.14
 7 9 -1 2.67 6.76
 7 9 -1 10.72 7.59
 -7 -9 1 -5.45 8.66
 -7 -9 0 34.21 11.54
 -7 -9 0 16.52 9.46
 7 9 0 13.6 8.44
 7 9 0 17.06 7.54
 7 9 0 8.83 7.58
 -7 -9 0 18.52 8.58
 -7 -9 -1 120.99 17.03
 -7 -9 -1 119.86 16.57
 7 9 1 121.17 14.22
 7 9 1 125.23 13.82
 7 9 1 112.7 13.78
 -7 -9 -1 110.23 14.58
 -7 -9 -2 365.35 24.39
 7 9 2 382.25 23.38
 7 9 2 356.57 21.45
 7 9 2 368.73 22.81
 -7 -9 -2 348.56 23.58
 -7 -9 -2 391.58 25.06
 -7 -9 -3 14.82 9.13
 -7 -9 -3 7.35 9.34
 7 9 3 13.4 8.04
 7 9 3 9.88 7.64
 -7 -9 -4 843.86 37.42
 7 9 4 851.45 35.88
 7 9 4 901.65 34.33
 -7 -9 -4 903.12 36.46
 7 11 -5 -0.33 9.45
 7 11 -5 17.9 9.31
 -7 -11 5 -6.01 11.61
 -7 -11 5 -10.87 12.32
 7 11 -4 187.41 18.78
 7 11 -4 216.16 20.67
 -7 -11 4 234.9 23.66
 -7 -11 4 193.25 22.48
 7 11 -3 27.11 9.93
 7 11 -3 25.83 10.64
 -7 -11 3 25.39 12.59
 -7 -11 3 57.43 15.91
 7 11 -2 -2.36 8.1
 7 11 -2 -11.03 9.31
 -7 -11 2 8.08 10.88
 -7 -11 2 18.6 13.09
 -7 -11 1 11.85 11.36
 7 11 -1 13.04 9.92
 7 11 -1 8.94 8.54
 7 11 -1 17.37 9.08
 -7 -11 1 -6.85 11.44
 -7 -11 1 7.38 11.4
 -7 -11 0 173.15 20.25
 7 11 0 202.19 19.17
 7 11 0 193.83 18.62
 7 11 0 213.69 19.83
 -7 -11 0 198.51 21.24
 -7 -11 0 217.05 22.51
 7 11 1 49.15 10.83
 7 11 1 -5.55 14.78
 -7 -11 -1 22.95 16.33
 -7 -11 -1 0.78 14.76
 7 11 2 435.11 28.8
 7 11 2 446.95 26.46
 -7 -11 -3 7.48 11.28
 7 11 3 13.53 9.75
 7 11 3 12.7 8.21
 7 11 3 47.05 12.12
 -7 -11 -3 31.69 13.34
 -7 -11 -3 44.22 13.72
 -7 -11 -4 545.06 35.03
 7 11 4 625.81 34.37
 7 11 4 589.24 31.74
 -7 -11 -4 569.98 33.36
 -7 -11 -5 23.37 12.68
 7 11 5 36.93 12.31
 8 2 -16 145.69 19.03
 -8 -2 15 -0.79 12.62
 8 2 -15 1.89 8.11
 -8 -2 14 436.33 29.67
 8 2 -14 440.05 27.67
 -8 -2 13 108.63 16.42
 8 2 -13 123.44 15.17
 8 2 -12 234.41 17.83
 -8 -2 12 219.39 19.86
 8 2 -12 227.68 19.05
 -8 -2 11 23.93 10.15
 8 2 -11 25.08 8.74
 -8 -4 15 22.21 13.63
 -8 -4 15 -2.72 12.2
 8 4 -15 18.34 9.9
 8 4 -15 3.07 8.82
 -8 -4 14 187.83 21.96
 -8 -4 14 186.06 22.07
 8 4 -14 182.71 18.5
 8 4 -14 192.31 19.68
 -8 -4 13 8.55 10.2
 -8 -4 13 8.88 11.23
 8 4 -13 -3.58 8.44
 8 4 -13 2.17 7.69
 -8 -4 12 542.51 30.6
 -8 -4 12 532.72 30.77
 8 4 -12 541.12 28.22
 8 4 -12 582.99 29.88
 -8 -4 11 -5.49 10.07
 -8 -4 11 10.84 10.03
 8 4 -11 8.35 6.47
 8 4 -11 -4.52 7.44
 -8 -4 10 450.2 25.8
 -8 -4 10 419.25 24.92
 8 4 -10 430.63 23.61
 8 4 -10 438.12 23.91
 -8 -4 9 169.84 16.25
 -8 -4 9 146.22 14.79
 8 4 -9 160.37 14.83
 8 4 -9 161.78 14.46
 -8 -4 8 -2.79 7.26
 8 4 -8 0.19 5.42
 -8 -4 7 18.31 7.52
 8 4 -7 41.49 8.16
 8 4 -7 31.03 6.72
 8 6 -15 -0.74 10.27
 8 6 -15 8.55 10.68
 -8 -6 14 405.25 32.36
 -8 -6 14 441.44 33.35
 8 6 -14 415.7 29.02
 8 6 -14 411.84 28.85
 -8 -6 13 9.84 12.96
 -8 -6 13 -8.73 12.09
 8 6 -13 -1.95 8.2
 8 6 -13 -0.73 8.9
 -8 -6 12 161.73 20.47
 -8 -6 12 146.56 19.13
 8 6 -12 177.38 18.23
 8 6 -12 158.47 17.41
 -8 -6 11 3.89 10.85
 -8 -6 11 2.78 9.48
 8 6 -11 1.7 6.97
 8 6 -11 6.17 7
 -8 -6 10 220.18 21.14
 -8 -6 10 173.05 18.22
 8 6 -10 201.02 18.16
 8 6 -10 211.6 17.85
 -8 -6 9 13.85 10.03
 -8 -6 9 10.53 8.7
 8 6 -9 -3.45 7.21
 8 6 -9 3.84 6.53
 -8 -6 8 39.07 10.31
 -8 -6 8 27.06 11.09
 -8 -6 8 29.72 9.28
 8 6 -8 37.49 8.96
 8 6 -8 56.64 9.42
 8 6 -8 38.33 8.21
 8 6 -8 40.65 8.67
 -8 -6 8 39.61 9.41
 -8 -6 7 0.4 7.4
 -8 -6 7 17.6 10.28
 -8 -6 7 4.22 6.29
 8 6 -7 -1.67 5.67
 8 6 -7 0.51 4.8
 8 6 -7 -1.5 5.49
 -8 -6 7 10.83 7.12
 -8 -6 6 571.58 27.12
 8 6 -6 606.12 26.6
 8 6 -6 548.3 23.67
 8 6 -6 589.95 25.15
 -8 -6 6 597.53 26.51
 8 6 -5 154.74 13.77
 8 6 -5 152.58 12.88
 8 6 -5 156.82 13.65
 -8 -6 5 153.81 14.22
 8 6 -4 455.79 21.8
 8 6 -4 457.6 21.03
 8 6 -4 408.8 21.1
 -8 -6 4 449.2 22.57
 8 6 -3 2.44 5.18
 8 6 -3 10.76 4.94
 8 6 -3 -5.47 5.91
 -8 -6 3 5.22 6.23
 8 8 -12 401.56 28.49
 -8 -8 11 40.94 15.39
 8 8 -11 -6.04 9.82
 -8 -8 10 158.07 20.69
 8 8 -10 162.31 17.9
 -8 -8 9 74.56 15.97
 8 8 -9 91.07 14.02
 8 8 -9 91.5 12.59
 -8 -8 9 40.52 14.25
 -8 -8 8 34.42 13.22
 8 8 -8 30.9 8.83
 8 8 -8 0.08 9.23
 8 8 -8 20.67 8.8
 -8 -8 8 20.81 10.44
 -8 -8 8 33.08 12.87
 -8 -8 7 78.2 15.39
 8 8 -7 93.95 13.31
 8 8 -7 99.93 13.02
 -8 -8 7 100.8 14.68
 -8 -8 7 69.62 14.89
 -8 -8 6 456.11 27.69
 8 8 -6 478.79 25.71
 8 8 -6 454.08 25.31
 -8 -8 6 485.24 27.27
 -8 -8 6 405.25 27.35
 -8 -8 5 7.39 9.16
 -8 -8 5 19.36 9.99
 8 8 -5 31.64 9.13
 8 8 -5 30.97 8.12
 8 8 -5 30.16 9.89
 -8 -8 5 21.28 9.95
 -8 -8 4 581.61 29.14
 8 8 -4 601.92 27.58
 8 8 -4 592.69 27.04
 8 8 -4 611.37 28.31
 -8 -8 4 596.46 29.56
 -8 -8 4 606.82 30.53
 -8 -8 3 36.17 11.56
 -8 -8 3 19.7 9.33
 8 8 -3 17.91 7.13
 8 8 -3 23.42 6.84
 8 8 -3 16.49 7.84
 -8 -8 3 25.2 9.98
 -8 -8 2 171.69 15.39
 8 8 -2 208.27 15.55
 8 8 -2 181.25 15.13
 8 8 -2 175.23 15.66
 -8 -8 2 182.52 17.59
 -8 -8 1 102.09 12.78
 8 8 -1 101.44 11.95
 8 8 -1 123.89 13.26
 8 8 -1 104.91 12.79
 -8 -8 1 116.05 14.2
 8 8 0 204.97 16.28
 8 8 0 216.1 16.64
 8 8 0 222.89 17.41
 -8 -8 0 222.8 18.95
 8 10 -9 4.86 8.7
 8 10 -9 -0.03 9.69
 -8 -10 9 -14.54 13.98
 -8 -10 8 21.19 14.69
 8 10 -8 7.75 8.81
 8 10 -8 -0.91 7.97
 8 10 -8 6.73 8.94
 -8 -10 8 21.96 11.84
 -8 -10 8 14.57 12.71
 -8 -10 7 9.89 11.99
 8 10 -7 10.53 8.66
 8 10 -7 0.05 8.5
 8 10 -7 8.21 8.35
 -8 -10 7 6.9 10.64
 -8 -10 7 8.71 12.7
 -8 -10 6 137.06 19.2
 8 10 -6 153.45 16.44
 8 10 -6 142.97 17.21
 -8 -10 6 144.16 18.62
 -8 -10 6 134.29 20.04
 -8 -10 5 94.45 17.3
 8 10 -5 102.47 14.01
 8 10 -5 88.39 14.37
 -8 -10 5 61.85 14.36
 -8 -10 5 58.35 16.51
 -8 -10 4 209.75 21.55
 8 10 -4 191.83 17.69
 8 10 -4 204.27 18.19
 8 10 -4 228.85 20.1
 -8 -10 4 185.39 20
 -8 -10 4 180.35 21.44
 8 10 -3 15.68 7.58
 8 10 -3 19.61 10.13
 -8 -10 3 18.27 10.68
 -8 -10 3 21.46 12.27
 8 10 -2 272.79 21.05
 8 10 -2 278.5 22.04
 -8 -10 2 279.43 23.68
 -8 -10 2 288.96 24.6
 -8 -10 1 -4.43 9.19
 8 10 -1 10.95 8.55
 8 10 -1 34.19 10.13
 8 10 -1 3.26 7.49
 -8 -10 1 23.03 12.32
 -8 -10 1 7.23 10.72
 -8 -10 0 82.49 15.04
 -8 -10 0 91.61 14.86
 8 10 0 107.34 14.8
 8 10 0 104.27 13.69
 8 10 0 75.2 12.31
 -8 -10 0 89.69 15.18
 -8 -10 -1 60.01 14.9
 -8 -10 -1 38.69 12.68
 8 10 1 42.92 10.87
 8 10 1 38.25 9.38
 8 10 1 47.09 11.21
 -8 -10 -1 32.29 11.91
 -8 -10 -2 15.15 10.39
 8 10 2 14.39 8.82
 8 10 2 11.79 8.22
 8 12 -2 100.1 15.44
 8 12 -2 115.24 17.66
 8 12 -1 0.58 8.53
 8 12 -1 -4.69 9.07
 -8 -12 0 27.84 14.61
 8 12 0 60.81 14
 -8 -12 -1 23.89 13.9
 8 12 1 1.59 9.36
 8 12 1 17.94 10.56
 8 12 1 15.37 10.63
 8 12 2 17.52 10.12
 9 5 -15 11.75 10.53
 9 5 -15 2.52 9.6
 -9 -5 14 89.63 18.6
 -9 -5 14 65.39 15.58
 9 5 -14 70.22 15.03
 9 5 -14 92.06 15.42
 -9 -5 13 37.53 13.92
 -9 -5 13 45.46 14.5
 9 5 -13 30.77 11
 9 5 -13 39.07 11.78
 -9 -5 12 19.08 12.63
 -9 -5 12 28.08 13.08
 9 5 -12 2.53 8.21
 9 5 -12 8.26 7.5
 -9 -5 11 50.34 13.93
 -9 -5 11 59.24 13.79
 9 5 -11 52.49 10.99
 -9 -5 10 163.17 18.09
 -9 -5 10 200.16 18.76
 9 5 -10 206.78 18.33
 -9 -5 9 259.15 21.28
 -9 -5 9 262.87 20
 9 5 -9 272.97 19.74
 9 7 -14 32.47 11.04
 -9 -7 13 -18.64 14.38
 9 7 -13 -13.66 11.18
 9 7 -13 10.11 8.6
 -9 -7 12 81.77 18.19
 -9 -7 12 51.76 14.47
 9 7 -12 75.32 14.79
 -9 -7 11 116.98 19.75
 9 7 -11 118.5 16.4
 -9 -7 10 546.77 34.29
 9 7 -10 612.51 32.28
 -9 -7 9 -1.65 11.07
 9 7 -9 9.43 7.17
 -9 -7 8 355.27 25.82
 9 7 -8 367.37 24.02
 9 7 -8 371.59 22.68
 -9 -7 8 386.88 25.34
 -9 -7 7 2.43 9.14
 -9 -7 7 22.73 11.56
 9 7 -7 9.37 6.63
 9 7 -7 8.85 6.23
 9 7 -7 15.28 7.73
 -9 -7 7 8.36 8.38
 -9 -7 6 331.66 23.49
 9 7 -6 368.72 22.44
 9 7 -6 321.01 20.05
 9 7 -6 350.67 21.56
 -9 -7 6 349.01 22.69
 -9 -7 5 237.45 19.63
 9 7 -5 227.77 17.56
 9 9 -10 63.92 13.06
 -9 -9 9 -23.31 16.25
 9 9 -9 -8.9 10.03
 9 9 -9 -0.01 9.09
 -9 -9 9 16.54 12.83
 -9 -9 9 -9.92 13.62
 -9 -9 8 138.86 20.08
 9 9 -8 188.99 19.37
 9 9 -8 195.98 19.12
 -9 -9 8 212.06 22
 -9 -9 8 174.65 20.51
 -9 -9 7 12.52 22.75
 9 9 -7 15.04 8.9
 -9 -9 7 58.71 20.84
 -9 -9 6 100.15 16.18
 9 9 -6 97.7 14.33
 9 9 -6 107.64 14.6
 -9 -9 6 104.6 16.34
 -9 -9 6 93.67 17.19
 -9 -9 5 18.83 11.4
 9 9 -5 30.64 9.62
 9 9 -5 0.4 8.98
 9 9 -5 10.09 7.62
 -9 -9 5 21.66 10.77
 -9 -9 5 6.67 10.06
 -9 -9 4 44.35 13.61
 -9 -9 4 49.44 12.07
 9 9 -4 55.51 11.22
 9 9 -4 51.47 11.26
 -9 -9 4 41.49 12.05
 -9 -9 3 -0.88 9.7
 -9 -9 3 15.99 9.72
 9 9 -3 6.5 7.2
 9 9 -3 9.64 8.05
 -9 -9 3 -1.12 10.24
 -9 -9 2 36.54 12.47
 9 9 -2 31.42 8.95
 9 9 -2 28.42 10.43
 -9 -9 2 15.96 9.36
 9 11 -7 -3.75 9.13
 9 11 -7 18.08 10.71
 -9 -11 6 54.08 17.45
 9 11 -6 64.01 13.52
 9 11 -6 42.21 12.57
 9 11 -5 0.36 8.06
 9 11 -5 -13.77 10.72
 9 11 -4 -0.03 9.12
 9 11 -4 -10.18 10.13
 9 11 -3 60.68 11.68
 9 11 -3 53.45 12.73
 -9 -11 3 53.42 13.93
 -9 -11 3 82.35 17.99
 9 11 -2 31.24 9.84
 9 11 -2 38.88 12.73
 -9 -11 2 13.54 11.01
 -9 -11 2 24.88 13.36
 9 11 -1 101.3 14.9
 9 11 -1 133.81 17.7
 -9 -11 1 99.6 17.92
 -9 -11 1 101.83 17.67
 10 8 -11 7.51 8.53
 -10 -8 10 35.09 14.76
 10 8 -10 52.38 12.54
 -10 -8 9 -6.51 12.18
 10 8 -9 1.12 8.36
 -10 -8 8 0.7 11.8
 10 10 -8 20.09 10.41
 10 10 -8 1.89 9.82
 -10 -10 7 21.86 15.33
 10 10 -7 -0.46 9.13
 10 10 -6 8.19 12.58
