# Supplementary material for: High-pressure preference for reduced water content in porous zinc aspartate hydrates
Source: Acta Crystallogr B Struct Sci Cryst Eng Mater. 2020 Aug 28;76(Pt 5):795–801. doi: 10.1107/S2052520620009348 (PMC7535066; doi:10.1107/S2052520620009348)
Supplement: Supplementary file 6 [file b-76-00795-zinc-aspartate_sesquihydrate_0_79GPasup6.hkl]

data_zinc-aspartate_sesquihydrate_0_79GPa 
loop_
  _refln_index_h
  _refln_index_k
  _refln_index_l
  _refln_F_squared_meas
  _refln_F_squared_sigma
 0 2 2 5205.49 92.85
 0 -2 -2 5132.52 93.89
 0 -2 -2 5456.5 101.32
 0 2 2 5198.58 101.69
 0 2 3 5406.91 106.47
 0 -2 -3 5367.96 103.98
 0 -2 -3 5569.52 91.91
 0 2 3 5401.73 108.86
 0 2 3 5516.98 99.28
 0 -2 -3 5280.43 108.06
 0 -2 -3 5485.48 110.24
 0 2 3 5628 109.7
 0 2 5 5084.33 109.48
 0 2 5 5282.73 127.81
 0 -2 -5 5494.36 128.34
 0 2 5 5140.36 112.82
 0 -2 -5 5143.06 122.41
 0 -2 -5 5276.33 126.18
 0 -2 -5 5274.35 112.36
 0 2 5 5128.67 125.91
 0 2 5 5480.7 128.26
 0 -2 -6 406.21 43.01
 0 2 6 304.74 40.9
 0 2 6 344.63 38.92
 0 -2 -6 325.81 40.06
 0 2 6 263.29 33.71
 0 -2 -6 296.72 40.84
 0 2 6 298.6 35.7
 0 2 6 308.54 41.16
 0 2 7 120.44 27.42
 0 -2 -7 103.57 23.49
 0 -2 -7 135.86 29.07
 0 -2 -7 104.37 24.51
 0 2 7 105.72 26.48
 0 2 7 134.52 28.01
 0 2 7 114.95 22.32
 0 -4 -3 31.26 19.85
 0 4 3 31.02 15.92
 0 4 3 35.11 17.45
 0 -4 -3 26.4 14.77
 0 -4 -3 43.53 20.19
 0 4 3 10.57 13.47
 0 -4 -4 290 37.05
 0 -4 -4 313.21 36.63
 0 4 4 293.43 32.91
 0 4 4 318.73 38.32
 0 4 4 311.82 39.42
 0 -4 -4 310.44 35.86
 0 -4 -4 317.48 38.99
 0 4 4 347.1 37.29
 0 4 4 317.03 29.44
 0 4 5 12.42 12.59
 0 4 5 4.16 15.47
 0 -4 -5 11.99 19.07
 0 -4 -5 16.56 16.73
 0 -4 -5 -4.38 16.74
 0 4 5 -53.18 24.67
 0 -4 -5 15.54 15.38
 0 4 5 8.2 15.66
 0 4 5 10.86 16.29
 0 -4 -5 4.29 15.87
 0 -4 -6 220.02 29.55
 0 4 6 199.48 32.5
 0 4 6 149.92 30.07
 0 -4 -6 223.22 35.52
 0 -4 -6 226.68 34.41
 0 -4 -6 218.49 37.28
 0 4 6 183.69 33.96
 0 4 6 182.21 32.35
 0 -4 -6 168.26 28.41
 0 4 6 161.45 25.94
 0 -4 -7 28.25 20.85
 0 4 7 15.22 19.35
 0 4 7 2.1 21.34
 0 4 7 -7.07 21.25
 0 4 7 1.66 16.17
 0 -4 -7 8.55 21.29
 0 4 7 -7.6 22.08
 0 -4 -7 10.5 19.74
 0 -4 -7 4.88 19.61
 0 -4 -7 27.65 18.99
 0 4 8 468.03 54.43
 0 -4 -8 492.98 54.33
 0 -4 -8 443.82 47.96
 0 4 8 459.75 53.31
 0 4 8 482.65 46.73
 0 4 8 513.99 50.3
 0 4 8 542.45 58.84
 0 -4 -8 442.26 54.06
 0 -4 -8 435.96 53.58
 0 -4 -8 535.28 48.98
 0 -4 -9 143.26 38.65
 0 4 9 112.39 29.68
 0 4 9 137.07 36.03
 0 -4 -9 126.13 35.51
 0 4 9 76.66 26.15
 0 -4 -9 149.84 34.12
 0 4 9 205.36 46.18
 0 -4 -9 151.59 39.15
 0 4 10 468.33 61.73
 0 -4 -10 444.41 58.58
 0 4 10 480.25 60.65
 0 -4 -10 422 53.67
 0 4 10 405.01 59.69
 0 -4 -10 347.2 54.33
 0 -4 -10 449.97 60.33
 0 -4 -11 34.25 31.35
 0 4 11 26.86 35.68
 0 -4 -11 88.05 36.82
 0 4 11 52.3 34.85
 0 -6 -6 17.79 28.03
 0 6 6 -43.05 29.73
 0 6 6 6.81 21.99
 0 -6 -6 -30.27 27.06
 0 -6 -6 -40.98 29.21
 0 6 6 -14.32 26.91
 0 -6 -6 15.94 27.81
 0 -6 -7 70.82 33.75
 0 -6 -7 41.17 33.68
 0 6 7 33.68 28.74
 0 6 7 26.3 27.58
 0 6 7 9.96 27.21
 0 -6 -7 18.81 22.61
 0 -6 -7 46.57 26.62
 0 -6 -8 1923.63 122.72
 0 6 8 1905.06 121.45
 0 6 8 1809.47 105.4
 0 -6 -8 1968.51 109.11
 0 6 8 1943.72 119.37
 0 -6 -8 1980.25 115.2
 0 6 8 1903.29 113.15
 0 -6 -8 1797.15 116.67
 0 6 9 117.23 38.36
 0 -6 -9 77.93 40.45
 0 6 9 78.05 37.01
 0 6 9 119.89 39.59
 0 -6 -9 109.26 37.97
 0 -6 -9 130.25 45.52
 0 -6 -10 1386.79 106.84
 0 -6 -10 1379.4 106.72
 0 6 10 1292.89 106.54
 0 6 10 1410.46 108.9
 0 -6 -10 1151.61 101.12
 0 6 10 1299.67 108
 0 -6 -11 188.58 54.72
 0 6 11 91.7 38.34
 0 -6 -11 121.91 46.35
 0 -6 -11 73.77 39.21
 0 6 11 148.67 53.05
 0 6 11 163.13 54.62
 0 6 12 643.46 85.21
 0 -6 -12 694.26 91.11
 0 6 12 866.71 94.51
 0 -6 -12 680.63 88.12
 0 -6 -12 593.32 77.22
 0 6 12 637.56 86.45
 0 6 13 37.05 41.81
 0 6 13 43.44 43.65
 0 -6 -13 -27.96 45.93
 0 6 13 -89.21 51.03
 0 -6 -13 100.38 50.41
 0 -6 -13 -10.02 39.6
 0 8 10 180.13 52.55
 0 8 10 315.1 66.61
 0 -8 -10 167.02 56.12
 0 -8 -10 143.82 52.6
 0 8 10 235.44 60.53
 0 8 11 -20.23 35.76
 0 -8 -11 6.05 40.54
 0 -8 -11 -35.99 41.64
 0 8 11 64.12 45.93
 0 -8 -11 88.59 51.84
 0 8 11 62.46 53.47
 0 -8 -12 296.37 76.23
 0 8 12 291.7 64.53
 0 -8 -12 238.3 64.79
 0 8 12 208.78 67.24
 0 -8 -12 224.81 62.25
 0 8 12 226.58 55.54
 0 -8 -13 46.97 52.42
 0 8 13 140.03 56.68
 0 -8 -13 38.63 45.98
 0 8 13 30.59 52.12
 0 -8 -13 3.27 49.5
 0 8 13 54.62 51.09
 0 8 14 40.93 49.56
 0 8 14 11.18 62.14
 0 -8 -14 150.55 66.52
 -1 1 6 3117.82 97.83
 -1 1 6 3141.02 104.14
 1 -1 -6 3178.61 97.8
 1 -1 -6 2937.68 100.41
 -1 1 6 3021.14 98.78
 1 -1 -5 2934.31 86.51
 -1 1 5 2771.89 90.8
 -1 1 5 2863.04 88.17
 1 -1 -5 2986.34 92.9
 1 -1 -5 2952.48 87.72
 -1 1 5 2980.41 89.04
 -1 1 5 2783.33 85.88
 1 -1 -4 1453.51 56.66
 -1 1 4 1568.12 59.51
 -1 1 4 1577.31 55.78
 -1 1 4 1521.73 55.15
 1 -1 -4 1554.41 55.05
 -1 1 4 1537.33 57
 1 -1 -4 1489.18 54.57
 1 -1 -3 3196.64 69.39
 1 -1 -3 3398.73 75.95
 -1 -1 -2 1912.02 51.35
 -1 -1 -3 6315.18 113.46
 -1 -1 -3 6478.23 112.46
 1 1 3 6247.5 113
 1 1 4 8337.22 144.32
 -1 -1 -4 8177.27 141.57
 1 -3 -10 288.83 48.72
 -1 3 10 406.7 58.63
 -1 3 9 40.56 27.87
 1 -3 -9 7.55 22.26
 -1 3 9 13.2 21.77
 1 -3 -9 0.16 24.31
 1 -3 -9 27.67 25.82
 -1 3 9 13.31 25.17
 -1 3 9 31.87 22.5
 1 -3 -8 255.76 40.68
 -1 3 8 157.67 32.44
 1 -3 -8 232.23 38.93
 -1 3 8 229.74 36.17
 1 -3 -8 225.87 37.75
 -1 3 8 228.51 35.27
 -1 3 8 212.7 37.87
 1 -3 -7 251.51 35.68
 1 -3 -7 272.1 37.94
 -1 3 7 241.53 31.82
 -1 3 7 220.53 28.97
 1 -3 -7 230.9 28.41
 -1 3 7 273.19 37.17
 -1 3 7 290.95 39.41
 1 -3 -7 243.09 36.67
 1 -3 -7 237.5 35.63
 -1 3 7 215.3 35.94
 -1 3 6 4389.56 132.31
 1 -3 -6 4385.85 128.46
 1 -3 -6 4221.76 127.68
 -1 3 6 4090.57 108.01
 -1 3 6 4211.84 129.95
 -1 3 6 4410.45 119.54
 1 -3 -6 3976.29 80.1
 1 -3 -6 4164.04 116.5
 1 -3 -6 4229.31 107.04
 -1 3 6 4321.02 129.34
 1 -3 -6 4283.51 129.43
 -1 3 5 165.92 30.76
 -1 3 5 151.01 26.31
 1 -3 -5 162.3 33.03
 1 -3 -5 116 21.01
 -1 3 5 132.67 21.96
 1 -3 -5 169.51 26.07
 1 -3 -5 183.53 28.37
 -1 3 5 132.61 23.16
 -1 3 5 106.61 28.68
 1 -3 -5 150.13 28.5
 1 -3 -4 4618.96 119.46
 1 -3 -4 4697.1 111.47
 -1 3 4 4836.2 123.69
 -1 3 4 4763.59 121.65
 1 -3 -4 4412.07 120.12
 -1 3 4 4825.16 122.49
 -1 3 4 4594.72 106.06
 1 -3 -4 4668.58 106.18
 -1 3 4 4528.84 106.64
 1 -3 -4 4661.57 122.72
 -1 3 3 146.23 22.38
 -1 3 3 175.5 21.02
 -1 3 3 178.55 22.96
 1 -3 -3 168.54 24.85
 1 -3 -3 132.53 21.91
 1 -3 -3 171.49 22.88
 1 -3 -3 208.7 27.44
 -1 3 3 178.12 24.33
 1 3 2 84.13 15.25
 -1 -3 -2 113.12 20.4
 -1 -3 -2 68.84 15.05
 1 3 2 65.51 16.74
 1 3 2 68.62 15.85
 1 3 2 53.33 14.65
 -1 -3 -2 69.94 16.22
 -1 -3 -2 71.67 16.83
 1 3 3 51.78 17.28
 1 3 3 50.39 11.29
 1 3 3 45.56 16.29
 -1 -3 -3 18.73 12.38
 1 3 3 49.21 16.18
 1 3 3 45.43 13.09
 -1 -3 -3 30.08 13.43
 -1 -3 -3 42.61 17.01
 -1 -3 -3 28.29 13.82
 -1 -3 -4 4932.61 129.02
 -1 -3 -4 5247.53 120.68
 1 3 4 5221.31 92.27
 -1 -3 -4 5260.36 123.36
 -1 -3 -4 5298.45 131.16
 1 3 4 5465.24 133.22
 1 3 4 5316.97 124.43
 1 3 4 5467.9 127.11
 1 3 4 5140.97 133.71
 -1 -3 -4 5237.28 98.94
 1 3 5 393.83 43.86
 -1 -3 -5 397.79 40.34
 1 3 5 398.67 41.56
 1 3 5 428.87 28.63
 1 3 5 386.58 39.15
 1 3 5 380.02 39.96
 1 3 5 349.74 30.49
 -1 -3 -5 383.85 32.66
 -1 -3 -5 423.51 43.29
 -1 -3 -5 459.78 44.73
 1 3 6 1445.25 72.46
 -1 -3 -6 1500.23 79.33
 1 3 6 1543.53 80.74
 -1 -3 -6 1460.7 72.43
 -1 -3 -6 1558.07 81.07
 1 3 6 1428.9 63.64
 -1 -3 -6 1407.7 73.45
 1 3 6 1432.68 76.11
 1 3 6 1382.9 78.22
 -1 -3 -7 162.76 31.62
 -1 -3 -7 139.93 27.19
 -1 -3 -7 152.98 31.05
 -1 -3 -7 87.07 25.35
 1 3 7 118.95 29.82
 1 3 7 119.83 28.98
 1 3 7 105.36 27.9
 1 3 7 109.2 28.79
 1 3 8 1754.57 87.12
 -1 -3 -8 1866.3 99.25
 1 3 8 1708.89 96.62
 -1 -3 -8 1799.72 99.14
 1 3 8 1881.23 102.73
 -1 -3 -8 1959.44 99.01
 1 3 8 1785.32 95.74
 1 3 9 138.65 38.9
 -1 -3 -9 102.8 32.02
 -1 -3 -9 96.94 35.18
 1 3 9 94.06 25.59
 -1 5 13 49.18 47.23
 1 -5 -13 71.66 39.41
 -1 5 12 153.45 53.78
 -1 5 12 -3.35 34.65
 1 -5 -12 76.31 41.7
 1 -5 -12 38.34 30.13
 1 -5 -12 56.08 38.48
 -1 5 12 18.37 36.81
 -1 5 11 -29.09 37.68
 -1 5 11 56.29 39.08
 -1 5 11 27.76 33.26
 1 -5 -11 60.47 38.77
 1 -5 -11 72.81 37.85
 1 -5 -11 -0.42 33.1
 -1 5 10 242.48 51.81
 -1 5 10 301.75 54.91
 1 -5 -10 217.64 46.22
 1 -5 -10 257.54 54.68
 -1 5 10 265.6 53.87
 1 -5 -10 276.3 50.88
 1 -5 -9 68.89 33.09
 -1 5 9 18.59 21.54
 1 -5 -9 51.4 32.38
 -1 5 9 40.26 30.24
 -1 5 9 59.22 33.79
 1 -5 -9 72.37 37.03
 -1 5 9 52.37 35.55
 1 -5 -9 42.83 28.53
 -1 5 8 586.7 63.81
 -1 5 8 567.63 62.37
 -1 5 8 519 51.38
 1 -5 -8 577.89 63.35
 1 -5 -8 549.62 60.27
 1 -5 -8 511.04 51.13
 1 -5 -8 555.57 62.8
 -1 5 8 536.7 63.41
 1 -5 -7 -30.46 29.13
 -1 5 7 21.39 23.66
 1 -5 -7 28.8 20.34
 1 -5 -7 12.74 25.91
 -1 5 7 32.41 28.16
 -1 5 7 -10.35 28.47
 1 -5 -7 33.14 19.25
 1 -5 -7 53.53 30.04
 -1 5 7 37.12 22.67
 -1 5 7 39.95 19.09
 1 -5 -6 1205.18 84.31
 1 -5 -6 1243.9 75.23
 1 -5 -6 1353.74 87.56
 -1 5 6 1319.61 87.23
 -1 5 6 1280.02 81.93
 1 -5 -6 1185.08 80.64
 -1 5 6 1272.09 70.32
 -1 5 6 1176.56 80.83
 -1 5 5 326.8 36.02
 1 -5 -5 297.49 44.26
 1 -5 -5 285.23 38.3
 1 -5 -5 326.56 46.79
 -1 5 5 299.54 44.19
 -1 5 5 300.16 41.71
 -1 5 5 308.94 40.68
 1 -5 -5 223.26 35.38
 1 5 4 4126.07 138.92
 1 5 4 4108.63 136.98
 1 5 4 3944.25 140.33
 -1 -5 -4 3662.35 131.21
 -1 -5 -4 4210.9 146.84
 1 5 4 4028.72 99.75
 -1 -5 -4 4020.09 110.47
 1 5 4 3879.27 125.38
 -1 -5 -4 3923.75 131.13
 -1 -5 -4 4260.53 146.52
 1 5 5 49.5 17.14
 1 5 5 80.42 30.06
 -1 -5 -5 60.93 20.89
 1 5 5 65.29 27.17
 1 5 5 23.24 18.78
 1 5 5 86.28 29.19
 -1 -5 -5 42.41 21.04
 -1 -5 -5 54.66 22.86
 -1 -5 -5 45.71 26
 1 5 6 3036.32 129.65
 -1 -5 -6 3137.25 132.99
 -1 -5 -6 2874.48 129.78
 -1 -5 -6 3011.24 121.86
 -1 -5 -6 3027.16 121.59
 1 5 6 3078.37 125.1
 1 5 6 2820.89 118.15
 1 5 6 3219.76 136.92
 1 5 7 83.62 32.54
 1 5 7 29.9 24.98
 -1 -5 -7 52.29 25.86
 1 5 7 74 26.67
 1 5 7 15.91 22.52
 -1 -5 -7 70.21 32.46
 -1 -5 -7 47.88 25.62
 -1 -5 -7 5.2 22.7
 1 5 8 213.93 37.4
 -1 -5 -8 242.93 43.48
 -1 -5 -8 247.18 46.95
 1 5 8 198.7 43.67
 -1 -5 -8 227.89 40.62
 1 5 8 229.81 43.75
 1 5 8 243.53 45.24
 -1 -5 -8 227.8 41.96
 1 5 9 78.85 38.51
 1 5 9 36.76 36.6
 -1 -5 -9 35.61 28.36
 -1 -5 -9 96.42 40.04
 1 5 9 38.71 29.4
 -1 -5 -9 3.13 26.5
 -1 -5 -9 7.33 26.37
 1 5 9 -36.77 33.48
 -1 -5 -10 136.68 42.41
 1 5 10 149.94 45.68
 1 5 10 105.84 42.25
 1 5 10 115.38 39.29
 -1 -5 -10 42.12 34.93
 -1 -5 -10 84.95 36.17
 -1 -5 -11 42.25 35.54
 -1 -5 -11 -8.56 34.87
 -1 -5 -11 36.17 39.4
 1 5 11 19.11 33.38
 1 5 11 34.67 36.25
 1 5 11 56.87 38.49
 -1 7 14 37.53 41.86
 1 -7 -14 162.04 60.89
 -1 7 14 33.35 46.43
 -1 7 14 -9.21 51.28
 1 -7 -14 105.5 61.41
 1 -7 -14 149.82 60.47
 -1 7 13 63.58 53.63
 1 -7 -13 -27.32 44.47
 1 -7 -13 -28.7 45.67
 1 -7 -13 -25.02 42.78
 -1 7 13 -86.88 49.62
 -1 7 13 -9.23 48.1
 -1 7 12 109.31 51.68
 -1 7 12 89.74 43.25
 -1 7 12 30.28 42.47
 1 -7 -12 117.85 53.51
 1 -7 -12 128.45 55.55
 1 -7 -12 166.92 55.97
 1 -7 -11 518.54 79.57
 1 -7 -11 391.75 66.63
 1 -7 -11 556.14 81.3
 -1 7 11 413.45 70.71
 -1 7 11 622.7 86.27
 -1 7 11 492.79 78.35
 1 -7 -10 48.84 38.69
 -1 7 10 17.09 34.4
 1 -7 -10 34.62 36
 -1 7 10 -54.03 40.95
 -1 7 10 -19.86 37.36
 1 -7 -10 -22.86 42.04
 -1 7 9 28.69 38.86
 -1 7 9 5.84 34.81
 -1 7 9 60.83 38.29
 1 -7 -9 -17.2 33.84
 1 -7 -9 -3.61 34.48
 1 -7 -9 12.97 32.99
 -1 7 8 228.76 49.97
 -1 7 8 227.26 48.1
 1 -7 -8 168.29 45.41
 -1 -7 -7 37.51 38.3
 -1 -7 -7 -46.9 37.01
 1 7 7 60.59 33.15
 1 7 7 -18 32.7
 1 7 7 61.82 36.82
 -1 -7 -7 -29.13 29.06
 -1 -7 -8 160.82 47.99
 1 7 8 186.32 51.9
 1 7 8 97.49 33.5
 1 7 8 132.63 45.49
 -1 -7 -8 172.23 50.76
 -1 -7 -8 124.74 42.65
 -1 -7 -8 152.55 42.91
 1 7 9 242.38 55.04
 -1 -7 -9 190.49 53.37
 -1 -7 -9 175.59 45.64
 1 7 9 226.3 55.48
 1 7 9 175.96 46.97
 -1 -7 -9 233.8 58.27
 1 7 10 -14.72 35.29
 -1 -7 -10 -46.97 38.04
 1 7 10 18.06 43.54
 -1 -7 -10 -21.61 42.35
 -1 -7 -10 54.4 39.37
 1 7 10 -2.02 36.26
 1 7 11 47.39 45.67
 -1 -7 -11 -34.55 37.74
 -1 -7 -11 24.63 37.95
 1 7 11 58.47 40.81
 1 7 11 27.53 48.61
 -1 -7 -11 -15.5 38.37
 1 7 12 390.77 75.14
 1 7 12 354.24 74.11
 -1 -7 -12 305.62 69.69
 -1 -7 -12 434.05 73.66
 -1 -7 -12 436.17 80.82
 1 7 12 366.29 72.98
 1 7 13 -43.83 48.32
 -1 -7 -13 -34.2 46.04
 1 7 13 -57.81 49.67
 1 7 13 90.26 51.43
 -1 -7 -13 -47.26 53.81
 -1 -7 -13 25.72 47.47
 -1 -9 -12 106.05 51.33
 1 9 12 110.95 60.65
 1 9 12 111.58 49.79
 -1 -9 -12 264.93 79.43
 1 9 13 142.49 67.51
 -1 -9 -13 102.01 59.77
 1 9 13 126.56 64.79
 -2 0 5 -13.48 12.66
 -2 0 4 247.26 24.68
 -2 0 4 225.01 23.72
 2 0 -4 242.02 24
 -2 0 4 243.28 23.81
 -2 0 4 239.84 23.33
 2 0 -3 -1.49 5.45
 2 0 -3 3.33 7.55
 -2 2 9 22.65 22.29
 2 -2 -9 50.2 26.57
 -2 2 9 29.94 23.28
 2 -2 -9 47.24 24.8
 2 -2 -8 533.87 54.13
 2 -2 -8 565.84 53.12
 2 -2 -8 541.73 49.19
 -2 2 8 576.15 52.21
 -2 2 8 470.26 36.98
 -2 2 8 503.86 52.82
 -2 2 8 485.47 46.89
 -2 2 8 546.48 50.79
 2 -2 -7 240.82 34.29
 -2 2 7 228.51 32.99
 -2 2 7 172.73 29.95
 2 -2 -7 223.63 31.38
 -2 2 7 212.53 34.14
 -2 2 7 220.15 23.37
 -2 2 7 221.83 32.57
 -2 2 7 169.93 23.39
 2 -2 -7 191.29 29.41
 -2 2 6 137.87 22.88
 2 -2 -6 190.19 33.74
 -2 2 6 175.68 35.24
 2 -2 -6 198.11 25.88
 -2 2 6 120.03 22.14
 -2 2 6 205.31 28.23
 2 -2 -6 229.2 32.97
 2 -2 -6 181.93 36.39
 -2 2 6 149.64 35.88
 -2 2 6 177.96 35.39
 -2 2 6 134.68 34.58
 2 -2 -5 3206.26 96.88
 2 -2 -5 3305.29 101.04
 -2 2 5 3272.57 94.29
 -2 2 5 3251.72 96.85
 2 -2 -5 3360.66 95.37
 -2 2 5 3289.08 101.84
 2 -2 -5 3136.23 76.63
 -2 2 5 3194.4 95.29
 2 -2 -5 3277.46 76.75
 2 -2 -5 3238.96 94.73
 -2 2 5 3169.89 71.93
 -2 2 4 1246.22 53.61
 2 -2 -4 1401.31 50.25
 -2 2 4 1386.31 59.47
 2 -2 -4 1354.07 60.94
 2 -2 -4 1370 59.16
 -2 2 4 1215.25 55.63
 -2 2 4 1326.08 60.6
 2 -2 -4 1288.17 58.12
 2 -2 -4 1377.35 59.94
 2 -2 -3 98.94 16.57
 2 -2 -3 71.94 15.98
 2 -2 -3 86.09 15.33
 2 -2 -3 76.94 16.13
 -2 2 3 75.42 13.61
 -2 2 3 91.04 16.02
 -2 2 3 95.7 16.27
 -2 2 3 80.01 14.84
 2 2 0 7134.74 115.34
 -2 -2 0 6686.09 106.47
 2 2 0 7106.62 116.82
 2 2 1 362.93 26.6
 -2 -2 -1 366.9 25.37
 2 2 1 379.34 26.37
 2 2 1 384.96 29.11
 -2 -2 -1 384.72 28.85
 2 2 2 9283.08 144.93
 -2 -2 -2 9282.58 114.97
 2 2 2 9314.26 135.72
 2 2 2 9361.62 139.36
 -2 -2 -2 9440.02 139.11
 -2 -2 -2 9302.32 141.48
 -2 -2 -2 9199.83 137.09
 -2 -2 -3 395.36 33.74
 2 2 3 422.27 33.11
 2 2 3 363.05 27.49
 2 2 3 382.47 32.1
 -2 -2 -3 345.55 29.5
 2 2 3 411.95 33.45
 -2 -2 -3 371.34 27.07
 -2 -2 -3 382.12 31.87
 2 2 4 40.22 16.67
 2 2 4 41 17.45
 -2 -2 -4 46.65 17.75
 -2 -2 -4 35.93 19.07
 -2 -2 -4 48 16.37
 2 2 4 32.81 14.19
 -2 -2 -4 31.69 15.8
 2 2 4 28.14 16.48
 2 2 5 5.48 12.08
 -2 -2 -5 -2.94 12.96
 2 2 5 43.72 17.12
 -2 -2 -5 9.58 14.05
 2 2 5 18.06 17.28
 -2 -2 -5 4.26 12.65
 -2 -2 -5 26.98 14.29
 2 2 5 10.14 15.01
 -2 -2 -6 2512.92 105.92
 -2 -2 -6 2629.81 103.59
 2 2 6 2434.47 105.2
 -2 -2 -6 2543.37 105.34
 2 2 6 2625.86 107.8
 2 -4 -12 892.89 87.75
 -2 4 12 826.32 86.89
 -2 4 12 701.99 79.38
 2 -4 -12 874.85 85.11
 2 -4 -12 878.54 90.31
 2 -4 -11 79.5 35.46
 -2 4 11 52.6 29.17
 2 -4 -11 82.29 34.28
 -2 4 11 107.12 37.68
 -2 4 11 80.54 32.42
 2 -4 -11 104.73 38.38
 -2 4 11 32.56 35.65
 2 -4 -11 56.39 36.15
 2 -4 -10 1439.68 99.32
 2 -4 -10 1478.15 102.23
 -2 4 10 1463.29 99.08
 -2 4 10 1454.5 102.98
 -2 4 10 1577.52 99.25
 2 -4 -10 1501.51 100.71
 2 -4 -10 1645.28 100.72
 -2 4 10 1684.88 112.99
 2 -4 -9 681.37 59.96
 2 -4 -9 650.5 64.96
 2 -4 -9 709.76 67.69
 -2 4 9 601.83 64.79
 -2 4 9 609.26 63.63
 -2 4 9 583.88 56.72
 -2 4 9 625.57 65.15
 2 -4 -9 603.86 61.17
 -2 4 8 83.51 27.86
 -2 4 8 40.72 24.11
 -2 4 8 34.79 25.78
 2 -4 -8 44.33 28.72
 -2 4 8 48.57 26.65
 2 -4 -8 64.37 26.1
 2 -4 -8 67.48 29.12
 2 -4 -8 60.86 23.55
 2 -4 -7 117.89 27.17
 2 -4 -7 111.51 31.94
 2 -4 -7 114.34 24.88
 2 -4 -7 116.3 30.63
 2 -4 -7 138.74 34.52
 -2 4 7 128.68 33.91
 -2 4 7 89.68 28
 -2 4 7 136.6 27.51
 -2 4 7 117.59 28.16
 -2 4 6 251.38 34.43
 -2 4 6 258.76 38.5
 -2 4 6 225.91 34.69
 2 -4 -6 264.27 38.43
 2 -4 -6 261.63 33.27
 2 -4 -6 224.81 33.31
 2 -4 -6 262.58 37.91
 -2 4 6 239.7 37.07
 2 -4 -6 238.45 36.85
 2 -4 -5 29.55 20.83
 2 -4 -5 17.75 16.51
 -2 4 5 15.7 15.63
 2 -4 -5 15.56 20.39
 -2 4 5 19.04 15.41
 -2 4 5 31.76 18.64
 2 -4 -5 12.76 17.09
 -2 4 5 10.8 10.36
 -2 4 5 49.2 22.42
 -2 4 4 4093.96 127.48
 2 -4 -4 3895.34 130.04
 -2 -4 -2 928.32 60.45
 -2 -4 -2 856.95 50.9
 -2 -4 -2 892.12 58.79
 2 4 2 963.63 59.29
 2 4 2 938.61 50.34
 2 4 2 853.57 56.48
 -2 -4 -2 949.32 61.49
 2 4 2 1033.82 59.99
 2 4 3 368.26 39.22
 -2 -4 -3 354.11 32.95
 2 4 3 382.07 34.73
 2 4 3 351.61 38.46
 -2 -4 -3 441.7 43.88
 -2 -4 -3 365.29 38.71
 2 4 3 317.75 40.62
 -2 -4 -3 329.15 32.92
 -2 -4 -3 340.89 37.99
 -2 -4 -4 214.33 30.55
 2 4 4 207.49 35.24
 -2 -4 -4 185.96 24.69
 -2 -4 -4 164.31 29.18
 -2 -4 -4 227.92 33.65
 -2 -4 -4 184.47 33.16
 2 4 4 214.11 32.09
 2 4 4 166.15 32.04
 2 4 4 217.58 31.96
 2 4 4 206.27 26.34
 -2 -4 -5 344.48 43.13
 2 4 5 298.62 29.2
 2 4 5 323.12 37.44
 2 4 5 351.07 43.6
 2 4 5 295.1 39.89
 2 4 5 341.34 42.54
 -2 -4 -5 262.33 27.77
 -2 -4 -5 299.3 35.74
 2 4 5 276.65 25.68
 -2 -4 -5 326.37 28.61
 -2 -4 -5 327.57 41.32
 -2 -4 -5 326.34 39.5
 2 4 6 481.31 37.26
 -2 -4 -6 531.7 53.67
 2 4 6 500.03 51
 2 4 6 522.9 49.87
 -2 -4 -6 547.22 51.65
 -2 -4 -6 506.39 48.17
 2 4 6 486.15 53.55
 -2 -4 -6 532.48 52.73
 2 4 6 500.46 51.21
 -2 -4 -7 13.97 22.38
 2 4 7 13.7 25.21
 -2 -4 -7 9.09 22.87
 -2 -4 -7 14.32 18.5
 2 4 7 36.05 28.86
 2 4 7 39.51 25.72
 2 4 7 15.88 22.65
 -2 -4 -7 12.41 23.74
 2 4 8 3268.72 143.03
 -2 -4 -8 3399.33 143.75
 2 4 8 3279.8 141.74
 -2 -4 -8 3265.17 141.25
 -2 -4 -8 3304.12 133.75
 -2 -4 -8 3361.57 134.89
 2 4 8 3229.13 135.39
 2 4 8 3403.65 134.59
 -2 -4 -9 0.66 26.77
 2 4 9 25.52 26.11
 2 4 9 -22.02 31.61
 2 4 9 21.8 27.68
 -2 -4 -9 25.3 28.42
 -2 -4 -9 6.91 25.12
 2 4 9 7.35 27.42
 2 -6 -14 308.9 71.55
 -2 6 14 308.51 70.61
 2 -6 -14 295.2 73.11
 -2 6 14 212.9 71.33
 -2 6 13 -25.49 46.2
 2 -6 -13 14.3 38.08
 -2 6 13 4.74 43.56
 2 -6 -13 -19.42 41.29
 -2 6 13 -21.59 43.32
 2 -6 -13 -12.3 44.58
 -2 6 12 762.27 92.12
 2 -6 -12 645.39 81.55
 2 -6 -12 678.31 89.06
 -2 6 12 772.33 91.75
 -2 6 12 782.77 90.15
 2 -6 -12 793.92 90.43
 -2 6 11 -42.78 46.5
 2 -6 -11 71.12 44.1
 2 -6 -11 128.88 55.93
 -2 6 11 -13.63 35.82
 -2 6 11 56.77 35.61
 2 -6 -11 20.26 34.44
 -2 6 10 460.54 68.27
 2 -6 -10 419.13 65.53
 2 -6 -10 413.33 70.28
 -2 6 10 396.35 62.24
 -2 6 10 464.96 67
 2 -6 -10 360.8 62.45
 -2 6 9 318.41 58.46
 -2 6 9 280.72 54.12
 -2 6 9 379.53 58.52
 2 -6 -9 302.11 53.66
 2 -6 -9 286.54 52.15
 2 -6 -9 282.1 55.5
 -2 6 8 246.86 43.08
 -2 6 8 295.99 49.56
 2 -6 -8 197.62 45.56
 -2 6 8 269.46 50.92
 -2 6 8 293.49 50.35
 2 -6 -8 241.41 49.83
 2 -6 -8 323.54 56.17
 2 -6 -7 35.7 29.07
 2 -6 -7 50.63 29.83
 -2 6 7 51.27 26.86
 -2 6 7 34.87 28.99
 -2 6 7 73.15 26.68
 -2 -6 -4 537.84 62.45
 -2 -6 -4 598.81 64.93
 2 6 4 587.1 62.83
 2 6 4 503.04 49.86
 2 6 4 575.16 59.47
 -2 -6 -4 556.36 62.76
 -2 -6 -4 527.18 48.58
 2 6 5 -27.44 21.18
 -2 -6 -5 14.94 25.44
 2 6 5 -12.58 27.16
 2 6 5 42.88 29.59
 -2 -6 -5 6.08 24.75
 -2 -6 -5 41.15 30.09
 2 6 5 63.43 28.02
 2 6 6 398.79 55.41
 -2 -6 -6 395.3 52.1
 -2 -6 -6 393.59 51.28
 -2 -6 -6 401.1 56.2
 2 6 6 444.74 57.12
 2 6 6 379.91 48.52
 -2 -6 -6 459.46 59.98
 2 6 6 404.03 53.64
 2 6 7 34.77 28.71
 2 6 7 91.66 33.97
 2 6 7 136.17 42.48
 -2 -6 -7 105.03 31.7
 -2 -6 -7 111 37
 -2 -6 -7 50.55 33.37
 -2 -6 -7 119.96 42.4
 2 6 7 115.9 34.55
 2 6 8 577.03 72.48
 -2 -6 -8 666.75 70.72
 -2 -6 -8 601.06 72.34
 2 6 8 557.32 61.05
 2 6 8 461.69 65.59
 -2 -6 -8 532.92 64
 2 6 8 609.5 66.66
 -2 -6 -8 464.55 66.36
 2 6 9 -21.42 34.21
 -2 -6 -9 -15.39 30.12
 2 6 9 4.92 27.81
 2 6 9 -7.87 32.61
 2 6 9 -37.38 30.63
 -2 -6 -9 16.53 32.63
 -2 -6 -9 -5.29 26.88
 -2 -6 -9 -32.03 33.7
 2 6 10 102.85 34.9
 -2 -6 -10 167.43 45.18
 -2 -6 -10 139.4 43.98
 2 6 10 117.22 45.74
 2 6 10 162.2 53.29
 -2 -6 -10 137.04 47.62
 -2 -6 -11 264.01 54.84
 -2 -6 -11 159.73 49.83
 2 6 11 272.36 65.51
 2 6 11 191.93 48.97
 -2 -6 -11 229.28 60.07
 2 6 11 165.75 50.39
 2 6 12 146.28 48.33
 -2 -6 -12 313.95 63.28
 2 6 12 200.55 49.77
 -2 -6 -12 303.12 67.09
 -2 -6 -12 163.87 47.93
 2 -8 -14 -20.01 59.74
 -2 8 14 -13 45.92
 2 -8 -14 5.41 45.65
 -2 8 14 1.92 43.34
 2 -8 -13 74.56 52.01
 2 -8 -13 -105.3 63.71
 -2 8 13 -69.27 60.33
 -2 8 13 4.46 52.25
 -2 8 13 92.32 44.75
 2 -8 -12 141.57 48.74
 -2 8 12 332.83 70.02
 2 -8 -12 240.63 62.63
 -2 8 12 265.67 64.55
 2 8 8 590.15 81.52
 -2 -8 -8 358.82 68.01
 2 8 8 498 72.68
 -2 -8 -8 599.17 74.89
 -2 -8 -8 445.41 72.23
 2 8 8 445.64 64.92
 2 8 9 136.23 50.63
 -2 -8 -9 106.61 49.64
 -2 -8 -9 0.11 44.05
 2 8 9 -16.1 39.11
 2 8 9 122.89 42.14
 -2 -8 -9 27.39 43.37
 -2 -8 -10 841.69 92.48
 2 8 10 707.17 93.6
 -2 -8 -10 885.65 100.11
 -2 -8 -10 816.86 97.34
 2 8 10 679.54 80.8
 2 8 10 848.52 99.56
 -2 -8 -11 -10.46 42.67
 2 8 11 54.14 39.42
 2 8 11 -49.84 51.98
 2 8 11 51.24 45.37
 -2 -8 -11 33.79 47.06
 -2 -8 -11 -35.17 40.9
 -2 -8 -12 405.9 79.96
 2 8 12 339.15 69.83
 -2 -8 -12 405.2 73.7
 2 8 12 372.39 78.94
 -2 -8 -12 370.92 78.16
 2 8 12 261.81 71.62
 2 8 13 10.23 55.08
 2 8 13 139.99 52.09
 -2 -8 -13 64.6 50.13
 2 8 13 108.9 66.5
 -2 -8 -13 -19.35 56.17
 -2 -8 -13 -68.34 54.33
 -3 1 8 6735.39 153.93
 -3 1 8 6746.36 157.38
 -3 1 8 6618.7 175.39
 3 -1 -8 6949.94 177.46
 -3 1 8 6674.37 177.49
 -3 1 7 968.15 64.62
 3 -1 -7 1070.05 63.92
 -3 1 7 1051.83 74.42
 -3 1 7 967.15 62.35
 -3 1 7 1112.89 73.9
 3 -1 -6 4211.37 112.17
 -3 1 6 4747.77 112.98
 -3 1 6 4342.66 125.65
 -3 1 6 4447.28 107.62
 -3 1 6 4482.63 112.15
 3 -1 -6 4572.64 107.9
 -3 1 6 4433.75 109.97
 -3 1 6 4506.9 124.97
 3 -1 -6 4373.38 108.95
 3 -1 -6 4380.96 120.73
 3 -1 -5 4466.55 115.93
 3 -1 -5 4360.83 110.81
 -3 1 5 4500.71 115.69
 -3 1 5 4633.41 118.98
 3 -1 -5 4386.72 97.41
 -3 1 5 4257.08 98.3
 3 -1 -5 4455.22 100.17
 -3 1 5 4302.75 105.32
 -3 1 5 4523.12 104.8
 -3 1 5 4398.08 100.51
 3 -1 -4 701.4 40.02
 -3 1 4 708.38 38.92
 -3 1 4 695.08 34.61
 -3 1 4 697.74 37.67
 -3 1 4 634.54 39.82
 3 -1 -4 725.86 35.1
 -3 1 4 661.67 41.29
 3 -1 -3 1068.35 48.31
 -3 1 3 1120.58 49.59
 -3 -1 3 1018.51 47.55
 -3 1 3 1013.92 44.91
 3 -1 -3 1014.81 48.56
 3 1 -3 1024.11 50.8
 3 -1 -3 1048.22 45.14
 -3 -1 3 1097.93 52.41
 -3 -1 3 1074.74 49.52
 -3 1 3 1055.49 49.16
 3 -1 -2 9.44 8.01
 -3 1 2 11.1 7.28
 3 -1 -2 6.73 6.64
 3 1 -2 5.88 7.77
 3 1 -2 3.87 8.42
 -3 -1 2 16.12 9.25
 -3 -1 2 -9.27 8.34
 3 -1 -2 16.81 9.71
 3 1 -1 1063.65 43.95
 3 1 1 2560.18 71.15
 -3 -1 -2 2459.15 74.46
 -3 -1 -2 2533.58 69.94
 3 1 2 2542.85 70.71
 3 -3 -11 48.61 36.74
 3 -3 -11 2.65 25.53
 -3 3 11 -33.38 28.88
 -3 3 11 -10.52 25.69
 -3 3 11 -17.65 28.17
 -3 3 10 693.18 67.99
 3 -3 -10 720.49 68.01
 3 -3 -10 803 74.53
 -3 3 10 731.35 71.08
 -3 3 10 744.32 71.52
 3 -3 -10 771.19 69.81
 -3 3 10 652.23 64.31
 3 -3 -10 872.95 72.02
 -3 3 9 47.43 25.96
 3 -3 -9 31.75 28.66
 -3 3 9 66.21 29.47
 -3 3 9 -13.38 25.95
 3 -3 -9 18.23 25.49
 3 -3 -9 3.13 21.76
 -3 3 9 24.56 26.19
 3 -3 -9 47.17 27.34
 -3 3 8 656.02 58.31
 -3 3 8 609.61 56.64
 -3 3 8 629.11 58.37
 3 -3 -8 658.88 55.56
 3 -3 -8 506.02 50.68
 3 -3 -8 563.31 52.87
 3 -3 -8 643.84 60.05
 -3 3 8 671.49 58.09
 -3 3 7 59.11 15.77
 3 -3 -7 79.25 21.5
 -3 3 7 100.16 24.93
 3 -3 -7 76.03 24.76
 -3 3 7 78.38 25.78
 3 -3 -7 66.88 23.16
 -3 3 7 96.48 26.56
 -3 3 7 52.61 23.47
 3 -3 -7 57.53 16.47
 3 -3 -7 61.17 18.55
 -3 3 7 81.56 19.48
 3 -3 -7 119.43 33.02
 -3 3 6 2584.17 96.83
 3 -3 -6 2566.25 72.76
 -3 3 6 2547.3 100.17
 3 -3 -6 2564.39 104.82
 3 -3 -6 2489.81 97.72
 3 -3 -6 2663.28 100.6
 -3 3 6 2748.44 108.1
 -3 3 6 2600.42 77.67
 3 -3 -6 2633.49 83.15
 -3 3 6 2501.29 98.56
 3 -3 -6 2659.19 102.22
 -3 3 5 47.59 18.29
 -3 3 5 102.68 24.86
 3 -3 -5 51.88 24.58
 3 -3 -5 58.37 23.13
 3 -3 -5 85.5 24.25
 3 -3 -5 54.5 20.96
 -3 3 5 96.38 24.51
 -3 3 5 51.38 15.01
 -3 3 5 78.52 23.11
 3 -3 -4 22.12 17.17
 -3 3 4 18.86 11.91
 -3 3 4 19.39 11.85
 -3 3 4 29.63 15.14
 3 -3 -4 4.91 14.16
 3 -3 -4 12.79 14.85
 -3 3 4 11.86 12.04
 3 3 0 1354.49 64.31
 3 3 0 1462.51 64.98
 3 3 0 1380.53 54.01
 -3 -3 0 1344.58 64.18
 -3 -3 0 1423.27 59.5
 -3 -3 0 1423.31 65.57
 3 3 1 390.13 35.54
 -3 -3 -1 364.23 32.6
 3 3 1 346.59 31.48
 3 3 1 326.92 30.22
 -3 -3 -1 328.81 30.39
 -3 -3 -1 325.68 30.1
 -3 -3 -1 334.3 32.87
 3 3 1 352.78 30.83
 -3 -3 -2 2300.13 65.69
 3 3 2 2401.26 85.75
 -3 -3 -2 2286.5 81.11
 -3 -3 -2 2317.05 81.3
 3 3 2 2169.91 79.11
 -3 -3 -2 2136.94 84.07
 3 3 2 2418.71 82.01
 -3 -3 -2 2297.05 76.61
 3 3 2 2319.18 77.89
 -3 -3 -3 25.49 15.8
 3 3 3 26.77 14.45
 3 3 3 32.8 18.59
 3 3 3 -2.37 12.03
 3 3 3 20.02 13.59
 -3 -3 -3 28.66 13.56
 3 3 3 8.21 10.45
 -3 -3 -3 -0.65 13.17
 -3 -3 -3 7.79 14.24
 -3 -3 -3 -4.33 13.5
 3 3 4 325.39 37.11
 3 3 4 344.18 38.42
 -3 -3 -4 286.57 28.06
 -3 -3 -4 344.59 30.95
 3 3 4 321.63 32.69
 -3 -3 -4 312.43 35.83
 -3 -3 -4 295.48 34.99
 -3 -3 -4 352.54 38.3
 3 3 4 321.94 36.55
 3 3 5 57.42 22.04
 3 3 5 52.52 22.26
 3 3 5 76.94 22.29
 -3 -3 -5 48.32 17.12
 -3 -3 -5 71.73 22.26
 -3 -3 -5 36.64 16.55
 -3 -3 -5 59.33 19.67
 3 3 5 36.41 20.15
 3 3 6 1953.7 97.32
 -3 -3 -6 2045.53 96.13
 -3 -3 -6 1945.12 86.27
 3 3 6 1993.34 90.51
 -3 -3 -6 1918.72 95.82
 3 3 6 2078.84 99.27
 3 3 6 1938.32 96.02
 -3 -3 -6 2029.04 96.68
 -3 -3 -7 215.87 33.83
 -3 -3 -7 203.8 38.49
 3 3 7 219.5 39.91
 3 3 7 217.69 40.55
 3 3 7 190.22 36.32
 -3 -3 -7 188.99 36.55
 3 -5 -14 330.16 70.07
 -3 5 14 363.17 69.85
 -3 5 13 177.34 55.37
 3 -5 -13 129.94 56.64
 -3 5 13 106.16 55.33
 3 -5 -12 9.95 34.89
 3 -5 -12 105.79 47.63
 -3 5 12 0.21 34.2
 3 -5 -12 2.07 30.51
 -3 5 12 26.31 35.91
 -3 5 12 -39.07 37.2
 3 -5 -12 -16.37 41.66
 -3 5 12 44.71 41.43
 3 -5 -11 232.76 50.23
 3 -5 -11 137.57 44.04
 3 -5 -11 207.16 50.94
 -3 5 11 258.72 58.19
 -3 5 11 255.55 53.45
 3 -5 -11 260.47 58.31
 -3 5 11 234.57 48.25
 -3 5 11 252.28 50.92
 3 -5 -10 66.8 32.23
 -3 5 10 38.98 30.02
 -3 5 10 -6.42 29.7
 -3 5 10 73.48 37.2
 3 -5 -10 37.78 32.96
 3 -5 -10 -2.55 30.52
 -3 5 10 4.08 31.28
 3 -5 -10 46.1 32.2
 -3 5 9 59.64 30.93
 3 -5 -9 72.25 34.36
 -3 5 9 19.63 27.43
 -3 5 9 16.18 25.08
 -3 5 9 10.07 30.78
 3 -5 -9 39.6 33.01
 3 -5 -9 24.69 29.23
 3 -5 -9 84.78 35.39
 -3 5 8 2119.45 111.59
 3 -5 -8 2682.01 139
 -3 5 8 2043.07 129.9
 3 -5 -8 2419.25 133.74
 -3 5 8 1862.22 114.75
 -3 5 8 2298.93 123.68
 3 -5 -7 63.39 27.45
 -3 5 7 72.03 26.47
 -3 5 7 70.83 25.47
 3 -5 -7 134.7 35.15
 -3 5 7 89.42 29.62
 -3 5 7 104.31 32.31
 3 -5 -7 95.11 32.71
 3 -5 -6 1668.47 97.94
 -3 5 6 1679.13 87.16
 -3 5 6 1694.48 99.37
 3 -5 -6 1554.07 97.78
 -3 5 6 1615.8 93.59
 3 -5 -6 1577.43 81.2
 3 5 2 1759.4 91.46
 3 5 2 1825.68 74.85
 -3 -5 -2 1819.21 92.77
 3 5 2 1859.45 88.03
 -3 -5 -2 1858.2 96.43
 -3 -5 -2 1789.09 86.65
 3 5 3 145.12 30.47
 -3 -5 -3 158.05 32.35
 3 5 3 174.44 26.7
 3 5 3 104.37 28.01
 -3 -5 -3 164.51 33.62
 -3 -5 -3 133.97 30.78
 -3 -5 -3 171.74 31.06
 3 5 3 169 33.67
 -3 -5 -4 1820.64 97.37
 3 5 4 1723.27 80.1
 -3 -5 -4 1816.26 97
 -3 -5 -4 1745.18 83.66
 3 5 4 1790.15 95.08
 3 5 4 1893.58 99.33
 3 5 4 1747.5 96.14
 -3 -5 -4 1850.69 98.23
 3 5 4 1881.02 83.36
 -3 -5 -4 1816 81.92
 3 5 5 95.79 30.77
 3 5 5 132.48 33.09
 3 5 5 162.6 36.79
 -3 -5 -5 146.52 28.84
 -3 -5 -5 117.26 29.98
 3 5 5 142.88 27.96
 -3 -5 -5 118.66 30.91
 -3 -5 -5 167.18 35.79
 3 5 5 145.72 26.54
 -3 -5 -5 114.88 23.48
 -3 -5 -6 1692.55 89.75
 -3 -5 -6 1579.49 94.76
 3 5 6 1434.89 90.68
 -3 -5 -6 1512.7 94.86
 -3 -5 -6 1466.03 94.91
 3 5 6 1600.22 97.49
 3 5 6 1546.07 87.22
 3 5 6 1427.11 94.98
 3 5 7 55.95 30.91
 -3 -5 -7 48.92 29.96
 3 5 7 78.33 30.15
 -3 -5 -7 56.09 28.68
 -3 -5 -7 83.99 27.42
 -3 -5 -7 67.94 31.35
 3 5 7 79.5 34.66
 3 5 7 76.32 28.17
 -3 -5 -8 -29.21 26.01
 3 5 8 -10.75 29.37
 3 5 8 30.01 28.8
 -3 -5 -8 19.66 29.09
 -3 -5 -8 9.47 30.16
 3 5 8 -4.85 29.32
 -3 -5 -8 20.52 27.98
 3 5 8 52.65 32.53
 3 5 9 -8.54 28.29
 3 5 9 -49.42 37.68
 3 5 9 64.5 30.8
 -3 -5 -9 32.4 28.96
 3 5 9 8.32 27.07
 -3 -5 -9 30.62 29.76
 -3 -5 -9 48.44 38.82
 -3 -5 -9 69.73 32.93
 -3 -5 -10 161.71 41.77
 3 5 10 169.65 42.52
 -3 -5 -10 150.71 46.6
 3 5 10 224.37 52.86
 3 5 10 246.3 56.95
 -3 -5 -10 97.09 41.81
 -3 7 15 -21.42 48.71
 -3 7 14 187.77 62.09
 -3 7 14 192.77 67.74
 3 -7 -14 96.96 50.01
 3 -7 -14 261.6 72.11
 3 -7 -13 -30.61 46.16
 -3 7 13 37.55 44.12
 3 -7 -13 -5.73 44.07
 3 -7 -13 34.26 54.95
 -3 7 13 0.71 41.17
 -3 7 13 18.18 38.93
 -3 7 12 -25.19 45.94
 -3 7 12 -35.74 38.05
 3 -7 -12 9.87 45.15
 3 -7 -12 21.26 46.9
 -3 7 12 -113.16 54.46
 3 -7 -12 20.83 46.09
 3 -7 -11 -28.07 40.79
 3 -7 -11 60.26 42.74
 -3 7 11 -89.47 51.45
 -3 7 11 -36.06 40.87
 -3 7 11 81.88 41.06
 -3 7 10 -3.55 33.99
 3 -7 -10 88.57 47.7
 3 -7 -10 85.96 41.11
 -3 7 10 93.24 36.87
 3 7 5 398.26 56.96
 -3 -7 -5 389.58 58.85
 3 7 5 398.31 51.74
 -3 -7 -5 371.84 58.48
 -3 -7 -5 302.28 55.07
 3 7 5 382.78 56.19
 3 7 6 994.26 87.25
 3 7 6 928.1 75.71
 -3 -7 -6 1016.62 94.38
 -3 -7 -6 867.29 84.78
 3 7 6 931.4 87.24
 3 7 6 1034.18 93.26
 -3 -7 -6 945.79 85.14
 3 7 7 55.94 32.25
 3 7 7 50.77 34.25
 3 7 7 136.36 47.61
 -3 -7 -7 64.01 31.47
 -3 -7 -7 24.8 32.71
 3 7 7 111.99 37.82
 -3 -7 -7 45.16 32.47
 -3 -7 -7 0.25 35.06
 -3 -7 -8 144.09 42.05
 3 7 8 217.4 50.79
 -3 -7 -8 187.35 45.42
 3 7 8 269.93 59.8
 3 7 8 254.39 55.71
 3 7 8 276.03 50.53
 -3 -7 -8 267.54 54.14
 -3 -7 -8 266.84 55.34
 3 7 9 21.54 31.57
 -3 -7 -9 -17.88 31.83
 3 7 9 61.32 38.4
 -3 -7 -9 25.66 36.35
 3 7 9 34.84 42.25
 -3 -7 -9 34.79 36.7
 3 7 9 39.7 36.59
 -3 -7 -9 -28.46 30.7
 -3 -7 -10 44.49 43.12
 -3 -7 -10 -40.36 39.92
 -3 -7 -10 4.23 42.96
 -3 -7 -10 -47.52 41.3
 3 7 10 -23.52 37.37
 3 7 10 -26.04 39.77
 3 7 10 -18.31 33.42
 3 7 10 58.84 38.27
 3 7 11 5.51 40.86
 3 7 11 -48.75 47.49
 -3 -7 -11 -34.21 40.84
 -3 -7 -11 -7.93 40.65
 -3 -7 -11 21.68 44.02
 3 7 11 -42.64 38.81
 3 7 12 450.6 83.17
 -3 -7 -12 428.91 74.26
 -3 -7 -12 483.02 72.15
 -3 -7 -12 329.13 69.12
 3 7 12 471.9 82.52
 -3 -9 -10 35.7 47.96
 3 9 10 31.69 44.55
 -3 -9 -10 -6.78 51.5
 3 9 10 43.44 42.32
 3 9 11 65.93 49.05
 3 9 11 45.36 45.95
 -3 -9 -11 141.55 55.39
 -3 -9 -11 119.4 53.88
 -3 -9 -12 -8.62 49.77
 3 9 12 31.29 52.75
 -4 0 7 -14.41 12.84
 -4 0 7 -11.32 11.81
 4 0 -7 31.4 21.24
 -4 0 7 -8.13 16.72
 -4 0 7 5.99 16.74
 4 0 -7 -10.17 13.27
 4 0 -6 41.5 22.69
 -4 0 6 22.76 20.23
 -4 0 6 25.49 12.34
 -4 0 6 41.26 14.13
 4 0 -6 28.23 12.1
 -4 0 6 25.73 16.12
 4 0 -6 14.43 13.65
 -4 0 6 40.73 17.61
 -4 0 6 42.2 20.29
 -4 0 5 9.87 12.95
 -4 0 5 -1.34 11.63
 -4 0 5 9.52 15.38
 -4 0 5 -2.07 8.89
 4 0 -5 -17.53 14.46
 -4 0 5 -10.43 13.93
 4 0 -5 -12.06 13.7
 4 0 -4 727.03 46.75
 4 0 -4 763.32 40.76
 -4 0 4 798.59 47.76
 -4 0 4 737.13 40.93
 -4 0 4 732.31 45.42
 -4 0 4 802.43 47.87
 4 0 -4 715.59 38.24
 -4 0 3 10.26 9.75
 -4 0 3 -4 9.3
 -4 0 3 13.67 10.3
 4 0 -3 -0.11 6.96
 -4 0 2 1322.05 52.5
 -4 0 2 1337.49 50.82
 4 0 -2 1367.53 54.45
 -4 0 2 1286.49 53.3
 4 0 -2 1374.47 52.17
 -4 0 1 20.13 10.84
 4 0 -1 5.9 8.71
 4 0 -1 7.39 7.29
 -4 0 1 -4.03 7.01
 4 -2 -11 126.45 40.18
 -4 2 10 958.12 73.16
 4 -2 -10 924.89 80.44
 -4 2 10 911.95 80.53
 -4 2 10 1002.25 83.57
 -4 2 9 274.19 38.9
 -4 2 9 261.24 44.53
 4 -2 -9 240.83 43.65
 4 -2 -9 281.14 39.46
 -4 2 9 226.39 41.5
 -4 2 8 1308.84 75.58
 4 -2 -8 1261.09 72.48
 -4 2 8 1303.71 84.13
 4 -2 -8 1195.09 72.26
 4 -2 -8 1461.55 76.89
 -4 2 8 1325.95 84.85
 -4 2 8 1412.86 71.55
 -4 2 8 1296.83 71.69
 4 -2 -8 1329.76 84.09
 -4 2 8 1326.7 75.47
 -4 2 7 351.18 35.47
 4 -2 -7 426.44 39.84
 4 -2 -7 409.54 38.42
 -4 2 7 417.15 37.98
 -4 2 7 386.97 44.08
 4 -2 -7 408.67 43.3
 -4 2 7 413.54 47.28
 4 -2 -7 380.94 37.52
 4 -2 -7 427.04 38.64
 -4 2 7 360.61 37.38
 -4 2 7 428.75 40.1
 4 -2 -7 461.25 47.51
 4 -2 -6 -11.84 19.47
 4 -2 -6 5.74 14.55
 -4 2 6 -5.55 18.07
 -4 2 6 -5 14.04
 -4 2 6 57.63 23.17
 -4 2 6 -4.68 14.71
 4 -2 -6 11.75 16.79
 -4 2 6 13.78 15.02
 -4 2 6 14.01 17.09
 4 -2 -6 -3.76 16.51
 4 -2 -6 17.43 13.75
 -4 2 5 202.08 23.78
 -4 2 5 204.52 24.21
 -4 2 5 223.75 31.59
 4 -2 -5 206.47 25.81
 4 -2 -5 203.88 24.8
 -4 2 5 218.63 30.58
 -4 2 5 193.32 25.49
 -4 2 5 199.42 25.84
 4 -2 -5 201.13 24.51
 4 -2 -5 209.97 30.11
 4 -2 -5 238.37 31.49
 -4 2 4 9889.17 161.78
 4 -2 -4 9797.98 182.79
 -4 2 4 9769.35 178.28
 -4 2 4 9800.28 171.08
 4 -2 -4 9736.27 154.23
 -4 2 4 9867.17 148.06
 -4 2 4 9535.78 153.9
 4 -2 -4 9783.45 164.48
 4 -2 -4 9999 175.19
 4 -2 -3 928.13 54.99
 -4 -2 3 870.73 52.83
 -4 -2 3 849.24 52.54
 -4 2 3 791.8 47.18
 -4 2 3 912 50.11
 4 2 -3 849.88 53.48
 -4 -2 3 919.48 52.47
 4 2 -2 4818.58 116.56
 -4 -2 2 4930.35 111.19
 -4 -2 2 4883.92 118.61
 -4 -2 2 4858.71 103.56
 -4 -2 2 4928.51 115.4
 4 2 -2 4970.77 119.77
 -4 -2 1 1256.14 57.94
 -4 -2 1 1287.73 52.45
 -4 -2 1 1180.66 53.09
 -4 -2 1 1268.35 53.68
 4 2 -1 1230.85 53.54
 4 2 -1 1099.11 54.74
 4 2 -1 1252.72 55.3
 4 2 0 3965.93 97.79
 4 2 0 3823.99 78.67
 4 2 0 3837.01 100.88
 -4 -2 0 3764.58 77.65
 -4 -2 0 3871.25 99.13
 -4 -2 0 4110.57 87.07
 -4 -2 0 3943.06 100.58
 -4 -2 0 3824.5 86.91
 4 2 1 1604.3 65.03
 -4 -2 -1 1629.17 65.45
 4 2 1 1505.06 54.88
 -4 -2 -1 1545.22 54.77
 -4 -2 -1 1541.57 63.16
 4 2 1 1621.94 51.59
 4 2 1 1560.05 55.71
 4 2 2 185 25.31
 4 2 2 215.91 28.72
 -4 -2 -2 229.08 19.73
 -4 -2 -2 200.11 25.12
 4 2 2 216.05 26.1
 -4 -2 -2 231.75 25.63
 -4 -2 -2 224.08 27.13
 -4 -2 -2 229.24 27.82
 -4 -2 -3 1914.28 75.83
 4 2 3 1933.65 76.83
 -4 -2 -3 1866.3 73.08
 -4 -2 -3 1791.9 59.57
 -4 -2 -3 1877.19 79.05
 -4 -2 -3 1874.75 74.21
 4 2 3 1905.12 78.8
 4 2 3 1786.06 75.35
 4 2 4 421.34 39.58
 4 2 4 454.41 41.27
 -4 -2 -4 493.8 43.45
 -4 -2 -4 393.22 38.24
 -4 -2 -4 460.86 44.06
 4 -4 -13 59.53 44.55
 4 -4 -13 6.6 42.73
 -4 4 13 41.37 36.75
 4 -4 -12 623.51 75.34
 -4 4 12 567.4 76.83
 4 -4 -12 670.86 83.36
 -4 4 12 612.23 75.27
 -4 4 12 547.53 72.04
 -4 4 11 -27.45 47.95
 4 -4 -11 37.17 74.23
 4 -4 -11 -4.31 50.95
 -4 4 11 -8.62 41.47
 4 -4 -11 27.97 35.3
 -4 4 11 45.4 40.69
 4 -4 -10 720.33 71.71
 4 -4 -10 605.37 69.84
 -4 4 10 604.8 70.35
 -4 4 10 754.92 72.71
 4 -4 -10 585.07 65.78
 -4 4 10 659.85 68.79
 4 -4 -10 560.25 67.03
 -4 4 10 780.16 73.3
 4 -4 -9 278.18 42.68
 4 -4 -9 309.21 51.71
 -4 4 9 338.74 50.79
 4 -4 -9 267.87 47.75
 -4 4 9 307.73 47.53
 -4 4 9 282.24 50.59
 -4 4 9 366.08 49.74
 4 -4 -9 292.01 44.27
 -4 4 8 552.98 57.55
 4 -4 -8 537.13 58.35
 -4 4 8 565.91 56.18
 -4 4 8 579.43 59.91
 4 -4 -8 494.6 58.59
 4 -4 -8 552.84 57.81
 -4 4 8 577.74 62.09
 4 -4 -8 546.11 56.43
 -4 4 7 400.3 47.43
 4 -4 -7 451.36 50.39
 4 -4 -7 435.59 50.39
 -4 4 7 400.71 48.06
 -4 4 7 366.13 48.13
 -4 4 7 444.31 48.27
 4 -4 -7 423.92 51.06
 4 -4 -7 418.6 47.51
 -4 4 6 131.31 29.56
 4 -4 -6 162.01 34.92
 -4 4 6 120.37 29.18
 -4 4 6 126.35 21.97
 4 -4 -6 60.44 25.41
 -4 4 6 122.84 30.65
 4 -4 -6 134.76 32.17
 -4 -4 0 5810.79 153.19
 -4 -4 0 5688.38 136.28
 4 4 0 5676.76 126.51
 -4 -4 0 5334.91 147.11
 4 4 0 5450.46 148.33
 4 4 0 5619.65 145.51
 -4 -4 -1 107.8 23.16
 4 4 1 133.54 26.28
 4 4 1 107.83 22.35
 4 4 1 112.91 23.11
 4 4 1 136.72 23.54
 -4 -4 -1 146.68 26.19
 -4 -4 -1 131.56 24.36
 -4 -4 -1 137.41 19.31
 -4 -4 -1 118.57 28.51
 4 4 2 1086.92 69.01
 4 4 2 983.13 64.12
 4 4 2 1064.78 62.33
 -4 -4 -2 1090.03 63.76
 4 4 2 1022.69 47.75
 -4 -4 -2 1020.94 63.1
 -4 -4 -2 1004.2 62.93
 4 4 2 1140.32 63.48
 -4 -4 -2 1060.66 69.1
 4 4 3 342.69 41.44
 4 4 3 291.18 36.78
 -4 -4 -3 282.67 34.79
 4 4 3 265.82 34.57
 4 4 3 271.67 36.65
 -4 -4 -3 306.29 30.49
 4 4 3 283.35 29.4
 -4 -4 -3 289.85 37.1
 -4 -4 -3 282.28 40.17
 -4 -4 -3 282.43 36.16
 4 4 4 -49.19 24.68
 4 4 4 -10.3 21.76
 -4 -4 -4 2.59 17.87
 4 4 4 -4.43 24.06
 4 4 4 34.87 21.58
 -4 -4 -4 26.89 20.56
 -4 -4 -4 45.67 30.91
 -4 -4 -4 -66.67 20.45
 4 4 4 29.66 14.12
 4 4 5 425.35 41.55
 4 4 5 330.77 43.32
 -4 -4 -5 373.64 38.18
 -4 -4 -5 384.91 38.64
 4 4 5 344.94 44.35
 4 4 5 402.73 49.26
 4 4 5 351.87 38.54
 -4 -4 -5 409.69 47.79
 -4 -4 -5 386.99 46.6
 -4 -4 -5 386.29 46.48
 -4 -4 -6 4130.17 148.41
 4 4 6 4331.77 153.23
 -4 -4 -6 4373.95 152.12
 4 4 6 4270.92 153.94
 4 4 6 4117.98 135.21
 -4 -4 -6 4629.13 156.43
 -4 -4 -6 4269.63 132.26
 4 4 6 4363.45 155.07
 -4 -4 -7 12.99 21
 4 4 7 6.97 22.81
 4 4 7 23.84 28.74
 4 4 7 19.63 22.1
 -4 -4 -7 -6.82 28.73
 -4 -4 -7 13.61 22.6
 4 4 7 -3.71 23.81
 -4 -4 -7 32.22 24.28
 4 4 8 1380.19 98.63
 -4 -4 -8 1457.72 88.16
 4 4 8 1526.2 99.33
 -4 -4 -8 1454.84 99.14
 4 4 8 1385.06 97.13
 -4 -4 -8 1493.68 101.96
 -4 6 15 23.48 44.37
 4 -6 -14 188.32 68.46
 -4 6 14 38.12 44.97
 -4 6 13 -21.71 42.3
 -4 6 13 86.87 53.34
 4 -6 -13 2.2 42.47
 4 -6 -13 0.54 44.09
 4 -6 -12 233.25 56.44
 -4 6 12 91.78 40.21
 4 -6 -12 143.86 45.12
 -4 6 12 252.66 58.3
 4 -6 -11 -26.66 37.14
 -4 6 11 -42.09 46.38
 4 -6 -11 96.84 43.86
 4 -6 -11 49.55 43.3
 4 -6 -11 129.65 49
 -4 6 11 -16.27 40.34
 -4 6 11 -60.5 54.04
 -4 6 11 -15.82 38.71
 -4 6 10 283.66 51.56
 4 -6 -10 370.02 63.94
 -4 6 10 331.2 53.82
 -4 6 10 222.26 52.61
 -4 6 10 256.64 49.91
 4 -6 -10 209.33 53.04
 -4 6 9 40.69 30.72
 -4 6 9 10.79 27.58
 4 -6 -9 11.97 32.65
 -4 6 9 29.1 31.21
 4 -6 -9 -40.3 32.75
 4 6 3 578.99 61.09
 4 6 3 580.71 56.88
 -4 -6 -3 542.1 57.3
 -4 -6 -3 709.32 67.71
 4 6 3 568.76 61.46
 4 6 3 660.7 52.21
 -4 -6 -3 583.47 62.52
 -4 -6 -3 649.33 66.75
 4 6 4 63 31.59
 -4 -6 -4 103.59 28.62
 -4 -6 -4 118.65 31.51
 4 6 4 107.14 31.44
 4 6 4 96.55 25.33
 -4 -6 -4 109.69 35.84
 4 6 4 106.93 34.41
 -4 -6 -4 158.46 40.16
 4 6 5 192.31 42.33
 -4 -6 -5 93.29 31.73
 4 6 5 171.8 38.25
 4 6 5 213.84 43.05
 -4 -6 -5 174.46 34.43
 4 6 5 112.7 26.98
 -4 -6 -5 119 35.65
 -4 -6 -5 153.04 40.08
 -4 -6 -6 546.69 66.34
 4 6 6 517.64 65.43
 -4 -6 -6 397.2 50.07
 4 6 6 449.19 59.68
 4 6 6 469.52 50.41
 -4 -6 -6 448.61 57.82
 4 6 6 409.09 55.3
 -4 -6 -6 475.58 59.64
 -4 -6 -7 21.74 30.95
 -4 -6 -7 28.22 28.21
 4 6 7 -46.78 34.34
 4 6 7 -6.49 31.14
 -4 -6 -7 73.14 37.3
 -4 -6 -7 10.04 32.43
 4 6 7 37.27 29.77
 4 6 7 12.36 23.23
 4 6 8 398.95 54.12
 4 6 8 334.93 56.87
 4 6 8 387.19 62.69
 -4 -6 -8 475.38 68.97
 -4 -6 -8 475.33 66.14
 4 6 8 430.14 63.15
 -4 -6 -8 413.35 56.27
 -4 -6 -8 394.36 57.45
 4 6 9 -20 34.63
 -4 -6 -9 7.55 31.19
 4 6 9 0.02 32.18
 4 6 9 18.83 34.43
 -4 -6 -9 -6.68 28.81
 -4 -6 -9 -19.02 33.15
 4 6 9 39.68 26.77
 -4 -6 -9 44.3 38.99
 4 6 10 540.12 77.14
 -4 -6 -10 505.84 69.11
 -4 -6 -10 420.1 63.61
 4 6 10 496.23 75.55
 -4 -6 -10 400.9 69.85
 4 6 10 505.38 71.92
 -4 -6 -11 61.96 39.36
 -4 -6 -11 37.25 43.26
 4 6 11 65.42 39.94
 4 6 11 81.9 41.25
 -4 -8 -6 165.2 51.75
 4 8 6 131.48 45.22
 4 8 6 56.02 39.38
 -4 -8 -6 116.05 42.51
 -4 -8 -7 161.87 54.32
 4 8 7 96.88 42.09
 4 8 7 124.95 48.4
 4 8 7 148.65 55.19
 -4 -8 -7 179.21 45.47
 -4 -8 -7 147.33 50.32
 -4 -8 -8 147.95 52.18
 4 8 8 187.17 51.45
 4 8 8 250.08 58.81
 4 8 8 130.44 48.77
 -4 -8 -8 208.79 55.34
 -4 -8 -8 134.4 49.28
 -4 -8 -9 3.6 37.04
 4 8 9 12.44 39.74
 -4 -8 -9 76.78 41.26
 4 8 9 112.26 45.42
 -4 -8 -9 -14.8 39.42
 4 8 9 18.47 40.99
 4 8 10 202.77 55.33
 -4 -8 -10 352.35 69.75
 -4 -8 -10 362.67 75.82
 -4 -8 -10 460.39 80.91
 4 8 10 249.73 63.01
 4 8 10 216.15 65.02
 4 8 11 65.55 54.09
 4 8 11 -25.14 41.78
 -4 -8 -11 -48.4 42.9
 -4 -8 -11 -46.07 49.94
 4 8 12 130.59 59.93
 -4 -8 -12 120.79 55.96
 -4 -8 -12 43.53 45.68
 -5 1 10 331.77 42.39
 5 -1 -10 314.66 48.73
 -5 1 10 351.5 52.36
 -5 1 9 192.03 37.56
 -5 1 9 247.36 48.95
 5 -1 -9 239.13 44.48
 -5 1 9 200.17 41.87
 5 -1 -8 2937.66 115.92
 -5 1 8 3026.22 115.17
 -5 1 8 3142.29 127.82
 5 -1 -8 3146.7 121.02
 -5 1 8 3125.01 122.44
 -5 1 8 3119.43 113.87
 5 -1 -7 787.03 63.81
 -5 1 7 849.57 60.89
 5 -1 -7 916.16 67.62
 -5 1 7 965.53 65.17
 -5 1 7 942.83 69.32
 -5 1 7 761.64 63.69
 5 -1 -7 833.34 51.07
 -5 1 7 760.53 48.25
 -5 1 6 1746.76 79.64
 -5 1 6 1650.36 62.19
 5 -1 -6 1686.77 62.7
 5 -1 -6 1602.68 56.03
 -5 -1 6 1641.52 84.25
 5 -1 -6 1825.86 80
 -5 -1 6 1703.69 75.01
 5 1 -6 1681.88 72.47
 -5 1 6 1730.37 84.89
 -5 -1 6 1706.71 83.22
 -5 -1 6 1667.55 85.28
 -5 1 6 1827.38 80.7
 5 -1 -6 1779.78 63.13
 5 -1 -6 1852.78 87.87
 5 -1 -6 1669.24 80.15
 -5 1 6 1697.47 77.64
 5 1 -6 1508.21 82.97
 -5 1 6 1657.3 62.7
 5 -1 -5 89.79 27.17
 -5 1 5 33.62 14.82
 5 -1 -5 46.83 24.94
 5 -1 -5 88.45 17.73
 5 -1 -5 52.14 15.73
 -5 1 5 92.77 26.04
 5 -1 -5 77.49 19.28
 -5 -1 5 56.61 24.93
 -5 -1 5 22.74 19.27
 -5 1 5 73.06 25.5
 -5 -1 5 60.13 24.5
 5 1 -5 11.4 13.26
 -5 1 5 81.84 25.85
 -5 1 5 65.91 22.62
 5 1 -5 24.65 22.07
 -5 -1 5 30.83 20.21
 -5 1 4 962.32 55.3
 -5 1 4 933.58 51.92
 5 -1 -4 962.95 51.73
 5 1 -4 922.66 52.38
 -5 -1 4 926.14 58.01
 -5 -1 4 1005.68 54.78
 5 1 -4 968.57 42.68
 -5 1 4 888.09 54.33
 -5 -1 4 976.22 54.48
 -5 1 4 926.65 49.63
 5 -1 -4 975.31 54.36
 -5 -1 4 947.78 55.34
 5 1 -4 905.65 57.85
 5 -1 -4 980.1 57.64
 -5 1 3 213.81 28.98
 5 -1 -3 117.06 29.86
 -5 1 3 126.83 31.28
 5 -1 -3 144.66 34.31
 5 1 -2 424.25 27.92
 5 1 -2 451.37 31.8
 -5 -1 2 447.6 30.1
 -5 -1 2 444.5 36.66
 -5 -1 2 409.7 32.67
 -5 -1 2 429.61 34.91
 5 1 -1 17.66 14.38
 5 1 -1 43.3 15.16
 -5 -1 1 31.9 16.04
 -5 -1 1 39.96 17.91
 -5 -1 1 59.96 17.49
 5 1 -1 89.81 21.53
 5 1 0 3321.61 89.63
 -5 -1 0 3233.47 87.01
 -5 -1 0 3224.16 94.68
 5 1 0 3307.43 87.54
 -5 -1 0 3334.41 86.22
 -5 -1 0 3174.4 87.73
 5 -3 -12 19.11 32.78
 -5 3 12 31.61 30.41
 5 -3 -12 99.35 46.37
 -5 3 12 42.58 35.6
 -5 3 11 93.79 39.26
 5 -3 -11 92.07 42.08
 5 -3 -11 133.46 41.9
 -5 3 11 109.26 40.21
 5 -3 -10 1006.75 87
 -5 3 10 978.21 85.34
 -5 3 10 1036.26 87.4
 5 -3 -10 984.25 84.66
 5 -3 -9 299.25 49.01
 5 -3 -9 295.4 41.8
 -5 3 9 304.31 45.76
 5 -3 -9 324.37 50.64
 -5 3 9 292.06 49.09
 -5 3 9 290.54 49.99
 -5 3 8 2053.91 97.85
 -5 3 8 1986.66 88.81
 5 -3 -8 2147.95 110.43
 5 -3 -8 1927.79 105.92
 -5 3 8 2070.41 95.55
 -5 3 8 2092.18 108.02
 5 -3 -8 2241.99 99.35
 -5 3 8 1955.78 106.42
 5 -3 -8 1909.56 91.5
 5 -3 -8 2056.8 91.28
 -5 3 7 6.57 23.62
 5 -3 -7 24.88 20.08
 5 -3 -7 5.63 29.99
 -5 3 7 19.58 25.54
 5 -3 -7 24.55 18.94
 -5 3 7 49.28 28.03
 5 -3 -7 74.5 34.28
 -5 3 7 18.84 16.5
 -5 3 7 25.22 24.35
 -5 3 7 8.19 19.69
 5 -3 -7 36.06 22.4
 5 -3 -6 4503.77 147.6
 -5 3 6 4587.06 144.38
 -5 3 6 4526.68 142.9
 5 -3 -6 4430.88 128.58
 -5 3 6 4787.58 128.8
 -5 3 6 4539.16 123.59
 5 -3 -6 4589.36 146.12
 5 -3 -5 868.92 66.6
 5 -3 -5 1056.75 72.05
 -5 3 5 1067.1 67.14
 -5 3 5 1014.29 65.58
 5 -3 -5 924.8 58.16
 -5 3 5 1054.73 57.98
 -5 3 5 1056.3 58.73
 -5 -3 2 101.46 22.38
 5 3 -2 112.6 25.49
 -5 -3 2 120.1 25.1
 5 3 -2 86.92 20.91
 -5 -3 2 49.14 15.49
 -5 -3 2 106.29 24.4
 5 3 -1 172.57 27.07
 5 3 -1 205.2 28.58
 -5 -3 1 173.69 27.11
 5 3 -1 184.74 29.68
 -5 -3 1 208.85 30.92
 -5 -3 1 206.37 27.98
 -5 -3 1 236.07 27.45
 5 3 -1 179.24 20.42
 5 3 0 7104.79 159.75
 5 3 0 7053.65 130.65
 5 3 0 6921.03 155.33
 -5 -3 0 6951.77 136.77
 -5 -3 0 6888.7 157.38
 5 3 0 6865.36 122.33
 -5 -3 0 7334.65 134.01
 -5 -3 0 7022.22 128.33
 5 3 0 7350.19 142.29
 -5 -3 0 7036.28 155.95
 -5 -3 0 6892.47 131.17
 5 3 1 2758.22 99.69
 5 3 1 2740.75 87.62
 5 3 1 2736.05 81.3
 5 3 1 2900.35 99.81
 -5 -3 -1 2607.49 95.12
 -5 -3 -1 2622.85 84.21
 -5 -3 -1 2712 85.17
 -5 -3 -1 2695.89 75.83
 -5 -3 -1 2704.64 98.4
 5 3 1 2547.91 84.04
 -5 -3 -1 2657.47 79.13
 5 3 2 5142.84 141.41
 -5 -3 -2 5263.67 97.29
 5 3 2 5445.78 129.04
 -5 -3 -2 5442.36 142.94
 -5 -3 -2 5203.87 91.88
 -5 -3 -2 5224.69 136.16
 -5 -3 -2 5436.14 128.54
 -5 -3 -2 5312.44 128.64
 -5 -3 -2 5158.63 105.16
 5 3 2 5063.55 124.27
 5 3 2 5227.93 102.97
 5 3 3 550.64 50.67
 -5 -3 -3 662.62 51.41
 5 3 3 594.81 50.78
 -5 -3 -3 639.69 38.24
 -5 -3 -3 618.76 55.24
 -5 -3 -3 658.87 50.9
 -5 -3 -3 554.28 47.75
 5 3 3 660.12 55.46
 5 3 4 3971.58 136.52
 -5 -3 -4 3968.85 132.45
 -5 -3 -4 3879.09 121.05
 -5 -3 -4 3792.42 100.31
 -5 -3 -4 3477.87 119.04
 -5 -3 -4 4085.22 128.33
 5 3 4 3700.79 126.62
 5 3 4 3807.27 124.89
 5 3 5 410.43 49.04
 -5 -3 -5 515.34 52.7
 5 3 5 429.19 49.98
 -5 -3 -5 490.12 41.95
 -5 -3 -5 530.88 51.9
 -5 -3 -5 556.66 54.21
 5 3 5 518.98 53.23
 5 -5 -14 25.43 53.42
 5 -5 -14 4.27 40.26
 -5 5 14 49.07 39.3
 -5 5 14 50.25 49.67
 5 -5 -13 -10.7 38.41
 -5 5 13 17.48 33.2
 5 -5 -13 -47.84 40.77
 -5 5 13 14.33 39
 5 -5 -12 -1.29 38
 -5 5 12 28.86 33.37
 -5 5 12 -10.14 37.45
 5 -5 -12 -38.15 42.77
 5 -5 -11 89.02 44.19
 5 -5 -11 138.19 39.78
 -5 5 11 98.82 39.5
 5 -5 -11 108.52 46.76
 -5 5 11 55.59 30.02
 -5 5 11 127.15 43.21
 5 -5 -10 100.89 35.09
 5 -5 -10 8.88 29.24
 5 -5 -10 -2.4 33.76
 -5 5 10 76.61 37.93
 -5 5 10 34.86 30.93
 -5 5 10 76.44 36.4
 5 -5 -9 65.01 33.02
 -5 5 9 55.44 27.86
 -5 5 9 161.5 39.18
 -5 5 9 59.55 33.56
 5 -5 -9 52.57 30.59
 5 -5 -9 50.82 30.04
 -5 5 8 761.65 68.06
 5 -5 -8 744.79 75.98
 -5 5 8 773.82 69.2
 -5 5 8 839.45 77.88
 5 -5 -8 801.5 74.87
 -5 -5 -1 297.39 39.54
 5 5 1 282.84 35.63
 5 5 1 284.58 45.91
 5 5 1 214.85 34.7
 -5 -5 -1 281.5 40.82
 -5 -5 -1 273.34 31.81
 -5 -5 -1 315.36 44.11
 5 5 2 1000.9 69.63
 5 5 2 1162.9 80.44
 5 5 2 995.26 72.32
 -5 -5 -2 1131.59 75.84
 5 5 2 1112.69 53.83
 -5 -5 -2 1146.28 74.98
 -5 -5 -2 1061.03 71.56
 5 5 2 1053.37 69.34
 -5 -5 -2 1106.61 79.38
 -5 -5 -3 256.35 41.03
 5 5 3 295.85 43.45
 5 5 3 254.71 38.18
 5 5 3 242.44 37.86
 5 5 3 245 39.37
 5 5 3 220.86 28.14
 -5 -5 -3 232.58 35.81
 -5 -5 -3 213.75 35.86
 -5 -5 -3 223.76 37.68
 5 5 4 2757.05 127.15
 5 5 4 2738.56 122.3
 -5 -5 -4 2731.53 111.53
 -5 -5 -4 2585.68 96.88
 5 5 4 2799.15 100.07
 -5 -5 -4 2726.85 120.67
 -5 -5 -4 2745.63 120.47
 -5 -5 -4 2743.94 125.86
 5 5 4 2804.66 114.71
 5 5 4 2746.13 120.56
 5 5 5 838.43 75.55
 5 5 5 824.58 64.19
 5 5 5 882.08 75.32
 -5 -5 -5 804.64 59.84
 -5 -5 -5 825.93 64.51
 5 5 5 796.74 58.16
 -5 -5 -5 799.12 69.46
 -5 -5 -5 751 69.44
 5 5 5 885.32 74.74
 -5 -5 -5 858.53 72.51
 5 5 6 1079.97 85.43
 5 5 6 1056.77 82.55
 -5 -5 -6 1078.11 71.52
 5 5 6 1055.83 71.57
 -5 -5 -6 1097.93 84.54
 -5 -5 -6 1070.3 83.41
 -5 -5 -6 1000.5 79.38
 5 5 6 841.08 75.21
 -5 -5 -7 7.26 25.76
 5 5 7 8.2 28.15
 -5 -5 -7 36.57 28.25
 5 5 7 7.05 26.46
 5 5 7 11.04 21.62
 -5 -5 -7 -5.02 25.99
 -5 -5 -7 -14.95 27.05
 5 5 7 18.02 32.42
 5 5 8 2 31.98
 -5 -5 -8 -21.25 26.63
 -5 -5 -8 -27.23 28.28
 5 5 8 5.21 27.55
 5 5 8 -31.14 37.48
 -5 -5 -8 41.75 30.6
 -5 -5 -8 23.08 31.36
 -5 -5 -9 -34.9 39.18
 5 5 9 -2.37 32.26
 5 5 9 30.23 34.99
 5 5 9 12.5 33.58
 -5 -5 -9 111.95 36.28
 -5 -5 -9 69.48 36.36
 -5 7 14 76.95 51.97
 5 -7 -13 67.12 56.95
 -5 7 13 125.7 48.41
 -5 7 12 36.62 41.2
 5 7 4 938.48 85.61
 -5 -7 -4 953.36 78.57
 -5 -7 -4 896.35 86.74
 -5 -7 -4 969.74 84.69
 5 7 4 799.13 78.01
 -5 -7 -4 914.76 89.39
 5 7 5 198.54 54.47
 5 7 5 7.26 31.68
 -5 -7 -5 125.16 69.21
 -5 -7 -6 211.27 48.26
 5 7 6 215.05 47.85
 5 7 6 315.08 56.8
 5 7 6 188.09 46.84
 -5 -7 -6 218.07 50.34
 -5 -7 -6 229.63 51.71
 -5 -7 -7 27.64 32.3
 5 7 7 -1.51 32.79
 5 7 7 15.29 34.09
 5 7 7 -10.31 35.63
 -5 -7 -7 118.27 45.87
 -5 -7 -7 47.63 33.07
 5 7 8 7.75 34.08
 5 7 8 4.08 34.15
 -5 -7 -8 -11.61 33.86
 -5 -7 -8 65.85 38.23
 -5 -7 -8 27.49 40.1
 -5 -7 -9 182.34 48.86
 5 7 9 154.91 51.25
 5 7 9 158.68 55.16
 -5 -7 -9 145.54 49.96
 5 7 9 160.75 54.82
 -5 -7 -9 146.38 42.29
 -5 -7 -10 -1.18 35.43
 5 7 10 -24.45 47.36
 5 7 10 -13.86 40.87
 -5 -7 -10 -1.58 38.48
 5 7 10 13.33 40.49
 -5 -7 -10 -39.36 38.22
 5 7 11 141.1 58.48
 -5 -7 -11 288.1 69.84
 5 7 11 202.11 63.92
 -5 -7 -11 273.18 65.04
 5 9 8 56.65 51.36
 -5 -9 -8 85.44 50.14
 -5 -9 -8 23.91 42.27
 5 9 8 -44.26 50.19
 -5 -9 -8 20.69 50.06
 5 9 9 34.93 47.2
 -5 -9 -9 -29.21 56.25
 5 9 9 89.58 56.35
 5 9 9 -19.65 41.59
 -5 -9 -9 -32.99 51.85
 -5 -9 -9 67.62 39.91
 -5 -9 -10 222.65 67.2
 -5 -9 -10 66.17 55.56
 5 9 10 177.39 61.93
 5 9 10 155.36 72.47
 5 9 10 187.02 62.36
 -5 -9 -10 44.66 51.96
 5 9 11 -21.41 57.57
 -5 -9 -11 36.58 43.5
 -5 -9 -12 232.45 76.86
 5 9 12 62.08 57.28
 6 0 -9 -7.93 22.57
 -6 0 9 -17.72 22.81
 -6 0 9 -2.43 24.85
 -6 0 8 140.94 37.82
 -6 0 8 94.19 31.23
 6 0 -8 107.41 29.11
 -6 0 8 89.25 30.94
 6 0 -8 68.18 27.08
 -6 0 7 -4.81 14.78
 6 0 -7 -5.5 23.08
 -6 0 7 10.02 23.35
 6 0 -7 2.83 18.18
 -6 0 7 31.61 20.24
 -6 0 7 -30.38 23.12
 -6 0 7 0.7 20.19
 -6 0 6 594.51 42.53
 6 0 -6 662.75 45.81
 -6 0 6 690.43 54.96
 -6 0 6 589.81 46.23
 -6 0 6 596.94 53.14
 -6 0 6 592.94 53.54
 6 0 -6 558.88 42.53
 6 0 -6 571.24 54.12
 -6 0 5 10.96 19.37
 6 0 -5 2.67 16.83
 6 0 -5 3.99 14.33
 -6 0 5 22.34 15.31
 -6 0 5 25.44 17.45
 6 0 -5 26.07 16.09
 -6 0 5 21.44 15.65
 -6 0 5 14.07 15.7
 6 0 -5 -16.49 21.51
 6 0 -4 1720.67 78.28
 -6 0 4 1760.72 79.48
 6 0 -4 1632.03 62.22
 -6 0 4 1721.16 69.28
 -6 0 4 1730.53 76.56
 6 0 -4 1653.97 69.02
 -6 0 4 1742.54 64.5
 -6 0 4 1747.43 78.15
 6 0 -4 1718.48 80.5
 6 0 -3 13.57 13.47
 -6 0 3 6.23 15.41
 6 0 -3 -1.05 8.83
 -6 0 3 -8.99 11.12
 -6 0 3 9 10.16
 6 0 -3 6.49 14.66
 -6 0 3 32.16 15.84
 -6 0 3 14.96 15.57
 6 0 -2 4560.41 117.74
 6 0 -2 4823.61 125.19
 -6 0 2 4849.83 120.18
 -6 0 2 4889.03 123.77
 -6 0 2 4927.04 113.49
 -6 0 2 5024.06 128.04
 6 0 -1 -9.42 12.01
 -6 0 1 -5.82 11.46
 -6 0 1 -8.2 12.26
 6 -2 -12 700.61 85.11
 6 -2 -12 655.08 79.99
 -6 2 12 614.12 78.62
 6 -2 -11 3.67 32.82
 6 -2 -11 56.02 34.55
 -6 2 11 18.09 29.99
 -6 2 11 13.46 28.22
 6 -2 -10 313.63 59.27
 -6 2 10 338.29 51.28
 6 -2 -10 311.71 52.79
 -6 2 10 359.8 57.71
 -6 2 10 380.6 61.85
 6 -2 -9 107.98 38.73
 6 -2 -9 46.07 26.56
 -6 2 9 71.17 27.91
 -6 2 9 46.13 27.77
 6 -2 -9 64.02 26.53
 -6 2 9 -26.74 28.79
 6 -2 -9 56.76 32.86
 -6 2 9 43.77 23.22
 6 -2 -8 321.35 42.84
 6 -2 -8 228.8 45.28
 6 -2 -8 253.17 42.95
 -6 2 8 246.91 39.64
 -6 2 8 295.92 42.25
 -6 2 8 231.51 42.25
 6 -2 -8 252.31 44.13
 -6 2 8 265.26 42.92
 6 -2 -7 14.6 17.54
 6 -2 -7 -3.86 22.19
 -6 2 7 5.14 19.26
 6 -2 -7 -15.39 20.2
 -6 2 7 -25.77 24.07
 -6 2 7 -3.12 18.32
 6 -2 -7 11.49 15.47
 -6 2 7 22.95 20.71
 6 -2 -6 464.55 46.73
 -6 2 6 429.81 43.78
 -6 2 6 371.77 33
 -6 2 6 451.16 48.74
 -6 2 6 400.19 45.27
 6 -2 -6 418.11 35.96
 -6 2 6 375.3 41.55
 6 -2 -6 473.37 47.19
 6 -2 -6 397.02 46.31
 6 -2 -5 87.47 28.16
 -6 -2 5 44.15 14.56
 -6 -2 5 75 24.46
 6 -2 -5 63.53 23.07
 -6 2 5 64.08 22.92
 6 2 -5 52.22 13.97
 -6 2 5 71.23 23.38
 -6 2 5 71.4 21.41
 -6 -2 5 46.91 21.36
 -6 -2 5 54.8 23.32
 6 -2 -5 69.46 18.11
 -6 2 5 68.08 19.89
 6 2 -5 73.95 25.69
 -6 2 5 57.35 14.82
 6 -2 -5 65.55 21.02
 6 -2 -4 382.28 45.41
 6 2 -4 319.31 37.98
 -6 -2 4 408.32 42.11
 6 2 -4 400.48 27.08
 -6 2 4 489.63 47.43
 -6 -2 4 392.46 38.36
 -6 2 4 417.16 38.54
 -6 2 4 399.74 39.33
 -6 -2 4 394.95 43.18
 -6 -2 4 434.03 34.12
 6 2 -4 431.7 47.62
 -6 -2 4 369.27 41.85
 6 2 -3 567.1 40.09
 6 2 -3 692.15 52.41
 -6 -2 3 593.71 48.51
 -6 -2 3 609.39 43.98
 -6 -2 3 643.67 47.96
 -6 -2 3 642.73 41.62
 -6 -2 3 674.58 52.5
 6 2 -3 572.51 48.35
 6 2 -2 2144.47 77.64
 6 2 -2 2131.28 89.67
 -6 -2 2 2140.93 90.72
 -6 -2 2 2062.09 68.97
 -6 -2 2 2189.14 83.78
 -6 -2 2 2093.23 75.33
 -6 -2 2 2032.5 86.35
 6 2 -2 2177.41 90.12
 -6 -2 1 648.39 43.82
 6 2 -1 521.99 39.49
 6 2 -1 667.23 36.16
 -6 -2 1 651.67 50.22
 -6 -2 1 723.2 46.09
 -6 -2 1 683.94 47.53
 6 2 0 2240.85 85.72
 6 2 0 2112.83 63.8
 -6 -2 0 2261.36 90.31
 6 2 0 2082.56 79.72
 -6 -2 0 2160.99 83.19
 -6 -2 0 2154.9 79.68
 -6 -2 0 2145.26 62.62
 -6 -2 0 2197.51 75.86
 6 2 0 2090.52 65.39
 6 2 1 155.98 22.69
 6 2 1 140.07 25.61
 -6 -2 -1 167.16 28.23
 6 2 1 129.89 20.12
 -6 -2 -1 166.26 21.51
 -6 -2 -1 159.99 26.84
 -6 -2 -1 187.63 22.64
 -6 -2 -1 174.28 25.44
 6 2 2 3502.72 117.14
 6 2 2 3242.59 98.67
 -6 -2 -2 3575.13 117.81
 -6 -2 -2 3362.84 115.35
 -6 -2 -2 3520.86 101.46
 -6 -2 -2 3453.35 91.88
 6 2 3 -2.95 17.45
 -6 4 14 582.27 83.77
 6 -4 -14 526.4 79.41
 6 -4 -14 505.63 83.09
 -6 4 14 486.73 76.59
 6 -4 -13 -110.26 49.34
 6 -4 -13 -71.2 42.86
 -6 4 13 36.64 42.21
 -6 4 13 41.04 35.03
 6 -4 -12 217.78 55.52
 6 -4 -12 190.45 54.25
 -6 4 12 247.97 57.34
 -6 4 12 159.36 51.06
 6 -4 -11 -5.78 39.55
 6 -4 -11 -10.2 40.5
 -6 4 11 23.51 37.55
 -6 4 11 -16.59 31.83
 6 -4 -10 5.16 37.06
 6 -4 -10 -8.25 33.92
 -6 4 10 -27.6 31.21
 -6 4 10 3.05 30.45
 6 -4 -9 -16.39 32.43
 6 -4 -9 1.42 28.15
 -6 4 9 66.55 42.1
 -6 4 9 -47.48 34.99
 6 -4 -8 1243.97 94.98
 6 -4 -8 1030.44 83.32
 -6 4 8 1207.81 88.98
 -6 4 8 1284.1 91.77
 6 -4 -8 1203.96 82.17
 -6 4 7 48.84 24.05
 6 -4 -7 -2.15 32.54
 -6 4 7 -7.44 23.37
 -6 4 7 5.9 22.63
 -6 4 7 36.46 23.04
 6 -4 -7 25.06 26.81
 6 -4 -7 14.08 20.57
 6 4 -2 3534.87 131.28
 -6 -4 2 3650.62 136.36
 -6 -4 2 3463.95 121.62
 -6 -4 2 3685.94 127.54
 -6 -4 1 0.49 17.13
 6 4 -1 25 14.05
 6 4 -1 27.27 23.23
 -6 -4 1 25.1 21.15
 6 4 -1 18.03 18.23
 -6 -4 1 33.27 21.86
 -6 -4 1 -5.1 15.39
 6 4 0 5492.67 157.71
 6 4 0 5613.5 160.26
 -6 -4 0 5403.89 131.97
 -6 -4 0 5676.4 161.77
 -6 -4 0 5175.42 135.82
 -6 -4 0 5456.64 131.25
 6 4 0 5175.1 126.39
 6 4 0 5464.98 136.12
 -6 -4 0 5450.6 156.46
 6 4 0 5225.88 137.09
 -6 -4 0 5434.71 135.26
 6 4 1 26.04 23.92
 6 4 1 5.14 22.27
 -6 -4 -1 36.8 16.49
 -6 -4 -1 1.89 20.53
 6 4 1 -7.37 14.51
 6 4 1 9.68 14.81
 6 4 1 14.03 16.28
 -6 -4 -1 13.47 13.54
 -6 -4 -1 7.13 14.71
 -6 -4 -1 31.23 19.35
 -6 -4 -1 19.93 18.39
 6 4 2 59.33 17.02
 6 4 2 -16.7 24.08
 -6 -4 -2 24.9 21.56
 -6 -4 -2 41.55 17.31
 6 4 2 71.53 24.99
 6 4 2 35.74 17.26
 6 4 2 69.78 24.12
 -6 -4 -2 48.76 16.3
 -6 -4 -2 26.49 21.31
 -6 -4 -2 23.59 18.41
 -6 -4 -2 55.85 21.1
 6 4 2 27.82 16.87
 -6 -4 -3 117.89 27.06
 6 4 3 113.5 33.34
 6 4 3 121.97 30.83
 -6 -4 -3 81.75 23.52
 6 4 3 73.3 24.73
 6 4 3 115.19 20.88
 6 4 3 81.93 22.49
 -6 -4 -3 121.95 31.67
 -6 -4 -3 102.4 25.7
 6 4 4 89.26 26.45
 -6 -4 -4 67.27 25.24
 -6 -4 -4 77.16 22.8
 6 4 4 136.9 36.25
 -6 -4 -4 78.48 26.32
 -6 -4 -4 95.88 21.4
 6 4 4 87.07 26.41
 -6 -4 -4 118.74 34.04
 6 4 5 59.11 28.71
 -6 -4 -5 37.51 21.5
 -6 -4 -5 21.71 18.76
 6 4 5 27.68 25.86
 -6 -4 -5 37.66 19.16
 -6 -4 -5 -14.48 23.59
 -6 -4 -5 0.63 21.58
 6 4 6 1682.12 102.46
 6 4 6 1743.06 106.75
 -6 -4 -6 1721.17 83.56
 -6 -4 -6 1737.3 102.32
 6 4 6 1831.6 104.96
 -6 -4 -6 1722.86 103.23
 -6 -4 -6 1810.65 105.54
 -6 -4 -7 108.65 36.96
 -6 6 15 62.77 44.54
 6 -6 -14 285.11 71.22
 -6 6 14 276.73 65.13
 6 -6 -14 213.4 64.99
 -6 6 14 206.77 50.46
 6 -6 -13 17.91 43.6
 6 -6 -13 -16 42.11
 -6 6 13 92.14 47.48
 -6 6 13 4.24 42.51
 6 -6 -12 358.06 68.29
 -6 6 12 399.24 67.75
 -6 6 12 326.22 66.19
 6 -6 -11 58.53 42.81
 -6 6 11 122.4 52.43
 -6 6 11 -32.05 40.04
 6 6 1 213.17 42.09
 -6 -6 -1 253.05 44.61
 6 6 1 216.93 39.84
 -6 -6 -1 246.15 40.99
 -6 -6 -1 209.97 43.96
 6 6 2 1107.51 87.3
 6 6 2 873.48 73.18
 -6 -6 -2 995.48 78.99
 -6 -6 -2 873.13 76.47
 -6 -6 -2 939.45 73.91
 6 6 2 828.81 71.44
 -6 -6 -2 976.06 83.95
 6 6 2 920.03 75
 -6 -6 -3 488.76 60.56
 6 6 3 451.59 58.72
 6 6 3 459.12 54.68
 6 6 3 481.98 59.23
 6 6 3 353.95 55.02
 -6 -6 -3 501.84 57.6
 -6 -6 -3 532.89 67.18
 -6 -6 -3 472.6 55.44
 6 6 4 631.52 66.6
 6 6 4 588.6 70.92
 6 6 4 619.87 62.04
 6 6 4 551.51 65.51
 -6 -6 -4 575.03 60.51
 -6 -6 -4 629.08 66.95
 -6 -6 -4 650.23 67.16
 -6 -6 -4 661.11 69.93
 -6 -6 -5 132.92 38.35
 6 6 5 73.08 39.15
 6 6 5 90.48 29.95
 -6 -6 -5 67.54 29.93
 6 6 5 154.98 43.7
 -6 -6 -5 80.51 34.81
 6 6 5 64.55 29.58
 -6 -6 -5 78.72 40.9
 6 6 6 638.52 73.51
 6 6 6 664.96 75.94
 6 6 6 607.1 69.93
 -6 -6 -6 608.17 66.74
 -6 -6 -6 614.16 69.75
 -6 -6 -6 671.12 72.55
 6 6 7 54.88 38.33
 -6 -6 -7 1.31 28.98
 6 6 7 -40.89 35.63
 6 6 7 -5.23 34.3
 -6 -6 -7 -34.19 34.66
 -6 -6 -7 6.94 32.54
 6 6 8 1351.53 108.51
 6 6 8 1295.81 111.52
 -6 -6 -8 1297.67 107.43
 -6 -6 -8 1304.85 105.5
 -6 -6 -8 1212.96 101.62
 6 6 8 1038.14 97.78
 6 6 9 -35.58 36.87
 6 6 9 -9.08 36.81
 -6 -6 -9 9.69 31.96
 6 6 9 12.27 33.98
 -6 -6 -9 -26.94 41.65
 -6 -6 -9 -19.87 30.47
 6 8 5 -15.22 34.13
 6 8 5 -38.71 35.27
 6 8 5 4.35 33.09
 -6 -8 -5 -38.59 45.75
 -6 -8 -5 24.71 36.16
 -6 -8 -6 191.94 53.85
 6 8 6 248.21 58.26
 6 8 6 158.37 51.05
 -6 -8 -6 140.01 39.69
 6 8 6 59.18 44.96
 -6 -8 -6 159.85 50.21
 -6 -8 -7 10.58 37.73
 6 8 7 67.02 49.26
 -6 -8 -7 32.38 38.71
 6 8 7 97.98 46.1
 6 8 7 2.16 39.01
 -6 -8 -7 85.93 45.24
 6 8 8 199.62 61.37
 6 8 8 353.72 68.35
 -6 -8 -8 330.75 65.75
 6 8 8 268.53 64.57
 -6 -8 -8 378.36 69.87
 -6 -8 -8 355.29 71.58
 6 8 9 79.48 50.79
 -6 -8 -9 48.35 43.68
 6 8 9 -59.27 52.2
 6 8 9 -41.33 53.77
 -6 -8 -9 -16.13 50.33
 -6 -8 -9 -2.69 40.6
 6 8 10 236.28 66.52
 -6 -8 -10 303.62 71.81
 6 8 10 304.33 72.18
 6 8 10 151.36 65.68
 -6 -8 -10 231.61 65.87
 -6 -8 -10 293.8 68.02
 6 8 11 -24.62 45.61
 6 8 11 -96.48 59.22
 6 8 11 -137.71 64.41
 -6 -8 -11 -26.99 55.61
 -6 -8 -11 73.62 61.04
 7 -1 -11 26.12 36.56
 -7 1 11 92.99 38.54
 -7 1 11 66.08 34.59
 7 -1 -10 1218.3 97.96
 -7 1 10 1167.17 93.83
 -7 1 10 1218.98 90.17
 -7 1 10 1115.5 83.26
 -7 1 10 1122.26 83.62
 7 -1 -10 1251.53 89.99
 7 -1 -10 1136.43 89.2
 7 -1 -9 120.75 43.92
 -7 1 9 193.24 43.64
 7 -1 -9 112.47 35.98
 -7 1 9 197.5 44.71
 -7 1 9 143.7 34.55
 -7 1 9 186.88 38.78
 7 -1 -9 143.74 42.36
 7 -1 -8 914.25 76.83
 -7 -1 8 982.47 77.66
 7 -1 -8 769.03 67.11
 7 -1 -8 941.75 72.98
 7 1 -8 1005.45 64.89
 -7 1 8 1049.33 76.9
 -7 -1 8 943.28 74.8
 -7 1 8 943.98 69.74
 -7 1 8 1008.79 74.39
 -7 -1 8 1058.79 78.63
 -7 1 8 1051.59 74.66
 7 1 -8 901.55 76.15
 7 -1 -8 987.79 77.81
 7 -1 -7 72.75 29.08
 7 -1 -7 59.96 30.67
 -7 1 7 10.13 23.5
 -7 1 7 38.24 27.9
 7 -1 -7 61.21 26.52
 -7 1 7 94.16 30.8
 -7 -1 7 11.91 22.29
 7 1 -7 21 18.83
 -7 -1 7 53.02 29.17
 -7 1 7 18.89 26.63
 -7 -1 7 -3.41 22.25
 -7 -1 7 1.38 20.37
 7 1 -7 55.51 31.21
 7 -1 -7 48.65 28.77
 7 -1 -6 236.77 35.59
 7 -1 -6 267.03 41.61
 7 1 -6 213.66 31.93
 7 -1 -6 245.54 30.25
 -7 -1 6 241.3 34.71
 -7 1 6 243.9 29.62
 7 -1 -6 253 33.64
 -7 1 6 233.38 34.16
 -7 -1 6 205.9 35.16
 7 1 -6 199.72 27.97
 -7 1 6 282.99 36.67
 -7 -1 6 233.57 39.41
 -7 1 6 210.01 35.74
 -7 -1 6 204.02 35.5
 -7 1 6 245.73 37.72
 7 1 -6 201.16 35.74
 7 -1 -5 158.18 33.67
 7 -1 -5 194.42 37.34
 7 1 -5 122.24 27.31
 -7 -1 5 176.28 35.08
 -7 -1 5 165.09 28.77
 7 -1 -5 161.92 29.79
 -7 1 5 97.21 28.4
 -7 -1 5 131.88 29.36
 7 1 -5 149.31 22.47
 -7 1 5 131.99 27.61
 -7 1 5 108.25 29.39
 -7 -1 5 125.18 32.49
 -7 1 5 92.07 30.62
 7 1 -5 123.16 34.14
 -7 1 4 120.7 25.39
 7 -1 -4 224.08 33.73
 7 1 -4 190.14 22.3
 7 -1 -4 211.64 35.73
 7 1 -4 183.25 28.73
 -7 -1 4 164.97 20.21
 -7 -1 4 186.99 29
 7 1 -4 154.13 27.23
 -7 -1 4 180.11 29.67
 -7 -1 4 173.06 29.89
 -7 1 4 202.49 30.35
 7 1 -4 186.27 21.53
 -7 -1 4 170.98 28.68
 -7 1 4 214.71 27.31
 -7 1 4 196.5 30.4
 7 1 -4 240.25 37.45
 7 1 -3 61.87 21.16
 7 1 -3 46.32 16.91
 7 1 -3 30.58 23.35
 -7 1 3 32.29 21.68
 -7 -1 3 33.44 21.97
 -7 1 3 43.13 19.9
 -7 -1 3 34.88 17.58
 -7 -1 3 40.58 19.78
 -7 -1 3 45.59 22.17
 -7 1 3 70.43 25.17
 -7 -1 3 50.25 17.06
 7 -1 -3 91.01 30.08
 7 1 -2 25.3 15.42
 7 1 -2 51.33 17.63
 7 1 -2 36.97 14.6
 -7 -1 2 66.03 20.03
 -7 -1 2 52.75 15.46
 -7 -1 2 77.23 19.69
 -7 -1 2 49.5 19.7
 -7 -1 2 69.9 16.82
 7 1 -1 348.4 34.34
 -7 -1 1 340.2 37.97
 -7 -1 1 380.07 31.11
 -7 -1 1 348.09 36.55
 -7 -1 1 341.24 37.32
 7 1 -1 341.01 38.4
 7 1 0 29.58 16.68
 -7 -1 0 -0.73 14.39
 -7 -1 0 10.4 12.66
 -7 -1 0 8.39 13.51
 7 1 0 -14.06 14.17
 -7 3 13 53.28 38.62
 7 -3 -13 97.63 48.28
 7 -3 -13 101.86 45.54
 -7 3 13 36.92 33.5
 7 -3 -12 66.42 41.03
 7 -3 -12 16.51 37.2
 -7 3 12 20.41 35.97
 -7 3 12 16.98 42.13
 7 -3 -11 54.84 39.23
 7 -3 -11 43.35 35.49
 -7 3 11 84.14 38.92
 -7 3 11 62.88 41.63
 7 -3 -10 606.62 76.25
 7 -3 -10 616.58 69.13
 -7 3 10 546.75 68.54
 -7 3 10 568.99 69.14
 7 -3 -9 204.78 61.01
 7 -3 -9 215.46 54.46
 -7 3 9 225.43 45.02
 -7 3 9 261.42 49.8
 -7 3 9 242.81 44.98
 7 -3 -8 1125.21 90.16
 7 -3 -8 1278.51 91.48
 -7 3 8 1405.92 94.96
 -7 3 8 1309.37 88.95
 -7 3 8 1416.89 83.37
 7 -3 -8 1271.02 83.92
 7 -3 -7 28.9 24.91
 7 -3 -7 59.62 29.45
 -7 3 7 -19.75 23.56
 -7 3 7 -8.79 21.78
 -7 3 7 36.36 24.75
 7 -3 -6 1329.5 92.44
 -7 3 6 1403.56 86.05
 -7 3 6 1380.76 81.78
 7 -3 -6 1296.58 71.31
 -7 3 6 1426.45 79.64
 7 3 -4 1078.09 74.34
 -7 -3 4 1110.54 76.26
 7 3 -4 1241.46 80.85
 -7 -3 4 1117.29 74.76
 -7 -3 4 1056.17 62.06
 -7 -3 4 1132.03 76.67
 -7 -3 3 280.12 38.31
 7 3 -3 262.33 38.75
 -7 -3 3 256.72 37.89
 -7 -3 3 251.5 35.69
 -7 -3 3 261.5 34.38
 7 3 -3 235.35 36.47
 7 3 -2 1039.55 65.37
 7 3 -2 881.56 66.92
 -7 -3 2 936.56 64.79
 -7 -3 2 1013.48 70.95
 -7 -3 2 993.7 63.94
 7 3 -2 1102.2 70.59
 -7 -3 2 996.55 62.26
 -7 -3 1 -2.53 12.31
 7 3 -1 -2.41 9.81
 7 3 -1 24.5 13.7
 7 3 -1 14.93 18.37
 7 3 -1 -13.24 22.57
 -7 -3 1 -20.77 22.41
 -7 -3 1 18.51 18.71
 7 3 -1 5.58 9.97
 -7 -3 1 14.48 11.74
 -7 -3 1 -4.22 16.99
 -7 -3 1 6.24 16.52
 7 3 -1 7.41 18.15
 7 3 0 970.22 66.26
 7 3 0 994.33 52.36
 7 3 0 977.36 70.08
 -7 -3 0 967.18 68.24
 -7 -3 0 1066.6 67.07
 -7 -3 0 1053.67 52.16
 -7 -3 0 1009.45 57.46
 -7 -3 0 1007.79 51.44
 -7 -3 0 1018.16 62
 7 3 0 934.75 50.27
 7 3 0 1013 63.4
 7 3 0 993.85 58.61
 7 3 1 91.3 21.97
 7 3 1 47.53 23.33
 -7 -3 -1 94.22 21.25
 -7 -3 -1 74.21 25.41
 7 3 1 74.73 20.82
 -7 -3 -1 56.48 17.47
 -7 -3 -1 66.04 18.17
 7 3 1 74.01 18.83
 -7 -3 -1 98.99 27.89
 -7 -3 -1 108.06 23.19
 7 3 2 485.09 50.65
 7 3 2 384.88 40.37
 -7 -3 -2 418.68 47.39
 -7 -3 -2 441.03 41.55
 -7 -3 -2 409.05 34.71
 -7 -3 -2 409.65 39.9
 -7 -3 -2 404.75 37.95
 -7 -3 -2 487.4 51.24
 7 3 2 379.01 36.98
 7 3 2 398.69 41.54
 7 3 3 51.13 28.09
 -7 -3 -3 -3.12 19.16
 7 3 3 15.65 17.73
 -7 -3 -3 19.61 13.09
 -7 -3 -3 45.76 24.44
 -7 -3 -3 9.45 18.19
 7 3 4 2145.78 111.92
 7 3 4 2286.93 104.53
 -7 -3 -4 2249.06 102.08
 -7 -3 -4 2364.3 116.27
 7 -5 -15 67.62 58.11
 7 -5 -15 45.13 51.61
 -7 5 15 62.47 48.1
 -7 5 15 81.01 47.5
 7 -5 -14 107.27 45.38
 7 -5 -14 178.64 64.93
 -7 5 14 139.74 53.58
 -7 5 14 107.75 50.26
 7 -5 -13 -58.44 45.97
 7 -5 -13 -42.69 42.97
 -7 5 13 44.49 43.72
 -7 5 13 -2.14 42.78
 7 -5 -12 65.05 44.33
 7 -5 -12 30.83 45.71
 -7 5 12 20.45 34.24
 -7 5 12 71.86 46.72
 7 -5 -11 122.45 45.67
 7 -5 -11 208 56.88
 -7 5 11 186.17 51.37
 -7 5 11 150.71 45.3
 7 -5 -10 528.78 72.69
 7 -5 -10 568.02 76.7
 -7 5 10 564.8 74.31
 -7 5 10 566.38 72.96
 7 5 -1 -29.47 26.57
 7 5 -1 -6.06 14.59
 7 5 -1 33.95 29.77
 -7 -5 1 15.71 22.47
 -7 -5 1 -9.24 16.39
 -7 -5 1 -16.3 24.55
 -7 -5 1 -23.81 23.37
 7 5 0 844.03 74.13
 7 5 0 785.18 69.06
 -7 -5 0 873.73 74.4
 -7 -5 0 854.79 60.1
 7 5 0 833.61 58.24
 -7 -5 0 827.12 69.72
 -7 -5 0 794.03 59.66
 7 5 1 8.67 23.57
 7 5 1 32.12 18.94
 7 5 1 16.12 25.08
 -7 -5 -1 21.41 18.25
 -7 -5 -1 -54.14 28.91
 7 5 1 71.58 24.67
 -7 -5 -1 38.58 18.93
 -7 -5 -1 24.62 23.57
 -7 -5 -1 25.18 21.36
 7 5 2 1134.7 85.76
 7 5 2 1133.07 76.29
 7 5 2 1148.12 83
 -7 -5 -2 1165.1 82.38
 -7 -5 -2 1152.88 75.72
 -7 -5 -2 1217.66 76.63
 7 5 2 1088.54 76
 -7 -5 -2 1323 89.62
 -7 -5 -3 80.94 24.45
 7 5 3 56.82 32.28
 7 5 3 110.75 34.55
 -7 -5 -3 74.84 28.07
 7 5 3 64.46 24.27
 7 5 3 46.79 24.5
 -7 -5 -3 84.78 25.19
 -7 -5 -3 -10 26.42
 7 5 4 1541.72 104.93
 7 5 4 1455.63 93.61
 7 5 4 1460.34 93.64
 -7 -5 -4 1403.6 90.14
 -7 -5 -4 1550.33 95.54
 -7 -5 -4 1724.43 99.77
 -7 -5 -4 1620.16 103.22
 7 5 5 25.36 31.64
 7 5 5 -93.96 37.28
 -7 -5 -5 6.37 26.26
 -7 -5 -5 -14.72 24.07
 7 5 5 -10.42 26.76
 7 5 5 36.32 29.57
 -7 -5 -5 -24 26.45
 -7 -5 -5 41.72 29.27
 7 5 6 1116.69 94.47
 7 5 6 1053.85 89.52
 7 5 6 1016 78.86
 -7 -5 -6 966.36 83.94
 -7 -5 -6 1091.82 85.71
 -7 -5 -6 1089.06 93.97
 7 5 7 2027.29 136.22
 7 5 7 2204.16 140.56
 -7 -5 -7 1757.61 125.09
 -7 -7 -2 1026.57 93.3
 -7 -7 -2 1072.38 87.14
 -7 -7 -2 938.76 91.99
 7 7 2 1061.74 95.74
 7 7 3 112.2 41.98
 7 7 3 44.28 28.84
 -7 -7 -3 81.84 33.86
 -7 -7 -3 78.89 33.83
 7 7 3 51.66 31.94
 -7 -7 -3 158.78 41.32
 7 7 4 306.82 55.86
 7 7 4 393.88 60.3
 7 7 4 413.42 61.65
 -7 -7 -4 387.81 58.27
 7 7 4 234.96 54.46
 -7 -7 -4 385.98 58.67
 -7 -7 -4 323.84 59.22
 -7 -7 -4 312.94 52.02
 -7 -7 -5 -9.59 29.48
 7 7 5 19.76 34.86
 7 7 5 47.57 37.44
 7 7 5 2.14 28.87
 -7 -7 -5 30.74 33.58
 -7 -7 -5 82.72 41.63
 7 7 6 56.02 46.3
 -7 -7 -6 38.17 35.71
 7 7 6 57.07 51.67
 7 7 6 52.74 37.64
 -7 -7 -6 72.44 39.95
 -7 -7 -6 11.81 37.5
 7 7 7 -93.29 47.67
 -7 -7 -7 26.52 35.03
 -7 -7 -7 1.66 32.28
 7 7 7 -56.05 40.76
 7 7 7 -21.94 33.28
 -7 -7 -7 -7.13 33.16
 7 7 8 28.14 37.21
 7 7 8 77.59 46.98
 -7 -7 -8 39.22 42.69
 7 7 8 5.63 42.34
 -7 -7 -8 -19.68 44.98
 -7 -7 -8 -15.19 41.78
 7 7 9 -43.27 42.18
 7 7 9 -6.08 44.82
 7 7 9 60.48 47.86
 -7 -7 -9 50.29 45.7
 -7 -7 -9 49.06 49.42
 -7 -7 -9 26.46 35.91
 -7 -7 -10 152.8 57.97
 -7 -9 -7 -23.4 44.34
 7 9 7 -48.1 43.2
 -7 -9 -7 -13.38 43.54
 7 9 7 50.26 47.05
 7 9 7 41.28 45.33
 -7 -9 -7 -1.08 46.64
 7 9 8 65.61 46.78
 7 9 8 -3.22 38.87
 7 9 8 116 59.06
 -7 -9 -8 -64.73 50.46
 -7 -9 -8 34.72 45.06
 -7 -9 -8 -145.59 59.82
 7 9 9 16.37 47.51
 7 9 9 -48.28 51.84
 -7 -9 -9 52.66 59.5
 7 9 9 -1.99 43.17
 -7 -9 -9 13.48 47.19
 -7 -9 -9 -53.73 51.35
 7 9 10 122.66 53.74
 7 9 10 149.59 70.4
 -7 -9 -10 86.64 47.76
 7 9 10 63.29 59.49
 -7 -9 -10 189.78 69.15
 -7 -9 -10 172.86 74.1
 7 9 11 -17.82 48.23
 7 9 11 -12.83 49.31
 -7 -9 -11 -119.43 56.81
 8 0 -10 573.63 64.95
 -8 0 10 540.12 68.15
 -8 0 10 400.19 53.43
 8 0 -9 -11.91 27.22
 -8 0 9 -6.14 27.26
 -8 0 9 15.41 35.32
 -8 0 9 23.1 28.35
 8 0 -9 -11.45 27.74
 8 0 -8 718.44 68.44
 8 0 -8 693.83 57.44
 -8 0 8 711.39 66.93
 -8 0 8 664.61 64.09
 -8 0 8 681.97 59.44
 -8 0 8 641.44 67.77
 8 0 -8 669.98 68.2
 8 0 -7 5.88 24.4
 8 0 -7 11.34 19.15
 -8 0 7 11.73 22.45
 -8 0 7 -7.18 21.21
 -8 0 7 6.69 21.17
 -8 0 7 -2.39 23.6
 8 0 -7 -27.41 27.26
 8 0 -6 1983.64 102.09
 8 0 -6 1886.37 88.88
 8 0 -6 2077.52 86.26
 -8 0 6 1988.55 88.01
 -8 0 6 1843.14 96.78
 -8 0 6 1813.42 80.98
 -8 0 6 1999.31 100.13
 -8 0 6 2045.23 103.66
 8 0 -6 1894.45 105.72
 8 0 -6 1791.74 100.95
 8 0 -5 -29.82 21.66
 8 0 -5 -31.74 21.5
 8 0 -5 28.74 20.39
 -8 0 5 41.78 21.38
 8 0 -5 -6.93 13.12
 -8 0 5 21.1 20.51
 -8 0 5 5.01 14.42
 -8 0 5 -0.74 18.96
 -8 0 5 5.3 20.85
 8 0 -4 1280.1 77.07
 -8 0 4 1226.17 70.78
 -8 0 4 1296.8 73.48
 -8 0 4 1388.8 60.44
 -8 0 4 1225.14 75.42
 -8 0 4 1321.13 80.79
 8 0 -4 1332.56 81.29
 8 0 -3 -29.65 23.08
 8 0 -3 17.98 16.83
 8 0 -3 -9.44 10.89
 -8 0 3 -8.67 20.77
 -8 0 3 17.38 18.24
 -8 0 3 9.89 11.69
 -8 0 3 -3.04 17.85
 -8 0 3 -1.08 18.7
 -8 0 2 38.65 20.21
 -8 0 2 24.16 14.88
 -8 0 2 38.26 21.17
 8 0 -2 23.68 20.65
 8 -2 -13 41.81 39.6
 8 -2 -13 138.29 51.13
 -8 2 13 106.57 42.66
 8 -2 -12 364.53 67.24
 8 -2 -12 379.62 68.29
 -8 2 12 403.59 67.7
 -8 2 12 329.06 56.87
 8 -2 -11 5.48 42.26
 8 -2 -11 15.58 30.84
 -8 2 11 95.49 41.18
 -8 2 11 57.77 33.75
 8 -2 -10 30.99 33.57
 8 -2 -10 25.71 36.58
 8 -2 -10 118.8 39.88
 -8 2 10 183.51 50.4
 -8 2 10 97.39 33.12
 -8 2 10 205.64 44.84
 -8 2 10 228.6 48.84
 8 -2 -10 154.48 43.08
 8 -2 -9 47.64 32.49
 8 -2 -9 13.5 33.36
 8 -2 -9 55.49 32.19
 -8 2 9 -3.54 27.6
 -8 2 9 52.62 32.74
 -8 2 9 39.61 26.86
 -8 2 9 48.75 33.8
 8 -2 -9 21.18 33.39
 8 -2 -8 5.59 24.8
 8 -2 -8 19.63 34.09
 8 -2 -8 -41.47 26.61
 -8 2 8 -43.74 32.74
 -8 2 8 10.52 26.49
 -8 2 8 24.95 22.97
 -8 2 8 0.08 23.76
 8 -2 -8 -54.29 33.59
 8 -2 -7 6.69 21.51
 8 -2 -7 -21.05 25.45
 -8 -2 7 13.64 22.75
 8 -2 -7 -10.09 23.21
 -8 2 7 -24.96 28.87
 -8 2 7 46.78 20.41
 -8 2 7 -16.8 23.23
 -8 -2 7 -17.41 31.86
 -8 -2 7 4 27.68
 -8 2 7 14.93 25.27
 8 2 -7 -6.86 32.52
 8 -2 -6 364.87 51.42
 8 2 -6 339.87 45.11
 -8 2 6 402.13 50.42
 -8 -2 6 327.43 46.43
 -8 2 6 332.02 44.73
 -8 -2 6 315.46 42.88
 -8 2 6 296.06 38.22
 -8 2 6 353.37 46.19
 -8 -2 6 267.49 42.29
 -8 -2 6 328.71 49.64
 8 2 -6 326.34 50.78
 8 -2 -6 358.97 47.21
 8 -2 -5 57.47 24.06
 8 2 -5 106.65 29.55
 -8 -2 5 42.94 22.09
 -8 2 5 85.75 21.8
 -8 -2 5 133.05 29.54
 -8 2 5 64.2 21.37
 -8 2 5 59.08 23.81
 -8 -2 5 60.84 25.52
 -8 -2 5 72.76 28.24
 8 2 -5 42.64 24
 8 2 -4 279.56 32.27
 8 2 -4 242.31 33.81
 8 2 -4 270.96 39.98
 -8 -2 4 247 39.63
 -8 -2 4 276.12 34.82
 -8 -2 4 285.06 39.88
 -8 -2 4 282.95 41.77
 -8 -2 4 266.22 30.86
 8 2 -4 299.5 44.3
 8 2 -3 -10.44 17.28
 8 2 -3 4.98 14.13
 8 2 -3 11.88 22.01
 -8 -2 3 0.34 17.48
 -8 -2 3 -24.09 23.15
 -8 -2 3 2.55 17.81
 8 2 -3 25.48 21.37
 8 2 -2 3534.59 111.62
 8 2 -2 3477.5 103.66
 8 2 -2 3519.55 130.01
 -8 -2 2 3644.76 131.82
 -8 -2 2 3698.96 101.02
 -8 -2 2 3709.49 122.41
 -8 -2 2 3635.34 127.72
 -8 -2 2 3669.22 111.99
 8 2 -2 3820.29 126.76
 8 2 -1 244.16 35.11
 8 2 -1 219.47 31.83
 -8 -2 1 224.09 37.69
 -8 -2 1 193.37 23.64
 -8 -2 1 196.31 31.93
 -8 -2 1 205.87 30.71
 -8 -2 1 209.84 29.92
 -8 -2 0 2191.83 94.96
 8 2 0 1964.66 92.14
 8 2 0 2148.61 71.26
 -8 -2 0 2015.3 98.61
 -8 -2 0 2123.12 67.52
 -8 -2 0 2199.91 70.4
 -8 -2 0 2154.96 89.3
 -8 -2 0 2164.66 94.93
 8 2 0 2172.68 94.08
 8 2 1 58.64 22.1
 -8 -2 -1 95.4 27.87
 8 2 1 79.72 19.98
 -8 -2 -1 46.69 18.88
 -8 -2 -1 62.04 23.77
 -8 -2 -1 72.43 19.64
 8 -4 -15 51.94 53.03
 8 -4 -15 -53.03 53.52
 8 -4 -14 325.75 70.74
 8 -4 -14 138.76 52.58
 -8 4 14 271.98 65.77
 -8 4 14 115.49 38.57
 8 -4 -13 35.18 47.28
 8 -4 -13 26.07 39.73
 -8 4 13 -36.65 39.32
 -8 4 13 39.54 36.58
 8 -4 -12 545.22 78.71
 8 -4 -12 638.3 84.95
 -8 4 12 564.56 81.36
 -8 4 12 606.02 80.01
 8 -4 -11 41.77 41.34
 8 -4 -11 -5.6 35.01
 -8 4 11 11.37 34.32
 -8 4 11 3.6 35.77
 8 -4 -10 436.07 73.85
 8 -4 -10 301.5 57.47
 -8 4 10 339.75 58.78
 -8 4 10 337.65 57.16
 8 -4 -9 87.51 36.78
 8 -4 -9 206 49.15
 -8 4 9 160.01 42.13
 -8 4 9 194.31 46
 -8 4 8 40.75 32.05
 -8 4 8 -3.69 27.09
 -8 -4 4 2543.9 130.26
 -8 -4 4 2537.83 122.72
 -8 -4 4 2437.32 109.29
 8 4 -3 109.74 33.72
 -8 -4 3 113.99 32.09
 8 4 -3 133.34 34.7
 -8 -4 3 131.29 33.69
 -8 -4 3 110.68 30.73
 -8 -4 3 177.15 34.83
 8 4 -2 746.66 63.38
 8 4 -2 744.6 69.05
 -8 -4 2 724.72 68.25
 -8 -4 2 624.6 57.36
 -8 -4 2 698.97 61.01
 -8 -4 2 669.34 59.47
 8 4 -2 671.03 60.9
 8 4 -1 344.42 45.99
 8 4 -1 274.88 45.91
 -8 -4 1 257.37 43.79
 -8 -4 1 326.71 44.57
 -8 -4 1 338.08 40.75
 -8 -4 1 345.15 45.13
 8 4 -1 321.1 45.82
 -8 -4 0 334.19 36.08
 8 4 0 303.17 37.91
 8 4 0 382.07 50.03
 8 4 0 305.2 48.48
 8 4 0 377.96 38.72
 -8 -4 0 336.19 46.88
 -8 -4 0 366.98 38.3
 -8 -4 0 333.74 41.34
 -8 -4 0 384.55 43.09
 -8 -4 0 354.11 45.75
 8 4 0 405.2 46.86
 8 4 1 -9.67 19.03
 8 4 1 23.43 17.03
 -8 -4 -1 35.47 18.44
 8 4 1 10.26 23.32
 8 4 1 -39.47 27.33
 -8 -4 -1 -0.03 22.9
 8 4 1 7.23 17.6
 -8 -4 -1 0.8 15.43
 -8 -4 -1 22.43 19.16
 -8 -4 -1 -13.84 17.57
 -8 -4 -1 0.84 23.29
 8 4 1 -38.82 23.86
 8 4 2 28.57 25.55
 8 4 2 15.65 24.32
 -8 -4 -2 50.26 21.51
 -8 -4 -2 80.31 26.83
 8 4 2 31.29 19.56
 -8 -4 -2 22.51 16.12
 8 4 2 40.65 20.95
 -8 -4 -2 37.76 19.48
 -8 -4 -2 45.57 23.08
 -8 -4 -2 49.08 22.29
 8 4 2 74.19 24.92
 8 4 2 44.91 21.53
 8 4 3 127.47 37.99
 -8 -4 -3 95.48 31.38
 -8 -4 -3 142.73 33.87
 8 4 3 111.92 32.41
 8 4 3 139.57 32.22
 -8 -4 -3 127.14 33.36
 -8 -4 -3 125.57 31.42
 8 4 4 3.39 29.95
 -8 -4 -4 -0.16 21.07
 8 4 4 -6.29 22.03
 -8 -4 -4 8.76 20
 -8 -4 -4 -14.64 25.7
 -8 -4 -4 4.72 22.02
 8 4 4 5.36 20.66
 8 4 5 79.52 34.71
 8 4 5 164.2 38.05
 -8 -4 -5 197.04 41.4
 -8 -4 -5 158.92 42.58
 -8 6 15 -6.96 42.81
 -8 6 14 394.12 78.45
 -8 6 14 367.95 78.3
 8 6 0 221.01 47.12
 8 6 0 152.94 38.5
 8 6 0 131.94 31.37
 -8 -6 0 218.72 44.36
 -8 -6 0 184.59 47.29
 8 6 1 466.74 63.5
 8 6 1 431.91 61.06
 -8 -6 -1 308.66 52.26
 8 6 1 246.54 42.95
 -8 -6 -1 401.29 59.29
 8 6 2 106.45 41.38
 8 6 2 45.31 26.36
 8 6 2 70.25 36
 -8 -6 -2 71.25 36.01
 -8 -6 -2 125.41 34.88
 8 6 2 68.39 29.18
 -8 -6 -2 104.97 36.76
 -8 -6 -2 120.69 39.63
 -8 -6 -3 144.85 38.99
 8 6 3 55.94 37.08
 8 6 3 70.44 31.39
 8 6 3 53.39 32.6
 -8 -6 -3 68.11 37.01
 -8 -6 -3 139.96 41.31
 -8 -6 -3 93.92 41.06
 8 6 3 80.18 33.73
 -8 -6 -4 193.31 70.24
 -8 -6 -4 5.16 77.71
 8 6 5 -16.24 42.85
 8 6 5 -14.52 30.08
 -8 -6 -5 7.41 27.75
 -8 -6 -5 -15.34 32.65
 8 6 5 37.64 30.3
 8 6 5 21.66 26.68
 -8 -6 -5 12.28 29.11
 -8 -6 -5 -43.42 38.15
 -8 -6 -6 608.24 76.59
 8 6 6 613.05 81.13
 8 6 6 503.98 73.39
 8 6 6 618.13 73.86
 -8 -6 -6 760.47 79.51
 -8 -6 -6 572.61 75.2
 8 6 7 42.31 43.52
 8 6 7 28.57 33.38
 8 6 7 60.51 42.27
 -8 -6 -7 116.82 43.28
 -8 -6 -7 -20.18 36.11
 -8 -6 -7 67.48 43.77
 8 6 8 151.18 50.6
 8 6 8 279.2 59.15
 -8 -6 -8 223.07 58.39
 -8 -6 -8 195.81 55.81
 8 8 3 236.58 58.51
 -8 -8 -3 133.99 49.8
 8 8 4 55.3 40.72
 -8 -8 -4 54.84 38.15
 8 8 4 87.62 45.52
 -8 -8 -4 90.63 50.53
 -8 -8 -4 66.61 42.66
 -8 -8 -5 -6.15 41.78
 8 8 5 51.89 46.34
 8 8 5 53.9 36.12
 -8 -8 -5 114.5 46.75
 8 8 5 9.18 32.56
 -8 -8 -5 32.64 43.45
 8 8 6 79.66 49.23
 8 8 6 143.48 59.25
 -8 -8 -6 87.58 41.96
 -8 -8 -6 184.4 56.29
 8 8 6 95.9 45.86
 -8 -8 -6 231.82 64.84
 8 8 7 -28.89 47.29
 -8 -8 -7 51.15 45.58
 8 8 7 -67.53 47.39
 8 8 7 -51.83 40.51
 -8 -8 -7 58.53 39.68
 -8 -8 -7 -35.38 41.55
 8 8 8 376.5 90
 8 8 8 581.26 89.33
 8 8 8 707.88 97.4
 -8 -8 -8 600.76 88.88
 -8 -8 -8 251.88 59.72
 -8 -8 -8 582.94 89.4
 8 8 9 -35.59 44.92
 8 8 9 -46.4 62.01
 8 8 9 27.42 50.9
 -8 -8 -9 -34.94 48.21
 -8 -8 -9 -16.96 55.68
 -8 -8 -9 5.73 40.42
 -8 -8 -10 114.46 55.36
 8 8 10 190.22 67.87
 -8 -10 -9 -68.54 57.82
 8 10 9 14.55 49.53
 -8 -10 -9 -92.82 65.93
 9 -1 -12 356.61 61.9
 9 -1 -12 315.81 71.29
 9 -1 -12 328.14 55.88
 9 -1 -11 143.26 63.14
 9 -1 -11 211.31 63.72
 9 -1 -11 413.73 60.85
 -9 1 11 82.11 63.89
 -9 1 11 100.85 49.46
 -9 1 11 331.67 58.57
 9 -1 -11 155.52 55.69
 9 -1 -10 916.02 99.44
 -9 1 10 1162.46 99.02
 -9 1 10 1225.41 89.38
 -9 1 10 1048.09 87.65
 -9 1 10 1073.98 88.28
 9 -1 -10 1019.72 95.13
 9 -1 -9 813.55 87.68
 9 -1 -9 684.88 72.89
 -9 1 9 846.24 88.28
 -9 -1 9 554.66 68.74
 -9 1 9 686.82 73.48
 -9 1 9 719.65 74.99
 -9 -1 9 606.8 75.29
 -9 -1 9 536.13 71.06
 -9 1 9 639.73 71.25
 9 -1 -9 754.16 81.66
 9 1 -9 377.5 66.84
 9 -1 -9 687.04 78.8
 9 -1 -8 1299.58 99.41
 9 -1 -8 1264.55 83.67
 -9 1 8 1409.72 98.03
 -9 -1 8 1363.11 95.49
 -9 1 8 1214.58 80.28
 -9 1 8 1383.94 93.04
 -9 -1 8 1395.93 96.7
 -9 -1 8 1431.01 100.7
 -9 1 8 1258.4 93.29
 9 1 -8 1354.96 101.61
 9 -1 -8 1361.83 99.66
 9 -1 -8 1446.03 96.18
 9 1 -7 470.27 62.78
 9 1 -7 295.03 49.53
 9 -1 -7 473.25 55.56
 -9 -1 7 389.88 54.2
 -9 -1 7 536.49 63.42
 -9 -1 7 386.65 61.75
 -9 1 7 588.01 75.42
 -9 -1 7 438.64 65.75
 9 1 -7 358.75 64.39
 9 -1 -7 668.56 73.34
 9 -1 -6 632.11 67.65
 9 1 -6 907.05 72.48
 9 1 -6 793.98 64.56
 -9 -1 6 854.28 65.64
 -9 1 6 838.2 67.15
 -9 1 6 762.18 65.76
 -9 -1 6 769.91 66.46
 -9 1 6 858.88 60.06
 -9 -1 6 815.33 69.2
 -9 1 6 900.61 72.81
 -9 -1 6 817.06 76.19
 9 1 -6 920.91 78.39
 9 -1 -6 715.6 69.21
 9 -1 -5 75.04 33.18
 9 1 -5 68.83 31.61
 9 -1 -5 39.3 25.99
 -9 1 5 54.35 25.96
 9 1 -5 26.78 21.37
 9 1 -5 51.87 23.52
 -9 -1 5 46.28 26.26
 -9 -1 5 47.73 25.16
 -9 1 5 44.94 24.4
 -9 -1 5 76.89 27.43
 -9 1 5 75.19 21.57
 -9 1 5 43.82 23.95
 -9 -1 5 13.83 24.1
 9 1 -5 15.5 24.91
 9 1 -4 431.73 51.84
 9 1 -4 435.13 46.75
 9 1 -4 400.15 46.84
 -9 -1 4 461.63 50.47
 -9 -1 4 392.23 46.91
 -9 1 4 470.12 49
 -9 -1 4 456.43 47.06
 -9 1 4 400.31 37.5
 -9 1 4 413.2 48.92
 -9 1 4 424.22 51.69
 -9 -1 4 398.85 49.57
 9 -1 -4 479.58 54.98
 9 1 -3 26.94 28.09
 9 1 -3 -4.64 18.94
 9 1 -3 -12.54 15.63
 -9 -1 3 35.45 25.14
 -9 -1 3 12.4 19.34
 -9 -1 3 24.01 21.78
 -9 -1 3 50.16 28.87
 9 1 -2 788.44 53.32
 -9 -1 2 649.45 59.84
 -9 -1 2 744.24 50.79
 -9 -1 2 751.83 60.03
 -9 -1 2 734.31 62.45
 9 1 -2 765.22 62.99
 9 1 -1 306.42 39.36
 -9 -1 1 315.23 45.66
 -9 -1 1 287.05 36.89
 -9 -1 1 314.76 43.93
 -9 -1 1 280.2 45.41
 9 1 -1 301.6 44.84
 9 -3 -14 -6.2 53.02
 9 -3 -14 1.92 47.57
 -9 3 14 64.96 47.27
 9 -3 -13 27.27 43.72
 9 -3 -13 30.39 40.23
 -9 3 13 -17.51 35.48
 -9 3 13 -28.78 39.11
 9 -3 -12 -19.54 40.98
 -9 3 12 24.99 37.11
 9 -3 -12 43.79 38.83
 -9 3 12 -101.82 51.16
 9 -3 -11 9.04 39.52
 9 -3 -11 -25.75 37.07
 -9 3 11 17.16 36.33
 -9 3 11 37.18 36.29
 9 -3 -10 484.65 74.73
 9 -3 -10 366.73 61.01
 -9 3 10 389.57 63.04
 -9 3 10 386.43 60.16
 9 -3 -9 218.7 55.14
 9 -3 -9 156.09 45.12
 -9 3 9 221.31 50
 -9 3 9 195.72 50.48
 -9 3 9 123.19 35.32
 9 -3 -8 1081.37 94.91
 -9 3 8 1089.41 90.03
 -9 3 8 995.79 80.18
 -9 3 8 1151.4 84.07
 -9 -3 6 3599.95 152.61
 -9 -3 6 3742.86 166.21
 9 3 -5 21.59 28.3
 -9 -3 5 15.48 25.43
 -9 -3 5 28.59 23.67
 -9 -3 5 41.11 29.39
 9 3 -5 52.44 33.94
 9 3 -4 39.6 29.3
 -9 -3 4 85.99 36.36
 -9 -3 4 82.07 27.55
 -9 -3 4 124.71 34.8
 -9 -3 4 103.28 26.36
 9 3 -4 66.95 27.97
 9 3 -3 177.12 33.53
 9 3 -3 190.76 29.31
 9 3 -3 181.04 40.85
 -9 -3 3 165.93 41.45
 -9 -3 3 133.3 25.6
 -9 -3 3 150.99 33.55
 -9 -3 3 168.15 35.95
 -9 -3 3 178.91 29.86
 9 3 -3 209.34 41.09
 9 3 -2 373.95 46.98
 9 3 -2 375.48 46.37
 9 3 -2 429.85 54.19
 -9 -3 2 361.74 49.85
 -9 -3 2 379.78 47.95
 -9 -3 2 429.12 45.1
 -9 -3 2 386.4 48.83
 9 3 -2 355.38 48.42
 9 3 -1 -20.1 23.34
 9 3 -1 8.65 19.33
 9 3 -1 16.63 27.48
 -9 -3 1 13.26 21.86
 -9 -3 1 25.82 21.18
 -9 -3 1 56.64 25.43
 -9 -3 1 65.5 26.22
 9 3 0 839.11 67.83
 -9 -3 0 802.91 71.62
 -9 -3 0 811.79 59.26
 -9 -3 0 795.61 63.67
 -9 -3 0 801.18 64.75
 9 3 0 803.12 64.38
 9 3 1 56.15 30.62
 -9 -3 -1 14.38 21.68
 -9 -3 -1 54.99 23.54
 -9 -3 -1 60.18 26.1
 -9 -3 -1 46.44 23.01
 -9 -3 -1 64.26 22.65
 9 3 1 44.33 22.04
 9 3 2 469.8 47.72
 9 3 2 418.11 52.76
 -9 -3 -2 463.66 54.94
 -9 -3 -2 485.43 47.03
 -9 -3 -2 491.24 46.19
 -9 -3 -2 508.98 57.1
 -9 -3 -3 -20.41 18.69
 -9 5 15 24.32 47.2
 -9 5 15 -7.94 44.02
 9 -5 -14 80.52 48.58
 -9 5 14 54.57 41.05
 -9 5 14 137.88 55.32
 9 -5 -13 40.93 45.42
 9 -5 -13 122.03 56.07
 -9 5 13 18.78 39.71
 -9 5 13 94.79 52.1
 -9 5 12 -20.49 38.33
 -9 5 12 -36.31 43.69
 9 5 -3 70.9 33.86
 -9 -5 3 27.2 33.62
 -9 -5 3 -6.03 25.28
 -9 -5 3 81.83 33.81
 9 5 -2 935.79 83.23
 -9 -5 2 950.08 85.12
 -9 -5 2 996.43 82.28
 -9 -5 2 973.53 78.35
 9 5 -1 805.43 74.57
 9 5 -1 848.21 81.48
 -9 -5 1 760.89 75.35
 -9 -5 1 807.93 67.04
 -9 -5 1 815.77 68.72
 -9 -5 1 745.64 71.94
 9 5 -1 776.41 69
 9 5 0 1874.62 112.53
 9 5 0 1801.4 113
 -9 -5 0 1661.59 109.07
 -9 -5 0 1604.34 87.68
 -9 -5 0 1615.86 105.27
 -9 -5 0 1801.22 96.72
 9 5 0 1795.64 99.91
 9 5 0 1808.2 92.62
 9 5 1 -1.66 30.63
 9 5 1 15.46 29.52
 -9 -5 -1 13.26 27.91
 -9 -5 -1 22.57 32.58
 9 5 2 479.69 62.66
 9 5 2 396 58.1
 -9 -5 -2 478.71 61.8
 -9 -5 -2 520.93 53.56
 -9 -5 -2 477.24 64.3
 9 5 2 422.57 52.72
 9 5 3 257.81 48.69
 9 5 3 300.45 52.92
 9 5 3 363.83 57.43
 -9 -5 -3 345.27 56.44
 -9 -5 -3 369.11 49.16
 9 5 3 373.09 54.88
 -9 -5 -3 328.71 47.7
 -9 -5 -3 216.45 50.76
 9 5 4 68.84 40.09
 9 5 4 115.45 37.92
 9 5 4 124.37 44.41
 -9 -5 -4 144.79 38.98
 9 5 4 117.9 37.15
 -9 -5 -4 113.72 38.48
 -9 -5 -4 146.27 36.97
 -9 -5 -4 109.22 38.05
 9 5 5 -0.07 35.35
 9 5 5 -21.34 34.55
 -9 -5 -5 -50.25 32.89
 9 5 5 17.94 34.37
 -9 -5 -5 -3.82 27.41
 -9 -5 -5 13.54 31.8
 9 5 6 23.44 33.97
 9 5 6 8.03 29.28
 -9 -5 -6 -44.65 32.84
 -9 -5 -6 40.89 33.56
 9 7 1 1.78 35.1
 9 7 1 65.76 43.73
 -9 -7 -1 84.9 40.94
 -9 -7 -1 23.3 36.55
 9 7 2 978.8 98.15
 9 7 2 899.68 90.35
 -9 -7 -2 999.67 95.34
 -9 -7 -2 943.71 97.33
 9 7 3 300.9 62.99
 9 7 3 174.59 46.82
 -9 -7 -3 327.78 62.85
 -9 -7 -3 292.93 54.34
 9 7 3 156.22 46.73
 -9 -7 -3 182.04 50.36
 9 7 4 231.38 54.81
 9 7 4 342.27 64.97
 -9 -7 -4 393.49 62.47
 9 7 4 371.79 65.19
 9 7 4 264.36 53.12
 -9 -7 -4 336.23 61.13
 -9 -7 -4 476.41 67.92
 -9 -7 -4 267.46 58.91
 9 7 5 -0.11 42.56
 9 7 5 47.01 38.47
 -9 -7 -5 -20.64 35.84
 9 7 5 -9.93 33.03
 -9 -7 -5 10.37 33.22
 9 7 5 -35.26 36.83
 -9 -7 -5 -2.8 31.98
 -9 -7 -5 10.16 36.58
 9 7 6 26.24 37.53
 9 7 6 39.77 39.57
 9 7 6 82.16 42.6
 -9 -7 -6 -10.56 32.7
 -9 -7 -6 -25.88 38.51
 -9 -7 -6 17.84 38.8
 9 7 7 53.32 44.86
 9 7 7 111.18 50.17
 9 7 7 65.23 41.89
 -9 -7 -7 130.17 47.4
 -9 -7 -7 125.02 48.67
 -9 -7 -7 140.57 53.54
 9 7 8 200.81 63.23
 9 7 8 101.47 54.89
 -9 -7 -8 45.78 45.96
 -9 -7 -8 143.56 54.88
 9 9 5 131.63 56.22
 -9 -9 -5 81.25 51.16
 9 9 6 -77.46 55.11
 9 9 6 1.09 40.97
 -9 -9 -6 -48.66 45.8
 -9 -9 -6 -87.03 51.43
 9 9 7 36.14 59.53
 9 9 7 206.71 63.65
 -9 -9 -7 244.45 69.69
 9 9 7 134.2 58.99
 -9 -9 -7 189.87 66.3
 -9 -9 -7 58.9 57.41
 9 9 8 -13.12 50.23
 9 9 8 -1.92 49.5
 9 9 8 -15.99 40.74
 -9 -9 -8 -30.43 47.15
 -9 -9 -8 82.54 53.15
 -9 -9 -8 -60.24 53.22
 9 9 9 92.8 52.98
 9 9 9 -9.73 46.48
 -9 -9 -9 79.99 52.95
 -9 -9 -9 -34.49 62.94
 -9 -9 -9 -5.31 46.3
 10 0 -11 20.63 43.99
 10 0 -11 4.24 35.43
 -10 0 11 -6.59 34.9
 -10 0 11 13.87 33.94
 -10 0 11 18.79 38.82
 10 0 -10 113.77 46.27
 10 0 -10 41.88 51.11
 -10 0 10 23.9 44.2
 -10 0 10 147.17 42.64
 -10 0 10 132.97 41.76
 10 0 -10 118.02 50.2
 10 0 -9 53.66 34.45
 10 0 -9 -28.22 40.19
 -10 0 9 24.83 30.41
 -10 0 9 45.07 39.69
 -10 0 9 -11.59 29.76
 10 0 -9 -1.03 42.67
 10 0 -8 86.69 38.84
 10 0 -8 60.28 35.23
 -10 0 8 148.45 39.46
 -10 0 8 112.66 39.31
 -10 0 8 49.07 33.54
 10 0 -8 74.27 40.81
 10 0 -7 9.04 28.12
 10 0 -7 -45.5 35.03
 -10 0 7 33.69 27.3
 -10 0 7 -34.99 29.46
 -10 0 7 -69.98 36.94
 10 0 -7 -26.6 35.64
 10 0 -6 283.33 48.77
 -10 0 6 329.02 51.1
 10 0 -6 220.99 40.79
 10 0 -6 299.79 44.92
 -10 0 6 302.54 44.72
 -10 0 6 277.92 48.72
 -10 0 6 302.43 47.57
 10 0 -5 -39.09 29.62
 10 0 -5 3.97 23.45
 -10 0 5 28.27 22.4
 -10 0 5 11.65 24.98
 -10 0 5 29.86 30.65
 -10 0 5 -2.37 24.65
 10 0 -4 737.58 66.79
 -10 0 4 811.98 65.43
 -10 0 4 820.59 70.36
 -10 0 4 714.49 71.33
 10 0 -4 801.01 73.99
 -10 0 3 -1.56 18.04
 -10 0 3 6.94 22.5
 -10 0 3 29.95 24.02
 10 0 -3 39.4 26.96
 10 -2 -13 105.12 44.36
 -10 2 13 -4.94 36.81
 10 -2 -12 617.72 95.89
 -10 2 12 112.67 94.74
 10 -2 -11 -0.3 34.92
 10 -2 -11 -16.76 41.06
 10 -2 -11 64.03 38.91
 -10 2 11 7.7 36.1
 -10 2 11 26.11 30.8
 10 -2 -10 0.47 30.73
 10 -2 -10 68.94 48.34
 10 -2 -10 97.39 37.87
 -10 2 10 -11.59 32.55
 -10 2 10 72.72 37.04
 -10 2 10 38.96 34.91
 -10 2 10 26.34 30.8
 10 -2 -10 48.95 39.58
 10 -2 -9 101.37 40.54
 10 -2 -9 37.67 34.67
 -10 2 9 97.63 36.54
 -10 2 9 51.68 26.17
 -10 2 9 63.8 34.16
 -10 2 9 107.4 38.04
 10 -2 -9 93.58 38.24
 10 -2 -9 183.47 46.15
 10 -2 -8 10.59 33.94
 -10 -2 8 1.47 27.17
 -10 2 8 -6.81 27.04
 -10 2 8 -11.92 26.86
 -10 2 8 23.03 26.3
 -10 -2 8 -1.58 29.38
 -10 -2 8 27.45 35.72
 -10 2 8 4.19 27.64
 10 2 -8 -68.22 42.7
 10 -2 -8 -68.07 38.32
 10 -2 -7 0.87 32.18
 10 2 -7 -22.81 25.64
 10 2 -7 -42.26 28.93
 -10 -2 7 -49.56 34.05
 -10 2 7 -60.94 33.06
 -10 -2 7 23.96 27.37
 -10 2 7 -7.28 23.2
 -10 2 7 -13.6 28.28
 -10 -2 7 -50.96 29.03
 -10 -2 7 -73.76 38.59
 10 2 -6 949.49 76.16
 10 2 -6 889.43 76.44
 -10 -2 6 857.19 76.01
 -10 -2 6 885.56 73.13
 -10 -2 6 862.65 76.09
 -10 -2 6 810.02 76.56
 10 2 -6 917.81 83.65
 10 2 -5 328.41 52.58
 10 2 -5 320.65 45.04
 10 2 -5 345.52 53.2
 -10 -2 5 314.77 50.45
 -10 -2 5 305.13 42.4
 -10 -2 5 327.72 50.56
 -10 -2 5 266.93 47.93
 10 2 -5 275.18 50.05
 10 2 -4 2545.87 109.61
 10 2 -4 2364.41 121.33
 -10 -2 4 2494.23 123.22
 -10 -2 4 2427.73 106.81
 -10 -2 4 2537.33 119.3
 -10 -2 4 2508.98 123.4
 10 2 -4 2525.41 128.15
 10 2 -4 2642.33 126.51
 10 2 -3 36.65 27.84
 10 2 -3 38.88 21.27
 10 2 -3 3.39 30.27
 -10 -2 3 -30.24 27.77
 -10 -2 3 44.92 22.5
 -10 -2 3 3.06 22.48
 -10 -2 3 47 26.17
 10 2 -2 1345.54 78.96
 -10 -2 2 1294.6 90.65
 -10 -2 2 1416.23 72.11
 -10 -2 2 1364.42 86.84
 -10 -2 2 1339.17 88.01
 -10 -2 2 1416.32 79.75
 10 2 -2 1445.45 89.26
 10 2 -1 -1.76 27.64
 10 2 -1 26.9 22.64
 -10 -2 1 35.21 23.72
 -10 -2 1 -0.86 22.36
 -10 -2 1 31.57 23.35
 10 2 0 66.8 30.52
 -10 -2 0 38.72 25.84
 -10 -2 0 37.53 19.33
 10 -4 -15 53.98 47
 -10 4 15 -1.15 54.12
 -10 4 15 33.26 48.64
 10 -4 -14 134.09 63.75
 10 -4 -14 193.71 60.46
 -10 4 14 55.46 61.57
 -10 4 14 118.05 50.73
 10 -4 -13 41.79 58.54
 10 -4 -13 -4.93 52.46
 -10 4 13 19.09 42.53
 -10 4 13 11.96 42.74
 10 -4 -12 159.69 61.02
 10 -4 -12 174.67 56.18
 -10 4 12 129.29 49.24
 -10 4 12 50.03 35.58
 10 -4 -11 81.12 53.2
 -10 4 11 59.23 38.36
 -10 4 11 51.23 36.65
 10 4 -5 -9.17 28.53
 -10 -4 5 17.27 31.06
 -10 -4 5 65.74 31.46
 -10 -4 5 -3.27 35.09
 10 4 -5 -6.74 33.6
 10 4 -4 1015.52 87.45
 -10 -4 4 1123.56 92.89
 -10 -4 4 1231.59 87.47
 -10 -4 4 1063.51 87.58
 10 4 -4 1191.83 91.69
 10 4 -3 4.61 23.94
 10 4 -3 9.56 32.96
 -10 -4 3 -42.41 32.07
 -10 -4 3 -1.47 23.69
 -10 -4 3 24.8 25.32
 -10 -4 3 47.64 30.04
 10 4 -3 -17.41 27.21
 10 4 -2 1383.86 91.25
 10 4 -2 1342.6 101.44
 -10 -4 2 1315.39 98.52
 -10 -4 2 1378.26 88.83
 -10 -4 2 1288.42 89.36
 -10 -4 2 1323.45 87.04
 10 4 -2 1348.91 94.28
 10 4 -2 1439.23 92.67
 10 4 -1 189.27 39.71
 10 4 -1 163.26 40.18
 10 4 -1 165.98 42.14
 -10 -4 1 136.6 42
 -10 -4 1 100.59 32
 -10 -4 1 146.95 34.82
 -10 -4 1 174.21 35.96
 10 4 -1 89.19 33.64
 10 4 0 99.89 32.71
 10 4 0 138.42 37.21
 10 4 0 185.64 42.39
 -10 -4 0 83.49 30.79
 -10 -4 0 127.05 32.36
 -10 -4 0 78.96 28.28
 -10 -4 0 105.92 35.52
 10 4 0 155.17 34.91
 10 4 1 8.13 25.6
 10 4 1 68.46 34.83
 -10 -4 -1 -1.52 27.6
 -10 -4 -1 19.12 20.56
 -10 -4 -1 17.87 19.97
 -10 -4 -1 23.86 28.49
 10 4 1 22.1 23.33
 10 4 1 16.64 19.74
 10 4 2 99.66 37.9
 -10 -4 -2 101.08 39.66
 -10 -4 -2 98.56 34.38
 10 4 3 151.71 36.56
 -10 -4 -3 148.77 44.15
 -10 -4 -3 232.89 41.89
 -10 -4 -3 180.62 41.79
 10 6 -2 1033.1 96.51
 -10 -6 2 1013.55 96.83
 -10 -6 2 1067.21 91.18
 -10 -6 2 1034.73 86.47
 10 6 -1 185.86 45.48
 10 6 -1 194.16 46.38
 -10 -6 1 151.48 48.58
 -10 -6 1 293.11 51.91
 -10 -6 1 243.71 49.72
 10 6 0 -5.09 30.18
 10 6 0 3.26 33.51
 -10 -6 0 -9.72 36.2
 -10 -6 0 -23.47 35.89
 10 6 1 83.46 44.54
 10 6 1 57.91 39.46
 -10 -6 -1 46.92 34.3
 -10 -6 -1 59.46 36.24
 10 6 2 172.4 52.8
 10 6 2 130.84 44.68
 -10 -6 -2 144.17 48.7
 -10 -6 -2 157.04 47.89
 10 6 3 48.3 36.42
 10 6 3 68.57 37.72
 -10 -6 -3 90.27 41.66
 -10 -6 -3 136.12 46.26
 10 6 3 20.47 26.34
 10 6 4 92.47 48.41
 10 6 4 52.32 39.44
 -10 -6 -4 74.7 35.49
 10 6 4 79.77 40.85
 -10 -6 -4 26.43 29.83
 -10 -6 -4 69.76 34.35
 10 6 5 -12.8 36.79
 10 6 5 26.57 33.15
 10 6 5 68.53 37.39
 -10 -6 -5 83.73 39.89
 10 6 5 133.55 46.05
 -10 -6 -5 15.99 31.03
 -10 -6 -5 45.88 32.28
 -10 -6 -5 114.85 43.5
 10 6 6 1023.95 105.1
 10 6 6 1115.8 101.89
 10 6 6 1214.07 106.81
 -10 -6 -6 1129.57 99.19
 -10 -6 -6 1210.11 112.56
 10 8 2 51.4 37.48
 -10 -8 -2 36.42 46.56
 -10 -8 -2 35.95 42.33
 10 8 3 143.15 52.97
 -10 -8 -3 103.53 44.4
 -10 -8 -3 105.91 49.48
 10 8 4 655.75 94.61
 10 8 4 645.33 87.32
 -10 -8 -4 579.76 87.06
 -10 -8 -4 771.88 98.6
 10 8 5 -46.64 49.22
 10 8 5 -36.28 45.26
 -10 -8 -5 -25.26 38.49
 -10 -8 -5 38.75 52.15
 10 8 6 152.38 48.72
 10 8 6 258.26 64.46
 10 8 6 105.11 57.16
 -10 -8 -6 215.63 62.17
 -10 -8 -6 63.29 47.62
 10 8 7 -17.63 49.8
 10 8 7 39.49 42.48
 10 8 7 6.11 36.5
 -10 -8 -7 71.72 50.22
 -10 -8 -7 -70.27 59.04
 -10 -8 -7 -49.75 52.13
 10 8 8 13.44 45.03
 10 8 8 185.19 63.67
 -10 -8 -8 -8.65 44.61
 -10 -8 -8 175.1 61.35
 11 -1 -13 117.44 67.11
 -11 1 13 9.52 40.28
 11 -1 -12 -0.79 45.2
 11 -1 -12 143.26 56.84
 -11 1 12 27.25 51.15
 -11 1 12 51.7 48.33
 -11 1 12 106.99 43.24
 11 -1 -12 90.89 54.04
 11 -1 -11 5.42 41.66
 11 -1 -11 3.9 36.23
 -11 1 11 -9.87 39.1
 -11 1 11 -13 36.47
 -11 1 11 8.65 37.52
 11 -1 -11 -13.16 37.46
 11 -1 -10 551.17 74.48
 11 1 -10 425.13 81.54
 11 -1 -10 648.25 84.15
 11 1 -10 607.49 78.14
 -11 1 10 99 79.6
 -11 -1 10 127.4 75.84
 -11 1 10 210.55 65.35
 -11 -1 10 301.86 76.86
 -11 1 10 620.09 77.22
 -11 -1 10 535.26 81.19
 11 1 -10 411.45 76
 11 -1 -10 517.85 85.02
 11 -1 -9 97.66 56.23
 11 1 -9 54.17 49.2
 11 -1 -9 174.31 55.03
 11 1 -9 95.58 51.58
 -11 1 9 15.53 52.27
 -11 -1 9 79.99 38.73
 -11 1 9 66.68 43.91
 -11 -1 9 15.77 44.86
 -11 -1 9 101.43 42.2
 -11 1 9 284.27 59.84
 11 1 -9 87.29 52.73
 11 -1 -9 184.99 59.85
 11 -1 -8 1858.27 122.77
 11 1 -8 1663.78 113.42
 -11 1 8 1762.39 115.85
 -11 -1 8 1863.39 117.24
 -11 1 8 1676.65 111.3
 -11 -1 8 1801.03 118.58
 -11 -1 8 1947.8 124.61
 -11 1 8 1692.68 115.56
 11 1 -8 2071.23 131.47
 11 -1 -8 1872.32 122.39
 11 -1 -7 191.29 52.7
 11 1 -7 195.83 51.79
 11 -1 -7 160.02 73.95
 11 1 -7 152.86 43.62
 11 1 -7 90.01 31.87
 -11 -1 7 81.13 34.32
 -11 1 7 145.44 51.54
 -11 -1 7 138.87 37.37
 -11 1 7 143.2 41.99
 -11 -1 7 175.51 45.54
 -11 -1 7 138.31 43.84
 11 1 -7 192.34 49.59
 11 1 -6 245.77 46.91
 11 -1 -6 286.06 54.25
 11 1 -6 301.23 50.14
 11 1 -6 215.28 43.83
 -11 -1 6 239.76 46.06
 -11 1 6 247.41 44.1
 -11 -1 6 348.33 51.25
 -11 1 6 194.03 40.99
 -11 -1 6 271.3 47.92
 -11 -1 6 318.34 53.05
 -11 1 6 233.84 47.26
 11 1 -6 203.99 47.82
 11 -1 -6 213.76 49.31
 11 1 -5 40.09 33.65
 11 1 -5 61.91 30.69
 11 1 -5 68.05 29.24
 -11 -1 5 99.1 37.06
 -11 -1 5 165.05 37.73
 -11 -1 5 133.29 37.57
 -11 -1 5 108.2 36.09
 11 1 -4 75.38 49.89
 -11 -1 4 8.51 27.96
 -11 -1 4 45.4 25.3
 -11 -1 4 11.79 25.41
 -11 -1 4 32.48 29.57
 11 1 -3 203.88 40.59
 -11 -1 3 223.59 41.7
 -11 -1 3 218.09 36.65
 -11 -1 3 316.65 49.7
 -11 -1 3 276.9 50.14
 -11 -1 2 540.73 49.4
 -11 -1 2 697.69 64.78
 -11 -1 2 643.48 65.61
 11 1 -2 590.53 61.1
 -11 3 14 -137.3 56.48
 11 -3 -13 -3.9 52.19
 -11 3 13 -9.4 39.93
 11 -3 -12 45.29 62.76
 -11 3 12 -3.46 45.88
 11 -3 -11 189.06 65.85
 -11 3 11 16.42 47.37
 11 -3 -10 132.23 50.18
 -11 3 10 36.75 59.31
 -11 3 10 75.26 48.14
 11 -3 -9 -61.57 42.6
 -11 3 9 -7.74 32.82
 11 3 -7 124.02 41.66
 -11 -3 7 141.11 45.89
 -11 -3 7 179.37 45.91
 -11 -3 7 153.12 41.26
 11 3 -7 130.69 48.48
 11 3 -6 891.24 76.72
 11 3 -6 871.53 83.76
 -11 -3 6 1023.35 89.65
 -11 -3 6 929.22 83.13
 -11 -3 6 984.01 87.92
 11 3 -6 965.03 94.15
 11 3 -5 168.15 38.99
 -11 -3 5 179.72 45.49
 -11 -3 5 227.98 45.32
 -11 -3 5 142.41 41.31
 11 3 -5 219.25 46.69
 11 3 -4 1.53 30.63
 11 3 -4 30.77 31.9
 -11 -3 4 17.17 28.11
 -11 -3 4 32.06 29.44
 -11 -3 4 -15.6 29.64
 11 3 -4 74.71 31.26
 11 3 -3 453.58 60.26
 11 3 -3 416.5 57.78
 -11 -3 3 479.89 61.63
 -11 -3 3 408.6 55.59
 -11 -3 3 463.75 59.2
 11 3 -3 522.01 66.69
 11 3 -2 471.7 59.01
 11 3 -2 483.63 57.07
 11 3 -2 416.17 60.61
 -11 -3 2 415.56 58.25
 -11 -3 2 373.51 51.6
 -11 -3 2 493.23 58.08
 -11 -3 2 402.41 52.89
 11 3 -2 421.08 56.5
 11 3 -1 25.2 26.85
 11 3 -1 14.99 28.4
 11 3 -1 -29.69 31.85
 -11 -3 1 22.99 29.09
 -11 -3 1 1.35 22.31
 -11 -3 1 -7.61 27.71
 -11 -3 1 3.37 23.44
 11 3 0 1723.28 105.15
 -11 -3 0 1883.95 116.15
 -11 -3 0 1795.74 99.16
 -11 -3 0 1634.31 99
 -11 -3 0 1819.02 106.36
 11 3 0 1824.48 102.93
 11 3 1 209.13 44.29
 -11 -3 -1 150.05 41.58
 -11 -3 -1 130.82 33.61
 11 5 -4 91.99 40.52
 -11 -5 4 72.41 40.26
 -11 -5 4 72.22 38.8
 11 5 -3 -29.38 34.65
 -11 -5 3 -33.41 34.1
 -11 -5 3 19.03 31.49
 -11 -5 3 17.51 33.14
 -11 -5 3 20.08 37.21
 11 5 -3 31.16 33.89
 11 5 -2 135.54 41.63
 11 5 -2 73.59 34.39
 11 5 -2 121 45.48
 -11 -5 2 48.78 38.59
 -11 -5 2 68.35 35.5
 -11 -5 2 66.34 34.91
 -11 -5 2 126.4 32.41
 11 5 -2 125.35 39.48
 11 5 -1 -3.18 29.3
 11 5 -1 -27.45 33.89
 11 5 -1 -44.23 42.49
 -11 -5 1 -29.14 31.56
 -11 -5 1 10.09 26.39
 -11 -5 1 78.36 34.92
 -11 -5 1 47.76 39.18
 11 5 -1 31.38 36.71
 11 5 0 221.22 42.97
 11 5 0 157.7 46.18
 11 5 0 228.74 52.6
 -11 -5 0 205.9 52.12
 -11 -5 0 206.77 45.14
 -11 -5 0 199.89 46.79
 11 5 0 230.51 46.62
 11 5 1 107.81 44.14
 11 5 1 197.46 50.91
 -11 -5 -1 145.2 46.6
 -11 -5 -1 69.22 27.95
 11 5 2 409.9 67.51
 11 5 2 360.75 60.29
 -11 -5 -2 412.39 64.25
 -11 -5 -2 447.24 65.13
 11 5 3 75.47 43.91
 11 5 3 74.19 44.15
 -11 -5 -3 57.33 37.15
 -11 -5 -3 65.37 38.47
 11 5 4 465.83 72.22
 11 5 4 475.01 71.93
 -11 -5 -4 389.78 65.06
 11 7 0 764.21 87.2
 -11 -7 0 900.84 95.91
 -11 -7 0 945.92 96.08
 11 7 0 951.27 97.64
 11 7 1 147.57 47.79
 11 7 1 190.23 59.82
 -11 -7 -1 108.88 42.37
 -11 -7 -1 129.89 49
 11 7 2 1152.46 110
 11 7 2 1146.41 107.21
 -11 -7 -2 1160.92 110.06
 -11 -7 -2 1204.7 112.42
 11 7 3 28.58 40.85
 11 7 3 39.98 44.74
 -11 -7 -3 37.02 36.62
 -11 -7 -3 -16.03 34.66
 11 7 4 239.51 63.26
 11 7 4 366.72 69.57
 -11 -7 -4 255.43 57.92
 -11 -7 -4 164.95 52.55
 11 7 5 -47.24 56.9
 11 7 5 12.48 47.46
 -11 -7 -5 -29.84 39.35
 -11 -7 -5 -9.93 43.37
 11 7 6 64.73 57.88
 -11 -7 -6 46.31 45.77
 -11 -7 -6 -31.13 47.34
 11 9 4 124.22 58.58
 -11 -9 -4 100.79 50.98
 11 9 5 60.74 51.02
 -11 -9 -5 39.98 52.57
 11 9 6 -33.79 55.52
 -11 -9 -6 -79.96 50.25
 11 9 7 10.37 46.24
 -11 -9 -7 -69.76 57.57
 -11 -9 -7 -34.74 51.83
 -11 -9 -8 135.55 74.11
 12 0 -12 1.32 49.43
 12 0 -12 128.76 61.95
 -12 0 12 17.83 48.47
 12 0 -11 -1.41 42.21
 12 0 -11 25.37 49.3
 -12 0 11 -14.61 38.58
 -12 0 11 1.16 36.26
 -12 0 11 27.22 42.81
 12 0 -11 -4.14 47.99
 12 0 -10 11.29 55.46
 12 0 -10 55.7 63
 -12 0 10 32.92 50.77
 -12 0 10 71.66 51.65
 -12 0 10 213.21 56.58
 12 0 -10 177.35 59.66
 12 0 -9 -42.28 43.46
 12 0 -9 -4.82 37.05
 -12 0 9 12.84 32.57
 -12 0 9 56.53 43.03
 -12 0 9 -16.03 41.98
 12 0 -9 -1.94 41.58
 12 0 -8 1.78 42.72
 12 0 -8 -0.43 32.07
 -12 0 8 9.87 33.29
 -12 0 8 4.97 32.4
 -12 0 8 -17.42 32.41
 12 0 -8 -20.52 43.74
 12 0 -7 -28.88 37.25
 12 0 -7 43.46 36.82
 -12 0 7 13.21 29.48
 -12 0 7 26.47 30.7
 -12 0 7 -16.27 39.67
 12 0 -7 14.09 41.11
 12 0 -6 711.87 78.14
 12 0 -6 635.55 74.09
 12 0 -6 785.1 75
 -12 0 6 672.2 70.22
 -12 0 6 738.03 77.16
 -12 0 6 839.64 82.34
 -12 0 5 -21.51 27.92
 -12 0 5 21.9 27.45
 -12 0 5 13.9 25.78
 12 0 -5 -42.4 36.42
 -12 2 14 56.81 85.26
 12 -2 -13 16.41 45.33
 -12 2 13 -6.43 46.94
 12 -2 -12 53.95 60.3
 -12 2 12 47.55 50.09
 -12 2 12 62.36 57.44
 12 -2 -12 42.8 59.38
 12 -2 -11 -61.39 42.91
 -12 2 11 2.9 36.24
 -12 2 11 -14.2 34.2
 -12 2 11 -51.07 32.75
 12 -2 -11 4.28 45.61
 12 -2 -11 -1.53 39.52
 12 -2 -10 3.75 44.06
 -12 2 10 -10.12 48.03
 -12 2 10 -91.82 53.73
 12 -2 -10 -20.64 39.92
 12 -2 -10 4.62 48.11
 12 2 -9 -1.76 37.49
 12 -2 -9 54.47 46.8
 12 2 -9 73.31 44.8
 -12 2 9 6.11 39.41
 -12 2 9 -4.34 36.95
 -12 -2 9 3.71 33.67
 -12 -2 9 18.84 37.53
 12 2 -9 17.46 36.69
 12 -2 -9 53.6 49.35
 12 2 -8 13.01 48.56
 12 2 -8 32.51 42.97
 -12 2 8 0.99 34.97
 -12 -2 8 18.06 38.86
 -12 2 8 8.7 29.64
 -12 -2 8 115.71 46.63
 -12 -2 8 124.83 47.39
 12 2 -8 77.16 42.37
 12 2 -7 129.27 42.58
 12 2 -7 50.12 38.14
 12 2 -7 140.33 42.91
 -12 -2 7 111.92 44.28
 -12 -2 7 74.96 33.71
 -12 -2 7 122.28 39.61
 -12 -2 7 59.63 36.36
 12 2 -7 62.03 40.29
 12 2 -6 61.78 35.12
 12 2 -6 186.25 45.39
 -12 -2 6 160.21 47.51
 -12 -2 6 176.4 40.22
 -12 -2 6 257.6 50.14
 -12 -2 6 246.35 54.03
 12 2 -6 179.74 49.57
 12 2 -5 176.53 49.68
 12 2 -5 70.78 31.66
 12 2 -5 104.05 41.71
 -12 -2 5 70.3 33.57
 -12 -2 5 57.54 24.5
 -12 -2 5 85.55 37.06
 -12 -2 5 173.75 47.08
 12 2 -5 63.32 38.4
 12 2 -4 997.06 87.15
 -12 -2 4 975.87 87.56
 -12 -2 4 1004.98 83.95
 -12 -2 4 894.03 84.58
 12 2 -4 1015.32 92.38
 12 2 -4 1007.88 86.36
 12 2 -3 84.13 39.92
 12 2 -3 19.22 33.56
 -12 -2 3 142.33 40.25
 -12 -2 3 113.35 35.26
 -12 -2 3 31.13 27.42
 -12 -2 2 397 58.71
 -12 -2 2 503.98 57.39
 -12 -2 2 414.66 56.47
 12 2 -2 450.21 58.54
 12 2 -1 71.08 30.34
 -12 -2 1 70.25 29.87
 12 4 -6 363.07 62.44
 -12 -4 6 400.42 62.74
 -12 -4 6 359.25 65.97
 -12 -4 6 441.67 68.01
 12 4 -6 406.9 62.24
 12 4 -5 142.05 45.54
 -12 -4 5 190.79 51.69
 -12 -4 5 136 46.58
 -12 -4 5 166.99 47.75
 12 4 -5 129.47 50.31
 12 4 -4 675.38 76.19
 12 4 -4 671.08 79.1
 -12 -4 4 600.45 74.51
 -12 -4 4 740.57 75.89
 -12 -4 4 621.16 74.07
 12 4 -4 673.86 76.74
 12 4 -3 136.71 43.36
 12 4 -3 78.76 41.14
 -12 -4 3 120.74 41.93
 -12 -4 3 94.08 31.71
 -12 -4 3 126.67 41.44
 12 4 -3 121.1 40.75
 12 4 -2 104.83 37.54
 12 4 -2 93 33.86
 12 4 -2 11.84 37.41
 -12 -4 2 43.78 35.41
 -12 -4 2 53.82 36.9
 -12 -4 2 61.44 34.49
 -12 -4 2 57.57 32.22
 12 4 -2 121.62 44.67
 12 4 -1 237.3 48.32
 12 4 -1 168.81 42.38
 12 4 -1 146.22 48.34
 -12 -4 1 132.61 41.17
 -12 -4 1 118.85 43.78
 -12 -4 1 201.22 48.54
 -12 -4 1 208.65 46.52
 12 4 -1 93.68 39.91
 12 4 0 61.92 36.9
 12 4 0 23.38 36.04
 -12 -4 0 -2.84 31.62
 -12 -4 0 -54.78 33.82
 -12 -4 0 -9.95 24.07
 12 4 0 28.24 30.84
 -12 -4 0 32.99 35.37
 12 4 0 -28.98 28.53
 12 4 1 55.11 35.35
 12 4 1 23.38 36.24
 -12 -4 -1 36.01 38.12
 -12 -4 -1 39.62 35.92
 12 4 2 -59.65 45.12
 -12 -4 -2 1.97 31.65
 12 6 -3 28.6 38.07
 -12 -6 3 23.13 44.82
 -12 -6 3 28.65 36.32
 12 6 -2 198.91 46.3
 12 6 -2 219.17 57.98
 -12 -6 2 158.36 56.52
 -12 -6 2 98.18 39.35
 -12 -6 2 207.35 49.75
 12 6 -1 186.8 48.32
 12 6 -1 198.22 62.01
 -12 -6 1 202.73 59.92
 -12 -6 1 210.51 53.23
 12 6 0 130.97 49.2
 12 6 0 62.95 39.01
 -12 -6 0 133.25 50.74
 -12 -6 0 165.31 52.15
 12 6 1 17.06 36.77
 12 6 1 -6.24 42.88
 -12 -6 -1 -31.92 40.27
 -12 -6 -1 29.6 34.27
 12 6 2 95.84 51.08
 12 6 2 20.76 42.32
 -12 -6 -2 40.31 39.21
 -12 -6 -2 80.27 39.38
 12 6 3 -29.76 44.95
 12 6 3 -59.74 47.78
 -12 -6 -3 -9.88 35.43
 -12 -6 -3 -33.12 38.89
 12 6 4 279.76 65.38
 12 6 4 248.3 59.49
 -12 -6 -4 362.1 70.08
 -12 -6 -4 233.66 61.73
 -12 -8 -1 -36.2 39.68
 -12 -8 -1 38.3 41.53
 12 8 2 342.05 76.12
 12 8 2 171.9 58.25
 -12 -8 -2 250.58 68.3
 -12 -8 -2 207.13 59.54
 12 8 3 -33.81 43.16
 12 8 3 88.18 50.61
 -12 -8 -3 -14.85 45.7
 -12 -8 -3 -2.2 48.27
 12 8 4 328.79 70.69
 12 8 4 435.12 78.97
 -12 -8 -4 513.9 85.38
 -12 -8 -4 485.72 85.87
 12 8 5 -8.45 51.76
 12 8 5 11.9 50.23
 -12 -8 -5 30.43 37.88
 -12 -8 -5 -28.2 48.01
 12 8 6 178.73 62.11
 -12 -8 -6 233.31 65.27
 -12 -8 -7 9.61 50.16
 13 -1 -13 -4.41 61.43
 13 -1 -13 111.5 62.71
 -13 1 13 19.19 53.16
 -13 1 13 28.11 50.83
 13 -1 -12 -0.49 51.41
 13 -1 -12 -24.02 50.56
 -13 1 12 10.37 43.8
 -13 1 12 28.34 47.63
 -13 1 12 9.79 39.87
 13 -1 -12 26.07 52.88
 13 -1 -11 5.23 53.52
 13 1 -11 3.46 52.33
 13 -1 -11 4.47 48.1
 13 1 -11 23.27 51.93
 -13 1 11 -5.01 39.08
 -13 1 11 63.24 47.76
 -13 -1 11 59.38 51.79
 -13 -1 11 135.47 54.38
 13 1 -11 90.34 47.2
 13 -1 -11 -1.82 47.82
 13 1 -10 864.95 99.27
 13 -1 -10 527.36 104.39
 13 1 -10 481.81 87.35
 -13 1 10 250.94 96.73
 -13 -1 10 143.3 90.18
 -13 1 10 339.93 87.56
 -13 -1 10 377.12 86.78
 -13 -1 10 876.14 99.4
 -13 1 10 754.43 93.95
 13 1 -10 803.42 99.13
 13 -1 -10 731.85 102.03
 13 -1 -10 572.7 104.29
 13 1 -9 120.53 61.69
 13 -1 -9 44.95 66.91
 13 1 -9 122.63 58.63
 -13 1 9 43.47 64.37
 -13 -1 9 33.97 57.05
 -13 1 9 155.78 63.32
 -13 -1 9 70.08 58.8
 -13 -1 9 357.19 67.68
 -13 1 9 306.34 62.89
 13 1 -9 225.63 61.32
 13 -1 -9 225.72 68.1
 13 -1 -9 278.9 62.34
 13 -1 -8 617.44 99.38
 13 1 -8 1138.25 103.25
 -13 -1 8 1109.82 97.24
 -13 1 8 608.83 93.48
 -13 -1 8 550.72 96.78
 -13 -1 8 1090.62 101.14
 -13 1 8 1168.42 104.74
 13 1 -8 886.27 107.04
 13 -1 -8 1129.65 104.92
 13 1 -8 1214.69 109.17
 13 1 -7 -50.12 40.88
 13 1 -7 1.53 35.96
 -13 -1 7 -1.55 38.61
 -13 -1 7 29.05 40.21
 -13 -1 7 60.67 42.92
 13 1 -7 -28.03 43.91
 13 1 -6 257.21 56.99
 13 1 -6 259.45 51.41
 13 1 -6 263.63 55.14
 -13 -1 6 223.2 52.25
 -13 -1 6 142.14 33.75
 -13 -1 6 283.18 52
 -13 -1 6 204.62 54.6
 13 1 -6 153.86 46.54
 13 1 -5 51.23 33.45
 13 1 -5 122.35 46.26
 -13 -1 5 175.8 42.69
 -13 -1 5 96.56 37.56
 -13 -1 5 130.34 46.53
 -13 -1 4 25.16 31.99
 -13 -1 4 8.53 27.73
 -13 -1 4 1.21 28.31
 13 1 -4 52.78 38.39
 -13 3 13 1.77 47.13
 13 -3 -12 206.51 93.57
 -13 3 12 134.84 86.08
 13 3 -8 21.79 44.34
 -13 -3 8 17.2 40.94
 -13 -3 8 6.88 46.44
 13 3 -8 -48.06 49.19
 13 3 -7 32.67 39.33
 13 3 -7 46.39 38.6
 -13 -3 7 -15.81 36.49
 -13 -3 7 69.76 44.29
 -13 -3 7 50.04 44.62
 13 3 -7 79.48 52.64
 13 3 -6 -46.14 44.82
 13 3 -6 65.6 44.32
 -13 -3 6 -42.23 39.28
 -13 -3 6 -10.22 30.7
 -13 -3 6 -3.06 35.62
 13 3 -6 -12.12 42.21
 13 3 -5 10.5 33.42
 -13 -3 5 35.46 36.25
 -13 -3 5 69.36 32.68
 -13 -3 5 11.26 33.96
 13 3 -5 -24.66 38.47
 13 3 -4 494.81 66.45
 13 3 -4 503.34 73.97
 -13 -3 4 568.58 74.2
 -13 -3 4 392.09 68.43
 -13 -3 4 461.6 63.55
 13 3 -4 573.4 76.85
 13 3 -3 1.86 36.07
 13 3 -3 -9.34 36.03
 -13 -3 3 51.21 36.19
 -13 -3 3 22.35 28.65
 -13 -3 3 11.81 33.67
 13 3 -3 10.12 34.68
 13 3 -2 136.92 45.79
 -13 -3 2 21.72 33.07
 -13 -3 2 81.2 36.6
 -13 -3 2 104.87 41.55
 13 3 -2 57.12 37
 13 3 -1 131.7 44.49
 -13 -3 1 73.3 32.16
 -13 -3 1 69.83 33.71
 -13 -3 1 91.56 33.77
 13 5 -5 30.01 37.22
 13 5 -5 -41.36 48.55
 -13 -5 5 73.25 48.56
 -13 -5 5 -30.42 41.62
 13 5 -4 -0.09 35.18
 13 5 -4 91.36 47.68
 -13 -5 4 4.18 39.97
 -13 -5 4 -101.51 40.61
 -13 -5 4 -15.69 33.61
 13 5 -4 35.31 45.59
 13 5 -3 25.42 33.81
 13 5 -3 19.07 39.3
 -13 -5 3 -0.84 36
 -13 -5 3 -4.87 33.41
 -13 -5 3 25.18 37.66
 13 5 -3 26.22 42.06
 13 5 -2 666.69 84.59
 -13 -5 2 733.99 93.74
 -13 -5 2 816.53 81.78
 -13 -5 2 840.48 86.54
 13 5 -2 751.22 85.17
 13 5 -2 785.1 83.94
 13 5 -1 106.41 39.94
 13 5 -1 155.21 45.95
 13 5 -1 107.32 55.38
 -13 -5 1 59.88 37.63
 -13 -5 1 68.06 38.08
 -13 -5 1 130.32 40.52
 13 5 -1 111.2 47.39
 -13 -5 1 77.16 40.2
 13 5 0 707.2 89.01
 13 5 0 647.74 86.53
 -13 -5 0 686.38 90.54
 -13 -5 0 729.5 81.51
 13 5 1 24.45 46.87
 13 5 1 -27.65 47.72
 -13 -5 -1 29.58 38.67
 -13 -5 -1 -19.13 33.26
 13 5 2 409.69 71.6
 13 5 2 459.02 75.81
 -13 -5 -2 411.45 68.94
 -13 -5 -2 331.09 64.26
 13 7 -1 122.4 50.57
 -13 -7 1 181.72 65.29
 -13 -7 1 100.81 46.92
 13 7 0 253.56 61.97
 13 7 0 208.25 57.98
 -13 -7 0 220.99 64.74
 -13 -7 0 296.91 60.93
 13 7 1 73.68 55.58
 13 7 1 -59.41 55.4
 -13 -7 -1 -23.3 42.08
 -13 -7 -1 54.62 42.99
 13 7 2 247.84 69.71
 13 7 2 147.45 57.75
 -13 -7 -2 131.15 49.32
 -13 -7 -2 130.12 53.47
 13 7 3 48.93 48.5
 13 7 3 114.85 57.47
 -13 -7 -3 53.91 42.12
 -13 -7 -3 167.5 55.08
 13 7 4 318.55 73.26
 13 7 4 459.74 80.52
 -13 -7 -4 295.23 72.18
 -13 -7 -4 311.57 73.74
 13 7 5 115.71 59.81
 -13 -7 -5 44.99 40.93
 13 9 3 41.2 57.81
 -13 -9 -3 166.78 61.23
 -13 -9 -4 -34.6 57.13
 -13 -9 -4 -28.92 50.29
 -13 -9 -5 39.19 54.28
 14 0 -12 53.38 90.67
 14 0 -12 99.27 75.3
 -14 0 12 197.06 76.38
 14 0 -12 194.69 88.84
 14 0 -11 -48.87 80.42
 14 0 -11 -6.96 87.98
 -14 0 11 -21.48 79.01
 -14 0 11 -69.12 66.76
 -14 0 11 -223.67 65.73
 14 0 -11 -140.86 69.06
 14 0 -10 -6.83 50.42
 14 0 -10 -0.09 49.34
 -14 0 10 -15.52 38.55
 -14 0 10 2.29 42.74
 -14 0 10 -22 47.95
 14 0 -10 -61.15 49.04
 14 0 -9 1.52 45.6
 14 0 -9 52.87 43.63
 -14 0 9 1.14 43
 -14 0 9 -9.9 36.65
 -14 0 9 -5.51 40.41
 14 0 -9 -58.01 50.33
 14 0 -8 23.56 48.89
 -14 0 8 28.83 49.59
 -14 0 8 365.48 80.88
 -14 0 8 283.75 60.4
 14 0 -8 204.65 63.03
 14 0 -8 17.09 63.44
 -14 0 7 13.47 33.09
 -14 0 7 18.86 40.23
 -14 0 7 22.52 34.27
 14 0 -7 -0.05 36.47
 -14 2 13 39.48 52.33
 14 -2 -12 75.12 65.91
 -14 2 12 -15.81 55.94
 -14 2 12 -56.63 51.78
 14 -2 -11 9.73 52.11
 -14 2 11 25.06 57.17
 14 2 -10 -0.77 46.58
 14 2 -10 -0.39 39.5
 -14 -2 10 -25.86 36.43
 -14 -2 10 -43.7 41.32
 14 2 -10 80.03 51.06
 14 2 -9 68.26 57.14
 14 2 -9 -35.85 39.19
 -14 -2 9 -6.91 43.62
 -14 -2 9 -23.13 43.05
 -14 -2 9 42.96 46.01
 14 2 -9 -51.69 54.14
 14 2 -8 9.25 60.23
 -14 -2 8 202.56 57.8
 -14 -2 8 197.77 59.73
 14 2 -8 184.61 62.41
 14 2 -7 11.64 49.29
 14 2 -7 56 36.82
 -14 -2 7 121.9 52.05
 -14 -2 7 63.28 36.15
 14 2 -7 28.5 43.03
 14 2 -6 827.89 95.6
 14 2 -6 1054.62 101.87
 -14 -2 6 848.07 90.83
 -14 -2 6 1001.36 97.9
 -14 -2 6 1060.91 105.84
 14 2 -6 1055.51 104.36
 14 2 -5 137.99 51.89
 14 2 -5 141.44 51.2
 -14 -2 5 94.75 46.39
 -14 -2 5 153.53 48.84
 -14 -2 5 50.8 34.66
 14 2 -5 170.11 58.76
 14 2 -4 240.27 59.65
 -14 -2 4 225.36 53.26
 -14 -2 4 194.22 51.76
 -14 -2 4 235.83 52.04
 14 2 -4 177.21 48.75
 14 2 -3 -5.72 35
 -14 -2 3 68 38.92
 -14 -2 3 11.98 29.7
 14 2 -3 73.47 44.78
 14 4 -7 7.38 44.19
 -14 -4 7 117.04 41.09
 -14 -4 7 74.63 37.82
 -14 -4 7 -49.97 45.15
 14 4 -7 6.06 41.6
 14 4 -6 575.99 80.43
 14 4 -6 489.95 83.03
 -14 -4 6 572.67 79.91
 -14 -4 6 531.99 70.71
 -14 -4 6 520.48 78.35
 14 4 -6 583.05 85.38
 14 4 -5 2.4 38.28
 14 4 -5 34.23 41.12
 -14 -4 5 -11.83 38.21
 -14 -4 5 49.57 36.66
 -14 -4 5 66.8 43.1
 14 4 -5 67.57 47.03
 14 4 -4 224.75 59.73
 14 4 -4 309.16 66.74
 -14 -4 4 311.62 63.01
 -14 -4 4 203.82 51.3
 -14 -4 4 404.13 68.95
 14 4 -4 292.97 61.5
 14 4 -3 22.36 36.86
 14 4 -3 -66.11 43.31
 -14 -4 3 28.39 35.49
 -14 -4 3 34.56 34.59
 -14 -4 3 24.72 42.56
 14 4 -3 -20.39 40.51
 14 4 -2 54.37 36.24
 14 4 -2 53.82 44.42
 -14 -4 2 61.08 34.68
 -14 -4 2 120.71 41.54
 -14 -4 2 47.54 34.29
 14 4 -2 88.89 45.26
 14 4 -1 0.22 41.16
 -14 -4 1 -14.82 41.19
 -14 -4 1 -98.11 48.55
 -14 -4 1 33.33 29.45
 14 4 -1 64.14 42.55
 14 4 -1 28.6 32.81
 14 4 0 61.09 41.63
 14 4 0 43.23 44.46
 -14 -4 0 -10.93 36.73
 14 6 -4 469.78 70.43
 14 6 -4 571.88 88.63
 -14 -6 4 487.48 83.01
 -14 -6 4 463.67 80.82
 14 6 -3 58.41 45.26
 14 6 -3 67.89 52.57
 -14 -6 3 57.78 42.73
 -14 -6 3 22.35 40.89
 14 6 -2 95.99 47.92
 -14 -6 2 76.41 41.34
 -14 -6 2 153.31 49.46
 14 6 -2 62.07 39.96
 14 6 -1 -14.21 44.43
 14 6 -1 -48.33 43.57
 -14 -6 1 24.89 40.55
 -14 -6 1 67.7 41.22
 14 6 0 78.77 43.39
 14 6 0 76.21 52.36
 -14 -6 0 18.65 44.1
 -14 -6 0 57.64 51.32
 14 6 1 58.32 46.64
 14 6 1 15.71 44.97
 -14 -6 -1 31.46 44.28
 -14 -6 -1 54.81 39.52
 14 6 2 72.88 44.32
 14 6 2 285.51 65.26
 -14 -6 -2 248.36 62.48
 -14 -6 -2 180.39 56.33
 -14 -8 0 24.07 42.66
 14 8 1 -40.54 55.37
 14 8 1 28.26 43.52
 -14 -8 -1 94.01 54.16
 -14 -8 -1 60.4 54.7
 14 8 2 207.77 69.27
 14 8 2 61.81 48.43
 -14 -8 -2 30.28 46.41
 -14 -8 -2 91.59 60.54
 14 8 3 52.61 58.04
 14 8 3 8.84 50.05
 -14 -8 -3 61.63 52.52
 -14 -8 -3 29.04 43.29
 14 8 4 71.12 60.02
 14 8 4 2.95 46.94
 -14 -8 -4 112.61 57.47
 -14 -8 -4 29.23 45.78
 -14 -8 -5 73.02 57.39
 -15 1 13 -41.38 55.8
 -15 1 13 79.31 46.48
 -15 1 12 57.73 59.52
 -15 1 12 -13.79 42.97
 -15 1 12 85.21 42.41
 15 -1 -12 52.51 55.75
 15 -1 -12 0.92 57.97
 15 1 -11 9.64 74.56
 15 -1 -11 17.83 58.22
 15 1 -11 33.57 56.38
 -15 1 11 16.11 55.8
 -15 -1 11 43.74 50.2
 -15 1 11 52.72 52.71
 -15 -1 11 85.43 57.21
 -15 -1 11 26.04 42.77
 15 1 -11 113 58.14
 15 -1 -11 137.72 53.13
 15 1 -10 13.08 75.85
 15 1 -10 98.54 68.8
 -15 -1 10 42.5 60.01
 -15 1 10 92.41 60.29
 -15 -1 10 96.65 64.48
 -15 -1 10 349.38 70.63
 15 1 -10 236.96 68.11
 15 -1 -10 186.9 68.2
 15 1 -9 13.08 46.84
 15 1 -9 -56.32 46.68
 -15 -1 9 12.04 43.57
 -15 -1 9 -8.67 44.84
 -15 -1 9 84.43 61.74
 15 1 -9 2.01 52.03
 15 1 -8 394.54 74.74
 15 1 -8 170.64 64.54
 -15 -1 8 71.51 63.25
 -15 -1 8 97.75 61.38
 -15 -1 8 380.96 70.09
 15 1 -8 325.87 70.96
 -15 -1 7 67.55 45.73
 -15 -1 7 120.38 46.78
 15 1 -7 36.92 44.19
 15 1 -7 0.9 43.78
 15 1 -6 31.39 39.9
 -15 -1 6 22.99 33.94
 -15 -1 6 26.97 41.69
 15 1 -6 -65.19 51.99
 15 1 -6 -10.77 43.75
 15 3 -9 0.99 53.37
 -15 -3 9 11.12 40.35
 -15 -3 9 -29.36 47.89
 15 3 -9 -19.34 55.57
 15 3 -8 124.24 68.18
 -15 -3 8 294.49 67.84
 -15 -3 8 292.1 61.31
 15 3 -8 216.72 67.38
 15 3 -7 -58.66 51.86
 15 3 -7 -40.85 46.65
 -15 -3 7 -13.32 44.41
 -15 -3 7 19.67 35.18
 -15 -3 7 -2.56 40.93
 15 3 -7 67.6 51.81
 15 3 -6 122.88 58.43
 15 3 -6 107.88 47.54
 -15 -3 6 197.47 55.44
 -15 -3 6 171.94 51.71
 -15 -3 6 77.85 48.3
 15 3 -6 114 52.42
 15 3 -5 130.42 53.2
 15 3 -5 5.32 39.47
 -15 -3 5 2.66 39.76
 -15 -3 5 166.01 50.45
 -15 -3 5 113.5 45.39
 15 3 -5 53.55 46.81
 15 3 -4 168.57 64.75
 -15 -3 4 108.62 51.32
 -15 -3 4 55.99 46.22
 -15 -3 4 100.87 43.46
 15 3 -4 43.57 51.64
 15 3 -4 157.09 54.99
 15 3 -3 -7.04 42.5
 -15 -3 3 -66.94 46.06
 -15 -3 3 -3.55 35.33
 -15 -3 3 -27.92 34.01
 15 3 -3 -33.46 45.59
 15 3 -3 29.49 46.25
 15 5 -6 -71.03 56.28
 -15 -5 6 99.86 61.32
 15 5 -5 11.75 38.53
 -15 -5 5 11.72 50.52
 -15 -5 5 13.65 35.81
 -15 -5 5 38.46 41.56
 15 5 -5 -48.54 51.28
 15 5 -4 -35.56 42.13
 15 5 -4 10.48 42.05
 -15 -5 4 24.41 49.85
 -15 -5 4 20.07 39.56
 -15 -5 4 72.61 53.2
 15 5 -4 105.92 48.59
 15 5 -3 46.17 41.1
 15 5 -3 26.68 48.06
 -15 -5 3 -55.85 54.76
 -15 -5 3 15.04 34.3
 -15 -5 3 22.46 36.98
 15 5 -3 96.27 53.82
 15 5 -2 839.05 104.45
 -15 -5 2 795.38 102.16
 -15 -5 2 679.28 83.83
 -15 -5 2 575.31 77.32
 15 5 -2 834.82 98.04
 15 5 -2 797.8 91.46
 15 5 -1 46.25 55.31
 -15 -5 1 16.78 39.84
 15 5 -1 82.58 53.3
 15 5 0 525.93 82.93
 15 5 0 368.14 78.09
 -15 -5 0 332.87 68.16
 15 7 -2 140.51 61.61
 -15 -7 2 108.48 46.12
 15 7 -1 32.32 46.69
 -15 -7 1 33.05 52.38
 15 7 0 291.14 68.16
 15 7 0 254.31 66.52
 -15 -7 0 259.77 65.95
 -15 -7 0 163.66 56.35
 15 7 1 44.45 54.81
 15 7 1 28.09 52.41
 -15 -7 -1 -47.65 50.03
 -15 -7 -1 -30.58 39.83
 15 7 2 114.03 53.67
 15 7 2 98.69 53.09
 -15 -7 -2 151.2 62.18
 -15 -7 -2 147.41 56.62
 -16 0 12 -5.88 47.5
 -16 0 12 8.32 45.94
 16 0 -11 23.33 56.51
 -16 0 11 -2.99 44.28
 -16 0 11 -13.24 50.54
 -16 0 11 121.17 61.57
 -16 0 10 73.87 53.2
 -16 0 10 128.28 55.71
 16 0 -10 43.83 50.21
 16 0 -10 6.7 69.98
 -16 -2 10 28.28 48.36
 -16 -2 10 43.29 47.61
 16 2 -9 -17.93 51.97
 -16 -2 9 -12.26 41.53
 -16 -2 9 -30.8 50.47
 16 2 -9 -41.07 51.76
 16 2 -8 5.16 55.66
 -16 -2 8 25.19 53.36
 -16 -2 8 81.77 49.78
 16 2 -8 41.05 46.8
 -16 -2 7 42.6 42.83
 -16 -2 7 -31.52 42.59
 16 2 -7 47.83 58.92
 16 2 -7 0.09 43.04
 16 2 -6 484.1 81.18
 -16 -2 6 470.05 108.6
 -16 -2 6 227.74 61.56
 16 2 -6 449.01 83.67
 16 2 -6 143.53 52.01
 -16 -2 5 -39.12 42.35
 16 4 -8 1.03 55.27
 -16 -4 8 107.48 56.26
 16 4 -8 129.28 70.43
 16 4 -7 -44.09 57.19
 16 4 -7 -6.94 44.01
 -16 -4 7 -92.81 51.35
 -16 -4 7 -39.96 44.74
 -16 -4 7 1.93 44.49
 16 4 -7 94.09 58.37
 16 4 -6 49.57 46.68
 16 4 -6 -77.07 67.07
 -16 -4 6 -11.33 49.57
 -16 -4 6 2.01 45.04
 -16 -4 6 28.01 49.8
 16 4 -6 117.34 54.51
 16 4 -5 -66.98 51.57
 16 4 -5 42.77 56.45
 -16 -4 5 135.4 70.42
 -16 -4 5 130.36 51.74
 -16 -4 5 72.08 63.95
 16 4 -5 4.63 53.1
 16 4 -4 542.57 88.28
 -16 -4 4 431.73 81.64
 -16 -4 4 556.06 84.38
 -16 -4 4 605.63 85.4
 16 4 -4 649.87 94.45
 16 4 -4 418.03 75.78
 16 4 -3 -43.96 56.45
 -16 -4 3 -32.66 47.37
 -16 -4 3 3.93 39.07
 -16 -4 3 -61.03 41.53
 16 4 -3 -54.6 48.64
 16 4 -3 -26.78 43.72
 16 4 -2 282.21 68.09
 -16 -4 2 153.56 60.4
 16 6 -4 314.38 65.7
 16 6 -4 303.23 74.3
 -16 -6 4 509.8 88.76
 -16 -6 4 360.31 76.23
 16 6 -3 56.11 48.48
 -16 -6 3 64.1 46.84
 -16 -6 3 68.88 44.21
 16 6 -3 -27.73 46.92
 16 6 -2 -4.59 46.44
 -16 -6 2 0.74 45.86
 16 6 -1 -6.11 51.34
 -16 -6 1 -107.82 56.37
 16 6 0 -100.75 66.15
 -16 -6 0 -56.04 53.71
 -16 -8 -2 76.58 51.05
 -17 -1 10 -11.91 56.94
 -17 -1 10 13.37 43.81
 -17 -1 9 -6.15 43.72
 -17 -1 9 -18.69 45.95
 -17 -3 9 53.77 50.22
 -17 -3 9 59.4 52.86
 -17 -3 8 -35.52 45.92
 -17 -3 8 163.42 61.69
 17 3 -7 -3.38 49.66
 -17 -3 7 32.36 44.99
 -17 -3 7 -22.74 45.61
 17 3 -7 -11.14 51.83
 17 3 -6 -26.97 57.25
 -17 -3 6 34.92 45.28
 -17 -3 6 -4.45 42.36
 17 3 -6 -14.07 53.93
 17 3 -6 58 57.73
 17 3 -5 43.04 51.52
 -17 -3 5 -88.81 51.42
 -17 -3 5 -20.11 38.01
 17 3 -5 75.43 60.88
 17 3 -5 33.36 49.27
 17 5 -6 39.64 55.82
 17 5 -6 -10.91 50.17
 -17 -5 6 10.69 49.29
 -17 -5 6 4.21 54.6
 -17 -5 6 -39.46 54.84
 17 5 -6 29.58 54.65
 17 5 -5 133 60.38
 17 5 -5 150.17 68.23
 -17 -5 5 226.43 72.32
 -17 -5 5 135.36 52.83
 -17 -5 5 73.85 57.76
 17 5 -5 141.45 64.88
 17 5 -4 -56.71 62.11
 -17 -5 4 39.9 44.87
 -17 -5 4 -26.89 40.06
 -17 -5 4 119.39 52.29
 17 5 -4 121.23 59.37
 17 5 -4 105.04 56.36
 17 5 -3 2.25 52.25
 -17 -5 3 -60.39 53.16
 -17 -5 3 -25.33 47.29
 -17 -5 3 54.76 50.4
 17 5 -3 111.69 61.17
 17 5 -3 6.89 41.48
 17 5 -2 320.05 82.59
 -17 -5 2 284.77 78.63
 -18 -4 7 -36.37 64.61
 -18 -4 7 21.95 51.97
 18 4 -6 304.38 82.32
 -18 -4 6 226.89 76.14
 -18 -4 6 180.52 58.13
 -18 -4 6 269.74 73.62
 18 4 -5 61.5 54.25
 -18 -4 5 35.59 45.36
 18 4 -5 167.88 64.63
 -18 -6 4 45.64 46.57
