# Supplementary material for: High-pressure preference for reduced water content in porous zinc aspartate hydrates
Source: Acta Crystallogr B Struct Sci Cryst Eng Mater. 2020 Aug 28;76(Pt 5):795–801. doi: 10.1107/S2052520620009348 (PMC7535066; doi:10.1107/S2052520620009348)
Supplement: Supplementary file 7 [file b-76-00795-zinc-aspartate_sesquihydrate_0_85GPasup7.hkl]

data_zinc-aspartate_sesquihydrate_0_85GPa 
loop_
  _refln_index_h
  _refln_index_k
  _refln_index_l
  _refln_F_squared_meas
  _refln_F_squared_sigma
 0 0 3 2.11 7.09
 0 0 4 31.94 14.06
 0 0 4 33.91 12.8
 0 0 4 28.66 14.42
 0 0 -4 58.42 16.93
 0 0 -4 32.28 14.26
 0 0 4 37.93 16.95
 0 0 -4 26.33 13.27
 0 0 -4 21.81 10.36
 0 0 -5 -19.19 17
 0 0 5 -0.42 12.73
 0 0 5 -0.19 15.83
 0 0 -5 -13.14 15.03
 0 0 5 26.63 16.22
 0 0 -5 -3.03 13.39
 0 0 5 3.72 16
 0 0 -5 -14.53 12.39
 0 0 -5 -18.06 16.47
 0 0 -6 9157.9 217.94
 0 0 6 9141.95 179.03
 0 0 -6 9465.83 223.72
 0 0 -6 9040.6 198.98
 0 0 -6 9171.86 183.29
 0 0 6 8916.24 215.11
 0 0 6 9051.19 226.94
 0 0 6 9184.17 209.02
 0 0 6 9306.66 223.61
 0 0 -7 40.27 29.88
 0 0 7 28.38 19.57
 0 0 -7 11.43 23.97
 0 0 7 2.32 23.56
 0 0 7 19.54 22.16
 0 0 7 35.88 25.1
 0 0 -7 21 26.99
 0 0 7 35.71 29.22
 0 0 -7 -53.23 28.94
 0 0 -7 21.95 22.43
 0 0 7 15.55 28.26
 0 0 -8 8356.44 226.75
 0 0 8 8525.51 235.45
 0 0 8 8734.4 254.11
 0 0 8 8467.61 246.06
 0 0 -8 8651.09 248.22
 0 0 -8 8250.04 203.24
 0 0 -8 8146.23 244.64
 0 0 8 8460.97 201.09
 0 0 8 8437.16 254.83
 0 0 -8 8647.04 255.79
 0 0 -9 3.07 24.95
 0 0 -9 -37.83 38.76
 0 0 9 42.66 44.41
 0 0 -9 41.02 36.17
 0 0 9 -41.24 37.79
 0 0 9 43.73 30.99
 0 0 9 -8.54 27.59
 0 0 -9 26.39 30.04
 0 0 -10 741.38 91.77
 0 0 10 745.84 95.61
 0 0 10 784.61 91.49
 0 0 -10 742.43 88.5
 0 0 -10 822.32 93.95
 0 0 10 792.92 87.77
 0 0 10 847.64 96.29
 0 0 -10 786.93 84.6
 0 0 -11 -25.57 33.41
 0 0 11 5.5 36.47
 0 0 11 29.95 37.42
 0 0 11 -25.15 44.47
 0 0 -11 -41.22 43.75
 0 0 11 78.73 52.87
 0 0 -11 -59.5 46.94
 0 0 -11 1.99 42.34
 0 0 12 614.79 95.23
 0 0 -12 575.74 87.58
 0 0 12 550.43 89.07
 0 0 -12 677.58 100.54
 0 0 -12 787.73 105.36
 0 0 12 633.99 98.49
 0 0 12 638.46 102.29
 0 0 -12 564.43 93.95
 0 0 13 -43.48 49.65
 0 0 13 -103.85 56.78
 0 0 -13 2.5 54.08
 0 0 -13 34.98 50.73
 0 0 -13 -14.89 39.86
 0 0 13 52.37 59.66
 0 0 -13 6.26 52.62
 0 0 13 21.78 57.22
 0 0 -14 0.65 68.64
 0 0 14 30.43 85.68
 0 0 14 331.34 85.83
 0 0 -14 225.96 79.59
 0 0 14 32.56 70.72
 0 0 -14 222.26 73.25
 0 0 -15 62.77 59.18
 0 0 15 -43.26 65.2
 0 0 15 -31.76 49.62
 0 0 -15 76.14 66.02
 0 0 15 15.3 62.42
 0 0 -15 0.57 75.29
 0 0 16 -25.64 79.63
 0 0 16 -28.52 72.78
 0 0 16 28.55 75.03
 0 0 -16 -64.79 73.65
 0 0 -16 -0.79 73.11
 0 0 17 -10.25 60.04
 0 0 -17 -124.82 90.61
 0 0 -17 0.58 85.76
 0 0 17 -5.81 83.75
 0 2 2 5442.73 133.35
 0 2 -2 5450.05 123.69
 0 -2 -2 5513.27 134.63
 0 2 -2 5431.82 127.2
 0 2 2 5465.5 123.44
 0 2 -2 5273.11 118.64
 0 -2 -3 5879.87 144.66
 0 2 -3 5619.48 139.17
 0 2 -3 5713.88 126.75
 0 2 -3 5558.53 133.64
 0 2 3 5919.23 144.78
 0 2 -3 5824.96 141.06
 0 -2 3 5713.97 130.03
 0 -2 -3 5690.16 129.73
 0 2 3 5741.11 145.56
 0 2 3 5803.87 149.36
 0 -2 -3 5610.85 148.02
 0 -2 -3 5687.98 144.73
 0 -2 4 11.61 12.47
 0 -2 -4 31.28 18.64
 0 2 4 39.26 16.39
 0 -2 -4 29.85 19.55
 0 2 -4 7.96 12.27
 0 2 -4 29.5 15.32
 0 -2 -4 5.35 12.02
 0 2 4 10.53 18.16
 0 2 4 11.86 16.57
 0 -2 -4 21.37 14.48
 0 -2 4 24.33 18.46
 0 2 -4 23.63 17.55
 0 2 -4 10.93 14.23
 0 2 4 7.85 15.01
 0 -2 -4 25.55 13.64
 0 2 4 40.12 14.88
 0 2 5 5369.6 165.85
 0 2 -5 5546.13 166.53
 0 2 5 5649.62 133.35
 0 2 5 5395.51 170.31
 0 -2 5 5605.35 155.74
 0 2 5 5516.31 174.03
 0 -2 5 5528.4 173.06
 0 2 -5 5411.91 130.82
 0 -2 5 5139.53 160.91
 0 2 5 5496 157.33
 0 2 -5 5530.36 153.38
 0 -2 -5 5514.27 172.53
 0 2 -5 5129.94 156.01
 0 2 -5 5546.49 137.1
 0 2 -5 5513.31 150.95
 0 -2 -5 5452.05 154.99
 0 -2 5 5437.55 132.58
 0 -2 -5 5477.59 134.34
 0 -2 -5 5497.27 176.03
 0 -2 -5 5401.19 167.93
 0 -2 5 5452.23 136.61
 0 2 6 135 33.05
 0 2 6 141.11 24.17
 0 2 6 151.6 33.51
 0 -2 6 139.72 35.78
 0 -2 -6 152.19 36.72
 0 -2 6 133.82 34.02
 0 -2 -6 128.64 30.26
 0 -2 6 172.72 29.86
 0 2 -6 121.36 28.83
 0 2 6 160.87 26.12
 0 -2 -6 151.42 25.31
 0 -2 6 127.79 25.43
 0 2 6 143.03 34.55
 0 2 -6 147.06 35.19
 0 2 6 146.72 32.34
 0 2 -6 140.72 27.72
 0 -2 -6 149.93 33.83
 0 2 -6 138.92 28.92
 0 2 -6 139.04 32.8
 0 2 -6 144.98 26.41
 0 -2 -6 145.81 36.79
 0 -2 -6 137.31 23.01
 0 -2 6 178.19 32.53
 0 2 -7 88.06 28.27
 0 2 7 106.83 33.32
 0 2 7 99.78 29.95
 0 -2 7 89.09 31.31
 0 -2 -7 110.44 31.63
 0 2 -7 106.75 27.18
 0 -2 -7 124.37 39.29
 0 2 7 126.95 24.59
 0 -2 -7 165.56 28.75
 0 -2 7 99.16 27.52
 0 -2 -7 125.1 31.43
 0 -2 7 128.48 37.23
 0 -2 -7 152.01 40.67
 0 2 7 97.26 34.34
 0 2 7 108.24 38.86
 0 2 7 94 22.4
 0 2 -7 119.16 26.7
 0 2 -7 148.74 38.37
 0 2 -7 111.71 29.48
 0 -2 7 127.81 34.04
 0 -2 -7 133.91 23.85
 0 2 -7 129.81 31.26
 0 -2 7 119.94 27.96
 0 2 8 1006.33 90.79
 0 2 8 890.27 92.27
 0 -2 8 860.85 75.39
 0 2 -8 949.12 78.57
 0 -2 -8 1003.67 89.65
 0 -2 -8 986.1 94.06
 0 -2 8 891.71 88.36
 0 -2 -8 911.47 65.98
 0 -2 8 864.41 74.65
 0 2 -8 850.59 71.91
 0 2 -8 935.35 89.06
 0 -2 -8 920.13 86.36
 0 2 -8 995.92 78.71
 0 2 8 970.86 72.78
 0 2 8 872.74 89.18
 0 -2 8 808.68 84.89
 0 -2 8 941.55 79.38
 0 -2 -8 811.1 85.97
 0 2 -8 933.34 85.99
 0 2 8 974.61 85.31
 0 -2 8 911.63 74.41
 0 2 -8 891.07 79.81
 0 -2 9 106.66 34.57
 0 -2 -9 75.76 36.11
 0 2 9 180.83 57.3
 0 -2 9 201.67 52.49
 0 -2 -9 270.85 57.41
 0 -2 -9 199.64 48.66
 0 2 -9 142.63 36.19
 0 2 9 204.99 47.96
 0 2 9 154.14 42.43
 0 -2 9 155.94 37.64
 0 2 -9 204.61 45.56
 0 2 -9 149.35 40.48
 0 2 9 143.19 48.9
 0 2 -9 173.49 49.88
 0 -2 9 159.62 37.91
 0 -2 -9 124.71 48.68
 0 2 -9 124.28 37.11
 0 -2 9 209.48 51.29
 0 -2 9 135.81 50.07
 0 2 -9 155.22 37.55
 0 2 10 2178.95 153.58
 0 -2 -10 2145.38 149.31
 0 2 10 2112.15 153.23
 0 -2 10 2182.14 154.7
 0 -2 -10 2064.96 153.53
 0 -2 10 2100.93 148.74
 0 -2 10 2130.81 138.9
 0 2 10 2159.61 139.64
 0 2 -10 2191.29 135.76
 0 -2 -10 2018.18 136.45
 0 2 -10 2231.06 145.02
 0 2 -10 2174.63 136.9
 0 -2 -10 2131.57 154.74
 0 2 -10 2213.66 152.14
 0 2 10 2004.02 151.65
 0 -2 10 2171.62 133.59
 0 2 11 123.44 47.83
 0 2 11 95.54 60.16
 0 2 11 142.97 50.66
 0 -2 -11 168.81 64.9
 0 2 11 153.91 56.51
 0 -2 11 192.87 62.19
 0 2 -11 83.46 45.39
 0 2 -11 99.11 49.44
 0 2 -11 121.53 53.32
 0 -2 11 162.4 50.69
 0 -2 -11 108.09 51.73
 0 -2 -11 91.05 51.77
 0 -2 11 61.48 55.6
 0 -2 -11 87.09 51.47
 0 -2 -12 189.87 68.82
 0 -2 12 227.45 63.51
 0 2 -12 145.14 57.75
 0 -2 12 139.3 64.65
 0 -2 -12 170.37 60.23
 0 2 12 224.85 70.12
 0 2 -12 250.65 74.26
 0 2 -12 93.81 53.89
 0 2 12 113.78 60.77
 0 2 12 129.36 70.92
 0 -2 12 186.26 67.44
 0 -2 -12 115.4 58.93
 0 -2 -13 -27.89 64.24
 0 2 13 15.33 70.97
 0 -2 13 92.45 61.77
 0 2 13 -25.67 70.6
 0 -2 13 24.88 52.62
 0 -2 -13 -67.55 50.9
 0 2 13 15.96 49.29
 0 -2 -13 -14.04 48.81
 0 2 -13 -19.35 51.12
 0 2 -13 -70.59 65.91
 0 -2 -14 92.08 76.98
 0 -2 -14 197.77 80.89
 0 2 -14 117.84 68.55
 0 2 -14 120.79 70.93
 0 2 14 42.03 67.71
 0 2 14 -8.19 54.11
 0 -2 14 -38.53 59.1
 0 -2 14 73.31 80.11
 0 -2 -14 19.82 50.99
 0 2 14 -9.44 64.42
 0 -2 -15 -89.73 68.53
 0 -2 -15 -13.97 59.52
 0 2 -15 3.35 53.92
 0 -2 -15 -169.13 89.89
 0 2 15 7.44 70.59
 0 2 15 -20.17 78.63
 0 -2 15 -96.15 68.36
 0 2 15 -64.26 72.15
 0 2 -15 -4.42 54.04
 0 -2 15 10.41 60.42
 0 2 -16 0.2 77.78
 0 -2 16 53.42 67.99
 0 2 16 12.74 81.54
 0 2 -16 28.72 58.61
 0 -2 -16 -9.22 60.46
 0 2 16 -1.59 73
 0 -2 16 8 80.14
 0 2 16 99.28 88.89
 0 -2 -16 36.43 81.35
 0 -2 -16 -9.16 78.75
 0 2 -17 0.07 74.06
 0 -2 17 22.32 71.68
 0 -2 -17 14.03 72.2
 0 2 17 19.62 76.36
 0 2 17 36.33 83.51
 0 -2 -17 63.32 65.24
 0 -2 -17 -260.34 103.89
 0 2 17 -30.87 66.73
 0 -4 0 2144.63 77.45
 0 4 0 2127.86 94.02
 0 4 0 2124.42 94.41
 0 4 0 2120.68 98.43
 0 -4 0 2361.42 103.4
 0 4 0 2042.03 104.02
 0 4 1 75.03 21.97
 0 4 -1 60.83 17.48
 0 -4 1 64.5 20.58
 0 4 -1 70.92 19.4
 0 4 -1 27.6 20.45
 0 4 -1 58.21 23.89
 0 -4 -1 53.29 15.07
 0 4 1 82.71 24.49
 0 -4 -1 36.62 17.17
 0 4 1 93.39 28.18
 0 4 -1 79.61 21.62
 0 -4 1 69.85 18.82
 0 4 1 60.79 23.3
 0 -4 -1 66.92 16.36
 0 4 1 73.2 18.61
 0 4 2 71.09 22.98
 0 4 -2 78.68 30.26
 0 4 -2 29.59 16.36
 0 4 2 100.52 24.11
 0 -4 2 94.96 20.98
 0 -4 -2 66.53 21.02
 0 -4 -2 57.3 18.46
 0 4 -2 80.49 25.19
 0 4 2 70.71 25.46
 0 -4 2 68.08 21.6
 0 -4 -2 40.77 19.13
 0 4 2 55.61 14.28
 0 -4 -2 58.65 20.46
 0 4 2 77.48 21.36
 0 -4 -2 51.11 25.37
 0 4 2 48.93 22.74
 0 4 -2 59.94 19.94
 0 -4 -3 36.98 24.89
 0 -4 -3 57.9 24.41
 0 -4 3 8.3 19.47
 0 -4 -3 76.76 20.41
 0 4 3 51.45 19.44
 0 4 -3 30.88 23.09
 0 -4 -3 17.15 18.38
 0 -4 -3 23.38 22.6
 0 -4 3 35.44 23.53
 0 4 3 57.57 27.83
 0 4 3 8.26 18.57
 0 4 -3 58.14 24.9
 0 4 -3 29.03 16.13
 0 4 -3 67.75 27.31
 0 4 3 51.29 20.71
 0 4 -3 38.23 15.17
 0 -4 3 40.32 15.59
 0 4 3 20.77 21.17
 0 4 3 41.92 16.02
 0 -4 -3 31.36 14.96
 0 4 4 345.89 47.48
 0 -4 -4 330.3 44.5
 0 4 4 346.27 54.03
 0 -4 4 305.84 39.67
 0 -4 4 286.72 42.87
 0 -4 -4 309.99 32.64
 0 4 4 361.05 48.84
 0 4 -4 354.78 38.69
 0 4 4 314.43 34.22
 0 -4 -4 272.54 45.33
 0 4 -4 352.94 48.49
 0 -4 -4 337.6 35.11
 0 4 4 360.18 34.93
 0 4 -4 368.3 51.33
 0 -4 4 360.55 49.26
 0 4 -4 351.37 47
 0 -4 -4 363.46 52.76
 0 -4 -4 369.78 35.21
 0 4 -4 379.44 46.35
 0 -4 -4 387.47 52.35
 0 4 4 362.26 46.67
 0 -4 -5 10.47 25
 0 -4 5 -5.02 29.36
 0 4 -5 -36.31 28.52
 0 -4 5 5.51 24.55
 0 4 -5 -45.44 29.88
 0 -4 -5 -14.12 26.11
 0 -4 -5 -9.64 23.27
 0 -4 5 -18.26 23.12
 0 4 5 -49.18 31.07
 0 4 -5 -34.85 29.38
 0 4 5 -19.78 28.78
 0 4 5 -36.86 33.03
 0 -4 5 2.61 19.93
 0 4 -5 -26.31 33.98
 0 4 5 15.89 19.82
 0 -4 -5 0.55 28.71
 0 -4 -5 -21.71 23.8
 0 4 -5 -47.79 34.82
 0 4 5 -11.14 26.29
 0 4 -6 224.66 45.5
 0 4 -6 197.25 45.04
 0 4 -6 203.03 44.76
 0 -4 -6 171.92 48.53
 0 -4 -6 160.08 42.43
 0 4 -6 247.65 44.63
 0 4 6 211.25 47.15
 0 4 -6 195.67 34.58
 0 -4 -6 192.21 44.43
 0 4 6 235.81 48.66
 0 -4 -6 253 39.31
 0 -4 6 238.87 38.05
 0 4 6 233.91 40.08
 0 -4 6 203.53 48.6
 0 4 6 192.63 37.18
 0 4 6 228.54 53.94
 0 -4 -6 212.77 44.38
 0 -4 6 213.5 42.01
 0 -4 6 272.31 49.36
 0 4 -7 4.88 27.16
 0 4 7 21.36 36.48
 0 -4 7 -27.73 28.08
 0 -4 7 -25.23 35.27
 0 -4 7 -23.61 34.75
 0 4 -7 9.72 33.07
 0 -4 7 32.93 30.58
 0 -4 -7 -45.51 41.82
 0 4 7 10.57 29.2
 0 -4 -7 -1.11 23.86
 0 4 -7 -34.19 29.37
 0 4 7 -29.96 34.94
 0 -4 -7 41.34 36.2
 0 4 -7 -8.45 27.85
 0 -4 -7 -9.65 27.74
 0 4 7 55.72 31.89
 0 -4 -7 -14.96 29.31
 0 4 7 -15.98 26.08
 0 4 8 524.96 81.91
 0 4 -8 530.98 75.38
 0 -4 -8 392.85 64.7
 0 -4 8 514.1 72.45
 0 4 -8 438.19 66.34
 0 4 8 526.17 69.88
 0 -4 8 449.46 73.77
 0 -4 -8 438.21 76.01
 0 4 8 526.13 78.7
 0 4 8 433.22 73.77
 0 -4 -8 529.71 78.62
 0 -4 8 485.3 68.46
 0 4 -8 537.43 70.55
 0 -4 8 415.04 70.47
 0 -4 -8 451.37 63.01
 0 4 -8 540.73 71.02
 0 -4 -9 129.74 48.9
 0 4 -9 138.21 46.96
 0 4 9 117.78 49.37
 0 4 9 134.56 52.94
 0 4 9 113.31 45.47
 0 -4 -9 161.84 46.67
 0 -4 9 164.99 55.42
 0 4 9 195.2 59.68
 0 -4 9 100.32 43.65
 0 4 -9 86.5 37.6
 0 4 -9 133.91 46.06
 0 -4 9 137.02 53.09
 0 -4 -9 133.25 58.4
 0 4 -9 211.04 59.71
 0 -4 9 116.87 55.36
 0 -4 -9 144 54.87
 0 4 -10 391.94 60.38
 0 -4 -10 441.46 79.47
 0 4 -10 354.27 70.02
 0 4 10 404.01 78.16
 0 4 -10 412.75 68.72
 0 -4 -10 438.43 72.35
 0 -4 10 275.69 65.83
 0 -4 -10 469.18 86.49
 0 -4 10 434.65 82.06
 0 4 10 444.94 87.27
 0 -4 10 545.82 82.75
 0 -4 -10 510.44 90.64
 0 4 10 485.45 86.07
 0 4 -10 520.49 85.83
 0 -4 10 304.44 74.53
 0 4 10 422.68 70.35
 0 -4 11 -6.77 48.2
 0 4 11 41.08 55.53
 0 4 -11 70.29 58.44
 0 -4 11 11.81 48.34
 0 -4 -11 83.08 53.44
 0 -4 -11 -0.53 43.85
 0 4 11 52.94 50.55
 0 4 11 43.15 45.97
 0 -4 -11 -28.44 59.67
 0 -4 -11 -16.26 53.04
 0 4 -11 149.1 68.01
 0 4 11 88.13 56.49
 0 4 12 142.17 68.04
 0 4 12 13.58 62.71
 0 -4 12 84.36 59.19
 0 -4 -12 2.41 66.24
 0 -4 -12 149.36 65.65
 0 -4 -12 99.2 57.1
 0 4 12 115.26 68.53
 0 4 -12 97.03 55.55
 0 4 -12 114.62 55
 0 4 12 155.78 76.88
 0 -4 12 68.45 60.51
 0 -4 -12 107.84 62.64
 0 4 13 -57.34 75.79
 0 -4 -13 -65.86 69.51
 0 -4 -13 11.13 47.74
 0 4 13 7.93 50.21
 0 4 -13 40.5 52.36
 0 -4 -13 -44.81 71.47
 0 4 13 -4.73 57.31
 0 -4 13 78.21 67.14
 0 -4 -13 -19.44 63.57
 0 4 -13 -45.47 60.36
 0 -4 13 -45.34 70.5
 0 4 13 28.85 46.78
 0 -4 -14 218.55 86.32
 0 -4 14 24.88 65.42
 0 4 -14 61.5 54.71
 0 -4 -14 0.92 69.38
 0 4 14 65.66 74.81
 0 -4 -14 78.63 66.93
 0 4 14 15.89 79.88
 0 4 -14 149.71 67.42
 0 -4 14 129.27 74.39
 0 4 14 30.83 88.97
 0 4 15 14.72 79.07
 0 4 -15 14.3 61.44
 0 -4 15 58.82 63.46
 0 -4 -15 -0.57 87.15
 0 4 -15 69.41 66.98
 0 -4 -15 -103.62 77
 0 4 15 18.03 80.12
 0 4 15 7.57 63.8
 0 -4 -15 134.11 90.62
 0 -4 15 12.1 66.09
 0 -4 16 0.07 67.05
 0 -4 -16 0.03 62.85
 0 4 -16 120.2 71.13
 0 4 -16 -32.93 59.55
 0 -4 -16 0.15 87.91
 0 -4 -16 -29.03 76.26
 0 4 16 116.08 107.14
 0 -4 16 -20.86 73.8
 0 4 16 -20.81 83.25
 0 4 16 -0.33 61.22
 0 -4 -17 -2.11 78.4
 0 4 -17 111.78 84.82
 0 4 -17 -156.15 82.3
 0 4 17 -1.73 80.38
 0 -6 0 6609.48 215.32
 0 6 0 6488.21 159.34
 0 -6 0 6353.27 209.25
 0 6 0 6681.65 206.89
 0 -6 0 6533.94 235.51
 0 6 0 6299.1 229.99
 0 -6 0 6585.2 220.35
 0 6 0 6455.85 204.92
 0 -6 0 6040.9 165.68
 0 6 0 6406.68 218.92
 0 -6 -1 83.83 43.22
 0 6 1 42.68 33.48
 0 6 1 -13.84 24.23
 0 6 -1 -8.36 22.13
 0 -6 1 9.98 30.52
 0 -6 -1 -8.14 25.93
 0 -6 1 43.57 26.65
 0 6 1 7.28 16.8
 0 6 -1 35.76 31.71
 0 -6 -1 8.21 27.87
 0 -6 1 -4.48 32.81
 0 6 1 9.8 29.58
 0 6 -1 14.53 33.67
 0 6 -1 46.4 27.29
 0 6 1 40.73 28.61
 0 6 -1 3.33 23.68
 0 -6 1 3.9 24.16
 0 6 1 -3.36 23.29
 0 -6 -1 47.38 27.54
 0 -6 -1 -13.4 19.52
 0 -6 1 34.9 36.05
 0 6 2 1638.79 99.97
 0 6 -2 1675.26 96.67
 0 -6 -2 1646.09 89.54
 0 -6 -2 1490.58 112.68
 0 -6 2 1590.9 100.34
 0 -6 2 1484.63 92.26
 0 -6 2 1538.46 115.85
 0 6 -2 1533.02 91.01
 0 6 2 1455.35 85.8
 0 6 2 1421.02 111.03
 0 -6 2 1505.38 112.02
 0 6 2 1634.47 105.52
 0 6 2 1486.52 91.08
 0 -6 -2 1550.34 121.02
 0 6 -2 1545.9 113.58
 0 -6 -2 1487.61 97.7
 0 -6 -2 1532.84 92.65
 0 -6 -2 1564.51 103.17
 0 6 -2 1522.51 107.47
 0 6 -2 1459.18 109.69
 0 6 2 1468.04 110.83
 0 -6 3 65.43 38.83
 0 6 3 65.1 33.81
 0 -6 3 47.07 26.96
 0 -6 -3 35.31 22.87
 0 6 -3 29.04 26.54
 0 -6 3 100.94 41.59
 0 6 3 79.54 30.22
 0 -6 -3 6.7 32.81
 0 6 -3 36.05 27.45
 0 -6 -3 -9.94 27.88
 0 -6 -3 68.92 29.38
 0 -6 -3 82.24 32.82
 0 6 3 53.42 28.23
 0 6 3 47.04 36.13
 0 6 3 28.38 19.09
 0 6 -3 99.93 37.36
 0 6 -3 32.83 31.79
 0 -6 -3 47.67 35.47
 0 6 3 74.12 37.68
 0 6 4 1111.77 88.33
 0 -6 -4 1101.04 91.51
 0 6 4 1054.53 90.41
 0 -6 -4 1152.98 81.97
 0 -6 -4 1084.26 102.17
 0 6 -4 1068.15 97.47
 0 -6 4 991.17 101.03
 0 6 -4 1137.64 92.39
 0 -6 4 971.62 93.31
 0 6 -4 1096.36 94.32
 0 -6 -4 1132.43 81.75
 0 -6 -4 1093.7 89.63
 0 -6 -4 968.97 100.34
 0 6 4 1069.27 99.77
 0 -6 4 973.59 97.54
 0 6 4 1004.14 79.27
 0 6 4 1021.77 74.3
 0 6 4 1158.63 108.08
 0 6 -4 1019.56 101.28
 0 -6 4 1065.58 95.85
 0 -6 5 -40.48 38.25
 0 6 -5 25.82 27.89
 0 -6 -5 26.9 39.14
 0 -6 -5 -31.57 31.87
 0 -6 -5 -33.81 40.03
 0 6 5 12.53 27.12
 0 6 5 -27.93 36.66
 0 6 5 -8.42 33.62
 0 6 -5 6.64 28.39
 0 -6 5 70.76 45.39
 0 -6 5 38.28 38.12
 0 -6 5 59.59 37.52
 0 6 -5 -38.41 43.32
 0 -6 -5 26.79 33.49
 0 6 -5 13.61 29.89
 0 6 5 24.79 36.62
 0 6 6 3.32 33.31
 0 -6 6 -85.93 50.33
 0 -6 -6 -91.03 53.7
 0 6 6 31.74 38.83
 0 6 -6 7.57 37.04
 0 -6 6 23.36 36.93
 0 6 -6 -37.15 31.89
 0 6 6 -33.09 36.33
 0 6 -6 29.13 36.67
 0 -6 6 -18.12 34.69
 0 -6 -6 10.51 41.41
 0 6 -6 1.72 32.56
 0 -6 6 39.65 39.91
 0 -6 -6 -56.75 39.49
 0 -6 -6 -16.13 49.35
 0 6 6 -77.89 43.76
 0 6 -7 10.84 35.25
 0 6 7 58.36 54.23
 0 -6 -7 59.9 43.17
 0 -6 7 79.27 47.6
 0 6 -7 64.63 43.27
 0 6 7 -10.71 47.69
 0 6 7 3.58 40.04
 0 -6 7 22.65 45.24
 0 -6 -7 -33.96 42.73
 0 -6 -7 -8.32 43.76
 0 -6 7 92.85 53.64
 0 -6 -7 -102.65 60.36
 0 6 -7 -16.44 44.28
 0 6 7 10.76 46.89
 0 6 -8 2249.57 157.77
 0 -6 -8 2121.07 167.95
 0 6 -8 2122.67 154.71
 0 -6 -8 2185.69 163.13
 0 6 8 2072.2 163.24
 0 6 -8 2050.33 158.35
 0 -6 -8 2402.75 168.49
 0 -6 -8 2363.65 154.6
 0 -6 8 2044.78 158.28
 0 6 8 2174.3 160.92
 0 6 8 2137.33 158.35
 0 -6 8 2086.67 156.38
 0 6 8 2113.3 150.17
 0 -6 8 1683.16 158.65
 0 6 -9 88.25 53.74
 0 -6 9 76.77 70.71
 0 6 9 132.83 56.52
 0 -6 -9 94.5 50.12
 0 6 -9 136.07 55.97
 0 -6 -9 205.44 67.37
 0 6 -9 148.61 57.95
 0 -6 -9 216.87 72.63
 0 -6 9 121.15 58.1
 0 6 9 98.17 51.31
 0 -6 9 41.79 50.97
 0 6 9 170.09 60.76
 0 6 -10 1499.49 139.97
 0 -6 -10 1243.88 140.63
 0 6 -10 1391.38 135.48
 0 -6 10 1358.89 143.33
 0 -6 -10 1544.87 150.34
 0 -6 10 1470.63 140.56
 0 6 -10 1570.95 141.55
 0 -6 10 1367.15 152.52
 0 6 10 1536.9 150.02
 0 6 10 1410.08 146.22
 0 6 10 1602.55 152.42
 0 6 -11 172.95 63.63
 0 -6 -11 29.23 76.87
 0 -6 11 138.37 72.54
 0 6 -11 105.79 72.96
 0 -6 11 87.08 59.36
 0 -6 -11 -4.12 65.09
 0 6 11 95.6 60.77
 0 6 11 1.51 62.23
 0 -6 -11 149.57 59.42
 0 -6 11 30.14 49.81
 0 6 11 50.82 61.7
 0 6 -11 105.07 55.67
 0 -6 12 770.3 140.03
 0 -6 -12 759.12 117.92
 0 6 -12 503.45 127.15
 0 6 12 710.59 119.83
 0 6 -12 856.49 110.76
 0 -6 -12 72.78 121.63
 0 6 12 861.07 129.85
 0 -6 -12 13.88 132.66
 0 6 12 656 126.69
 0 -6 -13 -1.91 69.4
 0 6 13 5.35 68.31
 0 6 13 -15.77 59.29
 0 -6 13 -88.22 75.81
 0 6 13 -17.22 55.09
 0 6 -13 -99.57 67.04
 0 -6 -13 59.77 65.38
 0 -6 -13 -1.47 62.64
 0 -6 -14 156.42 78.22
 0 -6 14 32.19 71.94
 0 -6 -14 1.86 75.48
 0 6 14 10.81 57.98
 0 -6 -14 17.41 73.51
 0 6 14 86.78 90.04
 0 6 -14 -16.27 61.38
 0 6 14 27.48 69.81
 0 6 15 -3.86 69.38
 0 6 -15 4.11 62.39
 0 -6 -15 7.29 64.18
 0 -6 15 54.88 71.81
 0 6 15 -42.31 84.64
 0 -6 -15 8.55 79.9
 0 -6 -15 1.06 94.88
 0 8 0 3594.82 181.69
 0 -8 0 3716.28 186.29
 0 8 0 3396.58 201.29
 0 8 0 3774.55 186.92
 0 8 0 3480.26 192.01
 0 -8 0 3413.61 184.89
 0 -8 0 3981.74 206.92
 0 -8 0 3781.19 216.7
 0 8 1 -94.39 56.1
 0 8 1 -20.83 60.73
 0 -8 -1 222.92 139.06
 0 8 1 130.91 75.69
 0 8 -1 -32.94 41.8
 0 8 -1 16.11 34.26
 0 -8 -1 182.82 74.21
 0 8 1 338.73 119.52
 0 8 -1 133.03 59
 0 -8 1 17.28 46.39
 0 -8 1 26.93 41.46
 0 -8 1 65.4 61.18
 0 -8 -2 1125.36 111.34
 0 -8 2 1059.76 112.07
 0 8 2 1070.28 98.01
 0 8 -2 986.48 112.22
 0 -8 2 990.36 117.23
 0 -8 -2 1039.78 102.12
 0 -8 -2 1050.76 120.47
 0 -8 -2 1061.41 116.21
 0 8 -2 1019.47 105
 0 8 2 1047.04 106.76
 0 8 2 1089.31 118.31
 0 8 2 1051.33 109.33
 0 8 -2 1098.3 115.93
 0 -8 2 949.11 111.68
 0 -8 -3 -4.3 48.16
 0 8 3 22.19 40.23
 0 -8 3 19.94 44.6
 0 -8 3 57.23 56.58
 0 -8 3 36.88 46.44
 0 8 -3 39.34 47.06
 0 -8 -3 5.19 45.62
 0 8 3 51.1 49.61
 0 8 -3 11.62 47.24
 0 8 -3 130.33 63.07
 0 8 3 44.17 39.72
 0 -8 -3 34.28 50.58
 0 -8 4 29.38 35.8
 0 8 -4 -39.79 39.53
 0 8 4 -14.34 50.38
 0 8 -4 16.8 45.15
 0 -8 -4 -79.85 62.81
 0 8 -4 -16.35 44.55
 0 -8 4 28.3 49.2
 0 8 -4 25.48 34.91
 0 -8 4 2.41 46.45
 0 -8 -4 -23.01 46.99
 0 8 4 71.98 46.31
 0 -8 4 49.31 55.54
 0 -8 -5 140.22 63.83
 0 8 5 109.07 52.33
 0 -8 5 54.59 42.03
 0 8 -5 70.25 38.76
 0 8 5 112.8 60.29
 0 8 -5 39.95 47.85
 0 -8 5 32.8 49.27
 0 8 -5 30.99 41.2
 0 -8 5 105.72 51.83
 0 -8 -5 66.62 57.7
 0 8 -5 122.4 46.95
 0 -8 5 29.74 46.97
 0 8 6 149.64 62.64
 0 8 -6 135.68 51.37
 0 8 -6 211.14 58.55
 0 -8 6 244.84 83.38
 0 -8 -6 174.97 57.75
 0 -8 6 183.66 64.46
 0 -8 -6 155.38 66.19
 0 -8 6 236.74 75.06
 0 -8 6 82.95 52.11
 0 -8 -6 254.24 66.05
 0 8 6 51.54 52.26
 0 8 -6 87.46 43.52
 0 8 -6 171.98 60.89
 0 8 7 101.26 58.28
 0 8 -7 82.08 60.66
 0 -8 7 112 64.47
 0 8 -7 191.8 65.32
 0 8 -7 216.88 71.58
 0 -8 -7 128.02 58.64
 0 8 7 243.99 73.39
 0 -8 -7 166.85 54.29
 0 -8 -7 185.59 81.45
 0 -8 7 53.07 57.33
 0 -8 7 142.9 83.88
 0 8 7 154.52 68.03
 0 -8 -7 70.53 60.72
 0 -8 -8 7.05 77.8
 0 8 -8 228.43 76.08
 0 8 8 210.72 72.15
 0 8 -8 84.36 70.21
 0 -8 -8 211.67 60.79
 0 -8 -8 148.55 51.33
 0 8 8 172.36 76.27
 0 -8 8 162.77 69.52
 0 -8 8 159.65 83.89
 0 -8 -8 24.83 70.93
 0 8 -8 171.29 81.75
 0 -8 8 158.54 71.58
 0 8 8 214.73 74.49
 0 8 8 165.21 64.11
 0 8 9 100.77 63.42
 0 8 -9 28.4 47.99
 0 8 9 90.26 66.59
 0 8 -9 9.32 54.68
 0 -8 9 8.7 57.34
 0 -8 9 8.77 63.08
 0 -8 -9 -0.03 64.71
 0 -8 -9 43.26 50.68
 0 8 9 57.5 80.06
 0 -8 9 78.83 63.25
 0 -8 -9 9 64.21
 0 8 -9 13.34 54.56
 0 -8 -10 122.22 57.82
 0 8 10 83.78 81.63
 0 8 10 229.3 77.63
 0 -8 10 336.25 99.13
 0 -8 -10 19.23 119.78
 0 8 -10 254.58 83.39
 0 8 -10 73.35 81.85
 0 8 -10 107.92 66.6
 0 -8 -10 18.9 97.7
 0 -8 10 182.54 77.58
 0 8 10 316.71 83.74
 0 -8 10 152.47 75.64
 0 8 11 85.61 74.12
 0 8 -11 -73.75 62.59
 0 -8 11 -16.18 70.28
 0 -8 11 -57.05 65.88
 0 8 -11 -67.55 70.98
 0 -8 -11 45.96 96.34
 0 8 11 41.01 64.24
 0 -8 -11 51.32 56.99
 0 8 11 -54.77 87.13
 0 -8 -11 0.03 74
 0 -8 11 -79.59 73.83
 0 8 -11 -2.57 62.98
 0 -8 -12 13.97 111.92
 0 8 -12 317.27 92.42
 0 8 -12 149.21 91.05
 0 8 12 458.12 107.87
 0 -8 12 309.29 94.89
 0 -8 12 166.21 84.23
 0 8 -12 240.41 105.11
 0 -8 12 214.27 84.91
 0 8 12 470.63 124.67
 0 8 12 106.81 119.63
 0 -8 -12 8.3 109.95
 0 -8 -12 253.27 96.84
 0 8 13 174.48 91.19
 0 -8 -13 -0.19 79.72
 0 8 -13 4.9 75.67
 0 -8 -13 -0.92 76.74
 0 8 13 34.34 83.99
 0 8 -13 -13.99 59.81
 0 8 13 85.35 80.5
 0 -8 13 94.27 71.32
 0 -8 13 73.52 71.6
 0 -8 -13 174.91 85.73
 0 -8 -14 7.82 88.22
 0 8 14 -129.83 97.7
 0 8 14 118.87 80.72
 0 10 0 867.75 122.37
 0 10 0 846.52 108.92
 0 10 0 823.25 106.94
 0 -10 0 790.48 112.8
 0 -10 0 818.74 123.24
 0 -10 0 798.65 115.53
 0 -10 1 19.14 58.47
 0 10 1 104.47 63.37
 0 10 -1 78.23 50.59
 0 10 1 9.89 47.02
 0 -10 1 201.94 86.69
 0 -10 -1 104.63 55.97
 0 10 -1 36.42 47.11
 0 10 1 -65.05 56.54
 0 -10 1 -49.48 52.09
 0 -10 -1 15.34 47.04
 0 -10 -1 115.58 81.73
 0 10 -1 -116.23 75.45
 0 -10 -2 477.98 106.8
 0 -10 2 454.39 102.55
 0 10 2 631.63 110.06
 0 10 2 551.49 97.99
 0 -10 2 488.14 101.74
 0 -10 2 467.58 97.76
 0 10 -2 538.11 88.52
 0 10 -2 482.79 92.67
 0 -10 -2 419.39 82.83
 0 10 -2 522.66 100
 0 10 3 -99.19 62.49
 0 -10 -3 47.33 64.95
 0 -10 3 -38.84 68.51
 0 -10 -3 -38.22 53.29
 0 10 -3 -75.49 65.96
 0 10 3 113.77 57.67
 0 10 -3 26.54 55.81
 0 -10 3 83.54 54.8
 0 -10 3 20.46 64.76
 0 10 -3 12.18 49.36
 0 -10 -4 84.79 76.2
 0 -10 4 -36.42 71.32
 0 10 -4 -80.79 66.95
 0 10 -4 78.33 57.79
 0 10 -4 13.06 63.88
 0 10 4 -113.49 60.44
 0 -10 4 -11.19 71.31
 0 10 4 -48.41 74.52
 0 -10 4 -5.92 62.28
 0 -10 -4 -32.34 64.88
 0 -10 -5 204.16 77.46
 0 10 5 196.5 77.04
 0 10 -5 247.15 85.43
 0 10 -5 159.8 71.43
 0 -10 5 266.52 91.42
 0 10 -5 92.63 61.4
 0 10 5 189.97 74.85
 0 -10 5 243.47 81.69
 0 -10 5 278.43 85.18
 0 -10 -5 138.25 78.51
 0 10 6 107.01 76.88
 0 10 -6 187.03 65.62
 0 -10 6 90.88 79.84
 0 -10 -6 179.13 90.51
 0 -10 6 42.61 62.87
 0 -10 -6 55.3 72.6
 0 10 6 262.46 86.46
 0 10 -6 -2.86 74.36
 0 10 -7 -12.85 62.59
 0 10 7 -25.02 61.1
 0 10 -7 -8.83 53.76
 0 -10 -7 98.06 83.83
 0 -10 7 16.8 59.9
 0 10 7 -98.92 68.98
 0 -10 7 -149.82 81.39
 0 -10 -7 82.32 75.89
 0 -10 8 -3.65 74.24
 0 10 -8 33.01 64.38
 0 10 -8 182.97 76.05
 0 -10 8 89.25 70.91
 0 -10 -8 2.38 94.95
 0 10 8 107.04 70.45
 0 -10 8 104.51 79.29
 0 10 8 306.97 104.29
 0 10 -8 65.39 81.47
 0 -10 -8 76.73 68.65
 0 10 -9 14.56 54.01
 0 10 -9 95.4 72.96
 0 10 9 97.29 69.52
 0 -10 9 -27.01 77.24
 0 -10 -9 0.18 89.18
 0 -10 9 -2.63 67.14
 0 -10 9 -68.57 69.83
 0 10 -9 35.97 78.93
 0 -10 10 328.39 99
 0 10 -10 165 81.08
 0 -10 10 246.32 92.85
 0 10 10 23.4 71.8
 0 -10 10 156.39 111.06
 0 10 -10 400.58 114.45
 0 -10 -10 8.35 89.1
 0 10 -10 130.87 82.86
 0 -10 11 -27.69 77.35
 0 -10 11 139.75 93.21
 0 10 11 20.3 70.48
 0 10 -11 -67.32 80.84
 0 -10 11 6.25 75.51
 0 10 -11 -23.62 63.84
 0 10 -11 3.43 72.59
 0 10 12 -82.72 113.58
 0 -10 -12 6.63 78.27
 0 10 -12 -126.32 89.86
 0 -12 0 368.63 118.52
 0 -12 0 456.18 106.65
 0 -12 0 402.36 104.67
 0 12 0 392.6 102.64
 0 12 0 486 114.44
 0 12 -1 -1.6 75.46
 0 -12 -1 -46.15 79.01
 0 -12 1 -55.74 75.37
 0 -12 1 160.7 78.95
 0 -12 1 105.82 81.94
 0 12 -1 -45.75 60.61
 0 12 1 -98.3 74.43
 0 12 -1 -34.09 63.85
 0 12 -2 -88.29 77.31
 0 12 2 203.74 74.95
 0 12 -2 231.8 75.43
 0 -12 2 79.82 92.48
 0 -12 2 156.71 89.4
 0 -12 2 228.27 94.53
 0 12 -2 124.6 67.07
 0 -12 -2 190.79 98.39
 0 -12 3 215.24 94.67
 0 12 3 82.97 77.43
 0 12 -3 179.85 79.58
 0 -12 3 56.25 75.67
 0 -12 3 214.35 90.68
 0 -12 -3 46.53 80.17
 0 12 -3 112.1 68.89
 0 12 -3 279.64 111.15
 0 12 -4 187.02 81.72
 0 12 4 154.58 86.55
 0 12 -4 154.61 78.76
 0 12 -4 99.87 76.41
 0 12 4 132.7 83.72
 0 -12 4 20.79 91.08
 0 -12 -4 79.45 91.24
 0 -12 -4 140.44 78.72
 0 -12 4 259.55 105.35
 0 -12 4 125.98 81.3
 0 12 -5 220.64 100.19
 0 12 5 89.07 76.23
 0 12 5 50.24 82.33
 0 12 -5 257.65 97.58
 0 -12 -5 52.18 76.42
 0 -12 5 103.29 86.22
 0 -12 5 17.87 84.58
 0 12 -5 206.04 84.13
 0 -12 5 -27.72 88
 0 -12 -5 51.83 87.56
 0 12 6 -78.78 89.46
 0 12 -6 -64.41 80.81
 0 12 6 -34.53 70.57
 0 12 -6 41.96 76.22
 0 -12 6 -22.69 81.13
 0 -12 -6 -63.64 83.58
 0 -12 -6 -93.85 90.44
 0 12 7 -170.26 99.27
 0 12 7 29.92 76.98
 0 -12 -7 -139.37 111.57
 -1 1 18 97.29 102.61
 1 -1 -18 167.51 94.66
 -1 1 18 17.94 90.18
 -1 1 17 0.88 75.75
 -1 -1 17 -33.13 81.58
 -1 1 17 -5.85 68.1
 -1 1 17 -307.96 122.22
 1 1 -17 -1.01 74.08
 1 -1 -17 85.41 64.63
 1 -1 -17 -102.73 85.92
 1 -1 -17 -0.76 79.49
 1 -1 -16 0.56 75.15
 -1 -1 16 57.22 96.47
 -1 1 16 3.47 89.48
 1 1 -16 4.11 79.53
 -1 1 16 39.2 92.37
 1 -1 -16 247.71 95.45
 -1 1 16 279.2 110.19
 -1 -1 15 2.53 46.57
 -1 1 15 1.7 66.85
 1 1 -15 34.45 59.28
 1 -1 -15 192.64 81.58
 1 1 -15 -26.6 49.38
 1 1 -15 19.64 65.32
 1 -1 -15 -0.03 64.52
 -1 -1 15 -36.13 59.93
 -1 1 15 -8.1 60.95
 -1 1 15 -12.02 67.74
 1 -1 -15 131.31 65.57
 -1 -1 15 12.07 70.64
 -1 1 14 401.33 92.7
 -1 1 14 61.37 94.22
 1 -1 -14 467.89 100.42
 -1 1 14 17.73 83.36
 1 -1 -14 11.32 89.45
 1 -1 -14 495.13 99.8
 1 1 -14 494.34 101.3
 1 1 -14 426.96 97.21
 -1 -1 14 41.6 84.49
 -1 -1 14 394.11 84.28
 -1 -1 14 31.72 98.18
 1 1 -14 373.47 75.68
 1 -1 -13 83.12 56.62
 1 -1 -13 66.81 68.71
 1 1 -13 152.09 64.37
 -1 1 13 33.98 55.83
 -1 -1 13 1.38 60.25
 -1 1 13 16.38 73.03
 1 -1 -13 -1.03 45.15
 1 1 -13 100.07 56.47
 -1 -1 13 52.88 51.01
 1 1 -13 76.56 52.13
 -1 -1 13 97.64 51.39
 1 1 -13 77.78 55.96
 -1 1 13 121.67 59.66
 -1 -1 13 64.1 54.37
 1 -1 -12 22.4 48.49
 1 1 -12 83.05 48.59
 -1 1 12 105.62 69.43
 -1 -1 12 28.12 60.53
 1 1 -12 45.09 44.72
 1 -1 -12 31.59 48.49
 1 1 -12 67.16 47.21
 -1 1 12 50.74 53.43
 -1 1 12 -4.37 43
 1 -1 -12 39.11 56.35
 -1 -1 12 111.71 57.95
 1 1 -12 200.92 59.16
 -1 -1 12 141.75 58.08
 -1 -1 12 123.39 56.28
 -1 -1 11 138.97 50.72
 -1 -1 11 131.97 52.64
 1 1 -11 47.73 54.26
 1 -1 -11 80.87 35.28
 1 1 -11 25.09 37.14
 1 -1 -11 119.65 56.96
 1 -1 -11 57.22 40.17
 -1 1 11 142.62 53.39
 -1 -1 11 140.9 54.99
 -1 1 11 130.94 58.62
 1 -1 -11 55.79 40.93
 1 1 -11 140.49 51.86
 -1 1 11 120.18 61.67
 -1 -1 11 17.64 32.98
 1 1 -11 141.17 51.04
 1 1 -10 127.23 49.99
 1 1 -10 44.01 36.09
 1 1 -10 83.2 41.51
 -1 -1 10 94.32 40.98
 -1 1 10 81.5 49.48
 -1 -1 10 56.86 43.94
 1 1 -10 121.77 45.78
 1 -1 -10 86.88 35.86
 1 -1 -10 110.22 46.04
 -1 1 10 121.68 55.32
 1 -1 -10 128.23 54.78
 -1 -1 10 29.84 38.9
 -1 1 10 74.94 32.96
 -1 1 10 62.91 42.56
 -1 -1 10 142.09 50.06
 -1 1 10 115.44 43.89
 1 -1 -10 86.97 37.04
 1 -1 -9 118.06 45.59
 -1 -1 9 114.23 49.47
 -1 1 9 120.22 46.65
 1 -1 -9 124.39 48.53
 1 1 -9 66.79 33.69
 -1 -1 9 75.41 37.28
 1 -1 -9 100.77 33.51
 1 -1 -9 108.75 42.8
 1 1 -9 90.77 28.79
 -1 1 9 169.58 50.11
 -1 -1 9 70.65 32.41
 -1 1 9 72.15 29.1
 -1 1 9 140.67 49.79
 -1 -1 9 129.22 43.67
 1 1 -9 101.36 37.43
 1 1 -9 119.18 42.15
 -1 1 9 73.23 30.37
 1 -1 -9 25.74 28.12
 -1 -1 8 861 78.18
 1 -1 -8 781.73 67.12
 1 1 -8 819.92 62.78
 -1 -1 8 853.53 64.32
 1 -1 -8 877.82 75.81
 1 1 -8 864.85 79.72
 1 -1 -8 831.72 86.75
 1 -1 -8 818.66 86.35
 1 1 -8 810.66 76.28
 -1 1 8 759.94 68.76
 -1 -1 8 769.97 72.85
 -1 1 8 881.7 88
 -1 -1 8 783.57 61.06
 1 1 -8 795.84 60.23
 -1 -1 8 825.08 84.64
 1 1 -8 813.55 78.19
 1 -1 -8 796.93 80.39
 -1 1 8 851.36 85.48
 -1 1 8 865.2 72.6
 1 1 -8 866.56 84.07
 -1 1 8 881.31 84.16
 1 -1 -7 27.99 28.86
 1 -1 -7 69.53 31.92
 1 1 -7 52.31 25.75
 1 -1 -7 64.56 24.74
 -1 -1 7 30.53 26.28
 1 1 -7 140.21 33.33
 1 1 -7 128.88 40.12
 1 1 -7 61.58 22.28
 1 1 -7 66.55 30.52
 1 1 -7 51.81 29.78
 -1 -1 7 77.45 29.04
 -1 -1 7 19.11 22.37
 -1 -1 7 63.13 20.91
 1 -1 -7 105.84 35.94
 1 1 -7 81.04 25.31
 -1 1 7 40 25.76
 1 -1 -7 73.44 31.44
 -1 1 7 64.44 30.19
 -1 1 7 57.81 21.2
 -1 1 7 16.47 33.59
 1 1 -6 3242.28 129.73
 1 -1 -6 3266.51 125.18
 1 1 -6 3348.6 108.66
 1 -1 -6 3227.78 139.65
 1 1 -6 3318.2 136.91
 -1 -1 6 3214.71 123.84
 -1 1 6 3176.11 136.5
 1 -1 -6 3231.19 138.68
 1 1 -6 3299.54 126.38
 -1 1 6 3340.42 135.93
 -1 -1 6 3319.16 137.97
 1 1 -6 3153.27 104.87
 -1 -1 6 3285.27 124.73
 1 1 -6 3285.93 126.46
 -1 -1 6 3319.44 110.71
 1 -1 -6 3298.67 112.05
 1 -1 -6 3343.07 135.93
 -1 1 6 3127.1 136.05
 -1 1 6 3364.11 126.17
 -1 1 5 2280.85 101.7
 -1 -1 5 2195.02 102.22
 1 -1 -5 2166.15 81.13
 -1 -1 5 2307.61 93.92
 -1 1 5 2147.55 94.5
 1 1 -5 2297.22 99.45
 1 1 -5 2225.54 82.62
 1 1 -5 2320.74 105.22
 1 -1 -5 2324.91 102.33
 -1 1 5 2256.06 105.7
 1 -1 -5 2216.23 104.9
 1 1 -5 2217.16 81.61
 1 1 -5 2228.29 91.99
 1 -1 -5 2173.31 104.34
 -1 1 5 2139.22 102.73
 1 -1 -5 2227.8 96.75
 1 1 -5 2147.66 91.43
 -1 -1 5 2230.57 92.42
 -1 -1 5 2173.06 83.49
 1 1 -4 1429.2 73.42
 1 -1 -4 1473.5 72.16
 -1 1 4 1451.27 76.32
 -1 1 4 1441.9 77.39
 -1 -1 4 1381.5 71.73
 1 1 -4 1456.09 65.57
 1 1 -4 1403.07 71.02
 1 -1 -4 1470.37 76.66
 -1 -1 4 1460.54 65.56
 -1 -1 4 1327.29 63
 1 -1 -4 1463.84 71.68
 -1 1 4 1453.49 71.42
 -1 1 4 1416.87 71.86
 -1 -1 4 1393.7 64.46
 1 -1 -4 1531.72 78.53
 -1 -1 3 1676.08 70.26
 -1 1 3 1666.75 72.78
 -1 1 3 1693.24 68.55
 1 -1 -3 1646.84 71.53
 -1 1 3 1658.33 71.32
 1 1 -3 1626.51 68.52
 1 -1 -3 1704.35 72.8
 1 -1 -3 1775.44 72.73
 1 1 -3 1702.46 69.35
 1 -1 3 3236.73 101.8
 1 1 3 3104.15 95.4
 -1 -1 -3 3324.11 101.51
 -1 -1 -3 3371 107.19
 1 1 3 3095.34 104.32
 1 1 3 3223.03 102.64
 -1 -1 -3 3142.86 102.21
 1 -1 3 3108.49 99.47
 -1 1 -3 3054.31 96.76
 -1 1 -3 3110.26 97.26
 1 -1 4 9008.14 190.53
 1 -1 4 9424.42 192.99
 -1 1 -4 9146.4 157.97
 -1 1 -4 9009.74 168.1
 1 1 4 9557 190.66
 1 1 4 9236.26 196.44
 -1 -1 -4 9284.16 185
 -1 1 -4 9300.48 189.59
 1 -1 4 9166.63 175.52
 1 1 4 9027.19 199.25
 1 -1 4 9301.71 169.56
 1 -1 4 9319.61 166.27
 -1 1 -4 9266.94 185.7
 -1 -1 -4 9999 206.45
 -1 1 -4 8826.39 171.4
 -1 -1 -4 9318.7 185.85
 -1 -1 -4 9312.25 197.44
 1 1 4 9286.71 183.86
 1 1 5 949.88 64.11
 1 1 5 939.09 68.9
 -1 1 -5 858.42 61.79
 -1 -1 -5 934.12 64.36
 -1 1 -5 944.49 66.1
 -1 -1 -5 893.79 69.62
 1 -1 5 920.11 68.93
 1 -1 5 903.96 60.88
 1 1 5 908.3 68.09
 -1 1 -5 937.8 61.54
 1 -1 5 984.77 65.28
 1 1 5 866.2 68.26
 -1 1 -5 885.14 53.81
 -1 -1 -5 949.55 69.78
 1 -1 5 920.69 68.6
 -1 1 -5 897.38 56.12
 1 1 5 917.88 57.32
 -1 -1 -5 930.81 67.43
 -1 -1 -5 968.41 55.76
 1 -1 5 951.98 56.98
 -1 1 -5 934.78 67.94
 -1 1 -6 2445.45 93.71
 -1 1 -6 2515.34 117.04
 1 -1 6 2402.17 122.55
 -1 -1 -6 2570.67 100.41
 1 -1 6 2368.65 112.84
 1 -1 6 2357.23 108.81
 1 1 6 2360.95 118.51
 -1 1 -6 2521.22 121.63
 1 1 6 2493.44 125.28
 -1 1 -6 2564.49 115.59
 -1 -1 -6 2529.16 123.49
 1 1 6 2438.19 110.1
 -1 -1 -6 2538.47 113.65
 -1 -1 -6 2519.42 120.99
 -1 -1 -6 2344.04 121.98
 -1 1 -6 2475.86 110.5
 1 -1 6 2423.59 96.74
 1 1 6 2424.93 119.57
 1 1 6 2555.85 103.82
 1 -1 6 2505.02 120.64
 -1 -1 -7 135.91 37.85
 1 -1 7 150.94 38.3
 -1 -1 -7 191.11 43.68
 1 1 7 193.62 41.01
 -1 1 -7 163 37.78
 1 1 7 180.62 34.98
 1 1 7 205.66 37.65
 1 1 7 184.44 44.45
 1 -1 7 161.6 26.38
 1 -1 7 137.66 39
 1 1 7 154.64 40.1
 1 -1 7 135.33 32.3
 -1 1 -7 147.54 30.2
 -1 1 -7 180.65 42.38
 -1 -1 -7 180.03 33.39
 -1 -1 -7 137.27 32.91
 1 -1 7 237.4 40.64
 -1 1 -7 169.05 39.72
 -1 -1 -7 178.01 41.08
 -1 1 -7 246.12 45.08
 1 -1 8 1522.41 114.54
 -1 1 -8 1436 101.06
 -1 -1 -8 1584.63 94
 -1 -1 -8 1358.23 105.77
 1 -1 8 1570.8 107.24
 1 1 8 1467.26 110.41
 1 1 8 1435.78 108.9
 1 -1 8 1578.11 105.18
 -1 -1 -8 1445.77 110.35
 -1 1 -8 1421.36 99.58
 1 1 8 1470.3 94.51
 -1 1 -8 1467.35 81.24
 -1 -1 -8 1424.13 111.03
 -1 1 -8 1399.22 109.29
 1 1 8 1435.67 107.81
 -1 1 -8 1358.05 102.3
 1 1 8 1469.53 97.96
 -1 -1 -8 1524.49 100.28
 1 -1 8 1359.5 104.12
 1 -1 9 289.53 59.02
 1 1 9 251.59 59.05
 -1 1 -9 221.55 46.44
 -1 1 -9 232.12 49.34
 -1 -1 -9 198.92 42.54
 1 -1 9 212.71 46.81
 -1 1 -9 195.25 46.54
 -1 -1 -9 195.79 53.36
 -1 1 -9 220.78 53.11
 1 -1 9 175.32 53.74
 1 1 9 212.68 54.47
 1 1 9 189.05 42.42
 1 1 9 224.56 60.36
 1 1 9 285.8 52.44
 -1 -1 -9 222.39 47.57
 1 -1 9 258.32 51.24
 -1 -1 -9 243.93 54.81
 -1 -1 -9 243.07 56.09
 -1 -1 -10 20.56 44.83
 1 -1 10 -37.4 39.11
 1 1 10 8.47 36.87
 1 1 10 37.4 51.07
 1 -1 10 -33.14 48.69
 -1 -1 -10 27.38 28.67
 1 1 10 -20.47 45.86
 -1 1 -10 -43.99 40.85
 -1 -1 -10 0.11 34.19
 1 1 10 16.62 29.85
 1 -1 10 -36.31 41.46
 -1 -1 -10 12.42 35.77
 1 1 10 -50.19 34.14
 -1 1 -10 37.62 37.7
 1 -1 10 10.89 29.01
 -1 1 -10 -37.26 39.04
 -1 1 -10 -23.73 33.74
 1 -1 11 129.32 49.8
 -1 1 -11 144.53 55.06
 -1 -1 -11 87.23 52.51
 1 -1 11 27.71 48.57
 1 1 11 200.81 61.12
 -1 -1 -11 114.19 44.53
 -1 1 -11 114.43 45.63
 1 1 11 56.2 52.12
 -1 1 -11 154.15 56.08
 -1 -1 -11 93.58 47.67
 1 -1 11 144.98 53.3
 1 1 11 160.45 65.23
 1 -1 11 141.52 53.77
 -1 1 -11 68.17 44.26
 -1 -1 -11 136.12 54.05
 1 1 12 1165.18 132.51
 1 -1 12 1235.71 137.3
 -1 1 -12 1060.75 119.19
 -1 -1 -12 1062.08 120.62
 -1 1 -12 1047.91 111.04
 1 -1 12 1158.18 121.44
 -1 1 -12 1187.79 129.81
 -1 -1 -12 1203.13 128.96
 1 1 12 1232.89 125.57
 1 -1 12 1089.37 116.95
 1 1 12 1137.44 133.27
 -1 -1 -12 1151.56 131.91
 1 -1 12 1176.91 122.9
 -1 1 -12 1033.42 114.21
 -1 1 -13 48.19 47.07
 -1 1 -13 -48.98 54.6
 -1 1 -13 53.67 62.35
 -1 -1 -13 0.84 47.08
 1 -1 13 -10.16 52.19
 1 1 13 47.02 58.83
 -1 -1 -13 -36.87 56.19
 1 1 13 -5.97 48.59
 1 1 13 -0.73 50.96
 1 -1 13 -1.14 59.08
 1 -1 13 -11.14 45.13
 -1 -1 -13 39.16 56.05
 -1 1 -13 90.51 64.08
 1 -1 13 66.75 52.24
 -1 -1 -14 1129.82 137.6
 -1 1 -14 1008.89 124.92
 1 1 14 1103.25 142.54
 -1 1 -14 1216.21 148.41
 -1 -1 -14 990.53 136.12
 1 1 14 155.55 134.42
 1 -1 14 1226.29 141.88
 -1 1 -14 1113.78 132.22
 1 -1 14 125.53 143.34
 1 -1 15 -0.27 56.32
 -1 1 -15 0.06 79.01
 -1 -1 -15 0.18 64.75
 -1 -1 -15 -16.81 64.19
 1 1 15 -4.17 63.03
 1 -1 15 -2 68.36
 1 -1 15 47.37 54.25
 -1 -1 -15 -6.72 59.48
 -1 1 -15 153.7 67.73
 1 1 15 132.78 87
 1 1 15 -3.63 53.11
 -1 1 -15 -90.78 69.47
 1 1 16 -17.57 66.31
 1 -1 16 5.83 96.41
 1 1 16 308.48 93.79
 -1 -1 -16 120.45 73.8
 -1 -1 -16 305.96 93.15
 1 1 16 53.72 97.02
 -1 1 -16 0.8 93.03
 -1 -1 -16 19.5 84.63
 1 -1 17 20.46 87.53
 1 1 17 205.43 98.28
 -1 1 -17 -7.86 68.53
 -1 -1 -17 0.04 80.04
 -1 -1 -17 223.73 96.28
 1 1 17 -5.84 76.73
 -1 -1 -17 92.82 85.81
 1 1 17 -0.76 62.23
 1 -3 -17 139.13 89.62
 -1 -3 17 12.01 81.95
 -1 3 17 14.09 85.04
 1 3 -17 -22.2 70.88
 1 -3 -17 128.19 98.82
 1 -3 -17 0.36 92.76
 -1 3 17 49.42 102.09
 1 3 -17 -7.14 65.21
 -1 -3 17 90.77 87.46
 -1 3 17 -29.39 84.93
 -1 3 16 34.51 117.14
 -1 3 16 14.56 101.03
 -1 -3 16 369.24 102.87
 1 3 -16 341.35 94.58
 1 -3 -16 2.4 110.94
 1 3 -16 361.77 98.6
 -1 3 16 682.56 138.89
 1 -3 -16 552.38 128.04
 1 -3 -16 243.62 84.51
 -1 -3 16 522.76 118.04
 1 -3 -15 -35.35 70.92
 -1 3 15 33.11 73.21
 -1 3 15 26.96 65.08
 -1 -3 15 -8.66 73.38
 1 -3 -15 26.27 59.74
 1 3 -15 -102.46 66.17
 1 3 -15 55.64 60.83
 1 -3 -15 0.81 58.71
 -1 3 15 1.17 70.56
 -1 -3 15 -110.02 76.13
 -1 3 14 74.69 111.37
 1 3 -14 365.15 84.95
 1 -3 -14 359.56 99.11
 1 3 -14 476.22 99.34
 -1 3 14 38.48 90.44
 -1 -3 14 377.63 96.88
 -1 -3 14 254.97 92.95
 -1 3 14 290.96 92.13
 1 -3 -14 1.71 91.62
 1 -3 -14 638.86 124.99
 1 -3 -13 25.51 54.97
 -1 3 13 12.55 50.51
 -1 -3 13 36.36 61.9
 -1 3 13 -9.53 61.95
 1 3 -13 50.44 56.25
 1 -3 -13 -22.32 56.68
 1 3 -13 -6.4 47.95
 1 -3 -13 4.89 50.14
 -1 -3 13 -4.43 51.65
 -1 3 13 -3.66 57.91
 1 -3 -12 430.21 94.32
 1 -3 -12 398.76 86.44
 -1 -3 12 346.77 87.65
 -1 3 12 419.8 92.59
 -1 3 12 379.6 85.03
 1 3 -12 377.69 78.76
 -1 -3 12 307.91 79.59
 -1 3 12 345.13 70.71
 1 3 -12 469.76 84.91
 1 -3 -12 406.77 78.63
 1 -3 -12 402.42 80.29
 -1 3 12 322.79 79.65
 1 -3 -11 32.45 39.08
 1 -3 -11 -2.78 49.46
 1 -3 -11 71.01 55.1
 -1 3 11 44.85 46.9
 -1 -3 11 21.82 47.84
 -1 -3 11 -55.14 56.83
 1 3 -11 94.78 50.69
 -1 3 11 37.3 50.73
 -1 3 11 27.94 44.17
 1 3 -11 36.68 39.94
 -1 3 11 -4.87 45.92
 1 -3 -11 -1.21 45.2
 -1 3 10 364.6 66.33
 1 -3 -10 432.42 73.04
 1 -3 -10 357.66 73.03
 1 3 -10 271.5 58.97
 -1 -3 10 334.4 71.12
 -1 3 10 371.29 77.22
 1 3 -10 347.08 69.51
 1 -3 -10 466.18 81.57
 1 -3 -10 423.54 83.4
 1 3 -10 296.68 53.79
 -1 3 10 358.76 75.05
 -1 -3 10 290.18 64.8
 -1 3 10 367.49 69.85
 1 3 -9 -2.9 30.51
 1 -3 -9 10.49 47.04
 -1 3 9 46.46 45.33
 -1 3 9 -23.14 30.98
 -1 -3 9 62.9 48.01
 -1 -3 9 -12.75 30.71
 1 3 -9 15.86 24.81
 1 3 -9 26.56 34.66
 1 3 -9 44.54 30.51
 1 -3 -9 29.77 35.28
 1 -3 -9 23.77 30.06
 -1 3 9 46.63 40.8
 -1 -3 9 43.23 37.85
 1 -3 -9 15.7 40.99
 -1 3 9 -7.53 36.75
 -1 -3 9 -16.28 38.29
 1 3 -8 177.32 40.2
 -1 3 8 281.03 60.09
 -1 -3 8 204.21 50.45
 1 -3 -8 193.77 52.36
 1 3 -8 243.89 53.02
 -1 3 8 264.48 50.11
 -1 -3 8 198.49 50.48
 1 3 -8 172.07 40.67
 -1 -3 8 177.52 50.83
 -1 -3 8 216.52 41.05
 1 3 -8 208.42 44.82
 -1 3 8 223.3 49.94
 -1 3 8 239.31 56.94
 1 3 -8 243.73 49.32
 1 -3 -8 203.21 43.69
 1 -3 -8 209.18 49.47
 1 -3 -8 253.03 55.03
 -1 3 7 251.46 39.92
 -1 3 7 275.77 47.93
 1 3 -7 271 46.9
 1 -3 -7 285.92 55.04
 1 3 -7 261.53 48.69
 -1 -3 7 252.35 49.57
 1 3 -7 278.67 38.72
 -1 -3 7 249.61 46.63
 1 -3 -7 277.3 47.2
 -1 3 7 285.23 52.9
 1 3 -7 258.48 50.6
 1 3 -7 261.98 45.82
 -1 -3 7 259.13 37.55
 -1 3 7 268.02 51.97
 1 -3 -7 237.32 40.65
 -1 -3 7 297.15 40.75
 1 -3 -7 239.25 50.83
 -1 3 7 243.93 52.19
 1 3 -7 330.93 42.88
 1 -3 -7 214.33 46.85
 1 3 -6 4357.1 126.18
 -1 3 6 4260.39 145.87
 -1 3 6 4491.16 156.52
 -1 -3 6 4437.91 163.17
 -1 3 6 4139.18 172.53
 1 3 -6 4285.19 169.91
 1 -3 -6 4361.84 176.61
 1 3 -6 4307.42 126.64
 1 -3 -6 4242.58 174.7
 1 3 -6 4523.45 163.27
 1 -3 -6 4423.13 155.06
 -1 -3 6 4341.85 127
 -1 3 6 4544.22 177.14
 1 3 -6 4277.4 118.87
 1 3 -6 4255.91 159.78
 -1 3 6 4384.13 174.25
 1 3 -6 4319.75 158.27
 -1 -3 6 4340.91 126.75
 -1 -3 6 4442.72 165.14
 1 -3 -6 4231.37 174.73
 1 3 -5 136.17 23.45
 1 3 -5 122.66 20.61
 1 3 -5 120.11 30.26
 1 -3 -5 132.11 35.73
 -1 3 5 144.51 28.68
 -1 3 5 166.12 38.3
 1 -3 -5 111.19 35.74
 1 3 -5 110.31 29.42
 -1 3 5 135.14 28.97
 1 -3 -5 128.36 31.31
 -1 3 5 148.57 38.84
 1 3 -5 116.09 27.68
 -1 -3 5 140.03 26.6
 1 -3 -5 147.46 29.96
 -1 3 5 111.23 28.56
 1 3 -5 145.9 32.36
 -1 -3 5 86.03 28.6
 -1 -3 5 109.83 25.75
 1 3 -4 4855.6 131.48
 -1 3 4 5032.41 131.91
 1 3 -4 5144.89 158.48
 -1 3 4 5066.9 151.5
 -1 -3 4 5126.76 142.73
 1 3 -4 5149.48 141.7
 1 -3 -4 5069.95 131.45
 -1 3 4 4922.69 159.18
 -1 3 4 4994.55 159.26
 1 3 -4 5097.35 155.51
 1 -3 -4 5000.64 159.76
 1 3 -4 4949.91 158.3
 -1 3 4 4940.42 166.58
 -1 -3 4 5012.91 137.6
 1 -3 -4 4749.48 157.31
 1 -3 -4 4775.89 165.37
 -1 -3 4 4860.29 159.91
 1 -3 -3 225.78 36.99
 1 3 -3 208.05 29.3
 1 3 -3 167.92 28.83
 1 -3 -3 219.94 32.77
 -1 -3 3 180.72 24.9
 1 3 -3 229.58 27.98
 1 3 -3 236.29 37.43
 1 -3 -3 212.39 32.23
 1 3 -3 178.51 29.18
 -1 3 3 192.44 32.12
 -1 3 3 161.06 29.37
 -1 3 3 225.99 33.62
 -1 -3 3 196.53 33.81
 -1 3 3 198.34 30.5
 -1 -3 3 201.03 29.15
 1 -3 -2 28.08 15.4
 1 3 -2 4.38 12.33
 -1 3 2 21.44 13.62
 -1 3 2 12.02 10.85
 1 3 -2 19.25 13.2
 1 -3 -2 17.96 15.52
 -1 3 2 33 17.8
 1 3 -2 13.19 11.46
 1 3 -2 17.66 13.37
 -1 -3 2 9.36 14.15
 -1 3 2 4.04 12.08
 -1 -3 2 17.76 16.42
 1 -3 -2 10.63 11.26
 1 3 -1 19.38 12.32
 -1 3 1 11.01 9.07
 1 -3 -1 7.97 13.24
 -1 3 1 24.91 11.7
 -1 3 1 1.78 10.23
 1 3 -1 11.8 13.5
 1 3 -1 7.82 10.64
 1 3 -1 31.2 17.39
 -1 3 1 19.19 12.44
 1 -3 -1 9.89 11.71
 -1 -3 1 19.68 14.54
 -1 -3 1 25.27 14.09
 1 -3 0 1325.22 68.32
 1 3 0 1363.41 66.27
 -1 -3 0 1257.35 72.89
 -1 3 0 1332.3 69.56
 1 3 0 1498.85 77.96
 1 -3 0 1395.02 67.12
 -1 3 0 1377.56 66.14
 -1 -3 0 1455.4 71.95
 -1 3 0 1307.23 73.24
 1 3 0 1424.26 69.49
 1 3 0 1367.34 69.64
 -1 3 0 1362.2 66.74
 -1 -3 0 1372.08 68.37
 1 3 1 3.91 12.41
 -1 -3 -1 11.94 13.09
 -1 3 -1 1.68 10.17
 -1 -3 -1 -7.05 10
 1 3 1 13.99 11.46
 1 3 1 -1.81 9.96
 -1 3 -1 10.27 12.67
 -1 3 -1 1.68 11.61
 1 3 1 -3.6 10.13
 1 3 1 -14.42 12.47
 1 -3 1 11.55 14.29
 -1 3 -1 6.47 13.32
 -1 -3 -1 -19.63 14.71
 1 -3 1 9.64 11.04
 -1 -3 -2 104.51 19.27
 -1 3 -2 83.51 21.08
 -1 3 -2 117.08 22.86
 -1 3 -2 103.03 24.25
 -1 3 -2 101.92 23.15
 1 3 2 102.23 22.99
 -1 -3 -2 95.43 20.8
 1 3 2 106.37 20.86
 1 -3 2 87.04 20.82
 1 3 2 83.73 21.09
 -1 -3 -2 103.87 21.18
 -1 -3 -2 123.61 27.77
 -1 -3 -2 109.39 24.56
 1 -3 2 88.62 21.12
 1 3 2 104.89 23.22
 1 3 3 40.65 14.83
 1 3 3 57.21 21.47
 -1 -3 -3 32.34 20.82
 1 -3 3 34.29 15.11
 -1 3 -3 49.22 19.24
 -1 3 -3 62.5 21.43
 -1 3 -3 47.12 16.34
 1 3 3 35.36 18.7
 1 3 3 42.39 17.49
 -1 -3 -3 78.42 22.75
 1 3 3 65.61 25.45
 -1 3 -3 50.24 21.14
 1 -3 3 38.99 19.46
 1 -3 3 27.31 18.34
 -1 3 -3 59.21 21.32
 -1 -3 -3 51.69 19.8
 -1 -3 -3 31.46 17.07
 -1 -3 -4 5815.46 183.37
 1 -3 4 5683.16 157.15
 -1 3 -4 5696.07 145.24
 -1 3 -4 5804.56 170.85
 1 3 4 5667.71 146.82
 1 3 4 5802.78 163.03
 1 3 4 5737.2 173.18
 -1 -3 -4 5634.07 141.44
 -1 3 -4 5982.4 154.27
 -1 -3 -4 5839.32 173.99
 1 3 4 5742.97 178.26
 -1 3 -4 5767.88 166.75
 1 3 4 5318.51 176.24
 1 -3 4 5477.13 170.08
 -1 -3 -4 6014.58 178.95
 1 -3 4 5615.62 177.36
 -1 3 -4 5509.95 170.18
 -1 -3 -4 5836.6 163.97
 1 3 5 403.72 46.23
 -1 -3 -5 402.48 44.99
 1 3 5 360.58 45.04
 -1 3 -5 402.4 50.11
 -1 -3 -5 412.78 55.28
 -1 3 -5 412.29 52.28
 1 -3 5 327.02 51.11
 1 3 5 370.54 52.49
 1 -3 5 394.03 35.29
 1 3 5 418.88 54.25
 -1 3 -5 380.23 47.16
 -1 3 -5 401.43 49.58
 1 3 5 365.63 53.02
 -1 -3 -5 352.47 48.91
 1 -3 5 393.27 49.08
 -1 -3 -5 380.86 52.33
 1 -3 5 343.65 47.34
 -1 -3 -5 365.19 44.15
 -1 -3 -6 1443.6 105.11
 1 3 6 1577.77 96.41
 1 3 6 1520.06 105.73
 -1 -3 -6 1540.5 107.01
 -1 3 -6 1419.15 99.15
 1 -3 6 1516.72 101.84
 -1 3 -6 1581.28 99.8
 1 3 6 1484.93 106.01
 -1 -3 -6 1464.21 90.85
 1 -3 6 1504.63 75.74
 1 3 6 1541.9 111.14
 -1 -3 -6 1526.64 106.71
 -1 3 -6 1434.47 73.57
 1 3 6 1688.79 90.61
 -1 3 -6 1628.21 101.83
 -1 3 -6 1453.15 94.54
 1 -3 6 1552.95 98.67
 1 -3 6 1614.42 109.1
 -1 -3 -6 1473.1 88.48
 -1 -3 -7 106.4 43.83
 1 3 7 133.56 31.56
 1 3 7 84.77 33.01
 1 -3 7 138.65 39.52
 -1 3 -7 119.06 38.11
 1 3 7 129.12 43.76
 -1 3 -7 169.76 38.81
 -1 -3 -7 196.26 40.75
 -1 -3 -7 103.49 28.46
 -1 -3 -7 109.11 38.5
 -1 3 -7 150.29 36.4
 -1 3 -7 177.6 40.99
 1 -3 7 164.12 37.38
 1 3 7 157.05 42
 -1 -3 -7 82.64 32.6
 1 -3 7 139.06 42.76
 1 -3 7 142.74 32.05
 -1 3 -7 145.32 29.69
 1 3 7 115.54 36.96
 1 3 8 2135.23 128.59
 1 -3 8 1967.08 132.18
 -1 3 -8 2206.97 138.62
 1 -3 8 1995.28 121.8
 -1 3 -8 1988.25 121.79
 -1 3 -8 1943.61 116.75
 -1 3 -8 2021.31 130.96
 -1 -3 -8 1870.93 121.59
 1 3 8 2209.16 147.26
 1 3 8 2081.43 138.11
 1 -3 8 2061.8 109.23
 -1 -3 -8 2065.58 140.29
 -1 -3 -8 2030.68 143.04
 1 3 8 2163.69 137.13
 -1 -3 -8 2225.64 141.25
 -1 3 -8 2090.38 113.88
 1 -3 8 2022.26 137.72
 -1 -3 -9 175.24 59.25
 1 3 9 208.64 56.36
 1 -3 9 134.41 53.66
 -1 3 -9 156.23 48.97
 1 3 9 150.74 49.46
 -1 3 -9 75.33 39.89
 -1 -3 -9 94.67 38.94
 -1 3 -9 110.73 38.38
 -1 -3 -9 87.56 43.6
 1 3 9 115.82 44.53
 -1 3 -9 107.45 41.67
 1 -3 9 88.93 41.59
 1 3 9 141.68 55.46
 -1 -3 -9 116.89 46.97
 1 -3 9 148.49 43.91
 -1 -3 -10 59.26 52.62
 -1 -3 -10 19.47 36.37
 1 3 10 33.25 39.64
 1 -3 10 -5.16 47.03
 -1 3 -10 -16.31 38.76
 1 3 10 117.19 51.47
 1 3 10 74.81 48.58
 -1 3 -10 13.84 45.56
 -1 -3 -10 66.51 47.48
 1 3 10 36.05 52.63
 -1 -3 -10 83.81 50.22
 -1 3 -10 60.95 32.24
 1 -3 10 -1.65 40.85
 1 3 11 60.78 50.7
 -1 3 -11 29.11 50.89
 1 -3 11 -41.08 57.8
 1 3 11 -17.14 52.11
 -1 3 -11 7.21 39.92
 -1 -3 -11 68.33 47.65
 -1 -3 -11 -90.86 55.42
 1 3 11 -25.74 41.98
 1 3 11 -92.22 51.62
 -1 -3 -11 23.12 44.09
 1 -3 11 -23.22 46.41
 -1 -3 -11 41.29 55.18
 1 3 12 -0.34 51.04
 -1 -3 -12 48.04 51.59
 1 3 12 141.59 54.36
 -1 3 -12 123.92 59.98
 -1 3 -12 69.67 51.98
 -1 -3 -12 12.41 45.84
 1 -3 12 95.49 54.92
 1 3 12 165.16 63.42
 1 3 12 20.19 68.37
 1 -3 12 8.8 48.65
 -1 -3 -12 100.29 55.88
 -1 -3 -12 96.16 71.83
 1 3 13 173.18 81.98
 1 -3 13 24.73 63.27
 -1 3 -13 11.24 49.32
 -1 -3 -13 -14.1 50.35
 1 -3 13 61.97 53.9
 -1 3 -13 55.69 51.64
 -1 -3 -13 0.29 73.46
 1 3 13 16.86 76.67
 1 3 13 10.96 53.5
 -1 -3 -13 101.4 69.53
 1 3 14 392.08 99.95
 1 3 14 53.82 85.3
 -1 3 -14 303.59 83.25
 -1 -3 -14 244.06 82
 -1 -3 -14 1.79 82.68
 -1 3 -14 329 82.65
 -1 -3 -14 380.67 103.48
 1 -3 14 312.75 97.18
 1 3 14 25.74 79.21
 1 -3 14 164.3 69.79
 1 -3 15 72.08 94.55
 1 -3 15 -64.12 68.07
 1 3 15 18.43 70.99
 -1 3 -15 -9.33 60.53
 1 3 15 -86.45 80.09
 1 3 15 -21.06 85.88
 -1 -3 -15 73.56 72.8
 -1 -3 -15 43.72 77.22
 -1 -3 -15 9.54 59.84
 -1 3 -15 85.41 75.09
 -1 3 -16 359.21 102.61
 1 3 16 14.44 93.49
 -1 3 -16 391.42 98.8
 1 3 16 383.39 119.5
 -1 -3 -16 449.43 112.27
 1 -3 16 238.14 92.43
 1 3 16 52.87 89.5
 -1 -3 -16 147.17 79.42
 -1 -3 -16 66.54 106.13
 1 -3 16 364.77 90.01
 1 3 17 21.03 74.45
 -1 3 -17 -276.49 110.95
 -1 3 -17 -0.66 91.65
 1 3 17 -52.53 99.07
 1 3 17 -13.35 81.33
 -1 -3 -17 0.04 72.34
 -1 -3 -17 134.1 73.66
 1 -5 -16 532.45 118.5
 -1 -5 16 318.74 99.06
 1 5 -16 534 109.67
 -1 -5 16 373.8 121.44
 1 5 -16 437.09 101.96
 -1 5 15 -15.12 72.16
 -1 -5 15 1.4 72.32
 1 5 -15 3.6 65.59
 -1 5 15 -2.9 79.39
 -1 -5 15 -30.85 72
 1 5 -15 -103.85 75.74
 1 -5 -15 52.53 79.51
 1 -5 -15 2.28 79.15
 -1 -5 14 566.03 130.94
 -1 5 14 1048.18 153.5
 -1 5 14 91.6 126.32
 -1 -5 14 502.48 107.21
 1 5 -14 567.58 108.65
 1 -5 -14 567.08 113.99
 1 -5 -14 6.29 118.83
 -1 5 14 544.3 116.22
 1 5 -14 450.96 92.86
 1 -5 -14 67.52 100.95
 1 -5 -13 -5.13 72.12
 -1 5 13 99.83 66.21
 -1 -5 13 22.46 56.5
 1 -5 -13 190.34 87.23
 1 5 -13 124.02 59.75
 1 -5 -13 3.26 58.06
 1 5 -13 136.68 66.03
 -1 5 13 67.76 81.56
 -1 5 13 101.31 68.05
 -1 -5 13 105.32 66.44
 -1 5 12 56.06 50.34
 1 -5 -12 86.29 67.93
 -1 -5 12 65.47 60.57
 1 5 -12 82.26 64.2
 -1 5 12 -7.72 69.24
 1 -5 -12 -0.53 63.23
 1 -5 -12 -1.75 64.23
 -1 5 12 108.85 69.39
 -1 -5 12 -10.29 57.24
 1 5 -12 67.99 55.7
 1 -5 -11 1.93 66.93
 -1 -5 11 61.61 52.25
 -1 -5 11 8.02 48.68
 1 -5 -11 -1.81 59.91
 1 5 -11 -15.56 44.69
 1 5 -11 38.54 48.28
 -1 5 11 56.64 52.75
 -1 5 11 -21.01 58.46
 1 5 -11 29.03 42.5
 -1 -5 11 9.3 49.25
 -1 5 11 65.56 55.19
 1 -5 -11 -39.02 46.4
 1 -5 -10 377.52 86.67
 1 -5 -10 268.23 79.55
 -1 -5 10 175 64.38
 1 5 -10 358.55 92.25
 1 5 -10 258.45 57.61
 -1 5 10 384.27 85.62
 1 5 -10 390.74 92.4
 1 5 -10 145.16 93.83
 -1 5 10 294.07 72.47
 -1 -5 10 247.68 78.73
 -1 -5 10 150.53 75.12
 1 -5 -10 296.48 70.75
 -1 5 10 379.25 75.93
 1 -5 -9 -27.75 57.93
 1 -5 -9 33.14 44.88
 1 5 -9 65.99 59.02
 1 5 -9 3.73 39.36
 1 5 -9 88.15 67.57
 -1 -5 9 -13.29 47.32
 -1 5 9 132.63 53.75
 -1 5 9 16.82 45.78
 -1 5 9 12.55 42.7
 1 -5 -9 30.36 45.86
 1 5 -8 659.23 90.33
 -1 5 8 530.45 73.94
 1 -5 -8 556.14 86.08
 1 -5 -8 528.22 84.68
 -1 -5 8 521.76 72.66
 1 5 -8 590 87.4
 -1 5 8 673.45 91.48
 1 5 -8 624.23 78.17
 -1 5 8 548.4 85.3
 1 -5 -8 693.07 91.75
 -1 -5 8 476.68 82.63
 -1 -5 8 634.82 85.9
 -1 5 8 629.03 87.46
 -1 -5 8 573.3 84.32
 1 5 -8 595.93 77.23
 1 -5 -8 588.39 74.93
 1 -5 -7 28.27 36.02
 1 -5 -7 13.87 28.88
 -1 5 7 64.77 41.06
 -1 5 7 24.51 31.79
 1 5 -7 20.32 29.02
 1 -5 -7 13.78 42.05
 1 5 -7 12.81 32.57
 -1 -5 7 -8.79 29.57
 -1 -5 7 24.95 42.55
 1 5 -7 56.22 42.21
 1 5 -7 42.68 40.33
 -1 5 7 0.32 35.96
 -1 5 7 29.23 33.45
 -1 -5 7 -6.55 35.31
 1 -5 -7 25.65 42.39
 1 5 -6 1316.96 93.16
 -1 5 6 1437.82 108.8
 -1 -5 6 1270.62 94.37
 1 5 -6 1381.63 108.05
 1 5 -6 1406.95 108.16
 -1 5 6 1337.63 114.96
 1 -5 -6 1498.35 110.7
 1 5 -6 1429.27 97.62
 -1 5 6 1342.24 108.15
 -1 5 6 1484.33 113.42
 1 5 -6 1404.25 113.46
 -1 -5 6 1423.03 118.97
 1 -5 -6 1493.4 116.25
 1 -5 -6 1262.73 112.18
 1 -5 -6 1472.88 112.9
 -1 -5 6 1360.67 113.3
 -1 -5 6 1298.31 94.37
 1 -5 -5 398.04 65.67
 1 5 -5 435.22 56.59
 -1 5 5 405.72 59.52
 1 5 -5 476.53 63.81
 1 -5 -5 425.47 62.09
 -1 -5 5 425.12 50.5
 1 5 -5 408.85 58.44
 1 5 -5 402.32 65.35
 1 5 -5 389.01 47.92
 -1 5 5 421.36 59.73
 -1 -5 5 420.47 67.99
 1 -5 -5 382.5 55.87
 -1 5 5 386.02 64.51
 -1 5 5 375.03 54.88
 -1 -5 5 379.26 56.65
 1 5 -4 340.18 54.71
 1 5 -4 242.47 42.69
 -1 5 4 225.81 46.71
 -1 5 4 230.62 48.63
 1 -5 -4 237.63 45.13
 -1 -5 4 254.17 37.45
 -1 5 4 253.71 37.77
 1 5 -4 239.68 40.89
 -1 5 4 250.25 43.98
 1 5 -4 227.64 34.77
 -1 5 4 256.4 34.31
 1 5 -4 218.47 48.48
 1 -5 -4 243 37.54
 -1 5 4 320.35 53.39
 -1 -5 4 273.21 53.38
 1 -5 -4 258.46 44.2
 -1 -5 4 237.9 45.05
 1 -5 -4 236.29 49.45
 1 5 -3 241.72 43.22
 1 5 -3 230.25 31.1
 -1 5 3 215.58 45.23
 1 -5 -3 258.4 39.55
 -1 5 3 220.42 37.78
 1 -5 -3 217.92 40.05
 -1 -5 3 243.91 30.8
 1 5 -3 176.07 34.4
 1 5 -3 202.87 43.68
 -1 -5 3 239.19 47.41
 -1 5 3 187.22 33.93
 -1 5 3 256.51 46.63
 -1 -5 3 264.95 50.59
 1 5 -3 241.25 45.69
 1 -5 -3 239.75 37.13
 -1 5 3 249.24 36.64
 -1 5 3 212.66 36.88
 1 -5 -3 213.87 44.8
 1 5 -2 691.52 73.02
 -1 5 2 596.46 69.53
 1 5 -2 639.16 57.08
 1 5 -2 565.17 67.47
 -1 5 2 591.44 60.43
 -1 5 2 624.23 55.94
 -1 5 2 657.85 57.6
 -1 5 2 562.96 51.37
 1 5 -2 662.3 67.08
 1 5 -2 640.99 54.8
 -1 5 2 575.48 65.51
 1 -5 -2 644.54 55.65
 -1 -5 2 523.35 62.05
 1 -5 -2 661.43 60.74
 -1 -5 2 492.47 51.53
 1 -5 -2 580.22 51.66
 -1 -5 2 525.9 63.5
 1 -5 -2 568.37 63.46
 1 5 -1 1099.66 87.9
 -1 5 1 1006.25 87.7
 1 5 -1 1044.39 65.61
 -1 5 1 1152.23 85.81
 -1 5 1 1103.39 65.13
 -1 5 1 1121.78 76.68
 1 5 -1 1099.74 81.29
 1 5 -1 1199.35 77.97
 1 5 -1 1093.24 88.33
 -1 5 1 1065.12 81.12
 1 -5 -1 1207.88 87.1
 1 -5 -1 1163.08 66.36
 -1 -5 1 1228.25 92.39
 -1 5 1 1141.41 66.46
 1 -5 -1 1219.4 68.35
 1 -5 -1 1221.07 89.05
 -1 -5 1 1124.14 93.21
 -1 -5 1 1055.41 74.38
 1 5 0 327.38 53.77
 -1 5 0 322.43 45.45
 -1 5 0 261.18 47.11
 -1 -5 0 277.83 49.15
 1 5 0 286.36 42.56
 -1 5 0 295.49 32.21
 1 5 0 292.82 34.04
 -1 5 0 309.88 43.21
 1 5 0 306.87 46.8
 -1 5 0 254.69 28.2
 1 5 0 274.96 42.28
 1 -5 0 295.36 36.13
 -1 -5 0 354.03 51.17
 1 -5 0 286.23 48.66
 -1 5 0 244.93 42.59
 -1 -5 0 252.52 28.24
 1 -5 0 302.52 45.92
 -1 -5 0 350.82 60.83
 1 5 1 261.64 45.73
 -1 5 -1 299.22 51.77
 -1 5 -1 262.15 36.39
 -1 -5 -1 359.05 39.32
 1 5 1 322.56 41.05
 1 5 1 378.7 53.31
 1 5 1 342.86 37.91
 -1 5 -1 312.87 47.43
 1 5 1 344.01 48.6
 1 -5 1 309.89 42.15
 -1 -5 -1 301.29 35.09
 -1 -5 -1 380.03 52.13
 -1 5 -1 309.79 51.06
 -1 5 -1 368.02 46.66
 1 -5 1 432.48 58.56
 1 5 1 341.15 46.54
 -1 -5 -1 331.79 55.39
 1 -5 1 319.35 44.35
 -1 -5 -1 382.46 61.07
 1 5 2 249.23 49.91
 -1 5 -2 261.61 47.56
 -1 5 -2 259.37 41.25
 1 5 2 236.85 35.99
 1 5 2 233.61 46.34
 -1 5 -2 250.61 50.27
 1 5 2 232.44 38.06
 1 -5 2 187.23 36.94
 1 5 2 219.97 40.32
 -1 -5 -2 191.92 34.35
 -1 5 -2 301.64 49.73
 -1 5 -2 243.93 34.44
 1 -5 2 181.7 41.68
 -1 -5 -2 199.22 34.19
 1 5 2 242.84 37.31
 -1 -5 -2 197.46 40.42
 -1 -5 -2 252.05 39.56
 1 -5 2 204.32 34
 -1 -5 -2 182.08 40.66
 1 5 3 255.5 48.96
 -1 5 -3 235.16 44.43
 -1 5 -3 257.75 43.28
 -1 5 -3 248.69 30.43
 1 5 3 246.49 36.21
 -1 5 -3 232.83 41.75
 1 5 3 292.34 44.6
 1 5 3 261.76 51.62
 -1 5 -3 239.2 46.04
 -1 -5 -3 242.21 35.46
 1 -5 3 224.53 41.67
 -1 -5 -3 243.5 40.61
 1 5 3 252.6 39.06
 1 5 3 266.44 41.75
 1 -5 3 253.18 45.02
 -1 -5 -3 251 49.67
 -1 -5 -3 274.98 43.17
 1 -5 3 255.53 32.77
 -1 -5 -3 262.42 51.47
 -1 5 -4 4558.91 173.99
 1 5 4 4882.69 200.51
 -1 5 -4 4820.2 176.08
 1 5 4 4836.88 190.71
 -1 -5 -4 4870.33 190.34
 1 5 4 4777.02 181.51
 -1 5 -4 4371.77 134.29
 1 5 4 4591.9 172.61
 -1 -5 -4 4640.94 172.03
 -1 5 -4 4446.87 179.16
 -1 -5 -4 4839.29 180.31
 -1 5 -4 4617.99 190.48
 1 -5 4 4580.45 183.3
 1 -5 4 4716.39 191.2
 -1 -5 -4 4552 194.13
 1 5 4 4817.56 147.9
 -1 -5 -5 110.53 42.06
 1 5 5 98.12 37.98
 1 5 5 82.81 32.51
 1 -5 5 105.42 30.75
 -1 5 -5 56.06 27.14
 -1 5 -5 102.07 34.48
 -1 -5 -5 85.05 34.1
 -1 5 -5 73.36 26.82
 -1 5 -5 31.31 28.14
 -1 5 -5 60.48 35.97
 1 5 5 41.12 32.95
 1 5 5 114.6 37.59
 1 -5 5 58.87 37.73
 -1 -5 -5 122.99 46.42
 1 -5 5 119.98 41.58
 -1 -5 -5 99.15 37.31
 1 5 6 3454.38 166.14
 -1 5 -6 3352.37 149.11
 -1 5 -6 3550.04 171.97
 1 -5 6 2993.08 146.59
 1 5 6 3445.03 174.83
 -1 5 -6 3334.95 145
 1 5 6 3182.13 162.74
 -1 5 -6 3333.95 166.18
 -1 5 -6 3377.92 172.89
 1 -5 6 3348.26 176.88
 1 -5 6 3328.94 171.98
 -1 -5 -6 3279.96 172.24
 -1 -5 -6 3278.29 178.35
 -1 -5 -6 3381.26 170.19
 1 -5 6 3314.6 150.24
 1 5 6 3352.98 181.55
 -1 -5 -6 3508.7 165.58
 -1 -5 -7 80.75 49.4
 1 5 7 92.3 38.79
 1 -5 7 38.22 31.85
 -1 5 -7 33.21 36.56
 -1 5 -7 33.53 36.69
 1 5 7 89.36 44.68
 -1 5 -7 41.65 27.2
 -1 5 -7 91.85 40.43
 1 5 7 4.79 31.21
 1 5 7 44.98 41.39
 1 -5 7 39.34 33.42
 1 -5 7 45.33 38.06
 -1 -5 -7 21.04 39.97
 -1 -5 -7 106.99 41.57
 -1 -5 -7 36.08 34.74
 -1 -5 -8 298.15 73.96
 -1 -5 -8 320.88 66.58
 1 5 8 186.94 46.75
 1 -5 8 232.82 58.06
 1 5 8 262.85 61.26
 -1 5 -8 283.36 60.91
 -1 5 -8 199 52.77
 -1 5 -8 253.58 53.69
 1 5 8 324.15 72.96
 1 5 8 351.99 72.73
 -1 5 -8 319.96 65.75
 1 -5 8 243.03 60.54
 -1 -5 -8 187.59 57.35
 1 -5 8 273.52 59.94
 -1 -5 -8 268.09 60.21
 -1 -5 -9 10.73 47.12
 -1 5 -9 -0.67 39.54
 -1 5 -9 -20.98 50.06
 1 -5 9 47.39 40.78
 -1 5 -9 39.72 39.59
 -1 5 -9 48.79 39.37
 1 -5 9 63.25 47.73
 1 5 9 138.52 60.92
 1 5 9 92.33 48.34
 1 -5 9 62.18 45.99
 1 5 9 61.11 55.79
 -1 -5 -9 64.95 50.35
 -1 -5 -9 23.34 46.38
 -1 -5 -10 60.23 52.03
 -1 5 -10 146.19 57.61
 -1 5 -10 89.33 43.36
 -1 5 -10 210.86 66.96
 1 -5 10 136.85 64.32
 1 5 10 192.52 71.59
 1 5 10 205.51 68.94
 -1 5 -10 54.84 43.02
 1 5 10 187.58 70.24
 1 -5 10 11.28 47.1
 -1 -5 -10 114.17 64.03
 1 -5 10 134.92 53.07
 1 -5 10 178.57 63.07
 -1 -5 -10 57.81 55.83
 1 -5 11 54.82 64.84
 -1 -5 -11 2.09 65.61
 1 5 11 24.84 46.74
 -1 -5 -11 -37.64 58.29
 -1 5 -11 11.33 45.47
 -1 5 -11 33.3 53.68
 1 5 11 -65.36 71.29
 1 -5 11 10.68 41.22
 -1 5 -11 83.02 44.94
 -1 -5 -11 11.48 66.15
 1 -5 11 115.93 64.99
 1 5 11 105.64 58.74
 1 -5 12 234.2 86.69
 -1 5 -12 169.58 69.91
 1 5 12 245.15 81.84
 -1 -5 -12 318.32 87.3
 1 5 12 168.42 96.14
 -1 5 -12 371.97 89.22
 1 5 12 195.26 69.27
 -1 -5 -12 19.43 95.82
 1 -5 12 227.46 90.37
 -1 -5 -12 54.18 103.57
 1 -5 13 24.91 56.78
 1 -5 13 62.05 55.08
 -1 5 -13 -68.22 60.28
 -1 -5 -13 125.97 79.39
 1 5 13 7.88 70.48
 -1 5 -13 -68.14 71.46
 1 5 13 52.41 50.13
 1 5 13 23 54.19
 -1 -5 -13 5.93 70
 -1 -5 -13 -0.84 69.45
 1 -5 14 201.88 90.06
 -1 -5 -14 408.08 109.41
 -1 5 -14 435.19 91.6
 1 5 14 88.15 88.56
 -1 5 -14 303.65 84.95
 -1 -5 -14 78.57 97.54
 1 5 14 68.35 100.46
 1 5 14 346.37 98.71
 1 -5 14 424.33 120.67
 -1 -5 -14 18.51 110.29
 1 5 15 -6.76 70.1
 1 -5 15 -92.79 90.5
 -1 5 -15 -23.42 57.68
 -1 5 -15 25.76 64.59
 1 -5 15 22.49 72.18
 1 5 15 105.31 83.9
 -1 -5 -15 41.13 73.14
 -1 -5 -15 -2.83 80.89
 -1 5 -16 -9.4 66.76
 -1 5 -16 160.84 77.67
 1 -5 16 4.78 74.45
 1 -5 16 -88.6 82.66
 -1 -5 -16 250.58 108.55
 1 5 16 6.02 99.33
 -1 7 15 -55.98 85.21
 1 -7 -15 -17.71 112.98
 -1 7 14 28.5 69.53
 1 7 -14 -10.21 66.21
 -1 7 14 115.39 94.36
 -1 7 14 131.05 67.14
 -1 -7 14 58.84 83.78
 1 -7 -14 7.35 87.46
 1 -7 -14 1.89 87.05
 1 -7 -14 9.64 71.21
 1 -7 -13 26.1 74.65
 -1 7 13 -34.24 60.49
 1 -7 -13 -4.75 77.06
 1 7 -13 -108.79 81.61
 -1 7 13 174.13 74.05
 -1 7 13 11.31 71.75
 -1 -7 13 57.06 71.87
 1 -7 -13 -2.74 73.37
 -1 7 12 94.06 104.41
 1 -7 -12 -9.41 67.38
 -1 7 12 -42.43 78.6
 1 7 -12 29.55 59.15
 1 7 -12 128.5 64.42
 -1 -7 12 53.72 79.14
 -1 -7 12 105.81 70.92
 -1 7 12 86.66 66.51
 1 -7 -12 73.62 69.35
 -1 -7 12 67.58 71.8
 1 -7 -12 1.34 72.56
 -1 7 11 616.72 104.68
 1 -7 -11 5.19 97.54
 -1 -7 11 450.85 105.28
 -1 7 11 618.82 116.63
 1 7 -11 502.66 101.86
 1 7 -11 207.33 93.18
 1 7 -11 308.32 95.57
 1 -7 -11 448.52 95.82
 -1 7 11 529.47 105.93
 -1 -7 11 500.4 102.72
 -1 -7 11 538.31 117.63
 1 -7 -11 16.16 109.74
 -1 7 10 -108.16 66.87
 1 -7 -10 -7.38 65.56
 1 7 -10 12.17 57.59
 1 -7 -10 -25.41 49.25
 -1 7 10 -44.73 65.79
 1 7 -10 -88.68 68.14
 -1 7 10 137.19 74.04
 -1 -7 10 68.87 64.61
 -1 -7 10 6.13 50.93
 1 7 -10 14.55 46.99
 -1 -7 10 32.03 65.47
 1 -7 -10 9.44 58.28
 1 -7 -9 0.66 54.34
 -1 -7 9 36.53 54.12
 1 7 -9 -4.71 55.12
 1 -7 -9 -1.21 43.61
 1 7 -9 69.27 52.32
 -1 -7 9 3.14 51.29
 -1 -7 9 5.15 56.05
 -1 7 9 -79.21 62.9
 1 7 -9 -11.3 40.8
 1 -7 -9 10.48 69.17
 -1 7 9 -70.37 69.78
 -1 7 9 57.09 54.59
 -1 -7 8 274.3 70.47
 1 -7 -8 307.09 75.24
 -1 7 8 195.5 60.52
 1 -7 -8 297.62 73.46
 1 7 -8 278.1 70.09
 -1 7 8 276.97 69.71
 1 7 -8 268.42 72.88
 -1 -7 8 259.8 80.22
 -1 -7 8 280.33 72.13
 1 7 -8 268.41 71.78
 1 -7 -8 276.75 79.83
 -1 7 8 281.72 80.79
 -1 7 8 368.27 80.07
 1 -7 -8 208.74 68.81
 1 -7 -7 411.01 77.31
 -1 7 7 188.43 58.58
 -1 -7 7 214.44 59.7
 -1 -7 7 157.74 84.91
 1 7 -7 306.49 70.56
 1 -7 -7 294.09 67.49
 1 7 -7 254.07 56.26
 -1 7 7 336.31 70.56
 1 7 -7 154.99 53.35
 1 -7 -7 281.02 79.9
 -1 7 7 302.2 76.99
 -1 -7 7 239.99 64.74
 -1 7 7 222.26 63.33
 1 -7 -7 278.5 71.96
 1 7 -6 1287.41 115.83
 -1 7 6 1053.39 113.34
 1 7 -6 1165.22 112.13
 -1 7 6 1310.65 117.51
 1 7 -6 1375.43 126.81
 -1 7 6 1169.5 112.69
 1 7 -6 1031.42 113.35
 1 -7 -6 1256.19 112.81
 -1 7 6 1199.82 125.28
 -1 -7 6 1252.41 129.72
 -1 -7 6 1148.56 118.1
 1 -7 -6 1370.21 121.54
 1 -7 -6 1182.22 131.51
 -1 -7 6 1293.86 122.94
 -1 -7 6 1233.93 117.07
 1 -7 -6 1435.03 133.47
 1 -7 -5 14.54 42.8
 -1 7 5 22.36 33.93
 1 7 -5 22.22 37.95
 -1 7 5 49.09 44.13
 1 -7 -5 -11.82 42.02
 1 7 -5 -0.85 32.31
 1 7 -5 -11.75 34.84
 1 7 -5 22.72 45.36
 -1 7 5 18.03 44.68
 -1 7 5 4.38 46.71
 -1 -7 5 38.14 40.13
 1 -7 -5 64.45 38.14
 -1 -7 5 9.14 37.88
 1 -7 -5 5.75 49.7
 -1 -7 5 31.14 43.64
 1 7 -4 1562.61 123.48
 -1 7 4 1679.77 138.13
 1 7 -4 1518.84 112.83
 -1 7 4 1593.7 112.65
 -1 7 4 1507.43 109.62
 1 7 -4 1475.81 123.59
 -1 7 4 1549.94 130.08
 1 -7 -4 1512.72 111.18
 1 -7 -4 1605.93 115.22
 -1 -7 4 1530.07 132.23
 1 -7 -4 1474.25 133.2
 1 7 -4 1477.26 130.27
 -1 -7 4 1506.77 119.6
 -1 -7 4 1374.52 123.16
 1 -7 -4 1572.83 136.86
 1 -7 -3 -20.19 41.21
 1 7 -3 -23 40.45
 -1 7 3 90.21 47.74
 1 -7 -3 8.22 29.12
 1 7 -3 -31.14 31.6
 1 -7 -3 -23.46 27.26
 1 7 -3 30.88 35.94
 -1 7 3 12.1 24.5
 1 7 -3 36.08 38.71
 -1 7 3 -30.33 41.35
 -1 -7 3 -34.91 39.42
 -1 -7 3 5.93 32.01
 -1 7 3 19.96 32.45
 1 -7 -3 -4.48 34.24
 1 -7 -3 6.49 38.44
 -1 -7 3 57.1 43.31
 1 -7 -2 405.65 77.22
 1 7 -2 545.48 78.72
 -1 7 2 427.82 72.42
 1 7 -2 407.99 56.57
 -1 7 2 433.17 62.29
 -1 7 2 498.82 61.62
 1 7 -2 462.23 68.93
 1 7 -2 449.98 74.09
 -1 7 2 485.12 71.65
 1 -7 -2 458.2 64.57
 -1 -7 2 505.24 63.88
 -1 -7 2 429.08 73.72
 1 -7 -2 487.23 77.97
 -1 -7 2 409.59 70.86
 1 7 -1 96.25 48.96
 -1 7 1 74.48 44.12
 -1 -7 1 108.74 44.79
 1 7 -1 77.65 39.84
 1 7 -1 91.65 34.07
 1 -7 -1 133.92 51.61
 -1 7 1 108.34 43.44
 -1 7 1 63.04 30.77
 -1 -7 1 44.92 30.28
 1 -7 -1 89.56 40.65
 1 7 -1 73.89 40.09
 -1 7 1 112.2 37.07
 1 -7 -1 65.03 34.4
 -1 -7 1 94.81 49.38
 1 7 0 189.69 55.44
 -1 7 0 190.17 52.86
 -1 7 0 241.25 56.07
 -1 7 0 192.61 45.18
 1 7 0 234.53 46.92
 1 7 0 181.93 52.87
 1 7 0 201.93 45.14
 -1 -7 0 204.93 53.46
 -1 7 0 167.45 47.49
 1 -7 0 271.72 53.94
 -1 -7 0 196.46 49.08
 1 -7 0 198.86 52.3
 -1 -7 0 216.35 60.51
 1 7 1 -3.23 40.14
 -1 7 -1 35.74 37.12
 1 7 1 49.15 36.7
 1 7 1 74.12 31.22
 -1 7 -1 27.09 33.17
 1 7 1 52.64 35.16
 1 -7 1 35.58 32.08
 -1 7 -1 69.64 30.85
 -1 7 -1 111.41 42.56
 1 -7 1 30.78 38.27
 -1 -7 -1 60.84 30.8
 -1 -7 -1 77.92 43.36
 -1 -7 -1 144.14 53.88
 1 7 2 1035.04 106.48
 -1 7 -2 1066.37 104.55
 -1 7 -2 1129.45 85.85
 -1 7 -2 1165.97 103.47
 1 7 2 1138 108.42
 1 7 2 1064.65 95.4
 -1 7 -2 1072.5 107.23
 1 7 2 1143.16 91.31
 -1 -7 -2 1105.23 98.85
 1 -7 2 1047.47 107.81
 -1 -7 -2 980.09 102.74
 1 -7 2 1070.56 92.7
 -1 -7 -2 1058.49 114.23
 1 -7 2 1000.08 107.81
 1 -7 3 136.79 54.02
 1 7 3 110.4 31.32
 1 7 3 102.62 45.4
 -1 7 -3 113.83 44.8
 -1 -7 -3 129.35 38.55
 -1 7 -3 138.79 42.76
 -1 7 -3 134.29 44.43
 1 7 3 149.92 49.96
 -1 7 -3 161.1 55.2
 1 7 3 103.79 44.82
 -1 -7 -3 85.38 36.24
 1 -7 3 128.03 51.73
 1 -7 3 91.17 39.93
 -1 -7 -3 170.89 54.67
 -1 -7 -3 140.2 56.03
 1 7 4 2196.16 156.18
 -1 7 -4 2124.01 142.58
 -1 7 -4 2190.37 134.93
 1 7 4 2214.07 133.72
 1 7 4 2191.04 130.56
 -1 7 -4 1977.85 140.94
 1 7 4 2168.13 154.66
 -1 7 -4 2182.31 156.14
 1 -7 4 2152.08 153.68
 -1 -7 -4 2245.11 135.41
 -1 -7 -4 2036.59 154.25
 -1 -7 -4 2218.06 131
 1 -7 4 2050.63 139.49
 -1 -7 -4 2152.36 158.23
 1 -7 4 1915.78 142.78
 1 -7 5 4.63 40.16
 1 7 5 51.4 46.01
 -1 7 -5 5.58 35.02
 -1 -7 -5 45.61 40.44
 -1 7 -5 -8.44 32.25
 -1 7 -5 43.26 41.21
 1 7 5 -1.11 40.78
 -1 -7 -5 -18.85 47.84
 -1 7 -5 -69.56 43.9
 1 7 5 19.82 34.6
 1 -7 5 7.17 43.37
 1 7 5 3.88 43.65
 1 -7 5 8.71 35.33
 -1 -7 -5 2.43 44.33
 -1 -7 -5 -32.41 44.97
 1 -7 6 411.49 74.66
 1 7 6 440.51 77.7
 -1 7 -6 479.59 76.29
 -1 -7 -6 579.86 79.59
 -1 7 -6 492.53 78.39
 1 7 6 520.5 81.63
 -1 7 -6 610.73 89.37
 -1 7 -6 434.12 78.84
 1 7 6 622.46 97.89
 1 7 6 505.64 76.29
 -1 -7 -6 480.81 81.18
 1 -7 6 428.3 84.8
 1 -7 6 486.91 82.72
 -1 -7 -6 517.98 94.82
 -1 -7 -6 558.49 86.18
 1 7 7 45.69 43.38
 -1 -7 -7 -78.87 53.04
 -1 7 -7 28.78 45.3
 1 7 7 31.01 51.68
 -1 7 -7 47.54 45.54
 -1 7 -7 47.66 47.82
 1 7 7 -66.36 55.83
 1 -7 7 -59.62 60.95
 1 -7 7 62.83 50.16
 -1 -7 -7 7.66 53.94
 -1 -7 -7 6.09 45.46
 -1 -7 -7 -10.8 47.74
 1 7 7 4.99 41.61
 1 7 8 232.26 59.78
 -1 7 -8 206.76 56.97
 -1 -7 -8 243.1 65.01
 -1 7 -8 224.99 70.92
 1 -7 8 12.19 51.34
 -1 7 -8 219.38 69.81
 1 7 8 217.85 58.63
 1 7 8 175.26 63.89
 1 7 8 178.7 66.89
 -1 -7 -8 220.19 66.69
 1 -7 8 226.33 72.76
 1 -7 8 216.64 67.98
 -1 -7 -8 158.2 68.98
 -1 -7 -8 280.36 73.97
 -1 7 -9 198.57 72.42
 -1 -7 -9 283.85 72.87
 -1 7 -9 168.17 68.97
 1 7 9 280 80.87
 1 7 9 286.78 83.23
 1 -7 9 241.44 75.36
 -1 7 -9 265.6 73.08
 1 7 9 310.42 78.2
 1 -7 9 178.61 77.86
 1 -7 9 148.33 71.91
 -1 -7 -9 2.78 65.86
 -1 -7 -9 28.62 85.75
 1 7 10 22.75 56.56
 -1 7 -10 -5.24 60.73
 -1 -7 -10 31.65 54.43
 -1 7 -10 -11.3 57.6
 1 -7 10 -18.88 60.86
 1 -7 10 3.99 56.68
 -1 7 -10 109.7 67.03
 1 7 10 26.49 53.62
 1 -7 10 -14.19 62.94
 -1 -7 -10 0.92 60.25
 -1 -7 -10 0.43 63.46
 1 7 10 26.93 75.86
 -1 7 -11 7.44 47.24
 1 -7 11 61.57 67.6
 -1 7 -11 43.1 65.88
 1 7 11 -13.23 71.17
 -1 7 -11 28.26 54.86
 -1 -7 -11 48.79 59.75
 -1 -7 -11 3.52 61.35
 1 7 11 165.38 80.35
 1 -7 11 34.85 66.04
 1 7 11 60.26 56.06
 1 -7 11 -79.77 77.87
 -1 -7 -11 1.51 75.53
 -1 -7 -12 104.96 102.93
 -1 7 -12 215.7 96.78
 1 7 12 127.45 92.68
 -1 7 -12 387.63 87.62
 -1 -7 -12 390.46 93.29
 1 7 12 497.41 106.5
 1 -7 12 528.41 104.14
 1 -7 12 281.49 82.99
 1 7 12 311.68 92.19
 1 -7 12 298.18 101.61
 -1 -7 -12 5.99 104.82
 -1 7 -13 41.46 82.22
 1 7 13 -222.99 96.57
 -1 -7 -13 -201.82 90.05
 1 7 13 217.71 87.96
 -1 -7 -13 35.97 76.69
 1 -7 13 6.08 66.78
 1 7 13 37.29 62.61
 -1 -7 -13 -0.28 69.79
 -1 7 -14 135.61 92.06
 -1 -7 -14 225.2 93.65
 1 7 14 240.12 110.51
 1 7 14 195.06 93.44
 -1 -7 -14 8.03 95.72
 1 -7 14 174.57 97.1
 -1 -7 -14 56.12 123.96
 1 7 14 250.31 90.61
 1 7 15 -76.8 83.06
 1 -9 -13 -24.53 73.23
 -1 9 13 -178.54 96.92
 1 9 -13 -62 72.89
 -1 -9 13 -131.64 99.56
 1 -9 -13 -63.71 92.69
 -1 9 12 -70.41 72.93
 1 9 -12 218.29 91.82
 1 9 -12 52.09 64.16
 -1 -9 12 115.74 89.4
 -1 9 12 263.13 104.99
 1 9 -12 -3.57 65.4
 -1 -9 12 36.81 71.56
 1 -9 -12 108.25 84.55
 -1 9 12 175.09 84.87
 -1 -9 12 -2.76 70.33
 1 -9 -12 30.28 93.7
 1 -9 -12 -8.57 83.32
 1 -9 -11 84.27 73.07
 -1 9 11 -55.7 72.03
 -1 9 11 59.86 75.27
 -1 9 11 34.32 63.55
 1 -9 -11 30.29 92.84
 1 -9 -11 -1.65 94.16
 1 9 -10 -22.37 82.94
 1 -9 -10 41.85 51.27
 -1 9 10 -94.31 65.94
 1 9 -10 -28.62 72.74
 -1 9 10 -82.41 70.06
 -1 -9 10 -259.08 97.49
 -1 -9 10 -53.75 66.94
 -1 -9 10 -130.37 97.6
 1 -9 -10 4.56 80.04
 1 9 -9 248.45 81.38
 1 -9 -9 253.37 80.8
 -1 9 9 163.38 82.47
 1 9 -9 102.21 74.41
 -1 -9 9 137.55 88.12
 -1 9 9 241.7 83.62
 -1 -9 9 90.01 75.46
 1 9 -9 18.56 56.59
 -1 -9 9 156.9 75.41
 1 -9 -9 9.62 95.07
 -1 9 8 166.38 71.48
 1 9 -8 56.26 50.68
 1 9 -8 52.23 59.57
 1 9 -8 146.14 87.58
 -1 9 8 213.02 86.83
 -1 -9 8 -3.19 58.01
 -1 -9 8 24.64 57.28
 -1 -9 8 133.56 62.15
 1 -9 -8 -2.85 82.64
 1 -9 -8 35.65 70.43
 -1 9 7 33.17 59.8
 1 9 -7 -6.91 49.64
 1 9 -7 8.67 43.24
 1 9 -7 131.83 66.56
 -1 -9 7 97.46 67.38
 -1 9 7 -55.8 64.18
 -1 -9 7 1.56 55.28
 -1 -9 7 -28.12 56.32
 1 -9 -7 81.69 77.64
 1 -9 -7 -45 67.67
 -1 9 6 583.07 106.12
 1 9 -6 540.86 100.37
 1 -9 -6 369.7 92.75
 1 9 -6 264.81 85.46
 1 9 -6 581.28 94.67
 -1 -9 6 549.05 103.66
 -1 -9 6 465.5 94.11
 -1 -9 6 469.09 92.96
 -1 9 6 773.82 118.27
 1 -9 -6 548.19 101.82
 1 9 -5 79.29 55.42
 -1 9 5 19.07 55.64
 1 9 -5 -3.26 45.5
 -1 -9 5 69.3 63.89
 1 9 -5 76.09 66.33
 -1 9 5 113.21 65.27
 -1 -9 5 84.35 64.03
 1 -9 -5 111.58 71.37
 -1 -9 5 31.88 60.21
 1 -9 -5 96.03 68.3
 1 9 -4 1240.03 132.07
 -1 9 4 1087.97 133.73
 1 9 -4 1251.17 132.61
 1 9 -4 1253.56 138.77
 -1 9 4 1170.17 134.69
 -1 -9 4 1177.96 138.54
 -1 -9 4 1334.58 140.07
 -1 -9 4 1203.84 135.39
 1 -9 -4 1233.73 144.45
 1 -9 -4 1143.65 133.4
 1 -9 -3 249.34 91.88
 1 9 -3 152.23 61.48
 1 9 -3 138.93 64.5
 -1 9 3 98.24 57.65
 -1 -9 3 107.77 53.84
 -1 9 3 5.13 55.59
 -1 -9 3 76.78 51.91
 1 9 -3 102.21 53.1
 1 -9 -3 198.67 86.2
 -1 -9 3 109.58 64.1
 1 -9 -2 547.63 101.06
 1 9 -2 755 111.43
 -1 9 2 774.95 111.28
 -1 9 2 593.13 81.42
 1 9 -2 589.94 90.71
 1 9 -2 634.43 98.06
 -1 9 2 583.45 86.31
 -1 -9 2 569.32 93.09
 -1 9 2 560.06 91.42
 1 -9 -2 623.88 92.9
 -1 -9 2 549.34 93.02
 1 -9 -2 629.11 87.91
 1 -9 -2 560.58 93.2
 -1 -9 2 512.12 90.88
 1 9 -1 244.67 69.5
 -1 9 1 282.93 72.43
 1 9 -1 249.95 65.8
 -1 9 1 280.11 64.98
 1 9 -1 367.74 82.56
 -1 9 1 298.38 76.2
 1 -9 -1 215.33 72.81
 -1 -9 1 244.02 69.57
 -1 9 1 215.44 60.73
 1 -9 -1 379.14 83.42
 1 -9 -1 291.8 66.92
 -1 -9 1 319.69 75.31
 1 -9 -1 347.95 83.06
 -1 -9 1 148.66 60.34
 1 -9 0 262.14 82.66
 1 9 0 326.82 85.12
 -1 9 0 238.25 72.77
 1 9 0 168.92 52.73
 1 9 0 317.2 75.25
 -1 9 0 188.14 65.52
 -1 -9 0 246.17 66.62
 1 -9 0 276.81 70.77
 1 -9 0 304.76 76.37
 -1 -9 0 198.18 53.77
 -1 9 0 262.42 61.94
 -1 -9 0 170.31 69.17
 1 -9 1 -8.66 62.25
 1 9 1 51.71 46.75
 1 9 1 67.45 51.94
 -1 9 -1 46.43 41.44
 -1 9 -1 50.24 55.66
 1 9 1 139.47 64.75
 -1 9 -1 147.44 62.84
 -1 -9 -1 81.8 54.9
 1 -9 1 112.44 58.29
 1 -9 1 183.4 69.46
 -1 -9 -1 120.03 48.97
 1 9 1 29.77 37.6
 -1 -9 -1 51.39 48.93
 -1 -9 -1 47.51 57.8
 1 -9 2 402.85 86.9
 -1 9 -2 490.83 82.49
 1 9 2 621.79 105.9
 -1 9 -2 595.75 101.78
 -1 9 -2 543.49 94.89
 1 9 2 593.41 93.97
 1 9 2 519.39 85.88
 1 9 2 475.41 71.52
 -1 -9 -2 684.05 95.35
 1 -9 2 581.71 95.06
 -1 -9 -2 520.8 81.99
 1 -9 2 676.14 102.89
 -1 -9 -2 541.76 92.29
 -1 -9 -2 540.49 95.72
 1 -9 3 -100.58 68.83
 -1 9 -3 -29.72 43.33
 1 9 3 -74.25 61.09
 -1 9 -3 -7.45 49.53
 1 9 3 -40.02 60.21
 -1 9 -3 -52.88 54.3
 1 -9 3 6.1 56.42
 1 -9 3 41.23 59.91
 -1 -9 -3 -53.56 58.42
 -1 -9 -3 30.92 61.57
 1 9 4 1665 165.86
 -1 9 -4 1462.36 142.87
 1 -9 4 1439.57 145.65
 -1 9 -4 1543.1 143.18
 1 9 4 1589.28 154.88
 -1 9 -4 1511.3 149.38
 1 -9 4 1512.33 154.86
 -1 -9 -4 1473.45 152.62
 -1 -9 -4 1559.88 155.09
 1 -9 4 1328.19 149.57
 1 9 5 -123.62 67.11
 1 9 5 7.09 48.05
 -1 9 -5 40.32 48.92
 -1 9 -5 -24.26 47.61
 -1 9 -5 -34.37 52.56
 1 -9 5 -47.58 61.56
 1 -9 5 32.16 57.02
 -1 -9 -5 -39.4 69.96
 -1 -9 -5 -106.88 65.6
 1 -9 5 -0.1 55.65
 1 9 6 816.61 119.72
 -1 9 -6 571.21 97.7
 -1 9 -6 802.08 117.19
 -1 9 -6 794.63 124.59
 1 -9 6 801.89 127.19
 1 -9 6 818.51 122.37
 1 -9 6 647.34 109.82
 -1 -9 -6 707.47 114.24
 -1 -9 -6 746.52 116.72
 1 9 6 744.52 119.91
 1 9 7 -7.96 54.21
 1 9 7 -92.41 74.04
 -1 9 -7 -36.13 47.77
 -1 9 -7 -27.86 71.79
 -1 9 -7 27.34 62.97
 1 -9 7 6.36 76.49
 1 -9 7 -1.75 61.89
 1 -9 7 28.58 51.99
 -1 -9 -7 -64.87 71.29
 -1 -9 -7 60.81 55.1
 1 9 8 362.48 93.66
 1 9 8 559.85 113.45
 -1 9 -8 277.12 89.29
 -1 9 -8 200.71 94.75
 -1 9 -8 236 99.3
 1 -9 8 225.44 108.47
 1 -9 8 190.12 86.99
 1 -9 8 343.76 90.82
 -1 -9 -8 19.43 93.23
 -1 -9 -8 347.59 84.99
 -1 9 -9 -24.33 60.13
 1 9 9 89.42 72.63
 1 -9 9 36.71 65.58
 -1 9 -9 8.3 53.14
 1 9 9 -47.41 60.34
 -1 9 -9 15.17 58.45
 1 -9 9 -35.03 65.4
 1 -9 9 37.71 64.63
 -1 -9 -9 105.05 75.12
 -1 -9 -9 14.44 75.7
 -1 9 -10 45.98 70.96
 1 9 10 31.8 71.07
 1 9 10 9.59 71.1
 -1 9 -10 -80.42 95.56
 1 -9 10 -7.1 62.64
 1 -9 10 -10.42 69.98
 1 -9 10 33.44 68.73
 -1 -9 -10 -28.69 75.29
 -1 -9 -10 -78.04 72.03
 -1 9 -10 61.32 65.01
 -1 -9 -11 -29.83 64.79
 -1 9 -11 41.97 62.93
 1 9 11 106.24 92.38
 -1 9 -11 21.68 62.74
 -1 9 -11 -4.49 67.33
 1 9 11 122.42 89.47
 1 -9 11 18.34 69.17
 1 -9 11 3.41 67.18
 -1 -9 -11 5.22 106.79
 1 -9 11 83.99 67.47
 -1 -9 -11 1.04 74.03
 1 9 11 19.1 68.77
 -1 -9 -12 129.2 81.29
 -1 9 -12 19.07 72.27
 1 9 12 -0.07 87.47
 -1 9 -12 18.04 77.46
 -1 9 -12 23.71 76.16
 1 9 12 -72.94 74.71
 1 -9 12 -241.84 97.7
 1 -9 12 84.39 80.39
 -1 -9 -12 -15.02 83.71
 1 -9 12 81.32 69.93
 -1 -9 -12 -5.82 79.81
 1 9 12 24.43 77.64
 1 9 13 143.88 88.2
 -1 -9 -13 161.16 75.79
 -1 9 -13 25.26 66.73
 -1 -9 -13 -1.25 89.73
 -1 -11 10 24.82 73.6
 1 11 -9 23.39 62.73
 1 11 -9 139.65 95.99
 -1 11 9 70.02 83.66
 -1 11 8 74.91 75.45
 1 11 -8 3.89 58.1
 1 11 -8 41.79 88.02
 -1 11 8 41.41 70.46
 -1 -11 8 59 89.51
 -1 -11 8 56.13 86.99
 1 -11 -8 -113.18 88.63
 1 -11 -8 67.36 79.48
 -1 11 7 -69.52 78.08
 1 11 -7 41.77 86.62
 1 11 -7 -30.6 80.69
 -1 -11 7 7.92 84.07
 -1 11 7 -7.42 69.04
 -1 -11 7 156.22 89.91
 1 -11 -7 132.8 86.11
 1 -11 -7 56.48 75.52
 1 11 -6 373.91 94
 -1 11 6 491.9 110.11
 -1 -11 6 475.51 121.03
 1 11 -6 346.73 106.1
 -1 11 6 457.25 109.52
 -1 -11 6 149.6 86.16
 1 -11 -6 371.65 102.9
 1 -11 -6 327.9 95.72
 1 11 -5 136.49 76.49
 -1 11 5 150.1 82.75
 1 11 -5 -79.16 71.22
 1 11 -5 -57.53 70.55
 -1 -11 5 244.31 105.11
 -1 11 5 163.15 77.87
 -1 -11 5 -73.87 68.66
 1 -11 -5 48.87 73.41
 -1 -11 5 140.55 87.27
 1 -11 -5 79.94 73.78
 1 11 -4 369.07 98.44
 -1 11 4 336.53 101.47
 1 11 -4 464.64 95.69
 1 11 -4 495.55 109.15
 -1 -11 4 437.26 114.55
 -1 11 4 409.91 101.47
 -1 -11 4 378.54 98.63
 1 -11 -4 343.66 97.24
 -1 -11 4 369.06 102.42
 1 -11 -4 343.96 102.77
 1 11 -3 9.45 52.22
 1 11 -3 68.93 78.77
 -1 11 3 12.04 69.29
 1 11 -3 47.32 76.01
 -1 -11 3 145.29 89.44
 -1 11 3 -87.27 70.34
 -1 -11 3 16.81 72.96
 1 -11 -3 -32.6 63.43
 -1 -11 3 -218.43 108.62
 1 -11 -3 13.23 72.34
 1 11 -2 289.16 91.39
 -1 11 2 317.32 83.15
 1 11 -2 86.74 58.48
 1 11 -2 195.89 88.92
 -1 -11 2 68.32 67.88
 -1 -11 2 153.41 67.65
 -1 -11 2 193.65 84.58
 1 -11 -2 229.47 98.56
 1 11 -1 163.02 80.91
 -1 11 1 2.91 66.99
 1 11 -1 106.28 65.84
 1 11 -1 107.48 60.6
 -1 11 1 -18.78 55.88
 -1 -11 1 205.25 82.23
 1 -11 -1 25.44 56.68
 -1 -11 1 137.37 74.53
 -1 -11 1 42.99 69.28
 1 -11 -1 257.62 103.74
 1 11 0 -23.42 62.4
 -1 11 0 86.08 72.96
 -1 11 0 1.9 56.24
 -1 11 0 -95.03 49.91
 1 11 0 118.52 58.91
 1 11 0 87.62 65.22
 -1 -11 0 -88.27 67.07
 1 -11 0 -39.54 57.26
 1 -11 0 -51.56 70.42
 -1 -11 0 -36.59 58.15
 -1 -11 0 87.01 89.99
 1 -11 0 8.46 66.54
 1 11 1 187.23 84.52
 -1 11 -1 -22.33 63.56
 1 -11 1 -108.19 74.38
 -1 11 -1 133.24 68.07
 1 11 1 7.29 53.7
 -1 11 -1 51.02 63.48
 1 -11 1 91.44 70.58
 -1 -11 -1 62.6 57.62
 -1 -11 -1 179.9 89.47
 1 -11 1 58.28 69.36
 1 11 2 329.78 95.18
 -1 11 -2 416.36 99.69
 -1 11 -2 380.88 95.34
 -1 11 -2 380.1 90.09
 1 -11 2 218.94 88.78
 1 -11 2 469.95 100.57
 -1 -11 -2 242.1 97.09
 1 -11 2 307.94 88.42
 1 11 3 -47.89 71.84
 -1 11 -3 5.94 65.28
 -1 11 -3 -107.17 63.2
 1 -11 3 -30 67.94
 -1 11 -3 187.35 81.15
 1 11 3 76.02 61.13
 1 -11 3 40.36 66.12
 -1 -11 -3 84.52 77.66
 -1 -11 -3 79.65 81.13
 1 -11 3 -58.52 66.41
 1 11 4 369.26 98.86
 -1 11 -4 389.16 95.61
 -1 11 -4 599.33 111.84
 -1 11 -4 516.6 115.27
 1 -11 4 465.83 110.26
 1 11 4 352.45 87.78
 1 -11 4 351.63 90.44
 -1 -11 -4 296.08 89.81
 -1 -11 -4 25.3 85.21
 1 -11 4 312.48 92.86
 -1 11 -5 16.92 65.34
 1 11 5 7.32 69.78
 -1 11 -5 106.39 71.69
 -1 11 -5 97.06 72.47
 1 11 5 89.52 74.49
 1 -11 5 92.14 74.26
 1 -11 5 32.23 75.89
 -1 -11 -5 -45.89 72.25
 -1 -11 -5 134.37 87.22
 1 -11 5 -35.59 64.47
 1 11 6 316 106.84
 -1 11 -6 432.14 106.65
 -1 11 -6 482.68 110.4
 1 11 6 360.75 90.99
 1 -11 6 114.27 82.98
 1 -11 6 235.86 112.96
 -1 -11 -6 406.71 106.38
 -1 -11 -6 496.34 123.88
 1 11 7 159.47 83.78
 1 11 7 107.56 66.75
 -1 11 -7 -15.06 76.81
 -1 11 -7 20.49 69.35
 1 -11 7 192.68 104.09
 1 -11 7 84.35 90.14
 -1 -11 -7 43.52 72.45
 -1 -11 -7 38.11 72.63
 1 11 8 71.99 71.73
 -1 11 -8 -16.66 70.58
 -1 11 -8 29.63 76.74
 1 11 8 -138.57 88.95
 1 -11 8 38.38 71.93
 1 -11 8 11.07 71.72
 -1 -11 -8 -9.23 84.54
 -1 -11 -8 -19.03 73.32
 -1 11 -9 49.03 93.79
 -1 11 -9 160.2 92.3
 1 11 9 149.04 78.42
 1 13 -4 -84.8 94.2
 1 13 -3 161.31 93.04
 1 13 -3 -156.56 84.74
 1 13 -2 24.93 79
 1 13 -2 -54.77 75.14
 -1 -13 2 101.28 90.25
 1 13 -2 61.36 71.21
 -1 -13 2 214.39 105.09
 1 13 -1 49.55 76.48
 1 13 -1 6.71 77.41
 -1 -13 1 305.4 108.25
 -1 -13 1 137.87 94.93
 -1 13 -1 25.96 76.2
 1 -13 1 12.42 78.11
 -1 13 -1 -41.3 64.95
 -1 13 -1 191.64 91
 1 -13 1 116.42 93.22
 -1 13 -2 2.9 74.65
 -1 13 -2 -140.28 82.87
 -1 13 -2 -3.93 84.29
 1 -13 2 8.35 81.39
 1 -13 2 34.14 83.13
 -1 13 -3 195.08 96.75
 -1 13 -3 20.81 65.54
 1 13 5 -39.52 87.11
 -2 0 17 -32.66 77.32
 2 0 -17 0.07 68.53
 2 0 -17 18.02 73.98
 2 0 -16 -31.58 67.36
 -2 0 16 -149.88 91.37
 -2 0 16 -2.53 84.73
 -2 0 16 -22.45 55.35
 2 0 -16 -16.75 68.56
 2 0 -15 41.28 60.6
 -2 0 15 -111.64 72.67
 -2 0 15 -25.31 48.44
 2 0 -15 -9.83 64.85
 2 0 -15 -0.57 60.88
 -2 0 15 22.98 58.76
 2 0 -14 69.12 64.51
 -2 0 14 -7.38 52.13
 -2 0 14 16.1 76.21
 2 0 -14 84.95 53.98
 2 0 -14 0.27 57.29
 -2 0 14 120.31 71.09
 2 0 -13 3.88 50.08
 -2 0 13 63.8 46.97
 2 0 -13 -17.01 45.23
 -2 0 13 -5.68 58.23
 2 0 -13 66.74 40.41
 2 0 -13 47.42 46.61
 -2 0 13 -66.66 54.81
 -2 0 13 4.61 46.78
 -2 0 12 733.66 101.28
 2 0 -12 831.52 109.86
 -2 0 12 842.45 112.48
 2 0 -12 721.35 88.52
 2 0 -12 795.61 113.89
 -2 0 12 665.43 100.21
 -2 0 12 653.2 91.23
 2 0 -12 695.84 99.94
 -2 0 11 8.02 32.87
 2 0 -11 -26.15 43.07
 -2 0 11 22.86 46.29
 2 0 -11 -2.79 36.19
 2 0 -11 -72.7 42.16
 -2 0 11 77.29 52.86
 2 0 -11 23.94 34.63
 -2 0 11 34.86 40.01
 -2 0 10 2340.48 157.75
 2 0 -10 2225.08 135.07
 2 0 -10 2378.22 157.34
 -2 0 10 2252.28 151.37
 -2 0 10 2265.47 147.2
 2 0 -10 2143.52 148.17
 2 0 -10 2201.56 148.83
 -2 0 9 -11.76 28.6
 2 0 -9 -55.11 42.28
 -2 0 9 9.57 37.43
 2 0 -9 -10.02 24.43
 2 0 -9 39.98 34.01
 2 0 -9 2.19 29.17
 -2 0 9 89.07 42.65
 -2 0 8 618.12 75.46
 2 0 -8 736.17 69.6
 2 0 -8 665.06 76.99
 -2 0 8 682.3 73.83
 -2 0 8 690.22 77.28
 2 0 -8 660.04 72.74
 2 0 -8 682.76 61.05
 2 0 -8 625.94 72.14
 2 0 -7 27.04 24.06
 -2 0 7 4.56 21.58
 2 0 -7 19.59 25.28
 2 0 -7 -11.29 19.88
 -2 0 7 -18.34 28.92
 2 0 -7 -24.66 24.48
 2 0 -7 -5.74 21.62
 -2 0 7 -32.07 32.06
 2 0 -6 201.93 32.05
 2 0 -6 147.35 33.47
 -2 0 6 147.78 32.25
 2 0 -6 151.02 34.07
 2 0 -6 229.14 35.14
 -2 0 6 144.7 32.21
 -2 0 6 141.54 32.89
 2 0 -6 161.85 34.63
 -2 0 5 -7.56 16.99
 2 0 -5 21.22 17.56
 2 0 -5 -15.03 15.24
 -2 0 5 8.89 16.4
 2 0 -5 16.7 15.41
 2 0 -5 -19.85 17.98
 -2 0 5 -6.21 19.9
 2 0 -4 112.53 24.72
 2 0 -4 110.85 22.94
 2 0 -4 132.13 25.76
 -2 0 4 117.61 24.76
 2 0 4 3611.38 126.09
 -2 0 -4 3615.95 124.1
 2 0 5 11.9 17.32
 -2 0 -5 1.87 14.22
 -2 0 -5 -28.14 18.17
 2 0 5 21.79 19.23
 2 0 5 14.34 17.98
 -2 0 -5 18.17 15.22
 -2 0 -5 -12.35 17.52
 2 0 6 274 45.04
 -2 0 -6 276.79 38.37
 -2 0 -6 275.26 44.39
 2 0 6 278.75 46.15
 2 0 6 225.76 38.4
 2 0 6 241.71 33.33
 -2 0 -6 266.62 42.39
 2 0 6 240.51 40.3
 -2 0 -6 236.71 40.68
 2 0 7 -15.28 31.45
 -2 0 -7 10.33 22.81
 2 0 7 -15.84 26.73
 -2 0 -7 17.05 27.72
 2 0 7 -30.48 29.21
 2 0 7 -2.15 22.74
 -2 0 -7 -17.24 26.31
 2 0 7 -6.07 23.47
 -2 0 -7 -8.97 24.39
 -2 0 -7 -19.43 16.19
 2 0 8 962.72 90.08
 -2 0 -8 954.92 79.83
 2 0 8 955.55 87.55
 2 0 8 926.89 90.98
 -2 0 -8 1049.11 94.28
 -2 0 -8 958.99 87.96
 2 0 8 974.29 75.13
 -2 0 -8 991.87 90.64
 2 0 8 882.33 82.76
 2 0 9 -34.01 40.76
 2 0 9 52.95 37.78
 -2 0 -9 6.58 26.34
 -2 0 -9 -18.08 43.21
 2 0 9 -10.96 29.33
 -2 0 -9 35.52 32.71
 2 0 9 6.81 26.34
 -2 0 -9 21.67 36.79
 2 0 10 1160.18 116.84
 -2 0 -10 1260.75 105.35
 2 0 10 1346.53 121.2
 -2 0 -10 1310.07 120.54
 2 0 10 1355.97 118.56
 -2 0 -10 1309.57 118.66
 -2 0 -10 1363.69 124.63
 2 0 10 1374.82 114.28
 2 0 11 -31.06 46.39
 -2 0 -11 -18.05 38.92
 -2 0 -11 -17.65 43.57
 2 0 11 92.99 53.26
 2 0 11 -34.93 37.55
 -2 0 -11 -29.35 46.04
 -2 0 -11 -32.86 36.56
 2 0 12 1204.39 129.49
 -2 0 -12 1328.91 122.05
 2 0 12 1067.78 120.68
 -2 0 -12 1374.48 138.83
 2 0 12 1260.93 130.28
 -2 0 -12 1292.11 131.37
 -2 0 -12 1045.06 124.83
 -2 0 -13 -90.17 60.23
 2 0 13 5.23 53.22
 -2 0 -13 -124.54 56.52
 2 0 13 -27.9 55.35
 -2 0 -13 0.15 57.75
 2 0 13 -8.67 55.62
 -2 0 -13 -82.8 58.67
 2 0 14 41.44 67.97
 -2 0 -14 76.74 53.39
 -2 0 -14 0.47 71.69
 2 0 14 24.23 46.44
 -2 0 -14 97.45 57
 2 0 15 5.47 63.31
 -2 0 -15 28.61 53.74
 -2 0 -15 -8.13 57.93
 2 0 15 2.51 50.56
 2 0 16 15.75 87.86
 -2 0 -16 0.13 70.45
 2 -2 -17 121.66 96.22
 2 -2 -17 -29.46 74.54
 -2 2 17 -12.04 76.2
 -2 -2 17 -11.48 75.05
 -2 2 17 -0.95 68.35
 -2 2 17 205.97 107.35
 2 2 -17 -3.47 72.02
 2 -2 -17 -0.47 80.51
 2 -2 -16 147.91 74.44
 -2 2 16 3.22 74.84
 -2 -2 16 4.93 88.85
 -2 2 16 -12.28 64.08
 2 2 -16 103.23 69.72
 2 2 -16 1.17 101.48
 2 -2 -16 -0.46 71.41
 -2 2 16 215.3 102.46
 -2 -2 16 -131.4 83.91
 2 -2 -16 -124.36 92.23
 2 -2 -15 39.3 79.23
 -2 2 15 2.27 59.4
 -2 2 15 -17.75 60.6
 -2 -2 15 72.1 72.09
 2 -2 -15 5.69 58.47
 2 2 -15 18.29 54.98
 2 2 -15 32.22 57.18
 2 -2 -15 2.38 66
 -2 2 15 -54.43 74.26
 -2 -2 15 21.44 61.61
 2 -2 -14 237.19 79.94
 2 -2 -14 217.4 81.8
 -2 2 14 32.31 75.58
 -2 2 14 230.8 86.02
 -2 2 14 8.18 81.32
 -2 -2 14 77.97 81.01
 2 2 -14 238.04 71.49
 2 2 -14 138.91 65.13
 2 -2 -14 5.27 71.72
 -2 -2 14 161.96 71.12
 -2 2 13 -10.8 52.89
 2 -2 -13 21.74 55.68
 -2 2 13 -27.73 70.48
 -2 -2 13 -13.58 60.82
 2 2 -13 -61.36 63.38
 2 2 -13 -25.55 49.71
 2 -2 -13 50.11 54.87
 -2 2 13 59.7 76.49
 2 -2 -13 -48.99 52.02
 -2 -2 13 -45.7 56.85
 -2 2 12 677.33 103.65
 2 2 -12 740.69 96.93
 2 -2 -12 719.04 112.74
 -2 2 12 558.71 94.04
 -2 -2 12 738.51 114.73
 -2 -2 12 670.67 97.05
 2 -2 -12 726.95 109.05
 2 2 -12 764.08 99.78
 2 2 -12 546.79 92.26
 2 -2 -12 637.46 97.94
 -2 2 12 644.46 104.56
 -2 -2 12 689.84 104.14
 -2 2 11 -22.81 46.58
 2 2 -11 -43.04 41.86
 2 -2 -11 -35.61 53.04
 -2 -2 11 -14.81 34.09
 -2 2 11 18.94 47.14
 -2 -2 11 -57.97 49.39
 2 2 -11 -51.91 48.28
 2 -2 -11 39.47 46.75
 2 -2 -11 75.49 47
 2 2 -11 -99.17 48.79
 -2 2 11 -0.88 50.79
 -2 2 11 75.41 38.28
 -2 -2 11 28.42 39.83
 2 -2 -11 -16.7 38.31
 2 2 -10 624.79 77.71
 2 -2 -10 510.17 81.03
 -2 -2 10 475.27 65.09
 -2 2 10 604.42 88.9
 -2 -2 10 541.59 84.56
 2 2 -10 584.39 80.24
 2 -2 -10 611.73 86.67
 2 2 -10 543.26 79.66
 2 -2 -10 654.44 86.85
 -2 2 10 537.07 85.63
 -2 2 10 522.16 74.23
 2 2 -10 484.67 68.27
 -2 -2 10 549.51 75.27
 2 -2 -10 607.78 81.49
 -2 2 10 466.89 77
 2 -2 -9 4.6 34.03
 2 2 -9 6.39 28.68
 2 2 -9 -27.55 34.59
 2 -2 -9 -44.36 46.15
 -2 -2 9 2.97 30.21
 -2 2 9 38.11 35.54
 -2 -2 9 67.03 43.9
 2 2 -9 59.07 36.62
 2 2 -9 22.2 31.45
 2 -2 -9 2.53 29.28
 -2 -2 9 25.72 30.72
 -2 2 9 37.91 44.69
 -2 2 9 43.26 30.4
 2 2 -9 14.31 27.7
 -2 2 9 62.21 36.25
 2 -2 -9 23.12 32.61
 -2 2 8 608.58 73.05
 2 -2 -8 560.83 73.47
 2 2 -8 466 65.25
 -2 -2 8 553.85 72.18
 2 2 -8 541.15 72.57
 2 -2 -8 571.21 71.04
 2 2 -8 541.09 58.99
 -2 -2 8 535.73 62.8
 2 2 -8 611.64 63.03
 2 2 -8 506.96 58.05
 -2 -2 8 522.11 60.84
 -2 2 8 543.72 74.85
 -2 2 8 533.82 65.4
 2 2 -8 592.88 64.52
 2 -2 -8 624.96 82.19
 -2 2 8 572.32 72.81
 2 -2 -8 503 64.83
 2 -2 -7 159.87 35.33
 2 -2 -7 231.49 50.14
 2 -2 -7 169.83 44.75
 2 2 -7 206.26 37.78
 2 2 -7 172.32 41.03
 -2 -2 7 188.74 41.97
 -2 2 7 206.39 41.77
 2 2 -7 231.33 46.13
 2 -2 -7 201.04 41.03
 2 2 -7 211.5 38.72
 2 2 -7 227.6 39.22
 -2 -2 7 188.32 36.21
 -2 -2 7 204.28 39.45
 -2 2 7 135.75 41.41
 -2 2 7 214.68 44.03
 -2 2 7 207.55 42.37
 2 -2 -6 12.29 20.6
 2 -2 -6 47.52 23.62
 2 -2 -6 57.72 27.82
 2 2 -6 47.58 19.96
 2 2 -6 27.69 20.48
 -2 -2 6 52.05 24.53
 -2 2 6 13.32 22.16
 2 2 -6 46.62 21.86
 2 -2 -6 45.29 25.83
 2 2 -6 53.46 20.12
 2 2 -6 37.52 19.01
 -2 -2 6 85.79 26.19
 -2 2 6 44.62 31.52
 -2 -2 6 51.18 21.74
 -2 2 6 42.69 24.74
 -2 2 6 48.73 24.01
 -2 -2 5 3479.93 132.86
 -2 2 5 3616.81 131.66
 2 2 -5 3507.31 135.24
 2 2 -5 3408.77 131.13
 2 -2 -5 3556.89 130.38
 -2 2 5 3524.7 141.8
 -2 -2 5 3678.02 114.12
 2 2 -5 3403.48 126.71
 2 2 -5 3518.48 125.51
 -2 2 5 3627.77 139.94
 2 -2 -5 3661.06 146.02
 -2 -2 5 3468.41 129.16
 2 -2 -5 3472.16 140.12
 2 -2 -5 3319.1 140.19
 2 2 -5 3723.67 115.36
 -2 2 5 3751.67 145.56
 2 2 -4 1329.04 78.22
 2 2 -4 1321.26 74.36
 2 2 -4 1196.81 71.46
 -2 2 4 1299.9 81.25
 -2 2 4 1381.69 82.21
 2 2 -4 1331.16 72.92
 -2 2 4 1219.16 77.17
 2 -2 -4 1164.37 76.27
 -2 -2 4 1261.35 75.94
 2 -2 -4 1246.19 79.09
 -2 2 3 110.33 23.17
 2 -2 -3 93.61 22.72
 2 2 -3 86.09 19.94
 2 -2 -3 101.02 21.24
 2 2 -3 76.86 18.63
 2 2 -3 46.6 16.6
 -2 -2 3 73.93 18.26
 -2 2 3 86.05 20.19
 -2 2 3 73.53 19.22
 2 2 3 414.76 44.59
 2 2 3 411.66 43.78
 -2 -2 -3 470.33 47.29
 -2 -2 -3 406.14 43.98
 2 -2 3 434.61 44.74
 -2 2 -4 72.74 23.18
 -2 -2 -4 57.69 17.66
 -2 2 -4 52.63 19.42
 2 2 4 76.68 25.71
 -2 2 -4 54.28 17.81
 2 2 4 73.3 25.06
 2 2 4 74.24 24.04
 -2 -2 -4 70.2 25.55
 -2 -2 -4 49.87 18.05
 2 -2 4 37.39 21.42
 -2 -2 -4 52.92 22.1
 2 2 5 17.54 15.27
 -2 2 -5 18.12 15.39
 2 2 5 22.68 20.87
 2 -2 5 42.04 24.39
 -2 2 -5 25.1 20.21
 -2 -2 -5 1.69 16.55
 -2 2 -5 29.82 20.15
 2 2 5 -4.76 26.04
 2 -2 5 3.02 12.62
 2 2 5 -7 21.43
 2 2 5 33.14 20.44
 -2 2 -5 -2.87 14.34
 -2 -2 -5 29.03 21.69
 -2 -2 -5 27.23 18.75
 2 -2 5 -14.82 21.5
 -2 -2 -5 -0.12 16.83
 -2 2 -6 2136.67 102.78
 2 -2 6 2185.45 121.91
 -2 -2 -6 2965.77 113.73
 -2 2 -6 2304.6 121.15
 2 -2 6 2276.07 103.35
 -2 2 -6 2170.07 103.46
 -2 -2 -6 2274.52 130.36
 -2 -2 -6 2611.28 132.5
 -2 2 -6 2257.89 119.11
 -2 -2 -6 1812.43 123.98
 -2 -2 -6 1874.99 112.93
 2 -2 6 2319.85 128.74
 2 2 7 135.23 28.37
 2 2 7 154.01 40.9
 2 -2 7 193.91 46.58
 -2 -2 -7 159.12 31.43
 -2 2 -7 176.71 44.5
 -2 -2 -7 150.13 38.88
 -2 2 -7 150.99 39.82
 -2 2 -7 133.65 32.58
 2 2 7 168.88 47.03
 2 -2 7 176.99 38.77
 2 2 7 200.96 43
 2 2 7 119.16 36.32
 -2 2 -7 196.17 37.8
 -2 -2 -7 94.25 38.18
 -2 -2 -7 134.32 38.91
 2 -2 7 140.23 42.69
 -2 -2 -7 152.97 41.32
 2 2 8 3904.1 177.06
 2 -2 8 3479.4 174.59
 -2 -2 -8 3651.45 136.1
 -2 2 -8 3637 171.2
 2 -2 8 3572.93 154.2
 2 2 8 3681.34 177.94
 -2 2 -8 3736.32 177.05
 -2 -2 -8 3527.99 168.41
 2 2 8 3611.51 181.58
 -2 2 -8 3632.19 153.23
 -2 -2 -8 3777.75 181.06
 -2 2 -8 3645.03 147.24
 2 2 8 3664.7 168.62
 -2 -2 -8 3779.43 188.57
 -2 -2 -8 3754.88 172.52
 2 -2 8 3701.38 180.65
 2 2 9 9 34.8
 2 -2 9 51.94 41.75
 -2 2 -9 9.25 37.33
 -2 2 -9 -12.07 37.27
 -2 -2 -9 43.57 39.56
 2 2 9 -30.4 31.19
 -2 2 -9 -13.08 25.5
 2 2 9 -42.78 32.24
 2 -2 9 -12.48 25.71
 -2 -2 -9 23.2 34.49
 2 2 9 -15.76 45.54
 -2 -2 -9 48.1 38.35
 -2 2 -9 3.85 29.22
 2 -2 9 -15.74 35.29
 -2 -2 -9 24.39 40.16
 2 2 10 1164.72 116.86
 2 -2 10 1285.7 124.32
 -2 2 -10 1209.39 110.69
 2 2 10 1336.08 130.28
 -2 2 -10 1180.54 117.16
 -2 -2 -10 1240.66 117.28
 2 2 10 1265.2 118.64
 2 -2 10 1152.36 100.11
 -2 -2 -10 1154.6 118.67
 -2 2 -10 1195.24 104.59
 2 2 10 1310.81 112.36
 -2 -2 -10 1199.53 120.34
 2 -2 10 1124.71 115.91
 2 2 11 -11.04 44.73
 2 -2 11 -75.66 59.51
 -2 2 -11 -16.43 42.33
 -2 2 -11 -31.95 43.23
 -2 -2 -11 6.71 43.53
 2 2 11 51.25 56.05
 2 2 11 10.03 39.69
 2 2 11 50.41 39.56
 2 -2 11 6.68 38.6
 2 -2 11 38.95 46.54
 -2 -2 -11 -18.42 47.97
 -2 -2 -11 -35.69 47.35
 2 -2 12 444.69 88.46
 -2 2 -12 441.4 81.58
 -2 2 -12 541.32 94.43
 -2 -2 -12 611.58 95.54
 2 2 12 533.49 92.32
 2 -2 12 600.07 87.17
 2 2 12 490.55 97.01
 2 -2 12 513.47 89.64
 -2 -2 -12 511.74 95.77
 -2 -2 -12 600.86 100.17
 -2 -2 -13 121.4 65.04
 2 2 13 -4.07 56.01
 2 -2 13 17.75 70.57
 -2 2 -13 146.67 62.54
 -2 2 -13 -71.34 63.88
 -2 -2 -13 11.08 63.14
 2 2 13 68.13 64.18
 2 2 13 9.85 56.84
 2 -2 13 215.45 80.61
 -2 -2 -13 170.64 81.17
 2 2 14 8.7 65.47
 2 -2 14 1.38 62.07
 -2 -2 -14 -86.85 59.68
 -2 2 -14 -24.69 46.33
 2 2 14 20.04 67.07
 -2 2 -14 102.62 74.74
 -2 -2 -14 -0.08 59.56
 2 2 14 -0.37 56.23
 -2 -2 -14 -23.97 60.58
 2 2 15 7.67 86.34
 2 -2 15 6.4 71.75
 -2 2 -15 -13.34 58.78
 -2 -2 -15 -2.09 55.16
 2 2 15 -63.36 87.53
 -2 2 -15 -2.59 60.37
 -2 -2 -15 -0.06 69.42
 2 2 15 -1.29 58.33
 -2 -2 -15 -15.23 74.03
 2 -2 16 -3.97 72.72
 -2 2 -16 -0.07 77.8
 -2 -2 -16 -0.73 72.91
 -2 -2 -16 -66.54 65.63
 2 2 16 3.95 62.21
 2 4 -17 246.98 108.58
 2 4 -17 191.69 94.06
 2 -4 -16 18.17 69.54
 2 -4 -16 1.26 79.09
 -2 4 16 -30.8 75.68
 -2 -4 16 29.92 79.31
 -2 4 16 -22.82 79.46
 2 4 -16 101.46 74.77
 -2 4 16 -65.19 87.62
 2 4 -16 164.02 91.96
 -2 -4 16 -4.27 66.12
 2 -4 -15 1.08 73.17
 -2 4 15 15.75 64.65
 -2 4 15 -21.59 79.07
 -2 -4 15 12.29 63.28
 2 -4 -15 0.75 68.93
 2 4 -15 -99.08 83.19
 2 -4 -15 53.5 70.05
 2 4 -15 145.92 82.53
 -2 4 15 43.6 73.17
 -2 -4 15 63.01 60.36
 2 -4 -14 294 87.15
 2 -4 -14 277.99 92.6
 -2 4 14 21 83.75
 -2 4 14 33.37 91.8
 -2 -4 14 241.15 91.87
 2 4 -14 340.21 92.79
 2 4 -14 146.82 59.72
 -2 4 14 232.33 84.02
 2 -4 -14 0.66 69.62
 -2 -4 14 132.87 75.61
 -2 4 13 -0.28 49.74
 2 -4 -13 5.67 65.75
 -2 4 13 -10.83 61.71
 -2 -4 13 -16.23 54.56
 2 4 -13 44.16 50.21
 2 4 -13 -58.65 56.42
 2 -4 -13 0.17 46.94
 -2 4 13 52.33 64.4
 -2 4 13 83.75 54.1
 2 -4 -13 73.71 52.65
 -2 -4 13 -84.37 68.6
 2 -4 -13 1.21 55.07
 -2 4 12 809.23 113.54
 2 -4 -12 795.48 117.82
 -2 4 12 142.84 110.19
 -2 -4 12 526.39 100.06
 2 4 -12 801.88 112.73
 2 4 -12 688.63 100.11
 -2 4 12 865.05 128.18
 2 -4 -12 828.83 117.5
 -2 4 12 741.94 109.03
 -2 -4 12 882.18 119.02
 2 -4 -12 864.41 112.59
 2 -4 -12 109.32 105.92
 -2 4 11 -78.32 58.07
 2 -4 -11 93.48 64.76
 -2 4 11 -30.68 52.31
 -2 -4 11 -32.9 58.27
 2 4 -11 55.38 41.25
 2 4 -11 22.8 39.44
 2 -4 -11 194.16 63.15
 2 -4 -11 201.53 69.42
 -2 4 11 71.97 59.63
 -2 4 11 95.55 54.22
 -2 -4 11 10.34 47.48
 2 -4 -11 -14.86 51.44
 -2 4 10 1772.09 137.96
 -2 -4 10 1514.38 132.41
 2 4 -10 1530.8 136.09
 2 4 -10 1581.96 134.52
 2 -4 -10 1621.4 129.12
 -2 4 10 1676.39 149.47
 -2 4 10 1579.96 145.67
 2 4 -10 1727.05 129.61
 2 4 -10 1655.86 129.19
 2 -4 -10 1880.7 158.23
 -2 4 10 1518.49 138.01
 -2 -4 10 1583.08 134.16
 2 -4 -10 1705.97 151.77
 2 -4 -10 1661.32 143.31
 -2 -4 10 1505.27 143.07
 2 4 -9 729.01 84.41
 2 4 -9 760.24 92.39
 2 -4 -9 719.81 99.78
 -2 4 9 784.78 84.58
 -2 -4 9 635.15 89.73
 2 4 -9 673.28 86.06
 2 -4 -9 813.47 90.56
 -2 4 9 786.94 99.26
 2 4 -9 797.31 90.17
 2 -4 -9 728.68 96.71
 -2 -4 9 666.14 90.4
 -2 4 9 772.85 101.04
 -2 4 9 728.95 92.94
 2 -4 -9 741.63 97.4
 2 -4 -8 34.27 42.34
 -2 4 8 84.9 38.83
 -2 -4 8 43.92 34.66
 2 4 -8 105.76 43.88
 2 -4 -8 28.05 38.5
 2 4 -8 53.84 36.44
 2 -4 -8 81.78 34.44
 2 4 -8 44.35 30.36
 2 4 -8 45.75 37.14
 -2 -4 8 59.27 42.15
 -2 4 8 2.98 37.43
 -2 4 8 30.48 34.53
 2 -4 -8 80.18 47.19
 -2 4 8 31.37 35.62
 -2 4 7 90.24 37.31
 2 -4 -7 163.34 52.58
 2 4 -7 144.18 42.02
 -2 4 7 122.42 37.37
 -2 -4 7 128.19 39.77
 2 4 -7 75.71 36.4
 2 -4 -7 76.06 33.4
 2 4 -7 105.1 34.53
 2 4 -7 106.18 39.7
 2 -4 -7 88.01 29.99
 -2 -4 7 114.86 41.32
 -2 4 7 101.24 43.86
 -2 4 7 116.23 43.78
 2 -4 -7 127.26 45.14
 2 -4 -6 352.95 62.33
 -2 4 6 278.23 50.59
 2 4 -6 259.13 41.21
 -2 4 6 254.47 46.23
 2 -4 -6 253.12 51.44
 2 4 -6 242.47 48.51
 -2 -4 6 301.89 46.07
 -2 4 6 302.85 45.16
 2 -4 -6 229.68 48.64
 2 4 -6 232.99 48.32
 2 4 -6 282.79 52.02
 2 4 -6 289.92 46.4
 -2 -4 6 265.5 54.02
 -2 4 6 312.78 56.43
 -2 4 6 310 56.03
 2 -4 -5 -5.81 26.9
 2 4 -5 -14.92 20.76
 -2 4 5 29.43 23.28
 -2 4 5 2.91 20.15
 2 -4 -5 52.58 34.85
 2 4 -5 10.38 22.29
 -2 -4 5 18.49 21.21
 -2 4 5 28.5 20.79
 2 4 -5 23.08 25.17
 2 4 -5 8.68 24.27
 2 -4 -5 36.43 25.02
 -2 -4 5 24.01 26.76
 -2 4 5 3.66 25.56
 -2 4 5 -5.38 27.47
 2 4 -4 4745.03 158.31
 -2 4 4 4605.36 172.66
 -2 -4 4 4621.27 140.16
 -2 4 4 4631.54 129.66
 2 4 -4 4561.91 163.84
 -2 4 4 4935.42 171.8
 -2 4 4 4807.88 121.74
 2 4 -4 4821.25 172.13
 -2 4 4 4743.3 167.98
 2 4 -4 4635.67 175.87
 -2 4 4 4747.89 181.58
 2 -4 -4 4930.32 172.1
 -2 -4 4 4502.13 176.67
 2 -4 -4 4835.74 186.88
 2 -4 -4 4944.28 173.66
 -2 -4 4 4676.53 162.79
 2 4 -3 3317.08 133.57
 -2 4 3 3225 141.7
 -2 4 3 3144.98 141.66
 -2 -4 3 3313.78 104.39
 2 4 -3 3016.67 123.91
 -2 4 3 3050.08 123.68
 -2 4 3 3318.55 106.51
 2 4 -3 3314.08 138.07
 -2 4 3 3119.47 125.4
 2 4 -3 3177.41 140.53
 2 -4 -3 3121.58 126.06
 -2 -4 3 3180.22 142.35
 2 -4 -3 3253.44 145.01
 2 -4 -3 3059.32 124.73
 -2 -4 3 3053.58 131.76
 2 4 -2 5064.36 166.9
 -2 4 2 5215.16 175.31
 2 4 -2 5219.66 149.01
 -2 4 2 5157.89 146.89
 -2 4 2 5204.34 141.88
 2 4 -2 5402.91 167.29
 2 4 -2 5109.31 139.95
 2 4 -2 5215.57 173.63
 -2 4 2 5256.88 172.13
 -2 -4 2 5270.65 176.39
 2 -4 -2 4923.01 169.99
 2 -4 -2 5188.89 147.31
 -2 -4 2 5108.9 170.47
 2 -4 -1 84.65 24.47
 2 4 -1 63.44 25.62
 -2 4 1 123.03 33.07
 2 -4 -1 129.1 24.18
 2 4 -1 108.16 25.13
 2 4 -1 96.75 27.32
 2 4 -1 96.1 24.76
 -2 4 1 99.66 24.4
 -2 4 1 99.95 20.71
 -2 4 1 92.23 24.21
 2 -4 -1 94.15 24.27
 -2 -4 1 103.22 31.28
 -2 4 1 82.25 22.3
 -2 -4 1 116.07 33.1
 2 4 0 30.82 22.75
 -2 4 0 -7.91 18.42
 -2 4 0 20.65 13.74
 -2 4 0 3.63 17.87
 -2 4 0 19.38 14.86
 2 4 0 -23.82 21.95
 2 4 0 22.7 17.41
 -2 -4 0 -26.77 21.07
 2 -4 0 27.74 20.61
 -2 -4 0 -9.77 16.32
 -2 -4 0 24.74 23.49
 2 4 0 35.31 18.17
 2 4 1 115.03 29.94
 -2 4 -1 97.99 29.38
 -2 4 -1 64.17 19.18
 -2 4 -1 85.59 26.39
 -2 4 -1 107.39 25.27
 2 4 1 83.9 19.73
 2 4 1 96.07 25.63
 2 4 1 99.03 27.87
 -2 -4 -1 74.52 18.97
 -2 -4 -1 65.1 21.84
 2 -4 1 76.25 27.78
 -2 -4 -1 92.3 27.65
 -2 -4 -1 71.72 28.2
 2 4 2 1086.2 82.32
 -2 4 -2 1110.28 79.44
 -2 4 -2 1137.2 72.14
 2 4 2 1188.96 71.74
 -2 -4 -2 1191.55 72.91
 -2 4 -2 1006.62 76.34
 2 4 2 1142.26 82.85
 2 4 2 1158.26 71.82
 -2 4 -2 1110.67 82.43
 2 -4 2 996.56 78.03
 -2 -4 -2 1197.03 85.75
 2 -4 2 1153.22 77.02
 -2 -4 -2 1129.07 83.99
 2 4 3 494.69 60.14
 -2 4 -3 451.84 54.3
 -2 4 -3 403.88 40.96
 -2 4 -3 420.12 50.33
 2 4 3 460.98 52.72
 2 4 3 413.16 71.21
 -2 4 -3 501.41 57.77
 2 4 3 479.39 37.42
 2 -4 3 420.21 52.21
 2 -4 3 489.19 59.47
 2 4 4 269.46 49.72
 -2 4 -4 206.21 40.91
 -2 -4 -4 269.92 36.03
 -2 4 -4 209.18 36.56
 2 4 4 256.82 50.7
 -2 4 -4 199.42 39.66
 2 4 4 205.54 42.66
 2 4 4 243.76 34.06
 2 4 4 249.35 50.29
 -2 4 -4 182.79 41.95
 -2 -4 -4 215.25 41.41
 2 -4 4 157.8 39.83
 2 -4 4 179.22 38.62
 -2 -4 -4 270.58 53.78
 -2 -4 -4 225.03 46.18
 -2 -4 -4 263.96 48.81
 2 4 5 339.62 50.39
 -2 4 -5 327 51.73
 -2 -4 -5 364.39 44.24
 -2 4 -5 396.88 49.46
 2 4 5 360.78 58.74
 -2 4 -5 350.7 53.47
 2 4 5 388.03 56.74
 2 4 5 363.54 36.92
 2 4 5 321.47 54.6
 -2 4 -5 360.09 55.63
 -2 -4 -5 368.25 53.92
 2 -4 5 364.83 57.09
 2 -4 5 369.04 56.9
 -2 -4 -5 286.9 54.5
 -2 -4 -5 325.57 53.44
 -2 -4 -5 316.55 46.35
 2 -4 6 520.45 63.66
 2 4 6 578.72 63.53
 -2 4 -6 581.56 71.61
 -2 -4 -6 540.46 59.21
 -2 4 -6 559.49 62.15
 -2 -4 -6 594.99 73.13
 -2 4 -6 567.21 66.42
 2 4 6 544.94 69.21
 2 4 6 619.72 75.61
 -2 4 -6 577.83 69.89
 2 -4 6 581.11 70.22
 2 -4 6 518.59 71.01
 -2 -4 -6 556.55 71.71
 2 4 6 597.73 77.12
 -2 -4 -6 455.7 65.76
 2 4 7 -17.16 28.51
 2 -4 7 28.52 33.39
 -2 4 -7 60.99 36.12
 -2 4 -7 33.06 34.75
 -2 4 -7 21.86 29.18
 -2 -4 -7 5.14 25.89
 -2 4 -7 51.67 31.38
 2 4 7 -31.67 35.97
 2 4 7 55.42 35.15
 2 4 7 69.23 38.51
 2 -4 7 18.87 35.65
 -2 -4 -7 34.29 37.34
 -2 -4 -7 -48.53 38.86
 2 -4 7 30.91 38
 -2 -4 -7 11.42 35.57
 2 -4 8 3685.26 185.7
 -2 4 -8 3575.21 185.32
 2 4 8 3716.69 197.61
 -2 4 -8 3709.05 178.45
 2 4 8 3792.88 195.33
 -2 -4 -8 3475.79 167.09
 -2 -4 -8 3288.83 184.42
 -2 4 -8 3650.38 173.51
 2 4 8 3768.05 195.07
 -2 4 -8 3841.93 185.14
 2 -4 8 3633.95 181.22
 -2 -4 -8 3531.56 192.82
 -2 -4 -8 3660.85 194.28
 2 -4 8 3502.96 192.83
 2 4 9 74.68 42.33
 2 -4 9 33.21 42.85
 -2 4 -9 8.47 34.68
 -2 4 -9 -35.27 44
 -2 -4 -9 24.16 56.53
 2 4 9 93.17 105.88
 -2 4 -9 22.46 36.13
 2 4 9 302.95 110.24
 2 4 9 24.01 61.49
 -2 -4 -9 46.47 48.72
 2 -4 9 55.99 48.03
 -2 -4 -9 47.8 54.29
 -2 -4 -9 5.19 66.81
 2 4 10 1714.76 137.63
 2 -4 10 1453.07 146.41
 -2 4 -10 1796.36 145.54
 2 4 10 1876.08 161.06
 -2 4 -10 1455.59 133.47
 -2 -4 -10 1864.74 137.48
 2 4 10 1692.76 147.98
 -2 -4 -10 1709.87 148.97
 -2 4 -10 1833.2 131.52
 2 4 10 1840.23 149.34
 -2 -4 -10 1781.56 156.03
 -2 -4 -10 1672.29 147.97
 2 -4 10 1581.96 145.1
 2 4 11 110.26 54.25
 2 -4 11 114.85 66.61
 -2 4 -11 36.33 54.3
 -2 4 -11 -46.91 46.89
 -2 -4 -11 -46.53 47.03
 2 4 11 -33.9 59.91
 2 4 11 -8.4 41.89
 2 4 11 45.27 50.69
 -2 -4 -11 66.92 55.19
 2 -4 11 4.47 48.62
 -2 -4 -11 -72.81 60.56
 -2 -4 -11 17.04 46.55
 -2 -4 -12 216.86 78.72
 2 4 12 40.71 79.42
 2 -4 12 162.42 74.76
 -2 4 -12 349.34 83.35
 2 4 12 314.73 75.71
 -2 4 -12 245.76 71.31
 -2 -4 -12 34.54 77.66
 2 4 12 190.49 74.89
 2 4 12 307.54 84.54
 2 -4 12 255.79 72.5
 -2 -4 -12 156.21 77.17
 2 -4 13 -6.46 58.03
 -2 -4 -13 9.29 66.23
 -2 4 -13 181.43 75.8
 2 4 13 63.42 57.31
 -2 4 -13 62.2 57.72
 -2 -4 -13 0.22 58.01
 2 4 13 15.88 77.46
 2 4 13 20.42 68.93
 2 -4 13 70.17 56.75
 -2 -4 -13 -30.28 62.38
 2 -4 14 -27.61 75.39
 -2 4 -14 144.7 75.03
 -2 -4 -14 30.95 67.85
 2 4 14 89.07 82.9
 -2 4 -14 -49.35 69.45
 -2 -4 -14 5.74 55.24
 2 4 14 20.63 61.55
 2 -4 14 53.03 55.53
 -2 -4 -14 121.27 79.9
 -2 4 -15 34.64 58.86
 2 4 15 6.36 71.62
 -2 -4 -15 -149.83 86.31
 -2 4 -15 70.3 73.2
 -2 -4 -15 0.18 55.95
 2 4 15 13.22 66.31
 -2 -4 -15 0.04 74.26
 2 -6 -15 6.77 101.49
 -2 6 15 52.83 78.67
 2 -6 -15 -111.85 79.73
 2 6 -15 32.81 75.46
 -2 6 15 60.44 97.35
 -2 -6 15 -118.46 94.84
 2 -6 -15 -6.82 74.02
 2 -6 -14 3.7 110.65
 -2 6 14 29.94 95.09
 2 6 -14 221.74 92.79
 -2 6 14 414.51 119.57
 2 -6 -14 281.31 97.02
 -2 6 14 252.7 87.17
 -2 -6 14 271.98 102.72
 2 -6 -14 156.85 115.81
 2 -6 -13 -1.08 69.5
 -2 6 13 7.31 56.46
 2 -6 -13 -90.95 73.91
 2 6 -13 96.63 75.06
 -2 6 13 -8.26 76.67
 -2 6 13 -25.9 72.97
 -2 -6 13 124.26 73.49
 2 -6 -13 9.99 72.49
 2 -6 -12 11.33 125.33
 2 -6 -12 816.76 121.93
 -2 6 12 855.42 124.94
 2 6 -12 369.81 120.45
 2 6 -12 930.68 120.26
 -2 6 12 949.22 137.63
 -2 6 12 764.64 124.75
 -2 -6 12 771.79 131.67
 2 -6 -12 42.92 128.68
 -2 6 11 36.02 55.43
 2 -6 -11 -5.48 64.19
 2 6 -11 -33.79 56.42
 2 6 -11 -28.89 43.96
 2 6 -11 35.74 56.37
 -2 6 11 20.6 68.65
 -2 -6 11 -0.91 53.21
 -2 6 11 -39.08 50.57
 -2 -6 11 -3.54 62.47
 -2 -6 11 48.39 63.94
 2 -6 -11 -1.2 68.33
 2 -6 -11 50.94 49.83
 -2 6 10 464.85 95.2
 2 -6 -10 15.84 85.83
 2 6 -10 327.67 79.7
 2 6 -10 398.98 86.31
 -2 6 10 351.17 92.69
 -2 -6 10 491.08 89.43
 -2 6 10 432.08 91.96
 2 6 -10 446.99 81.66
 -2 -6 10 465.96 93.41
 2 -6 -10 415.36 84.74
 -2 -6 10 440.24 92.19
 2 -6 -10 595.37 107.09
 -2 6 9 393.92 82.91
 2 -6 -9 234.19 69
 2 6 -9 353.28 72.41
 2 6 -9 335.58 69.12
 2 6 -9 377.8 76.4
 -2 6 9 344.69 78.87
 -2 -6 9 259.45 86.84
 -2 6 9 245.38 73.61
 2 -6 -9 327.53 76.88
 -2 -6 9 358.11 83.78
 2 -6 -9 324.99 77.78
 2 -6 -8 417.04 75.43
 -2 6 8 262.31 63.01
 -2 6 8 278.47 65.59
 2 -6 -8 293.88 66.14
 2 6 -8 179.18 54.07
 2 6 -8 341.56 66.26
 2 6 -8 305.26 71.56
 -2 6 8 257.9 64.37
 -2 -6 8 181.11 74.36
 -2 6 8 310.26 76.25
 2 -6 -8 297.1 59.4
 -2 -6 8 324.49 70.26
 2 -6 -8 396.85 84.96
 2 -6 -7 21.12 47.55
 -2 6 7 7.17 35.37
 -2 6 7 19.02 36.59
 2 -6 -7 99.16 47.98
 2 6 -7 80.94 44.55
 2 6 -7 57.65 35.34
 2 6 -7 67.16 43.98
 -2 6 7 -0.18 46.92
 -2 -6 7 31.43 42.54
 -2 6 7 92.69 52.93
 2 -6 -7 54.5 35.4
 2 -6 -7 74.23 53.94
 2 -6 -6 239.51 51.13
 2 6 -6 211.12 52.46
 -2 6 6 221.79 50.97
 -2 6 6 277.59 63.29
 2 -6 -6 210.89 49.68
 2 6 -6 274.05 57.63
 2 6 -6 242.75 53.2
 2 6 -6 277.84 63.85
 -2 6 6 260.67 60.52
 -2 -6 6 226.82 63.52
 -2 6 6 349.49 70.91
 -2 -6 6 148.28 44.21
 2 -6 -6 248.96 69.98
 2 6 -5 -6.96 29.52
 -2 6 5 20.68 36.41
 2 -6 -5 52.19 37.79
 -2 6 5 -14.46 28.75
 2 -6 -5 17.49 37.19
 2 6 -5 15.28 27.37
 2 6 -5 -10.79 31.68
 2 6 -5 -33.91 37.71
 -2 6 5 7.86 36.11
 -2 -6 5 -19.5 38.79
 -2 6 5 16.7 36.32
 -2 -6 5 -33.4 34.92
 2 -6 -5 -24.06 48.72
 2 6 -4 20.55 28.52
 -2 6 4 18.18 38.92
 2 -6 -4 27.37 27.64
 2 -6 -4 8.88 28.17
 -2 6 4 55.68 29.25
 2 6 -4 33.99 28.47
 -2 6 4 33.2 23.87
 2 6 -4 75.6 40.08
 2 6 -4 1.56 30.42
 -2 6 4 61.37 36.12
 -2 -6 4 -28.96 38.96
 -2 6 4 16.33 29.53
 -2 -6 4 65.31 41.73
 2 -6 -4 24.36 39.87
 2 6 -3 201.37 49.97
 -2 6 3 80.45 39.41
 2 -6 -3 136.31 36.65
 2 6 -3 172.17 40.19
 -2 6 3 132.39 34.45
 2 6 -3 99.78 32.32
 2 6 -3 132.36 46.12
 -2 6 3 121.45 38.18
 -2 -6 3 150.38 47.76
 -2 6 3 120.61 36.15
 -2 6 3 123.14 45.07
 -2 -6 3 113.72 45.98
 2 -6 -3 83.28 39.43
 2 6 -2 1224.4 105.24
 -2 6 2 1256.57 108.3
 -2 6 2 1262.84 83.49
 -2 6 2 1400.42 93.09
 2 6 -2 1248.88 101.28
 2 6 -2 1210.17 84.21
 2 6 -2 1197.93 102.9
 -2 6 2 1212.69 95.01
 -2 6 2 1293.66 104.84
 -2 -6 2 1192.2 103.77
 2 -6 -2 1235.51 95.12
 2 -6 -2 1197.3 104.14
 2 -6 -2 1318.18 87.38
 -2 -6 2 1258.94 108.53
 2 -6 -1 29.48 30.08
 2 6 -1 19.83 33.7
 -2 6 1 53.01 40.82
 -2 6 1 38.31 27.28
 2 6 -1 43.25 27.72
 2 6 -1 38.11 31.98
 2 6 -1 83.06 33.94
 -2 6 1 30.42 27.48
 -2 -6 1 135.1 45.76
 -2 6 1 58.71 24.61
 -2 6 1 18.7 28.72
 2 -6 -1 36.41 26.47
 -2 -6 1 68.09 41.7
 2 6 0 1828.77 126.69
 -2 6 0 1726.87 124.27
 -2 6 0 1654.91 84.63
 -2 6 0 1706.64 107.48
 2 6 0 1893.2 112.91
 2 6 0 1795.03 114.18
 2 6 0 1799.09 118.73
 -2 6 0 1692.81 115.75
 -2 6 0 1773.35 110.89
 -2 -6 0 1804.41 118
 2 -6 0 1626.44 112.33
 -2 -6 0 1696.08 112.82
 2 -6 0 1658.69 109.74
 -2 -6 0 1626.53 121.65
 2 -6 1 348.47 52.95
 2 6 1 317.94 58.56
 -2 6 -1 381.28 62.41
 -2 6 -1 330.84 44.22
 -2 6 -1 332.64 51.95
 2 6 1 313.2 40.54
 2 6 1 417.37 54.67
 2 6 1 301.66 51.78
 2 6 1 358.11 58.42
 -2 6 -1 283.9 53.83
 -2 -6 -1 292.98 49.73
 -2 -6 -1 317.05 41.25
 2 -6 1 376.78 63.11
 -2 -6 -1 331.05 57.21
 -2 -6 -1 305.71 61.95
 2 -6 2 461.21 54.62
 2 6 2 410.41 66.48
 -2 6 -2 443.66 66.14
 -2 6 -2 370.49 49.28
 2 6 2 434.49 51.65
 2 6 2 441.53 57.8
 2 6 2 482.76 69.89
 -2 6 -2 374.77 60.21
 -2 6 -2 431.71 69
 -2 -6 -2 452.77 61.07
 -2 -6 -2 397.04 48.8
 2 -6 2 447.26 67.06
 -2 -6 -2 479.72 69.89
 -2 -6 -2 429.1 68.11
 2 6 3 515.38 73.08
 -2 6 -3 507.4 69.75
 -2 6 -3 515.47 65.82
 2 6 3 580.98 63.52
 -2 6 -3 526.34 68.51
 2 6 3 531.19 62.34
 2 6 3 507.79 73.97
 -2 6 -3 514.88 71.31
 2 -6 3 495.82 72.11
 -2 -6 -3 471.67 57.99
 2 -6 3 514.88 66.46
 -2 -6 -3 583.76 80.79
 -2 -6 -3 488.63 71.54
 2 6 4 673.28 83.84
 -2 6 -4 675.16 76.53
 -2 6 -4 751.22 77.72
 2 6 4 651.48 75.9
 2 6 4 723.27 74.79
 -2 -6 -4 729.56 73.84
 -2 6 -4 678.45 80.71
 2 6 4 673.52 65.34
 2 6 4 609.78 79.09
 -2 6 -4 600.84 79.78
 -2 -6 -4 664.32 76.72
 2 -6 4 703.03 89.52
 2 -6 4 612.3 73.62
 -2 -6 -4 716.16 90.24
 -2 -6 -4 714.39 86.36
 2 6 5 -4.59 34.26
 -2 6 -5 2.11 30.74
 2 6 5 -14.62 37.82
 -2 6 -5 -58.77 35.6
 2 6 5 23.02 30.32
 2 6 5 11.14 39.61
 -2 6 -5 -35.61 45.2
 2 -6 5 64.35 45.45
 -2 -6 -5 -3.35 27.2
 2 -6 5 -54.38 43.8
 -2 -6 -5 68.32 46.2
 -2 -6 -5 16.62 31.65
 -2 -6 -5 -52.57 45.06
 2 6 6 1105.1 111.96
 -2 6 -6 428.74 67.5
 2 6 6 1281.34 121.72
 -2 6 -6 423.73 68.53
 2 6 6 1115.98 123.15
 -2 6 -6 468.97 76.54
 2 -6 6 496.09 80.99
 2 -6 6 448.09 76.74
 2 6 7 120.36 48.6
 -2 6 -7 121.04 50.97
 2 6 7 46.14 46.05
 -2 6 -7 116.71 42.16
 2 6 7 50.44 38.89
 2 6 7 74.43 45.1
 -2 6 -7 117.78 53.42
 2 -6 7 155.44 57.57
 2 -6 7 112.72 57.51
 -2 -6 -7 148.25 61
 -2 -6 -7 79.24 46.58
 -2 -6 -7 176.32 58.16
 -2 -6 -7 133.6 53.2
 2 6 8 565.27 81.85
 -2 6 -8 704.24 95.47
 2 6 8 726.69 103.12
 -2 6 -8 550.08 80.49
 2 6 8 730.73 106.49
 2 6 8 644.77 92.55
 -2 6 -8 633.01 92.74
 2 -6 8 680.98 96.88
 2 -6 8 609.63 93.74
 -2 -6 -8 544.01 93.91
 -2 -6 -8 753.11 104.44
 -2 -6 -8 719.36 96.89
 -2 6 -9 68.64 56.31
 2 6 9 -257.29 89.91
 -2 6 -9 13.73 41.7
 2 6 9 -275.91 85.7
 2 6 9 -125.14 61.11
 -2 6 -9 -9.81 49.23
 2 -6 9 -34.35 52.85
 -2 -6 -9 -7.4 58.04
 2 -6 9 -45.19 55.5
 -2 -6 -9 -9.4 50.11
 -2 -6 -9 -61.15 46.74
 -2 -6 -10 176.32 59.37
 -2 6 -10 103.3 69.34
 2 6 10 145.71 65.87
 -2 6 -10 206.31 63.47
 2 6 10 191.82 71.75
 2 -6 10 205.25 63.28
 -2 -6 -10 114.43 86.37
 2 -6 10 117.74 66.66
 -2 -6 -10 -13.27 57.62
 2 6 10 256.34 77.79
 -2 -6 -11 315.5 83.51
 -2 6 -11 105.09 71.55
 2 6 11 226.14 91.06
 -2 6 -11 193.84 68.71
 2 6 11 253.12 78.25
 2 6 11 208.22 72.96
 2 -6 11 176.82 74.43
 -2 -6 -11 6 84.5
 2 -6 11 236.92 78.95
 -2 -6 -11 1.35 79.46
 -2 -6 -12 251.4 74.12
 -2 6 -12 208.88 95.89
 2 6 12 457.34 135.1
 2 6 12 459.15 103.92
 2 6 12 280.65 83.51
 -2 -6 -12 3.51 72.71
 2 -6 12 387.96 97.93
 -2 -6 -12 3.33 90.72
 -2 6 -13 8.23 72.89
 -2 -6 -13 -101.21 78.17
 2 6 13 -1.7 96.09
 2 6 13 -0.25 55.17
 2 6 13 -162.42 83.62
 2 -6 13 -73.19 70.42
 -2 -6 -13 1.19 86.53
 -2 6 -14 47.28 73.22
 2 6 14 -56.51 91.07
 -2 -6 -14 -4.17 61.57
 2 6 14 1.79 61.37
 2 6 14 49.43 70.03
 2 -6 14 -42.43 64.31
 -2 -6 -14 -1.22 82.85
 2 -8 -14 11.02 91.99
 2 -8 -13 1.93 79.13
 -2 8 13 -87.47 72.2
 2 8 -13 7.63 61.11
 -2 8 13 -5.18 82.64
 2 -8 -13 15.54 65.93
 -2 8 13 30.99 70.17
 -2 -8 13 72.42 80.12
 -2 -8 13 -54.6 74.92
 2 -8 -13 88.33 118.25
 2 -8 -12 0.07 72.93
 2 -8 -12 179.9 77.54
 -2 8 12 271.4 89.36
 2 8 -12 87.85 68.63
 2 8 -12 37.49 71.65
 -2 8 12 168.42 100.71
 2 8 -12 68.8 77.24
 -2 -8 12 190.49 105.62
 -2 8 12 147.81 82.52
 -2 -8 12 173.64 81.15
 -2 -8 12 263.13 107.74
 2 -8 -12 33.14 110.61
 2 -8 -11 -8.38 71.34
 -2 8 11 44.33 74.67
 2 8 -11 -94.73 74.53
 2 8 -11 6.38 60.17
 -2 8 11 -19.68 69.23
 2 -8 -11 -53.16 70.07
 2 8 -11 15.41 59.53
 -2 -8 11 43.5 70.49
 -2 8 11 73.27 70.39
 -2 -8 11 28.48 64.54
 -2 -8 11 5.94 75.85
 2 -8 -11 -2.77 85.8
 2 -8 -10 10.99 105.78
 -2 8 10 742.11 115.42
 2 8 -10 265.92 100
 2 -8 -10 893.65 124.93
 2 8 -10 720.88 122.23
 -2 8 10 465.86 129.64
 2 8 -10 707.22 115.91
 -2 -8 10 719.16 124.12
 -2 8 10 652.7 118.37
 -2 -8 10 568.52 120.93
 -2 -8 10 592.82 120.39
 2 -8 -10 12.03 129.41
 2 -8 -9 2.4 59.33
 -2 8 9 -35.47 52.62
 2 8 -9 18.27 51.16
 2 -8 -9 70.76 57.83
 2 8 -9 17.13 49.75
 -2 8 9 -139.82 86.51
 2 8 -9 19.56 53.72
 -2 -8 9 6.49 58.95
 -2 8 9 -57.72 67.47
 -2 -8 9 -20.62 52.86
 -2 -8 9 27.76 59.36
 2 -8 -9 -0.58 68.33
 2 -8 -8 2.6 59.53
 -2 8 8 131.6 62.12
 -2 8 8 176.64 60.17
 2 8 -8 173.92 73.42
 2 8 -8 16.03 57.26
 2 8 -8 119.68 77.15
 -2 8 8 12.26 51.27
 -2 -8 8 44.73 72.49
 -2 8 8 160.46 73.47
 -2 -8 8 230.05 84.68
 -2 -8 8 157.95 70.19
 2 -8 -8 162.61 56.43
 2 -8 -8 7.45 76.36
 2 -8 -8 196.07 75.12
 2 -8 -7 140.42 61.18
 2 -8 -7 247.01 68.2
 -2 8 7 167.17 58.06
 2 8 -7 96.34 49.88
 2 8 -7 231.68 73.03
 2 8 -7 215.26 72.58
 -2 8 7 240.08 69.97
 -2 -8 7 43.49 75.71
 -2 8 7 157.55 67.15
 -2 -8 7 103.03 66.81
 -2 -8 7 152.25 66.84
 2 -8 -7 99.91 48.18
 2 -8 -7 194.48 79.95
 2 -8 -6 22.03 53.15
 2 8 -6 182.71 58.12
 -2 8 6 231.35 70.7
 2 8 -6 145.38 48.9
 2 8 -6 199.61 60.87
 2 8 -6 9.34 50.94
 -2 8 6 220.73 63.52
 -2 -8 6 179.56 70.63
 -2 8 6 78.07 49.07
 -2 -8 6 203.84 69.73
 -2 -8 6 150.46 61.21
 2 -8 -6 93.98 60.36
 2 -8 -5 545.6 98.02
 2 8 -5 377.56 75.7
 -2 8 5 383.2 78.29
 2 8 -5 432.15 73.97
 2 8 -5 372.96 79.64
 -2 -8 5 266.42 76.91
 -2 8 5 362.14 79.54
 2 8 -5 385.99 79.57
 -2 -8 5 421.71 82.12
 -2 -8 5 372.89 79.21
 2 -8 -5 383.73 85.6
 2 -8 -4 -165.06 80.73
 2 8 -4 -3.76 45.69
 -2 8 4 111.28 61.89
 2 8 -4 36.4 37.02
 2 8 -4 47.3 43.53
 2 8 -4 17.13 53.85
 -2 -8 4 6.34 50.19
 -2 8 4 -108.63 54.9
 -2 -8 4 -27.25 35.73
 -2 -8 4 63.82 48.52
 2 8 -3 102.45 54.99
 -2 8 3 -8.69 42.34
 2 8 -3 26.83 41.38
 2 8 -3 64.78 49.37
 -2 8 3 30.44 35.86
 -2 -8 3 36.56 47.82
 -2 8 3 13.48 37.7
 -2 -8 3 32.94 45.85
 2 -8 -3 106.91 58.97
 2 8 -2 1081.02 121.87
 -2 8 2 1033.23 117.29
 -2 8 2 1092.31 99.37
 2 8 -2 937.88 102.13
 2 8 -2 927.5 109.04
 -2 8 2 982.07 106.31
 -2 8 2 991.01 109.91
 -2 -8 2 1123.8 119.15
 2 -8 -2 990.61 99.99
 -2 -8 2 901.94 110.94
 2 -8 -2 837.32 100.92
 2 8 -1 -114.49 57.35
 -2 8 1 29.16 52.84
 -2 8 1 -6.87 36.54
 2 8 -1 -26.22 32.43
 2 8 -1 -51.31 47.02
 -2 8 1 21.03 40.65
 -2 -8 1 1.7 42.6
 -2 8 1 51.59 43.85
 2 -8 -1 -91.07 49.15
 -2 -8 1 5.77 51.55
 2 -8 -1 -5.23 40.14
 2 8 0 1135.31 124.68
 -2 8 0 1366.15 139.55
 -2 8 0 974.46 98.15
 2 8 0 1268.51 114.82
 2 8 0 1087.59 102.98
 2 8 0 1040.49 110.28
 -2 8 0 1426.83 133.39
 -2 -8 0 1009.96 109.97
 2 -8 0 837.68 96.27
 -2 -8 0 1111.88 108.35
 2 -8 0 1023.57 101.81
 -2 -8 0 1098.88 124.11
 2 8 1 39.03 43.61
 -2 8 -1 120.62 56.7
 -2 8 -1 28.76 38.71
 2 8 1 61.62 39.41
 2 8 1 10.88 38.1
 2 8 1 79.38 52.96
 -2 8 -1 23.78 40.89
 -2 -8 -1 13.79 41.61
 2 -8 1 118.73 48.79
 -2 -8 -1 142.32 53.28
 -2 -8 -1 81.17 51.23
 2 8 2 2010.63 162.79
 -2 8 -2 1949.85 152.36
 -2 8 -2 1888.21 143.95
 2 8 2 1811.49 146
 2 8 2 2042.75 143.15
 -2 8 -2 1848.75 150.25
 -2 -8 -2 2019.7 146.19
 2 -8 2 2021.36 158.76
 -2 -8 -2 1893 150.37
 -2 -8 -2 1918.52 159.9
 2 8 3 621.19 95.2
 -2 8 -3 544.76 87.81
 -2 8 -3 603.25 84.12
 2 8 3 539 75.22
 2 8 3 651.97 91.33
 -2 8 -3 648.62 99.13
 2 -8 3 596.03 93.45
 -2 -8 -3 489.51 84.7
 -2 -8 -3 676.16 103.37
 2 8 4 20.1 50.24
 -2 8 -4 158.87 57.91
 -2 8 -4 52.54 39.83
 -2 8 -4 20.64 41.45
 2 8 4 186.12 68.15
 -2 8 -4 120.64 63.32
 2 -8 4 155.76 63.99
 -2 -8 -4 29.87 53.62
 -2 -8 -4 -56.91 57.54
 2 -8 5 84 59.6
 2 8 5 84.94 55.24
 -2 8 -5 110.41 61.57
 -2 8 -5 89.49 49.73
 -2 8 -5 43.61 44.49
 2 8 5 134.51 65.08
 -2 8 -5 95.37 51.06
 2 -8 5 109.23 56.58
 2 -8 5 136.52 66.1
 -2 -8 -5 25.19 51.45
 -2 -8 -5 50.33 55.56
 2 -8 6 39.82 53.58
 2 8 6 -24.7 51.14
 -2 -8 -6 -0.66 45.34
 -2 8 -6 23.72 42.39
 -2 8 -6 73.77 54.15
 2 8 6 38.53 50.96
 -2 8 -6 55.86 52.47
 2 -8 6 73.66 59.48
 2 -8 6 -38.23 59.2
 -2 -8 -6 -29.11 53.32
 -2 -8 -6 39.63 57.23
 2 8 7 127.16 66.49
 -2 -8 -7 126.79 53.87
 -2 8 -7 130.66 56.14
 -2 8 -7 50.59 60.1
 2 8 7 141.54 64.26
 -2 8 -7 66.65 60.22
 2 -8 7 107.2 63.46
 2 -8 7 65.53 56.28
 -2 -8 -7 67.03 58.57
 -2 -8 -7 134.24 63.89
 2 8 8 568.71 100.59
 -2 -8 -8 669.5 102.63
 -2 8 -8 478.92 97.9
 -2 8 -8 646.57 101.34
 2 8 8 531.58 97.04
 -2 8 -8 299.39 93.08
 2 8 8 642.11 95.48
 2 -8 8 510.24 116.25
 -2 -8 -8 13.16 104.15
 2 -8 8 444.71 98.07
 -2 -8 -8 31.23 108.65
 -2 8 -9 41.47 62.44
 -2 -8 -9 138.87 79.22
 -2 8 -9 20.32 43.89
 2 8 9 270.15 89.6
 -2 8 -9 17.6 53.29
 2 8 9 238.79 70.26
 2 -8 9 78.92 72.35
 2 -8 9 76.79 63.52
 -2 -8 -9 -1.06 80.74
 2 -8 9 198 76.46
 -2 -8 -9 -5.42 53.64
 -2 8 -10 875.61 134.73
 -2 -8 -10 1066.81 135.81
 2 8 10 413.77 125.46
 2 8 10 1204.13 141.48
 -2 8 -10 886.17 126.32
 2 8 10 1032.98 143.65
 -2 8 -10 636.5 125.56
 2 -8 10 1069.58 147.93
 2 -8 10 914.39 141.99
 -2 -8 -10 20.14 139.95
 2 -8 10 944.73 146.42
 -2 8 -11 -54.97 71.94
 -2 -8 -11 12.61 55.92
 -2 8 -11 85.79 73.42
 2 8 11 -59.81 63.42
 2 -8 11 16.08 77.85
 2 8 11 -8.17 54.59
 -2 -8 -11 0.44 67.42
 -2 -8 -11 1.05 67.47
 2 -8 11 -70.92 71.5
 -2 8 -12 230.7 102.98
 -2 8 -12 121.87 99.91
 -2 -8 -12 527.61 114.14
 2 8 12 478.56 107.46
 2 -8 12 121.56 99.73
 2 8 12 401.72 97.82
 -2 -8 -12 12.03 94.89
 2 -8 12 527.37 139.3
 2 10 -11 62.22 70.73
 2 10 -11 -25.78 87.81
 -2 -10 11 35.49 78.32
 -2 -10 11 -23.56 78.13
 -2 -10 11 89.21 86.94
 2 10 -10 16.14 59.65
 2 10 -10 63.85 86.25
 -2 -10 10 21.91 78.19
 -2 10 10 87.56 70.13
 -2 -10 10 96.37 79.23
 -2 -10 10 71.81 81.29
 2 -10 -10 -0.79 76.53
 2 10 -9 9.58 63.53
 2 10 -9 41.46 73.31
 -2 -10 9 215.12 91.29
 -2 10 9 -3.14 71.01
 -2 -10 9 30.98 68.83
 -2 -10 9 85.67 68.5
 2 -10 -9 -0.11 81.12
 -2 10 8 -32.32 58.7
 2 10 -8 2.5 64.68
 2 10 -8 116.29 76.24
 -2 -10 8 -253.77 93.59
 -2 10 8 -48.59 67.25
 -2 -10 8 -16.25 69.48
 -2 -10 8 7 66.2
 2 -10 -8 16.18 84.24
 2 -10 -8 61.34 74.41
 -2 10 7 67.87 66.7
 2 10 -7 -155.36 79.3
 -2 -10 7 61.27 84.66
 -2 10 7 -32.42 71.87
 -2 -10 7 17.83 63.36
 2 -10 -7 64.03 71.28
 2 10 -7 113.92 68.35
 2 -10 -7 4.98 65.84
 -2 10 6 113.18 71.67
 2 10 -6 84.5 58.58
 2 10 -6 99.84 75.14
 -2 -10 6 -16.15 62.27
 -2 10 6 50.53 61.34
 -2 -10 6 39.6 71.86
 2 -10 -6 156.6 70.51
 2 -10 -6 95.12 70.78
 2 -10 -5 99.73 70.61
 2 10 -5 33.22 54.88
 -2 10 5 -32.41 63.05
 2 10 -5 84.77 53.19
 2 10 -5 67.8 65.28
 -2 -10 5 85.94 59.07
 -2 10 5 76.23 56.84
 -2 -10 5 60.62 69.14
 2 -10 -5 94.09 81.28
 -2 -10 5 113.51 80.47
 2 -10 -4 162.09 83.9
 2 10 -4 73.9 60.96
 -2 10 4 101.73 66.55
 2 10 -4 195.92 74.34
 2 10 -4 22.52 63.88
 -2 -10 4 123.23 74.68
 -2 10 4 207.2 83.59
 -2 -10 4 81.83 70.45
 2 -10 -4 29.59 60.25
 -2 -10 4 204.04 83.76
 2 -10 -3 282.1 82.77
 2 10 -3 228.68 76
 -2 10 3 388.32 100.09
 2 10 -3 245.05 74.57
 2 10 -3 261.57 79.74
 -2 -10 3 298.43 85.35
 -2 10 3 302.92 84.86
 -2 -10 3 266.37 84.52
 2 -10 -3 273.73 83.98
 -2 -10 3 233.65 80.35
 2 -10 -2 505.44 100.78
 2 10 -2 208.34 71.32
 -2 10 2 276.08 84.17
 2 10 -2 420.11 82.65
 2 10 -2 298.57 92.4
 -2 -10 2 509.54 108.34
 -2 10 2 360.48 79.63
 -2 -10 2 339.81 81.11
 2 -10 -2 373.45 85.16
 -2 -10 2 347.61 91.44
 2 -10 -1 43.25 66.52
 2 10 -1 226.22 79.98
 -2 10 1 391.47 95.39
 -2 10 1 280.92 73.52
 2 10 -1 209.33 64.81
 2 10 -1 88.11 58.48
 -2 10 1 205.14 69.95
 -2 -10 1 156.61 59.05
 2 -10 -1 191.1 58.02
 2 -10 -1 124.32 56.62
 -2 -10 1 180.84 74.42
 -2 -10 1 358.76 101.17
 2 -10 0 404.72 99.53
 2 10 0 416.42 93.76
 -2 10 0 467.58 93.19
 -2 10 0 479.39 86
 2 10 0 445.05 82.97
 2 10 0 472.6 92.78
 -2 10 0 465.13 91.06
 -2 -10 0 498.15 90.17
 2 -10 0 419.56 88.12
 2 -10 0 475.53 93.82
 -2 -10 0 475.97 93.23
 -2 -10 0 550.87 112.4
 2 -10 1 -18.62 59.46
 2 10 1 56.34 58.33
 -2 10 -1 22.04 59.63
 -2 10 -1 -25.46 42.46
 2 10 1 23.05 51.32
 -2 10 -1 17.69 62.94
 -2 -10 -1 83.01 60.73
 2 -10 1 -45.89 59.94
 2 -10 1 68.72 56.63
 -2 -10 -1 67.02 50.38
 -2 -10 -1 36.39 61.49
 2 -10 2 -38.96 74.86
 2 10 2 31.62 53.63
 -2 10 -2 92.92 61.69
 -2 10 -2 119.33 55.38
 2 10 2 117.62 56.62
 -2 10 -2 70.17 60.77
 2 -10 2 99.3 73.05
 2 -10 2 238.8 83.24
 -2 -10 -2 -5.68 50.5
 -2 -10 -2 216.63 86.96
 2 -10 3 66.83 63.75
 2 10 3 55.34 61.97
 -2 10 -3 103.79 67.96
 -2 10 -3 30.46 49.64
 2 10 3 0.37 52.93
 -2 10 -3 79.46 54.83
 2 -10 3 105.15 74.08
 2 -10 3 112.87 72.22
 -2 -10 -3 -81.02 64.33
 -2 -10 -3 -20.28 67.6
 2 -10 4 40.01 65.47
 2 10 4 77.36 53.79
 -2 10 -4 92.15 58.1
 -2 10 -4 60.03 51.19
 2 10 4 97.82 61.76
 -2 10 -4 267.78 84.91
 2 -10 4 135.82 63.43
 2 -10 4 -7.34 65.98
 -2 -10 -4 120.56 74.56
 -2 -10 -4 133.33 73.25
 2 10 5 318.33 86.1
 -2 10 -5 330.21 83.89
 2 10 5 280.39 90.6
 -2 10 -5 394.76 97.82
 2 -10 5 372.5 98.81
 2 -10 5 322.02 91.38
 -2 -10 -5 155.96 70.72
 -2 -10 -5 381.99 98.83
 2 -10 5 544.64 101.5
 2 10 6 134.24 74.23
 -2 10 -6 213.63 65.26
 2 10 6 330.29 95.25
 -2 10 -6 166.33 77.04
 2 -10 6 197.43 79.42
 2 -10 6 103.24 79.72
 -2 -10 -6 67.14 64.47
 -2 -10 -6 230.67 90.87
 2 10 7 18.62 66.94
 -2 10 -7 14.12 64.27
 2 10 7 -7.76 66.23
 -2 10 -7 20.71 61.31
 2 -10 7 126.34 85.13
 2 -10 7 139.99 81.84
 -2 -10 -7 17.43 76.8
 -2 -10 -7 -28.98 65.54
 2 10 8 404.22 106.3
 -2 10 -8 191.58 69.92
 -2 10 -8 17.65 69.79
 2 10 8 233.19 82.74
 -2 10 -8 20.45 64.11
 2 -10 8 356.36 102.18
 2 -10 8 235.16 97.6
 -2 -10 -8 2.64 89.38
 -2 10 -9 -26.41 65.75
 -2 10 -9 113.86 85.83
 2 10 9 -260.21 104.87
 2 -10 9 -4.99 80.39
 2 -10 9 -30.71 76.54
 -2 -10 -9 -33.25 76.58
 2 10 10 303.09 107.15
 -2 -10 -10 86.06 116.74
 2 12 -6 128.02 99.1
 2 12 -6 50.84 83.31
 2 -12 -6 132.33 97.99
 2 -12 -6 2.69 82.58
 2 12 -5 34.6 69.41
 -2 12 5 33.37 76.5
 2 12 -5 148.77 83.31
 2 12 -5 -11.46 82.06
 -2 -12 5 62.34 95.51
 -2 -12 5 61.51 85.68
 2 -12 -5 -6.22 82.96
 2 -12 -5 15.99 91.1
 2 12 -4 42.88 75.26
 -2 12 4 132.37 82.04
 2 12 -4 74.27 61.3
 2 12 -4 180.01 94.85
 -2 -12 4 126.79 87.16
 -2 -12 4 189.97 97.16
 2 -12 -4 327.94 102.33
 -2 -12 4 147.1 96.51
 2 -12 -4 219.2 98.54
 2 12 -3 -26.78 67.73
 -2 12 3 -94.82 80.9
 2 12 -3 -18.39 60.44
 2 12 -3 63.35 74.22
 -2 -12 3 -25.49 68.21
 -2 -12 3 17.4 66.46
 -2 -12 3 -80.07 95.19
 2 -12 -3 57.19 79.44
 2 12 -2 351.08 106.04
 -2 12 2 84.04 72.21
 2 12 -2 152.86 81.98
 -2 -12 2 40.76 72.45
 -2 -12 2 170.61 82.25
 -2 -12 2 164.02 93.14
 2 -12 -2 200.95 103.33
 2 12 -1 82.52 83.39
 -2 12 1 -41.92 82.86
 2 12 -1 122.28 78.11
 -2 -12 1 98.02 80.28
 -2 -12 1 30.87 84.48
 2 -12 -1 17.99 89.28
 2 12 0 -40.36 65.02
 -2 12 0 65.14 74.96
 2 12 0 -18.02 66.75
 2 -12 0 -17.41 71.18
 -2 -12 0 -85.98 73.3
 -2 -12 0 78.76 80.77
 2 -12 0 32.99 84.25
 2 12 1 -28.65 73.11
 -2 12 -1 66.74 77.52
 2 -12 1 -53.43 76.87
 -2 -12 -1 78.25 77.97
 2 -12 1 88.25 76.01
 2 12 2 10.44 69.84
 -2 12 -2 204.26 77.94
 -2 12 -2 -174.64 88.86
 2 -12 2 -21.25 69.74
 -2 -12 -2 131.34 89.62
 2 -12 2 115.92 76.24
 2 12 3 32.9 76.07
 -2 12 -3 111.61 64.19
 -2 12 -3 175.29 86.09
 2 -12 3 20.72 72.28
 -2 -12 -3 170.96 92.98
 2 -12 3 147.41 92.07
 2 12 4 -88.61 86.12
 -2 12 -4 -57.32 58.99
 -2 12 -4 209.57 93.76
 2 12 4 118.99 76.39
 2 -12 4 -15.67 70.92
 2 -12 4 -9.08 71.23
 -2 -12 -4 -32.17 89.45
 2 12 5 74.84 83.13
 -2 12 -5 44.27 68.25
 2 -12 5 2.93 81.11
 -2 -12 -5 132.34 100.29
 2 12 6 -101.27 89.68
 -3 1 16 66.04 131.64
 -3 -1 16 43.29 128.96
 3 1 -16 0.84 86.44
 3 -1 -15 155.84 70.37
 -3 1 15 -24.36 72.27
 -3 -1 15 2.12 75.06
 3 1 -15 0.12 60.74
 3 -1 -15 2.34 62.46
 -3 1 15 -27.97 69.91
 3 1 -14 442.94 89.27
 3 -1 -14 328.88 87.97
 -3 1 14 67.52 98.43
 -3 -1 14 55.32 107.22
 3 1 -14 474.54 99.05
 3 -1 -14 10.54 92.43
 -3 1 14 617.23 112.99
 3 -1 -14 511.49 102.31
 -3 -1 14 608.97 99.37
 3 1 -13 59 58.05
 3 -1 -13 84.96 63.92
 -3 1 13 -5.33 55.09
 -3 -1 13 -3.2 59.36
 -3 1 13 13.92 50.34
 3 1 -13 58.69 60.93
 3 -1 -13 4.92 54.97
 -3 -1 13 100 71.56
 -3 1 13 19.25 53.9
 3 -1 -13 -19.66 47.16
 -3 -1 13 -28.36 45.98
 3 1 -12 7.41 43.71
 3 -1 -12 71.31 47.54
 -3 1 12 -11.41 42.82
 -3 1 12 91.33 55.26
 -3 -1 12 53.17 53.73
 3 1 -12 66.63 57.56
 3 -1 -12 -37.07 57.9
 -3 -1 12 82.32 54.54
 -3 1 12 107.07 67.28
 3 -1 -12 59.11 53.09
 3 -1 -11 -84.9 52.64
 -3 1 11 -1.5 39.08
 3 1 -11 119.11 46.38
 3 -1 -11 28.42 48.36
 -3 1 11 51.44 43.44
 -3 -1 11 103.82 57.51
 3 1 -11 16.56 32.63
 3 1 -11 -18.31 44.03
 3 -1 -11 8.57 44.57
 -3 -1 11 0.16 38.05
 -3 1 11 28.09 44.64
 -3 1 10 90.95 42.89
 3 1 -10 69.9 39.44
 3 -1 -10 130.41 56.7
 -3 -1 10 71.63 43.33
 -3 1 10 108.63 49.61
 3 1 -10 58.17 35.3
 3 1 -10 61.33 41.62
 3 -1 -10 89.79 43.35
 -3 -1 10 109.71 48.69
 -3 1 10 64.92 49.53
 3 -1 -10 95.06 47.53
 3 -1 -10 110.3 40.64
 3 -1 -9 23.16 34
 -3 1 9 17.85 33.3
 3 -1 -9 -4.91 37.87
 3 1 -9 37.31 34.16
 -3 -1 9 -10.61 38.5
 -3 1 9 24.15 34.06
 3 1 -9 31.67 32.56
 3 1 -9 52.15 35.58
 3 -1 -9 64.51 36
 -3 1 9 40.9 39.98
 -3 -1 9 13.32 30
 3 -1 -9 52.19 40.02
 -3 -1 8 6820.14 237.24
 -3 1 8 6834.45 238.21
 3 1 -8 6982.57 221.88
 3 1 -8 7205.69 240.39
 3 -1 -8 6690.88 230.62
 -3 1 8 6923.35 241.17
 -3 -1 8 6859.86 222.07
 -3 1 8 7050.43 239.08
 3 1 -8 6974.3 184.37
 3 -1 -8 6827.36 238.7
 3 -1 -8 7078.97 216.76
 3 -1 -8 6951.99 240.44
 3 1 -8 6596.34 216.57
 3 -1 -7 2.49 21.78
 3 -1 -7 4.27 22.64
 3 -1 -7 33.24 24.09
 3 1 -7 -3.2 21.72
 -3 1 7 46.83 27.29
 -3 -1 7 61.53 36.65
 -3 1 7 7.27 22.82
 3 1 -7 22.3 28.46
 3 -1 -7 56.16 27.73
 3 1 -7 14.68 16.45
 -3 1 7 38.69 28.39
 -3 -1 7 -19.01 30.9
 3 -1 8 2447.59 148.18
 -3 1 -8 2302.81 131.85
 3 -1 8 2302.33 131.45
 3 1 8 2207.87 138.59
 -3 -1 -8 2440.59 146.62
 -3 -1 -8 2192.07 135.86
 -3 1 -8 2344.98 143.75
 3 1 9 -6.47 36.72
 3 -1 9 -17.5 41.18
 -3 -1 -9 -37.78 32.91
 -3 1 -9 -61.14 40.37
 -3 -1 -9 -29.79 32.14
 -3 1 -9 10.08 34.8
 3 -1 9 -13.75 32.88
 3 1 9 -18.07 36.85
 3 1 9 2.63 25.05
 -3 1 -9 -10.48 28.67
 -3 -1 -9 -33.17 35.4
 3 1 10 442.89 77.51
 3 -1 10 585.34 91.79
 -3 -1 -10 458.29 64.76
 -3 1 -10 630.36 83.22
 -3 1 -10 520.87 80.28
 -3 -1 -10 428.23 70.38
 3 -1 10 561.82 81.54
 3 1 10 494.32 78.29
 3 1 10 534.47 71.26
 -3 1 -10 529.95 76.96
 -3 -1 -10 438.16 76.88
 3 1 11 77.84 53.28
 3 -1 11 91.84 53.21
 -3 1 -11 74.87 49.42
 -3 -1 -11 74.65 40.58
 -3 1 -11 56.19 42.57
 -3 -1 -11 27.68 38.56
 3 1 11 66.33 46.1
 3 -1 11 75.62 47.91
 -3 -1 -11 57.75 50.92
 -3 1 -11 129.11 51.7
 3 -1 12 625.16 104.3
 -3 1 -12 740.74 98.83
 -3 1 -12 692.96 102.01
 -3 -1 -12 751.14 103.22
 3 1 12 781.23 105.19
 3 -1 12 768.86 100.72
 -3 -1 -12 704.5 101.1
 -3 1 -12 732.49 95.53
 3 -3 -15 -56.92 78.54
 -3 3 15 27.65 88.44
 -3 -3 15 10.49 67.6
 -3 3 15 1.21 78.55
 -3 -3 15 -13.07 64.33
 3 -3 -15 152.11 86.79
 3 -3 -14 281.66 99.88
 -3 3 14 39.5 89.89
 -3 -3 14 233.89 80.36
 -3 3 14 33.45 95.32
 3 3 -14 155.93 69.53
 3 3 -14 203.32 66.59
 3 -3 -14 160.18 70.4
 -3 3 14 375.65 102.03
 -3 -3 14 256.46 90.37
 3 -3 -13 -119.18 84.32
 -3 3 13 -3.9 70.42
 -3 3 13 -7.06 66.66
 -3 -3 13 -77.7 67.29
 3 3 -13 -30.7 45.94
 3 -3 -13 -4.24 53.43
 3 3 -13 27.66 50.91
 -3 3 13 37.01 71.01
 -3 -3 13 14.77 52.74
 -3 3 12 35.38 51.27
 3 -3 -12 138.57 73.06
 -3 3 12 5.95 56.63
 -3 -3 12 -4.07 57.82
 3 3 -12 77.8 57.59
 3 3 -12 2.63 46.8
 3 -3 -12 0.23 44.57
 -3 3 12 -22.28 56.17
 3 -3 -12 49.28 46.07
 -3 -3 12 -141.4 66.56
 3 -3 -12 96.67 61.59
 -3 3 11 21.73 42.78
 3 -3 -11 12.81 51.84
 -3 3 11 -77.1 49.58
 -3 -3 11 210.73 101.3
 3 3 -11 299.48 89.1
 3 -3 -11 -27.25 39.45
 3 -3 -11 50.49 57.25
 -3 3 11 48.29 49.98
 3 -3 -11 -13.7 45.82
 3 3 -10 803.64 94.5
 3 -3 -10 809.27 108.19
 -3 3 10 761.86 93.8
 -3 -3 10 740.64 99.01
 3 3 -10 804.71 96.02
 3 -3 -10 787.14 93.93
 -3 3 10 868.63 122.05
 -3 3 10 1070.61 128.52
 3 -3 -10 771.14 101.72
 3 -3 -10 775.54 92.7
 3 -3 -9 57.7 40.99
 -3 3 9 28.03 38.56
 3 -3 -9 28.57 39.56
 -3 -3 9 11.34 35.98
 -3 3 9 38.02 36.83
 3 3 -9 28.81 38.81
 3 -3 -9 13.1 32.74
 3 3 -9 24.74 35.27
 3 3 -9 3.79 31.31
 -3 3 9 -9.92 42.77
 3 -3 -8 606.56 80.39
 -3 3 8 686.72 77.9
 -3 -3 8 546.94 73.1
 3 3 -8 519.4 72.71
 3 3 -8 650.27 78.56
 -3 3 8 669.72 85.9
 3 3 -8 658.59 74.67
 3 -3 -8 663.4 85.29
 -3 3 8 659.2 87.73
 3 -3 -8 661.61 88.53
 3 3 -8 655.61 64.74
 3 -3 -7 60.39 35.44
 -3 3 7 78.57 33.85
 3 -3 -7 89.08 42.56
 3 3 -7 75.38 26.85
 -3 -3 7 95.12 36.81
 -3 3 7 73.74 33.32
 3 3 -7 132.5 43.1
 3 3 -7 71.45 31.19
 -3 3 7 42.5 36.07
 -3 -3 7 69.53 27.67
 3 -3 -7 53.8 33.67
 -3 3 7 34.84 24.93
 -3 -3 6 2723.74 133.29
 -3 3 6 2685.21 126.58
 3 3 -6 2736.2 139.49
 -3 3 6 2762.77 145.52
 -3 3 6 2442.41 135.97
 3 3 -6 2672.58 132.91
 3 -3 -6 2530.27 141.33
 3 -3 -6 2719.12 145.83
 3 -3 -6 2786.76 147.32
 3 3 -5 20.32 21.3
 3 3 -5 55.49 26.02
 3 3 6 2119.97 128.33
 -3 -3 -6 2170.16 132.58
 -3 3 -7 216.03 50.32
 3 3 7 254.21 59.57
 -3 -3 -7 179.75 40.94
 -3 3 -7 203.7 46.55
 3 3 7 208.47 47.11
 3 3 7 228.59 48.69
 -3 -3 -7 207.8 49.61
 3 -3 7 179.65 48.88
 -3 -3 -7 221.24 54.38
 -3 3 -8 592.14 77.91
 3 -3 8 639.74 66.13
 3 3 8 678.01 92.15
 -3 -3 -8 634.81 76.81
 -3 3 -8 628.06 77.58
 -3 3 -8 624.65 69.15
 3 3 8 540.82 77.31
 3 3 8 628.11 78.99
 -3 -3 -8 557.62 78.25
 3 -3 8 428.58 72.79
 -3 -3 -8 578.35 82.3
 -3 3 -9 -41.04 43.74
 -3 -3 -9 41.91 41.93
 -3 3 -9 -37.15 37.48
 3 3 9 0.18 43.03
 -3 3 -9 13.3 27.05
 3 3 9 51.45 41.06
 3 3 9 -14.64 38.51
 -3 -3 -9 20.81 35.61
 3 -3 9 34.85 46.32
 -3 -3 -9 -12.07 39.03
 -3 3 -10 574.25 82.51
 3 3 10 558.55 93.79
 -3 3 -10 537.17 81.37
 -3 -3 -10 571 84.26
 -3 3 -10 572.11 73.89
 3 3 10 451.43 79.2
 3 3 10 524.55 80.37
 -3 -3 -10 490.65 83.94
 -3 -3 -10 569 91.58
 -3 3 -11 148.49 59.23
 3 3 11 114.1 64.93
 -3 3 -11 165.14 66.24
 -3 -3 -11 160.38 57.62
 3 3 11 114.31 50.9
 3 3 11 133.74 46.05
 -3 -3 -11 59.22 48.72
 -3 -3 -11 221.82 76.05
 -3 -3 -12 3.28 79.02
 3 3 12 38.45 69.97
 3 3 12 295.77 75.3
 -3 -3 -12 295.64 85.69
 -3 -3 -12 388.16 89.23
 3 -5 -14 -2.68 100.19
 -3 -5 14 221.62 90.46
 -3 5 14 69.11 109.67
 3 5 -14 198.02 71.71
 -3 5 14 217.98 87.41
 -3 -5 14 248.1 92.79
 3 -5 -14 254.29 82.28
 3 -5 -13 4.37 62.98
 -3 -5 13 47.28 63.18
 -3 5 13 127.96 69.19
 3 5 -13 55.66 58.89
 3 -5 -13 59.54 60.02
 -3 5 13 3.39 74.95
 -3 -5 13 96.73 65.99
 3 -5 -13 1.33 64.06
 3 -5 -12 -0.74 64.48
 -3 -5 12 17.18 49.9
 -3 5 12 80.94 63.09
 3 5 -12 -51.48 57.16
 3 -5 -12 27.8 51.48
 -3 5 12 13.35 71
 -3 -5 12 156.48 74.85
 3 -5 -12 -37.74 55.51
 3 -5 -11 181.78 66.56
 3 -5 -11 22.08 77.54
 -3 5 11 236.34 79.48
 -3 -5 11 299.49 76.13
 3 5 -11 359.84 84.43
 -3 5 11 88.32 61.46
 -3 5 11 282.64 79.41
 -3 -5 11 328.55 89.02
 3 -5 -11 65.5 83.14
 -3 5 10 106.77 51.95
 3 -5 -10 -17.91 57.89
 -3 -5 10 101 61.12
 3 5 -10 115.25 46.93
 3 5 -10 139.59 56.05
 -3 5 10 41.73 53.55
 -3 5 10 148.72 60.82
 3 -5 -10 -34.85 51.4
 3 -5 -10 75.21 59.02
 -3 5 9 16.89 40.35
 3 -5 -9 -11.61 47.45
 -3 -5 9 113.45 54.33
 3 5 -9 68.28 46.35
 3 5 -9 49.9 36.39
 3 5 -9 43.01 40.5
 -3 5 9 140.48 57.5
 -3 5 9 16.69 46.67
 3 -5 -9 -2.69 44.55
 3 -5 -9 -18.26 51.1
 -3 -5 8 1995.64 133.52
 3 5 -8 2104.22 147.95
 -3 5 8 2194.89 155.78
 3 5 -8 2022.86 143.51
 -3 5 8 1945.9 147.6
 3 5 -8 1893.02 140
 -3 5 8 1765.95 144.33
 3 -5 -8 1907.35 148.73
 -3 -5 8 1740.43 151.3
 3 -5 -8 1984.72 156.28
 3 -5 -8 2065.62 154.03
 3 -5 -7 108.74 50.18
 3 -5 -7 127.41 46.68
 3 -5 -7 114.83 51.6
 -3 5 7 125.65 44.25
 -3 -5 7 78.53 29.57
 3 5 -7 74.48 42.51
 3 5 -7 23.26 35.4
 3 5 -7 89.25 38.75
 -3 -5 7 90.63 55.55
 -3 5 7 49.76 42.12
 -3 5 7 152 53.16
 3 5 -6 2074.44 119.73
 -3 -5 6 1954.55 113.5
 3 5 -6 2165.25 136.03
 -3 5 6 2004.16 134.93
 3 5 -6 1854.21 130.02
 3 5 -6 1894.43 134.56
 -3 5 6 1894.78 137.46
 -3 -5 6 1987.28 139.5
 3 -5 -6 2065.07 146.01
 3 -5 -6 1926.33 134.39
 3 -5 -5 99.58 45.96
 3 5 -5 117.2 41.86
 3 -5 -5 96.16 37.33
 -3 -5 5 103.03 31.82
 3 5 -5 128.01 38.4
 3 5 -5 65.35 34.31
 3 5 -5 54.59 38.51
 -3 -5 5 82.52 39.72
 -3 5 5 76.2 38
 -3 5 5 54.34 36.96
 3 5 -4 855.69 80.94
 -3 -5 4 895.21 67.07
 -3 5 4 899.09 79.96
 -3 5 4 883.97 65.04
 3 5 -4 783.39 79.97
 3 5 -4 816.28 84.88
 -3 5 4 820.68 85.35
 -3 -5 4 820.17 87.01
 3 -5 -4 821.21 86.29
 3 -5 -4 858.39 77.22
 3 -5 -3 44.02 32.06
 3 5 -3 81.8 24.62
 3 -5 -3 113.08 32.87
 -3 5 3 93.44 29.19
 3 5 -3 84.77 33.66
 3 5 -3 79.14 35.29
 -3 -5 3 111.78 36.52
 -3 5 3 67.14 32.18
 -3 5 3 45.99 29.24
 3 -5 -2 11.97 25.48
 3 5 -2 16.46 27.87
 -3 5 2 35.49 33.84
 3 5 -2 23.71 22.7
 3 5 -2 7.98 26.79
 -3 -5 2 15.49 24.68
 3 5 -1 11.55 24.47
 3 5 -1 -23.18 28.78
 -3 -5 1 -8.79 34.07
 3 5 0 624.96 73.15
 -3 -5 0 663.91 77.01
 3 5 1 7.77 27.68
 -3 -5 -1 -29.12 35.54
 3 5 2 1995.89 126.58
 3 5 2 2070.2 124.58
 -3 -5 -2 2294.59 137.18
 3 5 3 133.25 40.16
 -3 5 -3 200.96 44.5
 3 5 3 186.37 37.95
 3 5 3 158.53 42.15
 -3 5 -3 193.77 47.56
 -3 -5 -3 206.64 39.33
 3 -5 3 191.21 48.23
 -3 -5 -3 109.23 42.45
 3 5 4 2014.35 129
 -3 5 -4 2024.07 121.05
 3 5 4 2029.89 120.77
 -3 -5 -4 1836.45 115.16
 -3 5 -4 2007.28 126.04
 3 5 4 2040.19 135.5
 -3 5 -4 2004.38 130.55
 3 -5 4 1894.95 128.05
 -3 -5 -4 2086.81 137.01
 3 5 5 129.65 43.62
 -3 5 -5 166.93 43.95
 -3 -5 -5 141.67 30.26
 -3 5 -5 118.26 36.18
 -3 5 -5 157.17 42.32
 3 5 5 150.48 42.17
 3 5 5 148.52 48.24
 -3 -5 -5 196.56 45.57
 -3 -5 -5 196.69 56.5
 3 5 6 1791.23 123.13
 -3 5 -6 1839.38 130.01
 3 5 6 1729.37 124.2
 -3 -5 -6 1866.45 106.29
 -3 5 -6 1898.27 115.71
 -3 -5 -6 1930.93 131.23
 -3 5 -6 1743.53 124.23
 3 5 6 1849.76 139.42
 -3 -5 -6 1787.23 136.41
 3 -5 6 1556.95 129.21
 3 5 7 56.57 38.45
 -3 5 -7 58.76 39.04
 -3 -5 -7 27.56 25.52
 -3 5 -7 105.39 39.5
 -3 5 -7 59.52 39.24
 3 5 7 49.19 35.37
 3 5 7 95.25 50.5
 -3 -5 -7 67.74 35.75
 -3 -5 -7 69.94 48.76
 3 -5 7 66.15 42.85
 3 5 8 -65.68 45.04
 -3 5 -8 -24.91 43.1
 3 5 8 -64.32 49.37
 -3 5 -8 41.09 39.91
 -3 5 -8 -2.62 30.88
 3 5 8 -57.29 43.47
 3 5 8 30.68 39.06
 -3 -5 -8 2.13 35.96
 -3 -5 -8 -47.19 50.74
 3 -5 8 4.2 39.86
 -3 -5 -8 52.32 51.64
 -3 5 -9 -3.61 39.02
 3 5 9 58.14 57.49
 -3 5 -9 28.1 42.78
 -3 5 -9 -41.51 43.62
 3 5 9 42.23 43.25
 3 5 9 23.65 40.85
 -3 -5 -9 45.87 46.64
 3 -5 9 14.4 48.41
 -3 -5 -9 27.98 45.91
 -3 5 -10 173.91 61.54
 3 5 10 171.87 81.2
 -3 5 -10 176.65 56.24
 -3 5 -10 148.68 53.18
 3 5 10 144.15 56.39
 3 5 10 200.18 70.47
 3 -5 10 46.89 52.63
 -3 -5 -10 8.84 78.74
 -3 -5 -10 216.4 68.28
 3 5 11 98.88 60.82
 3 5 11 144.07 56.48
 -3 -5 -11 1.4 74.33
 -3 -5 -11 71.07 55.87
 -3 -7 13 -39.38 62.57
 3 -7 -12 -0.1 68.09
 3 7 -12 -13.84 62.1
 -3 7 12 5.58 70.42
 -3 -7 12 68.36 63.49
 3 -7 -11 -0.33 76.99
 3 7 -11 -46.52 65.08
 3 7 -11 1.13 53.94
 -3 7 11 -19.77 71.22
 -3 7 11 172.62 80.16
 -3 -7 11 2.32 52.7
 -3 -7 11 84.56 66.79
 3 -7 -11 -7.82 69.57
 3 -7 -10 5.54 56.81
 3 7 -10 64.23 67.19
 3 7 -10 -26.81 63.87
 3 7 -10 81.44 54.15
 -3 7 10 90.81 71.32
 -3 7 10 -4.27 51.45
 -3 -7 10 29.84 59.84
 3 -7 -10 3.12 71.48
 3 -7 -9 13.33 53.97
 3 7 -9 -20.42 52.15
 3 7 -9 -65.73 41.6
 3 7 -9 52.87 60.4
 -3 7 9 67.39 61.38
 -3 -7 9 3.79 51.98
 -3 7 9 10.71 55.28
 -3 -7 9 -19.32 52.32
 3 -7 -9 -14.22 60.63
 3 7 -8 1395.1 135.05
 -3 7 8 1262.41 131.05
 3 7 -8 1149.7 139.21
 3 7 -8 1198.54 127.69
 -3 7 8 1238.21 134.28
 -3 -7 8 970.75 139.22
 3 -7 -8 1351.07 135.66
 3 -7 -8 1249.08 142.29
 3 -7 -8 1204.3 129.63
 3 -7 -7 6 46.6
 3 7 -7 55.52 39.91
 3 7 -7 116.38 55.06
 3 7 -7 79.21 56.06
 -3 -7 7 -15.04 57.42
 -3 7 7 72.41 48.44
 -3 7 7 -21.67 46.35
 3 -7 -7 90.28 56
 3 7 -6 969.18 100.63
 -3 7 6 1185.18 109.71
 3 7 -6 1262.49 122.31
 3 7 -6 1147.81 119.86
 -3 7 6 1126.96 123.43
 -3 -7 6 1149.88 125.45
 3 -7 -6 1032.24 121.57
 3 -7 -6 1073.16 110.27
 3 7 -5 -20.19 38.56
 -3 7 5 48.56 42.91
 3 -7 -5 94.84 47.99
 3 7 -5 65.31 35.55
 3 7 -5 61.76 39.86
 -3 -7 5 82.63 54.68
 -3 7 5 68.12 45.57
 -3 7 5 -37.53 48.93
 3 -7 -5 1.97 47.17
 3 7 -4 849.56 99.41
 -3 7 4 847.93 104.38
 -3 7 4 919.15 88.88
 3 7 -4 893.07 97.53
 3 7 -4 883.32 77.68
 -3 7 4 802.53 100.8
 -3 -7 4 867.8 100.24
 3 -7 -4 922.52 90.89
 3 -7 -4 777.46 98.49
 3 -7 -3 188.69 57.17
 3 7 -3 153.78 52.19
 -3 7 3 211.72 59.24
 -3 7 3 249.34 48.46
 3 7 -3 141.37 48.23
 3 7 -3 164.69 54.21
 -3 -7 3 181.86 54.57
 -3 7 3 209.32 58.37
 -3 -7 3 125.21 49.01
 3 -7 -2 380.03 69.02
 3 7 -2 416.35 75.81
 -3 7 2 402.35 72.87
 -3 7 2 466.51 62.01
 3 7 -2 417.84 66.23
 3 7 -2 464.21 75.25
 -3 -7 2 401.22 70.65
 -3 -7 2 404.73 77.97
 3 -7 -1 29.86 35.45
 3 7 -1 4.01 37.34
 -3 7 1 16.64 36.73
 -3 7 1 81.53 38.78
 3 7 -1 37.81 35.68
 3 7 -1 50.2 41.46
 3 7 -1 5.06 29.4
 -3 -7 1 -0.26 35.45
 -3 -7 1 29.69 46.89
 3 -7 0 125.85 45.46
 3 7 0 139.36 52.68
 -3 7 0 119.58 43.77
 -3 7 0 126.3 40.52
 3 7 0 173.8 49.4
 3 7 0 126.08 43.58
 -3 -7 0 159.45 56.13
 3 -7 1 359.41 61.23
 3 7 1 314.58 60.4
 -3 7 -1 414.75 70.79
 -3 7 -1 336.64 59.71
 3 7 1 367.53 65.1
 3 7 1 338.96 62.29
 -3 7 -1 399.95 73.53
 3 -7 1 290.42 64.88
 -3 -7 -1 348.24 69.33
 3 7 2 1462.82 129.4
 -3 7 -2 1484.18 104.24
 -3 7 -2 1485.21 118.11
 3 7 2 1379.41 118.77
 3 7 2 1392.1 109.14
 -3 7 -2 1441.07 126.12
 3 -7 2 1271.28 119.63
 -3 -7 -2 1414.9 130.09
 3 7 3 68.54 42.88
 -3 7 -3 145.16 43.36
 -3 7 -3 52.35 36.1
 3 7 3 119.17 40.76
 3 7 3 131.21 46.29
 -3 7 -3 109.61 41.22
 -3 -7 -3 79.46 33.92
 3 -7 3 134.77 56.41
 -3 -7 -3 46.28 47.67
 -3 -7 -3 79.09 50.3
 3 7 4 1934.06 149.65
 -3 7 -4 2030.22 134.58
 3 7 4 2060.26 130.89
 -3 -7 -4 2051.99 130.28
 -3 7 -4 2079.58 148.5
 3 7 4 1875.66 148.23
 -3 7 -4 2031.1 154.77
 3 -7 4 1822.26 150.91
 -3 -7 -4 2053.83 157.77
 -3 -7 -4 2075.28 159.23
 3 7 5 470.53 79.51
 -3 7 -5 441.22 72.38
 -3 7 -5 495.2 80.4
 3 7 5 468.03 73.07
 3 7 5 455.69 77
 -3 7 -5 467.76 81.39
 3 -7 5 481.05 87.78
 -3 -7 -5 455.9 71.24
 -3 -7 -5 430.12 85.23
 3 7 6 1145 120.79
 -3 7 -6 1062.71 107.72
 3 7 6 1236.6 115.04
 -3 -7 -6 1103.75 107.83
 -3 7 -6 1211.27 122.86
 -3 7 -6 1074.54 121.06
 3 7 6 984.04 113.53
 3 -7 6 1265.1 131.77
 -3 -7 -6 1137.6 124.73
 3 7 7 98.78 53.32
 -3 7 -7 3.86 42.62
 -3 7 -7 157.71 59.02
 3 7 7 11.06 41.96
 3 7 7 66.62 54.25
 -3 -7 -7 5.24 52.16
 -3 -7 -7 120.07 55.91
 3 7 8 300.02 73.82
 -3 7 -8 123.5 46.19
 -3 7 -8 208.88 72.89
 3 7 8 178.82 67.27
 3 7 8 275.97 81.74
 -3 -7 -8 443.35 100.67
 -3 -7 -8 296.63 74.47
 3 7 9 16.56 59.17
 3 7 9 22.47 45.07
 -3 -7 -9 0.33 64.85
 -3 -7 -9 -70.71 62.56
 -3 -9 10 40.76 63.03
 3 9 -9 3.97 56.39
 3 9 -9 20.89 65.85
 -3 -9 9 13.06 65.18
 -3 9 9 95.79 72.34
 -3 -9 9 -65.44 85.61
 -3 -9 9 85.62 62.07
 3 -9 -9 17.48 82.17
 3 9 -8 40.24 65.36
 3 9 -8 -55.8 68.62
 -3 -9 8 19.25 71.7
 -3 9 8 154.25 72.33
 -3 -9 8 95.91 80.97
 -3 -9 8 26.88 58.34
 3 -9 -8 1.1 85.71
 3 -9 -7 3.01 58.49
 3 9 -7 -34.02 51.46
 3 9 -7 52.77 70.19
 -3 -9 7 42.46 56.09
 -3 9 7 -21.15 58.31
 -3 -9 7 -28.92 62.54
 3 -9 -7 -16.73 67.83
 3 -9 -6 996.14 139.81
 3 9 -6 958.73 124.79
 3 9 -6 1053.13 135.85
 -3 -9 6 1029.23 136.62
 -3 9 6 1029.29 134.85
 -3 -9 6 890.86 117.18
 3 -9 -6 1076.16 141.36
 3 -9 -5 13.85 62.8
 3 9 -5 -28.07 54.57
 -3 9 5 90.91 65.35
 3 9 -5 -9.7 54.41
 3 9 -5 -33.33 56.55
 -3 -9 5 -72.18 71.5
 -3 9 5 109.41 65.95
 3 -9 -5 90.3 63.34
 3 9 -4 412.99 90.91
 -3 9 4 379.86 86.86
 3 9 -4 326.35 81.05
 3 9 -4 441.32 93.46
 -3 -9 4 420.84 95.26
 3 -9 -4 370.11 83.48
 3 9 -3 22.85 55.49
 -3 9 3 144.99 76.94
 3 9 -3 -14.39 42.22
 3 9 -3 86.49 60.42
 -3 -9 3 68.34 55.11
 -3 -9 3 13.5 51.42
 3 -9 -3 111.34 66.91
 3 9 -2 47.98 57.82
 -3 9 2 27.54 52.2
 -3 9 2 46.24 44.48
 3 9 -2 3.97 44.02
 3 9 -2 60.71 51.25
 -3 -9 2 12.17 51.11
 -3 -9 2 -11.21 52.62
 3 -9 -2 -103.9 56.53
 3 9 -1 170.45 72.67
 -3 9 1 111.99 60.98
 -3 9 1 133.07 47.38
 3 9 -1 99.63 53.49
 -3 -9 1 224.73 78.82
 3 -9 -1 163.33 62.31
 3 9 0 69.53 58.55
 -3 9 0 -8.26 47.04
 -3 9 0 13.85 38.11
 3 9 0 -14.75 43.97
 -3 -9 0 17.47 55.66
 3 9 1 110.08 56.89
 -3 9 -1 128.08 54.24
 -3 9 -1 114.06 57
 3 9 1 105.6 56.14
 3 9 1 119.51 66.78
 -3 -9 -1 139.38 69.12
 3 9 2 772.27 110.74
 -3 9 -2 954.18 112.72
 3 9 2 688.99 98.68
 3 9 2 671.88 104.3
 -3 9 -2 800.87 111.67
 3 -9 2 715.37 108.37
 -3 -9 -2 788.49 119.04
 3 9 3 109.03 60.67
 -3 9 -3 86.5 50.16
 3 9 3 171.5 75.66
 -3 9 -3 250.05 82.22
 3 -9 3 43.79 55.95
 -3 -9 -3 154.42 71.19
 3 9 4 99.15 64.11
 -3 9 -4 58.7 54.3
 3 9 4 33.87 47.95
 -3 9 -4 93.37 58.82
 3 -9 4 77.87 57.1
 -3 -9 -4 34.21 61.86
 3 -9 5 -19.77 56.68
 3 9 5 42.98 59.27
 -3 9 -5 64.69 54.91
 3 9 5 47.48 59.81
 -3 9 -5 -24.13 59.24
 3 -9 5 65.7 61
 -3 -9 -5 69.36 66.45
 3 9 6 164.69 72.52
 3 9 6 258.81 77.89
 -3 -9 -6 50.33 60.57
 3 9 7 592.57 116.15
 -3 -11 4 82.58 68.6
 3 11 -3 340.27 83.37
 -3 -11 3 435.95 106.73
 3 11 -2 48.35 68.23
 -3 -11 2 -37.36 67.49
 3 11 -1 30.58 62.15
 -3 -11 1 66.6 61.92
 3 11 0 -109.57 76.24
 -3 -11 0 -87.24 82.18
 3 11 1 9.54 58.71
 -3 -11 -1 -74.58 83.59
