# Supplementary material for: High-pressure preference for reduced water content in porous zinc aspartate hydrates
Source: Acta Crystallogr B Struct Sci Cryst Eng Mater. 2020 Aug 28;76(Pt 5):795–801. doi: 10.1107/S2052520620009348 (PMC7535066; doi:10.1107/S2052520620009348)
Supplement: Supplementary file 8 [file b-76-00795-zinc-aspartate_sesquihydrate_1_15GPasup8.hkl]

data_zinc-aspartate_sesquihydrate_1_15GPa 
loop_
  _refln_index_h
  _refln_index_k
  _refln_index_l
  _refln_F_squared_meas
  _refln_F_squared_sigma
 0 0 3 1.47 5.62
 0 0 3 -1.47 5.93
 0 0 -3 6.43 5.77
 0 0 4 1.3 8.15
 0 0 4 17.81 11.17
 0 0 -4 5.39 7.84
 0 0 4 21.46 9.81
 0 0 4 14.39 9.06
 0 0 -4 2.98 8.87
 0 0 -4 11.85 7.84
 0 0 -5 2.43 7.64
 0 0 -5 8.51 9.21
 0 0 -5 4.15 9.86
 0 0 5 1.91 8.63
 0 0 5 3.16 8.71
 0 0 -5 8.49 11.84
 0 0 5 -2.83 10.28
 0 0 -5 11.33 12
 0 0 5 1.27 10.98
 0 0 6 9623.15 199.08
 0 0 -6 9876.44 189.66
 0 0 6 9268.49 185.46
 0 0 6 9788.64 158.72
 0 0 -6 9724.47 187.06
 0 0 -6 9999 163.8
 0 0 -6 9687.08 175.41
 0 0 6 9934.42 195.6
 0 0 6 9885.59 183.88
 0 0 7 -1.44 12.93
 0 0 -7 25.74 21.15
 0 0 -7 9.46 14.1
 0 0 7 -3.05 14.66
 0 0 -7 -17.48 14.42
 0 0 7 -1.08 19.93
 0 0 7 -22.36 22.99
 0 0 -7 9.23 13.29
 0 0 -7 -23.63 16.54
 0 0 7 -2.98 13.85
 0 0 -8 8067.36 173.56
 0 0 8 8300.7 202.11
 0 0 -8 8395.46 216.34
 0 0 8 8140.31 215.01
 0 0 8 8449.96 176.17
 0 0 -8 8288.12 205.56
 0 0 -8 8189.59 202.82
 0 0 8 8154.92 203.79
 0 0 -8 8477.18 192.54
 0 0 8 8330.82 213.64
 0 0 -9 22.28 21.33
 0 0 9 5.86 23.72
 0 0 -9 24.27 24.22
 0 0 9 -29 24.91
 0 0 9 23.58 24.64
 0 0 9 -18.75 21.21
 0 0 -9 7.13 18.06
 0 0 -9 5.41 20.36
 0 0 -10 772.15 77.82
 0 0 10 728.47 76.16
 0 0 -10 682.17 70.96
 0 0 10 711.62 71.44
 0 0 10 726.06 72.25
 0 0 10 782.33 76.87
 0 0 -10 698.35 65.5
 0 0 -10 676.66 68.9
 0 0 -11 -14.73 29
 0 0 11 -3.47 25.05
 0 0 -11 28.69 30.37
 0 0 11 18.06 28.68
 0 0 11 -7.16 29.8
 0 0 -11 71.8 40.26
 0 0 -11 34.02 25.63
 0 0 11 -39.12 38.96
 0 0 12 856.5 93.27
 0 0 12 674.33 81.35
 0 0 -12 771.84 77.62
 0 0 -12 792.71 84.16
 0 0 -12 887.16 94.97
 0 0 12 938.32 99.6
 0 0 12 822.36 91.39
 0 0 -12 756.53 83.62
 0 0 13 1.49 34.39
 0 0 -13 72.65 46.7
 0 0 -13 37.37 32.39
 0 0 -13 0.06 36.8
 0 0 13 -6.72 35.54
 0 0 13 30.3 37
 0 0 -14 356.69 73.57
 0 0 14 185.68 77.59
 0 0 -14 325.03 63.95
 0 0 14 75.43 67.42
 0 0 -14 166.28 56.07
 0 0 14 39.59 59.48
 0 0 15 -2.43 39.18
 0 0 15 -43.84 50.28
 0 0 -15 -48.32 44.05
 0 0 15 -38.44 48.85
 0 0 -15 52.11 53.4
 0 0 -15 -57.34 47.29
 0 0 -16 28.34 41.9
 0 0 16 19.91 46.73
 0 0 16 -41.19 61.18
 0 0 -16 60.51 49.72
 0 0 -16 6.05 48.15
 0 0 16 9.28 42.32
 0 0 17 -10.01 60.76
 0 0 -17 21.68 49.83
 0 0 -17 -38.22 57.81
 0 -2 -1 778.62 38.42
 0 2 2 5575.23 112.96
 0 2 2 5685.04 106.84
 0 -2 -2 5732.08 103.33
 0 -2 -2 5663.06 114.88
 0 2 -3 5907.08 115.2
 0 2 3 5914.51 126.89
 0 -2 -3 5979.78 121.82
 0 -2 -3 5957.27 130.13
 0 2 3 5974.79 106.8
 0 2 -3 5849.84 120.93
 0 2 3 6301.46 125.44
 0 2 -3 5860.73 122.91
 0 -2 -3 6005.74 114.21
 0 -2 3 5988.91 113.76
 0 2 3 5955 125.68
 0 -2 -3 6118.4 122.62
 0 -2 -4 7.9 11.64
 0 2 -4 38.59 12.49
 0 2 4 11.52 11.2
 0 2 4 39.79 15.26
 0 2 4 31.66 9.98
 0 -2 -4 40.08 12.45
 0 2 -4 40.32 13.76
 0 2 -4 29.14 11.48
 0 -2 4 35.75 14.61
 0 -2 -4 25.7 10.48
 0 -2 -4 41.06 14.68
 0 -2 4 20.91 10.5
 0 -2 -4 26.1 12.83
 0 2 -4 41.27 10.57
 0 2 -4 21.56 10.56
 0 2 4 48.13 13.6
 0 2 -5 5636.9 139.1
 0 2 5 5759.9 106.38
 0 -2 5 5614.98 148.49
 0 -2 5 5814.56 136.97
 0 2 -5 5794.36 128.53
 0 -2 5 5690.41 121.47
 0 2 -5 5659.68 143.81
 0 2 5 5592.74 142.86
 0 2 5 5700.78 117.27
 0 2 -5 5780.13 134.69
 0 -2 -5 5688.96 118.57
 0 2 5 5571.25 149.13
 0 -2 5 5770.46 114.33
 0 -2 -5 5829.83 148.16
 0 -2 5 5542 141.2
 0 -2 -5 5755.38 145.95
 0 2 5 5689.29 146.29
 0 2 5 5738.93 137.87
 0 -2 -5 5535.95 132.87
 0 2 -5 5780 115.53
 0 -2 -5 5798.42 147.33
 0 -2 6 99.19 25.65
 0 2 6 88.3 26.37
 0 -2 -6 86.56 23.42
 0 -2 -6 84.31 25.77
 0 2 6 111.21 25.18
 0 -2 6 109.36 19.67
 0 2 6 81.52 16.27
 0 -2 6 80.68 18.29
 0 2 -6 96.74 19.03
 0 -2 6 133.6 28.38
 0 2 -6 95.45 19.35
 0 -2 -6 110.04 25.2
 0 2 -6 97.75 23.8
 0 -2 -6 98.97 15.78
 0 -2 -6 86.85 19.9
 0 2 -6 92.71 20.31
 0 -2 6 114.19 22.2
 0 2 -6 111.51 24.53
 0 2 6 79.85 21.23
 0 2 6 103.36 18.36
 0 2 -6 82.59 17.88
 0 2 6 132.74 26.38
 0 -2 -6 101.08 19.52
 0 -2 7 103.41 23.41
 0 -2 -7 105.27 18.27
 0 -2 -7 151.18 31.12
 0 2 7 114.43 31.07
 0 -2 -7 115.02 20.51
 0 -2 7 127.79 31.25
 0 2 7 102.23 25.03
 0 -2 -7 102.79 25.94
 0 -2 7 118.71 24.88
 0 2 -7 136.73 26.36
 0 2 7 144.64 27.81
 0 -2 7 99.94 26.97
 0 2 -7 111.49 23.18
 0 -2 -7 138.79 29.5
 0 -2 7 125.66 24.68
 0 2 7 122.07 21.04
 0 2 -7 151.98 30.8
 0 2 -7 132.82 30.98
 0 2 -7 154.37 25.91
 0 2 7 134.32 29.62
 0 2 -7 93.19 20.37
 0 -2 -7 131.04 26.7
 0 2 7 108.08 21.33
 0 -2 7 123.4 25.57
 0 2 -8 983.44 66.21
 0 2 -8 952.47 64.84
 0 -2 8 866.54 67.23
 0 2 8 927.49 78.01
 0 -2 8 857.31 60.98
 0 -2 8 960.99 66.01
 0 2 -8 921 64.02
 0 -2 -8 832.12 69.81
 0 -2 8 915.09 64.39
 0 -2 8 978.47 77.26
 0 -2 8 941.58 78.15
 0 -2 -8 857.19 71.39
 0 2 -8 872.08 59
 0 -2 -8 880.36 56.19
 0 2 8 931.31 76.31
 0 2 8 963.8 76.98
 0 2 -8 951.48 74.5
 0 -2 -8 888.69 69.98
 0 2 -8 883.15 70.72
 0 -2 -8 929.61 75.83
 0 2 8 972.28 73.28
 0 2 8 780 57.53
 0 2 -9 115.25 35.87
 0 2 9 132.66 33.97
 0 -2 9 79.95 32.38
 0 2 9 204.97 45.19
 0 -2 9 120.92 32.11
 0 2 -9 137.01 33.25
 0 2 -9 113.87 26.39
 0 -2 9 133.55 32.81
 0 2 9 109.31 33.84
 0 2 9 75.4 32.42
 0 2 -9 137.99 31.11
 0 2 -9 96.49 28.01
 0 -2 -9 126.64 36.73
 0 -2 9 130.42 36.44
 0 -2 -9 126.9 35.1
 0 -2 -9 125.72 33.06
 0 -2 -9 123.24 31.39
 0 -2 10 1987.86 126
 0 2 10 2060.95 131.25
 0 2 -10 2189.15 113.36
 0 -2 10 2113.31 117.86
 0 -2 10 2112.48 129.97
 0 -2 -10 1854.9 110.94
 0 2 10 2233.16 132.28
 0 2 10 2244.71 123.9
 0 -2 10 2073.7 112.54
 0 2 -10 2031.94 111.49
 0 -2 -10 2053.25 125.4
 0 -2 -10 2294.24 129.52
 0 2 10 2005.55 124.57
 0 2 -10 2098.23 121.44
 0 -2 -10 2030.68 124.99
 0 2 -10 2059.39 126.38
 0 -2 11 91.84 38.68
 0 -2 -11 98.25 38.11
 0 2 -11 84.67 37.2
 0 2 -11 101.12 34.76
 0 -2 -11 52.16 31.39
 0 2 -11 86.16 32.74
 0 2 11 60.08 39.58
 0 2 -11 116.19 36.57
 0 2 11 87.44 42.29
 0 2 11 146.98 51.51
 0 -2 11 112.88 36.15
 0 -2 11 109.73 39.26
 0 2 11 111.55 41.26
 0 -2 -11 65.13 27.18
 0 -2 -11 51.89 36.4
 0 -2 11 70.84 39.9
 0 -2 -12 166.6 48.03
 0 -2 -12 294.72 55.56
 0 -2 -12 128.37 44.43
 0 -2 12 257.27 61.19
 0 2 12 173.01 50.04
 0 2 -12 161.85 40.64
 0 2 -12 132.16 40.76
 0 2 12 233.87 57.28
 0 -2 12 97.73 37.43
 0 2 -12 174.06 45.76
 0 2 12 260.14 63.91
 0 -2 12 160.49 40.56
 0 -2 13 12.92 43.56
 0 2 13 28.96 39.53
 0 -2 -13 85.25 45.22
 0 -2 -13 -8.23 32.28
 0 2 -13 -51.9 38.63
 0 2 13 9.54 36.8
 0 2 -13 61.52 45.31
 0 -2 13 -14.92 35.86
 0 2 13 -17.83 48.22
 0 -2 -13 -43.29 44.23
 0 2 14 26.89 58.5
 0 -2 -14 126.5 53.64
 0 2 -14 127.51 50.15
 0 2 -14 52.14 43.45
 0 2 14 33.63 50.67
 0 -2 -14 44.18 39.77
 0 -2 -14 116.58 57.66
 0 -2 14 59.4 45.75
 0 2 14 46.92 40.32
 0 -2 14 62.74 46.59
 0 2 -15 -35.86 45.67
 0 2 15 22.47 51.3
 0 -2 15 25.33 41.76
 0 -2 15 10.31 45.79
 0 2 15 12.42 44.35
 0 -2 -15 -10.99 38.28
 0 2 15 -9.11 63.46
 0 -2 -15 -49.58 48.55
 0 -2 -15 -0.58 42.93
 0 2 -15 15.67 34.89
 0 -2 -16 -26.53 46.11
 0 2 -16 -4.9 44.79
 0 2 16 -16.46 47.51
 0 -2 -16 -39.64 47.77
 0 -2 16 -16.28 55.97
 0 2 -16 -85.65 50.67
 0 2 16 -48.81 50.44
 0 -2 -16 -20.64 44.68
 0 -2 16 69.7 56.58
 0 2 16 -24.39 66.49
 0 -2 -17 -133.68 60.92
 0 2 17 1.37 44.05
 0 2 -17 31.71 47.55
 0 2 17 23.75 69.12
 0 -2 -17 0.86 48.66
 0 -2 -17 -40.55 61.48
 0 -2 -18 136.6 73.99
 0 4 0 2126.76 90.33
 0 4 0 2031.9 85.85
 0 4 0 2173.85 80
 0 -4 0 2171.23 67.91
 0 -4 0 2015.15 80.63
 0 4 0 1997.12 79.01
 0 -4 1 49.53 14.02
 0 4 1 38.24 14.81
 0 -4 -1 40.17 16.02
 0 -4 -1 58.66 17.78
 0 4 -1 78.37 16.18
 0 4 1 49.75 15.43
 0 4 -1 79.74 20.54
 0 4 -1 70.63 21.8
 0 -4 1 48.19 13.39
 0 4 1 73.84 20.23
 0 -4 -1 45.6 11.49
 0 4 1 50.25 11.5
 0 4 -1 71.5 17.39
 0 4 -1 46.44 15.6
 0 4 1 66.28 14.83
 0 4 2 73.65 16.36
 0 -4 -2 81.29 16.88
 0 4 2 82.3 21.02
 0 4 2 75.12 20.19
 0 4 -2 52.29 16.47
 0 -4 -2 54.09 21.14
 0 -4 -2 92.59 17.16
 0 -4 -2 73.83 16.06
 0 4 2 77.55 18.42
 0 4 -2 64.49 15.66
 0 -4 2 66.87 18.15
 0 -4 -2 75.74 22.94
 0 4 2 59.72 15.61
 0 -4 2 51.37 12.91
 0 4 -2 71.39 22.09
 0 4 -2 78.8 21.85
 0 -4 2 61.48 19.28
 0 4 2 85.44 22.17
 0 4 3 44.72 12.49
 0 4 3 37.27 17.29
 0 4 -3 48.09 17.19
 0 4 3 28.33 10.58
 0 -4 -3 52.73 14.59
 0 -4 3 26.46 11.5
 0 -4 3 19.71 13.31
 0 -4 3 17.6 14.21
 0 4 3 41.69 14.79
 0 4 3 42 18.35
 0 4 -3 33.09 15.23
 0 -4 -3 41.92 17.32
 0 -4 -3 36.92 13.99
 0 -4 -3 64.21 17.11
 0 -4 -3 38.03 18.03
 0 4 3 49.65 20.24
 0 4 -3 27.58 15
 0 4 3 54.26 17.68
 0 4 -3 17.76 16.64
 0 -4 -3 23.13 13.33
 0 -4 4 447.06 42.8
 0 4 4 404.27 34.16
 0 4 -4 483.53 51.1
 0 -4 -4 435.51 32.89
 0 -4 -4 447.96 46.5
 0 -4 -4 392.74 31.37
 0 4 4 457.09 48.51
 0 4 4 464.22 46.83
 0 -4 -4 427.58 33.02
 0 -4 -4 415.25 43.68
 0 4 4 465.8 47.19
 0 4 -4 440.29 43.46
 0 4 4 444.58 35.48
 0 -4 4 448.36 48.59
 0 4 -4 462.99 45.43
 0 -4 4 440.58 39.31
 0 4 -4 406.29 44.59
 0 -4 -4 437.81 42.22
 0 4 4 456.6 44.58
 0 -4 -4 427.95 49.69
 0 4 -4 454.13 37.85
 0 4 5 -4.18 12.86
 0 -4 -5 3.41 8.06
 0 -4 5 -22.27 18.84
 0 4 -5 18.67 18.53
 0 4 5 -18.77 19.68
 0 -4 -5 -8.14 18.91
 0 4 -5 4.18 12.99
 0 -4 5 1.43 12.77
 0 4 5 -0.33 18.36
 0 4 5 -12.29 16.09
 0 4 -5 13.15 12.78
 0 4 -5 3.33 14.29
 0 -4 -5 26.93 16.8
 0 4 -5 -7.98 17.2
 0 -4 5 -13.87 18.26
 0 -4 -5 -15.19 21.81
 0 -4 -5 0.38 15.98
 0 4 5 1.48 14.87
 0 -4 -5 -10.42 13.03
 0 -4 5 -8.34 18.46
 0 4 -6 261.59 39.94
 0 4 -6 212.75 28.63
 0 -4 6 277.09 39.03
 0 -4 -6 236.84 41.66
 0 4 6 182.23 30.98
 0 -4 -6 218.82 34.83
 0 -4 6 221.04 36.56
 0 4 -6 217.9 36.55
 0 4 -6 208 34.1
 0 -4 -6 247.93 38.87
 0 4 6 197.65 35.15
 0 4 -6 195.74 31.4
 0 -4 -6 240.14 32.06
 0 4 6 278.21 44.12
 0 -4 6 210.03 29.23
 0 -4 -6 257.84 41.85
 0 -4 6 260.62 42.7
 0 4 6 216.16 33.92
 0 4 6 263.25 44.06
 0 -4 -7 13.99 22.11
 0 4 7 15.49 20.37
 0 4 7 13.63 18.38
 0 4 -7 23.85 21.29
 0 -4 -7 7.55 20.97
 0 4 -7 14.9 19.55
 0 -4 7 -21.64 18.35
 0 -4 -7 2.8 16.33
 0 -4 -7 -8.24 20.09
 0 -4 -7 2.02 18.61
 0 -4 7 18.98 24.12
 0 4 -7 -32.3 23.24
 0 4 7 10.38 17.33
 0 4 -7 4.32 19.6
 0 -4 7 24.01 25.29
 0 -4 7 -18.34 19.97
 0 4 7 -10.12 24.5
 0 4 7 -6.97 22.12
 0 -4 -8 443.29 50.55
 0 -4 8 389.68 54.47
 0 4 8 428.27 53.99
 0 -4 8 452.71 62.32
 0 -4 8 436.25 56.72
 0 4 -8 428.56 54.58
 0 4 8 470.66 58.88
 0 -4 -8 397.24 57.49
 0 -4 -8 416.8 58.96
 0 4 -8 417.13 52.46
 0 4 8 414.33 58.56
 0 -4 -8 444.77 58.51
 0 4 -8 421.83 51.63
 0 4 -8 392.41 54.84
 0 -4 8 414.86 54.89
 0 4 8 375.6 56.77
 0 4 9 109.58 36.65
 0 -4 9 166.69 43.76
 0 4 -9 99.65 31.69
 0 -4 9 116.28 43.6
 0 4 9 145.21 36.97
 0 4 9 187.24 47.25
 0 4 9 98.67 34.4
 0 -4 -9 188.67 39.96
 0 4 -9 128.05 34.58
 0 4 -9 99.18 34.2
 0 -4 -9 155.77 43.5
 0 -4 9 117.13 36.54
 0 -4 -9 103.68 34.06
 0 -4 9 172.69 42.48
 0 4 -9 148.66 38.37
 0 -4 -9 172.38 46.23
 0 4 -10 393.35 58.76
 0 4 10 354.12 63.57
 0 -4 10 320.94 62.64
 0 -4 10 423.95 60.82
 0 -4 -10 329.19 58.52
 0 4 -10 374.97 52.03
 0 -4 -10 345.83 51.93
 0 4 10 370.42 62.31
 0 4 -10 360.73 57.6
 0 -4 -10 428.76 65.87
 0 4 -10 367.43 59.85
 0 -4 10 411.19 63.38
 0 -4 -10 430.76 68.3
 0 4 10 428.43 64.78
 0 -4 10 375.93 65.12
 0 4 10 484.04 69.99
 0 4 -11 70.41 36.96
 0 -4 -11 194.2 55.49
 0 -4 -11 83.28 37.09
 0 4 11 59.03 39.19
 0 -4 11 104.28 38.64
 0 -4 -11 123.94 42
 0 -4 -11 75.29 40.1
 0 4 11 101.58 43.21
 0 4 11 47.33 32.97
 0 -4 11 81.08 38.89
 0 4 11 59.56 42.41
 0 4 -11 113.12 43.49
 0 -4 -12 113.49 43.47
 0 4 12 155.35 48.91
 0 -4 12 137.19 51.62
 0 -4 -12 179.01 56.07
 0 4 -12 189.95 50.1
 0 4 -12 97.8 40.23
 0 -4 -12 107.87 44.1
 0 4 12 58.74 47.01
 0 4 12 49.49 33.46
 0 -4 12 121.75 50.96
 0 4 12 163.02 52.96
 0 -4 -12 219.93 56.32
 0 -4 -13 -38.47 48.07
 0 4 13 10.15 38.31
 0 4 -13 -20.96 40.06
 0 4 -13 -39.45 41.82
 0 -4 -13 -121.72 53.01
 0 -4 -13 -48.82 35.98
 0 4 13 -4.7 36.35
 0 -4 13 -7.55 39.27
 0 -4 -13 -9.08 40.69
 0 4 13 -15.1 34.13
 0 -4 13 -43.15 53.29
 0 4 13 27 41.34
 0 4 -14 151.6 48.04
 0 -4 -14 234.2 63.04
 0 4 -14 330.68 73.87
 0 4 14 53.08 56.62
 0 -4 14 232.09 66.64
 0 -4 14 174.42 61.63
 0 -4 -14 230.3 61.74
 0 -4 -14 173.06 65.39
 0 4 14 25.64 55.19
 0 4 14 97.93 79.75
 0 -4 -15 -43.72 43.34
 0 4 15 27.9 52.65
 0 -4 -15 -36.83 47.88
 0 4 -15 103.21 54.59
 0 -4 15 -144.28 66.09
 0 4 15 6.77 47.91
 0 4 -15 14.37 35.87
 0 -4 15 23.55 44.48
 0 -4 -15 48.05 47.44
 0 4 15 -49.89 49.06
 0 -4 16 -104.15 70.9
 0 -4 -16 -3.56 40.57
 0 4 16 45.13 57.29
 0 4 -16 -2.95 41.08
 0 4 16 33.05 73.43
 0 -4 -16 -11.66 54.75
 0 -4 -16 70.71 56.8
 0 4 16 3.28 59.89
 0 -4 16 -38.86 50.04
 0 4 -16 -32.88 46.39
 0 4 -17 -36.5 43.51
 0 -4 -17 -18.7 50.85
 0 4 -17 76.88 51.4
 0 6 0 6819.61 193.1
 0 6 0 6744.64 138.19
 0 -6 0 6901.63 193.03
 0 -6 0 6633.34 179.92
 0 -6 0 6563.63 153.16
 0 6 0 6793.65 179.53
 0 -6 0 6506.37 200.57
 0 -6 0 6743.84 193.57
 0 6 0 6815.72 201.91
 0 6 0 6444.91 173.68
 0 -6 1 41.86 20.24
 0 -6 -1 13.19 17.69
 0 6 -1 14.68 18.3
 0 -6 -1 -11.88 22.29
 0 -6 1 23.29 15.69
 0 6 -1 44.02 26.49
 0 -6 -1 48.68 22.2
 0 -6 1 53.92 25.95
 0 6 -1 15.97 17.61
 0 6 -1 52.45 19.51
 0 -6 -1 27.54 13.2
 0 -6 1 13.27 23.91
 0 6 1 19.9 19.87
 0 6 -1 10.32 19
 0 -6 -1 28.96 21.7
 0 6 1 2.07 15.5
 0 6 1 23.04 24.3
 0 6 1 9.41 17.5
 0 -6 1 48.34 25.85
 0 -6 -2 1552.8 75.85
 0 -6 2 1704.53 83.43
 0 -6 2 1583.71 101
 0 6 2 1596.98 101.42
 0 -6 -2 1617.9 89.67
 0 6 2 1649.45 81.97
 0 -6 2 1629.59 88.73
 0 -6 2 1632.65 99.98
 0 6 -2 1618.57 94.11
 0 6 -2 1603.94 98.96
 0 6 -2 1566.8 77.35
 0 -6 -2 1597.37 73.45
 0 6 2 1592.83 74.57
 0 -6 -2 1553.77 87.6
 0 6 -2 1397.79 95.59
 0 -6 -2 1580.75 99.29
 0 -6 2 1575.01 100.04
 0 6 2 1601.89 89.19
 0 6 -2 1560.03 81.59
 0 6 2 1533.94 79.44
 0 6 2 1649.92 97.39
 0 -6 -2 1579.04 101.41
 0 -6 3 60.6 30.51
 0 -6 3 48.96 29.49
 0 6 3 26.4 19
 0 6 -3 19.3 21.54
 0 -6 3 48.24 25.05
 0 -6 -3 84.18 26.37
 0 -6 -3 73.72 19.84
 0 -6 -3 8.83 24.46
 0 -6 -3 57.03 26.49
 0 6 -3 57.05 19.89
 0 6 3 104.13 31.43
 0 -6 -3 25.01 16.43
 0 6 3 73.61 22.88
 0 6 3 43.68 17.81
 0 6 -3 93.64 28.43
 0 6 3 79.76 26.3
 0 6 3 51.29 26.07
 0 6 -3 66.25 25.87
 0 -6 -3 42.63 21.02
 0 -6 3 41.66 27.88
 0 -6 -4 1234.99 94.05
 0 -6 4 1248.51 88.74
 0 6 4 1279.38 93.09
 0 -6 -4 1302.95 77.01
 0 -6 4 1350.67 97.62
 0 -6 4 1298.29 89.89
 0 6 4 1199.2 76.25
 0 -6 -4 1330.68 96.96
 0 6 -4 1308.99 84.87
 0 6 4 1198.33 66.87
 0 -6 -4 1282.29 75.5
 0 -6 -4 1162.46 78.29
 0 6 -4 1270.09 86.96
 0 -6 4 1177.04 91.75
 0 6 4 1330.88 79.78
 0 6 4 1170.14 82.3
 0 6 -4 1235.98 86.38
 0 6 -4 1278.34 94.08
 0 6 4 1289.06 93.64
 0 -6 -4 1215.71 77.11
 0 -6 -5 -13.84 29.06
 0 -6 -5 -22.22 23.41
 0 -6 5 22.99 19.62
 0 -6 -5 44.41 35.01
 0 6 -5 -8.08 23.48
 0 6 5 32.42 26.43
 0 6 5 5.04 24.06
 0 6 5 23.68 20.75
 0 -6 5 46.05 30.65
 0 -6 5 8.79 25.2
 0 6 -5 17.48 21.42
 0 6 5 71.97 31.73
 0 -6 -5 11.75 17.45
 0 6 -5 16.26 20.23
 0 -6 5 2.74 27.83
 0 6 -5 12.41 25.38
 0 -6 6 -25.23 31.34
 0 6 -6 -30.25 23.99
 0 -6 -6 4.35 33.31
 0 -6 6 0.02 19.62
 0 6 6 -53.25 26.68
 0 6 6 -21.15 27.85
 0 -6 -6 13.91 38.05
 0 6 -6 -4.79 22.32
 0 -6 -6 54.44 29.95
 0 6 -6 11.45 22.95
 0 6 -6 31.88 31.35
 0 6 6 -50.01 29.89
 0 -6 6 47.72 35.85
 0 6 6 15.02 29.99
 0 -6 6 -18.75 27.04
 0 -6 -6 80.7 29.42
 0 -6 -7 35.55 28.05
 0 6 7 -22.25 30.19
 0 -6 -7 15.62 30.68
 0 6 7 15.35 31.32
 0 6 -7 26.81 23.86
 0 -6 7 -19.15 29
 0 6 7 15.1 28.97
 0 -6 -7 -27.98 38.31
 0 6 7 19.27 26.06
 0 6 -7 42.14 32.85
 0 -6 7 18.48 26.73
 0 6 -7 55.53 32.62
 0 -6 7 -32.42 31.2
 0 -6 -7 14.56 29.66
 0 6 -8 2187.43 139.34
 0 6 8 2386.32 137.82
 0 6 -8 2311.14 133.58
 0 -6 -8 1975.72 134.56
 0 -6 8 2133.56 142.57
 0 6 -8 2330.17 138.1
 0 6 8 2207.57 142.59
 0 -6 8 2160.72 142.05
 0 6 8 2314.64 143.85
 0 -6 -8 1988.66 131.21
 0 6 8 2072.81 132.72
 0 -6 8 2213.23 140.86
 0 6 -9 85.63 38.33
 0 6 9 161.84 55.91
 0 -6 9 223.27 55.77
 0 6 9 151.76 52.99
 0 -6 -9 105.11 45.4
 0 6 -9 170.24 44.79
 0 6 -9 181.29 47.67
 0 -6 9 170.23 52.25
 0 6 9 203.95 49.09
 0 -6 -9 16.25 48.86
 0 -6 9 176.18 54.27
 0 -6 -9 69.68 37.92
 0 6 10 1519.65 122.64
 0 -6 10 1434.79 129.77
 0 6 10 1528.23 127.91
 0 6 10 1478.64 131.59
 0 -6 10 1379.19 122.92
 0 6 -10 1516.95 115.37
 0 -6 10 1558.8 125.29
 0 -6 -10 1063.32 119.11
 0 6 -10 1433.09 121.73
 0 6 -10 1573.63 125
 0 -6 -10 1416.47 126.38
 0 -6 -11 38.93 43.07
 0 6 -11 9.58 32.16
 0 -6 11 97.63 49.86
 0 6 11 66.2 42.67
 0 6 11 140.37 59.46
 0 6 -11 156.76 56.92
 0 6 -11 75.51 31.83
 0 -6 11 88.9 45.64
 0 -6 -11 103.4 48.82
 0 6 11 47.01 43.26
 0 -6 11 109.46 48.53
 0 -6 -11 123.78 53.01
 0 -6 -12 1080.74 118.17
 0 6 12 1155.39 129.1
 0 6 12 861.16 103.82
 0 6 -12 1089.77 112.68
 0 -6 -12 894.06 113.6
 0 6 12 1105.19 120.69
 0 -6 12 1046.77 122.74
 0 6 -13 4.97 42.55
 0 -6 -13 51.85 45.6
 0 6 13 -16.88 38.07
 0 -6 13 -64.97 54.62
 0 -6 -13 34.67 43.91
 0 6 13 95.28 52.81
 0 -6 -13 7.7 37.83
 0 6 13 94.52 54.74
 0 -6 -14 45.21 53.42
 0 6 14 49.49 39.6
 0 -6 -14 164.37 63.96
 0 6 14 102.22 52.51
 0 6 -14 21.81 38.42
 0 -6 -14 103.66 55.67
 0 -6 14 131.88 63.01
 0 6 14 241.87 74.7
 0 6 15 -28.39 43.03
 0 -6 -15 72.74 52.49
 0 -6 -15 13.79 54.97
 0 6 -15 -9.74 47.65
 0 6 15 -34.93 52.65
 0 -8 0 4024.87 177.51
 0 8 0 4017.99 178.26
 0 8 0 4176.1 164.38
 0 -8 0 3899.48 170.23
 0 8 0 4094.58 187.23
 0 -8 0 4095.24 181.29
 0 8 -1 37.4 27.47
 0 -8 1 23.54 31.53
 0 -8 1 -23.98 32.53
 0 -8 1 37.83 33.17
 0 8 1 8.15 45.5
 0 8 -1 33.9 29.88
 0 8 -1 88.9 39.61
 0 -8 2 1127.17 101.52
 0 -8 2 1137.27 104.61
 0 8 2 1174.05 95.74
 0 8 -2 1219.82 105.42
 0 8 2 1281.67 96.6
 0 -8 -2 1135.14 91.95
 0 -8 -2 1023.92 93.27
 0 -8 -2 1065.56 89
 0 8 -2 1147.52 102.7
 0 -8 2 1200.1 103.51
 0 8 -2 1122.12 92.22
 0 8 2 1106.27 100.26
 0 8 3 -21.05 30.1
 0 -8 3 -7.7 34.83
 0 -8 3 52.32 37.44
 0 -8 -3 34.9 32.04
 0 -8 -3 -17.73 28.76
 0 -8 3 39.49 33.95
 0 8 3 96.62 33.48
 0 8 -3 16.67 25.86
 0 -8 3 4.22 30.27
 0 -8 -3 0.1 30.48
 0 8 -3 15.7 29.86
 0 8 -3 13.96 30.61
 0 8 3 34.33 33.22
 0 8 4 -29.56 34.71
 0 8 -4 0.8 30.18
 0 -8 -4 3.03 37.01
 0 -8 -4 11.6 32.93
 0 8 -4 28.16 31.68
 0 8 4 19.39 31.26
 0 8 -4 18.63 24.02
 0 -8 4 10.79 30.27
 0 -8 4 11.63 30.57
 0 8 -4 -36.65 32.24
 0 -8 4 -56.54 40.27
 0 -8 4 62.04 31.61
 0 8 -5 126.61 38.94
 0 -8 -5 9.17 38.22
 0 8 5 126.56 49.05
 0 -8 5 159.37 48.7
 0 -8 -5 7.2 45.13
 0 8 5 131.07 46.35
 0 8 -5 110.53 39.47
 0 -8 5 85.92 44.3
 0 8 -5 97.19 45
 0 -8 5 111.19 34.57
 0 8 -5 120.95 41.26
 0 -8 5 70.47 41.68
 0 -8 6 107.81 42.34
 0 8 6 144.59 52.64
 0 -8 6 85.88 38.29
 0 -8 -6 12.84 50.53
 0 -8 6 130.82 41.18
 0 8 -6 165.73 45.68
 0 8 -6 150.68 50.78
 0 -8 -6 103.95 39.91
 0 8 6 181.15 49.35
 0 8 -6 116.12 40.71
 0 -8 -6 7.89 49.9
 0 8 6 163.81 54.08
 0 8 7 228.96 56.75
 0 -8 7 152.5 52.83
 0 -8 -7 331.99 65.67
 0 -8 -7 170.48 44.89
 0 8 7 81.27 52.16
 0 8 -7 160.48 46.04
 0 8 -7 261.53 55.25
 0 8 7 268.38 60.68
 0 8 -7 135.18 49.58
 0 -8 -7 14.9 45.49
 0 -8 7 222.47 62.02
 0 -8 7 184.96 54.42
 0 -8 8 212.27 57.72
 0 -8 -8 181.77 54.11
 0 8 -8 239.29 53.43
 0 -8 -8 13.84 56.29
 0 8 8 206.55 52.49
 0 -8 8 146.46 53.24
 0 -8 -8 242.16 53.93
 0 8 -8 251.61 53.75
 0 8 8 247.79 60.16
 0 8 8 179.66 66.13
 0 -8 -8 186.68 60.82
 0 8 -8 241.7 63.19
 0 8 8 296.05 55.27
 0 -8 8 216.5 57.07
 0 -8 9 107.07 55.12
 0 8 -9 72.69 40.28
 0 8 -9 45.49 36.21
 0 8 -9 152.01 51.38
 0 -8 -9 45.76 39.95
 0 -8 -9 68.09 52.73
 0 8 9 87.34 36.81
 0 -8 -9 55.33 56.18
 0 8 9 -8.65 42.15
 0 -8 9 69.47 39.26
 0 8 9 44.8 51.36
 0 -8 9 113.32 51.68
 0 8 -10 408.13 72.23
 0 -8 10 359.02 81.27
 0 8 10 288 71.93
 0 -8 -10 236.86 71.56
 0 -8 10 297.6 69.09
 0 8 10 315.81 67.38
 0 8 10 225.74 66.52
 0 8 -10 273.95 60.95
 0 -8 -10 284.28 65.67
 0 8 -10 344.06 70.52
 0 -8 10 318.04 73.32
 0 -8 -10 29.47 81.14
 0 -8 11 54.75 58.78
 0 -8 11 -69.6 50.4
 0 -8 -11 -3.72 44.74
 0 8 11 -69.58 45.58
 0 -8 11 -80.02 60.29
 0 -8 -11 -6.21 47.34
 0 8 -11 55.57 38.05
 0 8 -11 31.46 42.41
 0 8 11 -13.38 46.55
 0 8 11 16.01 42.97
 0 -8 -11 -26 39.63
 0 8 -11 -21.52 46.5
 0 -8 12 339.19 84.85
 0 -8 -12 132.51 82.64
 0 8 -12 365.34 83.03
 0 -8 -12 290.8 81.07
 0 8 12 344.64 79.2
 0 8 -12 258.84 66.35
 0 8 12 368.31 75.43
 0 8 -12 312.67 66.64
 0 8 12 457.91 92.03
 0 -8 12 330.67 75.9
 0 -8 12 330.34 90.64
 0 -8 -12 184.11 74.38
 0 8 -13 84.94 56.62
 0 8 13 -6.14 52.85
 0 8 13 41.68 52.94
 0 -8 -13 20.77 51.19
 0 -8 -13 67.83 58.42
 0 -8 13 8.82 61.75
 0 -8 -13 138.58 61.91
 0 8 13 82.19 51.22
 0 8 14 71.51 66.3
 0 8 14 143.73 60.76
 0 -8 -14 3.21 46.29
 0 -10 0 587.52 102.09
 0 10 0 871 101.12
 0 10 0 634.38 82.57
 0 10 0 629.61 89.25
 0 -10 0 747.79 98.39
 0 -10 0 876.77 101.11
 0 -10 -1 65.21 42.34
 0 10 -1 111.6 38.98
 0 -10 1 72.45 52.66
 0 -10 1 -4.05 42.53
 0 10 1 57.7 40.92
 0 10 -1 -18.79 40.52
 0 10 1 -17.73 49.15
 0 -10 1 34.96 37.59
 0 -10 -1 97.97 45.61
 0 10 -1 6.85 39.31
 0 10 1 53.4 35.08
 0 -10 -1 -14.51 41.02
 0 10 -2 404.39 74
 0 -10 2 461.12 90.11
 0 10 2 509.03 82.99
 0 10 -2 492.06 75.69
 0 -10 2 457.37 79.85
 0 -10 -2 365.95 78.56
 0 10 2 503.02 73.72
 0 10 2 506.1 78.78
 0 -10 -2 442.43 79.31
 0 -10 -2 603.3 83.55
 0 10 -2 539.49 83.44
 0 -10 2 382.55 72.5
 0 -10 3 -29.7 49.84
 0 10 3 36.38 44.29
 0 -10 -3 37.85 37.77
 0 10 3 21.78 37.47
 0 -10 -3 17.98 37.75
 0 10 -3 39.64 37.14
 0 -10 3 23.64 46.62
 0 -10 3 2.95 39.95
 0 10 -3 103.34 49.48
 0 10 -3 -71.32 49.27
 0 -10 4 68.42 46.79
 0 -10 -4 41.67 49.96
 0 -10 4 -38.24 46.18
 0 10 -4 -8.82 37.23
 0 10 -4 23.34 38.95
 0 -10 -4 -17.66 38.69
 0 10 4 9.59 39.89
 0 -10 4 -22.7 44.46
 0 10 -4 38.41 32.9
 0 10 4 -31.7 40
 0 10 5 199.16 59.92
 0 10 -5 272.6 72.18
 0 -10 5 278.84 69.9
 0 10 5 215.41 57.4
 0 -10 5 368.79 79.94
 0 10 -5 295.27 66.22
 0 -10 -5 27.12 61.41
 0 10 -5 201.74 55.46
 0 -10 -5 185 69.31
 0 -10 5 220.66 69.39
 0 -10 6 -8.81 49.55
 0 -10 6 105.16 48.6
 0 10 -6 117.7 54.73
 0 10 6 52.17 49.42
 0 10 6 119.91 55.09
 0 -10 -6 30.63 59.49
 0 -10 -6 5.45 50.57
 0 10 -6 179.01 54.12
 0 -10 -7 5.76 65.3
 0 -10 7 46.93 52.61
 0 10 -7 93.44 60.5
 0 10 -7 -69.27 47.1
 0 10 7 -6.64 47.43
 0 -10 7 85.13 55.01
 0 -10 -7 0.8 51.37
 0 10 7 49.46 49.35
 0 -10 8 108.72 59.11
 0 10 8 88.45 62.15
 0 10 -8 199.25 61.52
 0 -10 8 111.04 56.97
 0 -10 8 2.56 52.6
 0 10 -8 136 51.89
 0 -10 -8 8.59 63.01
 0 -10 -8 34.17 57.94
 0 10 -8 169.07 59.24
 0 10 8 92.01 51.53
 0 -10 9 9.19 46.81
 0 -10 9 48.01 61.64
 0 10 -9 -65.14 39.72
 0 -10 -9 2.94 54.55
 0 10 9 -23.15 42.31
 0 -10 9 77.4 59.86
 0 10 -9 28.86 58
 0 10 -9 30.97 44.11
 0 -10 -9 -0.55 60.48
 0 -10 10 317.06 83.19
 0 10 -10 313.18 78.54
 0 10 10 119.46 66.49
 0 10 -10 369.32 79.83
 0 10 -10 452.36 88.33
 0 -10 10 323.79 95.19
 0 -10 10 326.24 81.84
 0 10 11 -19.65 58.29
 0 10 -11 8.62 43.25
 0 10 -11 -21.05 45.57
 0 10 -11 -69.36 49.8
 0 10 -12 34.7 52.37
 0 -12 0 419.54 110.45
 0 12 0 448.81 83.53
 0 12 0 393.76 93.48
 0 -12 0 297.35 78.96
 0 12 0 473.89 81.06
 0 -12 0 316.34 79.24
 0 12 -1 52.1 54.76
 0 12 -1 -21 34.21
 0 -12 1 -12.63 52.83
 0 12 1 -4.55 43.48
 0 -12 1 -33.87 51.69
 0 -12 -1 -29.63 53.64
 0 12 -1 -9.97 44.81
 0 -12 1 63.86 61.21
 0 -12 2 149.64 72.4
 0 -12 -2 122.1 72.24
 0 12 -2 99.9 45.97
 0 -12 2 189.78 75.12
 0 12 2 97.16 52.87
 0 12 -2 34.89 46.86
 0 -12 2 77.83 55.18
 0 12 -2 218.71 67.85
 0 12 -3 239.76 75.23
 0 -12 3 185.6 64.08
 0 12 -3 261.09 65.8
 0 -12 -3 190.77 74.66
 0 12 3 143.29 57.01
 0 -12 3 249.01 89.65
 0 12 -3 158.08 63.28
 0 -12 3 187.98 66.65
 0 -12 4 104.38 115
 0 -12 -4 107.43 64.04
 0 12 -4 212.58 75.51
 0 12 -4 145.95 62.72
 0 12 4 117.59 58.87
 0 -12 4 96 59.9
 0 -12 4 14.86 51.95
 0 12 4 78.01 49.7
 0 -12 -4 87.34 48.35
 0 12 5 -7.64 45.64
 0 -12 -5 84.65 52.43
 0 12 5 162.53 68.33
 0 12 -5 251.22 69.9
 0 12 -5 109.96 57.24
 0 -12 -5 24.46 66.38
 0 -12 -6 8.09 63.59
 0 12 6 -38.83 54.98
 0 12 6 165.82 73.05
 0 12 -6 14.03 67.16
 0 12 -6 -0.55 41.35
 0 12 7 -8.3 55.15
 0 12 7 -199.58 81.81
 0 12 8 252.12 71.63
 -1 1 17 -2.54 53.15
 -1 1 17 -9.38 51.85
 1 -1 -17 -81.83 57.21
 -1 1 17 -19.07 52.1
 1 -1 -17 70.12 57.57
 1 -1 -17 -10.4 46.62
 -1 1 16 19.49 72.02
 1 -1 -16 315.35 75.2
 1 -1 -16 248.74 66.34
 -1 -1 16 114.3 75.9
 -1 1 16 91.92 76.05
 1 1 -16 164.49 55.39
 -1 1 16 53.68 62.46
 1 -1 -16 162.21 60.44
 1 -1 -15 -38.37 47.55
 -1 1 15 8.46 42.6
 -1 -1 15 6.29 41.76
 -1 1 15 -1.3 44.17
 1 1 -15 29.25 37.37
 1 1 -15 37.94 40.92
 -1 1 15 51.73 55.81
 1 -1 -15 -38.01 46.8
 1 -1 -15 57.47 48.94
 -1 -1 15 11.14 44.89
 1 1 -14 412.57 75.6
 1 -1 -14 324.43 74.09
 1 1 -14 319.84 60.3
 -1 1 14 118.94 79.01
 1 -1 -14 350.5 73.4
 -1 1 14 79.62 71.75
 -1 -1 14 140.93 69.91
 -1 1 14 324.29 75.42
 1 1 -14 412.4 69.9
 -1 -1 14 353.87 72.3
 -1 -1 14 365.96 76.55
 1 -1 -14 392.17 72.68
 1 1 -13 28.51 30.38
 1 -1 -13 43.6 33.09
 1 -1 -13 12.86 29.33
 -1 -1 13 84.81 39.96
 1 -1 -13 122.23 48.52
 -1 -1 13 -1.17 47.13
 -1 -1 13 53.78 41.11
 1 1 -13 64.59 37.1
 1 1 -13 97.47 37.38
 1 1 -13 51.34 42.24
 -1 -1 13 -13.41 31.87
 -1 1 13 80.07 43.3
 -1 1 13 28.83 33.2
 -1 1 13 78.93 47.5
 1 1 -12 123.25 39.53
 -1 -1 12 92.4 38.98
 -1 1 12 49.97 34.72
 1 1 -12 -34.88 35.18
 1 1 -12 22.63 25.91
 -1 -1 12 28.92 26.03
 -1 1 12 95.44 47.87
 -1 -1 12 55.28 36.49
 1 -1 -12 60.92 33.65
 1 1 -12 45.52 31.14
 -1 1 12 90.45 41.66
 1 -1 -12 43 31.88
 1 -1 -12 106.04 44.29
 -1 -1 12 56 37.85
 -1 -1 11 154.63 45.93
 1 1 -11 60.42 30.44
 1 -1 -11 210.22 50.99
 -1 1 11 99.21 37.56
 1 1 -11 92.83 38.13
 1 -1 -11 71.25 34.93
 -1 1 11 117.11 44.3
 1 1 -11 -27.42 37.36
 -1 -1 11 121.65 42.6
 -1 -1 11 81.97 35.24
 -1 -1 11 153.97 40.82
 1 -1 -11 91.84 37.89
 -1 1 11 115.81 41.99
 1 1 -11 121.58 35.93
 1 -1 -10 111.56 33.03
 -1 1 10 196.3 38.13
 -1 -1 10 157.89 37.34
 -1 1 10 178.4 34.55
 -1 1 10 160.22 38.56
 1 -1 -10 142.77 36.07
 1 -1 -10 186.9 36.59
 1 1 -10 180.7 38.74
 1 1 -10 158.68 38.1
 1 -1 -10 212.85 43.49
 -1 -1 10 172.4 44.37
 1 -1 -10 151.5 34.62
 1 1 -10 134.3 39.03
 -1 -1 10 167.56 40.57
 -1 -1 10 171.72 38.86
 1 1 -10 183.9 39.1
 -1 1 10 197.1 43.98
 -1 1 10 185.88 43.13
 1 1 -9 136.64 34.4
 1 -1 -9 114.59 34.03
 -1 1 9 102.13 32.52
 -1 -1 9 112.01 31.94
 -1 1 9 93.43 28.08
 1 -1 -9 95.79 24.93
 1 -1 -9 84.4 27.37
 -1 1 9 117.35 30.8
 -1 1 9 90.81 32.45
 1 1 -9 114.65 28.52
 1 -1 -9 112.36 34.11
 -1 -1 9 102.34 28.29
 -1 1 9 143.28 36.92
 1 -1 -9 129.26 28.64
 1 1 -9 116.68 30.65
 -1 -1 9 94.23 28.43
 -1 -1 9 107.7 36.47
 1 1 -9 88.37 30.55
 -1 -1 8 1006.13 59.23
 1 1 -8 1001.08 58.11
 -1 -1 8 969.65 77.54
 1 1 -8 1083.87 78.18
 1 -1 -8 1012.19 68.17
 1 1 -8 1017.93 71.5
 -1 1 8 996.26 66.12
 1 1 -8 1002.89 69.97
 -1 -1 8 993.84 70.45
 1 1 -8 1012.48 57.05
 -1 1 8 1088.53 79.51
 1 1 -8 991.39 71.24
 1 -1 -8 978.84 64.09
 1 -1 -8 1026.88 76.55
 -1 1 8 1103.95 81.89
 1 -1 -8 1085.04 79.58
 -1 -1 8 1048.45 73.4
 -1 1 8 1079.85 77.95
 1 -1 -8 1027.6 77.07
 -1 -1 8 957.15 57.53
 -1 1 8 1042.02 69.88
 -1 -1 7 60.18 16.2
 -1 -1 7 54.32 22.05
 1 1 -7 57.19 16.39
 1 -1 -7 44.56 15.3
 -1 -1 7 66.76 20.42
 1 -1 -7 46.98 13.78
 1 1 -7 40.57 12.58
 -1 1 7 73.84 22.42
 1 1 -7 67.61 20.43
 -1 1 7 61.39 22.39
 -1 1 7 26.62 13.55
 1 1 -7 86.12 23.08
 1 -1 -7 49.55 21.47
 1 1 -7 38.69 20.56
 1 1 -7 34.38 19.58
 1 -1 -7 73.81 26.18
 -1 -1 7 73.83 24.11
 1 -1 -7 87.3 23.99
 -1 1 7 31.33 22.08
 1 1 -7 54.41 14.28
 -1 -1 6 3625.66 123.09
 -1 1 6 3566.97 111.39
 1 1 -6 3667.19 97.31
 1 -1 -6 3472.1 109.51
 -1 1 6 3575.11 120.47
 1 1 -6 3404.88 108.64
 -1 -1 6 3710.45 111.03
 1 1 -6 3564.84 93.17
 1 1 -6 3749.46 122.86
 -1 1 6 3269.39 116.77
 1 -1 -6 3522.32 117.41
 -1 1 6 3569.36 122.76
 1 -1 -6 3701.16 122.85
 1 1 -6 3415.88 80.41
 -1 -1 6 3584.63 111.25
 1 1 -6 3254.58 111.69
 1 -1 -6 3513.22 119.9
 -1 -1 6 3511 97.68
 1 1 -6 3474.98 108.36
 1 -1 -6 3688.44 100.35
 1 1 -5 2025.48 74.59
 -1 -1 5 2051.3 74.68
 -1 1 5 2159.81 87.57
 1 -1 -5 2263.89 88.26
 1 1 -5 2016.74 67.3
 -1 1 5 2252.12 86.65
 1 1 -5 2092.97 81.47
 1 -1 -5 2107.24 68.03
 -1 1 5 2088.65 85.28
 1 -1 -5 2167.84 80.2
 1 -1 -5 2199.59 86.75
 1 1 -5 2113.32 84.76
 1 -1 -5 2144.22 84.19
 -1 -1 5 2121.04 76.88
 -1 1 5 2125.18 79.59
 -1 -1 5 2065.65 71.53
 -1 -1 5 2204.34 87.82
 1 1 -5 2089.35 75.69
 1 -1 -4 1513.61 65.9
 1 -1 -4 1502.74 64.69
 -1 -1 4 1536.89 56.53
 1 1 -4 1368.69 59.26
 1 -1 -4 1489 61.59
 -1 -1 4 1458.61 63.8
 -1 1 4 1449.68 62.14
 1 1 -4 1466.56 55.48
 -1 1 4 1505.9 65.58
 1 -1 -4 1463 60.91
 -1 1 4 1459.74 66.33
 -1 -1 4 1471.98 56.96
 -1 1 4 1465.91 61.37
 1 1 -4 1521.93 63.41
 1 -1 -3 1634.02 60.35
 1 -1 -3 1737.01 61.38
 -1 -1 3 1668.69 60.74
 -1 1 3 1617.49 59.3
 -1 1 3 1723.79 63.08
 -1 1 3 1744.43 59.22
 1 1 2 2114.61 64.63
 1 -1 2 1991.98 63.58
 1 -1 3 3254.01 83.53
 -1 -1 -3 3261.46 88.64
 1 1 3 3397.51 90.31
 -1 1 -3 3207.6 84.93
 1 -1 3 3233.86 91.47
 -1 -1 -3 3483.17 88.51
 1 1 3 3292.85 92.72
 -1 -1 -3 3247.78 88.47
 1 1 3 3426.59 89.98
 1 -1 3 3334.71 91.98
 1 -1 4 9329.15 152.24
 1 1 4 9062.84 172.85
 -1 -1 -4 9604.45 161.01
 -1 1 -4 9325.26 144.76
 -1 1 -4 9490.17 161.51
 1 1 4 9738.14 169.39
 1 1 4 9696.86 171.78
 1 -1 4 9307.33 169.86
 -1 -1 -4 9285.35 156.72
 -1 1 -4 9431.32 162.26
 1 -1 4 9347.41 154.4
 1 -1 4 9727.7 172.32
 1 -1 4 9386.5 147.71
 -1 -1 -4 9623.01 169.61
 1 1 4 9555.47 156.8
 -1 -1 -4 9849.47 168.67
 -1 -1 -5 906.9 45.63
 1 1 5 872.38 50.83
 1 -1 5 902.39 58.2
 -1 -1 -5 863.58 56.74
 -1 1 -5 885.92 45
 1 1 5 951.19 58.64
 1 -1 5 931.31 60.28
 -1 1 -5 887.21 50.52
 -1 -1 -5 920.8 55.49
 1 1 5 874.77 51.88
 -1 1 -5 898.66 54.4
 1 -1 5 873.6 50.7
 1 1 5 930.98 58.97
 -1 -1 -5 908.54 55.51
 -1 1 -5 990.35 58.73
 1 1 5 894.63 60.3
 1 -1 5 937.04 51.87
 -1 1 -5 888.74 51.51
 -1 -1 -5 859.54 55.6
 1 -1 5 884.09 54.75
 1 1 6 2719.6 98.53
 1 -1 6 2773.85 110.25
 1 1 6 2778.65 112.16
 -1 -1 -6 2739.12 109.49
 -1 1 -6 2825.33 104.17
 -1 -1 -6 2852.64 89.71
 -1 -1 -6 2871.93 108.44
 -1 1 -6 2877.22 109.09
 1 1 6 2946.03 117.28
 1 -1 6 2849.32 100.09
 1 1 6 2853.57 110.07
 -1 1 -6 2714.32 98.23
 -1 -1 -6 2833.06 109.48
 -1 1 -6 2779.8 83.55
 -1 1 -6 2821.11 99.34
 1 -1 6 2807.73 106.93
 -1 -1 -6 2846.82 104.39
 1 1 6 2761.49 99.18
 1 -1 6 2777.77 114.71
 -1 1 -7 183.61 24.17
 1 -1 7 207.97 39.19
 1 -1 7 178.14 34.03
 -1 -1 -7 165.24 32.48
 -1 1 -7 145.84 27.44
 1 1 7 187.31 30.15
 1 1 7 152.91 33
 1 1 7 177.1 30.72
 1 -1 7 168.13 29.27
 -1 1 -7 158.33 27.89
 -1 -1 -7 176.31 32.51
 1 1 7 198.44 38.21
 -1 -1 -7 194.08 31.35
 -1 1 -7 164.86 30.21
 -1 -1 -7 186.13 27.61
 -1 -1 -7 141.38 28.2
 -1 1 -7 178.7 33.74
 1 -1 7 179.88 29.79
 1 -1 7 189.9 22.44
 1 1 7 169.43 32.07
 -1 -1 -8 1821.67 101.72
 -1 1 -8 1732.92 94.61
 1 -1 8 1822.78 103.84
 -1 1 -8 1825.51 75.69
 1 1 8 1802.53 92.17
 1 1 8 1826.45 105.71
 -1 1 -8 1812.78 96.44
 -1 -1 -8 1835.31 86.24
 -1 1 -8 1797.6 103.16
 -1 -1 -8 1793.08 100.63
 1 1 8 1783.81 104.28
 1 1 8 1829.28 102.43
 1 -1 8 1907.2 98.08
 -1 -1 -8 1723.68 100.31
 -1 1 -8 1930.82 96.85
 1 1 8 1825.35 96.4
 1 -1 8 1820.44 109.22
 1 -1 8 1799.71 100.91
 -1 -1 -8 1966.28 96.97
 -1 -1 -9 261.66 39.37
 -1 -1 -9 266.64 36.64
 -1 1 -9 266.99 44.66
 1 -1 9 290.24 48.77
 1 1 9 275.56 45.29
 1 -1 9 309.81 49.15
 -1 1 -9 211.08 37.89
 1 1 9 312.21 52.44
 1 -1 9 284 49.35
 -1 -1 -9 300.65 48.16
 -1 1 -9 290.03 49.93
 -1 -1 -9 242.71 43.92
 1 1 9 254.61 45.79
 1 1 9 241.41 45.83
 -1 1 -9 281.81 43.67
 1 1 9 279.28 41.82
 -1 -1 -9 254.82 43.38
 1 -1 9 325.41 46.57
 1 -1 10 -41.45 27.41
 -1 -1 -10 -1.69 21.21
 1 1 10 -8.51 23.68
 1 -1 10 -14.14 23.96
 -1 1 -10 0.28 26.85
 -1 -1 -10 -14.38 28.4
 -1 -1 -10 16.64 27.15
 -1 1 -10 -23.91 22.81
 1 1 10 -16.98 26.33
 1 -1 10 23.17 33.72
 -1 1 -10 2.6 21.74
 1 1 10 16.01 28.06
 1 1 10 18.81 22.18
 -1 1 -10 63.53 31.47
 -1 -1 -10 4.2 23.84
 -1 -1 -10 35.1 23.89
 1 -1 10 -20.06 26.03
 1 1 10 10.32 23.72
 1 -1 11 121.07 40.26
 -1 1 -11 114.04 37.19
 1 -1 11 124.38 42.4
 -1 -1 -11 121.23 40.1
 1 1 11 135.69 44.34
 -1 -1 -11 113.43 38.26
 1 1 11 149.26 49.25
 1 -1 11 232.79 57.93
 1 1 11 107.63 38.84
 -1 1 -11 99.52 37.11
 -1 1 -11 136.19 34.77
 -1 1 -11 121.66 41.46
 1 -1 11 144.25 38.48
 -1 -1 -11 144.72 46.26
 -1 1 -12 1152.48 100.8
 -1 -1 -12 1016.6 100.29
 1 -1 12 1171.76 101.53
 1 1 12 1167.83 108.24
 -1 1 -12 1129.1 97.42
 1 -1 12 1107.73 113.28
 -1 1 -12 1095.28 95.77
 1 1 12 1082.58 109.65
 1 -1 12 1143.3 107.4
 1 -1 12 1205.02 110.43
 1 1 12 1143.6 110.9
 -1 1 -12 1052.29 104.03
 -1 -1 -12 1133.11 103.99
 -1 -1 -12 986.43 97.01
 1 1 13 -31.67 38.54
 1 -1 13 3.53 37.65
 1 -1 13 3.28 36.47
 1 -1 13 -54.95 42.85
 -1 1 -13 9.23 36.38
 1 1 13 19.02 39.8
 -1 1 -13 18.73 35.7
 -1 1 -13 52.34 36.28
 -1 -1 -13 60.75 42.23
 -1 1 -13 -20.71 32.11
 -1 -1 -13 76.14 43.37
 1 1 13 -20.74 42.4
 1 -1 13 -20.57 39.35
 -1 -1 -13 17.63 39.56
 -1 1 -14 952.98 97.46
 1 -1 14 879.59 108.68
 1 -1 14 1064.67 124.52
 -1 1 -14 1008.29 102.4
 -1 -1 -14 892.47 109.59
 1 1 14 576 106.59
 1 1 14 364.66 119.45
 -1 1 -14 1004.92 110.99
 -1 -1 -14 1048.73 114.87
 -1 -1 -14 1039.69 112.19
 1 -1 14 361.67 99.38
 1 -1 15 -18.07 46.47
 -1 -1 -15 12.31 39.83
 1 1 15 41.39 67.94
 1 -1 15 29.28 54.47
 1 1 15 -0.68 48.61
 -1 1 -15 93.33 55.35
 -1 -1 -15 70.7 40.13
 1 1 15 -8.18 51.88
 -1 -1 -15 -24.04 42.45
 -1 -1 -16 365.56 84.8
 -1 -1 -16 286.13 78.11
 -1 1 -16 265.19 75.42
 1 1 16 108.34 85.72
 1 -1 16 182.76 88
 1 1 16 56.41 70.56
 1 1 16 14.06 68.25
 -1 -1 -16 299.96 70.39
 -1 1 -17 123.01 70.04
 -1 -1 -17 88.92 54.81
 1 -3 -17 -46.52 51.73
 -1 -3 17 26.94 55.78
 1 -3 -17 -1.43 44.88
 -1 3 17 1.06 52.44
 1 3 -17 -78.82 52.76
 1 3 -17 46.57 51.91
 1 -3 -16 446.63 88.55
 -1 -3 16 440.93 89.12
 -1 3 16 103.92 81.71
 1 -3 -16 473.69 88.15
 -1 -3 16 450 93.37
 -1 3 16 201.97 98
 1 3 -16 469.56 84.13
 -1 3 16 77.79 84.62
 1 -3 -16 335 78.23
 1 3 -16 345.31 76.4
 -1 -3 15 -16.19 40.7
 1 -3 -15 98.69 53.62
 1 -3 -15 92.19 48.96
 -1 3 15 24.39 52.79
 -1 3 15 17.5 50.99
 1 3 -15 -28.52 46.72
 1 -3 -15 -47.86 47.23
 1 3 -15 -9.79 36.36
 -1 3 15 9.35 46.48
 -1 -3 15 10.08 46.59
 -1 3 14 111.29 75.07
 1 3 -14 411.83 74.3
 1 -3 -14 301.12 68.05
 1 -3 -14 358.62 68.07
 -1 -3 14 371.16 75.36
 1 -3 -14 368.52 75.59
 -1 3 14 112.36 77.32
 -1 3 14 219.64 75.8
 1 3 -14 376.74 67.08
 -1 -3 14 313.93 71
 1 -3 -13 34.24 38
 1 -3 -13 41.75 44.46
 -1 3 13 1.74 40.66
 1 -3 -13 -7.22 38.1
 -1 -3 13 27.72 40.82
 -1 3 13 -36.18 46.66
 -1 -3 13 -17.05 36.49
 1 3 -13 -28.01 33.66
 -1 3 13 -2.69 47.02
 1 3 -13 68.63 40.52
 1 -3 -12 389.06 62.84
 -1 -3 12 374.36 68.13
 1 -3 -12 342.36 58.07
 -1 3 12 385.55 68.31
 1 -3 -12 399.68 69.37
 1 -3 -12 314.38 61.3
 -1 3 12 437.76 70.27
 -1 -3 12 467.89 74.99
 1 3 -12 433.84 65.89
 1 3 -12 338.08 63.32
 -1 3 12 367.86 65.12
 -1 3 12 349.93 67.67
 -1 3 11 37.57 36.75
 1 -3 -11 68.08 33.44
 1 3 -11 46.18 32.3
 1 -3 -11 15.07 32.08
 -1 3 11 29.08 30.95
 1 3 -11 32.67 25.58
 -1 -3 11 35.11 33.61
 1 -3 -11 48.59 30.77
 1 -3 -11 -30.25 36.9
 -1 -3 11 59.21 35.76
 -1 3 11 83.26 42.67
 -1 3 11 55.17 38.76
 1 -3 -10 471.35 67.75
 -1 -3 10 425.42 61.94
 1 -3 -10 485.58 66.48
 1 3 -10 462.15 61.76
 1 -3 -10 352.03 57.49
 -1 3 10 429.37 61.14
 -1 -3 10 475.47 68.6
 1 3 -10 486.93 63.2
 -1 3 10 484.46 67.76
 1 -3 -10 428.34 61
 -1 3 10 457.5 62.9
 -1 3 10 490.6 70.78
 -1 -3 9 16.09 21.83
 -1 3 9 21.49 28.73
 -1 -3 9 35.2 30.89
 1 3 -9 14.89 21.54
 -1 3 9 29.56 25.19
 1 -3 -9 -19.23 22.89
 1 -3 -9 61.59 30.74
 -1 3 9 9.69 23.92
 1 3 -9 28.53 25.72
 -1 -3 9 48.35 26.94
 1 3 -9 38.34 24.86
 1 -3 -9 46.07 22.9
 1 -3 -9 17.96 25.61
 1 3 -9 34.85 23.93
 -1 -3 9 38.12 18.97
 -1 3 9 17.17 20.99
 1 3 -8 324.23 39.28
 1 -3 -8 322.57 44.56
 -1 3 8 291.65 46.36
 -1 -3 8 305.2 48.52
 1 -3 -8 317.69 49.19
 1 3 -8 317.46 44.35
 -1 3 8 302.61 48.12
 1 -3 -8 318.44 47.04
 1 3 -8 330.93 40.7
 -1 -3 8 265.99 34.19
 1 -3 -8 295.56 48.75
 1 3 -8 281.54 44.77
 -1 3 8 373.66 48.9
 1 3 -8 253.5 39.23
 1 3 -8 321.79 39.04
 -1 -3 8 311.74 47.22
 -1 -3 8 327.89 45.53
 -1 3 8 294.12 50.33
 1 3 -7 268.51 39.05
 1 -3 -7 284.26 38.83
 -1 -3 7 261.42 39.43
 -1 -3 7 279.84 32.46
 1 -3 -7 301.92 44.95
 1 -3 -7 266.56 33.71
 -1 3 7 302.13 36.51
 1 3 -7 301.04 41.45
 -1 3 7 328.95 45.57
 1 3 -7 270.33 30.88
 1 3 -7 289.19 42.06
 1 -3 -7 334.5 46.2
 -1 3 7 291.72 39.87
 -1 -3 7 287.43 41.67
 1 3 -7 246.69 30.53
 -1 -3 7 277.02 32.84
 -1 3 7 275.9 40.82
 1 -3 -7 293.31 42.86
 -1 3 7 324.15 47.98
 1 3 -7 252.29 35
 -1 -3 6 4027.06 135.99
 1 -3 -6 4007.71 144.08
 -1 3 6 4370.84 145.99
 1 -3 -6 4004.23 142.62
 -1 -3 6 3967.47 136.89
 -1 3 6 4283.2 126.68
 -1 3 6 4195.76 129.15
 1 3 -6 4315.06 143.58
 1 3 -6 4132.35 102.89
 1 -3 -6 4022.18 140.41
 1 3 -6 4420.7 137.85
 1 -3 -6 4212.94 129.79
 -1 -3 6 4281.2 108.78
 -1 3 6 4186.77 147.2
 1 3 -6 4368.67 131.94
 1 3 -6 4255.1 137.67
 -1 3 6 4314.26 146.75
 -1 -3 5 97.45 15.18
 -1 -3 5 130.99 26.8
 -1 3 5 116.19 25.46
 -1 3 5 105.89 24.07
 -1 3 5 108.01 25
 -1 -3 5 107.82 19.8
 1 -3 -5 108.69 26.3
 1 3 -5 93.03 17.4
 -1 3 5 95.46 20.79
 1 3 -5 116.53 24.33
 1 3 -5 90.13 21.59
 1 3 -5 139.81 23.72
 1 3 -5 92.58 22.5
 1 3 -5 113.5 17.02
 -1 3 5 95.18 21.62
 -1 -3 5 96.33 21.58
 1 -3 -5 92.26 22.32
 1 -3 -5 89.6 19
 1 -3 -5 128.12 24.94
 -1 -3 4 5440.69 126.87
 1 -3 -4 5472.79 148.52
 1 3 -4 5391.32 142.79
 -1 -3 4 5526.21 145.13
 1 -3 -4 5188.63 136.61
 -1 3 4 5573.83 118.06
 -1 3 4 5275.14 136.66
 1 -3 -4 5401.54 137.21
 1 3 -4 5481.15 139.35
 1 3 -4 5469.83 134.68
 1 3 -4 5448.83 125.11
 1 -3 -4 5230.02 113.72
 -1 3 4 5479.34 143.21
 -1 -3 4 5334.55 121.86
 -1 3 4 5232.66 136.17
 1 3 -4 5332 115.76
 -1 3 4 5277.83 145.81
 1 -3 -3 284.02 30.86
 -1 -3 3 285.2 30.54
 1 3 -3 258.7 27.86
 -1 3 3 288.91 34.02
 -1 3 3 303.01 32.85
 -1 3 3 286.88 23.57
 -1 -3 3 299.16 26.89
 1 3 -3 290.64 30.3
 1 -3 -3 292.09 33.56
 -1 3 3 286.37 31.07
 1 3 -3 290.19 31.31
 1 3 -3 305.74 34.34
 -1 -3 3 304.36 34.29
 -1 3 3 301.62 30.19
 1 -3 -3 309.55 30.43
 1 -3 -2 8.77 9.21
 -1 3 2 12.17 13.99
 -1 -3 2 6.73 10.2
 1 -3 -2 9.22 9.85
 -1 3 2 9.32 7.5
 1 3 -2 11.34 9.63
 1 -3 -2 -0.5 6.85
 -1 3 2 3.86 7.62
 1 3 -2 1.17 8.02
 1 3 -2 -2.37 7
 1 -3 -2 6.8 9.34
 1 3 -2 -3.31 9.9
 -1 -3 2 8.84 10.26
 -1 3 2 -2.91 8.94
 -1 -3 1 18.42 9.37
 1 -3 -1 32.24 10.81
 1 3 -1 23.37 11.09
 1 -3 -1 24.95 10.96
 -1 3 1 10.97 10.29
 1 3 -1 0.33 9.12
 -1 -3 1 24.71 12.36
 -1 -3 1 15.98 9.67
 1 3 -1 22.35 9.81
 -1 3 1 25.83 9.17
 -1 3 1 4.46 8.26
 -1 3 1 20.78 10.47
 1 -3 0 1499.72 63.94
 -1 -3 0 1508.33 61.76
 1 -3 0 1524.96 60.43
 1 3 0 1543.89 64.77
 1 3 0 1499.86 66.33
 -1 3 0 1463.79 64.55
 -1 3 0 1535.5 66.93
 -1 -3 0 1486.42 64.25
 -1 -3 0 1533.41 67.78
 1 3 0 1504.02 57.59
 -1 3 0 1539.47 60.48
 1 -3 1 2.97 8.36
 1 -3 1 9.05 7.5
 -1 -3 -1 -0.52 9.13
 1 3 1 -3.05 9.62
 1 3 1 19.99 12.37
 -1 3 -1 -2.83 9.52
 -1 -3 -1 -0.68 8.15
 1 3 1 -0.54 7.74
 1 3 1 -7.22 7.39
 -1 3 -1 13.23 9.43
 1 3 1 11.64 8.62
 -1 3 -1 6.78 8.82
 1 -3 1 -6.71 8.78
 -1 -3 -1 -5.51 8.89
 1 3 2 109.69 20.23
 -1 -3 -2 138.66 22.58
 1 -3 2 126.13 22.51
 -1 -3 -2 126.19 21.08
 -1 -3 -2 119.55 17.89
 1 -3 2 112.41 19.34
 1 3 2 127.26 21.9
 -1 3 -2 128.14 20.09
 1 3 2 131.74 20.36
 -1 3 -2 150.82 20.98
 -1 3 -2 108.28 21.2
 -1 3 -2 106.17 19.66
 1 3 2 133.69 18.89
 -1 -3 -2 115.1 16.82
 -1 -3 -2 128.53 18.07
 1 -3 3 104.14 22.5
 -1 -3 -3 112.81 21.12
 1 -3 3 88.76 19.13
 -1 -3 -3 94.53 22.08
 -1 -3 -3 108.97 21.47
 1 3 3 82.57 18.11
 -1 -3 -3 97.71 19.27
 1 -3 3 82.42 17.8
 -1 3 -3 84.18 18.01
 -1 3 -3 96.68 19.18
 -1 3 -3 108.9 23.01
 -1 3 -3 91.93 17.21
 1 3 3 113.08 22.72
 1 3 3 80.54 18.46
 -1 3 -3 73.43 17.26
 1 3 3 104.8 18.81
 1 -3 4 6019.39 155.51
 -1 3 -4 5741.26 142.47
 1 3 4 5354.56 132.95
 1 3 4 5708.94 139.14
 -1 3 -4 5922.19 126.99
 1 -3 4 5895.27 143.95
 -1 3 -4 5720.65 150.62
 -1 3 -4 5995.32 148.95
 1 3 4 5530 149.41
 -1 -3 -4 5776.63 120.89
 -1 3 -4 5942.63 132.27
 1 3 4 5584.68 152.37
 1 -3 4 5740.58 155.83
 1 3 4 5906.92 146.22
 -1 -3 -4 5716.7 146.78
 -1 -3 -4 5924.21 144.72
 -1 -3 -4 6067.66 149.02
 -1 -3 -4 5818.02 156.32
 -1 3 -5 435.24 43.89
 -1 -3 -5 393.68 47.26
 1 -3 5 388.73 44.51
 1 3 5 368.38 42.53
 -1 -3 -5 401.32 40.01
 -1 -3 -5 409.24 37.12
 1 3 5 367.01 37.18
 1 3 5 365.41 38.58
 1 -3 5 404.64 42.52
 -1 3 -5 334.97 39.92
 1 3 5 417.14 44.25
 -1 3 -5 393.96 38.54
 1 -3 5 420.65 43.7
 -1 3 -5 370.33 38.55
 1 3 5 386.81 41.88
 -1 -3 -5 410.96 43.94
 -1 -3 -5 386.26 42.42
 -1 -3 -6 1707.71 97
 -1 -3 -6 1642.02 93.63
 1 3 6 1682.77 92.7
 -1 -3 -6 1790.76 84.43
 1 3 6 1753.41 91.7
 1 3 6 1704.59 80.03
 1 -3 6 1801.84 95.98
 -1 3 -6 1638.81 90.78
 -1 -3 -6 1673.2 81.96
 1 3 6 1726.16 98.55
 -1 3 -6 1678.43 67.15
 1 -3 6 1716.2 68.64
 1 -3 6 1677.57 91.06
 -1 3 -6 1724.86 91.38
 -1 3 -6 1644.76 85.83
 1 3 6 1657.41 92.9
 -1 3 -6 1690.03 85.06
 1 -3 6 1636.43 96.35
 -1 -3 -6 1634.68 91.91
 1 3 7 164.25 35.49
 1 -3 7 169.34 34.5
 1 -3 7 122.71 35.28
 -1 -3 -7 136.71 34.85
 -1 3 -7 117.26 23.19
 1 3 7 161.49 28.09
 -1 -3 -7 124.01 33.08
 1 3 7 159.79 34.36
 1 -3 7 159.15 38.3
 -1 3 -7 146.12 35.44
 -1 3 -7 126.17 25.92
 -1 3 -7 137.84 30.26
 -1 -3 -7 138.67 30.4
 -1 -3 -7 139.62 31.21
 1 3 7 136.68 35.28
 1 3 7 120.16 29.11
 -1 3 -7 155.5 32.58
 1 -3 7 149.69 24.58
 1 -3 8 2427.11 119.63
 1 -3 8 2531.75 102.74
 -1 -3 -8 2609.5 130.58
 1 -3 8 2364.27 128.75
 -1 3 -8 2450.69 117.06
 1 3 8 2711.93 130.48
 1 -3 8 2423.22 129.61
 -1 3 -8 2466.48 126.3
 -1 3 -8 2508.81 100.81
 -1 3 -8 2440.86 121.25
 -1 -3 -8 2081.02 109.57
 1 3 8 2512.94 132.22
 1 3 8 2658.72 131.11
 1 3 8 2580.7 126.49
 -1 3 -8 2518.46 109.9
 -1 -3 -8 2618.04 129.7
 -1 -3 -8 2544.45 128.82
 -1 -3 -9 166.94 41.05
 1 -3 9 159.73 43.19
 -1 -3 -9 164.89 41.13
 -1 -3 -9 111.83 38.18
 1 3 9 109.61 36.36
 1 -3 9 146.85 41.33
 -1 3 -9 161.24 40.49
 -1 3 -9 135.53 31.7
 -1 3 -9 165.42 39.08
 -1 -3 -9 134.18 35.91
 1 3 9 153.22 40.6
 1 -3 9 132.26 35.58
 1 3 9 184.11 40.81
 -1 3 -9 174.25 37.21
 1 3 9 127.11 36.36
 1 3 10 49.11 29.54
 -1 -3 -10 26.18 26.03
 1 -3 10 21.45 34.21
 -1 -3 -10 46.9 32.78
 -1 -3 -10 5.08 28.25
 1 3 10 42.39 30.98
 1 -3 10 -15.16 33.25
 -1 3 -10 54.94 29.85
 -1 3 -10 34.76 31.28
 -1 -3 -10 48.47 31.42
 1 3 10 46.19 27.26
 1 3 10 -1.63 37.35
 1 3 11 -11.83 28.25
 1 3 11 4.45 31.84
 -1 -3 -11 -26.19 38.91
 1 -3 11 24.03 29.88
 -1 -3 -11 -18.43 38.51
 1 3 11 4.61 34.96
 1 -3 11 31.87 41.78
 -1 -3 -11 90.61 46.52
 -1 3 -11 -0.66 29.72
 -1 3 -11 -10.86 27.38
 -1 -3 -11 -49.23 32.26
 1 3 11 27.65 44.33
 1 3 12 73.78 43.74
 -1 -3 -12 143.35 49.36
 1 -3 12 53.68 37.44
 1 3 12 54.71 44.5
 -1 -3 -12 46.25 37.53
 1 3 12 41.49 36.36
 1 -3 12 60.84 40.5
 -1 3 -12 17.9 34.17
 -1 -3 -12 49.07 38.33
 -1 3 -12 74.83 37.55
 -1 -3 -12 87.3 41.17
 1 3 12 17.7 30.81
 1 3 13 -31.16 49.38
 1 3 13 14.96 55.68
 1 -3 13 148.58 57.66
 1 -3 13 66.42 43.4
 -1 3 -13 139.02 49.45
 -1 -3 -13 103.34 48.77
 -1 -3 -13 22.02 42.43
 -1 3 -13 40.39 37.97
 -1 -3 -13 83.62 45.94
 1 3 13 50.18 57.09
 1 -3 14 328.78 78.75
 1 3 14 129.79 80.51
 1 3 14 216.42 79.92
 -1 3 -14 339.42 66.63
 1 -3 14 366.14 78.2
 -1 3 -14 320.11 64.58
 -1 -3 -14 234.5 60.79
 -1 -3 -14 179.16 59.78
 -1 -3 -14 223.86 65.05
 1 3 14 62.78 72.38
 1 -3 15 95.25 54.72
 1 3 15 -32.95 51.12
 -1 -3 -15 67.91 51.7
 1 3 15 31.23 47.88
 1 -3 15 -63.53 64.81
 -1 3 -15 93.81 48.26
 -1 -3 -15 -11.9 41.37
 -1 3 -15 -45.39 48.84
 1 3 15 24.1 57.11
 -1 -3 -15 59.89 47.48
 -1 -3 -16 270.14 71.18
 -1 -3 -16 375.38 78.34
 1 3 16 125.08 86.86
 1 -3 16 352.02 91.8
 -1 3 -16 441.58 82.83
 1 3 16 105.97 89.41
 -1 3 -16 385.16 84.67
 -1 -3 -16 366.55 83.02
 1 -5 -16 492.14 101.41
 -1 -5 16 438.88 88.3
 1 5 -16 590.03 94.05
 1 5 -16 517.6 86.48
 -1 5 15 -11 72.07
 1 -5 -15 -25.17 44.06
 -1 -5 15 13.31 55.17
 -1 5 15 -3.64 40.99
 -1 -5 15 118.6 59.76
 1 -5 -15 -23.47 41.44
 1 5 -15 11.56 40.27
 1 5 -15 -32.25 42.84
 1 -5 -14 633.58 97.07
 -1 -5 14 523.98 92
 1 -5 -14 587.34 100.27
 -1 5 14 675.28 96.71
 1 -5 -14 488.27 88.64
 -1 -5 14 484.17 83.19
 1 5 -14 529.76 80.88
 1 5 -14 677.9 97.76
 -1 5 14 339.64 115.23
 -1 5 14 166.19 94.26
 -1 5 13 131.92 54.85
 -1 -5 13 82.25 47.96
 1 -5 -13 80.49 48.89
 1 -5 -13 114.09 57.86
 1 5 -13 102.45 40.2
 -1 -5 13 192.64 60.37
 1 5 -13 142.83 47.29
 -1 5 13 209.43 58.02
 1 -5 -13 87.74 47.42
 -1 5 13 132.72 63.5
 1 -5 -12 32.14 40.23
 -1 5 12 53.98 35.48
 -1 -5 12 119.29 52.86
 1 -5 -12 88.3 48.83
 -1 -5 12 55.41 44.2
 1 5 -12 73.02 40.8
 1 -5 -12 76.25 43.99
 1 5 -12 82.27 43.06
 -1 5 12 -23.71 38.65
 -1 5 12 30.13 41.15
 -1 5 11 47.16 42.41
 1 5 -11 -3.73 26.39
 -1 -5 11 20.23 38.34
 1 -5 -11 -10.25 41.33
 1 -5 -11 -42.48 32.04
 1 -5 -11 -24.72 38.75
 -1 -5 11 21.44 36.46
 1 5 -11 79.74 41.75
 -1 5 11 -0.26 33.41
 1 5 -11 21.59 29.24
 -1 -5 11 45.09 38.07
 -1 5 11 33.87 39.07
 -1 -5 10 419.13 70.16
 1 -5 -10 566.21 79.26
 -1 5 10 403.38 70.08
 1 -5 -10 499.88 74.02
 -1 5 10 519.31 72.32
 -1 -5 10 408.71 64.23
 1 5 -10 554.48 74.03
 1 5 -10 577.53 68.47
 1 5 -10 530.78 67.65
 1 -5 -10 479.59 75.37
 1 5 -10 438.61 63.8
 -1 5 10 489.79 73.35
 -1 -5 10 410.76 71.25
 -1 -5 10 465.4 66.32
 1 5 -9 -35.1 32.68
 1 -5 -9 36.45 28.63
 -1 -5 9 22.45 34.48
 -1 -5 9 115.48 53.16
 1 -5 -9 44.67 34.73
 1 5 -9 71.11 35.32
 1 -5 -9 71.26 42.55
 -1 -5 9 118.49 53.34
 1 5 -9 96.92 36.4
 -1 5 9 54.12 31.95
 1 5 -9 74.98 37.01
 -1 5 9 67.11 37.15
 -1 5 9 69.32 40.77
 -1 -5 8 652.39 72.4
 -1 5 8 590.51 65.83
 1 -5 -8 614.45 69.79
 -1 -5 8 539.26 73.4
 1 -5 -8 595.51 69.61
 1 -5 -8 619.42 71.51
 1 5 -8 603.66 69.2
 -1 5 8 621.21 73.97
 1 5 -8 699.54 68.99
 1 5 -8 637.55 66.23
 -1 5 8 699.12 74.25
 1 -5 -8 682.97 78.12
 1 5 -8 582.73 68.41
 -1 -5 8 677.2 78.82
 -1 5 8 661.15 74.11
 -1 -5 8 607.73 67.02
 1 5 -7 16.67 25.23
 1 -5 -7 -1.19 23.65
 -1 -5 7 29.01 33.29
 -1 -5 7 -12.57 28.39
 -1 5 7 -4.11 24.28
 1 -5 -7 2.44 20.08
 -1 5 7 2.69 26.62
 -1 5 7 21.33 22.92
 1 -5 -7 54.87 32.72
 -1 -5 7 9.99 20.54
 1 5 -7 44.34 27.54
 1 5 -7 28.3 19.33
 -1 5 7 -6.83 25.3
 1 5 -7 -25.42 24.46
 1 -5 -7 -5.69 31.74
 -1 -5 6 1398.86 98.98
 1 -5 -6 1159.15 90.85
 -1 -5 6 1379.22 86.23
 1 -5 -6 1376.81 93.16
 1 5 -6 1329.4 80.01
 -1 5 6 1297.7 90.28
 -1 -5 6 1482.27 85.07
 -1 -5 6 1402.25 98.95
 1 5 -6 1431.35 96.43
 1 5 -6 1463.6 94.23
 1 -5 -6 1372.5 100.55
 1 5 -6 1425.02 81.9
 -1 5 6 1498.55 96.86
 1 5 -6 1462.84 92.59
 -1 5 6 1494.14 95.55
 -1 5 6 1503.09 102.69
 1 -5 -6 1479.88 91.48
 1 -5 -5 538.06 56.38
 -1 -5 5 540.74 56.01
 -1 5 5 608.02 57.5
 1 5 -5 531.1 50.91
 -1 5 5 546.34 58.92
 -1 -5 5 575.4 50.76
 1 -5 -5 473.32 55.54
 1 5 -5 548.4 55.99
 1 5 -5 536.66 45.78
 -1 5 5 609.37 59.97
 -1 -5 5 511.2 58.9
 1 5 -5 556.88 56.57
 1 -5 -5 504.19 61.43
 -1 5 5 607.03 64.96
 1 5 -5 533.41 60.14
 1 -5 -5 489.9 51.91
 -1 -5 4 308.88 44.72
 -1 -5 4 336.35 43.96
 1 -5 -4 269.34 33.51
 1 -5 -4 315.87 39.63
 1 -5 -4 279.14 43.39
 -1 -5 4 286.69 33.3
 -1 5 4 318.79 36.26
 -1 5 4 315.11 46.67
 -1 5 4 365.19 48.89
 1 5 -4 269.35 43.18
 1 5 -4 348.19 43.6
 1 5 -4 321.81 40.16
 -1 5 4 372.56 44.77
 -1 5 4 348.56 30.71
 1 -5 -4 281.24 35.45
 1 5 -4 301.27 41.68
 -1 5 4 308.76 39.89
 1 -5 -3 278.69 33.36
 -1 -5 3 257.31 39.81
 1 -5 -3 269.38 34.14
 -1 -5 3 240.95 38.72
 1 -5 -3 258.03 40.61
 -1 5 3 249.58 31.18
 -1 -5 3 261.08 26.66
 1 5 -3 264.84 38.35
 -1 5 3 248.34 40.1
 1 5 -3 259.16 34.89
 1 -5 -3 211.87 30.11
 -1 5 3 280.78 41.65
 -1 5 3 285.94 31.96
 1 5 -3 296.57 39.58
 1 5 -3 280.47 28.58
 1 5 -3 255.75 40.56
 -1 5 3 252.75 32.87
 -1 5 3 256.8 35.1
 1 -5 -2 623.79 50.98
 1 -5 -2 588.21 43.68
 -1 5 2 581.57 51.55
 -1 -5 2 603.99 55.89
 -1 5 2 644.72 47.05
 1 5 -2 576.3 53.76
 -1 5 2 577.71 56.64
 1 5 -2 615.29 47.51
 1 -5 -2 610.52 42.98
 -1 5 2 561.63 44.25
 1 -5 -2 623.02 56.63
 1 5 -2 648.27 53.46
 -1 5 2 566.02 40.98
 1 5 -2 592.67 42.42
 1 5 -2 647.22 59.35
 -1 5 2 556.81 53.08
 -1 -5 2 601.23 45.96
 -1 -5 2 584.76 58.03
 1 -5 -1 1273.91 76.98
 -1 -5 1 1255.34 69.94
 -1 5 1 1131.32 73.99
 1 -5 -1 1308.67 56.99
 1 5 -1 1218.92 80.12
 -1 5 1 1292.92 81.89
 1 5 -1 1230.18 72.75
 1 5 -1 1352.38 69.54
 1 -5 -1 1243.92 76.82
 1 5 -1 1190.3 60.69
 -1 -5 1 1296.27 80.79
 -1 5 1 1183.42 57.45
 -1 5 1 1267.76 68.45
 -1 5 1 1242.71 74.32
 1 5 -1 1243.81 78.3
 -1 -5 1 1258.17 79.36
 1 -5 0 343.11 36.69
 -1 -5 0 407.92 49.63
 1 5 0 394.23 49.04
 -1 5 0 409.5 47.76
 -1 5 0 405.67 45.75
 1 5 0 378.53 39.76
 1 -5 0 372.8 44.59
 -1 5 0 367.06 31.07
 -1 -5 0 388.48 44.99
 -1 5 0 368.27 40.97
 -1 5 0 399.32 28.79
 1 5 0 389.55 40.74
 1 -5 0 371.39 41.27
 1 5 0 346.7 42.63
 -1 5 0 427.95 43.6
 -1 -5 0 307.28 41.4
 1 -5 1 402.82 47.36
 -1 -5 -1 411.97 46.94
 1 -5 1 377.19 39.06
 1 -5 1 334.09 37.85
 -1 -5 -1 349.22 45.82
 -1 -5 -1 328.37 28.54
 1 5 1 314.73 44.12
 -1 5 -1 371.82 46.8
 1 5 1 386.43 41.59
 -1 5 -1 351.8 35.4
 1 5 1 323.06 29.4
 -1 5 -1 362.44 42.88
 1 5 1 353.39 37.63
 -1 5 -1 332.85 43.71
 -1 5 -1 359 37.35
 1 5 1 295.4 38.64
 -1 -5 -1 333.02 40.81
 1 -5 2 170.95 32.5
 1 -5 2 185.81 31.31
 -1 -5 -2 197.63 33.87
 -1 -5 -2 194.93 26.59
 -1 -5 -2 243.89 30.32
 1 -5 2 226.15 27.53
 -1 -5 -2 212.08 36.54
 -1 5 -2 212.19 30.93
 1 5 2 200.77 36.21
 -1 5 -2 205.3 34.05
 -1 5 -2 193.04 27.42
 -1 5 -2 204.79 36.01
 1 5 2 216.25 29.75
 1 5 2 219.15 29.7
 1 5 2 198.8 31.31
 1 5 2 195.09 26.34
 1 5 2 212.78 29.85
 -1 -5 -2 223.28 31.26
 1 -5 3 236.14 40.4
 1 -5 3 227.79 36.69
 -1 -5 -3 202.53 35.36
 -1 -5 -3 226.28 31.08
 1 -5 3 231.6 25.76
 -1 -5 -3 216.82 38.65
 -1 -5 -3 253.87 32.9
 -1 -5 -3 282.04 35.12
 1 5 3 287.97 43.62
 -1 5 -3 212.4 34.81
 -1 5 -3 253.96 34.17
 1 5 3 220.46 29.33
 -1 5 -3 267.68 37.81
 -1 5 -3 220.25 24.47
 1 5 3 228.88 34.9
 1 5 3 271.83 34.64
 1 5 3 250.65 39.45
 -1 5 -3 276.01 42.34
 1 5 3 250.53 32.54
 1 -5 4 5116.48 173.82
 -1 -5 -4 4815.14 167.75
 -1 -5 -4 4816.7 150.3
 -1 -5 -4 4955.46 168.06
 1 5 4 4964.48 166.24
 1 5 4 4923.99 164.71
 -1 5 -4 4969.17 153.76
 -1 5 -4 5179.67 158.06
 1 5 4 5132.77 162.05
 -1 5 -4 4966.02 123.79
 1 -5 4 4965.91 166.76
 1 5 4 4792.55 145.37
 -1 5 -4 4690.19 156.26
 1 5 4 4869.31 129.16
 -1 5 -4 5089.37 172.66
 -1 -5 -4 5019.72 149.27
 1 5 5 93.39 25.8
 -1 5 -5 72.6 30.6
 1 5 5 81.91 28.22
 1 -5 5 77.71 28.55
 1 -5 5 62.98 27.86
 1 5 5 100.02 32.87
 -1 -5 -5 74.54 29.55
 -1 -5 -5 78.21 29.25
 -1 -5 -5 88.68 28.41
 1 5 5 63.96 24.97
 1 -5 5 56.57 21.01
 -1 5 -5 82.12 25.19
 -1 -5 -5 92.06 26.78
 -1 5 -5 57.55 20.5
 -1 5 -5 65.91 19.13
 -1 5 -5 116.92 30.25
 1 -5 6 3596.25 156.65
 -1 5 -6 3830.35 158.84
 -1 -5 -6 3586.85 159.24
 1 -5 6 3588.16 158.28
 -1 -5 -6 3726.7 150.38
 1 -5 6 3707.3 133.71
 1 -5 6 3565.79 143.18
 1 5 6 3517.8 142.86
 -1 5 -6 3518.37 149.03
 1 5 6 3857.74 158.94
 -1 5 -6 3767.85 133.44
 -1 -5 -6 3644.82 147.98
 1 5 6 3654.28 155.99
 1 5 6 3559.9 143.31
 -1 5 -6 3606.01 146.16
 -1 -5 -6 3366.26 146.27
 1 -5 7 59.61 30.39
 1 -5 7 71.92 35.1
 -1 -5 -7 7.95 31.62
 -1 -5 -7 4.84 28.75
 1 5 7 61.93 25.26
 -1 5 -7 79.64 33.34
 -1 -5 -7 51.82 29.55
 -1 -5 -7 63.52 30.3
 -1 5 -7 50.63 25.37
 1 -5 7 16.99 23.77
 -1 5 -7 30.83 27.96
 1 5 7 36.21 26.27
 -1 5 -7 8.6 18.33
 1 5 7 -18 27.95
 1 5 7 34.69 29.03
 1 -5 8 398.19 59.26
 1 5 8 378.1 62.22
 -1 -5 -8 365.83 58.35
 1 -5 8 317.51 59.85
 -1 -5 -8 297.69 50.79
 -1 -5 -8 306.4 52.43
 -1 5 -8 411.07 53.91
 1 5 8 407.85 54.1
 -1 -5 -8 276.29 52.02
 1 -5 8 346.21 58.16
 1 5 8 395.72 57.53
 -1 5 -8 368.41 55.65
 -1 5 -8 368.91 53.39
 1 5 8 364 57.67
 -1 5 -8 412.95 61.06
 1 5 9 14.45 29.23
 1 -5 9 60.22 35.68
 1 5 9 18.5 31.67
 1 -5 9 76.93 40.65
 -1 -5 -9 67.29 39.78
 -1 -5 -9 -0.63 33.65
 1 -5 9 -38.12 40.46
 -1 -5 -9 50.94 35.84
 -1 5 -9 64.44 35.8
 -1 5 -9 20.59 26.33
 -1 5 -9 -17.83 27.09
 1 5 9 41.96 37.6
 -1 5 -9 68.34 37.38
 1 -5 10 61.8 39.37
 1 -5 10 32.42 31.12
 -1 -5 -10 79 40.8
 1 5 10 133.97 52.85
 -1 -5 -10 55.48 31.94
 1 -5 10 91.04 42.63
 -1 5 -10 136.81 36.95
 -1 5 -10 78.32 41.79
 -1 -5 -10 66.14 35.26
 -1 5 -10 93.46 34.73
 1 -5 10 89.36 42.01
 1 5 10 124.2 42.23
 -1 5 -10 86.46 43.68
 1 5 10 17.47 33.43
 1 -5 11 102.28 44.08
 1 5 11 62.05 35.22
 -1 -5 -11 124.58 50.89
 1 -5 11 72.44 47.95
 -1 -5 -11 48.87 40.72
 1 -5 11 53.65 38.55
 -1 5 -11 111.5 47.16
 -1 -5 -11 41.91 39.02
 -1 5 -11 58.67 37.77
 1 5 11 63.45 46.49
 1 5 11 29.75 37.73
 -1 5 -11 -58.88 35.89
 1 5 12 283.63 60.84
 -1 -5 -12 393.16 76.81
 1 -5 12 253.84 67.41
 -1 -5 -12 319.14 73.35
 1 -5 12 206.75 61.91
 -1 5 -12 277.64 62.71
 -1 5 -12 299.71 61.86
 -1 -5 -12 205.22 59.19
 1 5 12 313.94 73.89
 1 5 12 284.57 65.04
 -1 -5 -13 69.67 41.47
 1 -5 13 58.86 55.9
 1 5 13 98.51 50.34
 -1 -5 -13 47.46 39.65
 1 -5 13 88.37 49.41
 -1 5 -13 54.26 40.13
 -1 5 -13 65.97 33.91
 1 5 13 31.01 44.41
 1 5 13 125.6 54.3
 -1 -5 -13 57.5 47.16
 1 -5 14 373.78 83.95
 1 5 14 407.01 85.3
 -1 -5 -14 466.22 91.19
 1 -5 14 175.19 65.13
 -1 5 -14 247.7 60.8
 1 5 14 101.34 74.62
 -1 5 -14 378.28 80.93
 -1 -5 -14 350.62 80.29
 1 5 14 317.05 76.73
 1 -5 15 29.5 51.58
 -1 -5 -15 -4.29 48.91
 1 5 15 -0.41 53.26
 -1 5 -15 40.88 45.77
 1 5 15 3.58 52.67
 -1 5 -15 6.42 50.03
 -1 -5 -15 17.96 53.35
 1 5 16 14.74 69.22
 -1 -5 -16 104.06 56.78
 -1 7 15 -2.02 41.39
 -1 7 14 70.2 51.92
 1 -7 -14 71.13 54.89
 -1 -7 14 251.4 82.06
 1 -7 -14 9.25 57.73
 1 -7 -14 77.79 54.28
 -1 7 14 124.26 52.7
 1 7 -14 158.86 54.65
 -1 7 14 127.91 67.04
 -1 7 13 -11.36 51.77
 -1 -7 13 17.09 50.23
 1 -7 -13 2.1 50.52
 1 -7 -13 -43.41 54.94
 -1 7 13 78.2 52.49
 1 7 -13 91.26 49.09
 1 -7 -13 -10.34 42.76
 -1 7 13 0.27 43.1
 -1 7 12 148.66 66.38
 1 -7 -12 4.87 43.83
 -1 -7 12 137.36 60.74
 1 -7 -12 55.64 45.87
 1 -7 -12 -53.51 56.4
 -1 7 12 123.24 54.85
 1 7 -12 110.9 56.16
 -1 -7 12 135 54.98
 1 7 -12 -54.1 42.61
 -1 7 12 14.94 52.94
 -1 7 11 599.13 93.77
 1 7 -11 656.16 83.01
 1 -7 -11 432.17 80.19
 -1 -7 11 552.33 88.09
 1 -7 -11 169.34 97.83
 -1 7 11 375.63 89
 1 -7 -11 313.34 90.36
 -1 7 11 592.65 82.22
 1 7 -11 604.3 89.05
 -1 -7 11 731.56 98.11
 -1 -7 11 543.8 85.64
 1 7 -11 519.64 79.65
 1 -7 -10 49.44 43.48
 1 7 -10 34.84 33.17
 -1 -7 10 100.57 49.48
 1 -7 -10 10.15 52.98
 1 -7 -10 29.99 42.74
 -1 7 10 121.97 42.99
 1 7 -10 44.13 36.01
 -1 -7 10 69.27 45.93
 -1 7 10 11.61 46.54
 1 7 -10 2.89 34.8
 -1 7 10 -14.03 41.44
 -1 -7 10 2 41.26
 -1 -7 9 92.04 45.68
 -1 -7 9 64.04 34.39
 1 -7 -9 7.72 44.16
 1 7 -9 45.49 31.55
 -1 7 9 -7.4 30.33
 1 -7 -9 -41.24 38.45
 1 7 -9 55.6 39.28
 -1 7 9 -47.25 37.42
 1 7 -9 -4.01 37.69
 1 -7 -9 -22.07 31.25
 -1 7 9 33.68 35.51
 -1 -7 9 -12.2 45.32
 -1 -7 8 434.68 73.75
 -1 -7 8 398.31 68.86
 1 -7 -8 357.2 73.19
 1 -7 -8 324.86 60.51
 -1 7 8 403.9 64.55
 -1 7 8 361.12 63.59
 1 7 -8 447.87 72.28
 1 -7 -8 191.41 57.79
 1 7 -8 451.31 67.58
 1 -7 -8 276.13 67.69
 1 7 -8 351.85 59.89
 -1 7 8 436.52 70.73
 -1 7 8 314.69 72.7
 -1 -7 8 374.49 70.21
 -1 -7 7 216.27 54.99
 -1 -7 7 230.62 53.07
 -1 -7 7 240.47 55.89
 1 -7 -7 23.3 55.05
 1 -7 -7 289.75 57.55
 -1 7 7 321.48 55.91
 -1 7 7 191.14 51.85
 1 -7 -7 140.87 50.3
 1 7 -7 246.82 48.99
 -1 7 7 351.03 61.45
 1 7 -7 218.34 48.63
 1 -7 -7 240.74 53.25
 1 7 -7 282.14 59.54
 -1 7 7 305.69 62.95
 1 -7 -6 1056.48 95.7
 -1 -7 6 1248.9 105.93
 -1 -7 6 1320.12 105.22
 -1 -7 6 1223.68 100.51
 1 7 -6 1343.26 97.28
 -1 7 6 1261.11 108.15
 1 7 -6 1340.64 98.76
 -1 7 6 1472.42 104.38
 1 7 -6 1265.49 100.49
 -1 7 6 1315.9 95.94
 1 7 -6 1299.62 110.55
 -1 7 6 1139.99 106.14
 -1 -7 6 1255.16 108.26
 -1 -7 5 52.88 36.89
 -1 -7 5 36.88 28.85
 1 -7 -5 5.26 33.92
 -1 -7 5 25.78 25.31
 1 -7 -5 41.6 34.38
 1 -7 -5 33.85 21.66
 1 7 -5 -18.32 25.88
 -1 7 5 26.43 34.43
 -1 7 5 33.05 24.13
 1 -7 -5 16.41 23.69
 1 7 -5 55.7 29.67
 -1 7 5 23.76 29.31
 1 7 -5 57.95 32.84
 1 7 -5 37.07 29.81
 -1 7 5 47.26 29.26
 1 -7 -4 1719.35 120.27
 1 -7 -4 1586.58 95.04
 -1 -7 4 1575.67 111.82
 1 -7 -4 1693.46 117.54
 1 7 -4 1675.27 109.63
 -1 7 4 1598.74 113.51
 1 7 -4 1581.16 98.58
 -1 7 4 1610.38 98.51
 1 7 -4 1634.04 107.34
 -1 -7 4 1581.01 105.13
 -1 7 4 1718.84 116.51
 1 7 -4 1612.67 116.33
 -1 -7 4 1564.05 115.76
 -1 -7 3 -58.46 31.77
 1 -7 -3 35.18 26.4
 1 -7 -3 -13.56 20.51
 -1 -7 3 -8.44 21.33
 -1 -7 3 32.66 31.89
 -1 7 3 19.7 19.78
 1 -7 -3 -28.72 28.35
 -1 7 3 -2.95 20.26
 1 7 -3 25.53 27.12
 -1 7 3 -11.21 30.38
 1 -7 -3 -11.3 28.7
 1 7 -3 -8.47 20.09
 1 7 -3 9.26 21.54
 1 7 -3 -6.1 25.91
 -1 7 3 -18.9 27.48
 1 -7 -2 424.07 58.87
 -1 -7 2 545.01 67.64
 1 -7 -2 405.09 61.87
 -1 7 2 471.92 65.56
 1 7 -2 451.21 59.92
 -1 -7 2 529.23 66.49
 1 7 -2 511.05 51.94
 -1 -7 2 426.69 51.97
 -1 7 2 498.33 52.6
 1 7 -2 492.2 59.03
 1 -7 -2 508.49 59.03
 -1 7 2 487.09 58.12
 -1 7 2 464.8 58.04
 1 7 -2 515.38 65.69
 -1 -7 1 57.69 28.86
 1 7 -1 43.15 22.28
 1 -7 -1 79.79 33.15
 -1 -7 1 52.33 26.61
 1 -7 -1 12.12 22.43
 -1 -7 1 62.5 34.44
 1 -7 -1 61.5 33.13
 1 7 -1 31.72 25.67
 -1 7 1 43.9 29.36
 -1 7 1 56.82 25.04
 1 7 -1 42.86 29.23
 -1 7 1 43.23 23.4
 1 7 -1 72.27 27.29
 -1 7 1 43.78 23.78
 1 -7 0 254.56 48.9
 -1 -7 0 234.75 43.87
 1 -7 0 271.1 44.09
 1 -7 0 220.43 49.8
 1 7 0 204.05 44.12
 -1 7 0 229.86 44.89
 -1 -7 0 158.97 41.19
 -1 7 0 274.61 43.91
 1 7 0 252.82 42.94
 1 7 0 202.67 42.98
 1 7 0 215.78 39.83
 -1 7 0 229.65 43.91
 -1 7 0 195.91 38.33
 -1 -7 0 178.48 39.2
 -1 7 -1 87.31 25.88
 1 -7 1 72.88 33.49
 -1 -7 -1 90.16 29.24
 -1 7 -1 83.8 33
 1 -7 1 117.96 30.55
 -1 -7 -1 76.33 34.63
 1 -7 1 29.17 24.61
 1 7 1 95.76 35.49
 -1 7 -1 101.23 36.9
 -1 7 -1 88.8 27.18
 1 7 1 57.55 22.25
 1 7 1 78.8 29.03
 1 7 1 94.01 32.07
 -1 -7 -1 119.84 34.51
 1 -7 2 1101.2 91.84
 -1 -7 -2 1045.58 91.12
 1 7 2 1246.74 81.9
 -1 -7 -2 1111.54 98.66
 1 -7 2 1071.88 93.18
 -1 -7 -2 1131.29 83.27
 1 7 2 1187.49 97.03
 -1 7 -2 1152.83 92.64
 -1 7 -2 1072.43 83.2
 -1 7 -2 1152.73 76.4
 1 7 2 1253.52 91.6
 1 7 2 1112.18 83.6
 -1 7 -2 1165.29 93.77
 1 -7 2 984.63 82.61
 1 -7 3 111.75 40.83
 1 -7 3 137.53 34.33
 -1 -7 -3 173.97 44.49
 -1 -7 -3 114.73 38.96
 1 -7 3 169.63 43.33
 1 7 3 140.33 42.18
 -1 7 -3 108.71 35.42
 -1 7 -3 164.43 36.09
 -1 7 -3 95.86 31.35
 1 7 3 133.58 30.54
 1 7 3 111.18 32.26
 1 7 3 154 39.82
 -1 7 -3 140.85 37.83
 -1 -7 -3 161.21 39.07
 1 -7 4 2152.06 134.48
 -1 -7 -4 2013.24 130.12
 1 -7 4 1987.63 122.48
 1 7 4 2008.08 130.05
 -1 -7 -4 2134.69 132.86
 1 -7 4 2259.79 131.99
 1 7 4 2106.31 129.87
 -1 7 -4 2184.15 124.53
 -1 7 -4 2060 113.48
 1 7 4 2004.19 114.05
 -1 7 -4 2241.17 128.38
 -1 7 -4 2175.88 134.32
 1 -7 5 -15.72 28.22
 1 7 5 10.82 26.74
 1 -7 5 6.53 25.97
 -1 -7 -5 -0.38 32.7
 -1 -7 -5 9.37 25.29
 -1 -7 -5 1.14 32.62
 1 -7 5 9.74 25.81
 1 7 5 10.36 28.83
 -1 7 -5 -29.56 27.75
 -1 7 -5 -42.47 31.39
 -1 -7 -5 -23.16 26.92
 1 7 5 8.01 28.46
 -1 7 -5 -0.93 26.02
 1 7 5 -9.88 28
 -1 7 -5 11.02 32.35
 -1 7 -6 602.1 78.28
 1 -7 6 622.06 78.65
 -1 -7 -6 617.73 80.72
 -1 -7 -6 633.59 77.84
 -1 -7 -6 497.03 64.49
 -1 7 -6 602.38 68.81
 1 7 6 443.92 70.73
 1 7 6 561.32 66.45
 -1 7 -6 520.73 64.52
 1 7 6 644.4 77.57
 1 -7 6 505.57 73.51
 -1 7 -6 577.87 70.43
 -1 -7 -6 591.65 70.77
 1 7 6 556.18 76.35
 1 -7 7 -40.58 39.49
 1 -7 7 11.47 32.43
 1 7 7 17.25 25.42
 1 -7 7 0.14 32.09
 -1 -7 -7 -7.06 36.18
 1 7 7 -12.01 27.9
 -1 7 -7 -9.8 33.15
 -1 -7 -7 -3.84 26.89
 -1 -7 -7 20.26 33.9
 -1 -7 -7 16.52 26.65
 -1 7 -7 7.86 27.79
 1 7 7 -6.43 33.3
 1 7 7 60.81 42.06
 -1 7 -7 17.88 31.99
 1 -7 8 174.24 49.17
 1 -7 8 318.96 62.09
 1 7 8 300.68 52.92
 1 -7 8 313.26 68.28
 -1 -7 -8 294.89 72.47
 -1 -7 -8 234.74 53.47
 -1 -7 -8 193.86 59.89
 1 7 8 196.06 51.77
 1 7 8 312.9 66.83
 -1 7 -8 284.44 55.13
 -1 7 -8 291.09 58.49
 -1 -7 -8 145.87 55.64
 1 7 8 340.37 66.36
 -1 7 -8 245.37 59.39
 1 -7 9 253.26 65.48
 1 -7 9 291.01 61.68
 1 7 9 328.34 63.69
 1 -7 9 322.14 67.06
 -1 -7 -9 30.68 67.42
 -1 -7 -9 180.9 55.02
 -1 7 -9 230.71 53.08
 -1 7 -9 231.49 54.5
 -1 -7 -9 117.61 58.08
 1 7 9 86.88 50.45
 1 7 9 249.96 63.51
 -1 7 -9 276.2 61.67
 1 -7 10 43.71 45.45
 1 -7 10 20.86 36.84
 1 -7 10 -6.52 42.52
 1 7 10 46.53 42.38
 -1 -7 -10 -10.2 40.73
 -1 -7 -10 4.28 37.36
 -1 7 -10 -2.19 33.08
 1 7 10 55.6 48.67
 -1 7 -10 22.24 36.9
 -1 -7 -10 84.51 39.35
 1 7 10 -12.48 36.74
 -1 7 -10 -55.12 42.3
 1 -7 11 -32.79 44.65
 1 -7 11 67.59 52.84
 -1 -7 -11 2.69 42.26
 1 -7 11 20.34 41.93
 1 7 11 74.91 46.06
 -1 -7 -11 13.47 37
 -1 -7 -11 31.6 45.65
 -1 7 -11 -29.65 42.23
 1 7 11 26.51 47.18
 -1 7 -11 5.68 33.31
 1 7 11 19.44 38.39
 -1 7 -11 79.55 40.54
 -1 -7 -12 210.27 69.9
 -1 -7 -12 35.47 71.45
 1 -7 12 406.26 91.11
 1 7 12 403.93 77.68
 -1 -7 -12 101.75 66.04
 -1 7 -12 261.99 65.81
 1 7 12 446.49 87.52
 -1 7 -12 236.12 56.76
 1 7 12 220.43 74.68
 -1 -7 -13 8.38 49.5
 -1 -7 -13 -17.66 39.3
 1 7 13 -10.91 44.95
 -1 -7 -13 69.32 56.4
 -1 7 -13 42.3 40.06
 1 7 13 69.06 62.89
 1 7 13 28.18 50.96
 1 -7 13 -34.64 46.83
 -1 -7 -14 427.11 94.39
 1 7 14 300.07 71.46
 -1 -7 -14 143.87 68.91
 -1 7 -14 298.97 69.98
 1 7 14 427.3 94.71
 1 7 14 197.62 77.62
 -1 9 12 65.53 63.59
 -1 -9 12 137.09 70.07
 -1 -9 12 100.87 63.12
 1 -9 -12 86.03 61.85
 1 -9 -12 67.4 67.03
 -1 9 12 129.92 69.56
 1 9 -12 117.95 58.32
 -1 9 12 4.69 41.75
 1 9 -12 176.64 59.11
 1 9 -12 163.05 61.43
 -1 -9 12 38.02 57.01
 -1 9 11 -19.3 50.52
 -1 -9 11 -54.15 60.35
 1 -9 -11 -12.19 68.89
 1 -9 -11 12.14 41.04
 -1 9 11 48.22 50.66
 1 9 -11 66.33 173.1
 -1 -9 11 108.66 99.32
 -1 9 10 23.72 49.67
 1 -9 -10 -16.49 43.57
 -1 -9 10 38.14 53.63
 -1 -9 10 -102.71 112.39
 1 -9 -10 22.63 51.06
 -1 9 10 82.19 60.27
 1 9 -10 -121.95 66.17
 -1 -9 10 -260.27 88.19
 1 9 -10 84.91 44.58
 -1 9 9 87.54 59.04
 -1 -9 9 394.58 85.49
 1 -9 -9 23.58 74.62
 -1 -9 9 261.37 66.39
 1 9 -9 282.19 64.63
 1 9 -9 250.93 62.48
 -1 9 9 208.63 60
 1 9 -9 316.87 70.72
 -1 -9 9 378.48 79.65
 -1 -9 8 184.81 58.44
 -1 -9 8 75.21 50.07
 1 -9 -8 7.98 41.04
 1 -9 -8 2.02 48.61
 -1 9 8 70.2 45.02
 -1 -9 8 56.43 48.14
 1 9 -8 73.72 46.18
 1 9 -8 97.25 48.53
 1 9 -8 115.15 51.65
 -1 9 8 50.48 54.17
 -1 -9 7 -16.78 41.67
 -1 -9 7 18.66 41.74
 1 -9 -7 -32.17 46.64
 1 -9 -7 6.5 40.18
 -1 9 7 -13.52 34.54
 1 9 -7 -6.49 34.42
 1 9 -7 -35.29 40.1
 1 9 -7 78.27 46.89
 -1 9 7 -15.96 37.12
 -1 -9 7 11.73 40.5
 1 9 -6 493.24 79.73
 -1 -9 6 460.1 77.25
 -1 -9 6 502.99 78.6
 1 -9 -6 283.76 79.59
 1 -9 -6 461.22 79.49
 -1 9 6 468.99 77.77
 1 9 -6 382.78 59.92
 1 9 -6 498.92 78.99
 -1 9 6 375.7 70.4
 -1 -9 6 456.14 84.29
 -1 -9 5 99.92 50.16
 -1 -9 5 71.72 35.28
 1 -9 -5 53.09 41.78
 -1 -9 5 71.27 46.28
 1 -9 -5 2 52.13
 1 9 -5 51.78 32.37
 -1 9 5 28.41 41.34
 1 9 -5 44.61 37.63
 1 9 -5 52.06 37.55
 -1 9 5 46.04 38.04
 -1 -9 5 -7.51 39.11
 1 -9 -4 1112.47 119.04
 -1 -9 4 1268.53 120.55
 1 9 -4 1218.82 108.4
 -1 9 4 1275.41 118.31
 1 9 -4 1225.61 107.94
 1 9 -4 1219.54 118.05
 -1 9 4 1258.5 114.74
 -1 -9 4 1291.82 121.44
 -1 -9 4 1260.43 122.03
 -1 -9 3 204.66 59.31
 1 -9 -3 58.1 40.78
 -1 -9 3 84.37 41.03
 1 -9 -3 92.82 45.66
 1 9 -3 93.45 45.36
 -1 9 3 297.22 82.1
 1 9 -3 228.27 52.66
 1 9 -3 109.74 44.52
 -1 -9 3 160.41 49.61
 -1 9 3 119.76 63.28
 1 -9 -2 566.44 72.06
 -1 -9 2 612.17 82.8
 1 -9 -2 464.34 79.56
 -1 -9 2 511.55 81.63
 1 -9 -2 507.35 88.65
 1 9 -2 568.2 79.63
 -1 9 2 587.78 85.69
 -1 9 2 484.4 65.68
 1 9 -2 507.22 69.88
 -1 9 2 597.53 78.47
 1 9 -2 587.07 81.2
 -1 9 2 576.16 74.06
 1 -9 -2 589.58 78.62
 -1 -9 2 579.43 85.31
 -1 9 1 427.45 63.02
 1 -9 -1 273.82 61.13
 1 -9 -1 382.91 63.97
 -1 -9 1 347.17 64
 1 -9 -1 394.84 67.49
 -1 -9 1 262.67 64.07
 1 -9 -1 207.43 65.89
 1 9 -1 326.06 59.16
 1 9 -1 445.13 71.55
 -1 9 1 405.98 70.68
 -1 9 1 194.66 50.14
 1 9 -1 309.54 60.52
 -1 9 1 369.31 63.06
 -1 -9 1 371.09 67.88
 1 -9 0 227.69 58.77
 1 -9 0 242.27 54.48
 -1 -9 0 293.59 57.49
 -1 -9 0 188.63 63.2
 1 -9 0 120.08 50.04
 1 9 0 198.89 48.95
 -1 9 0 184.49 50.06
 -1 9 0 209.88 53.24
 1 9 0 164.87 47.85
 1 9 0 263.37 54.92
 -1 9 0 206.65 50.52
 -1 -9 0 279.35 63.49
 1 -9 1 16.79 31.91
 1 -9 1 26.61 31.5
 -1 -9 -1 74.23 40.8
 -1 -9 -1 89.95 43.61
 1 9 1 100.07 43.85
 -1 -9 -1 47.23 44.68
 1 -9 1 72.5 40.33
 1 9 1 99.47 38.91
 -1 9 -1 97.79 37.11
 -1 9 -1 47 33.43
 1 9 1 17.23 23.84
 1 9 1 82.66 36.44
 -1 9 -1 58.72 38.14
 -1 -9 -1 16.82 31.24
 1 -9 2 501.73 80.46
 1 -9 2 581.66 82.64
 -1 -9 -2 471.87 68.18
 -1 -9 -2 473.9 80.17
 -1 -9 -2 356.71 74.29
 1 -9 2 590.69 86.85
 1 9 2 621.61 82.39
 -1 9 -2 562.17 81.54
 -1 9 -2 560.23 76.06
 1 9 2 564.73 71.98
 1 9 2 712.17 84.17
 1 9 2 551.2 70.94
 -1 9 -2 493.31 72.14
 -1 -9 -2 608.22 78.09
 1 -9 3 37.55 40.8
 1 -9 3 33.16 36.57
 -1 -9 -3 15.28 31.34
 -1 -9 -3 63.61 43.91
 1 -9 3 -9.97 33.92
 1 9 3 54.74 43.32
 -1 9 -3 67.84 45.59
 -1 9 -3 -21.15 33.48
 -1 9 -3 8.68 33.55
 1 9 3 -18.63 33.05
 1 -9 4 1823.17 146.34
 -1 -9 -4 1583.11 137.7
 1 -9 4 1383.05 123.8
 1 9 4 1494.06 128.07
 -1 9 -4 1515.93 124.24
 -1 9 -4 1825.53 133
 1 9 4 1627.37 130.44
 -1 9 -4 1531.26 132.61
 1 -9 4 1528.22 135.54
 1 -9 5 -15.39 44.47
 1 -9 5 -28.01 37.98
 1 -9 5 4.83 38.56
 -1 -9 -5 -47.96 45.29
 -1 -9 -5 -0.4 47.93
 1 -9 5 -8.57 42.13
 1 9 5 -27.81 43.04
 -1 9 -5 58.66 39.6
 -1 9 -5 19.02 37.1
 -1 9 -5 -26.67 34.44
 1 9 5 -25.56 39.62
 1 -9 6 729.49 93.21
 1 -9 6 846.33 107.23
 -1 -9 -6 603.94 99.97
 -1 -9 -6 690.31 106.52
 1 9 6 583.56 97.96
 -1 9 -6 710.9 85.92
 -1 9 -6 782.04 93.99
 -1 9 -6 850.08 100.72
 1 9 6 599.02 94.1
 1 -9 6 836.74 108.94
 1 -9 7 -33.68 43
 1 -9 7 -70.48 48.1
 1 -9 7 54.84 41.25
 -1 -9 -7 -1.46 40.37
 -1 -9 -7 -3.93 42.93
 1 9 7 5.84 36.89
 -1 9 -7 -15.75 32.9
 -1 9 -7 -17.16 42.09
 1 9 7 52.53 50.11
 -1 9 -7 39.24 47.6
 1 -9 8 498.85 89.79
 1 -9 8 346.23 74.08
 1 -9 8 419.58 84.74
 -1 -9 -8 449.29 96.91
 1 9 8 449.64 82.48
 -1 9 -8 530.11 80.29
 -1 9 -8 455.81 70.16
 -1 9 -8 421.09 81.76
 1 9 8 232.77 78.8
 1 -9 9 41.81 43.91
 1 -9 9 16.23 41.99
 1 -9 9 31.71 45.3
 -1 -9 -9 7.32 56.59
 -1 -9 -9 -41.08 43.6
 -1 9 -9 10.89 34.23
 -1 9 -9 17.97 35.06
 -1 9 -9 73.89 44.96
 1 9 9 -16.14 42.84
 1 -9 10 48.96 59.83
 1 -9 10 42.09 52.08
 1 -9 10 6.69 50.45
 -1 -9 -10 -6.81 51.62
 -1 -9 -10 43.64 50.15
 -1 9 -10 62.32 44.38
 -1 9 -10 -61.77 49.72
 -1 9 -10 -65.12 42.94
 1 9 10 80.9 59.69
 1 -9 11 28.47 54.04
 -1 -9 -11 35.99 47
 1 -9 11 24.39 51.67
 -1 -9 -11 0.55 43.79
 -1 9 -11 13.51 42.54
 -1 9 -11 24.61 43.64
 1 9 11 -17.26 51.53
 -1 9 -12 198.81 67.79
 1 9 12 163.91 69.84
 -1 11 9 85.38 63.87
 1 11 -9 66.45 54.49
 1 11 -9 3.51 49.67
 -1 11 8 42.84 60.51
 1 -11 -8 21.03 65.39
 1 -11 -8 28.55 62.96
 1 11 -8 87.69 44.48
 -1 11 8 -63.57 56.79
 -1 -11 8 101.56 56.45
 1 11 -8 39.35 52.33
 -1 11 7 18.13 42.86
 -1 -11 7 82.55 64
 1 -11 -7 13.21 52.37
 1 -11 -7 47.11 62.74
 1 11 -7 90.6 41.84
 -1 11 7 8.72 42.11
 1 11 -7 64.8 51.43
 -1 -11 7 133.99 65.61
 -1 11 6 230.85 79.02
 -1 -11 6 460.64 94.63
 1 -11 -6 76.38 76.76
 1 -11 -6 444.54 93.74
 -1 11 6 376.77 77.04
 1 11 -6 385.9 85.37
 1 11 -6 417.93 80.96
 -1 -11 6 461.81 94.85
 -1 11 5 66.5 48.17
 -1 -11 5 135.46 61.14
 1 -11 -5 44.1 54.28
 -1 -11 5 20.92 46.47
 1 -11 -5 2.66 49.98
 1 11 -5 18.66 45.8
 -1 11 5 98.26 55.38
 -1 -11 5 -79.05 59.11
 1 11 -5 18.15 40.06
 1 11 -5 63.45 49.31
 -1 11 4 410.01 74.83
 -1 -11 4 407.02 77.21
 1 -11 -4 395.85 83.09
 -1 -11 4 449.51 86.77
 1 -11 -4 186.5 72
 1 11 -4 451.94 84.21
 -1 11 4 311.81 73.17
 1 11 -4 383.02 70.83
 1 11 -4 314.49 69.47
 -1 -11 4 409.94 93.32
 -1 11 3 71.06 43.3
 -1 -11 3 -4.33 47.6
 1 -11 -3 40.56 44.73
 -1 -11 3 48.63 45.84
 1 -11 -3 -0.53 52.64
 1 11 -3 -4.45 45.21
 -1 11 3 22.82 52.06
 1 11 -3 14 34.7
 1 11 -3 17.32 43.67
 -1 -11 3 -132.41 65.67
 -1 -11 2 142.51 57.48
 -1 -11 2 265.24 79.15
 1 -11 -2 257.89 88.22
 1 11 -2 109.35 52.57
 -1 11 2 257.53 68.36
 1 11 -2 176.71 52.56
 1 11 -2 210.01 62.75
 -1 -11 2 173.41 56.87
 1 -11 -1 94.09 56.3
 -1 -11 1 104.33 48.28
 -1 -11 1 30.99 56.39
 1 -11 -1 54.67 61.7
 1 11 -1 107.63 60.97
 -1 11 1 114.49 56.55
 1 11 -1 48.91 31.82
 1 11 -1 141.89 58.18
 -1 11 1 151.48 53.11
 -1 -11 1 44.53 45.72
 1 -11 -1 -7.68 43.87
 1 -11 0 -39.57 46.19
 1 -11 0 15.2 43.65
 -1 -11 0 3.66 44.73
 -1 -11 0 -18.24 49.07
 1 11 0 65.68 42.46
 1 -11 0 93 59.85
 1 11 0 -19.1 38.91
 -1 11 0 65.93 52.04
 -1 11 0 7.93 35.67
 1 11 0 41.64 48.89
 -1 11 0 50.36 41.04
 -1 -11 0 25.64 38.12
 1 -11 1 54.92 51.24
 -1 -11 -1 80.32 54.72
 1 -11 1 -20.6 44.2
 -1 -11 -1 -30.83 46.98
 -1 -11 -1 77.38 53.97
 1 -11 1 2.73 54.5
 1 11 1 106.59 56.04
 -1 11 -1 43.22 44.29
 -1 11 -1 33.77 33.27
 1 11 1 67.71 45.58
 -1 11 -1 30.56 45.78
 1 -11 2 337.25 71.61
 -1 -11 -2 238.43 87.71
 1 -11 2 118.19 58.22
 -1 11 -2 215.53 54.57
 1 11 2 255.37 72.57
 -1 11 -2 254.13 69.15
 1 -11 2 408.63 81.94
 -1 11 -2 251.55 68.73
 1 -11 3 15.79 44.68
 1 -11 3 -47.73 51.58
 -1 -11 -3 -17.4 39.71
 -1 -11 -3 7.01 54.4
 1 -11 3 -19.85 45.55
 1 11 3 25.81 53.94
 -1 11 -3 42.11 39.26
 -1 11 -3 -38.6 40.61
 -1 11 -3 -24.98 43.42
 1 11 3 0.45 41.5
 1 -11 4 254.22 66.87
 1 -11 4 363.9 78.75
 -1 -11 -4 289.66 57.41
 -1 -11 -4 265.21 86.27
 1 -11 4 242.85 82.04
 1 11 4 286.29 75.15
 -1 11 -4 391.39 75.52
 -1 11 -4 295.56 63.51
 -1 11 -4 449.43 82.76
 1 11 4 311.05 72.88
 1 -11 5 47.66 57
 1 -11 5 -24.56 51.55
 -1 -11 -5 11.13 44.08
 -1 -11 -5 -26.87 46.66
 1 -11 5 54.4 52.42
 1 11 5 -23.67 44.01
 -1 11 -5 52.34 42.53
 -1 11 -5 88.3 50.27
 1 11 5 60.82 53.19
 1 -11 6 268.49 73.56
 1 -11 6 406.23 87.41
 1 11 6 175.39 80.32
 -1 -11 -6 429.89 97.31
 -1 -11 -6 466.38 94.28
 1 11 6 428.86 87.62
 -1 11 -6 534.77 88.7
 -1 11 -6 495.16 91.17
 1 -11 7 149.87 72.97
 1 -11 7 125.73 64.58
 -1 -11 -7 4.98 51.6
 -1 -11 -7 105.59 60.53
 1 11 7 131.06 54.71
 -1 11 -7 89.72 41.97
 -1 11 -7 115.52 57.31
 1 11 7 187.5 75.67
 -1 -11 -8 38.88 55.42
 1 11 8 26.67 55.15
 -1 11 -8 137.49 52.74
 -1 11 -8 168.95 68.18
 1 11 8 64.35 61.06
 1 11 9 -9.45 51.17
 -1 11 -9 29.07 50.58
 1 13 -2 79.1 66.33
 1 13 -2 -36.84 53.64
 1 13 -1 98.4 49.99
 1 13 -1 228.39 67.29
 1 13 0 20.41 55.32
 -1 13 0 23.91 49.77
 2 0 -17 18.12 45.87
 -2 0 16 20.97 47.07
 2 0 -16 109.91 56.57
 -2 0 16 -11.38 49.69
 2 0 -15 32.25 50.29
 -2 0 15 20.37 40.54
 2 0 -15 28.46 41.3
 -2 0 15 6.02 40.74
 2 0 -14 185.84 52.86
 2 0 -14 283.84 65.68
 -2 0 14 67.41 67.2
 -2 0 14 60.55 56.84
 2 0 -14 161.26 59.04
 -2 0 14 52.24 57.83
 2 0 -13 32.45 34.92
 2 0 -13 34.66 38.48
 -2 0 13 -18.91 34.04
 -2 0 13 56.16 39.02
 2 0 -13 17.75 37.02
 -2 0 13 -10.96 34.11
 2 0 -12 910.23 92.02
 -2 0 12 799.04 83.51
 2 0 -12 752.37 80.99
 -2 0 12 788.15 91.78
 2 0 -12 769.31 77.07
 2 0 -12 753.13 86.78
 -2 0 12 858.59 89.16
 -2 0 12 764.09 82.99
 -2 0 11 -43.36 30.15
 -2 0 11 -0.32 21.59
 2 0 -11 26.14 29.59
 2 0 -11 37.01 32.48
 -2 0 11 -16.42 28.81
 2 0 -11 3.83 23.96
 2 0 -11 -14.02 28.05
 -2 0 11 9.78 32.36
 2 0 -10 2372.08 129.62
 2 0 -10 2534.61 129.56
 -2 0 10 2528.03 138
 2 0 -10 2522.45 122.75
 2 0 -10 2521.61 135.57
 -2 0 10 2648.03 137.2
 -2 0 10 2378.29 125.12
 -2 0 9 -12.94 25.51
 2 0 -9 -31.22 24.48
 -2 0 9 -14.45 18.69
 2 0 -9 5.91 17.88
 -2 0 9 -2.9 21.46
 2 0 -9 38.57 23.73
 2 0 -9 -22.2 20.43
 2 0 -8 671.81 61.49
 2 0 -8 676.99 50.85
 2 0 -8 647.5 59.61
 -2 0 8 678.44 63.92
 2 0 -8 522.54 51.65
 2 0 -8 618.14 60.36
 -2 0 8 720.3 63.22
 -2 0 8 684.87 61.57
 -2 0 7 -26.22 21.81
 2 0 -7 -7.63 12.91
 2 0 -7 -24.42 20.26
 -2 0 7 19.95 15.19
 2 0 -7 9.96 12.16
 -2 0 7 -12.37 19.39
 2 0 -7 7.86 17.34
 2 0 -7 28.62 15.91
 -2 0 6 65.18 19.77
 2 0 -6 55.53 16.36
 -2 0 6 57.91 18.25
 2 0 -6 68.77 21.37
 2 0 -6 56.69 17.63
 -2 0 6 71.37 21.4
 2 0 -6 37.98 16.8
 2 0 -6 61.43 17.81
 -2 0 5 6.56 11.28
 2 0 -5 9.95 9.48
 -2 0 5 3.73 8.7
 -2 0 5 15.95 13.52
 2 0 -5 -1.06 9.34
 2 0 -5 9.12 13.29
 2 0 -4 104.71 18.47
 -2 0 -5 -1.05 9.7
 2 0 5 -20.36 16.84
 -2 0 -5 0.35 10.13
 -2 0 -5 0.56 10.49
 2 0 5 12.75 14.95
 -2 0 -6 278.5 36.3
 2 0 6 316.07 42.43
 -2 0 -6 267.01 32.56
 -2 0 -6 279.77 35.9
 2 0 6 304.18 39.4
 -2 0 -6 285.38 35.81
 2 0 6 258.46 30.18
 2 0 6 250.95 36.61
 -2 0 -7 -1.38 14.77
 -2 0 -7 8.13 15.53
 2 0 7 -4.44 19.13
 -2 0 -7 -9.91 16.46
 -2 0 -7 -34.48 21.77
 2 0 7 21.89 17.03
 -2 0 -7 -5.76 11.73
 2 0 7 -4.48 12.95
 2 0 7 -2.51 15.82
 -2 0 -8 802.97 68.25
 2 0 8 754.52 73.39
 -2 0 -8 740.38 60.44
 2 0 8 757.01 69.8
 -2 0 -8 781.25 68.71
 2 0 8 758.33 66.92
 -2 0 -8 768.25 64.04
 2 0 8 730.51 56.15
 -2 0 -9 -26.78 28.92
 -2 0 -9 1.91 22.95
 2 0 9 -1.78 26.21
 -2 0 -9 4.1 18.51
 -2 0 -9 -31.84 24.81
 2 0 9 8.38 24.02
 2 0 9 -8.8 21.6
 -2 0 -10 1349.99 100.25
 2 0 10 1254.16 108.48
 -2 0 -10 1485.18 96.49
 2 0 10 1375.96 105.83
 -2 0 -10 1454.97 107.32
 2 0 10 1300.53 99.97
 -2 0 -10 1503.71 103.59
 -2 0 -11 -19.76 28.57
 -2 0 -11 -6.28 25.9
 2 0 11 37.27 34.89
 -2 0 -11 22.7 25.73
 -2 0 -11 29.6 34.65
 2 0 11 23.12 30.14
 2 0 11 24.49 28.12
 -2 0 -12 1545.67 120.27
 2 0 12 1507.96 134.51
 -2 0 -12 1663.34 112.2
 2 0 12 1284.67 116.9
 -2 0 -12 1348.62 118.45
 2 0 12 1524.25 122.21
 -2 0 -12 1527.66 116.83
 2 0 13 -21.8 42.71
 2 0 13 -26.33 43.58
 -2 0 -13 30.65 29.76
 -2 0 -13 37.06 42.75
 2 0 14 32.82 47.12
 2 0 14 49.33 61.09
 -2 0 -14 132.63 51.05
 -2 0 -14 166.12 61.05
 2 -2 -16 159.61 57.06
 2 -2 -16 67.24 52.41
 -2 2 16 101 64.01
 -2 -2 16 5.65 51.07
 2 2 -16 84.43 52.67
 2 -2 -16 39.97 45.67
 -2 2 16 38.53 68.06
 -2 -2 15 -25.36 42.67
 2 -2 -15 81.71 52.78
 -2 2 15 20.51 49.39
 -2 -2 15 -39.44 46.96
 -2 2 15 -8.5 37.03
 2 -2 -15 -11.98 35.88
 2 2 -15 -39.54 44.03
 2 -2 -15 7.44 39.12
 -2 2 15 26.79 53.47
 2 -2 -14 128.13 45.95
 -2 -2 14 304.01 69.41
 2 -2 -14 152.82 51.34
 -2 2 14 157.39 64.65
 -2 -2 14 266.22 68.37
 -2 2 14 76.63 65.95
 2 2 -14 265.22 57.37
 2 2 -14 223.93 58.1
 2 -2 -14 241.79 67.56
 -2 2 14 47.88 68.03
 -2 -2 13 -1.88 33.44
 -2 2 13 11.67 33.04
 2 -2 -13 17.3 35.9
 -2 2 13 32.16 35.95
 -2 -2 13 96.65 47.72
 2 -2 -13 0.71 32.73
 2 2 -13 6.51 28.4
 2 2 -13 72.33 40
 2 -2 -13 59.34 37.62
 -2 2 13 30 49.51
 2 -2 -12 704.43 84.96
 2 2 -12 764.56 77.83
 2 -2 -12 772.79 88.79
 -2 -2 12 625.19 83.45
 -2 2 12 722.58 88.86
 -2 -2 12 684.05 86.6
 -2 2 12 691.47 84.66
 2 2 -12 709.42 80.74
 2 2 -12 724.75 87.92
 2 -2 -12 715.38 85.17
 -2 2 12 729.62 89.76
 2 -2 -11 -29.62 30.08
 -2 -2 11 -47.88 34.44
 2 -2 -11 -59.97 31.72
 -2 2 11 10 29.22
 2 2 -11 -31.64 29.27
 2 -2 -11 -39.74 38.99
 -2 2 11 63.19 37.19
 -2 -2 11 49.02 31.74
 2 2 -11 -31.3 28.88
 2 2 -11 31.54 28.78
 2 -2 -11 50.38 34.16
 -2 -2 11 -48.78 32.9
 -2 2 11 26.37 34.7
 2 -2 -10 559.35 69.32
 2 -2 -10 552.91 60.73
 2 2 -10 573.44 60.39
 -2 2 10 576.65 69.28
 -2 -2 10 538.06 69.52
 2 2 -10 575.43 66.03
 2 -2 -10 543.38 66.32
 2 2 -10 551.76 65.5
 2 -2 -10 585.5 66.67
 -2 -2 10 572.39 61.79
 -2 2 10 578.8 71.68
 -2 2 10 567.78 67.06
 -2 2 10 575.18 63.97
 -2 -2 9 -18.13 21.14
 -2 2 9 55.45 37.48
 -2 2 9 25.34 20.4
 2 -2 -9 19.67 21.87
 2 -2 -9 -14.09 21.53
 -2 2 9 14.36 23.74
 2 2 -9 4.97 21.52
 2 2 -9 -24.93 22.81
 -2 2 9 52.28 28.17
 2 2 -9 4.55 21.94
 -2 -2 9 2.65 22.94
 2 -2 -9 31.82 28.25
 2 -2 -9 4.47 20.22
 2 -2 -8 625.49 63.42
 2 -2 -8 616.72 60.99
 2 2 -8 611.88 52.15
 2 -2 -8 596.96 63.24
 -2 2 8 593.54 59.73
 -2 -2 8 570.79 60.72
 2 2 -8 553.4 57.63
 2 2 -8 556.8 59.14
 2 -2 -8 586.3 58.61
 -2 -2 8 579.85 54.8
 -2 2 8 694.16 68.55
 -2 2 8 644.22 59.99
 -2 2 8 560.59 59.35
 2 2 -8 620.39 52.87
 -2 2 7 218.09 36.87
 -2 2 7 211.25 36.05
 -2 -2 7 233.53 32.29
 2 -2 -7 248.81 40.82
 -2 2 7 252.61 37.73
 2 2 -7 213.63 35.17
 -2 2 7 244.56 36.67
 -2 -2 7 222.29 35.47
 2 -2 -7 215.96 38.73
 2 2 -7 197.35 28.39
 2 -2 -7 197.71 35.16
 2 2 -7 251.15 34.01
 2 2 -7 265.4 39.63
 2 -2 -7 213.49 33.71
 -2 2 6 12.5 13.52
 -2 2 6 30.58 19.75
 -2 -2 6 27.74 12.97
 2 -2 -6 44.32 19.08
 -2 2 6 26.88 15.48
 2 2 -6 18.01 13.46
 -2 -2 6 14.03 15.77
 -2 2 6 55.7 21.32
 2 -2 -6 -7.75 19.69
 2 2 -6 24.99 13.65
 2 2 -6 14.37 13
 2 -2 -6 14.46 11.93
 2 2 -6 17.68 12.98
 2 -2 -6 19.05 17.74
 2 2 -6 27.35 12.64
 2 -2 -5 3990.96 126.13
 2 -2 -5 3923.53 126.3
 2 -2 -5 3790.11 125.41
 2 2 -5 4013.85 101.82
 -2 -2 5 3948.25 122.14
 -2 2 5 4056.42 118.63
 2 2 -5 3862.53 120.08
 2 2 -5 4022.79 120.15
 2 -2 -5 3889.62 114.59
 -2 2 5 4011.88 128.91
 -2 -2 5 3861.77 100.45
 2 2 -5 3903.02 110.87
 2 2 -5 3892.49 114.8
 -2 2 5 4001.65 124.25
 -2 2 5 3893.56 123.28
 2 -2 -4 1468.21 71.05
 2 -2 -4 1455.59 74.19
 2 -2 -4 1424.39 71.1
 2 2 -4 1460.52 67.69
 2 2 -4 1388.82 67.4
 -2 2 4 1430.44 70.76
 2 2 -4 1290.3 64.04
 -2 2 4 1380.33 69.15
 -2 2 4 1429.36 68.55
 -2 2 3 64.65 14.51
 -2 2 3 67.49 15.77
 2 2 -3 61.39 13.6
 2 2 -3 86.17 16.64
 -2 -2 -4 95.67 21.1
 -2 -2 -4 95.64 21.19
 2 -2 4 65.7 22.13
 -2 -2 -4 69.42 18.8
 -2 2 -4 91.12 21.12
 -2 2 -4 66.16 17.8
 2 2 4 73.92 19.77
 -2 2 -4 47.66 14.66
 2 2 4 86.43 19.46
 2 2 4 82.12 19.28
 -2 -2 -5 -8.52 14.12
 -2 2 -5 -14.52 12.22
 -2 -2 -5 -2.78 13.26
 2 -2 5 15.93 18.41
 -2 -2 -5 -4.49 17.65
 2 -2 5 -7.45 17.65
 -2 2 -5 14.72 15.61
 -2 2 -5 14.31 12.53
 -2 -2 -5 -4.96 12.21
 -2 2 -5 22.21 14.41
 2 2 5 12.39 19.96
 2 2 5 5.75 12.61
 2 -2 5 -8.19 13.21
 2 2 5 -11.25 15.45
 -2 -2 -6 1989.45 101.39
 2 -2 6 2337.24 113.41
 2 2 6 2471.7 87.81
 2 -2 6 2194.45 113.5
 -2 2 -6 2232.17 90.39
 -2 -2 -6 2254.2 80.19
 -2 2 -6 2290.13 103.27
 -2 -2 -6 2111.55 95.16
 -2 2 -6 2370.1 103.6
 2 2 6 2816.29 128.66
 -2 2 -6 2304.12 88.11
 2 -2 6 2221.06 92.4
 -2 -2 -6 1869.79 94.27
 2 2 6 2917.38 123.26
 -2 -2 -7 167.38 32.67
 2 -2 7 176.71 40.51
 -2 2 -7 143.66 28.98
 -2 -2 -7 133.26 31.81
 -2 -2 -7 185.33 36.92
 2 2 7 150.76 23.38
 2 2 7 132.24 32.68
 2 -2 7 148.11 37.46
 -2 -2 -7 140.43 24.22
 -2 2 -7 161 33.86
 -2 -2 -7 186.84 35.74
 -2 2 -7 169.6 34.7
 -2 2 -7 138.8 26.8
 2 2 7 115.41 33.42
 2 -2 7 157.98 29.78
 2 2 7 202.86 36.54
 2 2 7 158.51 31.77
 -2 -2 -8 3460.53 149.13
 2 -2 8 3398.77 156.36
 2 2 8 3176.62 149.96
 2 -2 8 3061.6 146.35
 -2 -2 -8 3362.92 111.85
 -2 2 -8 3353.18 139.73
 2 2 8 3505.3 154.88
 -2 -2 -8 3443.86 142.16
 -2 2 -8 3529.09 146.14
 2 -2 8 3310.81 129.59
 2 2 8 3157.13 141.68
 -2 2 -8 3396.74 127.16
 -2 -2 -8 3513.03 148.42
 -2 2 -8 3458.04 119.89
 2 2 8 3459.35 138.17
 2 -2 9 28.01 27.1
 -2 -2 -9 12.7 24.86
 -2 2 -9 -11.2 19.17
 -2 -2 -9 -2.35 31
 2 2 9 -2.39 25.7
 2 -2 9 -3.92 27.71
 -2 2 -9 -12.02 21.32
 -2 -2 -9 5.51 23.8
 -2 2 -9 24.46 23.19
 -2 2 -9 20.34 17.12
 2 2 9 13.73 31.38
 2 2 9 15.39 21.31
 2 2 9 3.49 22.89
 2 -2 9 31.96 21.39
 -2 -2 -10 1320.74 104.13
 2 -2 10 1252.66 104.49
 2 2 10 1207.31 107.14
 2 -2 10 1229.88 110.84
 -2 2 -10 1273.56 97.47
 2 2 10 1343.12 111.18
 -2 2 -10 1219.89 98.58
 -2 -2 -10 1273.99 100.38
 2 2 10 1297.81 103.57
 2 -2 10 1186.67 92.3
 -2 -2 -10 1214.4 100.61
 -2 2 -10 1320.5 91.02
 2 2 10 1331.04 96.93
 2 -2 11 34.64 30.2
 -2 -2 -11 81.17 44.62
 -2 -2 -11 7.78 32.18
 -2 2 -11 20.5 29.29
 2 2 11 -5.9 35.03
 2 -2 11 5.83 36.02
 -2 2 -11 19.5 25.92
 2 2 11 72.34 50.53
 -2 2 -11 48.59 30.65
 -2 -2 -11 12.28 29.9
 2 2 11 51.83 32.81
 2 2 11 81.04 40.16
 2 -2 11 4.79 25.12
 2 -2 12 651.58 78.02
 -2 -2 -12 595.49 80
 2 2 12 587.46 90.99
 2 -2 12 641.24 93.98
 -2 2 -12 609.43 79.66
 -2 2 -12 710.11 84.31
 -2 -2 -12 797.76 92.45
 2 2 12 763.5 90.1
 2 2 12 542.96 79.11
 -2 -2 -12 723.93 89.09
 2 2 13 12.32 35.84
 -2 -2 -13 108.86 47.06
 2 2 13 89 52.9
 2 -2 13 149.25 57.66
 -2 -2 -13 112.48 47.11
 -2 2 -13 168.38 49.19
 -2 2 -13 130.82 50.37
 -2 -2 -13 96.51 42.3
 2 2 13 20.79 46.75
 2 2 14 11.11 40.82
 2 -2 14 39.47 49.87
 -2 2 -14 9.47 35.38
 -2 -2 -14 108.94 54.25
 -2 2 -14 56.21 41.61
 -2 -2 -14 6.93 37.18
 -2 4 16 3.31 48.15
 2 -4 -16 22.58 43.04
 -2 -4 15 -74.47 53.01
 2 -4 -15 63.8 56.66
 -2 -4 15 94.06 51.28
 -2 4 15 72.34 55.78
 2 4 -15 28.89 47.78
 2 4 -15 25.42 37.36
 2 -4 -15 -12.57 55.08
 -2 4 15 -17.11 47.9
 -2 -4 14 408.57 80.15
 2 -4 -14 337.32 70.92
 2 -4 -14 368.17 80.98
 -2 4 14 161.12 69.8
 -2 -4 14 315.21 68
 -2 4 14 109.36 75.48
 2 4 -14 412.24 71.73
 2 4 -14 355.14 69.44
 -2 4 14 117.33 79.57
 -2 -4 13 48.61 47.07
 2 -4 -13 38.18 44.3
 2 -4 -13 117.93 56.93
 -2 4 13 -35.97 39.09
 -2 4 13 55.85 46.44
 -2 -4 13 -35.7 45.5
 2 4 -13 -8.65 33.8
 2 4 -13 3.54 31.02
 2 -4 -13 22.98 35
 2 -4 -13 -13.2 32.99
 -2 4 13 114.41 50.91
 2 -4 -12 774.49 94.33
 2 -4 -12 917.24 97.49
 2 -4 -12 778.94 93.56
 -2 -4 12 756.72 92.71
 -2 4 12 843.84 91.56
 -2 -4 12 932.62 104.08
 2 4 -12 897.73 95.89
 -2 4 12 816.89 101.03
 2 4 -12 763.84 91.67
 2 -4 -12 939.24 93.06
 -2 4 12 877.68 96.89
 -2 4 12 873.79 97.1
 -2 4 11 106.62 41.37
 -2 -4 11 37.88 32.05
 2 -4 -11 20.76 30.68
 2 -4 -11 17.45 32
 -2 4 11 66.46 35.52
 2 -4 -11 -14.97 34.76
 -2 4 11 46.53 33.52
 -2 -4 11 -18.3 30.11
 2 4 -11 76.61 34.98
 2 4 -11 10.08 27.53
 2 -4 -11 25.39 27.5
 -2 4 11 39.48 39.36
 2 -4 -10 1682.06 122.18
 -2 -4 10 1848.82 113.89
 2 -4 -10 1709.69 121.68
 -2 -4 10 1773.41 126.93
 2 -4 -10 1634.64 119.03
 -2 4 10 1830.52 117.4
 -2 -4 10 1655.3 118.91
 2 4 -10 1680 117.88
 2 4 -10 1812.16 121.01
 2 -4 -10 1837.16 116.29
 -2 4 10 1806.19 130.8
 2 4 -10 1860.22 110.67
 -2 4 10 1762.92 124.59
 2 4 -10 1707.45 111.2
 -2 4 10 1858.33 126.66
 2 -4 -9 899.92 86.78
 2 -4 -9 835.27 83.71
 2 -4 -9 751.91 79.21
 -2 4 9 900.12 78.05
 -2 -4 9 778.74 76.83
 2 4 -9 791.54 79.07
 2 4 -9 886.2 80.69
 2 -4 -9 898.11 76.94
 -2 4 9 884.36 88.46
 2 4 -9 847.22 73.1
 -2 4 9 882.01 84.19
 2 4 -9 903.35 79.64
 -2 4 9 883.1 85.2
 -2 -4 9 777.07 78.17
 -2 4 8 37.1 24.6
 -2 4 8 21.37 26.23
 2 -4 -8 24.82 24.96
 -2 4 8 34.04 24.86
 -2 4 8 65.12 26.87
 -2 -4 8 64.7 28.07
 2 4 -8 51.23 28.2
 2 -4 -8 41.32 26.69
 2 4 -8 6.28 20.03
 2 -4 -8 21.47 16.51
 2 4 -8 31.61 20.62
 2 4 -8 12.97 24.63
 2 -4 -8 39.53 20
 -2 -4 8 35.84 22.61
 -2 4 7 145.55 37.41
 2 -4 -7 158.73 39.05
 -2 4 7 146.24 32.92
 2 4 -7 114.25 31.47
 -2 4 7 166.4 34.43
 -2 -4 7 131.02 31.68
 2 -4 -7 120.58 34.56
 2 4 -7 173.05 33.73
 2 4 -7 114.71 29.61
 2 4 -7 199.09 37.99
 2 -4 -7 132.77 32.9
 -2 -4 7 142.26 33.91
 -2 4 7 154.06 35.91
 -2 4 6 372.16 49.44
 2 4 -6 348.51 45.05
 2 -4 -6 322.74 43.93
 2 -4 -6 386.32 53.6
 2 4 -6 341.08 36.97
 -2 4 6 379.08 47.27
 -2 4 6 393.61 42.1
 -2 -4 6 322.9 40.75
 2 4 -6 308.62 42.74
 2 -4 -6 389.13 48.41
 2 4 -6 363.92 42.11
 2 4 -6 374.53 44.48
 -2 4 6 397.25 48.33
 -2 -4 6 359.82 48.55
 -2 4 6 368.96 49.01
 -2 4 5 28.19 19.66
 2 -4 -5 3.7 19.07
 2 4 -5 34.51 16.81
 -2 4 5 36.14 19.99
 2 -4 -5 10.65 13.69
 -2 4 5 31.15 16.77
 2 4 -5 2.94 14.06
 -2 4 5 8.12 12.4
 -2 -4 5 25.08 14.46
 2 -4 -5 -6.11 18.13
 2 4 -5 9.68 15.58
 2 4 -5 7.08 17.96
 -2 -4 5 6.2 18.31
 -2 4 5 29.88 19.58
 2 -4 -4 5028.98 144.55
 2 -4 -4 5289.23 165.04
 2 -4 -4 5121.8 148.57
 2 4 -4 4922.73 141.01
 -2 4 4 5118.02 154.4
 -2 -4 4 5006.86 128.37
 -2 4 4 4486.25 110
 2 4 -4 5030.98 145.3
 -2 4 4 4931.26 145.11
 -2 4 4 4977.64 106.66
 2 4 -4 4749.68 154.92
 -2 4 4 5060.01 158.87
 -2 4 4 5316.73 145.61
 -2 -4 4 4955.63 157.98
 2 4 -4 5133.07 148.78
 2 -4 -3 3380.46 125.64
 2 -4 -3 2984.57 104.9
 -2 -4 3 3224.4 118.28
 2 4 -3 3307.52 116.12
 -2 4 3 3402.64 123.43
 -2 -4 3 3509.71 95.29
 2 4 -3 3375.11 110.11
 -2 4 3 3310.45 109.93
 -2 4 3 3099.62 90.1
 2 4 -3 3372.26 116.7
 2 4 -3 3272.54 123.42
 -2 4 3 3177.53 120.1
 -2 -4 3 3275.88 125.58
 -2 4 2 5474.87 149.51
 2 -4 -2 5375.88 151.22
 2 -4 -2 5712.95 131.07
 -2 -4 2 5473.97 155.24
 2 4 -2 5484.55 149.44
 -2 4 2 5408.45 153.64
 -2 4 2 5667.94 129.79
 -2 4 2 5650.12 126.63
 2 4 -2 5631.2 145.52
 2 4 -2 5534.57 118.75
 2 4 -2 5471.55 154.14
 -2 -4 2 5570.76 157.58
 -2 4 1 103.47 20.81
 -2 4 1 91.49 16.02
 -2 -4 1 94.59 24.32
 2 -4 -1 113.2 24.25
 2 4 -1 105.88 24.18
 -2 4 1 84.12 20.5
 2 -4 -1 104.18 17.31
 -2 4 1 122.45 23.11
 2 4 -1 124.55 22.11
 2 4 -1 114.49 24.2
 2 4 -1 91.25 18.79
 -2 4 1 102.76 24.03
 -2 -4 1 104.62 25.74
 2 -4 0 45.96 20.76
 -2 -4 0 7.59 13.74
 2 -4 0 15.53 10.28
 2 4 0 13.69 12.67
 -2 4 0 30.58 17.53
 -2 4 0 20.84 10.95
 -2 4 0 25.14 13.22
 2 4 0 10.12 9.72
 2 4 0 9.26 13.88
 2 4 0 -1.04 13.33
 -2 4 0 26.55 16.67
 -2 -4 0 7.49 11
 2 -4 1 101.52 23.8
 -2 -4 -1 81.7 22.53
 -2 -4 -1 102.94 23.48
 2 4 1 88.6 23.22
 -2 4 -1 108.04 24
 -2 4 -1 83.58 17.58
 -2 -4 -1 87.36 17.42
 2 4 1 89.75 16.03
 -2 4 -1 116.75 23.23
 2 4 1 90.83 20.25
 2 4 1 94.06 20.89
 -2 4 -1 69.7 21.12
 2 -4 2 1334.16 80.63
 -2 -4 -2 1416.79 79.3
 -2 -4 -2 1526.85 83.86
 2 4 2 1376.98 78.25
 -2 4 -2 1275.38 71.98
 -2 4 -2 1380.19 70.32
 -2 -4 -2 1388.26 67.4
 2 4 2 1293.13 63.21
 -2 4 -2 1381.47 74.31
 2 4 2 1479.88 77.49
 2 4 2 1439.4 68.77
 -2 4 -2 1422.6 79.63
 2 -4 3 459.41 26.58
 2 -4 3 533.87 58.37
 2 4 3 328.54 38.55
 -2 4 -3 699.63 60.63
 -2 4 -3 533.85 42.68
 -2 4 -3 556.39 49.8
 -2 4 -3 470.78 45.33
 2 4 3 401.69 40.18
 2 4 3 359.35 38.32
 2 -4 4 239.05 39.08
 2 -4 4 251.65 41.69
 -2 -4 -4 263.88 36.37
 -2 -4 -4 302.85 45.09
 -2 -4 -4 228.11 35.22
 -2 -4 -4 273.94 41.5
 2 4 4 189.49 30.65
 -2 4 -4 311.71 39.71
 -2 -4 -4 276.4 29.59
 -2 4 -4 226.89 30.33
 2 4 4 253.12 39.5
 -2 4 -4 268.79 38.38
 2 4 4 261.71 27.58
 2 4 4 237.41 36.76
 2 4 4 224.75 33.11
 -2 4 -4 251.46 39.85
 -2 -4 -5 378.73 51.34
 2 -4 5 298.16 45.18
 2 -4 5 355.47 50.17
 -2 -4 -5 321.89 43.14
 2 4 5 297.68 39.64
 -2 4 -5 334.61 43.78
 -2 -4 -5 342.79 36.89
 -2 4 -5 315.67 36.49
 2 4 5 345.95 44.21
 -2 -4 -5 365.47 44.75
 2 4 5 351.19 48.14
 -2 4 -5 327.28 41.67
 2 4 5 330.68 30.38
 2 4 5 318.05 43.37
 -2 4 -5 320.22 44.39
 2 -4 6 534.71 60.5
 -2 -4 -6 593.72 64.1
 -2 -4 -6 495.23 56.63
 2 -4 6 507.99 62.8
 2 4 6 491.32 51.15
 -2 4 -6 508.23 56.82
 2 4 6 565.24 61.74
 -2 -4 -6 484.19 46.69
 -2 4 -6 549.55 52.14
 2 4 6 495.83 54.88
 -2 -4 -6 546.11 57.24
 -2 4 -6 547.39 55.07
 2 4 6 477.72 54.66
 -2 4 -6 560.48 61.48
 2 -4 7 28.2 22.39
 -2 -4 -7 68.8 33.98
 2 -4 7 -3.85 24.19
 -2 -4 -7 16.47 20.11
 -2 -4 -7 20.81 23.93
 2 4 7 -5.56 20.23
 -2 4 -7 -3.41 18.69
 -2 -4 -7 14.09 15.42
 -2 4 -7 -3.48 18.96
 -2 4 -7 -3.24 20.26
 2 4 7 8.21 25.15
 2 4 7 -22.57 25.3
 2 4 7 30.35 24.72
 -2 4 -7 6.85 19.47
 -2 -4 -8 3541.04 164.68
 -2 -4 -8 3404.01 157.4
 2 -4 8 3697.84 174.53
 2 -4 8 3579.83 169.38
 -2 4 -8 3756.42 161.94
 2 4 8 3844.69 175.9
 -2 4 -8 3768.1 153.87
 -2 -4 -8 3812.12 148.28
 2 4 8 3698.94 159.91
 -2 4 -8 3530.95 144.86
 -2 -4 -8 3621.44 162.73
 2 4 8 3798.77 165.43
 -2 -4 -9 -61.49 41.46
 2 -4 9 -7 32.02
 -2 -4 -9 -24.93 30.67
 -2 -4 -9 -27.56 32.75
 2 -4 9 33.25 29.26
 -2 4 -9 -16.74 28.3
 -2 4 -9 -31.87 28.63
 -2 -4 -9 9.79 23.23
 -2 4 -9 26.52 26.12
 2 4 9 84.97 41.55
 2 4 9 -35.37 29.33
 2 4 9 -28.17 34.08
 -2 -4 -10 1881.77 132.49
 -2 -4 -10 2142.59 140.36
 2 -4 10 2024.64 144.79
 2 -4 10 1848.59 139.63
 -2 4 -10 1969.85 131.83
 2 4 10 2052.69 145.44
 -2 4 -10 1690.28 118.7
 -2 -4 -10 2007.74 123.74
 2 4 10 1880.37 129.55
 -2 4 -10 2032.05 116.43
 -2 -4 -10 1907.93 131.31
 2 4 10 1757.42 122.99
 2 4 11 41.33 30.22
 2 -4 11 58.37 40.6
 -2 -4 -11 6.04 35.31
 -2 -4 -11 53.55 36.5
 2 -4 11 62.57 46.61
 -2 4 -11 45.7 33.95
 -2 4 -11 52.35 41.86
 -2 -4 -11 34.13 28.08
 2 4 11 17.47 37.76
 2 4 11 17.51 32.11
 2 4 12 276.01 61.54
 2 -4 12 289.11 69.49
 -2 -4 -12 344.55 66.71
 -2 -4 -12 321.31 67.16
 -2 4 -12 365.27 70.85
 -2 4 -12 436.94 73.73
 -2 -4 -12 389.73 66.77
 2 4 12 313.23 74.41
 2 4 12 280.56 62.91
 2 4 13 2.39 46.07
 -2 -4 -13 109.57 57.13
 -2 4 -13 10.92 37.61
 -2 -4 -13 38.97 40.82
 -2 4 -13 155.97 53.05
 -2 -4 -13 72.29 40.86
 2 4 13 10.77 41.97
 -2 -4 -14 -21.53 42.08
 -2 -6 14 255.66 74.47
 2 -6 -14 310.89 71.69
 -2 6 14 378.12 80.4
 2 6 -14 273.3 66.26
 2 -6 -14 238.8 67.42
 -2 6 14 273 78.76
 -2 -6 13 76.57 56.23
 2 -6 -13 26.27 50.26
 2 -6 -13 -81.76 54.02
 -2 6 13 -19.69 37.22
 2 6 -13 15.07 34.32
 2 -6 -13 -2.55 40.31
 -2 6 13 52.22 55.07
 2 -6 -12 978.4 116.58
 2 -6 -12 691.99 111.59
 -2 -6 12 964.86 114.75
 2 6 -12 731.77 97.69
 -2 6 12 1038.24 119.3
 -2 6 12 885.63 108.07
 -2 6 12 864.97 105.46
 -2 6 11 22.33 42.04
 2 -6 -11 30.33 38.8
 -2 -6 11 -18.63 32.3
 -2 -6 11 40.98 42.68
 2 -6 -11 43.26 45.02
 2 -6 -11 -80.32 48.21
 -2 6 11 -63.35 42.14
 2 6 -11 63.48 41.91
 2 6 -11 5.67 28.07
 2 6 -11 20.3 37.66
 -2 6 11 60.79 49.92
 -2 6 10 441.78 74.69
 -2 -6 10 470.46 73.51
 -2 -6 10 363.78 69.98
 2 -6 -10 423.85 74.23
 2 -6 -10 314.7 69.23
 -2 6 10 381.72 59.79
 2 6 -10 348.13 63.82
 2 6 -10 405.86 62.56
 2 -6 -10 255.75 68.5
 2 6 -10 491.86 74.71
 -2 6 10 344.53 67.98
 -2 -6 10 364.15 66.72
 -2 6 9 289.08 58.46
 -2 -6 9 299.6 59.03
 2 -6 -9 59.51 57.65
 -2 6 9 312.85 57.43
 2 -6 -9 170.94 53.66
 2 6 -9 384.06 63.08
 2 -6 -9 306.95 56.87
 2 6 -9 368.32 61.8
 2 6 -9 327 57.48
 -2 6 9 347.66 61.72
 -2 -6 9 430.32 72.06
 -2 6 8 381.94 66.4
 -2 -6 8 338.88 61.42
 2 -6 -8 202.16 62.25
 2 -6 -8 312.76 53.94
 2 6 -8 298.34 51.11
 -2 6 8 378.84 59.75
 2 -6 -8 150.56 46.92
 2 6 -8 282.31 50.54
 2 -6 -8 241.52 53.17
 2 6 -8 349.52 60.44
 -2 6 8 347.33 58.88
 -2 -6 8 354.22 62.67
 2 -6 -7 17.52 41.94
 2 -6 -7 43.22 28.6
 -2 6 7 53.39 30.79
 -2 6 7 28.99 26.41
 2 -6 -7 52.64 30.9
 2 6 -7 90.35 32.59
 2 6 -7 1.17 24.05
 2 6 -7 72.76 34.3
 2 -6 -7 36.96 27.94
 -2 -6 7 75.15 37.69
 -2 6 7 67.83 30.28
 -2 6 7 75.04 40.35
 2 -6 -6 224.97 46.81
 2 6 -6 273.87 43.01
 -2 6 6 238.09 47.38
 -2 6 6 328.43 47.09
 2 -6 -6 253.34 49.92
 2 6 -6 283.77 48.69
 2 6 -6 266.29 46.05
 2 6 -6 271.86 52.1
 -2 -6 6 304.44 54.1
 -2 6 6 265.61 50.77
 -2 6 6 345.24 51.85
 -2 6 5 -9.55 24.98
 2 -6 -5 -3.17 19.03
 -2 -6 5 31.3 28.75
 2 -6 -5 -20.63 29.85
 2 6 -5 21.65 19.66
 -2 6 5 -9.26 27.16
 2 -6 -5 9.52 18.99
 -2 6 5 -6.46 20.47
 2 6 -5 32.68 20.31
 2 6 -5 19.16 22.59
 2 6 -5 2.22 28
 -2 -6 5 -16.08 29.96
 -2 6 5 21.06 28.42
 -2 6 4 5.91 20.14
 -2 -6 4 28.43 22.97
 2 -6 -4 -11.12 24.99
 2 6 -4 13.99 19.68
 -2 6 4 -0.86 21.11
 2 -6 -4 31.05 25.88
 2 6 -4 10 16.27
 -2 6 4 37.81 20.38
 2 6 -4 13.72 19.3
 2 6 -4 31.39 25.91
 -2 -6 4 2.8 23.9
 -2 6 4 52.77 24.74
 -2 6 3 104.07 30.31
 -2 6 3 109.87 31.25
 -2 -6 3 65.5 27.81
 2 -6 -3 113.78 32.77
 2 6 -3 77.26 26.63
 -2 6 3 106.58 30.61
 2 -6 -3 104.02 26.77
 2 6 -3 96.84 25.33
 -2 6 3 82.27 23.42
 2 6 -3 107.28 29.2
 2 6 -3 53.3 27.73
 -2 -6 3 54.94 27.33
 2 -6 -2 1243.16 85.82
 2 -6 -2 1341.5 92.7
 2 -6 -2 1364.91 72.36
 -2 -6 2 1378.06 94.86
 2 6 -2 1354.46 93.54
 -2 6 2 1313.2 95.56
 -2 6 2 1410.1 75.22
 -2 6 2 1485.74 81.38
 2 6 -2 1473.66 90.69
 2 6 -2 1454.14 77.41
 2 6 -2 1430.16 99.22
 -2 6 2 1375.63 90.46
 -2 6 2 1378.68 88.11
 -2 -6 2 1450.46 97.65
 -2 6 1 77.78 24.3
 2 -6 -1 44.92 21.54
 -2 -6 1 47.81 24.38
 2 -6 -1 96.47 30.64
 2 6 -1 39.88 24.84
 -2 6 1 43.68 23.1
 -2 6 1 44.9 18.22
 2 6 -1 64 23.46
 2 6 -1 67.15 27.48
 2 6 -1 67.68 22.26
 -2 6 1 75.02 29.27
 -2 -6 1 66.07 29.03
 2 -6 0 1726.44 103.89
 2 -6 0 1905.13 98.82
 -2 -6 0 1973.06 114.72
 2 6 0 1960.08 112.94
 -2 6 0 1835.18 108.29
 -2 6 0 1804.78 78.07
 -2 6 0 1746.23 94.14
 2 6 0 1922.83 96.91
 2 6 0 1952.1 98.61
 2 6 0 1818.98 104.78
 -2 6 0 1879.17 106
 -2 -6 0 1945.36 106.88
 2 -6 1 330.92 49.67
 2 -6 1 354.14 42.81
 -2 -6 -1 324.35 46.86
 -2 -6 -1 283.51 47.69
 2 6 1 311.9 47.94
 -2 6 -1 320.93 46.97
 -2 6 -1 373.87 41.06
 -2 -6 -1 351.44 34.26
 -2 6 -1 401.96 48.62
 2 6 1 348 41.96
 2 6 1 383.84 48.71
 2 6 1 321.49 44.23
 -2 6 -1 371.49 50.58
 -2 -6 -1 394.32 48.94
 2 -6 2 510.76 62.56
 -2 -6 -2 529.42 58.54
 2 -6 2 562.98 49.78
 -2 -6 -2 523.68 62.78
 2 6 2 500.24 59.88
 -2 6 -2 545.57 60.37
 -2 6 -2 526.04 49.89
 2 6 2 490.72 44.55
 -2 -6 -2 526.65 46.2
 -2 6 -2 564.73 58.22
 2 6 2 454.44 52.66
 2 6 2 495.19 51.36
 -2 6 -2 548.22 63.86
 2 -6 3 549.05 66.66
 -2 -6 -3 551.7 64.19
 2 -6 3 448.09 57.6
 -2 -6 -3 503.94 64.58
 2 6 3 511.12 61.89
 -2 6 -3 491.09 56.54
 -2 6 -3 559.45 54.28
 2 6 3 542.31 50.73
 -2 -6 -3 527.74 50.59
 -2 6 -3 580.8 59.92
 2 6 3 564.46 61.46
 2 6 3 530.23 53.44
 -2 6 -3 537.52 62.52
 2 -6 4 911.65 83.92
 -2 -6 -4 870.68 80.53
 2 -6 4 793.27 78.72
 -2 -6 -4 830.13 80.38
 2 6 4 814.55 76.36
 -2 6 -4 810.42 68.8
 2 6 4 889.04 67.99
 -2 -6 -4 810.27 66.05
 -2 6 -4 874.34 76.43
 2 6 4 753.55 73.36
 2 6 4 851.1 63.72
 -2 6 -4 863.3 82.91
 2 -6 5 11.46 25.69
 2 -6 5 8.61 23.68
 -2 -6 -5 3.7 27.56
 -2 -6 -5 -22.88 23.89
 -2 -6 -5 6.79 30.02
 2 6 5 -15.19 24.69
 -2 6 -5 21.03 27.16
 -2 6 -5 -10.53 23.7
 2 6 5 37.13 31.52
 -2 6 -5 62 34.01
 2 6 5 1.26 24.04
 2 -6 6 453.8 65.8
 2 -6 6 456.12 67.13
 -2 -6 -6 61.16 62.17
 -2 -6 -6 340.54 61.2
 -2 -6 -6 394.42 67.57
 2 6 6 642.38 76.86
 -2 6 -6 502.51 63.6
 2 6 6 655.64 72.63
 -2 6 -6 425.24 58.79
 2 6 6 627.75 78.79
 -2 6 -6 408.99 61.99
 2 -6 7 122.96 40.78
 2 -6 7 65.6 33.42
 -2 -6 -7 43.93 37.96
 -2 -6 -7 82.37 41.79
 -2 -6 -7 104.27 34.2
 2 6 7 114.84 40.78
 -2 6 -7 100.01 34.2
 2 6 7 79.72 39.11
 -2 6 -7 128.73 38.09
 2 6 7 101.6 35.49
 -2 6 -7 80.6 36.93
 2 6 7 115.3 34.95
 2 -6 8 577.45 78.31
 -2 -6 -8 515.81 81.45
 2 -6 8 623.22 85.37
 -2 -6 -8 425.08 73.67
 2 6 8 656.36 73.44
 -2 6 -8 673.54 79.97
 -2 6 -8 632.14 74.92
 2 6 8 629.36 79.57
 -2 -6 -8 629.98 73.23
 -2 6 -8 657.95 80.96
 2 6 8 575.63 77.85
 2 6 8 530.88 67.66
 2 6 9 -7.99 30.1
 -2 -6 -9 27.32 38.06
 2 -6 9 -37.09 42.91
 -2 -6 -9 -11.54 32.92
 -2 -6 -9 -5.11 30.86
 -2 6 -9 10.59 33.12
 2 6 9 -69.86 48
 -2 6 -9 48.13 38.61
 2 6 9 -0.14 37.81
 2 6 10 303.28 60.96
 -2 -6 -10 237.14 60.14
 2 -6 10 202.48 57.63
 -2 -6 -10 141.06 53.16
 -2 -6 -10 219.37 54.28
 -2 6 -10 240.93 57.35
 2 6 10 222.56 62.17
 -2 6 -10 315.48 58.6
 2 6 10 208.19 56.64
 2 -6 11 175.11 58.16
 2 6 11 351.78 68.29
 -2 -6 -11 270.98 66.26
 2 -6 11 259.06 66.09
 -2 -6 -11 132.4 61.69
 -2 -6 -11 196.03 61.59
 -2 6 -11 203.11 53.95
 2 6 11 292.13 72.02
 -2 6 -11 304.42 57.3
 2 6 11 238.28 59.46
 2 6 12 405.98 73.39
 2 -6 12 363.88 80.49
 -2 -6 -12 344.81 71.43
 -2 6 -12 456.62 78.11
 -2 -6 -12 415.37 81.51
 2 6 12 340.38 76.34
 2 6 12 419.87 78.41
 -2 -8 13 -19.36 51.77
 -2 8 12 193.02 81.12
 -2 -8 12 359.89 86.26
 2 8 -12 287.79 66.35
 -2 8 12 253.23 70.59
 -2 8 11 -32.84 51.6
 -2 -8 11 -27.36 43.92
 -2 -8 11 34.16 41.67
 2 -8 -11 2.9 50.9
 2 -8 -11 68.48 55.45
 2 8 -11 20.13 35.89
 2 8 -11 -3.66 35.64
 -2 8 11 -17.27 46.4
 2 8 -11 30.9 41.6
 -2 -8 10 823.3 102.87
 -2 -8 10 813.73 106.94
 2 -8 -10 787.5 108.48
 2 -8 -10 489.03 101.61
 2 8 -10 894.33 102.88
 -2 8 10 859.21 107.47
 2 8 -10 952.78 104.96
 2 8 -10 807.68 104.08
 -2 8 10 645.97 106.62
 -2 -8 10 808.46 106.01
 -2 8 9 6.64 36.63
 -2 -8 9 -68.3 43.01
 -2 -8 9 -3.77 36.16
 2 -8 -9 -2.59 44.9
 2 -8 -9 51.5 37.72
 2 8 -9 103.52 45.48
 2 8 -9 16.21 35.89
 2 8 -9 -78.13 56.93
 -2 8 9 26.38 37.33
 -2 -8 9 10 39.75
 -2 8 8 136.3 58.47
 -2 -8 8 279.05 61.7
 -2 -8 8 148.68 49.67
 2 -8 -8 10.55 60.03
 2 -8 -8 359.72 69.12
 2 -8 -8 128.66 53.18
 2 8 -8 231.95 55.39
 2 8 -8 213.05 52.2
 2 8 -8 264.71 62.54
 -2 8 8 250.2 60.9
 -2 -8 8 185.89 54.7
 -2 8 7 128.06 50.11
 -2 -8 7 360.35 71.52
 -2 -8 7 202.56 54.67
 2 -8 -7 220.45 67.43
 2 -8 -7 135.05 49.85
 -2 8 7 141.91 47.47
 2 8 -7 194.38 49.08
 2 8 -7 228.78 50.39
 2 8 -7 119.15 47.89
 -2 8 7 260.92 56.93
 -2 -8 7 188.57 59.58
 -2 8 6 113.1 46.71
 -2 -8 6 107.86 39.33
 2 -8 -6 11.61 51.33
 2 -8 -6 84.12 50.28
 -2 8 6 123.34 48.75
 2 8 -6 169.27 44.55
 2 8 -6 124.89 40.81
 2 8 -6 181.3 51.24
 -2 -8 6 78.09 42.42
 -2 8 5 484.3 73.6
 -2 -8 5 402.67 68.13
 -2 -8 5 494.81 72.13
 2 -8 -5 547.01 81.69
 2 8 -5 480.94 68.23
 -2 8 5 432.46 70.72
 2 8 -5 433.59 62.16
 2 8 -5 425.54 71.43
 -2 -8 5 479.12 74.98
 -2 8 4 38.55 31.83
 -2 -8 4 0.5 26
 -2 -8 4 61.25 38.26
 2 -8 -4 22.31 31.16
 2 -8 -4 8.78 36.95
 2 8 -4 -16.62 27.88
 -2 8 4 41.52 28.6
 2 8 -4 51.83 36.12
 2 8 -4 3.24 35.87
 -2 -8 4 60.57 39.94
 -2 8 3 83.78 36.31
 -2 -8 3 9.6 30.36
 2 -8 -3 11.96 30.68
 2 8 -3 17.71 35.21
 -2 8 3 23.17 31.27
 2 8 -3 58.52 29.22
 2 8 -3 92.86 42.46
 -2 -8 3 22.3 29.07
 2 -8 -2 1038.15 94.04
 2 -8 -2 1001.89 97.06
 -2 -8 2 1059.6 100.9
 2 8 -2 1096.36 101.03
 -2 8 2 1015.79 96.38
 2 8 -2 974.63 86.76
 2 8 -2 905.18 94.03
 -2 8 2 949.08 86.54
 -2 8 2 1060.14 92.06
 -2 -8 2 979.39 97.31
 2 -8 -1 36.27 29.14
 -2 -8 1 52.54 38.15
 2 -8 -1 14.5 30.05
 2 8 -1 39.99 33.99
 -2 8 1 -15.82 31.52
 -2 8 1 -34.55 25.11
 2 8 -1 28.35 26.9
 2 8 -1 17.91 28.23
 -2 8 1 21.92 27.94
 -2 -8 1 -20.03 34.24
 2 -8 0 1091.61 98.47
 2 -8 0 1226.88 94.66
 2 8 0 1089.49 99.68
 -2 8 0 1110.66 97.81
 -2 8 0 1134.83 93.27
 2 8 0 1189.29 94.44
 2 8 0 1242.4 94.29
 2 8 0 1230.04 99.71
 -2 8 0 1176.3 98.07
 -2 -8 0 1182.25 101.63
 2 -8 1 32.89 31.77
 -2 -8 -1 105.03 44.7
 -2 -8 -1 30.26 34.49
 2 8 1 46.32 33.09
 -2 8 -1 130.69 47.69
 -2 8 -1 82.07 31.29
 2 8 1 12.62 22.55
 2 8 1 82.74 34.4
 2 8 1 69.14 28.12
 -2 8 -1 90.41 41.78
 -2 -8 -1 47.66 30.31
 2 -8 2 2253.81 147.8
 -2 -8 -2 1917.77 128.98
 -2 -8 -2 1536.13 134.55
 2 8 2 2081.53 137.24
 -2 8 -2 2054.33 133.11
 -2 8 -2 2045.39 126.67
 2 8 2 2212.24 132.57
 2 8 2 2154.13 125.43
 -2 8 -2 1978.95 137.16
 2 -8 3 758.53 92.58
 -2 -8 -3 698.49 84.66
 -2 -8 -3 681.35 91.61
 2 8 3 733.22 84.38
 -2 8 -3 735.63 79.86
 -2 8 -3 764.71 81.42
 2 8 3 770.74 82.59
 2 8 3 816.74 76.6
 -2 8 -3 730.97 84.85
 2 -8 4 116.79 48.82
 -2 -8 -4 53.42 37.22
 -2 -8 -4 102.23 40
 2 -8 4 65.95 37.38
 2 8 4 105.51 40.78
 -2 8 -4 127.04 35.86
 -2 8 -4 95.7 39.04
 2 8 4 169.39 47.4
 -2 8 -4 139.65 49.12
 2 -8 5 82.97 47.27
 -2 -8 -5 4.87 41.28
 -2 -8 -5 9.2 39.96
 2 -8 5 54.69 39.55
 2 8 5 49.47 41.61
 -2 8 -5 46.79 31.7
 -2 8 -5 39.08 32.01
 2 8 5 90.63 43.58
 -2 8 -5 20.84 34.84
 2 -8 6 15.22 36.8
 2 -8 6 -21.79 33.56
 -2 -8 -6 1.77 38.17
 -2 -8 -6 -0.79 43.4
 2 8 6 33.14 38.35
 -2 -8 -6 42.67 29.99
 -2 8 -6 15.32 29.9
 -2 8 -6 35.34 38.01
 2 8 6 -1.03 32.42
 -2 8 -6 10.13 33.3
 2 -8 7 75.24 40.66
 2 -8 7 145.71 60.16
 -2 -8 -7 240.75 59.57
 2 8 7 163.52 51.74
 -2 8 -7 122.23 44.4
 -2 -8 -7 209.6 55.27
 -2 8 -7 159.39 43.43
 2 8 7 89.4 45.18
 -2 8 -7 148.95 48.1
 2 -8 8 538.99 86.65
 -2 -8 -8 258.97 99.76
 2 -8 8 502.67 87.93
 2 8 8 582.11 89.41
 -2 8 -8 616.25 81.39
 -2 -8 -8 528.78 77.4
 2 8 8 598.8 84.91
 -2 8 -8 493.76 75.89
 2 8 8 570.23 89.64
 -2 8 -8 512.2 80.23
 2 -8 9 -23.95 55.67
 2 8 9 41.72 32.54
 -2 -8 -9 -7.16 48.14
 2 -8 9 -15.05 46.92
 -2 8 -9 1.52 39.24
 -2 -8 -9 -26.87 40.11
 -2 8 -9 29.61 34.12
 2 8 9 -7.38 40.08
 2 -8 10 795.78 115.7
 -2 -8 -10 709.95 132.42
 -2 8 -10 1094.4 112.99
 2 8 10 992.44 123.47
 -2 10 9 97.1 56.22
 -2 -10 9 -20.68 49.34
 2 -10 -9 -38.91 68.96
 2 10 -9 17.4 41.06
 -2 -10 9 168.69 72.43
 -2 10 8 -32.79 51.36
 -2 -10 8 -39.02 46.96
 -2 -10 8 -68.95 40.68
 2 -10 -8 8.47 62.52
 2 10 -8 -6.17 40.48
 2 10 -8 -38 46.48
 -2 -10 8 6.95 45.91
 -2 10 7 35.74 40.42
 -2 -10 7 21.4 41.13
 2 -10 -7 -1.24 47.85
 2 -10 -7 -22.24 43.67
 2 10 -7 169.35 57.78
 2 10 -7 -23.93 43.55
 -2 -10 7 16.52 52.8
 -2 10 6 128.74 54.11
 -2 -10 6 126.05 52.64
 2 -10 -6 29.11 66.51
 2 -10 -6 167.75 61.47
 -2 10 6 158.28 65.23
 2 10 -6 110.56 45.16
 2 10 -6 183 65
 -2 -10 6 120.36 53.18
 -2 10 5 7.69 35.28
 -2 -10 5 81.56 40.87
 2 -10 -5 22.15 41.28
 2 -10 -5 28.64 61.03
 2 10 -5 188.65 58.74
 -2 10 5 85.14 45.63
 2 10 -5 173.3 53.73
 2 10 -5 78.31 50.36
 -2 -10 5 173.55 67.1
 -2 -10 4 82.28 54.93
 -2 -10 4 98.57 47.51
 2 -10 -4 135.45 52.85
 2 -10 -4 1.06 43.55
 2 10 -4 50 39.36
 -2 10 4 65.45 47.68
 2 10 -4 154.66 49.58
 2 10 -4 163.23 57.3
 -2 -10 4 31.97 42.37
 -2 -10 3 279.64 65.21
 -2 -10 3 239.01 71.53
 2 -10 -3 274.2 71.96
 2 -10 -3 269.1 78.06
 2 10 -3 372.14 74.7
 -2 10 3 293.22 68.12
 2 10 -3 284.38 56.61
 2 10 -3 361.95 79.02
 -2 -10 3 303.67 70.74
 2 -10 -2 247.96 62.34
 -2 -10 2 391.06 81.85
 2 -10 -2 461.41 80.67
 -2 -10 2 280.66 75.74
 2 -10 -2 309.08 83.81
 2 10 -2 533.03 84.81
 -2 10 2 354.02 74.89
 2 10 -2 367.8 66.05
 2 10 -2 313.22 66.4
 -2 -10 2 373.37 72.91
 2 -10 -1 173.67 57.55
 -2 -10 1 202.26 63.19
 -2 -10 1 95.04 56.6
 2 -10 -1 105.18 65.97
 2 10 -1 183.76 61.45
 -2 10 1 72.54 40.62
 -2 10 1 112.99 45.79
 2 10 -1 210 52.56
 2 10 -1 306.09 64.1
 -2 -10 1 225.33 61.48
 2 -10 0 497.37 84.86
 2 -10 0 583.32 88.02
 -2 -10 0 542.45 86.89
 -2 -10 0 371.42 81.32
 2 -10 0 367.83 80.76
 2 10 0 490.06 80.39
 -2 10 0 469.85 75.11
 -2 10 0 427.65 72.89
 2 10 0 507.78 77.37
 -2 10 0 398.58 71.71
 2 -10 1 6.7 39.97
 2 -10 1 -15.27 39.3
 -2 -10 -1 182.4 81.4
 -2 -10 -1 -2.54 46.41
 2 -10 1 -3.56 41.15
 2 10 1 -64.07 52.87
 -2 10 -1 -20.2 38.47
 -2 10 -1 14.8 34.89
 2 10 1 12.67 40.45
 -2 10 -1 26.53 35.66
 2 -10 2 116.78 54.6
 2 -10 2 158.55 55.99
 -2 -10 -2 80.4 57.06
 2 -10 2 76.13 53.41
 2 10 2 139.47 47.61
 -2 10 -2 121.09 49.39
 -2 10 -2 77.04 34.15
 2 10 2 136.47 45.62
 2 10 2 112.92 48.83
 -2 10 -2 124.72 46.94
 2 -10 3 83.53 50.25
 2 -10 3 56.13 39.64
 -2 -10 -3 67.29 48.37
 2 -10 3 106.98 59.07
 2 10 3 22.23 39.05
 -2 10 -3 95.59 42.69
 2 10 3 39.55 40.6
 -2 10 -3 27.63 35.48
 2 -10 4 96.4 52.12
 2 -10 4 148.19 59.21
 -2 -10 -4 90.26 53.49
 2 -10 4 154.03 61.52
 2 10 4 87.02 50.03
 -2 10 -4 -3.09 38.38
 2 10 4 88.62 42.83
 -2 10 -4 87.63 48.84
 2 -10 5 354.71 79.14
 2 -10 5 262.19 69.65
 -2 -10 -5 42.99 77.26
 -2 -10 -5 191.45 68.58
 2 -10 5 255.9 68.66
 2 10 5 276.69 70.77
 -2 10 -5 299.98 66.04
 2 10 5 284.75 68.47
 -2 10 -5 293.1 69.58
 2 -10 6 240.09 74.42
 2 -10 6 222.2 69.15
 -2 -10 -6 34.78 73.24
 2 10 6 195.32 65.61
 -2 10 -6 229.01 57.75
 2 10 6 78.7 58.21
 -2 10 -6 163.95 62.28
 2 -10 7 138.18 68.94
 -2 10 -7 32.22 40.73
 2 10 7 12.79 41.04
 3 -1 -13 32.19 39.09
 -3 1 13 -6.7 40.93
 -3 -1 13 -3.93 36.64
 3 1 -13 32.53 36.92
 -3 1 13 33.99 36.07
 3 1 -12 37.31 27.69
 3 -1 -12 6.23 30.09
 -3 1 12 -12.9 35.94
 -3 -1 12 39.55 37.06
 3 1 -12 79.6 36.82
 3 -1 -12 22.86 31.25
 -3 -1 12 108.78 43.63
 -3 1 12 50.78 40.66
 -3 -1 11 66.62 32.39
 -3 1 11 -22.11 33.21
 3 1 -11 38.7 29.31
 -3 1 11 9.62 29.82
 -3 -1 11 49.16 35.4
 3 -1 -11 11.22 31.14
 3 1 -11 24.36 25.16
 3 -1 -11 14.73 24.57
 -3 -1 10 92.94 29.56
 -3 1 10 62.52 36.5
 3 -1 -10 47.57 23.35
 3 -1 -10 94.8 34.26
 -3 1 10 68.12 28.79
 -3 -1 10 78.85 33.03
 3 1 -10 94.93 31.27
 3 -1 -10 114.85 40.16
 -3 1 10 84.65 34.86
 3 1 -10 96.54 32.92
 3 -1 -10 135.55 37.76
 -3 1 9 -10.42 21.18
 -3 -1 9 21.65 22.81
 3 -1 -9 9.63 22.16
 3 -1 -9 71.33 29.53
 -3 1 9 20.5 26.82
 -3 -1 9 15.72 20.87
 3 -1 -9 33.31 27.79
 3 1 -9 20.69 23.02
 -3 1 9 42.65 25.53
 3 1 -9 2.49 20.37
 3 -1 -9 1.64 18.87
 3 -1 -8 7039.35 185.16
 3 -1 -8 7208.86 208.14
 3 1 -8 6782.79 185.41
 -3 -1 8 7135.98 205.04
 -3 1 8 7010.87 201.86
 3 1 -8 7537.26 207.28
 -3 1 8 7388.06 208.71
 -3 -1 8 6920.79 188.95
 3 1 -8 7216.16 158.95
 -3 -3 12 40.6 36.85
 3 -3 -12 -58.8 41.08
 -3 3 12 47.79 35.57
 -3 -3 12 51.91 36.94
 -3 3 12 16.59 34.15
 3 -3 -12 21.11 33.05
 -3 3 12 31.35 33.48
 -3 3 11 1.59 33.5
 3 -3 -11 31.01 40.39
 3 -3 -11 76.09 37.94
 3 -3 -11 18.82 33
 -3 3 11 -9.36 28.99
 -3 -3 11 -117.37 55.36
 -3 3 11 8.88 28.3
 3 3 -11 -153.7 48.01
 3 -3 -10 948.91 89.23
 3 -3 -10 881.94 87.56
 3 -3 -10 960.7 91.12
 -3 3 10 964.89 87.65
 -3 -3 10 936.65 89.22
 3 3 -10 1051.82 89.41
 -3 3 10 904.57 90.69
 -3 3 10 1006.97 90.84
 -3 3 9 18.76 30.4
 3 -3 -9 -9.81 30.55
 -3 3 9 23.77 23.98
 -3 3 9 54.38 26.67
 -3 -3 9 3.56 23.83
 3 -3 -9 17.01 29.62
 3 3 -9 -6.64 23.08
 3 3 -9 45.45 25.03
 3 -3 -9 30.69 22.51
 3 -3 -8 854.87 77.12
 3 -3 -8 833.15 76.22
 3 -3 -8 796.65 77.27
 3 3 -8 743.83 58.13
 -3 3 8 766.59 65.54
 -3 -3 8 798.56 71.27
 3 3 -8 746.31 68.73
 -3 3 8 658.07 68.65
 3 3 -8 730.51 63.77
 -3 3 8 816.71 74.1
 -3 3 7 31.35 19.23
 3 -3 -7 48.01 26.03
 3 -3 -7 56.1 28.37
 -3 -3 7 39 21.79
 -3 3 7 72.6 26.42
 3 3 -7 75.01 26.2
 -3 3 7 49.98 22.92
 3 -3 -7 79.14 30.62
 3 3 -7 44.82 25.58
 -3 -5 11 298.12 62.79
 3 -5 -11 238.82 58.5
 3 5 -11 198.44 46.66
 -3 5 11 268.99 65.91
 3 -5 -10 114.13 49.11
 3 -5 -10 -32.51 36.9
 -3 -5 10 51.66 34.23
 3 5 -10 104.49 43.86
 -3 5 10 52.34 30.42
 3 -5 -10 5.38 30.46
 3 5 -10 79.9 33.29
 -3 5 10 91.45 45.3
 -3 5 9 107.98 42.1
 3 -5 -9 61.3 31.74
 -3 -5 9 86.26 34.18
 3 -5 -9 56.38 36.04
 3 5 -9 69.3 31.54
 3 -5 -9 91.7 36.53
 3 5 -9 72.56 34.34
 3 -5 -8 1789.86 128.1
 3 -5 -8 1823.57 121.93
 -3 -5 8 1921.5 112.31
 3 5 -8 1881.05 117.88
 -3 5 8 1782.46 119.09
 3 5 -8 1983.51 123.35
 -3 5 8 1932.65 126.4
 -3 5 7 78.98 30.3
 -3 5 7 89.79 29.99
 3 -5 -7 39.58 40.49
 -3 -5 7 104.53 32.37
 3 -5 -7 122.98 36.6
 3 5 -7 96.35 31.03
 3 5 -7 107.83 37.27
 3 -5 -6 2314.3 133.38
 3 5 -6 2324.02 106.83
 -3 -5 6 2274.76 107.87
 -3 5 6 2198.55 116.68
 3 5 -6 2034.57 114.01
 3 5 -6 2244.73 124.62
 -3 5 6 2249.27 124.57
 -3 5 5 90.05 30.88
 -3 5 5 96.56 27.97
 3 -5 -5 58.24 27.59
 3 5 -5 98.38 28.59
 3 -5 -5 90.97 28.8
 3 5 -5 70.7 24.04
 3 5 -5 90.29 32.21
 -3 -5 5 97.94 32.27
 3 5 -4 849.66 69.22
 -3 -7 9 -58.61 42.8
 3 7 -8 1176.64 109.04
 -3 7 8 976.18 104.86
 -3 7 7 63.24 35.15
 -3 7 7 13.29 33.51
 3 -7 -7 5.46 36.21
 3 -7 -7 83.6 40.3
 3 7 -7 71.83 36.54
 3 7 -7 10.32 33.71
 -3 -7 7 103.33 42.97
 3 -7 -6 1016.59 98.39
 3 7 -6 1190.85 95.62
 -3 7 6 1167.66 92.86
 3 7 -6 1139.13 96.69
 3 7 -6 1113.24 102.47
 -3 7 6 967.29 96.52
 -3 -7 6 1186.5 107.71
 -3 7 5 108.68 34.29
 3 -7 -5 25.08 48.48
 3 7 -5 141.61 43.51
 3 -7 -5 71.65 28.71
 3 7 -5 101.55 34.66
 3 7 -5 112.73 41.97
 -3 -7 5 97.66 38.14
 3 -7 -4 909.83 91.54
 3 7 -4 959.09 86.44
 -3 7 4 948.1 76.93
 3 7 -4 970.75 86.11
 3 7 -4 858.62 90.4
 -3 -7 4 881.17 88.47
 3 -7 -3 167.71 44.99
 3 7 -3 161.21 41.11
 -3 7 3 151.73 41.26
 -3 7 3 192.61 36.99
 3 7 -3 159.31 39.28
 3 7 -3 170.8 43.55
 -3 -7 3 262.44 48.66
 3 -7 -2 530.14 66.32
 3 7 -2 503.81 64.86
 -3 7 2 524.46 67.09
 -3 7 2 470.99 55.89
 3 7 -2 452.96 63.54
 3 -7 -1 11.73 26.78
 3 7 -1 6.39 25.65
 -3 7 1 20.43 24.11
 -3 7 1 56.06 24.7
 3 7 -1 9.84 23.54
 3 7 -1 20.27 21.9
 3 7 0 79.99 30.65
 3 7 0 147.24 37.61
 3 7 0 108.27 30.28
 -3 -7 -1 477.32 69.28
 3 7 1 453.28 62.21
 3 7 1 460.33 57.01
