# Supplementary material for: High-pressure preference for reduced water content in porous zinc aspartate hydrates
Source: Acta Crystallogr B Struct Sci Cryst Eng Mater. 2020 Aug 28;76(Pt 5):795–801. doi: 10.1107/S2052520620009348 (PMC7535066; doi:10.1107/S2052520620009348)
Supplement: Supplementary file 10 [file b-76-00795-zinc-aspartate_sesquihydrate_1_62GPasup10.hkl]

data_zinc-aspartate_sesquihydrate_1_62GPa 
loop_
  _refln_index_h
  _refln_index_k
  _refln_index_l
  _refln_F_squared_meas
  _refln_F_squared_sigma
  _refln_scale_group_code
 0 0 -3 25.4172 75.9323 3
 0 0 3 49.8446 181.934 5
 0 0 3 -220.174 303.389 4
 0 0 4 6.32678 236.51 4
 0 0 -4 -318.637 242.548 1
 0 0 -4 217.6 126.375 3
 0 0 4 552.418 354.05 12
 0 0 -4 810.767 396.754 8
 0 0 4 97.5963 181.204 2
 0 0 4 430.815 374.68 5
 0 0 -5 386.437 258.548 3
 0 0 5 -258.502 266.201 12
 0 0 -5 -41.2512 171.295 9
 0 0 5 -97.3283 282.093 4
 0 0 -5 -332.64 287.088 8
 0 0 5 172.294 254.003 5
 0 0 -5 -68.0226 190.293 6
 0 0 -5 330.09 276.863 1
 0 0 5 -14.5293 177.588 2
 0 0 -6 206592 4584.66 6
 0 0 6 204540 5580.08 2
 0 0 6 228248 7392.83 12
 0 0 6 198791 6861.83 5
 0 0 6 215703 4989.74 7
 0 0 -6 199636 5426.38 9
 0 0 6 219007 7442.32 4
 0 0 -6 215758 5551.49 3
 0 0 -6 219170 6237 1
 0 0 -6 189250 5920 8
 0 0 6 174705 5714.14 13
 0 0 -7 101.898 300.215 9
 0 0 7 156.747 259.713 2
 0 0 7 -194.323 261.328 14
 0 0 -7 -464.44 310.498 1
 0 0 7 -24.6822 549.635 5
 0 0 7 -469.692 612.458 4
 0 0 7 -360.792 295.041 7
 0 0 -7 165.726 407.866 8
 0 0 7 -235.518 386.206 12
 0 0 -7 -697.081 472.307 3
 0 0 -7 78.944 275.77 6
 0 0 8 173319 7787.17 12
 0 0 8 181078 6331.96 2
 0 0 -8 177080 6643 8
 0 0 -8 159019 4694 6
 0 0 -8 166989 5621.08 3
 0 0 -8 177703 6631.13 1
 0 0 8 174570 7654.87 5
 0 0 8 165442 7596.67 4
 0 0 -8 174769 5857.2 9
 0 0 8 174423 5400.8 7
 0 0 9 3.13491 333.24 2
 0 0 -9 -371.064 343.141 9
 0 0 -9 78.56 483.567 1
 0 0 9 -1390.71 1114.14 5
 0 0 -9 844.743 559.503 8
 0 0 9 -671.687 936.319 12
 0 0 -9 115.184 380.766 3
 0 0 9 1474.03 1020.29 4
 0 0 -10 14546.6 1892.92 9
 0 0 -10 14471.7 1883.51 3
 0 0 10 16855.6 2254.29 2
 0 0 10 12293 2423.52 12
 0 0 -10 15079.7 2267.7 8
 0 0 -10 15395.6 2259.31 1
 0 0 10 13412.6 2496.09 4
 0 0 10 13472.1 2429.68 5
 0 0 11 1833.53 1272.36 5
 0 0 11 -1012.52 1096.5 12
 0 0 11 -598.629 1082.19 4
 0 0 -11 -640.771 848.641 1
 0 0 11 536.159 559.339 2
 0 0 -11 -501.252 630.82 8
 0 0 -11 -52.4541 638.925 9
 0 0 -11 667.366 628.079 3
 0 0 -12 18549.9 2354.81 3
 0 0 -12 18019.8 2700.14 1
 0 0 12 16386.5 3028.78 5
 0 0 -12 17848.8 2307.24 9
 0 0 12 19496 3531.45 4
 0 0 12 10925.1 2601.26 12
 0 0 -12 21312.1 2987.25 8
 0 0 12 17472.5 2592.17 2
 0 0 -13 -307.824 554.091 3
 0 0 13 -1308.31 1048.49 2
 0 0 13 -98.8841 1446.96 5
 0 0 -13 -2101.35 1363.49 8
 0 0 -13 1453.04 1043.97 1
 0 0 13 -2360 1973.8 4
 0 0 14 2690.64 1815.67 2
 0 0 -14 7055.94 1839.11 1
 0 0 14 4026.84 2378.11 4
 0 0 -14 7494.03 1880.76 8
 0 0 -14 4649.88 1492.18 3
 0 0 14 7233.02 2726.61 5
 0 0 15 -1418.37 1532.24 4
 0 0 -15 -86.3136 663.704 3
 0 0 -15 -1228.45 1133.66 1
 0 0 -15 -1669.51 684.28 8
 0 0 15 507.975 1781.21 5
 0 0 15 221.877 659.08 2
 0 0 -16 -392.233 671.823 3
 0 0 -16 1288.11 1115.49 1
 0 0 -16 -1328.75 1135.08 8
 0 0 16 257.609 1078.23 2
 0 0 16 266.686 1208.09 5
 0 0 16 -629.485 1891.26 4
 0 0 -17 671.387 984.885 3
 0 0 -17 769.984 1339.88 8
 0 0 17 -270.544 1064.12 2
 0 -2 -1 17336.3 1178.18 6
 0 -2 -2 123627 3503.69 6
 0 -2 -2 125925 3123.31 3
 0 2 2 129886 4027.81 4
 0 2 2 118884 3383.1 7
 0 -2 -3 123531 3580.91 11
 0 2 -3 130776 4805.94 15
 0 -2 -3 131145 3946.03 6
 0 2 3 136246 3925.38 5
 0 2 3 129975 4616.81 4
 0 -2 -3 133833 3690.36 3
 0 2 3 130765 3626.82 2
 0 -2 -3 131009 3914.34 1
 0 -2 3 131712 4004 5
 0 2 -3 129359 3885.62 9
 0 2 3 130868 3875.46 7
 0 2 -3 127150 3646.92 16
 0 -2 -4 983.555 445.81 3
 0 2 -4 608.467 332.829 16
 0 2 4 167.356 198.622 7
 0 2 -4 881.663 482.878 15
 0 -2 -4 356.061 205.071 11
 0 -2 -4 872.354 445.405 6
 0 2 4 1060.46 517.38 4
 0 -2 4 979.217 602.004 12
 0 2 4 551.701 345.137 2
 0 -2 -4 943.979 318.533 8
 0 2 -4 846.576 314.768 9
 0 2 -4 547.289 275.882 8
 0 -2 -4 353.516 258.797 1
 0 2 4 782.872 484.1 5
 0 -2 4 1003.91 414.945 5
 0 2 -4 1047.68 307.808 3
 0 2 5 130420 5022.35 5
 0 2 -5 121282 3267.9 3
 0 2 -5 123988 4425.1 8
 0 -2 5 112854 4300.54 4
 0 2 5 119361 4165.42 12
 0 -2 5 124772 3528.63 2
 0 2 5 123556 4445.29 7
 0 -2 5 131634 5933.59 12
 0 -2 -5 125898 4363 3
 0 2 -5 125617 4038.65 16
 0 -2 5 116123 4857.38 5
 0 -2 -5 124775 4693.04 1
 0 2 5 116466 5289.66 4
 0 2 5 119860 4255.82 2
 0 2 -5 121897 5296.67 15
 0 2 5 124244 4197.24 10
 0 -2 -5 114670 3553.03 11
 0 -2 -5 121317 4296.53 6
 0 2 -5 118821 4498.5 9
 0 -2 -5 116981 4028.42 8
 0 -2 -6 1925.03 433.239 9
 0 -2 6 2050.52 530.248 2
 0 2 -6 1590.08 615.542 9
 0 2 -6 1996.33 528.725 1
 0 2 6 1833.9 612.094 12
 0 2 6 1273.04 440.423 10
 0 -2 -6 1997.41 499.015 11
 0 2 -6 1523.02 438.181 16
 0 -2 -6 1688.72 491.405 1
 0 -2 -6 1931.13 640.679 6
 0 -2 -6 2496 682.69 3
 0 2 -6 1397.32 410.834 3
 0 2 6 1419.67 823.614 4
 0 -2 -6 2067.81 605.699 8
 0 2 -6 2322.76 706.677 8
 0 2 6 2130.01 707.486 5
 0 2 -6 1974.82 722.744 15
 0 -2 6 1640.96 612.336 4
 0 2 6 1864.48 636.14 7
 0 -2 6 2384.32 1063.87 13
 0 -2 6 1419.8 807.843 12
 0 2 6 2532.92 671.62 2
 0 -2 6 2412.49 800.618 5
 0 2 7 2466.31 718.201 2
 0 -2 7 2555.21 604.16 2
 0 -2 7 3602.19 1133.15 13
 0 -2 7 3146.6 887.465 14
 0 2 7 2393.24 691.361 10
 0 -2 -7 2791.04 620.962 9
 0 2 7 2372.67 719.384 7
 0 2 -7 1796 807.892 15
 0 2 -7 3321.18 699.685 16
 0 2 -7 2674.37 874.631 9
 0 2 7 2535.37 863.19 4
 0 -2 -7 2632.42 736.256 8
 0 2 -7 2855.16 755.485 1
 0 -2 -7 2729.9 816.141 6
 0 -2 7 2408.47 1016.18 5
 0 -2 -7 3270.35 948.775 1
 0 -2 7 1804.35 753.274 4
 0 2 -7 3218.73 861.39 8
 0 -2 7 3539.1 1302.56 12
 0 2 7 2549.44 884.23 5
 0 -2 -7 2377.33 782.282 3
 0 2 -7 2503.43 578.476 3
 0 2 7 1856.98 643.286 12
 0 -2 -7 1764.87 452.413 11
 0 2 8 20601.1 2264.48 2
 0 -2 -8 18377.7 2064.81 3
 0 2 -8 19088.6 2209.55 9
 0 -2 8 19429.6 2810.3 12
 0 -2 -8 17468.4 2195.81 1
 0 2 -8 20258.9 2275.9 8
 0 -2 8 18925.8 2075.72 14
 0 -2 -8 17089.2 1552.35 9
 0 2 8 18850.1 2711.47 4
 0 2 8 19832.3 2628.54 5
 0 -2 8 18548.1 1864.45 2
 0 2 -8 17618.8 2400.01 15
 0 -2 8 18089.3 2483.1 5
 0 2 -8 17765.2 1706.37 3
 0 -2 -8 17227.3 2113.11 8
 0 2 8 20578.9 2167.59 7
 0 -2 -8 20564.7 2022 6
 0 2 -8 17447.9 1676.3 16
 0 2 8 17648.2 2268.34 12
 0 -2 8 21093.7 2843.31 13
 0 2 -8 22081.2 2186.04 1
 0 -2 8 15395.3 2151.93 4
 0 2 -9 1745.72 808.781 9
 0 -2 -9 1843.68 596.955 6
 0 -2 -9 1950.01 825.403 1
 0 2 9 3424.28 1442.6 4
 0 2 -9 1431.84 541.911 3
 0 -2 9 1586.21 692.739 2
 0 2 9 2219.7 846.726 2
 0 2 -9 2881.52 744.159 16
 0 -2 9 1432.22 1156.59 12
 0 -2 -9 1974.72 782.138 3
 0 -2 -9 2216.7 797.007 8
 0 2 9 2349.15 821.342 7
 0 2 -9 2391.07 805.199 8
 0 2 -9 2849.49 878.819 1
 0 -2 9 1605.91 881.244 4
 0 -2 9 2254.19 1352.47 13
 0 2 9 3826.3 1334.52 5
 0 -2 9 665.588 789.447 5
 0 2 -10 49224.1 3733.33 1
 0 2 10 42293.1 4370.53 5
 0 2 -10 47019.5 4020.8 8
 0 2 10 39397.2 3575.35 2
 0 -2 -10 43138.8 3933.37 1
 0 -2 -10 46306.6 3755.47 8
 0 2 -10 40532.6 2917.3 3
 0 2 -10 42255.4 3629.99 9
 0 -2 -10 36661.4 2974.51 6
 0 2 10 42420 3515.28 7
 0 -2 10 44388.8 3442.78 2
 0 -2 -10 39158.2 3340.33 3
 0 2 10 38317.1 4357.7 4
 0 -2 10 39771.6 4289.92 5
 0 -2 10 35514.4 4330.79 12
 0 -2 10 35997.1 4009.99 4
 0 2 -11 432.188 766.941 8
 0 -2 11 1507.02 713.796 2
 0 -2 -11 1737.89 1046.47 3
 0 2 -11 1298.98 401.085 3
 0 2 11 3558.09 1479.14 5
 0 2 11 2472.4 1173.82 2
 0 2 11 2619.62 1004.39 7
 0 -2 -11 1588.17 845.584 8
 0 -2 11 1542.35 1360.53 12
 0 -2 11 1015.94 1068.7 5
 0 2 -11 2096.62 975.696 9
 0 2 -11 2182.81 1023.81 1
 0 -2 -11 2121.71 1110.71 1
 0 2 11 928.079 1472.23 4
 0 -2 -11 1996.64 896.325 6
 0 -2 11 711.671 798.391 4
 0 2 12 4321.72 1335.59 2
 0 2 12 2026.53 1842.15 4
 0 -2 -12 4496.06 1457.06 8
 0 -2 12 6025.87 2033.28 12
 0 -2 -12 2892.61 1095.41 3
 0 2 -12 4136.87 1348.78 8
 0 2 -12 4345.36 1316.14 9
 0 2 12 5598.27 2051.31 5
 0 -2 12 4810.84 1837.83 5
 0 -2 12 4438.68 1202.4 2
 0 2 -12 4586.68 1186.62 3
 0 -2 -12 5054.09 1668.48 1
 0 -2 -13 811.592 947.8 8
 0 2 13 1114.57 1354.71 5
 0 -2 -13 1147.13 1016.43 3
 0 -2 -13 1793.95 1118.43 1
 0 2 -13 750.777 644.588 9
 0 -2 13 -448.8 897.409 5
 0 -2 13 944.778 1076.1 12
 0 2 13 -1363.79 2010.51 4
 0 2 13 251.897 570.741 2
 0 2 -13 761.71 1003.29 8
 0 2 14 1359.66 671.644 2
 0 -2 -14 3534.6 1546.21 8
 0 2 -14 1928.24 944.89 9
 0 -2 -14 2414.1 1066.18 3
 0 -2 14 2755.6 1983.49 12
 0 -2 -14 876.89 823.235 1
 0 2 14 704.144 1950.53 4
 0 2 14 4275.42 2399.08 5
 0 2 -14 2794.32 1557.77 8
 0 -2 14 611.127 1104.79 5
 0 2 15 588.47 1414.25 5
 0 2 -15 687.698 937.489 8
 0 2 -15 -590.685 835.212 9
 0 -2 -15 76.3638 1115.94 1
 0 -2 -15 -1350.38 720.922 3
 0 -2 15 -770.882 1010.51 12
 0 2 15 264.72 974.016 2
 0 -2 -15 404.594 934.111 8
 0 -2 15 -794.14 1070.51 5
 0 2 15 -629.499 1853.34 4
 0 2 -16 2553.05 1708.49 8
 0 -2 -16 -513.879 740.686 8
 0 2 -16 644.068 931.528 9
 0 2 16 -3846.72 2269.67 5
 0 2 16 -1078.32 1002.85 2
 0 -2 16 1805.92 1663.18 12
 0 2 16 1185.14 2331.28 4
 0 -2 -16 2790.84 1682.94 1
 0 -2 16 170.714 1838.71 5
 0 -2 -16 281.489 937.149 3
 0 -2 -17 2773.26 1465.35 1
 0 2 17 50.588 1468.6 4
 0 2 -17 290.674 1061.1 8
 0 -2 -17 -1016.55 1493.03 8
 0 2 17 2344.01 1355.38 2
 0 -2 -18 1144.58 1199.81 1
 0 4 0 38745.6 2179.38 7
 0 4 0 45915.4 3313.75 15
 0 4 0 44986.3 3098.15 10
 0 -4 0 46703.3 2515.31 6
 0 4 0 38460.1 2296.88 16
 0 -4 0 46713.3 2629.55 12
 0 -4 1 1296.74 585.225 12
 0 -4 -1 990.022 534.771 11
 0 4 1 1096.54 318.046 15
 0 4 -1 1105.32 338.547 7
 0 -4 -1 932.97 325.343 3
 0 4 -1 1441.35 695.648 10
 0 4 -1 1297.8 400.372 9
 0 4 -1 1078.18 352.361 16
 0 -4 -1 904.927 382.782 6
 0 4 1 918.843 517.493 4
 0 4 1 703.203 381.576 10
 0 4 1 1245.94 468.878 16
 0 4 1 730.996 387.606 7
 0 4 -1 1467.74 620.264 15
 0 -4 1 823.747 273.275 6
 0 -4 -2 1680.2 541.665 14
 0 4 -2 1800.38 804.607 15
 0 4 -2 1669.67 515.377 9
 0 -4 -2 1783.56 642.115 6
 0 4 2 1950.19 680.028 4
 0 4 2 1862.09 706.574 10
 0 -4 2 1225.96 407.746 6
 0 -4 2 1530.12 660.538 12
 0 4 2 1827.56 451.768 16
 0 -4 -2 603.306 412.293 11
 0 -4 2 1224.8 558.112 11
 0 4 -2 1374.32 511.541 16
 0 -4 -2 1254.42 400.479 1
 0 4 2 1113.23 635.103 15
 0 4 2 1387.65 376.108 7
 0 4 2 1339.68 433.157 2
 0 -4 -2 1791.72 461.253 3
 0 4 -2 1569.21 629.84 10
 0 4 3 597.169 468.099 10
 0 4 -3 1348.06 591.937 10
 0 4 3 842.904 292.333 16
 0 4 -3 427.282 332.959 9
 0 4 -3 256.471 279.462 16
 0 -4 -3 886.336 614.286 13
 0 -4 3 1157.09 576.531 11
 0 4 3 782.668 473.298 7
 0 -4 -3 1188.96 502.939 14
 0 4 3 490.499 245.322 2
 0 4 3 769.209 364.802 4
 0 4 -3 105.512 361.332 15
 0 -4 -3 685.952 362.381 6
 0 -4 -3 735.985 530.371 11
 0 4 3 626.876 324.676 5
 0 -4 -3 1313.04 532.947 1
 0 -4 -3 383.125 275.227 3
 0 -4 3 70.6893 268.417 5
 0 -4 3 726.241 547.384 12
 0 4 3 1015.37 561.593 15
 0 -4 -4 9207.52 925.631 8
 0 4 4 9811.76 1609.91 10
 0 4 4 9522.11 1251.73 2
 0 -4 4 9152.95 1732.91 12
 0 4 4 8334.5 1385.94 15
 0 4 -4 10167.6 1386.64 16
 0 4 -4 8113 1722.01 15
 0 -4 -4 10133 1339.91 3
 0 -4 -4 9566.58 1014.96 14
 0 -4 -4 9170.95 1313.08 1
 0 4 -4 10303.5 1406.73 9
 0 4 4 12258 2037.06 4
 0 -4 4 11248 1510.7 5
 0 -4 -4 9835.78 1479.36 6
 0 -4 4 10368.2 1442.36 11
 0 4 -4 8751.99 1321.94 10
 0 4 -4 10745.2 1197.91 8
 0 4 4 9472.64 1396.94 7
 0 4 4 10591 1415.58 5
 0 -4 -4 10022.3 1561.14 13
 0 -4 -4 9665.72 1473.4 11
 0 -4 -5 526.219 295.335 1
 0 -4 -5 -14.3978 409.458 6
 0 4 -5 17.4968 394.128 15
 0 -4 5 436.056 363.776 11
 0 4 -5 248.254 342.352 10
 0 -4 5 724.058 515.919 13
 0 4 5 -373.527 485.172 10
 0 -4 5 857.395 899.593 12
 0 4 -5 -650.785 512.325 16
 0 4 -5 165.626 294.069 8
 0 4 5 245.179 478.66 5
 0 4 5 -46.8109 610.662 4
 0 -4 -5 -280.569 318.276 3
 0 4 5 11.2138 271.093 2
 0 -4 5 688.846 736.178 5
 0 -4 -5 -515.558 357.671 8
 0 4 -5 -479.491 520.809 9
 0 -4 -5 -230.157 506.678 11
 0 4 5 -172.944 461.226 7
 0 -4 -5 -134.04 356.767 13
 0 -4 6 4882.04 952.766 11
 0 -4 6 4051.87 1070.23 5
 0 4 6 5055.5 1190.17 5
 0 -4 6 6661.66 1812.13 13
 0 -4 -6 4389.72 1018.68 11
 0 4 -6 4541.42 974.05 16
 0 4 -6 4468.3 930.984 8
 0 -4 -6 5158.52 1100.15 3
 0 -4 -6 5660.56 1220.58 6
 0 4 6 5910.9 1577.26 4
 0 4 -6 5262.59 1535.47 15
 0 -4 6 5307.26 1429.95 12
 0 4 -6 5082.07 1218.18 9
 0 4 6 4648.05 1092.24 7
 0 -4 -6 4929 846.065 8
 0 4 6 5053.37 1079.78 2
 0 4 6 6099.84 1352.74 10
 0 4 -6 4153.15 968.405 10
 0 -4 -6 4627.4 1052.87 1
 0 -4 -7 -184.141 532.092 11
 0 4 7 843.092 790.564 5
 0 4 -7 -976.757 773.889 9
 0 -4 7 229.514 538.247 5
 0 -4 -7 -91.7615 479.128 3
 0 -4 -7 -115.64 407.841 6
 0 4 -7 468.232 832.253 15
 0 4 7 1221.74 1161.88 4
 0 4 7 -228.278 469.509 10
 0 -4 -7 -830.228 680.379 1
 0 -4 7 1229.76 817.593 13
 0 -4 7 301.117 649.345 14
 0 4 -7 180.921 390.644 8
 0 -4 -7 328.416 349.228 8
 0 4 7 -668.098 660.207 7
 0 4 -7 467.564 400.563 16
 0 4 7 354.257 502.637 2
 0 -4 7 -771.662 1028.13 12
 0 -4 8 8109.3 2002.2 12
 0 -4 -8 6998.84 1472.91 1
 0 4 8 8661.44 1692.84 7
 0 4 8 8542.14 1796.27 5
 0 4 -8 7155.24 1847.17 15
 0 4 -8 6927.54 1296.38 16
 0 -4 8 6891.72 1632.22 14
 0 4 -8 7408.56 1588.46 9
 0 -4 -8 7608.11 1510.12 6
 0 4 -8 10244.5 1679.31 8
 0 -4 8 8092.88 2393.18 13
 0 4 8 7665.52 1434.15 2
 0 4 8 8984.22 2185.06 4
 0 -4 -8 7958.34 1340.15 8
 0 -4 8 6537.14 1517.49 5
 0 -4 -8 7631.15 1483.78 3
 0 4 9 2185.93 959.556 7
 0 -4 -9 3110.48 1110.91 1
 0 4 9 2793.43 1605.83 4
 0 4 -9 3430.47 1053.93 8
 0 -4 9 1554.54 933.824 14
 0 -4 -9 3099.6 1051.24 3
 0 -4 9 1780.39 1014.33 5
 0 4 9 1716.23 907.775 5
 0 4 -9 2683.33 907.727 16
 0 -4 9 1758.59 976.747 13
 0 -4 -9 2990.1 973.519 8
 0 -4 9 416.291 875.931 12
 0 4 9 2941.1 938.179 2
 0 4 -9 3224.27 1047.97 9
 0 4 -9 2369.12 1220.19 15
 0 -4 -9 3588.6 1189.63 6
 0 4 -10 7694.31 2080.68 15
 0 4 -10 7295.42 1416.88 16
 0 4 10 9881.04 2367.89 5
 0 -4 10 9264.09 2734.9 13
 0 -4 -10 6810.85 1672.12 1
 0 -4 10 4242.91 1478.65 5
 0 -4 -10 6322.71 1357.08 8
 0 -4 -10 10527.4 1846.24 3
 0 -4 -10 6898.33 1528.83 6
 0 -4 10 5697.09 1843.16 12
 0 4 10 6701.86 1542.13 2
 0 4 -10 6352.18 1557.05 8
 0 4 10 6582.48 1648.78 7
 0 4 10 5412.93 1958.98 4
 0 4 -10 6582.23 1562.13 9
 0 -4 10 8104.2 1877.88 14
 0 4 11 860.659 531.238 2
 0 -4 -11 1602.05 1071.29 3
 0 -4 -11 1727.22 804.251 8
 0 4 -11 2140.04 1192.68 9
 0 -4 11 1959.62 1402.43 5
 0 4 11 1891.71 1234.9 7
 0 -4 -11 -254.737 719.539 6
 0 4 11 2253.99 1880.5 4
 0 4 -11 665.188 676.026 8
 0 -4 11 1820.33 1106.86 12
 0 4 11 2433.74 1363.4 5
 0 -4 -11 1398.48 1010.76 1
 0 -4 12 1113.52 1125.53 5
 0 4 12 2156.8 1044.69 2
 0 -4 -12 2756.67 1184.15 6
 0 4 12 3932.05 1489.71 7
 0 -4 -12 3802.57 1214.19 8
 0 4 12 6000.75 2783 4
 0 -4 -12 2159.72 1044.9 3
 0 4 -12 2774.73 1093.64 9
 0 4 -12 2747.94 1218.49 8
 0 -4 -12 3106.59 1312.45 1
 0 4 12 1792.05 1200.13 5
 0 -4 12 -281.867 1009.05 12
 0 -4 -13 585.058 771.863 3
 0 4 13 -329.763 2225.94 4
 0 4 13 877.047 1349.5 5
 0 4 -13 264.14 839.212 9
 0 -4 -13 537.896 1120.61 6
 0 -4 13 1931.68 1799.36 5
 0 4 13 271.541 721.544 2
 0 -4 13 1224.53 1307.46 12
 0 -4 -13 978.802 842.843 1
 0 4 13 -819.483 957.952 7
 0 -4 -13 21.7319 561.602 8
 0 4 -13 -1340.93 1107.7 8
 0 4 -14 3672.69 1422.26 9
 0 -4 -14 5175.79 1861.06 3
 0 4 14 3184.2 1987.77 2
 0 -4 14 5062.74 2273.31 5
 0 4 14 3559.65 2129.42 5
 0 -4 14 7251.22 2855.27 12
 0 -4 -14 4416.67 1325.1 8
 0 4 -14 2591 1289.72 8
 0 4 14 1648.67 2379.65 4
 0 -4 -14 4326.63 1485.95 1
 0 -4 15 2624.51 1750.49 5
 0 -4 -15 -707.744 1091.54 8
 0 -4 15 414.988 1415.98 12
 0 -4 -15 653.136 1374.44 3
 0 4 15 1062.07 2069.92 4
 0 4 -15 821.137 964.457 9
 0 4 15 -149.848 1223.41 2
 0 4 15 1852.06 1855.18 5
 0 -4 -15 363.756 1083.57 1
 0 4 -15 -2938.19 1778.41 8
 0 -4 -16 278.872 905.014 8
 0 -4 16 -1425.35 1624.84 5
 0 -4 -16 -1786.53 1406.22 3
 0 4 16 1.41832 755.542 2
 0 4 16 -888.801 2354.88 4
 0 -4 -16 10.3953 1092.17 1
 0 4 16 4883.41 2227.14 5
 0 4 -16 -2342.27 1431.4 9
 0 -4 16 -1227.06 1596.4 12
 0 4 -16 -150.177 1003.28 8
 0 -4 -17 -79.4637 786.728 8
 0 4 -17 -256.16 761.889 9
 0 4 -17 28.4664 1104.95 8
 0 6 0 134434 7409.07 15
 0 -6 0 140257 6715.42 11
 0 6 0 140056 4053.33 9
 0 -6 0 133379 6262.39 14
 0 6 0 139176 5294.57 16
 0 -6 0 130169 5637.39 12
 0 -6 0 145953 5566.39 6
 0 6 0 131859 6615.28 10
 0 6 0 130350 4957.72 7
 0 6 -1 951.42 1055.3 15
 0 6 1 912.249 731.593 15
 0 -6 1 339.498 592.672 12
 0 -6 1 739.845 719.397 13
 0 -6 -1 450.929 501.287 14
 0 -6 -1 1497.66 908.077 13
 0 6 -1 843.928 293.466 7
 0 -6 1 1878.78 971.341 11
 0 6 1 102.931 322.724 16
 0 -6 -1 928.766 556.044 6
 0 6 -1 942.093 676.66 10
 0 6 1 844.635 540.124 7
 0 -6 -1 38.5377 627.642 11
 0 6 1 221.769 662.408 10
 0 6 -1 341.684 267.915 9
 0 6 -1 1357.87 585.5 16
 0 -6 1 170.584 537.825 14
 0 -6 1 918.525 510.831 6
 0 -6 -1 334.96 207.168 1
 0 -6 -2 35549.9 3012.13 6
 0 6 2 32136.6 3368.81 10
 0 -6 2 39850.5 4563.98 13
 0 6 2 34176.8 2400.59 16
 0 6 2 30596.1 2663.85 7
 0 -6 2 34390.9 3354.44 11
 0 6 -2 28164.7 2044.29 7
 0 6 -2 32868.6 3241.88 10
 0 -6 2 34733.8 2457.65 6
 0 6 -2 29552.8 3564.96 15
 0 6 2 35287.6 3610.66 15
 0 -6 2 32160.9 3314.6 14
 0 -6 -2 29888.4 2741.93 14
 0 -6 2 32008.3 3274.19 12
 0 6 2 30069.1 2012.58 2
 0 6 -2 36167.9 2890.35 16
 0 -6 -2 34353.9 2190.02 1
 0 6 -2 36662.5 2548.45 9
 0 6 2 33695.9 3328.77 4
 0 -6 -2 30827 2207.13 3
 0 -6 -3 -531.651 588.279 13
 0 -6 -3 990.742 554.267 14
 0 6 3 597.591 359.05 2
 0 -6 3 422.472 874.506 13
 0 6 3 1572.15 1035.75 15
 0 6 3 1302.92 453.824 16
 0 -6 3 796.884 557.321 12
 0 -6 -3 1512.22 564.26 1
 0 6 -3 1131.33 932.701 15
 0 -6 3 887.721 701.741 11
 0 -6 -3 926.86 615.077 6
 0 -6 -3 926.259 1020.78 11
 0 6 3 844.084 541.93 7
 0 6 -3 499.212 549.27 10
 0 -6 -3 1302.83 513.243 3
 0 -6 3 994.766 844.779 14
 0 6 -3 1223.58 585.212 9
 0 6 3 846.31 627.93 4
 0 6 3 1588.68 896.166 10
 0 6 -3 1383.77 706.274 16
 0 -6 -4 31859.6 2626.15 3
 0 -6 4 24612 3113.14 12
 0 6 4 25476.7 2675.9 7
 0 6 4 26171.7 3140.92 4
 0 6 4 27190.8 1897.52 16
 0 -6 4 33852 4610.38 13
 0 -6 -4 28434.8 2828.77 6
 0 -6 -4 27237.1 2383.45 1
 0 6 -4 25816.1 2893.29 10
 0 6 4 25319.3 2935.8 15
 0 -6 -4 26172.1 2401.31 14
 0 6 4 25574.3 2137.17 2
 0 6 4 29298.9 3362.44 10
 0 6 -4 29301 2642.98 9
 0 -6 4 29551.1 3037.75 11
 0 -6 -4 29055.4 3020.39 11
 0 6 -4 24292.3 3487.27 15
 0 6 -4 29190.4 2788.97 16
 0 -6 4 29520.8 3404.57 14
 0 6 5 770.966 405.148 7
 0 -6 5 -452.443 769.874 14
 0 6 -5 -80.2794 580.539 16
 0 6 -5 1086.83 1058.28 15
 0 -6 -5 1081.57 754.081 3
 0 -6 5 1153.61 1235.6 13
 0 6 5 8.44148 410.635 2
 0 -6 -5 717.772 678.574 1
 0 -6 -5 339.334 657.937 11
 0 6 5 -1156.12 908.479 10
 0 6 -5 -676.702 615.025 9
 0 -6 5 684.018 901.691 12
 0 6 5 842.899 864.905 4
 0 -6 -5 238.906 764.854 6
 0 -6 5 1650.21 934.31 11
 0 6 -5 918.486 662.197 10
 0 6 -6 273.217 540.636 10
 0 6 -6 96.6668 382.696 16
 0 6 6 -1045.62 837.801 10
 0 -6 -6 803.808 721.09 1
 0 6 6 -628.049 790.574 7
 0 -6 -6 990.403 779.872 11
 0 -6 6 994.633 868.552 11
 0 6 -6 214.709 499.553 9
 0 -6 6 -472.759 950.547 14
 0 6 6 -1233.18 842.839 4
 0 -6 6 287.22 1119.38 12
 0 6 6 -125.505 501.921 2
 0 -6 -6 1783.77 1327.82 6
 0 -6 -6 250.507 590.14 3
 0 6 -6 -1251.65 861.141 15
 0 -6 6 944.349 1418.31 13
 0 -6 -7 -1482.96 949.122 6
 0 -6 7 372.081 893.434 14
 0 6 -7 1353.84 1168.86 15
 0 6 -7 679.64 515.109 9
 0 6 7 1775.77 1472.63 4
 0 -6 -7 -528.613 697.646 11
 0 6 7 1255.44 1008.51 10
 0 6 7 479.653 492.973 2
 0 -6 7 -1493.14 1107.12 12
 0 6 -7 798.889 512.089 16
 0 -6 -7 679.25 655.853 1
 0 6 7 -134.12 521.076 7
 0 -6 -7 -507.22 747.202 3
 0 -6 7 3045.17 1393.51 13
 0 -6 -8 47836 4185.38 6
 0 6 8 41859.1 3739.86 2
 0 6 8 48955.6 4750.9 10
 0 -6 8 40698.5 4995.29 12
 0 -6 -8 45444.9 3818.18 11
 0 6 -8 49931.8 4229.11 9
 0 6 -8 45867.9 3904.19 16
 0 -6 -8 43617.5 4115.1 1
 0 -6 8 44299 5694.57 13
 0 6 8 54763.5 5840.28 4
 0 6 -8 46022.9 5198.6 15
 0 -6 8 49838.6 4959.84 14
 0 6 8 45003.1 4257.04 7
 0 6 -9 3913.28 1277.46 16
 0 -6 -9 2007.43 1195.67 1
 0 -6 9 4437.21 1945.45 13
 0 6 9 6433.35 2400.94 4
 0 -6 -9 1290.2 1324.34 6
 0 -6 9 2800.78 1491.97 12
 0 6 -9 2676.71 1712.18 15
 0 6 -9 4063.51 1424.14 9
 0 6 9 2904.31 1009.13 7
 0 6 9 2657.14 1128.25 2
 0 -6 -9 721.12 1100.96 3
 0 -6 9 4288.17 1736.04 14
 0 -6 10 24360.1 4123.33 12
 0 6 -10 25511.4 4113 15
 0 -6 10 26940 4834.18 13
 0 -6 -10 24854 3491.21 6
 0 6 10 31145 3615.02 2
 0 6 10 33043 5203.93 4
 0 -6 -10 17254.9 3350.51 3
 0 6 -10 31656.6 3254.47 16
 0 -6 10 33301.2 4285.9 14
 0 6 10 28412.8 3605.7 7
 0 6 -10 31172.2 3698.45 9
 0 -6 11 2662.68 1783.86 12
 0 6 -11 3398.85 1168.12 16
 0 6 11 1927.6 1210.22 4
 0 6 -11 3245.74 1405.56 9
 0 -6 11 4990.25 2269.47 13
 0 6 11 1033.29 1067.44 2
 0 -6 -11 -12.9366 687.558 3
 0 -6 11 2440.62 1451.45 14
 0 -6 -11 640.064 1075.05 1
 0 -6 -11 188.186 1092.65 6
 0 6 -11 3703.38 2010.35 15
 0 6 11 291.763 700.701 7
 0 6 12 22871.4 4570.22 4
 0 -6 -12 8880.91 3322.37 3
 0 -6 12 18543.2 4091.13 12
 0 6 12 22440.6 3483.35 7
 0 6 -12 24042.4 3466.16 9
 0 -6 -12 19068.3 3100.38 6
 0 -6 -12 20612.9 3417.23 1
 0 6 12 18203 3157.32 2
 0 -6 -13 938.383 969.301 6
 0 -6 -13 116.265 856.218 1
 0 -6 -13 871.71 990.247 3
 0 -6 13 1371.84 1862.64 12
 0 6 13 -484.723 1091.92 7
 0 6 13 -2730.83 2046.69 4
 0 6 -13 11.9435 799.782 9
 0 6 13 1145.89 893.738 2
 0 -6 14 1221.44 1514.87 12
 0 6 14 2663.2 1656.86 7
 0 -6 -14 1885.71 1246.25 6
 0 6 14 1279.61 914.543 2
 0 6 -14 -84.4147 1475.49 9
 0 6 14 -473.505 1566.56 4
 0 -6 -14 100.046 1220.82 3
 0 -6 -14 519.073 1503.11 1
 0 6 15 -535.168 1450.73 2
 0 -6 -15 -678.426 1369.69 6
 0 6 15 1044.55 1030.53 7
 0 6 -15 -1122.32 1004.13 9
 0 -6 -15 -81.3987 1143.14 1
 0 8 0 86920.8 6957.52 15
 0 8 0 79092.6 4523.21 7
 0 -8 0 92092.9 5336.4 6
 0 8 0 80956.6 6234.06 10
 0 -8 0 85125.4 5971.2 14
 0 -8 1 -1291.47 886.222 14
 0 -8 1 245.297 1016.95 11
 0 8 1 7691.56 2666.97 15
 0 8 -1 1709.55 1025.48 16
 0 8 -1 1175.78 840.936 10
 0 -8 1 -400.799 1137.05 13
 0 8 1 1928.59 931.408 7
 0 8 -1 1408.78 1059.83 15
 0 8 1 6694.98 2516.18 10
 0 -8 2 12702.3 4537.68 13
 0 8 2 22933.9 3476.38 15
 0 -8 -2 10440.2 3843.88 13
 0 -8 -2 23128.1 2962.63 6
 0 8 2 21699.3 2605.55 7
 0 8 2 23191.7 3416.38 10
 0 -8 2 26253.4 3458.78 11
 0 -8 2 16326.4 3073.23 14
 0 8 -2 18935.2 3429.42 15
 0 8 -2 22511.2 3166.34 10
 0 8 -2 26252.5 2932.77 16
 0 -8 -2 16230.5 3583.03 11
 0 -8 3 1446.47 1115 14
 0 8 -3 2075.43 1100.1 16
 0 8 3 -946.427 723.133 10
 0 8 -3 283.831 1144.47 15
 0 8 -3 368.722 628.181 10
 0 -8 3 1819.68 1294.54 11
 0 8 3 -570.968 774.466 7
 0 -8 -3 -876.385 1059.08 11
 0 8 3 409.791 956.922 15
 0 -8 -3 -1301.43 917.077 14
 0 -8 -3 1020.55 885.935 6
 0 -8 3 -708.014 1321.06 13
 0 -8 4 -339.64 830.149 11
 0 -8 4 158.616 728.499 12
 0 8 4 1263.93 1071.69 7
 0 -8 4 -30.1965 836.358 14
 0 8 -4 665.511 747.986 10
 0 -8 4 -650.522 1954.95 13
 0 -8 -4 -611.228 948.963 6
 0 8 4 19.9549 849.951 10
 0 8 -4 798.567 520.166 9
 0 -8 -4 36.6876 661.528 11
 0 8 -4 1210.54 933.496 16
 0 8 -4 -106.961 829.835 15
 0 -8 -5 2325.93 1347.26 6
 0 -8 5 3347.62 1252.53 11
 0 8 -5 1837.88 686.478 9
 0 -8 5 1959.39 1205.71 12
 0 8 -5 -480.025 1000.34 10
 0 8 5 1530.55 1209.37 10
 0 8 -5 1095.07 722.377 16
 0 -8 -5 763.763 790.076 11
 0 -8 5 3229.81 1600.58 14
 0 8 -5 961.535 1065.55 15
 0 -8 5 2519.67 1474.8 13
 0 8 5 49.4111 706.349 7
 0 8 -6 708.409 1369.71 15
 0 -8 6 4064.84 1778.68 14
 0 -8 -6 905.668 1293.01 6
 0 -8 -6 2217.83 1087.49 11
 0 -8 6 3298.87 1942.7 13
 0 -8 6 799.637 884.236 12
 0 8 6 5762.69 2053.55 10
 0 8 -6 4216.58 1431.29 9
 0 8 6 3444.46 1182.47 7
 0 8 6 3914.95 1754.19 4
 0 -8 -6 2634.24 1147.37 1
 0 8 -6 4143.8 1413.24 16
 0 8 -7 1742.43 804.441 9
 0 -8 -7 895.446 1195.83 6
 0 8 7 3098.9 1310.1 10
 0 -8 -7 3135.71 1195.75 1
 0 -8 7 1152.66 1380.23 14
 0 -8 7 4213.96 2352.44 13
 0 -8 7 2960.26 1554.61 12
 0 8 -7 3901.23 1414.81 16
 0 8 -7 1411.17 1026.6 15
 0 -8 -7 3409.2 1257.6 11
 0 8 7 4946.31 2260.41 4
 0 8 7 3917.05 1354.85 7
 0 -8 8 6478.22 2068.45 14
 0 -8 8 6210.15 2887.18 13
 0 8 -8 6883.78 1877.73 9
 0 8 8 1046.33 1861.67 4
 0 -8 -8 3983.4 1236.01 1
 0 8 8 1787.15 1190.46 2
 0 -8 -8 4991.35 1592.42 11
 0 -8 -8 5571.56 1755.56 6
 0 -8 -8 3879.25 1433.95 3
 0 8 -8 3610.29 1660.92 15
 0 8 8 2958.15 1272.38 7
 0 8 -8 5836.19 1682.76 16
 0 8 8 2803.61 1363.02 10
 0 -8 8 5792.97 2629.9 12
 0 -8 -9 1298.82 1235.37 3
 0 8 9 1179.53 571.622 2
 0 8 9 2418.64 1473.71 4
 0 -8 -9 809.842 872.672 1
 0 8 -9 1771.9 1232.85 9
 0 -8 9 -885.551 1397.76 13
 0 8 -9 242.043 1021.91 16
 0 -8 9 -452.206 1054.12 14
 0 -8 -9 811.155 1058.69 6
 0 -8 9 1149.27 1133.46 12
 0 8 -9 1699.64 1186.87 15
 0 8 9 700.114 714.528 7
 0 -8 10 3990.84 2178.41 14
 0 8 10 3100.1 1539.79 7
 0 -8 -10 4568.68 2057.03 3
 0 8 -10 5225.63 1895.85 15
 0 8 10 -14.4962 1800.55 4
 0 -8 10 3803.6 1755.42 12
 0 8 -10 3275.34 1122.28 9
 0 8 10 5366.98 1542.67 2
 0 -8 -10 5638.96 1654.17 1
 0 -8 -10 7166.78 2051.14 6
 0 -8 10 8935.64 3110.86 13
 0 8 -10 4274.87 1543.62 16
 0 -8 -11 -183.691 853.485 1
 0 -8 11 5227.7 2804.15 12
 0 -8 -11 4538.98 1752.64 6
 0 -8 11 -734.798 1436.44 13
 0 -8 -11 -163.365 1120.42 3
 0 8 11 -742.577 1001.19 2
 0 8 -11 -645.438 1180.47 15
 0 8 -11 1215.82 718.855 16
 0 8 -11 127.355 904.252 9
 0 8 11 -1259.55 1600.1 4
 0 -8 11 1249.72 1275.28 14
 0 8 11 -314.204 1141.35 7
 0 8 12 6710.42 2930.6 4
 0 -8 -12 8671.71 2195.85 6
 0 8 12 4777.64 1687.17 2
 0 -8 12 4365.63 2079.03 14
 0 -8 12 6882.83 3151.21 13
 0 8 -12 7521.21 1866.64 16
 0 -8 -12 6399.88 2255.61 1
 0 8 12 7249.25 2165.58 7
 0 -8 12 7379.01 2807.32 12
 0 -8 -12 2410.67 1837.48 3
 0 8 -12 7843.56 2028.57 9
 0 8 -12 7159.06 2737.61 15
 0 8 13 -1098.01 1519.24 7
 0 -8 13 1197.92 1494.48 12
 0 -8 -13 -276.629 852.666 1
 0 8 -13 516.142 808.419 9
 0 -8 -13 -189.966 1456.61 3
 0 8 13 -1460.94 1555.68 4
 0 8 13 1216.2 1047.1 2
 0 -8 -13 2050.49 1414.98 6
 0 8 14 1866.52 1311.61 7
 0 8 14 2042.52 1613.97 2
 0 -8 -14 659.392 1811.26 1
 0 10 0 12698.2 2410.12 16
 0 10 0 16368.4 3357.97 10
 0 -10 0 2568.03 3786.5 13
 0 -10 0 6896.03 2985.37 11
 0 10 0 13580.2 3329.23 15
 0 -10 0 14942 3260.57 14
 0 10 -1 3533.26 1494.2 10
 0 10 1 2396.45 1861.15 10
 0 -10 -1 547.635 1657.25 13
 0 10 1 1629.54 1451.25 15
 0 10 1 1052.08 799.222 16
 0 -10 1 1495.66 1897.99 11
 0 -10 -1 382.415 948.924 11
 0 10 -1 1267.22 558.719 16
 0 -10 -1 3341.35 1569.09 14
 0 10 -1 -546.828 1843.16 15
 0 -10 1 15.3029 1745.85 13
 0 -10 1 1780.57 1112.87 14
 0 10 2 9375.93 2846.81 10
 0 10 -2 10108.2 2035.83 16
 0 -10 2 4532.65 2455.45 11
 0 10 2 10004.4 2107.74 7
 0 -10 2 3462.01 3617.43 13
 0 10 -2 5756.63 1938.81 10
 0 -10 -2 9526.1 2424.84 14
 0 -10 -2 6863.51 2954.81 11
 0 -10 2 10502.9 2870.06 14
 0 10 -2 9669.05 2889.07 15
 0 -10 -2 12843.3 2478.46 6
 0 -10 3 1001.02 928.611 11
 0 -10 3 721.536 1792.73 13
 0 10 3 1169.89 814.163 7
 0 10 -3 254.571 877.921 16
 0 10 3 -1969.47 1460.76 10
 0 -10 -3 -120.257 1211.32 11
 0 -10 -3 889.347 948.925 6
 0 10 -3 -242.575 1004.25 15
 0 -10 3 -54.0265 1544.37 14
 0 10 -3 37.6876 884.065 10
 0 -10 4 2774.63 2235.16 14
 0 10 4 124.073 747.835 7
 0 -10 4 351.474 1733.6 13
 0 10 -4 -211.783 1296.55 10
 0 10 4 712.644 1331.41 10
 0 -10 -4 -1181.18 1204.62 6
 0 -10 -4 -1767.08 1234.35 11
 0 -10 4 1477.36 1383.97 11
 0 10 -4 1304.53 988.23 16
 0 10 -4 -272.588 1376.75 15
 0 10 5 5670.18 2246.89 10
 0 -10 5 4174.67 1791.92 11
 0 10 5 3239.43 1361.71 7
 0 -10 -5 1956.97 1785.59 11
 0 -10 5 -2027.02 2058.91 13
 0 10 -5 3002.34 1287.96 16
 0 10 -5 3249.19 1337.26 10
 0 -10 -5 1090.35 1599.4 6
 0 10 -5 3206.94 1670.63 15
 0 -10 5 2648.67 1846.54 14
 0 -10 6 1509.93 1319 14
 0 -10 6 -90.5317 1703.91 13
 0 -10 -6 2472.15 1738.71 11
 0 -10 -6 4738.64 1985.61 6
 0 10 -6 472.921 1076.85 15
 0 10 -6 2945.4 1279.36 16
 0 10 6 1680.94 976.861 7
 0 10 6 -1316.09 1518.62 10
 0 -10 7 -946.99 2200.11 13
 0 10 -7 690.738 1588.95 15
 0 -10 -7 -322.49 1705.68 6
 0 10 7 2842.14 1674.53 10
 0 -10 7 32.3043 1328.15 14
 0 10 -7 -61.2559 710.63 16
 0 10 7 2783.09 1449.96 7
 0 -10 -7 1350.28 918.947 11
 0 10 -8 5154.79 1922.04 9
 0 -10 8 -1466.19 1538.03 13
 0 10 8 2088.61 1365.99 10
 0 -10 -8 -77.1651 1565.57 6
 0 -10 8 3130.28 1978.11 14
 0 10 -8 2593.8 1979.38 15
 0 10 8 3906.85 1623.99 7
 0 10 -8 2358.62 1304.77 16
 0 -10 -8 3382.22 1642.59 11
 0 -10 8 -2084.32 2288.94 12
 0 -10 -9 -16.0419 953.082 11
 0 -10 9 373.056 2148.8 13
 0 10 9 -2910.14 1673.91 7
 0 10 -9 2230.42 1422.63 9
 0 -10 -9 -43.7469 1090.9 6
 0 -10 9 689.8 1583.49 12
 0 10 -9 -1996.09 1907.95 15
 0 -10 9 2180.87 1609.81 14
 0 10 -9 98.8133 998.031 16
 0 -10 10 3923.16 2122 12
 0 10 -10 7363.56 2800.04 15
 0 -10 10 3572.45 2428.83 14
 0 10 -10 7614.3 2070.48 9
 0 10 -10 8185.48 2201.5 16
 0 10 10 2294.2 1271.14 7
 0 10 11 -762.699 1087.47 7
 0 10 -11 -1131.86 1052.79 9
 0 10 -11 136.098 922.73 16
 0 10 -11 1338.88 1521.01 15
 0 10 -12 2088.43 1490.41 15
 0 12 0 6353.78 2417.8 15
 0 12 0 10926.5 2362.33 16
 0 12 0 4996.64 2825.18 10
 0 -12 0 4109.91 2871.91 11
 0 -12 0 5661.54 2783.05 14
 0 -12 0 3613.7 3988.03 13
 0 12 -1 897.452 909.425 16
 0 -12 1 -842.713 2716.68 13
 0 12 1 -304.893 1839.47 10
 0 12 -1 1597.8 1049.54 10
 0 -12 -1 -932.754 1776.82 11
 0 -12 1 87.3846 1017.13 14
 0 -12 1 -876.494 1473.84 11
 0 12 -1 1305.83 1541.84 15
 0 12 -2 929.252 1026.82 10
 0 12 -2 4420.83 1428.12 16
 0 -12 2 1259.51 1625.48 11
 0 -12 -2 1085.01 1397.27 11
 0 -12 2 3425.27 2424.25 14
 0 12 -2 5515.01 2425.87 15
 0 12 2 4803.08 2079.57 10
 0 -12 2 3246.05 2829.67 13
 0 12 3 -455.893 1256.39 10
 0 -12 3 1931.98 2073.5 11
 0 -12 -3 237.821 1539.63 11
 0 -12 3 1869.98 1558.58 14
 0 12 -3 3746.12 1747.98 10
 0 -12 3 -242.244 2433.86 13
 0 12 -3 2296.42 1752.63 15
 0 12 -3 2882.81 1456.93 16
 0 -12 4 -896.693 2434.67 13
 0 12 -4 3285.15 1414.26 16
 0 12 4 3920.4 2585.48 10
 0 12 4 1475.83 1053.72 7
 0 -12 -4 72.4257 1671.58 11
 0 -12 -4 2442.41 1533.4 6
 0 12 -4 5973.84 2562.47 15
 0 -12 4 913.39 2797.94 11
 0 -12 4 -2.77674 1899.47 14
 0 12 -4 3389.98 1644.35 10
 0 12 5 1845.84 871.059 7
 0 12 -5 3292.41 2629.86 15
 0 -12 -5 2406.38 1538.13 6
 0 12 5 4334.57 2995.58 10
 0 12 -5 2317.51 1410.74 16
 0 12 -6 2410.3 2305.43 15
 0 12 6 -546.105 1298.58 10
 0 12 6 -569.209 881.845 7
 0 -12 -6 1515.92 1349.33 6
 0 12 -6 359.181 1031.92 16
 0 12 7 -272.467 1122.05 7
 0 12 7 -1449.96 1893.52 10
 -1 1 17 -741.058 1789.22 4
 1 -1 -17 127.411 804.232 3
 1 -1 -17 -286.82 1047.12 1
 -1 1 17 -819.874 1449.79 2
 1 -1 -17 834.152 1110.77 8
 -1 1 16 5387.14 2384.2 5
 1 -1 -16 336.084 820.599 3
 -1 1 16 2706.72 1664.95 4
 1 -1 -16 4096.7 1538.74 8
 -1 1 16 1733.03 1592.13 2
 1 1 -16 8519.98 2424.32 8
 1 -1 -16 6349.53 1992.12 1
 -1 -1 16 732.949 1245.5 5
 1 1 -15 1630.62 1269.13 8
 1 -1 -15 -95.4591 677.83 8
 -1 1 15 -498.022 1186.28 5
 1 -1 -15 242.473 871.405 1
 -1 1 15 518.135 1258.68 2
 -1 -1 15 398.623 878.215 2
 -1 1 15 2068.42 1893.95 4
 1 -1 -15 466.626 624.918 3
 1 1 -15 682.117 805.257 3
 -1 -1 15 1771.87 1458.83 5
 -1 -1 14 5825.95 2419.24 12
 -1 1 14 4105.15 2331.98 4
 -1 -1 14 5474.3 2442.71 5
 1 1 -14 8519.28 2025.68 8
 1 -1 -14 5267.03 1579.98 3
 -1 1 14 3157.61 1813.1 2
 1 -1 -14 9587.8 2280.92 8
 -1 -1 14 4307.4 1647.43 2
 -1 1 14 4860.11 1777.77 5
 1 1 -14 6402.51 1482.69 3
 1 1 -14 7346.47 1571.42 9
 1 -1 -14 9980.55 2322.3 1
 -1 1 13 2726.35 2100.82 4
 1 1 -13 2445.34 1311.13 8
 -1 1 13 857.49 711.999 2
 -1 -1 13 1137.72 1042.54 2
 -1 1 13 345.797 991.813 5
 -1 -1 13 2156.4 1385.15 5
 1 -1 -13 482.526 771.351 1
 1 -1 -13 1132.74 730.222 8
 1 -1 -13 384.417 750.159 3
 1 1 -13 2914.5 1085.02 3
 1 1 -13 132.81 682.534 1
 1 1 -13 1718.63 638.128 9
 -1 -1 13 269.928 824.875 12
 -1 -1 13 345.653 1072.35 4
 1 -1 -12 -276.018 656.213 1
 -1 -1 12 40.5027 1150.46 4
 -1 1 12 1635.78 1015.94 4
 -1 1 12 1717.72 1341.4 2
 -1 -1 12 1857.66 887.378 2
 1 -1 -12 222.597 570.445 3
 1 1 -12 1826.82 674.64 3
 -1 -1 12 50.0654 1261.32 12
 -1 1 12 -1003.02 1542.28 5
 -1 -1 12 1109.19 845.741 5
 1 1 -12 1513.38 815.573 9
 1 1 -12 1335.8 803.637 8
 1 1 -12 169.197 729.336 1
 1 -1 -12 448.497 841.774 8
 1 -1 -11 2045.19 924.692 1
 -1 1 11 1924.7 1241.39 5
 -1 -1 11 2135.71 1290.18 12
 -1 1 11 3141.15 1115.47 2
 1 1 -11 1968.69 1083.37 1
 1 -1 -11 648.882 595.209 3
 -1 -1 11 1467.82 1087.82 5
 1 1 -11 -1169.7 1264.7 9
 1 -1 -11 2640.62 1086.35 8
 -1 -1 11 2511.64 1025.77 2
 1 1 -11 2502.47 1119.99 8
 -1 -1 11 438.982 979.503 4
 -1 1 11 673.642 1119.49 4
 1 1 -11 2826.62 1007.36 3
 1 -1 -10 4366.89 997.906 9
 -1 1 10 3709.62 1062.99 2
 -1 1 10 4294.13 1377.19 12
 -1 -1 10 3187.49 1242.11 12
 1 -1 -10 3732.88 915.242 6
 -1 -1 10 3518.12 1026.34 2
 1 1 -10 5686.06 1373.55 1
 1 1 -10 3595.24 1047.16 3
 1 -1 -10 3602.74 1039.24 3
 -1 1 10 2867.41 1261.96 5
 -1 -1 10 3670.49 1087.04 5
 1 1 -10 4419.36 1150.03 9
 -1 -1 10 3063.59 1090.74 4
 -1 1 10 4064.06 1062.69 7
 1 -1 -10 3561.51 1038.82 1
 1 1 -10 4078.31 1282.57 8
 1 -1 -10 4630.69 1248.18 8
 -1 1 10 3541.03 1362.98 4
 1 -1 -9 2064.5 828.351 3
 -1 -1 9 1971.68 936.586 5
 -1 1 9 1970.53 768.216 2
 1 -1 -9 1602.77 583.302 6
 -1 1 9 2232.21 991.916 5
 1 1 -9 3276.25 945.005 1
 1 -1 -9 3080.66 1004.05 1
 1 1 -9 2194.86 736.646 3
 1 1 -9 2096.91 774.165 9
 -1 1 9 1943.11 992.173 12
 1 -1 -9 3156.41 850.069 9
 -1 -1 9 2488.87 784.51 2
 1 1 -9 2512.65 948.748 8
 1 -1 -9 2082.06 828.871 8
 -1 -1 9 2217.19 1101.32 12
 -1 -1 9 1260.01 779.005 4
 -1 1 9 2111.44 1121.13 4
 -1 1 9 3502.45 1018.58 7
 1 1 -8 26300.8 2469.42 1
 -1 1 8 24466.3 2690.56 12
 1 1 -8 21499.5 1922.42 3
 1 1 -8 22544.6 1621.35 16
 -1 1 8 23836.2 2734.7 5
 -1 -1 8 23051.7 2694.89 5
 1 1 -8 19526.2 2146.61 15
 -1 -1 8 21000.8 2502.51 4
 -1 1 8 22265.6 2150.6 7
 1 1 -8 25146.1 2485.34 8
 1 -1 -8 22554.5 2305.03 8
 -1 1 8 21644.3 2728.75 4
 -1 -1 8 22622.8 1917.13 14
 -1 -1 8 28013.2 2766.21 13
 1 1 -8 23057.9 2280.17 9
 1 -1 -8 24904.7 2617.89 1
 1 -1 -8 21765.7 1873.72 9
 -1 1 8 22772.7 2300.16 2
 1 -1 -8 22080.8 2213.85 3
 1 -1 -8 21413 1925.65 6
 -1 -1 8 23578.3 2213.84 2
 1 1 -7 1597.83 626.907 1
 1 -1 -7 1191.49 522.728 6
 -1 -1 7 900.742 407.922 2
 -1 -1 7 969.643 463.822 14
 1 1 -7 1137.07 505.368 9
 1 1 -7 1292.88 492.784 3
 -1 1 7 475.759 459.367 5
 -1 -1 7 788.792 552.244 5
 1 -1 -7 1111.11 576.503 3
 -1 1 7 -177.007 746.364 4
 1 1 -7 1372.59 631.39 8
 1 -1 -7 1467.34 614.463 8
 1 1 -7 711.946 275.694 16
 -1 1 7 942.919 422.532 2
 1 1 -7 1041.58 308.211 6
 1 -1 -7 746.892 338.093 9
 1 -1 -7 1165.36 717.385 1
 1 1 -7 809.299 531.076 15
 -1 -1 7 975.723 471.952 4
 -1 1 7 1520.84 649.29 7
 -1 1 6 71551.6 3544.66 2
 1 1 -6 71735.7 2288.4 6
 -1 1 6 76922.6 4032.82 5
 1 1 -6 72974 3169.5 3
 1 1 -6 75294.7 3649.24 15
 1 1 -6 68608.1 3288.75 9
 -1 1 6 77861.4 3508.03 7
 -1 -1 6 74160.5 4001.96 5
 -1 1 6 74181.7 4086 4
 1 -1 -6 76869.7 2876.97 9
 1 1 -6 81334 3790.04 8
 1 -1 -6 75674.6 3542.12 8
 -1 -1 6 76360.9 3697.29 4
 1 1 -6 77018.1 2689.18 16
 1 -1 -6 76065.7 3269.63 6
 1 1 -6 83116.9 3625.12 1
 1 -1 -6 78410.2 3891.32 1
 -1 -1 6 80076 3236.16 14
 -1 -1 6 76216.9 3367.4 2
 1 -1 -6 76300.3 3510 3
 -1 -1 5 43047 2279.79 2
 1 1 -5 40144.6 2098.5 3
 1 -1 -5 44085.4 2329.11 6
 -1 1 5 46297.3 2800.67 5
 -1 -1 5 42333.7 2735.86 5
 -1 -1 5 42222.9 2194.74 14
 1 1 -5 41764.2 1872.93 16
 1 1 -5 41325.9 2353.04 9
 1 -1 -5 42879.2 1891.95 9
 1 -1 -5 44944.5 2480.67 3
 -1 1 5 41397.2 2456.38 2
 1 1 -5 46451.3 2602.9 8
 1 -1 -5 45137.7 2477.83 8
 -1 1 5 46023.8 2965.51 4
 -1 -1 5 44492.3 2532.82 4
 -1 1 5 45824.1 2496 7
 1 -1 -5 46289.6 2722.24 1
 1 1 -5 46920.7 2443.15 1
 1 1 -4 31447.1 1866.66 8
 -1 1 4 31932.1 2084.11 5
 -1 1 4 28619.5 1840.04 2
 -1 1 4 30572.1 1888.25 7
 1 -1 -4 29073.2 1810.03 3
 1 1 -4 29173.9 1570.77 3
 1 -1 -4 34852.9 2118.14 1
 -1 -1 4 29251.2 2020.43 5
 1 1 -4 28694.5 1827.6 9
 1 -1 -4 31732.5 1811.5 8
 -1 1 4 31285.5 2215.93 4
 -1 -1 4 30479.7 1820.62 4
 1 -1 -4 31899.8 1848.08 6
 -1 -1 4 31124.8 1789.76 14
 1 -1 -3 32484.9 1783.01 1
 1 -1 -3 33406.7 1733.77 3
 1 -1 -3 33866.8 1779.24 6
 -1 1 3 37356.2 2099.83 4
 -1 1 3 32422 1723.69 2
 -1 1 3 36427.8 1849.3 5
 -1 -1 3 34656.1 1874.1 5
 1 -1 2 40335.7 2436.31 12
 1 1 2 41621.2 2389.07 4
 -1 1 -3 64598.6 2771.09 9
 1 -1 3 68364.9 3582.45 12
 -1 -1 -3 74000.5 2576.54 6
 -1 -1 -3 62954.8 2753.03 1
 1 -1 3 68889.1 3216.71 5
 -1 -1 -3 72708.2 2596.14 3
 1 -1 3 72507.7 3799.88 13
 1 1 3 67340.3 3196.05 5
 1 1 3 68904.1 2500.28 2
 1 1 3 68200.3 3578.28 4
 1 -1 4 200237 6880.01 13
 1 1 4 186179 6719.67 4
 1 1 4 203414 6261.1 5
 -1 1 -4 189466 5233.12 9
 1 1 4 206473 4703.44 7
 1 -1 4 193048 6090.67 5
 -1 -1 -4 203582 4824 3
 -1 -1 -4 186679 4862.5 8
 1 -1 4 203019 4219.73 2
 1 1 4 204458 4890.49 2
 -1 -1 -4 201235 4639.48 6
 -1 1 -4 191073 5154.11 8
 -1 1 -4 194312 4044.27 3
 -1 -1 -4 194314 5419.93 1
 1 -1 4 202265 6719.74 12
 -1 1 -5 16929.8 1354.33 3
 -1 -1 -5 20367.5 1737.44 3
 1 1 5 15411.4 1813.28 12
 1 -1 5 18323.2 2225.17 12
 1 1 5 18183.2 2071.33 5
 -1 1 -5 18617.9 1664.97 1
 1 -1 5 18996.2 2095.52 5
 -1 -1 -5 19471.8 1756.98 8
 -1 -1 -5 18088.8 1755.51 1
 1 -1 5 16630.1 1904.05 4
 1 1 5 16857.7 2093.9 4
 1 -1 5 21302.3 1547.57 2
 1 1 5 19332.3 1626.06 2
 1 1 5 19296.6 1550.21 7
 1 -1 5 16540.6 2063.66 13
 -1 1 -5 18929.5 1821.9 8
 -1 -1 -5 18804.2 1512.54 6
 -1 -1 -5 17909.8 1437.4 9
 -1 1 -5 18320.6 1487.86 16
 -1 1 -5 16815.7 1669 9
 -1 -1 -6 61746.6 2954.75 6
 1 1 6 53886.2 3702.46 12
 -1 1 -6 64270.7 3378.7 1
 1 -1 6 61625.8 4391.01 12
 -1 -1 -6 61288.1 2890.57 9
 1 1 6 57613.6 3937.02 5
 1 -1 6 53085.2 3753.24 4
 -1 -1 -6 60298.8 3379.68 8
 1 1 6 62348 3190.09 2
 -1 1 -6 62144.1 3449.78 9
 -1 1 -6 66998 3643.89 8
 1 -1 6 60117.5 2855.8 2
 -1 -1 -6 61926.2 3605.21 1
 -1 -1 -6 62183.7 3258.83 3
 -1 1 -6 61296 2820.4 3
 1 -1 6 56685.4 3979.55 5
 -1 1 -6 58614.2 2709.17 16
 1 1 6 61052 3034.29 7
 1 1 6 57390.1 4104.65 4
 1 -1 7 2554.92 969.156 4
 1 1 7 3786.86 885.582 2
 1 -1 7 3793.81 1286.36 12
 -1 -1 -7 4299.45 1047.09 1
 1 1 7 4259.3 1250.14 12
 -1 1 -7 3594.55 754.866 3
 -1 -1 -7 4452.91 846.611 3
 1 -1 7 4091.36 671.541 7
 1 1 7 3505.97 1135.33 5
 -1 1 -7 3234.99 900.716 9
 -1 -1 -7 3476.08 776.726 9
 1 -1 7 4138.48 1286.42 5
 -1 -1 -7 3133.76 698.953 6
 -1 -1 -7 3610.73 866.354 8
 -1 1 -7 3767.85 961.72 8
 -1 1 -7 4087.98 776.865 16
 -1 1 -7 4326.57 1050.29 1
 1 -1 7 3898.49 815.988 2
 1 1 7 3782.25 1342.66 4
 1 1 7 3467.22 817.99 7
 -1 -1 -8 41153.7 2737.35 9
 -1 -1 -8 42376.3 3417.08 1
 -1 1 -8 37591.7 2635.62 3
 -1 1 -8 43861.3 3222.72 1
 -1 -1 -8 38839.1 2847.49 3
 1 1 8 34562.1 3570.92 12
 1 -1 8 39734.9 4045.97 12
 1 1 8 38470.2 2964.62 2
 1 1 8 41271.2 4045.73 5
 1 -1 8 36907.1 3761.82 5
 -1 -1 -8 39685 3177.76 8
 -1 1 -8 40512.3 3098.72 9
 -1 1 -8 40171.6 2367.68 16
 1 -1 8 32832 3526.38 4
 -1 1 -8 42482.2 3364.92 8
 1 -1 8 41595.9 2920.09 2
 -1 -1 -8 40510.2 2637.6 6
 1 1 8 41923.9 2889.08 7
 1 1 8 36257.3 4052.63 4
 1 -1 9 4016.55 1446.8 4
 1 1 9 5094.05 1572.86 5
 -1 -1 -9 6756.23 1209.2 6
 -1 -1 -9 6450.43 1243.46 9
 1 -1 9 5204.3 1559.59 12
 1 -1 9 6215.1 1856.59 5
 1 1 9 7114.3 2191.24 4
 1 1 9 4004.62 1307.41 12
 1 1 9 6142.36 1220.85 7
 -1 1 -9 5041.27 1339.71 8
 -1 -1 -9 6164.97 1372.02 8
 -1 -1 -9 6094.2 1403.6 1
 1 1 9 5337.87 1194.66 2
 -1 1 -9 6884.53 1446.63 1
 -1 -1 -9 5555.08 1326.73 3
 -1 1 -9 4305.52 974.852 3
 -1 1 -9 6085.54 1348.23 9
 1 -1 9 5502.87 1153.81 2
 -1 -1 -10 -226.063 383.781 6
 -1 1 -10 -335.864 507.741 8
 -1 1 -10 -263.357 427.068 3
 -1 -1 -10 -460.484 672.308 8
 1 1 10 102.118 576.331 7
 -1 1 -10 696.792 438.456 1
 1 1 10 1372.49 1290.09 4
 1 1 10 -1554.09 1165.35 5
 1 -1 10 450.982 1028.03 5
 -1 1 -10 -471.214 534.459 9
 -1 -1 -10 -129.813 380.035 9
 -1 -1 -10 -412.021 718.344 1
 1 -1 10 560.805 830.108 4
 1 -1 10 -558.236 1130.68 12
 1 -1 10 79.6028 605.195 2
 1 1 10 -836.436 848.343 12
 -1 -1 -10 205.884 504.812 3
 1 1 10 -252.089 445.169 2
 1 -1 11 2949.16 1054.1 2
 1 1 11 2309.35 1394.38 5
 -1 1 -11 2386.9 781.673 9
 -1 1 -11 1746.76 760.299 3
 1 -1 11 2165.96 1396.95 4
 -1 -1 -11 2429.2 901.395 3
 -1 -1 -11 3389.97 1027.47 1
 1 -1 11 913.475 976.236 5
 -1 1 -11 2063.19 959.482 1
 1 1 11 3600.7 1721.36 4
 -1 1 -11 2122.1 1171.32 8
 1 -1 11 3725.36 1773.97 12
 1 1 11 1730.6 900.758 2
 -1 -1 -11 2074.15 812.773 8
 -1 1 -12 20771.5 2420.49 3
 -1 -1 -12 22339.8 2709.83 3
 1 -1 12 17639.4 3377.41 12
 1 1 12 20110.1 3323.66 5
 1 -1 12 19162.5 3409.13 5
 1 -1 12 19752 2613.54 2
 -1 1 -12 22558.3 2840.75 9
 1 -1 12 18469.7 3483.38 4
 -1 -1 -12 18220.7 2789.35 1
 1 1 12 17170.5 3474.22 4
 -1 1 -12 21501.6 2889.49 1
 -1 1 -12 24460.5 3254.25 8
 -1 -1 -12 22883.1 3099.08 8
 1 1 12 22618 2971.37 2
 1 1 13 309.121 784.857 2
 1 -1 13 3.0421 517.286 2
 1 -1 13 -1901.47 1473.21 12
 1 1 13 -620.776 1362.19 4
 -1 -1 -13 1516.31 934.822 3
 -1 1 -13 -1045.87 815.577 3
 1 1 13 1450.1 1253.73 5
 1 -1 13 997.926 1276.51 5
 -1 1 -13 -496.616 585.272 9
 -1 -1 -13 639.238 994.477 1
 -1 -1 -13 127.995 714.338 8
 1 -1 13 1523.33 1646.63 4
 -1 1 -13 -288.802 695.25 1
 -1 1 -13 1040.63 1067.47 8
 1 -1 14 13527.3 3307.26 12
 1 1 14 13777 3335.29 5
 1 1 14 7813.09 2665.88 2
 -1 1 -14 20258 2841.88 9
 1 -1 14 17519.2 3999.53 5
 1 -1 14 15529.7 3057.54 2
 1 1 14 7260.93 3113.13 4
 -1 1 -14 21532.8 3417.41 8
 -1 -1 -14 22939.9 3351.04 8
 -1 -1 -14 16293.4 2771.5 3
 -1 1 -14 16756 2507.21 3
 -1 -1 -14 21509.9 3394.55 1
 1 1 15 227.352 1113.5 2
 -1 -1 -15 -152.783 705.35 3
 1 -1 15 592.002 897.255 2
 -1 -1 -15 1828.94 1231.63 1
 1 1 15 1723.91 1565.42 5
 1 -1 15 2653.45 2007.13 5
 1 1 15 771.327 2270.99 4
 -1 1 -15 426.115 973.683 8
 -1 -1 -15 2098.48 1410.82 8
 -1 -1 -16 6340.27 2164.09 1
 1 1 16 3925.54 1904.9 2
 1 1 16 4545.26 2635.94 5
 1 -1 16 5554.95 2370.19 5
 -1 -1 -16 6756.83 2030.58 3
 1 1 16 657.189 2606.4 4
 -1 1 -16 7295.03 2244.72 8
 -1 -1 -16 5685.59 1792.68 8
 -1 1 -17 1891.18 1363.6 8
 -1 -1 -17 -61.7588 1538.61 8
 1 3 -17 -821.354 1191.61 9
 -1 -3 17 36.6081 1776.59 12
 1 -3 -17 -1681.38 2191.65 1
 1 -3 -17 -562.815 1197.12 8
 1 3 -17 -474.344 1060.55 8
 -1 3 17 -1090.48 1403.55 2
 1 -3 -16 9881.37 2409.41 8
 -1 -3 16 4571.13 2400.8 12
 1 -3 -16 10172.6 2649.1 1
 -1 -3 16 8329.68 3036.27 5
 -1 3 16 5392.21 3107.34 4
 1 -3 -16 4757.58 1792.44 3
 -1 3 16 7365.24 2693.79 5
 -1 3 16 5321.68 2337.01 2
 1 3 -16 7802.42 1866.39 9
 1 3 -16 13147.3 2763.96 8
 -1 3 15 -352.839 1846.25 4
 1 -3 -15 523.369 1061.18 1
 1 -3 -15 -1197.35 1001.29 8
 1 -3 -15 120.532 951.108 3
 -1 -3 15 -1207.52 1778.02 12
 -1 3 15 711.085 717.3 2
 -1 3 15 -392.969 1176.88 5
 -1 -3 15 -3055.63 2018.22 5
 1 3 -15 -27.0024 791.497 9
 1 3 -15 298.402 774.794 8
 1 -3 -14 7026.38 1855 8
 -1 3 14 2982.65 1915.76 2
 -1 3 14 2153.3 2023.77 4
 1 -3 -14 5512.21 1757.91 3
 -1 3 14 9130.79 2800.44 5
 -1 -3 14 5871.17 2131.92 5
 1 3 -14 5817.95 1566.23 9
 1 -3 -14 7690.84 2066.96 1
 -1 -3 14 6537.67 2732.23 12
 1 3 -14 12509 2556.35 8
 -1 3 13 624.993 1234.14 2
 1 -3 -13 -257.421 676.292 3
 -1 3 13 192.24 1145.73 5
 -1 -3 13 803.789 1145.71 5
 1 -3 -13 497.581 922.918 1
 1 3 -13 54.6093 814.002 9
 1 -3 -13 262.13 769.809 8
 1 3 -13 1599.82 1257.52 8
 -1 -3 13 -426.754 1276.13 12
 -1 3 13 -1556.75 1533.12 4
 -1 -3 12 6010.27 2236.15 12
 1 -3 -12 7692.76 1657.26 6
 -1 3 12 7762.22 1798.45 2
 1 -3 -12 7442.62 1861.13 1
 1 -3 -12 9162.02 1898.14 8
 1 -3 -12 7884.94 1787.08 3
 -1 3 12 9607.37 2507.35 5
 -1 -3 12 8655.07 2156.29 5
 1 3 -12 6498.2 1554.29 9
 -1 3 12 2678.95 2086.41 4
 1 3 -12 9224.85 2013.06 8
 -1 3 12 7275.69 1861.01 7
 -1 3 11 1001.9 440.941 2
 1 -3 -11 1160.05 753.94 8
 1 -3 -11 -386.474 842.294 1
 -1 -3 11 1512.6 1094.17 12
 1 -3 -11 -542.612 707.667 6
 1 -3 -11 1772.73 795.35 3
 -1 3 11 3366.68 1758.86 5
 -1 -3 11 -236.71 775.454 5
 1 3 -11 2287.81 903.123 9
 1 3 -11 1891.31 892.901 8
 -1 3 11 -463.764 962.863 4
 -1 3 11 743.659 611.145 7
 -1 -3 10 8817.89 2208.55 12
 1 -3 -10 10669.5 1794.49 6
 1 3 -10 10145.8 1821.69 8
 1 -3 -10 11151.2 2143.02 1
 -1 3 10 12885.5 2462.24 5
 -1 -3 10 8996.36 2092.59 5
 -1 3 10 9866.54 1894.39 2
 1 -3 -10 11396.2 1910.67 8
 1 -3 -10 9071.64 1721.79 3
 1 3 -10 11697.1 2035.18 9
 -1 3 10 10523.7 2435.26 4
 -1 3 10 10573.8 1960.22 7
 1 3 -9 -633.408 547.654 15
 -1 -3 9 1620.8 1075.01 13
 1 3 -9 893.247 599.012 16
 -1 -3 9 -93.5459 958.667 12
 1 -3 -9 1224.95 647.136 3
 1 -3 -9 1099.63 559.822 6
 1 -3 -9 1399.67 753.434 1
 -1 3 9 701.754 576.645 2
 -1 -3 9 -51.9485 637.885 5
 -1 3 9 1256.96 682.943 5
 1 3 -9 1844.13 790.154 9
 1 -3 -9 1462.28 663.186 8
 -1 3 9 1166.75 1260.62 4
 1 3 -9 550.656 599.454 8
 -1 3 9 1289.64 924.041 7
 -1 -3 9 539.833 613.558 14
 1 3 -8 7496.02 1229.47 16
 -1 -3 8 6593.92 1678.75 12
 1 3 -8 7111.16 1200.3 1
 -1 3 8 6752.3 1363.97 2
 -1 -3 8 7504.43 1532.07 14
 1 3 -8 7093.27 1012.79 3
 1 -3 -8 7191.3 1281.21 8
 1 -3 -8 5857 1310.36 3
 1 3 -8 5635.3 1259.48 9
 -1 3 8 8229.36 1705.11 5
 -1 -3 8 6817.03 1166.46 2
 -1 -3 8 6068.61 1439.22 5
 -1 3 8 8188.18 1956.33 4
 1 3 -8 7060.82 1325.08 8
 1 -3 -8 6983.76 1351.13 6
 1 3 -8 6662.9 1672.19 15
 -1 3 8 6233 1451.34 7
 1 -3 -8 8429.02 1651.66 1
 1 3 -7 6542.65 1084.21 16
 1 3 -7 5806.69 1362.39 15
 1 -3 -7 6970.87 1150.9 8
 1 -3 -7 6291.61 1013.31 11
 -1 3 7 6509.33 1288.92 10
 -1 -3 7 6098.21 1248.25 4
 -1 3 7 5817.74 1217.89 2
 1 3 -7 5614.48 838.077 3
 -1 3 7 7727.42 1753.93 4
 1 3 -7 4923.47 1049.32 9
 1 -3 -7 6229.14 1223.93 3
 -1 3 7 6428.99 1369.06 5
 -1 -3 7 6729.69 1464.87 5
 -1 -3 7 5017.33 878.203 2
 1 -3 -7 5184.95 1133.22 6
 1 3 -7 6022.21 979.781 1
 1 3 -7 5755.13 1176.93 8
 1 -3 -7 6186.76 1303.2 1
 -1 -3 7 6081.41 1215.93 14
 -1 3 7 5106.18 1195.69 7
 -1 3 6 80461.9 4008.69 2
 1 3 -6 83543 2819.42 3
 -1 -3 6 84093.7 4461.92 14
 -1 3 6 89472.6 4658.8 10
 -1 3 6 95087.1 4644.05 5
 -1 -3 6 79995.7 4423.24 5
 1 3 -6 88336 4323.86 9
 1 -3 -6 78626.3 3997.44 3
 1 3 -6 82193.8 4925.07 15
 1 3 -6 94675.6 4173.46 8
 1 -3 -6 83340.1 3590.98 8
 -1 -3 6 81509.9 3569.82 4
 -1 3 6 84916.2 5143.28 4
 1 3 -6 89571.3 3868.89 16
 1 -3 -6 88818 4470.45 1
 -1 3 6 86798.6 4426.47 7
 1 -3 -6 85790.9 4262.24 6
 -1 3 5 1390.15 710.238 4
 -1 -3 5 2125.27 790.023 14
 -1 -3 5 2020.38 559.176 4
 -1 3 5 2799.35 712.597 2
 1 -3 -5 2441.06 713.779 6
 1 3 -5 1914.27 588.455 16
 1 3 -5 1395.08 452.925 10
 -1 3 5 2046.97 717.714 10
 1 3 -5 1757.21 627.894 9
 1 3 -5 1806.75 377.84 3
 -1 -3 5 1847.77 526.001 11
 -1 3 5 2456.23 576.719 5
 -1 -3 5 1740.71 523.641 5
 1 -3 -5 2053.63 602.138 3
 1 -3 -5 3028.84 840.019 1
 -1 3 5 2416.48 715.859 7
 1 3 -5 2165.8 590.018 8
 1 3 -5 2765.67 994.066 15
 1 -3 -5 2011.44 486.769 8
 -1 -3 4 113019 4061.65 5
 1 -3 -4 111788 4413.29 6
 1 -3 -4 106990 3991.9 3
 -1 -3 4 117311 3837.06 11
 1 3 -4 109986 3769.33 10
 -1 3 4 116696 5019.16 10
 1 -3 -4 115693 4252.44 1
 -1 3 4 127465 4128.03 5
 1 3 -4 118364 4297.69 9
 1 3 -4 112692 5282 15
 1 3 -4 116468 3736.74 8
 1 -3 -4 108505 3215.06 8
 -1 3 4 121972 5039.11 4
 1 3 -4 120363 4088.87 16
 -1 3 4 107261 3913.57 2
 -1 3 4 111572 4500.39 7
 -1 -3 4 114235 4765.93 14
 1 -3 -3 8775.59 1188.74 6
 1 -3 -3 6271.46 908.275 3
 1 3 -3 6861.65 957.594 10
 -1 3 3 7529.96 860.956 5
 -1 -3 3 6484.6 874.622 5
 -1 -3 3 5988.88 1013.3 14
 -1 3 3 7313.8 1180.96 10
 1 3 -3 7395.46 975.966 9
 1 -3 -3 6104.13 889.956 1
 -1 3 3 6762.33 899.734 2
 1 3 -3 7523.33 982.846 16
 -1 3 3 6624.16 1027.8 7
 -1 -3 3 7278.72 1014.83 11
 1 3 -3 6554.74 1224.3 15
 -1 3 3 6795.25 1053.47 4
 -1 3 2 66.6848 258.368 10
 1 3 -2 -116.475 262.693 15
 1 -3 -2 413.426 293.407 13
 -1 -3 2 212.665 256.92 11
 -1 3 2 57.4796 198.763 2
 1 -3 -2 -48.4872 284.65 6
 1 3 -2 282.274 251.59 10
 1 -3 -2 66.9643 149.326 1
 -1 3 2 423.789 362.038 7
 -1 3 2 115.327 195.832 4
 1 3 -2 -12.5256 212.304 9
 1 -3 -2 -26.7642 185.37 3
 -1 -3 2 154.875 341.993 14
 1 3 -2 -47.5106 196.431 16
 -1 -3 1 573.742 287.121 14
 1 3 -1 616.727 386.609 15
 -1 3 1 617.106 390.145 10
 1 -3 -1 381.75 265.334 13
 -1 -3 1 683.767 248.501 6
 -1 3 1 445.22 213.468 7
 1 -3 -1 520.946 257.681 6
 1 3 -1 363.888 292.561 10
 -1 -3 1 417.463 313.387 11
 1 3 -1 678.592 324.466 16
 -1 3 1 646.611 264.755 4
 -1 3 1 465.018 438.174 15
 -1 -3 0 36187.1 2255.5 11
 1 -3 0 34013.7 1917.65 6
 -1 3 0 34375.2 2440.15 10
 1 3 0 36050.6 2296.66 10
 -1 -3 0 32088.2 2030.82 14
 -1 -3 0 34698.2 1884.36 6
 1 -3 0 37583 3100.57 13
 -1 3 0 31463.4 1985.71 16
 1 3 0 31363.2 1721.63 7
 1 3 0 33900.4 1707.96 16
 1 3 0 36799.1 2458.94 15
 -1 3 0 33491.9 2727.37 15
 1 -3 1 -120.941 486.924 13
 1 3 1 343.086 290.924 4
 1 -3 1 457.005 308.777 12
 1 -3 1 -306.601 231.061 6
 1 3 1 -343.177 370.144 10
 1 3 1 -77.0747 146.469 7
 -1 3 -1 -66.341 309.155 10
 1 3 1 237.974 257.004 15
 -1 -3 -1 241.232 217.16 14
 -1 -3 -1 -0.94806 250.385 6
 1 3 1 14.146 144.351 16
 -1 3 -1 -48.5458 223.441 16
 -1 -3 -1 299.587 276.822 11
 -1 3 -1 -239.338 275.793 15
 1 3 2 2380.31 678.981 4
 1 -3 2 3272.45 875.343 12
 -1 -3 -2 2773.03 636.635 6
 -1 -3 -2 2597.24 545.098 3
 1 3 2 3486.28 788.999 10
 1 3 2 2409.35 553.562 7
 -1 -3 -2 3267.45 598.633 1
 -1 3 -2 3362.89 719.334 9
 -1 3 -2 3461.95 768.692 10
 -1 -3 -2 3124.41 722.049 11
 -1 -3 -2 2762.17 535.786 14
 -1 3 -2 2482.38 648.605 16
 1 -3 2 3265.8 1001.52 13
 1 3 2 2837.35 518.756 2
 -1 3 -2 3117.92 938.838 15
 1 3 3 2756.45 688.077 4
 1 -3 3 2223.3 891.683 13
 1 -3 3 1724.63 526.163 5
 -1 -3 -3 2187.42 601.893 11
 1 -3 3 1780.07 840.762 12
 1 3 3 2778.4 786.062 10
 -1 -3 -3 2302.65 542.15 3
 -1 3 -3 1705.03 564.855 10
 -1 -3 -3 2687.47 675.264 6
 -1 3 -3 2109.02 531.441 9
 -1 3 -3 1716.92 525.945 16
 -1 3 -3 2375.87 550.571 8
 -1 -3 -3 1837.81 503.097 1
 1 3 3 2649.67 638.695 7
 1 3 3 2581.12 559.525 2
 -1 3 -3 1846.87 867.901 15
 1 -3 4 111385 4767.55 5
 1 -3 4 140331 7094.53 13
 -1 -3 -4 124230 4366.48 11
 -1 3 -4 117736 4604.55 16
 1 3 4 103607 4481.04 5
 1 3 4 129248 4868.68 10
 1 3 4 121691 4571.18 7
 -1 -3 -4 129114 4387.79 3
 -1 3 -4 126505 4889.63 9
 -1 -3 -4 116883 3708.38 8
 -1 3 -4 127494 4285.86 8
 1 3 4 129863 6309.14 4
 1 3 4 122357 4156.31 2
 -1 -3 -4 116923 4595.67 1
 1 -3 4 115951 5981.49 12
 -1 -3 -4 124059 4608.59 6
 -1 3 -4 115234 5923.18 15
 -1 3 -4 111499 4371.48 10
 -1 -3 -5 8795.12 1341.48 6
 1 -3 5 8689.41 1872.69 13
 -1 -3 -5 7709.09 1357.7 1
 1 -3 5 7259.36 1617.41 12
 1 3 5 8510.16 1326.07 10
 1 3 5 7831.77 1648.9 4
 -1 -3 -5 8550.84 1238.37 3
 -1 -3 -5 7763.49 1091.22 8
 1 3 5 8971.13 1484.01 5
 1 -3 5 6718.05 1299.54 5
 -1 3 -5 7964.76 1346.41 9
 -1 3 -5 8010.4 1185.44 8
 1 3 5 8587.3 1219.96 2
 -1 3 -5 8229.16 1226.47 16
 1 3 5 7642.87 1209.48 7
 -1 -3 -5 8285.65 1152.92 11
 -1 3 -5 7389.54 1567.31 15
 1 3 6 37852.5 2849.66 7
 -1 -3 -6 36923.6 2765.4 6
 -1 -3 -6 36509.5 2767.31 3
 1 -3 6 38726.4 4142.08 13
 1 -3 6 36380.8 3738.86 12
 -1 -3 -6 35699.1 2394.46 11
 -1 3 -6 33206.9 3501.86 15
 1 3 6 35053.4 3207.21 5
 1 -3 6 36044.4 3242.57 5
 -1 3 -6 35959.3 2676.6 16
 -1 3 -6 36688.4 2992.61 9
 1 3 6 36976.6 2771.46 10
 -1 -3 -6 36697.7 2509.45 8
 -1 3 -6 38663.4 2830.52 8
 1 3 6 36659.8 3815.03 4
 1 3 6 37484.1 2766.01 2
 1 -3 6 38915.6 2113.19 2
 -1 -3 -6 34934.1 2916.62 1
 -1 3 -6 37971.9 2275.95 1
 1 -3 7 3845.34 1555.84 13
 1 3 7 4094.84 1000.23 2
 1 -3 7 2620.37 1006.28 12
 -1 -3 -7 3655.76 937.327 6
 -1 3 -7 3343.94 708.531 1
 -1 -3 -7 3010.55 830.527 3
 1 3 7 3253.18 861.704 10
 1 3 7 3169.77 1151.18 5
 1 3 7 4853.61 1136.49 7
 1 -3 7 2399.97 1021.42 5
 -1 3 -7 3244.28 1067.33 9
 -1 3 -7 2392.08 770.872 16
 -1 3 -7 3342.57 967.212 8
 -1 -3 -7 3583.47 863.241 8
 -1 -3 -7 3409.82 1079.66 1
 1 3 7 4337.5 1731.94 4
 -1 3 -7 2479.95 999.599 15
 1 -3 7 3754.2 731.323 2
 1 -3 8 52397 5276.9 13
 -1 -3 -8 56217.8 3720.52 6
 1 -3 8 54291.3 5121.36 12
 -1 3 -8 46444.1 4468.64 15
 1 3 8 58661.6 3927.58 7
 -1 3 -8 56630.2 4078.7 9
 1 -3 8 50949.6 4541.13 5
 -1 3 -8 56178.5 3548.48 16
 -1 -3 -8 53413.3 4004.04 1
 1 3 8 57117.7 5405.02 4
 -1 3 -8 54955.8 3906.25 8
 -1 -3 -8 46184.7 3413.23 8
 1 3 8 56110.7 3795.34 2
 1 -3 8 59711.9 3290.77 2
 -1 3 -8 59532.5 3450.07 1
 -1 -3 -8 55413.8 3712.13 3
 1 3 8 59717.8 4772.24 5
 1 -3 9 2228.64 1249.11 13
 -1 -3 -9 3479.66 1053.46 6
 1 -3 9 2885.51 1396.2 12
 -1 -3 -9 3171.15 1162.79 1
 -1 -3 -9 2363.5 882.554 3
 1 3 9 2731.42 938.729 7
 1 3 9 2244.87 967.315 5
 1 -3 9 3023.42 1314.56 5
 -1 3 -9 2221.52 768.239 9
 -1 3 -9 4139.38 1038.54 16
 -1 3 -9 3277.04 1144.93 8
 -1 -3 -9 2099.89 886.831 8
 -1 3 -9 2997.95 1209.4 15
 1 3 9 3063.12 1676.15 4
 1 3 9 3951.98 1150.53 2
 -1 -3 -10 1155.78 583.004 3
 -1 -3 -10 574.967 438.347 6
 1 -3 10 2994.6 1831.85 12
 1 3 10 -781.728 1179.68 4
 -1 -3 -10 144.233 553.558 1
 1 3 10 1513.84 695.912 5
 1 -3 10 2263.38 1360.64 5
 -1 3 -10 -306.999 710.208 9
 1 3 10 1086.79 569.697 7
 -1 3 -10 951.075 726.221 8
 -1 -3 -10 1144.98 665.174 8
 1 3 10 1574.26 899.88 2
 -1 -3 -11 7.19579 582.83 6
 1 3 11 -415.174 955.272 5
 1 -3 11 1978.27 1575.8 5
 -1 -3 -11 -244.381 741.394 1
 -1 -3 -11 452.748 690.981 3
 -1 3 -11 -110.536 643.252 9
 1 -3 11 908.61 1140.46 12
 -1 3 -11 -1037.97 835.75 8
 -1 -3 -11 -1295.11 939.779 8
 1 3 11 1363.7 1357.82 4
 1 3 11 -186.415 521.625 2
 1 3 11 -399.109 692.626 7
 1 3 12 472.933 583.566 7
 -1 -3 -12 458.523 623.853 6
 1 -3 12 -719.915 988.625 12
 1 3 12 -125.43 1639.37 4
 1 3 12 2497.25 1419.2 5
 1 -3 12 454.991 1192.01 5
 -1 3 -12 814.437 711.686 9
 -1 -3 -12 2732.71 1554.78 1
 -1 3 -12 758.15 940.196 8
 -1 -3 -12 329.124 613.87 8
 1 3 12 422.898 941.37 2
 -1 -3 -12 -910.966 893.853 3
 1 3 13 1901.38 1572.82 5
 1 3 13 531.199 952.956 2
 1 3 13 336.986 2064.4 4
 1 -3 13 1266.96 1315.58 12
 1 -3 13 -138.773 979.79 5
 -1 -3 -13 2114.01 1145.57 3
 -1 3 -13 1007.28 828.356 9
 -1 -3 -13 1742.72 1211.29 1
 -1 3 -13 2296.45 1098.67 8
 -1 -3 -13 201.89 858.744 8
 1 3 14 2934.69 1440.9 2
 -1 -3 -14 5001.44 1675.08 3
 1 3 14 2442.54 1816.51 5
 1 -3 14 3269.85 1826.15 5
 -1 -3 -14 3791.3 1627.25 1
 -1 3 -14 5080.85 1583.06 9
 1 -3 14 5719.56 2493.37 12
 -1 3 -14 5145.11 1598.55 8
 -1 -3 -14 6555.43 1717.63 8
 1 3 14 2515.79 2431.2 4
 1 -3 15 -4375.44 2412.59 12
 1 3 15 -591.801 1165.54 2
 -1 -3 -15 2403.69 1489.01 3
 1 -3 15 -185.764 1226.93 5
 1 3 15 -4306.69 2260.81 5
 -1 3 -15 1224.1 956.019 9
 1 3 15 1250.04 2201.87 4
 -1 3 -15 288.658 899.533 8
 -1 -3 -15 -1231.51 1195.89 8
 -1 -3 -15 -1382.38 1397.29 1
 -1 -3 -16 8570.63 2265.4 1
 -1 -3 -16 7224.57 2264.57 3
 1 3 16 4950.81 2457.16 2
 1 -3 16 6843.23 2668.46 5
 -1 3 -16 12862.6 2833.87 8
 -1 3 -16 8629.77 2141.37 9
 1 3 16 3538.23 3332.06 4
 -1 -3 -16 8662.37 2182.1 8
 -1 -5 16 4624.63 1469.71 5
 -1 5 16 8522.43 2867.09 2
 1 5 -16 9697.03 1733.13 9
 1 5 -16 10430.4 2440.21 8
 -1 -5 15 234.679 1609.11 12
 1 -5 -15 -2491.07 1554.69 3
 -1 -5 15 -51.9208 1577.95 5
 -1 5 15 83.6615 1132.42 2
 1 -5 -15 629.451 1516.11 1
 1 5 -15 562.69 1136.93 9
 1 5 -15 1050.07 838.714 8
 -1 5 15 -1539.29 2757.78 4
 -1 5 14 7994.27 2185 7
 1 -5 -14 12161.3 2700.3 1
 -1 -5 14 7088.03 2456.56 12
 1 -5 -14 6628.96 2046.3 3
 -1 5 14 6726.6 2645.81 2
 -1 -5 14 12738.1 3338.93 5
 1 5 -14 13344.8 2311.17 9
 1 -5 -14 14306.7 2635.44 6
 1 5 -14 14269.1 2682.22 8
 -1 5 14 3796.73 3692.63 4
 -1 -5 13 595.877 1310.15 12
 -1 5 13 2106.31 1011.39 2
 1 -5 -13 4079.18 1647.63 3
 -1 -5 13 4745.16 1912.08 5
 -1 5 13 4525.54 1993.59 7
 1 5 -13 1961.16 1120.69 9
 1 -5 -13 5239.07 1670.17 6
 1 5 -13 2867.05 1242.57 8
 1 -5 -13 4380.15 1561.07 1
 -1 5 13 -575.112 1625.27 4
 -1 5 12 139.034 1155.18 4
 -1 -5 12 616.609 988.583 12
 1 -5 -12 1466.32 769.009 6
 -1 5 12 1395.87 953.216 2
 1 -5 -12 969.07 891.499 3
 -1 -5 12 -497.371 1144.98 5
 1 5 -12 -692.108 817.706 9
 1 -5 -12 1427.38 1104.47 1
 1 5 -12 866.636 1236.96 8
 -1 5 12 217.077 1232.42 7
 -1 -5 11 1515.17 1048.73 13
 -1 5 11 13.9319 870.397 7
 1 -5 -11 1447.59 1110.47 6
 1 -5 -11 -355.166 802.596 1
 1 -5 -11 2091.08 1079.88 3
 -1 -5 11 1685.13 1024.34 5
 -1 5 11 -905.555 878.617 2
 1 5 -11 156.677 939.643 9
 1 5 -11 1219.59 666.166 8
 -1 -5 11 496.619 844.071 12
 1 5 -11 141.329 933.511 16
 -1 5 11 1368.79 1189.88 4
 -1 -5 10 12262.2 2990.22 13
 -1 -5 10 6034.91 2145.97 12
 1 -5 -10 10952.5 2027.56 1
 1 -5 -10 10974.7 2105.15 3
 -1 -5 10 6045.62 1887.75 5
 -1 5 10 10482.6 1967.03 2
 1 5 -10 13359.7 2259.03 9
 1 5 -10 12780.6 2138.82 8
 1 5 -10 8340.63 2040.82 15
 1 -5 -10 9471.11 1945.69 6
 1 5 -10 12690.6 2011.59 16
 -1 5 10 9686.01 2483.89 4
 -1 5 10 9051.18 1884.38 7
 -1 -5 10 11392.1 2289.89 14
 -1 -5 9 -183.457 1099.27 13
 1 5 -9 -330.864 800.511 16
 -1 5 9 1727.63 985.12 2
 1 -5 -9 1105.89 1020.86 6
 1 5 -9 3502.97 906.646 15
 1 -5 -9 2321.74 1039.95 3
 1 -5 -9 1779.84 705.454 1
 -1 -5 9 2438.12 1684.98 5
 -1 -5 9 1580.52 2029.38 12
 1 5 -9 2907.91 1130.54 9
 1 5 -9 879.96 847.631 8
 -1 5 9 -377.168 1237.18 4
 -1 5 9 2710.74 1175.83 7
 -1 -5 9 -618.46 4142.23 14
 -1 -5 8 13717.1 2428.19 14
 -1 -5 8 16355.7 3157.32 13
 -1 -5 8 14768.8 2952.18 12
 1 -5 -8 13190.6 2055.5 6
 1 -5 -8 13092.8 1839.03 11
 -1 5 8 15511.5 2580.42 10
 1 5 -8 15841.5 2254.97 9
 1 -5 -8 14121.2 2073.56 3
 -1 -5 8 9910.17 2039.48 5
 1 5 -8 16169.1 2073.46 8
 1 5 -8 13738.3 1984.17 16
 -1 5 8 11567.3 1909.03 2
 1 5 -8 12238.6 2461.5 15
 1 -5 -8 14633.8 2272.38 1
 -1 5 8 18904.8 3139.6 4
 -1 5 8 13507.8 2132.59 7
 -1 5 7 -526.51 647.728 4
 1 -5 -7 314.733 695.894 1
 -1 -5 7 971.805 806.811 12
 -1 5 7 439.138 704.032 2
 1 5 -7 869.905 1092.87 15
 1 -5 -7 309.473 505.824 11
 -1 5 7 -456.428 537.186 10
 1 -5 -7 112.098 529.644 6
 1 -5 -7 867.674 853.209 3
 -1 -5 7 -600.257 871.752 5
 1 5 -7 980.357 672.505 9
 -1 -5 7 948.927 861.073 14
 1 5 -7 456.072 493.261 8
 1 5 -7 727.061 626.082 16
 -1 5 7 14.2511 492.702 7
 1 5 -6 27530.3 3482.02 15
 -1 5 6 29012.8 2929.54 7
 -1 5 6 26760 2570.98 2
 1 -5 -6 29314 2938.24 6
 -1 -5 6 27682.7 3447.07 12
 1 -5 -6 27084.2 2781.21 3
 -1 -5 6 32461.8 2749.23 11
 1 5 -6 27415.4 2557.81 10
 -1 5 6 28509.2 3402.85 10
 -1 -5 6 32119.3 2958.03 5
 1 5 -6 33372.4 2939.97 9
 -1 5 6 29856.2 3344.91 4
 1 5 -6 31839.5 2494.12 8
 1 5 -6 30315 2753.05 16
 1 -5 -6 31678.5 3001.25 11
 1 -5 -6 33364 2817.46 1
 -1 -5 6 32327.9 3391.53 14
 -1 -5 5 9990.09 1735.51 14
 1 -5 -5 11870.8 1886.15 11
 1 -5 -5 13971.5 1919.14 6
 1 5 -5 11550.9 1652.08 10
 -1 5 5 12620.1 2194.83 10
 -1 -5 5 12341.6 1684.64 5
 1 -5 -5 11998.6 1628.91 1
 -1 5 5 12034.4 1623.49 2
 1 -5 -5 12528.4 1613.84 3
 1 5 -5 12372.9 1730.62 9
 1 5 -5 12338.9 1433.02 8
 -1 -5 5 12194.8 1785.18 11
 1 5 -5 12516.8 1717.86 16
 1 5 -5 12172.3 2186.32 15
 -1 5 5 10672.1 1760.68 7
 -1 5 5 12589.8 2130.1 4
 -1 -5 4 5780.09 1386.63 14
 1 -5 -4 3531.67 1560.85 13
 1 5 -4 7176.42 1745.73 15
 -1 5 4 7100.93 1498.98 15
 -1 5 4 5941.21 1053.03 2
 -1 -5 4 7953.41 1502.88 11
 1 -5 -4 7597.22 1147.85 1
 1 -5 -4 7597.77 1369.99 6
 1 5 -4 6621.95 1279.24 10
 -1 5 4 7028.85 906.096 16
 -1 5 4 7424.83 1671.13 10
 -1 -5 4 6674.57 1139.48 5
 1 -5 -4 7752.58 1176.39 3
 1 5 -4 8119.55 1312.01 9
 1 5 -4 7313.16 1185.86 16
 -1 5 4 6213.81 1267.09 7
 -1 5 4 8050.94 1652.41 4
 -1 5 3 5275.02 1162.72 4
 -1 -5 3 5262.34 1399.7 14
 1 -5 -3 4963.01 1255.84 13
 -1 -5 3 5599.32 1210.83 11
 1 -5 -3 4780.3 1134.96 6
 -1 5 3 4970.84 860.055 2
 1 5 -3 5519.67 1190.45 10
 -1 5 3 5768.77 1434.82 10
 1 5 -3 6580.62 1114.56 9
 -1 -5 3 5703.1 918.595 5
 1 -5 -3 6525.52 1059.72 3
 1 -5 -3 5265.83 889.205 1
 -1 5 3 5650.27 909.466 16
 1 5 -3 6022.85 1100.16 16
 1 5 -3 4399.41 1367.14 15
 -1 5 3 5649.32 1178.07 7
 1 5 -3 3952.04 635.981 7
 -1 5 3 5135.83 1284.97 15
 1 5 -2 12641.4 1834.75 10
 1 -5 -2 12280.2 1219.27 1
 -1 -5 2 10822.4 1716.07 14
 1 -5 -2 10384.8 2606.02 13
 -1 -5 2 14216 1831.58 11
 -1 5 2 10272.5 1091.19 2
 1 -5 -2 14699.3 1402.85 3
 1 5 -2 11939 2076.69 15
 -1 5 2 11993.9 1962.04 10
 1 5 -2 14972.3 1482.84 9
 -1 5 2 13770.2 1687.25 4
 1 5 -2 13543.5 1627.77 16
 -1 5 2 12984.7 1451.13 16
 -1 5 2 11989.1 1517.08 7
 1 5 -2 13251 1234.58 7
 -1 5 2 11396.2 1938.67 15
 -1 -5 2 12247.3 1299.74 6
 1 -5 -2 13349.8 1713.74 6
 1 5 -1 27924.9 3024.39 15
 -1 -5 1 28528.2 2174.45 6
 1 -5 -1 30773.3 1793.42 3
 1 5 -1 27055.9 2630.92 10
 -1 5 1 25654.6 2786.56 10
 1 -5 -1 29854.5 2444.74 6
 1 5 -1 24776.6 1737.38 9
 -1 5 1 22965.9 2895.07 15
 -1 5 1 30973.1 2294.76 4
 -1 5 1 27165.9 2130.07 16
 1 5 -1 26852.5 2144.12 16
 -1 -5 1 28869.6 2691.76 11
 1 5 -1 27887 1959.22 7
 -1 5 1 25153.4 2133.42 7
 -1 -5 1 28278.3 2613.17 14
 -1 -5 0 8573.15 1502.54 14
 -1 -5 0 9088.46 1331.94 6
 1 -5 0 10655.3 2209.22 13
 1 -5 0 9578.7 1375.91 6
 1 -5 0 6497.68 1318.18 12
 -1 -5 0 9427.33 1540.49 11
 -1 5 0 6641.67 1559.81 15
 1 5 0 8366.32 1535.82 10
 -1 5 0 8481.12 1580.29 10
 1 5 0 8244.88 1151.36 7
 -1 5 0 8798.27 1000.96 9
 -1 5 0 9035.5 1133.39 4
 1 5 0 9079.79 1210.87 16
 1 5 0 6601.66 1438.67 15
 -1 5 0 8755.8 1293.94 16
 -1 5 0 7234.44 1091.21 7
 1 -5 1 7455.92 1957.9 13
 -1 -5 -1 7272.75 1197.03 6
 -1 -5 -1 7386.05 1393.27 11
 1 -5 1 8485.64 1180.38 6
 1 5 1 6976.82 1435.97 10
 -1 5 -1 6804.66 1400.53 10
 1 -5 1 6773.44 1358.31 12
 -1 5 -1 6633.24 1005.98 7
 -1 5 -1 8189.09 1131.5 9
 -1 -5 -1 7045.62 1163.79 14
 1 5 1 6415.29 799.202 2
 -1 -5 -1 7210.66 893.687 1
 -1 5 -1 9731.84 1387.05 16
 1 5 1 7452.23 1047.54 16
 1 5 1 7236.21 1548.53 15
 1 5 1 7606.46 1238.45 7
 -1 5 -1 5760.23 1665.39 15
 1 5 2 4173.86 771.933 16
 1 -5 2 4456.24 1637.78 13
 1 -5 2 3258.93 1135.57 12
 -1 5 -2 4378.97 912.414 16
 -1 -5 -2 4285.28 812.688 1
 -1 -5 -2 5593.45 1129.8 6
 -1 -5 -2 4901.22 840.517 3
 1 -5 2 4764.65 811.732 6
 -1 -5 -2 3693.79 814.213 14
 1 5 2 3729.88 1066.9 10
 -1 5 -2 4621.4 1186.81 10
 1 5 2 5281.02 1263.63 15
 -1 5 -2 4606.76 915.367 9
 1 5 2 3935.73 1077.54 4
 -1 -5 -2 4096.2 1039.82 11
 1 5 2 5053.37 1059.98 7
 1 5 2 4663.59 788.014 2
 -1 5 -2 5704.35 1578.45 15
 -1 5 -3 4539.46 1055.81 16
 1 -5 3 4378.27 1578.31 13
 -1 -5 -3 5234.41 956.719 1
 -1 -5 -3 4267.89 1013.38 6
 1 -5 3 5404.65 819.408 6
 1 -5 3 5611.89 1418.36 12
 -1 -5 -3 5523.28 1171.94 11
 1 5 3 5078.88 1224.5 4
 -1 -5 -3 5875.21 1021.42 3
 1 5 3 5425.62 1267.18 10
 -1 5 -3 4729.39 1281.88 10
 -1 5 -3 5502.68 1079.66 9
 1 5 3 4797.18 765.941 16
 -1 5 -3 5500.66 762.877 8
 1 5 3 5184.97 1258.91 15
 1 5 3 5504.11 1127.77 7
 -1 5 -3 4540.21 1287.77 15
 1 5 3 5321.65 898.888 2
 -1 -5 -3 4924.63 951.093 14
 1 -5 4 120232 7780.84 13
 -1 -5 -4 105570 5131.67 6
 -1 -5 -4 114527 4630.13 3
 1 5 4 110678 5847.06 10
 -1 5 -4 94491.2 5196.38 10
 1 -5 4 95997.8 6063.75 12
 -1 -5 -4 106234 5207.46 11
 -1 5 -4 114843 5169.7 9
 1 5 4 104628 6295.31 4
 -1 5 -4 114918 4053.31 8
 1 5 4 103485 4271.33 2
 -1 5 -4 98755.3 4943.22 16
 -1 -5 -4 100299 4455.57 1
 1 5 4 107031 5022.01 7
 1 5 4 111167 5175.52 15
 -1 5 -4 94724.6 6451.36 15
 1 -5 5 729.175 824.988 13
 1 -5 5 180.483 708.151 12
 -1 -5 -5 2273.41 831.117 6
 -1 -5 -5 1804.29 634.493 1
 -1 -5 -5 907.911 406.864 11
 -1 -5 -5 2421.11 822.846 3
 1 5 5 1810.4 890.374 10
 1 -5 5 -126.686 541.211 5
 1 5 5 674.942 835.923 4
 -1 5 -5 2504.15 852.782 10
 -1 5 -5 2060.46 786.606 9
 -1 5 -5 1890.99 779.267 16
 -1 5 -5 2511.67 1188.42 15
 -1 5 -5 1668.72 630.84 8
 1 5 5 1157.81 623.893 7
 1 5 5 1021.85 537.926 2
 -1 -5 -6 78354.1 4745.36 6
 -1 -5 -6 82251.3 4384.82 3
 1 -5 6 70125.4 5835.72 12
 -1 -5 -6 78483.4 4560.41 11
 1 -5 6 81665.2 4480.79 11
 1 -5 6 61015.4 4408.6 5
 1 5 6 78525.8 5124.65 10
 -1 5 -6 80103.5 4816.98 9
 -1 -5 -6 72788.5 4556.18 1
 1 5 6 73083 6009.09 4
 -1 5 -6 88681.5 4377.78 8
 1 5 6 71059.4 4024.46 2
 -1 5 -6 79931 4661.33 16
 1 -5 6 84810.2 7194.01 13
 -1 5 -6 70030.2 5904.74 15
 1 5 6 77506.1 4715.54 7
 1 -5 7 2798.36 1643.5 13
 1 -5 7 24.9505 881.484 12
 -1 -5 -7 590.596 677.354 6
 -1 -5 -7 2102.98 759.061 11
 1 5 7 1157.93 713.728 7
 -1 -5 -7 1218.29 838.083 1
 -1 -5 -7 828.082 698.14 3
 1 5 7 821.128 832.95 10
 1 -5 7 1353.95 1002.13 5
 -1 5 -7 1580.29 879.807 9
 1 5 7 926.707 627.784 2
 -1 5 -7 2073.11 844.96 8
 -1 5 -7 1730.32 790.712 16
 1 5 7 -1821.85 1363.7 4
 -1 5 -7 -305.696 801.507 15
 1 -5 8 6929.06 1884.85 5
 -1 5 -8 9039.62 1629.12 16
 1 -5 8 7968.25 2419.04 13
 1 -5 8 4766.73 1607.46 12
 -1 -5 -8 9322.96 1612.4 11
 1 5 8 9226.46 2384.87 4
 -1 -5 -8 10395.6 1851.58 3
 -1 -5 -8 6362.6 1502.58 1
 1 5 8 9022.21 1858.05 10
 -1 -5 -8 9082.74 1811.28 6
 -1 5 -8 10025.3 1960.83 9
 -1 5 -8 9864.73 1705.03 8
 1 5 8 8964.93 1806.53 7
 -1 5 -8 6485.32 1941.76 15
 1 5 8 8481.75 1796.85 2
 1 5 9 198.055 743.468 2
 1 -5 9 -1040.12 1383.1 13
 1 -5 9 813.443 1070.43 12
 -1 -5 -9 673.451 948.634 6
 -1 -5 -9 899.939 591.483 3
 1 -5 9 1949.87 1260.49 5
 -1 -5 -9 1449.78 889.411 1
 -1 5 -9 -283.637 882.889 9
 1 5 9 416.838 690.929 7
 -1 5 -9 1375.76 948.546 8
 -1 5 -9 1530.11 642.233 16
 1 5 9 2359.22 1615.2 4
 -1 5 -9 -1183.61 1161.44 15
 1 -5 10 1091.31 1170.91 14
 1 5 10 1859.37 1077.57 2
 1 -5 10 -1002.12 1848.26 13
 -1 -5 -10 2647.9 1176.14 6
 1 -5 10 1006.56 1224.34 12
 -1 -5 -10 909.931 868.054 3
 1 -5 10 -764.226 963.486 5
 -1 -5 -10 1949.81 1158.95 1
 -1 5 -10 867.032 584.356 9
 -1 5 -10 33.6 938.166 15
 -1 5 -10 1401.46 719.15 8
 -1 5 -10 1707.54 916.179 16
 1 5 10 -323.077 1173.65 4
 1 5 10 764.026 626.232 7
 1 -5 11 2243.83 1732.87 13
 1 5 11 -552.024 751.388 2
 -1 -5 -11 1564.65 1042.98 6
 1 -5 11 681.2 1382.39 12
 1 5 11 2664.3 1276.19 7
 -1 -5 -11 -1009.94 981.779 3
 1 -5 11 1707.57 1197.84 5
 -1 5 -11 1806.15 858.985 9
 1 5 11 3483.61 2333.23 4
 -1 -5 -11 1827.55 1033.74 1
 -1 5 -11 1807.86 1226.71 8
 -1 5 -11 789.139 769.541 16
 1 5 12 4705.04 1449.89 2
 -1 -5 -12 2374.19 1201.15 6
 1 -5 12 6698.1 2789.68 12
 -1 -5 -12 4101.5 1333.34 3
 1 -5 12 2575.73 1605.07 5
 1 5 12 7263.58 2629.92 4
 -1 5 -12 7421.98 1944.94 9
 -1 -5 -12 3977.91 1467.57 1
 -1 5 -12 4696.22 1595.97 8
 1 5 12 5637.71 1679.29 7
 -1 -5 -13 1938.38 1292.8 6
 1 -5 13 2965.79 1939.58 12
 -1 -5 -13 -126.404 833.415 3
 1 -5 13 214.481 1160.96 5
 -1 5 -13 2420.32 1362.15 9
 -1 5 -13 1356.22 1153.36 8
 1 5 13 474.565 2029.61 4
 -1 -5 -13 -1567.09 1390.64 1
 1 5 13 160.392 900.538 7
 1 5 13 467.01 647.093 2
 1 5 14 1857.64 1361.21 2
 -1 -5 -14 4049.12 1709.39 3
 -1 5 -14 7457.12 2243.63 8
 1 -5 14 4697.98 2170.43 5
 -1 5 -14 10184.5 2492.77 9
 1 -5 14 3483.42 2118.69 12
 1 5 14 1057.33 1547.14 4
 1 5 14 6491.18 2268.11 7
 -1 -5 -14 9210.32 2670.28 1
 1 -5 15 244.525 2012.72 12
 -1 -5 -15 1208.56 1362.03 1
 -1 -5 -15 -406.413 844.555 3
 1 5 15 -205.041 958.358 2
 -1 5 -15 -462.221 815.935 9
 1 5 15 -1682.51 1876.85 4
 -1 5 -15 -1135.06 1404.45 8
 1 5 16 2988.98 2096.83 2
 -1 -5 -16 1460.64 1217.33 1
 -1 7 15 -238.092 1345.85 2
 -1 7 14 392.988 1023.57 7
 -1 -7 14 -347.895 1605.67 12
 1 -7 -14 2755.63 2013.05 1
 1 -7 -14 880.879 1590.46 3
 -1 7 14 5165.02 1843.46 2
 1 7 -14 2398.48 1314.34 9
 1 -7 -14 1634.65 1367.57 6
 -1 7 14 -361.921 1921.65 4
 1 -7 -13 -13.2862 1153.97 6
 -1 7 13 3565.95 2279.13 4
 -1 -7 13 3692.27 2326.18 12
 1 -7 -13 -654.587 1373.05 3
 -1 7 13 2675.03 1454.22 2
 1 7 -13 2685.4 1553.48 9
 -1 7 13 -915.153 1323.5 7
 1 -7 -13 2246.62 1549.77 1
 -1 7 12 2346.53 1678.92 7
 -1 7 12 -49.235 1994.28 4
 -1 -7 12 5311.41 2548.36 12
 1 -7 -12 3689.58 1392.85 6
 1 -7 -12 18.7242 819.232 3
 -1 7 12 1412.41 1200.48 2
 1 -7 -12 -1836.14 1548.92 1
 1 7 -12 2159.17 1014.41 9
 -1 -7 12 -2815.55 2614.56 13
 1 7 -12 1564.48 898.647 16
 1 7 -11 11195.5 2173.16 16
 -1 -7 11 13121.2 3634.1 13
 1 -7 -11 11769.9 2383.33 1
 -1 -7 11 13329.5 3287.27 12
 1 -7 -11 10723 2378.42 6
 1 -7 -11 5506.3 2635.99 3
 -1 7 11 10481.8 2218.85 2
 1 7 -11 12910 2607.89 9
 -1 7 11 12030 3328.23 4
 1 7 -11 9584.61 3027.89 15
 -1 -7 11 13600.2 2939.69 14
 -1 7 11 11814.9 2540.59 7
 1 -7 -10 889.67 1125.75 1
 -1 -7 10 -253.987 1126.86 13
 -1 -7 10 2246.89 1574.38 12
 1 -7 -10 636.526 960.726 6
 -1 7 10 2987.66 1788.22 4
 -1 7 10 -0.47416 513.789 2
 1 -7 -10 -125.058 783.536 3
 1 7 -10 1220.81 765.036 9
 1 7 -10 2551.87 1228.8 16
 1 7 -10 3757.42 2072.15 15
 -1 7 10 572.831 841.948 7
 -1 -7 10 1011.08 1246.44 14
 -1 -7 9 1306.22 1317.62 13
 -1 -7 9 1477.64 1404.02 12
 1 7 -9 686.684 1207.63 15
 1 -7 -9 649.531 1131.59 6
 -1 -7 9 339.781 1392.92 14
 -1 7 9 882.959 874.523 7
 -1 7 9 -1688.29 899.843 2
 1 -7 -9 -263.702 919.616 3
 1 7 -9 904.443 810.491 9
 1 -7 -9 367.228 818.129 1
 1 7 -9 -97.5177 642.897 16
 -1 7 9 2238.63 1457.48 4
 -1 -7 8 9195.39 3020.2 13
 -1 -7 8 9514.67 2507.54 12
 1 -7 -8 9799.3 1987.17 6
 1 -7 -8 8456.34 1869.04 11
 1 7 -8 5228.25 1958.18 15
 -1 7 8 9007.8 1912.34 2
 -1 7 8 5761.06 2155.98 10
 1 -7 -8 2959.15 1706.21 3
 1 7 -8 11704.3 2235.32 9
 1 -7 -8 3864.44 1603.4 1
 1 7 -8 6255.29 1432.66 16
 -1 7 8 10437.3 2282 7
 -1 7 8 8517.08 2511.44 4
 -1 -7 8 6176.01 2148.79 14
 -1 -7 7 3768.19 1811.77 14
 -1 -7 7 6580.58 2013.26 13
 -1 -7 7 4665.71 1869.69 12
 1 -7 -7 2959.41 1259.59 6
 1 -7 -7 5166.29 1467.02 11
 -1 7 7 4955.58 1223.61 2
 -1 7 7 3670.69 1530.46 10
 -1 7 7 4980.16 1581.06 7
 1 -7 -7 2182.39 1386.07 3
 1 7 -7 7856.38 1684.58 9
 1 7 -7 6328.47 1486.43 16
 1 -7 -7 3845.09 1298.45 1
 -1 7 7 5183.09 1919.33 4
 1 7 -7 5969.12 2124.04 15
 -1 -7 6 32558.6 4941.91 13
 1 -7 -6 24173.9 2993.05 3
 -1 -7 6 24679.1 3639.04 12
 1 -7 -6 25911 3236.75 11
 1 -7 -6 30978.5 3372.72 6
 1 7 -6 26864.8 3113.18 10
 -1 7 6 26989.2 3783.52 10
 -1 7 6 22832.6 2595.29 2
 1 7 -6 29560.9 3079.29 9
 -1 7 6 29982.8 3916.05 4
 1 7 -6 31262.6 3214.6 16
 1 7 -6 23665 3754.51 15
 -1 7 6 23987.7 3036.49 7
 -1 -7 6 25036.3 3747.98 14
 1 -7 -6 22896.4 2777.34 1
 -1 -7 5 1226.77 1106.61 12
 1 -7 -5 -216.632 726.791 6
 -1 -7 5 707.182 789.79 11
 1 7 -5 -386.407 632.337 16
 1 -7 -5 461.875 566.297 1
 1 -7 -5 842.513 601.567 11
 1 7 -5 -1.24245 815.809 10
 -1 7 5 792.317 777.233 10
 -1 7 5 328.767 424.391 2
 1 -7 -5 1741.6 705.004 3
 1 7 -5 1602.71 582.281 9
 -1 -7 5 864.841 985.311 14
 1 7 -5 846.137 983.179 15
 -1 7 5 1279.05 931.69 4
 -1 7 5 1815.39 893.111 7
 1 -7 -4 29151.2 2557.78 1
 1 -7 -4 33363.2 3369.32 6
 -1 -7 4 32185.6 3699.19 12
 -1 -7 4 35123.4 3663.95 11
 1 -7 -4 32598.6 3556.95 11
 1 7 -4 34060.1 3548.31 10
 -1 7 4 33015.2 3858.36 10
 1 7 -4 36687 3006.67 9
 -1 7 4 36858.1 4027.04 4
 1 7 -4 33990.6 3111.56 16
 1 7 -4 31980.7 4211.32 15
 -1 7 4 29896.9 3117.68 7
 -1 -7 4 32927 3829.65 14
 -1 -7 3 148.911 619.391 14
 1 -7 -3 122.238 629.908 14
 1 -7 -3 608.143 896.78 13
 -1 -7 3 297.411 651.506 12
 1 -7 -3 38.796 743.323 6
 -1 -7 3 23.9595 707.224 11
 1 -7 -3 55.0704 566.07 11
 -1 7 3 -19.4688 501.908 7
 1 7 -3 -126.636 550.218 10
 -1 7 3 279.159 595.662 10
 1 7 -3 -529.202 578.051 9
 1 7 -3 -671.452 575.882 16
 -1 7 3 246.084 318.807 16
 1 7 -3 1387.41 1093.13 15
 -1 7 3 369.58 582.143 15
 -1 -7 2 9411.31 1966.82 14
 1 -7 -2 8496.28 1750.66 14
 1 -7 -2 2586.38 2574.75 13
 -1 -7 2 10256.1 1901.55 12
 -1 -7 2 9288.81 1885.26 11
 1 -7 -2 9446.09 2354.44 11
 1 7 -2 8516.9 1857.36 10
 1 7 -2 9896.87 2359.37 15
 -1 7 2 8698.91 2144.05 10
 1 7 -2 10844.5 1430.9 9
 -1 7 2 10546.9 1528.8 16
 1 7 -2 10591.2 1674.39 16
 1 -7 -2 8750.5 1975.48 6
 -1 7 2 7127.34 1836.17 15
 -1 7 2 9897.04 1679.33 7
 -1 -7 1 1664.91 858.313 14
 1 -7 -1 -499.346 1150.96 13
 1 -7 -1 1058.93 605.08 6
 -1 -7 1 200.719 638.381 11
 1 -7 -1 463.422 918.966 11
 1 7 -1 1511.84 1060.62 10
 -1 7 1 945.292 1021.55 10
 -1 -7 1 1770.5 799.668 6
 -1 7 1 869.852 427.948 7
 -1 7 1 1558.5 629.096 16
 1 7 -1 1246.59 716.55 16
 1 7 -1 1279.76 577.357 7
 1 7 -1 1661.26 1089.1 15
 -1 7 1 1627.89 1308.76 15
 -1 -7 0 3253.53 1132.47 14
 1 -7 0 1732.44 2040.78 13
 1 -7 0 4048.27 1089.2 6
 -1 -7 0 2885.14 1263.5 11
 1 -7 0 1750.04 1133.03 11
 1 7 0 3371.18 1322.64 10
 -1 7 0 4359.7 1505.9 10
 -1 7 0 4007.48 1049.76 7
 -1 -7 0 6315.71 1393.11 6
 -1 7 0 3539.54 1112.51 16
 1 7 0 4328.28 999.71 16
 1 7 0 4226.87 1459.37 15
 1 7 0 4665.56 1013.94 7
 -1 7 0 3686.94 1288.33 15
 -1 7 -1 1425.63 524.973 7
 1 -7 1 870.354 593.591 6
 1 -7 1 527.904 1323.77 13
 -1 -7 -1 895.732 686.199 6
 -1 -7 -1 52.7846 663.834 11
 1 -7 1 -276.417 977.808 11
 1 7 1 1128.93 801.135 10
 -1 7 -1 395.08 731.643 10
 -1 7 -1 1960.76 805.979 16
 1 7 1 727.014 473.803 16
 1 7 1 1568.14 873.886 15
 1 7 1 1180.62 644.721 7
 -1 7 -1 1646.19 1077.42 15
 -1 -7 -1 984.666 701.335 14
 -1 -7 -2 21598.5 2630 14
 1 -7 2 20247.8 2918.74 12
 -1 -7 -2 20745.2 3038.3 11
 1 -7 2 23363.7 3114.59 11
 1 7 2 22507.1 3178.38 10
 -1 7 -2 21336.3 2909.85 10
 -1 7 -2 27727.6 2445.81 9
 1 7 2 25879.2 2265.73 16
 -1 7 -2 23750.2 2686.95 16
 1 7 2 23179.8 2446.87 7
 1 7 2 22720.1 3156.49 15
 -1 7 -2 21699.6 3471.41 15
 1 -7 3 3177.57 1712.15 13
 1 -7 3 2898.73 1339.25 12
 -1 -7 -3 2520 979.019 6
 1 7 3 2805.47 719.173 16
 -1 -7 -3 1272.35 982.326 11
 1 -7 3 2142.17 976.819 11
 1 7 3 3038.5 1318.81 10
 -1 7 -3 1319.52 738.208 10
 -1 7 -3 3727.3 869.263 9
 -1 7 -3 4576.75 1183.72 16
 1 7 3 3084.12 1113.07 15
 1 7 3 2709.5 975.299 7
 -1 7 -3 1338.12 1272.88 15
 -1 -7 -3 3541.31 1136.71 14
 1 -7 4 42115.4 5735.19 13
 -1 -7 -4 47927.9 4053.68 6
 1 -7 4 37180 4291.67 12
 1 7 4 43675.9 3713.79 7
 -1 -7 -4 48298.4 4265.91 11
 1 -7 4 44289 4161.27 11
 1 7 4 41590.6 4289.07 10
 -1 7 -4 38481.1 3917.63 10
 -1 7 -4 48249.5 3690.4 9
 1 7 4 31985.5 4070.16 4
 -1 7 -4 49192.2 4021.93 16
 -1 -7 -4 38495.4 3145.16 1
 -1 7 -4 38697.8 4932.35 15
 1 7 5 -775.564 480.622 2
 1 -7 5 -884.56 1467.93 13
 1 -7 5 515.998 1252.1 12
 -1 -7 -5 -245.733 880.956 6
 -1 -7 -5 -614.537 518.803 3
 -1 -7 -5 250.204 561.921 11
 1 -7 5 1073.64 1009.31 11
 1 7 5 -208.913 602.276 10
 -1 7 -5 -851.281 1030.48 10
 -1 7 -5 -813.051 747.542 9
 -1 -7 -5 -182.171 606.343 1
 1 7 5 -660.198 709.24 4
 -1 7 -5 -204.78 633.456 16
 1 7 5 16.9031 614.47 7
 -1 7 -5 767.96 1071.79 15
 1 -7 6 9445.59 3315.02 13
 1 -7 6 8111.81 2284.5 12
 -1 -7 -6 13215.7 2266.82 6
 -1 -7 -6 12617.7 2201.63 11
 1 7 6 10521.6 2286.62 10
 -1 -7 -6 11501.2 1876.62 3
 -1 7 -6 11095.3 2225.51 10
 -1 7 -6 13254.4 2100.37 9
 -1 -7 -6 12048.5 2077.21 1
 1 7 6 12563.8 1896.4 2
 1 7 6 13314.5 2781.49 4
 -1 7 -6 13764.3 2208.49 16
 1 7 6 13132.2 2257 7
 -1 7 -6 12095.2 2803.58 15
 1 -7 7 -849.248 1415.64 14
 1 -7 7 910.878 1471.57 13
 1 -7 7 -467.696 957.058 12
 -1 -7 -7 289.241 758.355 6
 -1 -7 -7 -142.493 627.813 3
 1 7 7 557.674 998.772 10
 1 7 7 -489.339 729.742 2
 -1 7 -7 1192.83 789.424 9
 -1 -7 -7 11.9586 614.729 1
 1 7 7 1386.01 1365.09 4
 -1 7 -7 -266.608 620.826 16
 -1 7 -7 -995.539 1414.2 15
 -1 -7 -7 836.743 956.972 11
 1 7 7 1324.6 952.65 7
 1 -7 8 2421.44 1655.2 14
 1 -7 8 6088.22 2262.91 13
 1 7 8 6094.39 1500.13 2
 1 -7 8 5120.64 2280.06 12
 -1 -7 -8 6427.78 1649.52 6
 -1 -7 -8 4863.11 1315.79 11
 -1 -7 -8 2059.46 1432.22 3
 1 7 8 7097.7 2029.11 10
 -1 7 -8 6333.95 1653.13 9
 -1 -7 -8 4241.89 1638.25 1
 -1 7 -8 5616.75 1396.55 16
 1 7 8 6799.7 2368.14 4
 1 7 8 5286.56 1726.81 7
 -1 7 -8 7204.73 2166.14 15
 1 -7 9 5131.14 2641.22 13
 1 7 9 5853.2 1532.22 2
 1 -7 9 5724.87 2072.49 12
 -1 -7 -9 4798.35 1587.26 6
 -1 -7 -9 6582.45 1731.53 3
 -1 7 -9 5078.34 1604.97 9
 1 -7 9 2864.45 1543.33 14
 -1 -7 -9 2286.45 1538.35 1
 1 7 9 8038.61 2799.01 4
 -1 7 -9 6669.96 1819.43 16
 1 7 9 4902.48 1395.91 7
 -1 7 -9 6321.6 2295.99 15
 1 -7 10 339.767 1303.25 14
 1 -7 10 -1045.66 2324.09 13
 1 7 10 -936.101 794.14 2
 1 -7 10 3045.27 1739.44 12
 -1 -7 -10 2300.41 1423.76 6
 -1 -7 -10 211.737 720.624 3
 -1 7 -10 -434.659 867.052 9
 1 7 10 -840.924 1734.14 4
 -1 7 -10 573.542 601.489 16
 -1 -7 -10 -902.761 934 1
 1 7 10 2179.63 1268.89 7
 -1 7 -10 3114.34 1935.38 15
 1 -7 11 1673.71 1328.69 14
 1 -7 11 2541.61 1889.16 13
 -1 -7 -11 152.373 987.68 6
 1 -7 11 2712.57 2112.94 12
 1 7 11 661.322 1102.49 2
 -1 -7 -11 448.047 965.238 3
 -1 7 -11 2185.04 1297.2 9
 1 7 11 3827.31 1901.67 4
 -1 7 -11 420.002 602.662 16
 -1 -7 -11 -299.671 924.156 1
 1 7 11 2321.04 1671.03 7
 -1 7 -11 771.387 1019.71 15
 -1 -7 -12 4716.65 1783.21 1
 -1 -7 -12 2812.73 1395.57 6
 1 -7 12 3526.71 2156.19 12
 1 7 12 4231.84 1658.34 2
 -1 -7 -12 1140.81 1516.49 3
 -1 7 -12 7054.6 2014.05 9
 1 7 12 6836.29 2994.92 4
 -1 7 -12 7093.77 1772.89 16
 1 7 12 7965.81 2369.42 7
 -1 -7 -13 219.093 900.196 1
 -1 -7 -13 28.7919 1076.41 6
 1 -7 13 1066.55 1496.53 12
 -1 -7 -13 310.233 1204.45 3
 1 7 13 -588.116 903.656 2
 -1 7 -13 -54.1601 764.122 9
 1 7 13 2912.13 1696.26 4
 1 7 13 -541.765 1205.58 7
 -1 -7 -14 6269.58 2244.45 3
 1 7 14 4540.82 1992.81 2
 -1 -7 -14 2706.64 1849.26 1
 -1 7 -14 3044.85 1300.04 9
 1 7 14 1261.82 2728.23 4
 -1 -9 12 1814.65 1978.93 13
 -1 -9 12 1221.94 1766.93 12
 1 9 -12 2242.51 1993.3 15
 1 -9 -12 61.628 1119.69 3
 1 -9 -12 936.87 1395.34 1
 1 9 -12 3419.37 1883.08 9
 -1 9 12 3378.63 1614.13 2
 -1 9 12 2826.88 2598.48 4
 1 9 -12 2273.58 1430.19 16
 -1 9 12 2150.41 1572.57 7
 -1 -9 12 2868.62 2076.99 14
 -1 9 11 1308 1590.09 7
 1 -9 -11 1327.31 967.034 1
 1 9 -11 -179.624 2256.71 15
 -1 -9 11 703.829 2434.47 12
 1 -9 -11 -202.02 1023.58 6
 -1 -9 11 2842.06 3089.5 13
 -1 9 11 -323.929 1914.63 4
 1 9 -11 -6165.83 5778.02 16
 -1 -9 11 -552.159 1491.1 14
 -1 9 10 952.138 1147.97 7
 -1 -9 10 -2694.05 2990.7 13
 -1 -9 10 -2601.13 5001.25 12
 1 -9 -10 574.223 1291.39 6
 1 -9 -10 -505.527 833.212 1
 1 9 -10 1068.57 1388.49 9
 -1 9 10 -2022.61 1943.37 4
 1 9 -10 2606.53 1828.8 15
 -1 9 9 6211.35 1917.52 7
 -1 -9 9 5903.54 1901.94 14
 -1 -9 9 7678.49 3235.97 13
 -1 -9 9 3502.91 2293.7 12
 1 -9 -9 961.364 1806.05 6
 1 9 -9 7338.84 1922.05 16
 1 9 -9 8359.14 1993.21 9
 -1 9 9 3346.68 1928.72 4
 1 9 -9 7525.9 2734.7 15
 -1 -9 8 -221.156 1513.92 13
 -1 -9 8 532.46 1313.25 12
 1 -9 -8 4228.16 1624.59 6
 1 -9 -8 698.11 835.83 11
 -1 9 8 2222.87 1678.91 10
 1 9 -8 2246.46 1063.01 9
 1 9 -8 3154.69 1398.21 16
 1 9 -8 -19.2753 1175.11 15
 -1 -9 8 2092.28 1253.59 14
 -1 9 8 3722.74 1792.87 7
 -1 -9 7 -1265.26 1816.4 13
 -1 -9 7 2315.22 1852.41 12
 1 -9 -7 549.138 981.961 6
 1 -9 -7 -165.692 1160.87 11
 -1 9 7 1358.33 1547.82 10
 1 9 -7 -517.487 704.387 9
 1 9 -7 309.252 829.086 16
 1 9 -7 12.7977 1390.21 15
 -1 9 7 -1851.3 1538.28 7
 -1 -9 7 1986.57 1690.9 14
 -1 -9 6 2709.74 3456.95 13
 -1 -9 6 8899.67 2485.43 12
 1 -9 -6 10448.8 2303.54 6
 1 -9 -6 9891.82 2384.08 11
 1 9 -6 10508.2 2207.42 16
 -1 9 6 9493.08 2101.71 7
 -1 9 6 8149.13 2258.04 10
 1 9 -6 10206.4 1969.17 9
 1 9 -6 11563.1 2900.35 15
 -1 -9 6 9911.32 2524.31 14
 -1 -9 5 630.282 1989.97 13
 -1 -9 5 1034.02 1027.66 12
 1 -9 -5 1319.53 1236.55 6
 -1 -9 5 4521.12 1540.69 11
 1 -9 -5 768.223 1064.3 11
 1 9 -5 3253.69 1553.38 10
 -1 9 5 961.305 1028.76 10
 1 9 -5 490.649 643.857 16
 1 9 -5 2759.42 1930.25 15
 -1 9 5 2441.53 1254.62 7
 -1 -9 5 -660.497 1148.32 14
 1 -9 -4 24834.3 3661.81 6
 -1 -9 4 10896.1 5072.55 13
 -1 -9 4 28218.8 3700.32 11
 1 -9 -4 19672.5 3774.48 11
 1 9 -4 20622.9 3209.49 10
 -1 9 4 23647.3 3905.48 10
 1 9 -4 26243.9 3184.33 16
 -1 9 4 21805 3021.33 7
 1 9 -4 21653 4049.98 15
 -1 -9 4 21068.1 3858.67 14
 -1 -9 3 612.596 1517.49 13
 1 -9 -3 4268.44 1973.23 6
 -1 -9 3 4210.28 1785.76 11
 1 -9 -3 491.985 1418.4 11
 1 9 -3 4119.71 1652.4 10
 -1 9 3 5013.94 3159.47 10
 1 9 -3 2975.39 1041.34 16
 1 9 -3 343.717 1155.03 15
 -1 9 3 6929.12 1588.83 7
 -1 -9 3 4584.31 2052.33 14
 -1 9 2 11367.6 2020.28 7
 1 -9 -2 11004.5 2273.88 14
 1 -9 -2 1011.91 2550.95 13
 1 -9 -2 11739.8 2311.02 6
 -1 -9 2 5529.15 2441.18 11
 1 -9 -2 9145.51 3074.78 11
 1 9 -2 10935.1 2493.45 10
 -1 9 2 10541.3 2596.4 10
 -1 9 2 10631.3 2046.95 16
 1 9 -2 13135.3 2131.7 16
 -1 9 2 8717.33 2437.7 15
 1 9 -2 10467.5 2881.73 15
 -1 -9 2 6492 3502.16 13
 -1 -9 2 9374.11 2657.32 14
 -1 9 1 5039.74 1331.42 7
 1 -9 -1 8191.59 2178.74 14
 1 -9 -1 1056.57 2666.71 13
 -1 -9 1 3976.64 3337.68 13
 1 -9 -1 9582.46 2010.71 6
 -1 -9 1 4427.13 1952.22 11
 1 -9 -1 3262.81 2092.47 11
 1 9 -1 7457.85 2162.33 10
 -1 9 1 10472.9 2527.95 10
 -1 9 1 4959.18 1592.87 16
 1 9 -1 6236.16 1467.18 16
 1 9 -1 9576.86 2871.27 15
 -1 9 1 10006.6 2813.04 15
 -1 -9 1 3786.39 1954.89 14
 1 -9 0 2733.53 1692.87 14
 1 -9 0 29.7655 2434.79 13
 -1 -9 0 4018.52 2700.5 13
 -1 -9 0 2865.64 1796.84 11
 1 -9 0 1720.92 1667.13 11
 1 9 0 3625.52 1408.09 10
 -1 9 0 5096.93 1709.25 10
 -1 9 0 3335.88 1374.75 16
 1 9 0 3975.86 1622.19 15
 1 9 0 3894.33 1377.42 16
 -1 9 0 5208.26 2151.55 15
 -1 -9 0 3649.51 1666.62 14
 1 -9 1 911.911 786.387 14
 1 -9 1 -436.479 1534.64 13
 -1 -9 -1 1388.2 1798.15 13
 -1 -9 -1 819.941 755.289 6
 -1 -9 -1 1774.41 1548.5 11
 1 -9 1 -1092.94 1063.29 11
 1 9 1 1835.02 1154.46 10
 -1 9 -1 1946.58 1376.85 10
 -1 9 -1 1395.96 988.78 16
 1 9 1 936.615 496.582 16
 1 9 1 1549.87 1330.77 15
 -1 9 -1 886.007 915.801 15
 1 9 1 1400.05 893.99 7
 -1 -9 -1 1425.05 970.685 14
 1 -9 2 8008.29 2630.16 14
 1 -9 2 5880.35 3786.51 13
 -1 -9 -2 3131.54 2884 13
 -1 -9 -2 12699.6 2202.04 6
 -1 -9 -2 5562.98 2591.44 11
 1 -9 2 6100.1 2904.4 11
 1 9 2 9313.86 2412.83 10
 -1 9 -2 11057.3 2579.18 10
 -1 9 -2 12747.4 2437.14 16
 1 9 2 10874.6 1861.9 16
 1 9 2 10846.7 2751.96 15
 -1 9 -2 8022.79 2427.6 15
 1 9 2 10158.2 1895.45 7
 -1 -9 -2 9827.79 1996.81 14
 1 -9 3 -649.742 1490.09 14
 1 -9 3 935.775 2064.56 13
 -1 -9 -3 -1636.74 1208.76 6
 -1 -9 -3 1451.98 1295.1 11
 1 -9 3 -437.228 1152.66 11
 1 9 3 -940.265 1096.12 10
 -1 9 -3 -1117.45 1049.09 10
 -1 9 -3 333.942 724.378 16
 -1 9 -3 69.2053 1306.85 15
 1 9 3 487.4 952.881 7
 1 9 4 32334.1 3584.15 7
 1 -9 4 31646.2 4209.83 11
 1 9 4 32152.8 4417.53 10
 -1 9 -4 28515.7 3971.07 10
 -1 9 -4 32611.6 3741.76 16
 -1 9 -4 27131.5 4607.06 15
 1 -9 4 24973.2 4490.28 14
 1 -9 5 1319.27 1543.15 13
 1 -9 5 -751.25 990.708 12
 -1 -9 -5 1247.37 1018.01 6
 -1 -9 -5 -1736.83 1422.91 11
 1 -9 5 -99.2927 940.364 11
 1 -9 5 607.807 954.866 14
 1 9 5 -703.609 1018.8 10
 -1 9 -5 -1534.31 1275.68 10
 -1 9 -5 -489.207 866.38 16
 -1 9 -5 -651.548 1219.34 15
 1 9 5 460.746 1081.32 7
 1 -9 6 12354.9 2908.05 14
 1 -9 6 8123.45 2590.83 12
 -1 -9 -6 13389.7 2959.53 6
 -1 -9 -6 19228.9 3031.46 11
 1 9 6 14128.6 3110.99 10
 -1 9 -6 17110.5 2555.02 9
 -1 9 -6 17059.8 2664.93 16
 -1 9 -6 13274.2 3286.85 15
 1 9 6 13787.4 2593.32 7
 1 -9 7 -443.239 1402.29 14
 1 -9 7 -1199.99 1151.71 13
 1 -9 7 467.47 1598.74 12
 -1 -9 -7 454.322 927.275 6
 -1 -9 -7 72.9694 899.709 11
 1 9 7 1375.08 1321 10
 -1 9 -7 157.784 607.554 9
 -1 9 -7 -1453.27 1037.36 16
 -1 9 -7 -310.698 1691.63 15
 1 9 7 2149.63 1185.7 7
 1 -9 8 5765.88 2378.6 14
 1 -9 8 6948.69 2906.25 13
 1 -9 8 4646.47 2487.02 12
 -1 -9 -8 8878.9 2287.08 6
 -1 -9 -8 9828.37 2352.3 11
 1 9 8 7542.95 2278.71 10
 -1 9 -8 8625.32 2096.14 16
 -1 9 -8 11107 2221.56 9
 -1 9 -8 10339.3 3328.84 15
 1 9 8 8464.45 2198.74 7
 1 -9 9 -410.219 1521.49 14
 1 -9 9 -2414.03 2134.37 13
 1 -9 9 -2481.3 2237.33 12
 -1 -9 -9 632.924 1624.47 6
 -1 9 -9 702.912 1179.54 9
 -1 9 -9 553.947 979.591 16
 -1 9 -9 2352.23 2187.59 15
 1 9 9 703.596 1034.53 7
 1 -9 10 -1504.08 1435.6 14
 1 -9 10 -2494.73 2459.7 13
 -1 -9 -10 2147.08 1741.47 6
 1 -9 10 -682.864 1838.59 12
 -1 -9 -10 535.79 1160.34 1
 -1 9 -10 -248.992 1078.9 9
 -1 9 -10 -2038.57 1248.52 16
 -1 9 -10 2609.8 2366.06 15
 1 9 10 -1277.22 1242.94 7
 1 -9 11 3668.61 2297.55 14
 1 -9 11 1525.54 2112.01 12
 -1 -9 -11 -61.6387 1264.1 1
 -1 9 -11 533.255 737.675 9
 -1 9 -11 2629.47 1548.72 16
 1 9 11 735.768 1124.67 7
 -1 9 -12 4385.2 1784.88 9
 1 9 12 343.592 1001.26 7
 -1 11 9 483.947 1320.88 7
 1 11 -9 1660.05 1341.17 16
 1 11 -9 -861.916 1866.84 15
 -1 11 8 1101.51 1343.75 7
 1 -11 -8 1561.08 1062.76 6
 1 -11 -8 -2209.97 988.403 11
 -1 11 8 4400.54 2417.95 10
 1 11 -8 481.479 870.08 16
 1 11 -8 1087.16 1638.37 15
 -1 11 7 4703.57 2108.14 7
 -1 -11 7 591.964 2200.15 13
 1 -11 -7 2937.42 1596.5 6
 1 -11 -7 -171.596 1340.36 11
 1 11 -7 426.119 983.845 16
 -1 11 7 44.6208 1695.3 10
 1 11 -7 3059.61 2325.99 15
 -1 -11 7 4025.75 2410.24 14
 -1 11 6 9975.24 2437.17 7
 -1 -11 6 744.44 3574.75 13
 1 -11 -6 3845.83 2119.45 6
 1 -11 -6 4650.82 2651.52 11
 -1 11 6 5218.97 2385 10
 1 11 -6 6681.08 2195.13 15
 1 11 -6 8397.58 2222.87 16
 -1 -11 6 9044.58 2896.1 14
 -1 11 5 2048.96 1329.82 7
 -1 -11 5 1616.47 2589.16 13
 1 -11 -5 1164.7 1174.35 6
 -1 -11 5 1902.14 1261.4 11
 1 -11 -5 1542.31 1452.08 11
 1 11 -5 1345.98 990.439 16
 1 11 -5 476.655 1227.4 10
 -1 11 5 3009.32 1454.07 10
 1 11 -5 2302.29 1612.03 15
 -1 -11 5 524.261 1258.12 14
 -1 11 4 7353.18 2024.6 7
 -1 -11 4 408.224 3292.11 13
 1 -11 -4 9327.03 2339.48 6
 -1 -11 4 3783.57 2599.52 11
 1 -11 -4 3724.95 2562.72 11
 1 11 -4 7107.66 1854.63 16
 1 11 -4 8501.05 2372.42 10
 -1 11 4 7507.68 2662.27 10
 1 11 -4 6899.39 2674.94 15
 -1 -11 4 4492.67 2369.85 14
 -1 11 3 113.871 712.756 7
 -1 -11 3 -2196.63 2224.62 13
 1 -11 -3 696.682 1010.37 6
 -1 -11 3 -821.54 1572.5 11
 1 -11 -3 1105.99 1411.22 11
 1 11 -3 1201.23 1423.28 10
 -1 11 3 1731.53 1393.07 10
 1 11 -3 661.214 1002.84 16
 1 11 -3 -439.993 1512.4 15
 -1 -11 3 -1735.15 2505.27 14
 1 11 -2 4370.52 1360.2 16
 -1 -11 2 1283.96 1622.77 13
 -1 -11 2 4133.33 2844.7 11
 1 -11 -2 1026.38 1181.37 11
 1 11 -2 6142.77 2517.6 10
 -1 11 2 3681.64 2120.05 10
 -1 -11 2 2750.81 1674.37 14
 1 11 -2 1346.83 1302.92 15
 1 -11 -1 1295.08 1456.13 13
 -1 -11 1 576.748 1953.08 13
 -1 -11 1 2465.52 2058.79 11
 1 -11 -1 2943.79 2229.77 11
 1 11 -1 -813.301 991.596 10
 -1 11 1 1207.13 1380.32 10
 1 11 -1 2986.84 1255.78 16
 1 11 -1 4022.32 2321.9 15
 -1 11 1 2366.92 1884.52 15
 -1 -11 1 297.122 1002.83 14
 1 -11 -1 -465.028 1026.03 14
 1 -11 0 1185.49 1607.49 14
 1 -11 0 -588.264 1543.11 13
 -1 -11 0 -1102.52 1694.76 13
 -1 -11 0 -1413.75 2121.44 11
 1 -11 0 679.478 1146.55 11
 1 11 0 560.929 1200.13 10
 -1 11 0 408.771 1358.3 10
 -1 11 0 850.665 1312.52 15
 -1 11 0 -425.386 869.67 16
 1 11 0 244.024 623.69 16
 1 11 0 494.015 1334.67 15
 -1 -11 0 1296.21 1122.28 14
 1 -11 1 1152.54 1360.74 14
 1 -11 1 -574.743 2372.65 13
 -1 -11 -1 1426.84 1926.14 11
 1 -11 1 1726.49 2301.01 11
 1 11 1 1601.01 1344.42 10
 -1 11 -1 2067.89 1532.39 10
 -1 11 -1 1614.51 1008.21 16
 1 11 1 1087.3 1377.58 15
 -1 11 -1 2864.29 1909.14 15
 -1 -11 -1 1217.34 1313.91 14
 1 -11 2 3569.29 2405.03 14
 1 -11 2 -258.09 2298.12 13
 -1 -11 -2 4281.66 2736.12 11
 1 -11 2 957.026 2443.5 11
 1 11 2 12560.9 3303.41 10
 -1 11 -2 8234 2639.77 10
 -1 11 -2 6147.5 1857.91 16
 -1 11 -2 8414.95 2815.57 15
 1 -11 3 -896.744 1760.16 14
 1 -11 3 119.901 1524.25 13
 -1 -11 -3 -886.08 1167.29 6
 -1 -11 -3 -596.589 1120.82 11
 1 -11 3 738.496 1273.29 11
 1 11 3 1276.29 990.993 10
 -1 11 -3 -1465.12 1464.44 10
 -1 11 -3 -62.2533 615.472 16
 -1 11 -3 -1087.38 1262.82 15
 1 11 3 1137.1 988.803 7
 1 -11 4 6445.22 2868.74 14
 1 -11 4 2901.28 3962.27 13
 -1 -11 -4 7923.01 2140.38 6
 -1 -11 -4 5041.84 2486.63 11
 1 -11 4 2767.38 2090.91 11
 1 11 4 4609.94 2179.87 10
 -1 11 -4 3664.79 1715.6 10
 -1 11 -4 7291.76 1875.38 16
 -1 11 -4 8449.07 3207.75 15
 1 11 4 7824.81 2094.77 7
 1 -11 5 -2.64602 1165.68 14
 1 -11 5 35.4042 2226.27 13
 -1 -11 -5 48.1511 1326.54 6
 -1 -11 -5 1051.53 898.7 11
 1 -11 5 1224.85 1114.59 11
 1 11 5 -961.512 1013.39 10
 -1 11 -5 587.799 671.213 16
 -1 11 -5 3355.24 2431.42 15
 1 11 5 -631.745 748.692 7
 1 -11 6 8429.25 2548.47 14
 1 -11 6 -788.687 2879.55 13
 -1 -11 -6 9486.81 2560.8 6
 -1 -11 -6 5273.18 2671.57 11
 1 11 6 5873.87 1937.56 10
 -1 11 -6 11037 2466.55 16
 -1 11 -6 8378.4 2979.35 15
 1 11 6 7180.73 2177.83 7
 1 -11 7 274.434 1401.95 14
 1 -11 7 1393.39 1934.98 13
 -1 -11 -7 1293.39 2056.76 6
 -1 -11 -7 1813.76 1510.58 11
 1 11 7 -281.46 1567.18 10
 -1 11 -7 1716.8 1001.87 16
 -1 11 -7 555.83 1797.33 15
 1 11 7 4060.96 1945.43 7
 -1 -11 -8 2425.8 1828.6 6
 1 11 8 4540.82 2366.05 10
 -1 11 -8 1552.51 1163.12 16
 -1 11 -8 4627.64 2898.93 15
 1 11 8 -559.893 1478.45 7
 1 11 9 1207.37 1509.45 7
 -1 11 -9 -1046.61 1349.23 16
 -1 11 -9 2058.99 1298.55 15
 1 13 -2 5006.83 2397.91 10
 1 13 -1 -422.284 2273.93 10
 1 13 0 153.222 1450.36 10
 -1 13 0 3055.97 1678.21 10
 -1 13 -1 1312.14 1902.18 10
 2 0 -17 708.538 907.268 8
 -2 0 16 -3086.13 1448.53 5
 2 0 -16 -255.73 818.959 8
 2 0 -15 -615.302 933.009 3
 -2 0 15 2640.61 1731.12 5
 2 0 -15 -1033.38 1060.05 8
 -2 0 15 1273.67 1060.95 4
 2 0 -14 3213.18 1363.22 3
 2 0 -14 6371.71 1666.05 1
 -2 0 14 3812.14 1972.25 5
 -2 0 14 1485.87 1270.64 2
 2 0 -14 7942.45 1854.76 8
 -2 0 14 3249.41 1984.94 4
 2 0 -13 510.484 823.835 3
 2 0 -13 -1016.31 817.397 1
 -2 0 13 701.062 934.006 5
 -2 0 13 -281.989 483.469 2
 2 0 -13 -540.77 900.984 8
 -2 0 13 -1468.92 1523.09 4
 2 0 -12 18240.6 2683.73 1
 2 0 -12 15669.4 2235.48 3
 -2 0 12 15529.4 2932.32 12
 2 0 -12 15757.5 2092.41 9
 -2 0 12 14767.1 2845.73 5
 2 0 -12 17303.6 2547.85 8
 -2 0 12 18665.9 2679.01 2
 -2 0 12 15763.5 3055.5 4
 -2 0 11 -502.114 805.162 12
 2 0 -11 231.144 648.036 8
 -2 0 11 318.014 481.483 2
 2 0 -11 606.708 652.183 3
 -2 0 11 1820.23 1264.8 5
 2 0 -11 -32.4869 590.301 1
 2 0 -11 -510.81 414.326 9
 -2 0 11 1007.43 956.766 4
 2 0 -10 51902.1 4031.58 1
 2 0 -10 50127 3513.5 3
 -2 0 10 52030.4 4551.85 5
 2 0 -10 52589.7 3488.09 9
 2 0 -10 56648.6 4118.48 8
 -2 0 10 51535.4 4521.27 4
 -2 0 10 45532.4 3642.14 2
 -2 0 9 -1288.7 944.35 4
 2 0 -9 467.664 371.494 1
 -2 0 9 -13.4311 377.914 2
 -2 0 9 -246.993 587.818 5
 2 0 -9 -21.4089 413.101 3
 2 0 -9 -902.832 501.033 9
 2 0 -9 381.873 441.107 8
 2 0 -8 11965.4 1337.03 6
 2 0 -8 12072.6 1569.5 3
 -2 0 8 13227.6 2009.91 5
 2 0 -8 10762 1422.43 9
 2 0 -8 14379.5 1867.7 8
 -2 0 8 13191.6 1935.52 4
 -2 0 8 11826.9 1677.5 2
 2 0 -8 14345.5 1919.09 1
 -2 0 7 -233.987 344.584 4
 2 0 -7 -183.77 232.287 6
 2 0 -7 45.9726 377.54 1
 -2 0 7 343.599 412.816 2
 2 0 -7 -143.001 320.167 9
 -2 0 7 -262.764 542.252 5
 2 0 -7 -221.895 321.401 3
 2 0 -7 -92.5691 366.053 8
 -2 0 6 632.283 344.658 4
 2 0 -6 512.974 293.401 6
 -2 0 6 685.064 413.784 2
 2 0 -6 600.987 361.702 9
 -2 0 6 609.497 477.504 5
 2 0 -6 655.838 438.302 3
 2 0 -6 380.511 340.328 1
 2 0 -6 812.937 495.836 8
 -2 0 5 95.9331 355.655 4
 -2 0 5 78.8692 185.027 2
 2 0 -5 129.682 266.662 1
 -2 0 5 610.564 426.832 5
 2 0 -5 -196.512 331.165 3
 2 0 -5 212.408 200.327 8
 2 0 -4 1338.63 403.655 8
 -2 0 -5 0.20429 221.277 1
 2 0 5 396.366 455.358 5
 -2 0 -5 -492.545 427.922 9
 -2 0 -5 -39.9056 253.634 8
 2 0 5 -106.243 159.881 2
 -2 0 -6 6312.65 1177.71 1
 -2 0 -6 4925.81 927.817 3
 2 0 6 5783.89 1364.48 5
 -2 0 -6 4847.67 1056.3 9
 -2 0 -6 6044.27 1118.64 8
 2 0 6 4805.18 1225.39 4
 2 0 6 4907.46 811.172 7
 2 0 6 5303.47 897.227 2
 -2 0 -7 75.2289 387.811 1
 -2 0 -7 124.759 354.516 3
 2 0 7 340.231 773.774 5
 -2 0 -7 -37.5976 444.988 9
 -2 0 -7 -389.818 321.494 16
 -2 0 -7 -212.412 379.037 8
 2 0 7 -1432.42 999.493 4
 2 0 7 164.898 265.334 7
 2 0 7 75.2688 244.583 2
 -2 0 -8 14755 1750.26 3
 2 0 8 13138.2 2328.09 5
 -2 0 -8 12347.3 1719.1 9
 -2 0 -8 13334.7 1980.84 8
 2 0 8 14992.2 1802.08 2
 -2 0 -8 15575.5 2074.41 1
 2 0 8 10466.6 2124.4 4
 2 0 8 13643.3 1514.48 7
 -2 0 -9 -107.783 428.435 1
 -2 0 -9 199.249 482.32 3
 2 0 9 239.528 784.747 5
 -2 0 -9 -195.669 389.552 9
 -2 0 -9 576.672 638.361 8
 2 0 9 660.879 1124.29 4
 2 0 9 384.39 424.029 2
 -2 0 -10 26843.5 2628.96 3
 2 0 10 25522.6 3746.36 5
 -2 0 -10 31141.9 2967.57 9
 -2 0 -10 27426.9 3105.05 8
 2 0 10 28888.5 2918.26 2
 2 0 10 20922 3453.36 4
 -2 0 -10 29656.5 3237.91 1
 -2 0 -11 372.296 651.328 3
 -2 0 -11 -934.277 976.894 1
 2 0 11 -455.386 1189.61 5
 -2 0 -11 -768.783 668.331 9
 -2 0 -11 258.95 514.551 8
 2 0 11 -1231.54 1311.69 4
 2 0 11 162.508 716.118 2
 -2 0 -12 31993.6 3150.76 3
 2 0 12 29722.1 4444.39 5
 -2 0 -12 30816.7 3231.44 9
 -2 0 -12 34581.1 3825.78 8
 2 0 12 23781 3983.4 4
 2 0 12 32483.4 3429.49 2
 -2 0 -12 36351.4 3855.42 1
 2 0 13 -995.652 895.162 2
 2 0 13 -511.041 1021.1 5
 -2 0 -13 657.262 717.632 1
 -2 0 -13 -1185.68 937.624 8
 2 0 14 1219.9 1313.41 2
 2 0 14 2575.39 1882.86 5
 -2 0 -14 5068.19 1674.36 1
 -2 0 -14 3201.5 1315.29 8
 2 -2 -16 1564.07 1049.78 3
 -2 2 16 1682.9 1419.82 5
 -2 -2 16 1734.3 1239.25 5
 2 2 -16 1629.46 1163.06 8
 2 -2 -16 -306.505 846.04 8
 -2 2 16 -873.101 1898.22 4
 -2 -2 15 -1495.39 1420.57 12
 2 -2 -15 -206.136 812.073 3
 -2 2 15 -1679.19 1513.88 5
 -2 -2 15 1082.57 1518.59 5
 -2 2 15 840.03 1423.69 2
 2 2 -15 885.782 1047.18 8
 2 -2 -15 582.137 856.155 8
 -2 2 15 711.682 1269.43 4
 2 -2 -15 -675.467 936.536 1
 -2 -2 14 6429.78 2302.77 12
 2 -2 -14 6100.79 1806.41 1
 2 -2 -14 4114.66 1482.99 3
 -2 2 14 5733.07 2340.69 5
 -2 -2 14 2637.38 1436.8 5
 -2 2 14 4146.34 1718.1 2
 2 2 -14 3682.02 1144.67 9
 2 2 -14 3489.8 1130.82 8
 2 -2 -14 5266.19 1615.96 8
 -2 2 14 2534.57 2510.19 4
 -2 -2 13 98.7567 961.877 12
 2 -2 -13 -234.777 658.357 3
 -2 2 13 -707.824 821.328 2
 -2 2 13 469.465 1181.09 5
 -2 -2 13 894.874 1194.58 5
 2 2 -13 961.131 968.56 9
 2 -2 -13 682.508 742.199 1
 2 2 -13 821.354 860.477 8
 2 -2 -13 734.241 981.578 8
 -2 2 13 -261.675 1385.35 4
 2 2 -12 15489.4 2069.33 3
 -2 -2 12 11174.7 2576.62 12
 2 -2 -12 15094 2560.37 1
 2 -2 -12 14081.8 2215.83 3
 -2 2 12 16191.1 3039.16 5
 -2 -2 12 15163.6 2742.74 5
 2 2 -12 14866.5 2219.09 9
 2 -2 -12 14997.8 2409.24 8
 2 2 -12 13806.7 2337.63 8
 -2 2 12 15653.8 2596.17 2
 -2 2 12 11014.5 3300.23 4
 2 -2 -11 -343.489 612.377 1
 -2 -2 11 279.684 768.575 12
 2 -2 -11 339.803 394.447 6
 -2 2 11 1000.75 885.676 2
 2 2 -11 -1196.84 742.436 3
 2 -2 -11 1077.21 855.582 3
 -2 2 11 2406.73 1163.18 5
 -2 -2 11 -2363.26 1447.51 5
 2 2 -11 -415.931 428.428 9
 2 2 -11 -892.833 691.432 8
 2 -2 -11 -17.5206 510.145 8
 -2 -2 11 -1399.65 902.831 4
 -2 2 11 18.2226 1057 4
 -2 2 10 10017.9 1825.6 7
 2 2 -10 10603.8 1563.04 3
 2 -2 -10 9723.65 1525.47 6
 -2 2 10 10259.6 1870.83 2
 2 2 -10 10906.9 1819.61 9
 2 -2 -10 10412.2 1792.05 3
 -2 2 10 12247.2 2236.52 5
 -2 -2 10 7589.39 1960.59 5
 2 -2 -10 11086.2 1826.43 8
 2 2 -10 12699.6 1992.57 8
 2 -2 -10 10958 2044.71 1
 -2 -2 10 11955.5 2099.48 4
 -2 2 10 9683.45 2222.96 4
 -2 -2 9 -101.495 486.366 4
 -2 2 9 -255.81 765.412 4
 -2 2 9 762.07 661.196 7
 2 -2 -9 -42.0911 536.888 6
 -2 2 9 -28.7332 579.828 2
 2 2 -9 -101.944 378.388 3
 -2 2 9 302.871 501.189 5
 2 2 -9 -408.539 549.354 9
 -2 -2 9 579.339 794.093 5
 2 -2 -9 978.804 681.615 3
 2 -2 -9 854.264 687.871 1
 2 2 -9 285.417 600.007 8
 2 -2 -9 491.206 674.855 8
 -2 -2 8 10974.3 1547.76 4
 -2 2 8 13475.4 2116.79 4
 2 -2 -8 11936.5 1599.13 6
 2 2 -8 11809.9 1424.24 3
 2 -2 -8 12827.9 1770.5 3
 -2 2 8 13259.1 1982.25 5
 2 2 -8 12272 1647.98 9
 -2 -2 8 12493.2 1952.59 5
 2 2 -8 12761.4 1752.28 8
 2 -2 -8 11559.4 1584.38 8
 -2 2 8 12040.5 1729.57 2
 2 2 -8 12231.1 1796.52 15
 -2 2 8 13626.1 1866.42 7
 2 -2 -8 13610.8 1914.59 1
 -2 2 7 3930.04 968.187 7
 -2 2 7 5058.45 1227.9 4
 -2 -2 7 4582.61 957.77 4
 2 -2 -7 4384.33 953.694 6
 -2 2 7 5023.56 1085.57 2
 2 2 -7 4494.15 943.66 9
 -2 2 7 4804.08 1146.02 5
 -2 -2 7 4079.79 1102.69 5
 2 -2 -7 4171.77 943.335 3
 2 2 -7 3690.93 744.546 3
 2 -2 -7 3968.7 1023.16 1
 2 2 -7 4131.18 974.213 8
 2 -2 -7 3794.9 863.038 8
 2 2 -7 5304.07 1178.06 15
 -2 2 6 856.087 598.237 7
 -2 2 6 69.0065 557.81 4
 -2 -2 6 -209.953 268.23 4
 2 -2 -6 595.466 377.688 6
 -2 2 6 29.6738 215.986 2
 2 2 -6 708.811 454.404 9
 -2 -2 6 147.406 333.877 5
 -2 2 6 138.982 292.249 5
 2 -2 -6 259.309 375.626 3
 2 2 -6 441.917 258.42 3
 2 2 -6 395.812 348.151 8
 2 -2 -6 -70.6191 303.982 8
 2 -2 -6 482.11 351.038 1
 2 2 -6 469.617 316.226 16
 2 2 -6 -122.439 378.124 15
 2 -2 -5 81438.9 3704.59 6
 2 -2 -5 78655.9 3617.26 3
 2 2 -5 76721.7 2752.16 3
 2 2 -5 86767.1 4243.09 15
 -2 -2 5 84330.7 3786.96 5
 -2 2 5 90536.7 3829.76 5
 2 2 -5 82776.9 3548.68 9
 2 2 -5 86865.7 3558.14 8
 2 -2 -5 76893.1 3198.23 8
 -2 2 5 90118.2 4351.65 4
 -2 -2 5 82648.4 3216.74 4
 2 2 -5 81465.8 3063.72 16
 -2 2 5 74970.2 3500.25 2
 -2 2 5 82284.3 3881.96 7
 2 -2 -5 87594.6 3897.14 1
 2 -2 -4 31398.3 2161.88 1
 2 -2 -4 28410.7 2122.08 6
 2 -2 -4 28958.8 1997.94 3
 2 2 -4 30569.7 1989.38 9
 -2 2 4 34431.7 2438.59 4
 2 2 -4 26250.4 1771.42 16
 2 2 -4 34841.2 2502.02 15
 -2 2 4 27599.9 1963.49 2
 -2 2 4 29522.5 2164.75 7
 -2 2 3 1186.06 439.469 7
 -2 2 3 1577.1 538.6 4
 2 2 -3 1275.03 404.376 9
 -2 -2 -4 1272.25 503.859 1
 -2 -2 -4 2161 648.597 6
 2 -2 4 1404.97 753.94 12
 -2 -2 -4 2134.18 636.487 3
 -2 2 -4 1107.8 379.354 9
 -2 2 -4 1168.87 432.993 8
 2 2 4 1485.27 773.429 4
 -2 2 -4 1257.03 517.304 16
 2 2 4 1563.51 463.615 2
 2 2 4 1810.75 533.77 7
 -2 2 -5 -52.0862 195.244 1
 -2 -2 -5 -374.114 486.489 1
 -2 -2 -5 -133.664 327.418 6
 2 -2 5 572.049 584.759 12
 -2 -2 -5 335.653 329.569 3
 2 -2 5 333.355 556.954 5
 -2 2 -5 781.234 553.341 9
 -2 -2 -5 -110.14 254.243 8
 -2 2 -5 519.81 316.847 8
 2 2 5 456.468 533.607 4
 -2 2 -5 -90.351 297.549 16
 2 -2 5 308.796 291.234 2
 2 2 5 368.594 347.824 2
 2 2 5 158.417 287.377 7
 -2 -2 -6 34425.8 2347.67 6
 -2 -2 -6 39001.6 2736.69 3
 2 -2 6 40020.5 3968.13 12
 2 2 6 72550.1 5194.2 5
 2 2 6 60775 3133.18 10
 2 -2 6 40054.5 3537.91 5
 -2 -2 -6 42094.9 2436.3 9
 -2 2 -6 48578.4 3441.52 9
 2 2 6 55837.6 5004.88 4
 -2 -2 -6 43321.4 2953.94 8
 -2 2 -6 47863.2 3269.03 8
 2 -2 6 44310.8 2437.43 2
 -2 2 -6 47349.5 2856.7 1
 2 2 6 68394 3706.75 2
 -2 -2 -6 38035.5 2987.85 1
 -2 2 -6 42256.1 2836.83 16
 -2 2 -7 2993.45 824.292 1
 -2 -2 -7 3119.18 841.319 6
 -2 -2 -7 2371.86 794.416 1
 2 -2 7 4642.55 1515.65 12
 -2 -2 -7 3475.59 1009.51 3
 2 2 7 3933.55 817.929 10
 2 2 7 2544.36 967.872 5
 2 -2 7 2712.45 1025.75 5
 -2 -2 -7 3457.32 853.771 9
 -2 2 -7 2974.15 890.684 9
 -2 -2 -7 2674.24 761.755 8
 -2 2 -7 1898.08 655.474 8
 2 2 7 2239.09 1149.59 4
 -2 2 -7 2246.79 767.902 16
 2 2 7 3697.56 895.705 7
 2 -2 7 3766.56 798.164 2
 2 2 7 3338.44 917.591 2
 -2 -2 -8 66719.4 3981.08 3
 2 -2 8 56441.4 5261.2 12
 2 2 8 59543.4 4952.39 5
 2 -2 8 52731.3 4583.31 5
 -2 -2 -8 64336.5 3370.55 9
 -2 2 -8 66218.5 4394.56 9
 2 2 8 61843.8 5336.51 4
 -2 -2 -8 63272.5 4084.63 8
 -2 2 -8 66188.6 4376.04 8
 2 -2 8 63115.2 3429.53 2
 2 2 8 64710.9 3934.32 2
 -2 2 -8 74740.9 4219.46 1
 -2 -2 -8 67157 4474.36 1
 -2 2 -8 68322.3 3747.49 16
 2 2 8 68929.9 3979.01 7
 2 -2 9 -279.182 809.34 12
 -2 -2 -9 -300.341 530.102 1
 -2 2 -9 -194.624 565.407 1
 -2 -2 -9 -340.965 602.824 3
 2 2 9 -918.807 882.202 5
 2 -2 9 742.474 952.286 5
 -2 2 -9 272.655 643.329 9
 -2 -2 -9 368.675 510.425 8
 -2 2 -9 -282.153 493.37 8
 2 2 9 145.024 800.101 4
 -2 2 -9 119.561 323.102 16
 2 2 9 -253.978 478.593 7
 2 2 9 601.835 599.304 2
 2 -2 9 897.375 537.287 2
 -2 -2 -10 26978 2817.5 3
 2 -2 10 23352.1 3751.84 12
 2 2 10 23925.7 3364.79 5
 2 -2 10 19095 3173.77 5
 -2 2 -10 27228.7 3057.43 9
 -2 2 -10 26685.2 3117.66 8
 -2 -2 -10 26709.5 3000.54 8
 2 2 10 26995.3 2885 2
 2 -2 10 25655.8 2610.67 2
 2 2 10 25115.8 3899.17 4
 -2 -2 -10 27274.8 3219.11 1
 -2 2 -10 28271.1 2937.3 1
 2 2 10 26443.3 2774.11 7
 2 -2 11 1601.97 1250.89 12
 -2 -2 -11 2186.2 1013 3
 -2 -2 -11 896.863 576.668 1
 -2 2 -11 1458.87 668.664 1
 2 2 11 1462.44 1156.91 5
 2 -2 11 2586.22 1393.76 5
 -2 2 -11 723.129 643.856 9
 -2 2 -11 -12.6305 771.675 8
 -2 -2 -11 221.398 531.486 8
 2 2 11 1455.57 1019.79 4
 2 2 11 -362.508 457.156 7
 2 2 11 608.794 585.12 2
 2 -2 11 982.791 428.665 2
 -2 -2 -12 13285.3 2207.64 3
 -2 -2 -12 16513.2 2801.73 1
 2 2 12 10754.4 2723.71 5
 2 -2 12 12770.8 2877.05 5
 -2 2 -12 13657.3 2354.53 9
 -2 2 -12 15585.7 2661.77 8
 -2 -2 -12 14654.8 2416.76 8
 2 2 12 3861.54 2545.49 4
 2 2 12 14044 2332.2 2
 2 -2 12 16024.1 2336.03 2
 2 2 13 1800.38 1241.49 2
 -2 -2 -13 3343.66 1235.34 3
 2 2 13 4129.57 1935.64 5
 2 -2 13 4724.7 2265.46 5
 -2 -2 -13 987.139 802.333 1
 -2 2 -13 946.902 728.442 9
 -2 2 -13 3531.86 1418.22 8
 -2 -2 -13 4762.66 1446.36 8
 2 2 13 225.533 2072.96 4
 2 2 14 2150.02 1327.18 2
 2 -2 14 1007.18 1254.62 5
 -2 2 -14 45.2501 734.712 9
 -2 -2 -14 2466.84 1639.95 1
 -2 2 -14 59.6303 812.36 8
 -2 -2 -14 1854.97 1336.84 8
 -2 4 16 1079.51 2287.43 4
 2 -4 -15 757.814 1044.45 1
 -2 -4 15 -2852.63 2213.04 12
 2 -4 -15 -1417.1 1479.78 3
 -2 -4 15 -1811.89 1770.01 5
 -2 4 15 -1022.99 1120.56 2
 2 4 -15 -769.27 1025.57 9
 2 4 -15 1057.17 753.589 8
 -2 4 15 368.954 1161.83 4
 -2 -4 14 7162.52 2505.88 12
 2 -4 -14 6134.44 2006.76 3
 2 -4 -14 8010.47 2105.54 1
 -2 4 14 6925.25 2279.87 5
 -2 -4 14 6616.42 2335.21 5
 -2 4 14 1828.39 1322.83 2
 2 4 -14 10165 2242.9 9
 2 4 -14 10062.7 2244.58 8
 -2 4 14 4620.11 3459.71 4
 -2 -4 13 972.4 983.119 12
 2 -4 -13 -1355.46 1498.19 6
 2 -4 -13 2192.7 1425.69 3
 -2 4 13 2411 1326.02 5
 -2 4 13 1030.8 1140.71 2
 -2 -4 13 -1090.02 1266.45 5
 2 4 -13 59.0427 661.998 9
 2 4 -13 -771.939 831.746 8
 2 -4 -13 2408.15 1131.21 1
 -2 4 13 914.859 1458.29 4
 -2 4 12 15373.3 2754.04 7
 -2 -4 12 17697.4 3443.43 12
 2 -4 -12 18097 2541.44 6
 -2 4 12 15795.6 2571.88 2
 2 -4 -12 14591.8 2410.71 3
 2 -4 -12 17566 2882.33 1
 -2 4 12 15525.9 3127.82 5
 -2 -4 12 18481.6 3340.43 5
 2 4 -12 17192.3 2638.15 9
 2 4 -12 20020.2 2873.38 8
 2 -4 -12 17471.2 2433.56 8
 -2 4 12 20256 3945.93 4
 -2 4 11 -667.134 897.278 7
 -2 -4 11 -700.995 894.692 12
 2 -4 -11 1610.19 913.332 6
 2 -4 -11 568.305 800.07 1
 -2 4 11 1243.87 755.04 2
 2 -4 -11 -1545.2 1087.64 3
 -2 4 11 94.09 1006.78 5
 -2 -4 11 2020.77 923.094 5
 2 4 -11 842.309 613.605 9
 2 4 -11 769.216 766.203 8
 2 -4 -11 572.461 706.876 8
 -2 4 11 3249.39 2004.3 4
 2 -4 -10 34627 3378.82 6
 -2 -4 10 36710.8 4533.16 12
 2 -4 -10 37776.9 3538.93 3
 -2 4 10 39841.6 4100.06 5
 -2 -4 10 31079.6 3719.04 5
 2 4 -10 40019.2 3652.45 9
 -2 4 10 36049.9 4532.32 4
 2 4 -10 35536.7 3464.95 8
 2 -4 -10 37806 3233.31 8
 2 4 -10 37491 3062.75 16
 -2 4 10 33906.5 3570.78 2
 2 4 -10 32032.8 3864.4 15
 -2 4 10 36314.8 3747.7 7
 2 -4 -10 37598.2 3751.02 1
 2 -4 -9 18439.4 2481.84 6
 2 -4 -9 17629.8 2368.18 3
 -2 4 9 18172.5 2591.88 5
 2 4 -9 18540.3 2415.99 9
 -2 -4 9 16204.2 2454.15 5
 2 4 -9 18146 2286.59 8
 2 -4 -9 18646.7 2137.28 8
 2 4 -9 18535.3 2079.09 16
 -2 4 9 13735.3 2076.88 2
 2 4 -9 16036.3 2644.57 15
 -2 -4 9 17691.7 2523.32 14
 -2 4 9 17189.4 2482.26 7
 2 -4 -9 15546.7 2289.47 1
 -2 4 9 17976.1 3009.32 4
 -2 4 8 129.776 737.068 4
 2 -4 -8 -503.624 663.769 6
 -2 4 8 1029.11 691.174 2
 -2 4 8 1940.25 1045.8 5
 -2 -4 8 172.846 565.293 5
 2 4 -8 865.357 610.727 9
 2 -4 -8 437.147 569.148 3
 2 4 -8 -547.368 632.087 8
 2 -4 -8 623.793 326.458 8
 2 4 -8 449.09 366.449 16
 2 4 -8 733.462 737.665 15
 2 -4 -8 1588.08 890.991 1
 -2 -4 8 757.26 806.027 14
 -2 4 8 -440.818 468.514 7
 -2 4 7 4749.99 1518.4 4
 2 -4 -7 3670.21 1068.12 6
 -2 4 7 3699.49 984.854 2
 2 4 -7 3391.07 1003.91 9
 -2 4 7 3456.17 1107.3 5
 -2 -4 7 1984.96 805.881 5
 2 -4 -7 2146.87 819.499 3
 2 4 -7 3351.1 863.041 8
 2 4 -7 3052.94 887.697 16
 2 4 -7 2824.74 1031.78 15
 2 -4 -7 3298.34 1062.64 1
 -2 -4 7 3206.97 1098.17 14
 -2 4 7 4857.73 1221.73 7
 -2 4 6 7467.79 1556.03 4
 2 -4 -6 6256.24 1227.98 1
 2 -4 -6 7151.92 1336.82 6
 2 4 -6 7412.5 1155.96 10
 -2 4 6 6656.68 1270.02 2
 -2 4 6 7094.01 1576.51 10
 2 4 -6 8724.52 1434.74 9
 -2 4 6 8328.68 1327.16 5
 -2 -4 6 7554.44 1382.11 5
 2 -4 -6 9110.36 1435.41 3
 2 4 -6 8929.92 1311.31 8
 2 4 -6 7262.29 1242.39 16
 2 4 -6 6147.49 1435.73 15
 -2 -4 6 8799.58 1602.88 14
 -2 4 6 7028.39 1465.56 7
 -2 4 5 -255.583 600.137 4
 2 -4 -5 1791.24 788.392 6
 2 4 -5 171.134 378.896 10
 -2 4 5 173.559 501.108 10
 -2 4 5 -202.757 391.063 2
 2 -4 -5 608.626 365.483 1
 2 4 -5 62.0786 326.444 9
 -2 4 5 452.872 355.609 5
 -2 -4 5 205.901 277.061 5
 2 -4 -5 849.814 524.336 3
 2 4 -5 206.548 230.924 16
 2 4 -5 1350.19 708.015 15
 -2 4 5 1297.86 794.453 7
 -2 -4 5 649.008 446.582 14
 2 -4 -4 109191 4326.68 1
 2 -4 -4 111014 4951.39 6
 2 -4 -4 107262 4281.17 3
 2 4 -4 106861 4432.76 10
 -2 4 4 107927 5769.12 10
 -2 -4 4 101415 3874.58 5
 -2 4 4 96519.2 3588.69 5
 2 4 -4 105007 4230.54 9
 -2 4 4 115769 5284.26 4
 -2 4 4 100591 3427.05 16
 2 4 -4 113486 4367.44 16
 -2 4 4 88799 3855.04 2
 -2 4 4 106247 4871.62 7
 2 4 -4 102708 5577.14 15
 -2 -4 4 102646 5067.76 14
 2 -4 -3 73116.9 3885.65 6
 2 -4 -3 63952.2 3118.09 3
 -2 -4 3 73458.2 3720.52 11
 2 4 -3 69996.6 3670.61 10
 -2 4 3 68589.3 4463.37 10
 -2 -4 3 68648 2800.3 5
 2 4 -3 70602.1 3180.29 9
 -2 4 3 79730.1 3912.7 4
 -2 4 3 61951.2 2923.44 16
 2 4 -3 68989.3 3352.58 16
 2 4 -3 69913.4 4479.13 15
 -2 4 3 62462.2 3554.23 7
 -2 -4 3 68087.1 3996.78 14
 2 -4 -2 110586 4570.78 6
 2 -4 -2 117764 3858.59 3
 -2 -4 2 121974 4837.38 11
 2 4 -2 118024 4865.29 10
 -2 4 2 107443 5585.02 10
 -2 4 2 136439 4629.2 4
 -2 4 2 111685 4153.46 16
 2 4 -2 124229 4269.6 16
 -2 4 2 107356 4399.87 7
 2 4 -2 110292 3393.91 7
 2 4 -2 123338 5637.2 15
 -2 -4 2 119271 5011.62 14
 -2 4 1 1725.37 518.964 7
 -2 4 1 3054.54 670.628 4
 -2 -4 1 1856.21 673.581 11
 2 -4 -1 2471.67 750.351 6
 2 4 -1 1369.13 643.671 10
 -2 4 1 1953.72 799.085 10
 2 -4 -1 1987.35 457.607 3
 -2 4 1 2131.05 611.448 16
 2 4 -1 1447.38 469.215 16
 2 4 -1 2259.74 708.024 15
 2 4 -1 1732.47 482.467 7
 -2 4 1 1052.1 552.175 15
 -2 -4 1 1955.47 686.177 14
 2 -4 0 -481.12 674.622 13
 -2 -4 0 314.438 298.557 11
 2 -4 0 137.133 346.418 6
 2 4 0 216.574 372.878 10
 -2 4 0 699.029 694.551 10
 -2 4 0 456.074 231.401 9
 -2 4 0 92.7477 284.601 16
 2 4 0 -18.2178 172.127 16
 2 4 0 208.906 373.305 15
 2 4 0 457.726 287.83 7
 -2 4 0 437.534 427.034 15
 -2 -4 0 296.277 288.653 14
 2 -4 1 978 818.636 13
 -2 -4 -1 1589.7 570.12 6
 -2 -4 -1 2293.34 727.592 11
 2 4 1 1802.05 706.704 10
 -2 4 -1 2521.92 848.937 10
 -2 4 -1 1866.48 534.423 9
 -2 -4 -1 2182.86 615.303 1
 2 4 1 2102.47 447.259 2
 -2 4 -1 2018.91 615.087 16
 2 4 1 2819.27 848.532 15
 2 4 1 2232.82 585.155 7
 -2 4 -1 707.637 399.407 15
 2 -4 2 30885.4 3728.29 13
 -2 -4 -2 30183.9 2330.77 6
 -2 -4 -2 31060.8 2511.18 11
 2 4 2 32315.2 2714.93 10
 -2 4 -2 25869.6 2589.34 10
 -2 4 -2 29897 2388.28 9
 -2 -4 -2 28647.1 2062.2 1
 2 4 2 30018.7 1873.29 2
 -2 4 -2 30036.5 2556.35 16
 2 4 2 32794.6 2347.02 7
 2 4 2 35138.5 2671.09 15
 -2 4 -2 25302.9 3102.69 15
 2 -4 3 11022.3 1469.49 13
 2 -4 3 12715.3 2520.57 12
 -2 -4 -3 12156.8 1627.13 11
 2 4 3 10746.5 1613.59 10
 -2 4 -3 11901.9 1594.43 9
 -2 4 -3 10367.9 1609.72 16
 2 4 3 8998.07 1415.3 7
 2 4 3 12299.8 602.075 15
 2 4 3 7646.42 961.918 2
 -2 4 -3 9648.91 1185.75 15
 2 -4 4 4638.76 1637.69 13
 -2 -4 -4 5044 1085.9 1
 2 -4 4 3587.29 1198.7 12
 -2 -4 -4 5441.03 1058.47 6
 -2 -4 -4 5899.67 999.369 3
 -2 -4 -4 6279.94 1204.67 11
 2 4 4 5374.43 1158.42 10
 -2 4 -4 5577.36 1184.86 9
 -2 -4 -4 5469.22 865.928 8
 -2 4 -4 5286.46 988.935 8
 2 4 4 5072.18 1474.31 4
 -2 4 -4 4754.99 1104.73 16
 2 4 4 5766.1 1027.88 15
 2 4 4 5309 1187.29 7
 2 4 4 5590.07 964.928 2
 -2 4 -4 4891.52 1560.74 15
 2 -4 5 7433.65 2169.48 13
 -2 -4 -5 7938.13 1397.15 1
 -2 -4 -5 8288.78 1416.48 6
 2 -4 5 6102.35 1734.67 12
 -2 -4 -5 7459.69 1245.93 3
 2 4 5 7140.66 1385.14 10
 -2 4 -5 7146.21 1378.44 9
 -2 -4 -5 6718.17 1003.14 8
 -2 4 -5 7751.46 1277.41 8
 2 4 5 5458.67 1676.81 4
 -2 4 -5 6984.56 1369.88 16
 2 4 5 9231.41 1232.11 15
 2 4 5 7260.55 1328.87 7
 2 4 5 6190.99 1108.7 2
 -2 4 -5 8310.82 1960.03 15
 2 -4 6 8569.59 2227.8 13
 -2 -4 -6 12538.3 1820.19 6
 -2 -4 -6 10951.9 1705.9 1
 2 -4 6 9137.59 2289.8 12
 -2 -4 -6 10747 1606.95 3
 2 4 6 10796 1691.48 10
 -2 4 -6 11676.7 1871.59 9
 -2 -4 -6 8500.3 1275.11 8
 -2 4 -6 10137.5 1512.78 8
 2 4 6 9795.57 1483.11 2
 2 4 6 10754 2292.68 4
 2 4 6 11757.4 1757.01 7
 -2 4 -6 7202.4 1784.52 15
 -2 4 -6 10429 1701.27 16
 2 -4 7 399.445 1007.01 13
 -2 -4 -7 29.7036 472.394 6
 -2 -4 -7 -499.282 639.883 1
 2 -4 7 -1175.48 966.01 12
 -2 -4 -7 1119.14 746.51 3
 2 4 7 346.476 518.207 10
 -2 4 -7 657.083 801.886 9
 -2 -4 -7 -180.109 380.677 8
 -2 4 -7 -193.45 536.033 8
 2 4 7 -1672.2 1141.07 4
 -2 4 -7 -86.0494 368.674 16
 2 4 7 -147.217 467.042 7
 2 4 7 657.112 477.73 2
 -2 4 -7 266.263 549.645 15
 -2 -4 -8 71297 4532.84 6
 -2 -4 -8 72931.2 4538.25 3
 2 -4 8 66009.6 6116.8 12
 2 -4 8 59314.5 4966.23 5
 -2 4 -8 78273.4 5192.37 9
 2 4 8 65421.8 6185.28 4
 -2 -4 -8 73916.9 4297.21 8
 -2 4 -8 75171.4 4798.85 8
 2 4 8 79971.9 4736.53 2
 -2 -4 -8 71691.8 4992.45 1
 -2 4 -8 73303.6 4572.93 16
 2 4 8 79927.5 4917.9 7
 -2 -4 -9 -573.554 683.243 6
 2 -4 9 2162.77 1698.73 12
 -2 -4 -9 -214.743 848.663 1
 -2 -4 -9 1916.98 1054.96 3
 2 -4 9 23.5762 1007.59 5
 -2 4 -9 440.057 574.574 9
 -2 4 -9 -327.608 482.468 8
 -2 -4 -9 642.183 428.191 8
 -2 4 -9 729.355 652.292 16
 2 4 9 764.897 1087.18 7
 2 4 9 387.613 517.476 2
 -2 -4 -10 39858.3 3656.79 6
 -2 -4 -10 42471.8 3849.81 3
 2 -4 10 34001.9 4843.63 12
 2 -4 10 33872.8 4331.71 5
 -2 4 -10 45845.3 4340.26 9
 2 4 10 35777.9 5015.15 4
 -2 4 -10 42302.3 4092.93 8
 -2 -4 -10 45360.9 3770.7 8
 2 4 10 38846.8 3687.56 2
 -2 4 -10 43925.2 3680.72 16
 -2 -4 -10 38204.5 3967.36 1
 2 4 10 38274.4 3708.24 7
 2 -4 11 234.456 1157.21 12
 -2 -4 -11 197.968 873.007 3
 -2 -4 -11 394.57 718.081 1
 2 -4 11 683.594 972.992 5
 -2 4 -11 1780.86 1203.77 9
 -2 4 -11 2109.49 1237.42 8
 -2 -4 -11 -690.81 718.786 8
 2 4 11 596.483 1071.13 4
 2 4 11 1324.82 640.2 7
 2 4 11 381.013 593.932 2
 2 4 12 6949.17 1876.24 2
 2 -4 12 3635.64 1984.13 12
 -2 -4 -12 7430.49 1741.18 3
 -2 -4 -12 8035.09 2169.64 1
 -2 4 -12 7631.38 1935.41 9
 -2 4 -12 6780.77 1745.58 8
 -2 -4 -12 7401 1787.75 8
 2 4 12 2792.13 2524.03 4
 2 4 12 8586.3 1879.02 7
 2 4 13 161.513 899.548 2
 -2 -4 -13 -115.196 818.847 3
 -2 -4 -13 -423.894 1159.38 1
 -2 4 -13 638.611 724.08 9
 2 4 13 -804.985 2815.73 4
 -2 4 -13 -26.4936 756.416 8
 -2 -4 -13 2484.81 946.962 8
 -2 -6 14 3528.17 2244.08 12
 2 -6 -14 7974.53 2336.87 3
 2 6 -14 7570.29 2185.27 9
 -2 6 14 3588.26 2447.4 2
 -2 6 14 5010.63 3075.96 4
 2 -6 -14 3883.6 2074.62 1
 -2 -6 13 -2164.21 1750.54 12
 2 -6 -13 -101.249 777.881 6
 2 -6 -13 38.0188 788.811 3
 -2 6 13 234.518 935.226 2
 2 6 -13 1025.98 1225.32 9
 2 -6 -13 184.829 925.226 1
 -2 6 13 3378.95 1717.83 4
 -2 6 12 15960.3 2968.27 7
 2 -6 -12 14795 3294.92 1
 -2 -6 12 15432.7 3542.54 12
 2 -6 -12 19810.3 3062.97 6
 2 -6 -12 10595.8 2895.85 3
 -2 6 12 16040.4 2894.73 2
 2 6 -12 16819 2779.3 9
 -2 6 12 15505.5 3442.27 4
 -2 6 11 1015.38 1211.23 7
 -2 -6 11 1793.93 1854.95 13
 2 -6 -11 -258.143 755.761 1
 -2 -6 11 3424.04 2176.31 12
 2 -6 -11 -54.2079 665.292 6
 2 -6 -11 1106.88 1010.95 3
 -2 6 11 -55.0212 701.685 2
 2 6 -11 728.327 717.472 9
 2 6 -11 1733.5 1115.07 16
 2 6 -11 2226.95 1578.62 15
 -2 6 11 -632.935 1294.62 4
 -2 6 10 7427.27 2030.97 7
 -2 -6 10 8464.88 2841.38 13
 -2 -6 10 5328.42 1910.88 12
 2 -6 -10 5996.57 2034.67 6
 2 -6 -10 7927.4 1997.91 3
 -2 6 10 6675.4 1693.28 2
 2 6 -10 9541.38 1942.16 9
 2 6 -10 8102.79 1685.34 16
 2 6 -10 7456.78 2303.94 15
 -2 6 10 8619.74 2748.3 4
 2 -6 -10 3119.42 1830.05 1
 -2 -6 10 6242.31 1926.45 14
 -2 6 9 7421.41 1954.72 7
 -2 -6 9 7502.09 2197.12 12
 2 -6 -9 3428.23 1646.04 6
 -2 6 9 6208.92 1565.11 2
 2 -6 -9 3925.61 1417.06 3
 2 6 -9 7710.42 1799.52 9
 2 -6 -9 5190.36 1562.02 1
 2 6 -9 6899.98 1596.2 16
 2 6 -9 5498.54 1928.61 15
 -2 6 9 10576.2 2647.6 4
 -2 -6 9 6429.83 1895.67 14
 -2 6 8 6037.81 1713.22 7
 -2 -6 8 4570.96 1524.58 12
 2 -6 -8 7485.23 1792.96 6
 2 -6 -8 8354.11 1850.34 11
 -2 6 8 5715.98 1422.69 2
 2 -6 -8 5254.86 1566.4 3
 2 6 -8 8798.49 1786.35 9
 2 6 -8 7936.94 1632.46 16
 2 -6 -8 5194.17 1492.28 1
 2 6 -8 6166.09 1939.38 15
 -2 6 8 6579.64 1722.1 4
 -2 -6 8 6701.49 1872.84 14
 2 -6 -7 1799.09 1039.32 1
 2 -6 -7 622.796 746.324 6
 2 -6 -7 2878.11 1183.09 11
 -2 6 7 2508.93 1377.68 10
 -2 6 7 1626.98 732.589 2
 2 -6 -7 441.411 503.918 3
 2 6 -7 981.418 601.169 9
 2 6 -7 2640.29 1011.92 16
 2 6 -7 -89.9905 1020.26 15
 -2 6 7 1722.38 1358.05 4
 -2 -6 7 2225.33 953.509 14
 -2 6 7 1884.5 1034.42 7
 2 -6 -6 4678.46 1671.19 6
 2 -6 -6 5256 1274.62 1
 2 6 -6 5971.67 1348.74 10
 -2 6 6 7621.56 2025.28 10
 -2 6 6 6003.01 1247.59 2
 2 -6 -6 4217.83 1179.87 3
 2 6 -6 6670.46 1428.72 9
 2 6 -6 7655.2 1499.68 16
 2 6 -6 6485.54 1922.48 15
 -2 -6 6 6306.43 1714.46 14
 -2 6 6 5936.4 1646.23 7
 -2 6 6 8464.23 2057.59 4
 -2 6 5 529.976 887.667 4
 2 -6 -5 215.701 812.086 6
 2 -6 -5 155.416 362.491 1
 2 6 -5 840.589 597.781 10
 -2 6 5 356.724 534.722 10
 2 -6 -5 62.2165 453.457 3
 2 6 -5 -286.298 328.025 9
 -2 6 5 932.488 577.643 2
 2 6 -5 -214.601 382.997 16
 2 6 -5 -61.636 731.518 15
 -2 6 5 -64.1473 688.083 7
 -2 -6 5 645.93 815.776 14
 -2 6 4 -90.8248 620.074 4
 -2 -6 4 -106.594 534.442 11
 2 -6 -4 342.478 704.485 6
 2 6 -4 -589.803 623.49 10
 -2 6 4 722.812 533.489 10
 2 -6 -4 421.121 515.806 3
 2 6 -4 757.174 543.418 9
 -2 6 4 747.629 455.781 16
 2 6 -4 56.0553 547.37 16
 2 6 -4 -562.184 644.832 15
 -2 -6 4 682.593 676.445 14
 -2 6 4 302.586 556.226 7
 -2 6 3 2306.99 850.926 7
 -2 6 3 1433.09 760.177 4
 -2 -6 3 1618.47 797.172 11
 2 -6 -3 3545.75 1175.12 6
 2 6 -3 1974.55 805.497 10
 -2 6 3 1582.42 981.176 10
 2 -6 -3 2586.71 733.178 3
 2 6 -3 2490.64 727.252 9
 -2 6 3 2100.73 632.426 16
 2 6 -3 3191.79 932.333 16
 2 6 -3 1261.7 744.478 15
 -2 -6 3 3163.83 1166.89 14
 2 -6 -2 28980 2827.08 6
 2 -6 -2 32682.6 2307.63 3
 -2 -6 2 30824.5 3074.49 11
 2 6 -2 26384.5 2953.6 10
 -2 6 2 29110.5 3411.91 10
 -2 6 2 35482.6 2859.11 4
 -2 6 2 32184.7 2623.45 16
 2 6 -2 31057.3 2634.68 16
 2 6 -2 28622 2108.28 7
 2 6 -2 31311.9 3580.81 15
 -2 6 2 24289.5 3235 15
 -2 6 2 28335.3 2643.44 7
 -2 -6 2 34043.4 3355.68 14
 -2 6 1 1547.81 610.403 7
 2 -6 -1 560.747 1295.44 13
 -2 -6 1 1606.01 868.663 11
 2 -6 -1 1598.15 547.216 6
 2 6 -1 1407.03 905.044 10
 -2 6 1 649.75 780.358 10
 -2 6 1 2294.97 745.036 16
 2 6 -1 1741.76 653.057 16
 2 6 -1 797.934 578.394 15
 2 6 -1 1499.03 606.06 7
 -2 6 1 1215.21 1019.08 15
 -2 -6 1 835.004 741.487 14
 2 -6 0 41752.1 3162.57 6
 2 6 0 42882.3 3740.69 10
 -2 6 0 37278.4 3791.97 10
 -2 6 0 39184.2 2534.36 9
 -2 6 0 39554.9 3156.97 16
 2 6 0 43203.9 2826.73 16
 2 6 0 35720.1 2696.18 7
 2 6 0 36667.5 3725.99 15
 -2 6 0 38025.7 4178.89 15
 -2 -6 0 40222.1 3320.84 14
 2 -6 1 7275.71 2159.46 13
 -2 -6 -1 7171.67 1329.21 6
 -2 -6 -1 6711.03 931.213 1
 -2 -6 -1 6934.09 1675.09 11
 2 -6 1 10749.1 1543.54 6
 2 6 1 7704.42 1615.9 10
 -2 6 -1 6940.79 1660.65 10
 -2 6 -1 8783.91 1332.07 9
 2 6 1 8161.43 1224.71 16
 -2 6 -1 7227.48 1451.49 16
 2 6 1 8935.15 1820.86 15
 2 6 1 7549.79 1305.51 7
 -2 6 -1 7668.06 2015.67 15
 -2 -6 -1 7565.9 1504.12 14
 -2 -6 -2 13564.9 1943.67 6
 2 -6 2 11949.8 2667.71 13
 2 -6 2 12651.1 1584.63 6
 -2 -6 -2 10280.1 1868.2 11
 2 6 2 11051.7 2076.9 10
 -2 6 -2 10895.6 2014.24 10
 -2 6 -2 12082.6 1618.26 9
 2 6 2 10551.8 1222.45 2
 -2 -6 -2 12133.3 1395.1 1
 -2 6 -2 13590.9 2083.59 16
 2 6 2 12913.4 1760.35 7
 2 6 2 13394.3 2237.06 15
 -2 6 -2 9161.23 2107.18 15
 2 -6 3 10877.6 2578.36 13
 2 -6 3 8714.91 1922.77 12
 -2 -6 -3 13169.9 1917.6 6
 -2 -6 -3 7119.24 1855.57 11
 2 6 3 12571.6 2150.55 10
 -2 6 -3 10503 1923.6 10
 -2 6 -3 12120.5 1753.16 9
 2 6 3 10912.1 1405.81 2
 -2 -6 -3 10729.8 1525.85 1
 -2 6 -3 12435.8 2029.1 16
 2 6 3 11691.4 1744.48 7
 2 6 3 11569.5 1796.4 15
 -2 6 -3 11154 2518.83 15
 -2 -6 -4 22087.9 2662.74 6
 2 -6 4 21299.8 3890.88 13
 2 -6 4 14880.2 2784.53 12
 -2 -6 -4 20889.9 2573.09 11
 2 6 4 18155.7 2594.89 10
 -2 6 -4 21286 2464.04 9
 2 6 4 18436.1 1926.21 2
 -2 -6 -4 16092.6 1992.95 1
 -2 6 -4 16906.8 2319.31 16
 2 6 4 19426.4 2397.64 7
 2 6 4 20532.4 2626.98 15
 -2 6 -4 16266.9 3017.84 15
 2 -6 5 -2397.95 1698.07 13
 2 -6 5 102.189 666.045 12
 -2 -6 -5 415.911 824.409 6
 -2 -6 -5 -206.268 549.301 1
 -2 -6 -5 383.419 483.365 11
 2 6 5 62.476 599.771 10
 -2 6 -5 750.052 635.001 9
 -2 6 -5 459.198 482.805 16
 2 6 5 144.335 412.066 7
 2 6 5 -174.307 416.578 2
 -2 6 -5 -999.403 1207.25 15
 2 -6 6 6401.96 2507.94 13
 2 -6 6 10073.6 2475.7 12
 -2 -6 -6 5507.53 1913.35 3
 -2 -6 -6 5351 1268.86 1
 -2 -6 -6 10111.6 1636.51 11
 2 6 6 9965.06 2226.04 10
 -2 6 -6 10294.7 1910.85 9
 -2 6 -6 9658.97 1913.65 16
 2 6 6 14632 2342.32 7
 2 6 6 7188.9 1595.77 2
 -2 6 -6 7942.64 2257.99 15
 2 -6 7 2465.57 1732.25 13
 -2 -6 -7 1795.19 889.884 6
 2 -6 7 1258.75 1285.24 12
 -2 -6 -7 2101.25 1422.32 3
 -2 -6 -7 1151.2 667.386 1
 2 6 7 1692.42 846.376 10
 -2 6 -7 2142.34 808.754 9
 2 6 7 5094.18 2041.77 4
 -2 6 -7 970.882 683.664 16
 2 6 7 1636.95 864.049 7
 2 6 7 1586.59 1085.08 2
 -2 6 -7 1397.01 883.503 15
 2 -6 8 10952.1 3275.43 13
 -2 -6 -8 13210.1 2284.71 6
 2 -6 8 11772 2886.54 12
 -2 -6 -8 6856.2 2307.95 3
 -2 -6 -8 12204.4 2094.6 1
 2 6 8 12914 2388.86 10
 -2 6 -8 13936.3 2334.08 9
 2 6 8 9017.34 2459.59 4
 -2 6 -8 11454.7 2057.6 16
 2 6 8 10494.7 2105.03 7
 -2 6 -8 10132.9 2480.16 15
 2 6 8 11322.2 1981.31 2
 -2 -6 -9 368.385 635.235 6
 2 -6 9 -7.167 1064.73 12
 -2 -6 -9 13.5287 914.624 3
 -2 -6 -9 -996.066 871.312 1
 -2 6 -9 -1178.67 900.848 9
 -2 6 -9 -601.814 847.678 16
 2 6 9 -2170.21 1110.63 7
 2 6 9 -305.831 755.219 2
 2 6 10 7107.62 1846.1 2
 -2 -6 -10 1136.22 1411.97 6
 2 -6 10 6813.57 2445.56 12
 -2 -6 -10 2896.38 1467.65 3
 -2 -6 -10 2866.73 1354.28 1
 -2 6 -10 5816.97 1724.49 9
 2 6 10 4245.94 2322.37 4
 -2 6 -10 5732.76 1667.66 16
 2 6 10 5129.3 1416.08 7
 2 -6 11 5432.45 1780.88 14
 2 6 11 5682.41 1817.58 2
 -2 -6 -11 5084.7 1736.77 6
 2 -6 11 6436.45 2120.32 12
 -2 -6 -11 1987.44 1860.96 3
 -2 -6 -11 3710.85 1714.04 1
 -2 6 -11 4496.83 1755.54 9
 2 6 11 2445.79 2090.59 4
 -2 6 -11 7009.72 1715.76 16
 2 6 11 3790.88 1695.92 7
 2 6 12 8674.72 2199.24 2
 2 -6 12 7238.18 2522.55 12
 -2 -6 -12 2243.93 1861.08 3
 -2 6 -12 6968.66 1801.39 9
 -2 -6 -12 6746.45 2176.31 1
 2 6 12 7784.07 2082.38 7
 -2 -8 13 1142.89 1291.94 12
 -2 8 12 6149.42 2144.13 7
 -2 -8 12 2122.71 1915.45 12
 2 -8 -12 8729.39 2349.6 6
 2 8 -12 6476.32 1678.88 9
 -2 8 12 6508.81 3441.19 4
 -2 8 11 -343.613 1015.58 7
 -2 -8 11 2824.34 2112.91 13
 -2 -8 11 -1104.34 1519.57 12
 2 -8 -11 69.3611 1110.19 6
 2 -8 -11 549.871 855.566 3
 2 8 -11 -139.795 739.655 9
 -2 8 11 -2739.78 2650.12 4
 2 8 -11 2645.05 2333.79 15
 -2 8 10 14869.8 3007.45 7
 -2 -8 10 20114.4 4138.7 13
 -2 -8 10 15687.2 3501.25 12
 2 -8 -10 16272.3 2961.12 6
 2 -8 -10 9052.84 3048.67 3
 2 8 -10 16804.6 2813.4 9
 2 8 -10 17204.5 2825.18 16
 -2 8 10 19493.1 4086.96 4
 2 8 -10 10735.7 2837.57 15
 -2 -8 10 18594.9 3412.14 14
 -2 8 9 674.026 954.677 7
 -2 -8 9 -475.019 1428.49 13
 -2 -8 9 1403.54 1415.34 12
 2 -8 -9 -2993.13 1426.56 6
 2 -8 -9 583.838 698.012 3
 2 8 -9 -368.831 555.495 9
 2 8 -9 1035.55 895.691 16
 2 8 -9 1155.13 1082.89 15
 -2 8 9 168.758 1440.26 4
 -2 -8 9 2474.31 1742.2 14
 -2 8 8 3186.46 1338.45 7
 -2 -8 8 5585.58 2410.36 13
 -2 -8 8 7699.96 2531.65 12
 2 -8 -8 3414.84 2062.16 6
 2 -8 -8 6812.61 1994.49 11
 2 -8 -8 1860.17 1190.51 3
 2 8 -8 5302.93 1506.11 9
 2 8 -8 5366.4 1497.56 16
 2 8 -8 5835.75 2056.15 15
 -2 8 8 2214.06 1232.96 4
 -2 -8 8 1912.37 1398.47 14
 -2 8 7 3531.98 1332.55 7
 -2 -8 7 6165.25 2406.61 13
 -2 -8 7 3739.12 1633.92 12
 2 -8 -7 2938.46 1413.67 6
 2 -8 -7 6261.65 1779.65 11
 -2 8 7 4155.66 1797 10
 2 8 -7 4520.43 1370.94 9
 2 8 -7 5447.93 1429.94 16
 2 8 -7 3858.88 1668.4 15
 -2 8 7 3315.36 1763.03 4
 -2 -8 7 3198.35 1913.29 14
 -2 8 6 3995.2 1449.7 7
 -2 -8 6 4678.81 1863.86 12
 2 -8 -6 285.581 924.176 6
 2 -8 -6 2596.35 1263 11
 -2 8 6 1342.22 1127.83 10
 2 8 -6 3756.87 1094.43 9
 2 8 -6 3064.78 1239.92 16
 2 8 -6 4265.13 2049.4 15
 -2 8 6 3179.76 1549.77 4
 -2 -8 6 923.391 825.973 14
 -2 8 5 8471.42 2039.11 7
 -2 -8 5 11187.1 2449.28 12
 -2 -8 5 10373.6 2161.82 11
 2 -8 -5 11355 2249.53 6
 2 -8 -5 9988.4 2254.65 11
 2 8 -5 9321.95 1970.97 10
 -2 8 5 11801.3 2618.64 10
 2 8 -5 11217.4 1937.68 16
 2 8 -5 8776.24 2517.64 15
 -2 -8 5 10035.5 1983.68 14
 -2 8 4 1547.92 859.124 7
 -2 -8 4 -228.066 673.603 12
 -2 -8 4 -796.47 1213.34 11
 2 -8 -4 545.912 783.393 6
 2 -8 -4 -1389.51 1412.41 11
 2 8 -4 39.6368 554.001 10
 -2 8 4 -1100.83 1423.42 10
 2 8 -4 869.26 664.587 16
 2 8 -4 722.946 822.669 15
 -2 -8 4 -1006.08 1167.59 14
 -2 8 3 2097.47 828.985 7
 -2 -8 3 875.184 1051.26 11
 2 -8 -3 547.303 907.069 6
 2 -8 -3 1409.49 1336.91 11
 2 8 -3 1529.66 982.275 10
 -2 8 3 17.9898 712.761 10
 2 8 -3 2096.4 961.898 16
 2 8 -3 -6.668 888.335 15
 -2 -8 3 3163.97 1333.55 14
 2 -8 -2 21457.5 2839.13 6
 -2 -8 2 22843.8 3193.15 11
 2 8 -2 18959.2 2993.57 10
 -2 8 2 16818.1 3073.93 10
 2 8 -2 20694.2 2500.12 16
 -2 8 2 16325.2 2321.1 7
 2 8 -2 20470 3466.59 15
 -2 8 2 19486.2 3559.53 15
 -2 -8 2 19192.8 2971.55 14
 2 -8 -1 -136.467 1064.48 13
 -2 -8 1 270.584 896.498 11
 2 -8 -1 709.367 915.419 6
 2 8 -1 -439.452 624.706 10
 -2 8 1 -165.407 857.257 10
 -2 8 1 -662.188 883.615 16
 2 8 -1 -283.073 471.896 16
 2 8 -1 378.603 856.636 15
 -2 8 1 -1172.93 1028.29 15
 -2 -8 1 626.825 776.123 14
 2 -8 0 26451.4 3027.12 6
 -2 -8 0 14423.7 3313.32 11
 2 8 0 26889.3 3512.95 10
 -2 8 0 22423.1 3356.01 10
 2 8 0 24041 2509.49 7
 2 8 0 22997.9 3556.97 15
 -2 8 0 18299.6 3381.36 15
 -2 -8 0 22266.3 3131.59 14
 2 -8 1 1192.17 2151.49 13
 -2 -8 -1 1390.04 894.643 6
 -2 -8 -1 -371.31 693.552 11
 2 8 1 -519.541 756.824 10
 -2 8 -1 1505.05 1154.97 10
 -2 8 -1 809.614 558.108 16
 2 8 1 1291.68 682.277 15
 2 8 1 698.261 628.914 7
 -2 8 -1 622.762 908.376 15
 -2 -8 -1 1789.14 1106.35 14
 -2 -8 -2 44662.1 4209.89 6
 2 8 2 44304.1 4648.69 10
 -2 8 -2 39799.8 4467.05 10
 -2 8 -2 49831.8 4222.42 16
 2 8 2 47314.1 3816.23 7
 2 8 2 44611.8 4736.64 15
 -2 8 -2 37179.4 5140.22 15
 2 -8 3 3944.95 3670.54 13
 -2 -8 -3 15881.1 2637.37 6
 -2 -8 -3 9543.19 2818.15 11
 2 8 3 14472.8 2695.55 10
 -2 8 -3 14413.2 2708.93 10
 -2 8 -3 16828.1 2629.24 16
 2 8 3 15944 2368.49 7
 2 8 3 14853.7 2755.1 15
 -2 8 -3 12931.1 2959.3 15
 2 -8 4 1469.78 1419.38 13
 -2 -8 -4 2777.96 1397.71 6
 -2 -8 -4 1207.39 1332.05 11
 2 -8 4 3179.13 1126.06 11
 2 8 4 3487.87 1391.34 10
 -2 8 -4 1438.76 1074.02 10
 -2 8 -4 2297.83 877.442 9
 -2 8 -4 2865.34 1063.19 16
 2 8 4 3824.06 1247.57 7
 -2 8 -4 3337.49 1429.12 15
 2 -8 5 4782.41 2433.49 13
 -2 -8 -5 1240.15 1405.56 6
 -2 -8 -5 720.902 1010.23 11
 2 -8 5 1495.51 1237.25 11
 2 8 5 1112.35 1273.45 10
 -2 8 -5 1535.24 1047.38 9
 -2 8 -5 1098.16 1103.31 16
 2 8 5 1179.9 853.606 7
 -2 8 -5 1319.79 1520.68 15
 2 -8 6 384.738 2042.26 13
 2 -8 6 -129.158 1188.5 12
 -2 -8 -6 295.015 689.737 6
 -2 -8 -6 252.084 651.515 11
 2 8 6 1476.04 733.016 10
 -2 -8 -6 1853.58 938.908 1
 -2 8 -6 699.4 763.357 9
 -2 8 -6 -108.883 685.059 16
 2 8 6 1872.52 984.978 7
 -2 8 -6 2008.12 1532.54 15
 2 -8 7 3606.15 2112.49 13
 -2 -8 -7 1745.67 1316.14 6
 2 -8 7 -251.022 1375.05 12
 2 8 7 2277 1442.7 10
 -2 8 -7 3039.07 1170.48 9
 -2 -8 -7 1862.48 1071.4 1
 -2 8 -7 3488.04 1280.33 16
 2 8 7 3440.17 1348.87 7
 -2 8 -7 970.513 1163.65 15
 2 -8 8 4399.03 2268.59 13
 2 8 8 7656.01 2104.78 2
 -2 -8 -8 16423.6 2983.13 6
 2 -8 8 7965.91 2707.72 12
 2 8 8 11782.1 2790.38 10
 -2 8 -8 12445.8 2461.62 9
 -2 -8 -8 9898.12 2264.83 1
 -2 8 -8 11403.7 2483.21 16
 2 8 8 10787 2467.43 7
 -2 8 -8 9682.53 2711.17 15
 2 -8 9 1842.44 1528.26 14
 2 8 9 -102.775 861.073 2
 -2 -8 -9 -610.11 1286.56 6
 2 -8 9 689.876 1504.83 12
 -2 8 -9 1172.05 1078.29 9
 -2 -8 -9 1184.28 943.065 1
 -2 8 -9 820.257 1148.03 16
 2 8 9 396.307 799.703 7
 2 -8 10 19307.2 3711.39 14
 -2 -8 -10 28010.4 3744.34 6
 -2 8 -10 22462.8 3455.93 9
 -2 8 -10 23075.6 3444.15 16
 2 8 10 22504.9 3524.62 7
 -2 10 9 1495.43 1503.25 7
 2 -10 -9 1308.08 1196.29 6
 2 10 -9 41.3957 1010.67 16
 -2 10 8 462.846 1320.73 7
 -2 -10 8 -168.337 1470.76 13
 -2 -10 8 -471.067 1753.91 12
 2 -10 -8 1194.22 1396.24 6
 2 10 -8 -397.749 913.195 16
 2 10 -8 -1673.42 1499.59 15
 -2 -10 8 -438.949 1118.21 14
 -2 10 7 244.501 1314.21 7
 -2 -10 7 1086.66 2076.31 13
 2 -10 -7 2121.22 1803.95 6
 2 -10 -7 1275.03 1568.34 11
 2 10 -7 1074.66 1231.75 16
 2 10 -7 -268.977 1126.33 15
 -2 -10 7 1074.68 1457.3 14
 -2 10 6 2385.48 1155.07 7
 -2 -10 6 1789.06 2309.45 13
 2 -10 -6 1254.43 1457.17 6
 2 -10 -6 -485.475 1340.65 11
 -2 10 6 91.6981 997.157 10
 2 10 -6 4048.22 1496.32 16
 2 10 -6 3894.54 1944.3 15
 -2 -10 6 567.404 1727.27 14
 -2 10 5 2780.36 1203.14 7
 -2 -10 5 -125.341 1881.19 13
 2 -10 -5 3837.12 1787.82 6
 2 -10 -5 2597.63 1642.28 11
 2 10 -5 -195.025 1154.2 10
 -2 10 5 4523.54 2309.04 10
 2 10 -5 3211.03 1381.03 16
 2 10 -5 486.132 1082.74 15
 -2 -10 5 3615.73 2291.12 14
 -2 10 4 1903.4 995.307 7
 -2 -10 4 1003.6 1850.51 13
 2 -10 -4 2779.66 1520.18 6
 2 -10 -4 263.041 1013.3 11
 2 10 -4 4052.94 1453.77 10
 -2 10 4 -1163.68 1428.86 10
 2 10 -4 2967.45 1355.36 16
 2 10 -4 -357.579 1107.3 15
 -2 -10 4 1308.6 1087.89 14
 -2 -10 3 3176.85 2246.75 13
 2 -10 -3 6270.99 1952.75 6
 -2 -10 3 2186.79 2239.78 11
 2 -10 -3 2280.12 1933.84 11
 2 10 -3 4227.03 1739.39 10
 -2 10 3 5906.51 2160.52 10
 2 10 -3 5705.47 1618.18 16
 2 10 -3 6615.74 2463.82 15
 -2 -10 3 3942.41 2234.09 14
 2 -10 -2 7046.76 2077.16 14
 -2 -10 2 3790.55 2884.74 13
 2 -10 -2 12628.4 2622 6
 -2 -10 2 3049.03 2289.59 11
 2 -10 -2 5093.03 2611.88 11
 2 10 -2 7616.38 2250.84 10
 -2 10 2 5329.31 1472.06 10
 2 10 -2 8677.8 1880.97 16
 2 10 -2 6311.18 2499.39 15
 -2 -10 2 3785.44 1877.07 14
 2 -10 -1 3849 1734.07 14
 -2 -10 1 2257.91 2487.16 13
 -2 -10 1 1541.98 1809.54 11
 2 -10 -1 125.021 1036.99 11
 2 10 -1 4772.11 1756.87 10
 -2 10 1 4562.56 1571.94 10
 -2 10 1 3191.21 1219.16 16
 2 10 -1 3683.31 1121.61 16
 2 10 -1 4540.84 2017.85 15
 -2 -10 1 2276.44 1650.93 14
 2 -10 0 7027.89 2481.03 14
 2 -10 0 3557.01 3799.78 13
 -2 -10 0 4236.26 3254.33 13
 -2 -10 0 6606 2885.63 11
 2 -10 0 6133.88 2997.78 11
 2 10 0 11578.7 2858.62 10
 -2 10 0 9882.93 2631.81 10
 -2 10 0 7311.81 2112.48 16
 2 10 0 10829.7 3084.41 15
 -2 10 0 8570.49 2900.44 15
 2 -10 1 282.144 983.941 14
 2 -10 1 -259.177 1560.38 13
 -2 -10 -1 3478.79 3866.94 13
 -2 -10 -1 234.999 976.577 11
 2 -10 1 1437.21 1771.77 11
 2 10 1 21.4871 856.963 10
 -2 10 -1 -868.96 1055.75 10
 -2 10 -1 -1054.97 1093.99 16
 2 10 1 2928.45 1811.02 15
 -2 10 -1 3323.81 1916.95 15
 2 -10 2 728.85 1201.14 14
 2 -10 2 9.55676 2675.39 13
 -2 -10 -2 649.875 928.004 11
 2 -10 2 -143.277 1075.46 11
 2 10 2 1665.75 1258.57 10
 -2 10 -2 2680.68 1266.6 10
 -2 10 -2 2615.72 1140.83 16
 2 10 2 2401.82 1101.92 7
 -2 10 -2 43.0226 1238.05 15
 2 -10 3 1283.81 1321.01 14
 2 -10 3 1596.24 2606.88 13
 -2 -10 -3 821.666 1902.61 11
 2 -10 3 668.979 1431.84 11
 2 10 3 1576.05 1369.13 10
 -2 10 -3 154.242 617.705 16
 2 10 3 1479.48 1068.52 7
 -2 10 -3 -144.308 1477.79 15
 2 -10 4 764.304 1727.27 14
 2 -10 4 630.679 3141.91 13
 -2 -10 -4 1239.35 1257.97 11
 2 -10 4 1954.44 1467.09 11
 2 10 4 200.415 1016.37 10
 -2 10 -4 2187.94 1231.6 16
 2 10 4 2229.31 1149.59 7
 -2 10 -4 -1590.79 1840.07 15
 2 -10 5 4137.68 2531.98 14
 2 -10 5 1410.32 3095.73 13
 -2 -10 -5 3017.5 2112.48 11
 2 -10 5 3059.44 1249.45 11
 2 10 5 7933.93 2391.15 10
 -2 10 -5 7369.72 1983.29 16
 2 10 5 6499.69 1853.8 7
 -2 10 -5 10532.1 3501.83 15
 2 -10 6 2940.62 2153.31 14
 2 -10 6 -530.584 1942.21 13
 2 10 6 5767.3 2093.32 10
 -2 10 -6 6109.29 2107.65 16
 2 10 6 4024.81 1580.81 7
 -2 10 -6 4654.61 1977.39 15
 2 -10 7 477.097 1288.55 14
 -2 10 -7 2477.74 1296.79 16
 -2 10 -7 -1787.36 2121.93 15
 -3 1 13 -330.831 1000.1 5
 -3 -1 13 1928.81 1455.18 5
 3 1 -13 -181.225 883.697 8
 -3 1 13 -725.305 1374.43 4
 3 1 -12 -8.18956 484.367 3
 3 -1 -12 954.514 570.537 3
 -3 1 12 -1151.77 1030.06 5
 -3 -1 12 2259.9 1489.52 5
 3 1 -12 1600.8 912.234 8
 3 -1 -12 577.208 668.839 8
 -3 -1 12 461.737 887.171 4
 -3 1 12 -460.187 812.787 4
 -3 -1 11 1194.99 1011.13 4
 -3 1 11 2041.3 1172.41 4
 -3 1 11 770.938 721.15 5
 3 1 -11 1052.73 724.362 3
 -3 -1 11 -599.122 805.832 5
 3 -1 -11 -1076.97 724.631 3
 3 1 -11 1200.34 720.975 8
 3 -1 -11 257.807 591.822 8
 -3 -1 10 2124.14 1016.02 4
 -3 1 10 2898.6 1356.76 4
 3 -1 -10 2030.8 743.177 6
 -3 1 10 -202.403 736.829 5
 -3 -1 10 1349.68 742.429 5
 3 1 -10 1757.14 774.366 3
 3 -1 -10 1836.88 789.225 3
 -3 1 10 863.127 670.585 2
 3 -1 -10 760.468 588.83 1
 3 1 -10 2311.76 945.654 8
 3 -1 -10 2405.75 820.69 8
 -3 1 9 718.331 801.083 4
 -3 -1 9 1002.82 645.16 4
 3 -1 -9 147.591 361.698 6
 3 -1 -9 893.244 660.356 1
 -3 1 9 958.312 585.877 5
 -3 -1 9 -222.442 496.408 5
 3 -1 -9 64.1171 400.882 3
 3 1 -9 -381.518 402.764 3
 3 1 -9 199.188 494.493 8
 3 -1 -9 -249.017 504.655 8
 3 -1 -8 131960 5072.09 6
 3 -1 -8 137091 5528.23 3
 3 1 -8 130386 5007.1 3
 -3 -1 8 145235 6284.59 5
 -3 1 8 148081 6372.07 5
 3 1 -8 165143 6201.19 8
 -3 1 8 161267 7009.83 4
 -3 -1 8 142053 5924.24 4
 -3 3 13 302.844 1055.61 4
 3 -3 -12 1010.05 1095.65 1
 -3 -3 12 212.213 993.207 12
 3 -3 -12 644.205 702.037 3
 -3 3 12 20.9415 849.529 5
 -3 -3 12 -1197.66 995.298 5
 -3 3 12 -179.212 801.483 2
 -3 3 12 -1605.25 1504 4
 -3 3 11 1842.42 1174.85 4
 3 -3 -11 1110.32 582.044 6
 3 -3 -11 229.303 740.494 3
 -3 3 11 -419.285 1008.16 5
 -3 3 11 267.57 697.592 2
 3 -3 -11 49.794 665.902 1
 3 -3 -10 23567 2928.46 1
 3 -3 -10 22765.7 2616.23 6
 3 -3 -10 18827.6 2386.57 3
 -3 3 10 21721.7 3176.06 5
 -3 -3 10 19224.9 2862.22 5
 3 3 -10 22183.9 2660.13 9
 -3 3 10 24958.8 3538.41 4
 -3 3 10 22396.1 2948.52 2
 -3 3 9 -794.46 1164.32 4
 3 -3 -9 1234.1 805.094 1
 3 -3 -9 408.729 528.557 6
 -3 3 9 -326.66 575.187 2
 -3 3 9 -166.161 746.46 5
 -3 -3 9 47.461 867.847 5
 3 -3 -9 351.303 515.897 3
 3 3 -9 58.2521 464.187 9
 3 3 -9 -42.7912 494.439 15
 3 -3 -8 18517.2 2300.97 1
 3 -3 -8 15528.1 2066.79 6
 3 -3 -8 16500.9 2040.48 3
 3 3 -8 14976.8 1537.42 3
 -3 3 8 16298.9 2171.99 5
 -3 -3 8 15486 2158.5 5
 3 3 -8 19381.8 2221.95 9
 -3 3 8 17593.1 2600.36 4
 3 3 -8 17628.7 2465.04 15
 -3 3 8 15988 2177.53 2
 -3 3 7 2169.95 916.073 4
 3 -3 -7 497.628 574.74 6
 3 -3 -7 1603.33 666.877 1
 -3 -3 7 672.534 451.674 5
 -3 3 7 1002.87 651.529 5
 3 3 -7 1327.86 639.666 9
 -3 3 7 232.908 300.498 2
 3 -3 -7 547.239 488.718 3
 3 3 -7 454.962 396.02 15
 -3 -5 11 4207.11 2168.41 12
 3 5 -11 5462.67 1524.87 9
 -3 5 11 7728.26 2360.7 4
 -3 5 10 3360.47 1586.86 4
 3 -5 -10 710.674 840.229 6
 3 -5 -10 2139.37 1133.89 3
 -3 -5 10 341.315 731.573 5
 3 5 -10 662.608 610.002 9
 -3 5 10 1286.28 762.037 2
 3 -5 -10 163.019 578.543 1
 3 -5 -9 106.138 648.164 6
 -3 -5 9 935.04 591.494 5
 3 -5 -9 1397.47 1008.95 3
 3 5 -9 1480.58 837.334 9
 -3 5 9 329.866 452.17 2
 3 -5 -9 536.039 586.577 1
 3 5 -9 2999.25 1420.82 15
 3 -5 -8 35633.3 3520.64 6
 3 -5 -8 39831.9 3555.18 3
 -3 -5 8 32369.2 3182.98 5
 3 5 -8 39119.4 3497.62 9
 -3 5 8 41598.4 4375.31 4
 3 5 -8 35900.4 4226.64 15
 -3 5 8 33142.8 3616.02 7
 -3 5 7 2471.24 1164.27 7
 -3 5 7 1589.56 1014.34 4
 3 -5 -7 1906.36 987.351 6
 -3 -5 7 1995.01 771.624 5
 3 -5 -7 1714.31 803.675 3
 3 5 -7 2522.73 933.994 9
 3 5 -7 2226.87 1190.43 15
 3 -5 -6 49174.9 3938.11 6
 3 -5 -6 51052.3 3600.06 3
 3 5 -6 45886.2 3311.9 10
 -3 -5 6 45951.4 3303.86 5
 -3 5 6 48789.8 4194.65 4
 3 5 -6 47708.8 4443.36 15
 -3 5 6 41078 3637.58 7
 -3 5 5 3077.5 1116.16 7
 -3 5 5 2947.23 981.498 4
 3 -5 -5 1589.56 782.166 6
 3 5 -5 2493.74 839.106 10
 3 -5 -5 1466.28 641.837 3
 3 5 -5 1588.4 636.261 16
 3 5 -5 1499.2 868.065 15
 -3 -7 9 1275.34 1219.97 12
 3 -7 -8 27338.3 3630.74 6
 -3 7 8 31958.4 4299.48 4
 -3 7 8 28077 3604.86 7
 -3 7 7 796.413 809.243 4
 -3 7 7 2038.23 985.294 7
 3 -7 -7 533.14 1091.54 6
 3 -7 -7 1475.02 976.04 3
 3 7 -7 1321.67 931.743 16
 3 7 -7 -323.133 1239.38 15
 3 -7 -6 19841.4 3016.28 6
 3 7 -6 22538.1 2906.09 10
 -3 7 6 29635 3613.5 4
 3 7 -6 26192.3 2830.8 16
 -3 7 6 21293.8 2888.94 7
 3 7 -6 22140.1 3484.04 15
 -3 -7 6 26335.5 3526.14 14
 -3 7 5 2669.09 1160.93 4
 -3 7 5 1683.59 688.35 7
 3 -7 -5 1945.98 1274.98 6
 3 7 -5 1885.02 712.314 10
 3 -7 -5 1769.12 981.156 3
 3 7 -5 889.902 556.961 16
 3 7 -5 3310.47 1816.09 15
 -3 -7 5 3770.88 1424.86 14
 3 -7 -4 22615 2805.15 6
 3 7 -4 15807.9 2317.67 10
 -3 7 4 23668.7 2802.1 4
 3 7 -4 20874.8 2395.67 16
 3 7 -4 18122.1 3155.83 15
 -3 -7 4 22437.2 3125.71 14
 3 -7 -3 4505.69 1278.33 6
 3 7 -3 3945.33 1270.24 10
 -3 7 3 2928.01 1333.54 10
 -3 7 3 5080.53 1278.84 16
 3 7 -3 3422.71 967.127 16
 3 7 -3 3390.87 1543.39 15
 -3 -7 3 4779.34 1539.22 14
 3 -7 -2 8815.21 1737.05 6
 3 7 -2 10189.9 2116.28 10
 -3 7 2 8683.14 2086.69 10
 -3 7 2 7843.11 1638.04 16
 3 7 -2 10115.2 2327.18 15
 3 -7 -1 692.385 678.206 6
 3 7 -1 974.293 961.573 10
 -3 7 1 -64.654 616.898 10
 -3 7 1 699.992 657.616 16
 3 7 -1 1030.36 580.133 7
 3 7 0 3068.31 1089.89 10
 -3 7 0 4188.64 1132.21 16
