# Supplementary material for: High-pressure preference for reduced water content in porous zinc aspartate hydrates
Source: Acta Crystallogr B Struct Sci Cryst Eng Mater. 2020 Aug 28;76(Pt 5):795–801. doi: 10.1107/S2052520620009348 (PMC7535066; doi:10.1107/S2052520620009348)
Supplement: Supplementary file 11 [file b-76-00795-zinc-aspartate_sesquihydrate_1_82GPasup11.hkl]

data_zinc-aspartate_sesquihydrate_1_82GPa 
loop_
  _refln_index_h
  _refln_index_k
  _refln_index_l
  _refln_F_squared_meas
  _refln_F_squared_sigma
 0 0 3 7.71 5.72
 0 0 -3 6.81 6.28
 0 0 3 -3.37 7.89
 0 0 4 23.53 11.19
 0 0 4 32.05 12.9
 0 0 -4 8.54 10.38
 0 0 4 9.16 9.89
 0 0 4 18.8 10.21
 0 0 -4 2.03 9.51
 0 0 -4 1.54 9.58
 0 0 5 -4.92 11.25
 0 0 5 5.53 13.4
 0 0 -5 -2.5 11.42
 0 0 -5 -3.44 11.69
 0 0 5 4.3 10.4
 0 0 -5 -5.61 10.96
 0 0 -5 0.24 9.71
 0 0 5 -2.57 13.18
 0 0 -5 -10.74 12.93
 0 0 -6 9513.14 162.85
 0 0 6 9708.1 188.67
 0 0 6 9999 184.26
 0 0 -6 8600.84 174.14
 0 0 -6 9967.24 177.24
 0 0 6 9526.97 146.07
 0 0 6 9291.21 171.67
 0 0 -6 9544.53 174.41
 0 0 6 8692.22 131.72
 0 0 -6 9906.48 151.79
 0 0 6 9859.04 175.56
 0 0 -7 -17.66 19.49
 0 0 7 0.69 21.51
 0 0 7 -13.99 19.66
 0 0 -7 37.47 21.32
 0 0 -7 19.96 16.06
 0 0 -7 -13.61 18.86
 0 0 7 -29.85 23.22
 0 0 7 8.04 24.77
 0 0 -7 2.43 19.59
 0 0 7 -8.21 15.25
 0 0 -8 7838.58 195.01
 0 0 8 7902.83 156.43
 0 0 8 7868.13 185.8
 0 0 8 7936.36 190.15
 0 0 -8 7723.51 183.12
 0 0 8 7936.77 200.68
 0 0 -8 7308.74 154.6
 0 0 -8 7574.18 185.54
 0 0 8 7608.71 190.85
 0 0 -8 7921.62 174.59
 0 0 9 -8.92 29.73
 0 0 -9 -12.69 23.61
 0 0 9 1.6 24.16
 0 0 9 23.87 27.13
 0 0 -9 13.66 27.35
 0 0 -9 -26.42 22.94
 0 0 9 -41.09 34.01
 0 0 -9 1.51 27.4
 0 0 -10 679.67 66.62
 0 0 -10 651.66 66.58
 0 0 10 708.15 72.54
 0 0 -10 747.28 75.75
 0 0 -10 743.43 65.72
 0 0 10 726.37 70.97
 0 0 10 638.41 67.21
 0 0 10 637.1 71.7
 0 0 11 7.68 37.09
 0 0 11 7.32 31.7
 0 0 11 -35.57 44.44
 0 0 -11 30.66 36.85
 0 0 -11 57.78 39.85
 0 0 -11 16.08 35.05
 0 0 11 -17.14 33.87
 0 0 -11 -21.09 30.2
 0 0 -12 932.1 81.18
 0 0 12 881.02 85.83
 0 0 12 894.38 91.46
 0 0 12 874.37 91.82
 0 0 -12 843.54 89.74
 0 0 -12 856.18 85.06
 0 0 12 1111.3 106.86
 0 0 -12 933.75 88.34
 0 0 -13 31.55 43.1
 0 0 -13 67.36 43.83
 0 0 13 38.78 51.67
 0 0 -13 -23.33 42.95
 0 0 13 29.7 41.74
 0 0 13 0.95 47.2
 0 0 14 203.98 67.46
 0 0 14 311.58 63.5
 0 0 -14 238.27 64.83
 0 0 -14 263.47 63.77
 0 0 -14 188.74 59.56
 0 0 14 304.83 78
 0 0 -15 -8.17 48.79
 0 0 -15 -33.51 50.33
 0 0 15 -10.04 55.2
 0 0 -15 -127.53 60.59
 0 0 15 7.41 50.01
 0 0 15 -75.8 60.01
 0 0 16 8.01 53.01
 0 0 -16 106.83 55.88
 0 0 -16 -22.14 57.06
 0 0 16 -6.06 55.02
 0 0 16 -42.45 60.79
 0 0 -16 54.11 58.43
 0 0 -17 -65.96 67.67
 0 0 17 90.18 64.79
 0 0 -17 -89.3 55.5
 0 -2 -1 761.7 35.43
 0 -2 -2 5484.64 94.61
 0 2 2 5616.66 99.19
 0 -2 -2 5399.35 104.46
 0 2 2 5416.71 103.39
 0 2 3 5627.61 114.48
 0 -2 -3 5902.87 105.23
 0 -2 -3 5933.82 113.6
 0 2 3 5862.84 117.38
 0 -2 -3 5749.98 118.78
 0 2 -3 5847.13 112.58
 0 2 -3 5897.04 113.44
 0 -2 3 5863.91 105.37
 0 2 3 5905.28 99.7
 0 2 -3 5877.65 109.11
 0 -2 -3 6026.88 114.77
 0 2 3 6070.6 113.81
 0 2 -4 36.99 13.09
 0 -2 -4 53.21 13.78
 0 2 4 44.03 14.84
 0 2 4 20.6 13.25
 0 -2 4 27.41 14.89
 0 -2 -4 39.6 12.44
 0 2 -4 54.09 14.58
 0 -2 4 58.09 17.5
 0 2 4 53.9 15.61
 0 -2 -4 28.53 15.5
 0 2 4 46.97 16.41
 0 -2 -4 35.97 14.4
 0 2 -4 23.95 13.52
 0 2 -4 43.11 10.57
 0 -2 -4 40.6 13.66
 0 2 -4 28.39 11.94
 0 2 5 5777.82 130.8
 0 2 5 5542.59 132.42
 0 2 -5 5743.75 124.1
 0 2 -5 5635.92 119.69
 0 2 -5 5491.21 127.89
 0 -2 5 5280.2 130.38
 0 -2 5 5507.15 141.1
 0 -2 -5 5473.52 108.49
 0 2 -5 5819.29 108.54
 0 -2 -5 5580.45 134.78
 0 -2 -5 5599.84 134
 0 -2 5 5780 134.17
 0 2 5 5332.39 131.72
 0 -2 -5 5526.15 123.13
 0 2 5 5472.85 138.69
 0 -2 -5 5705.5 137.89
 0 -2 5 5635.79 114.2
 0 -2 5 5523.8 103.7
 0 2 5 5519.68 100.09
 0 2 -5 5356.17 131.98
 0 2 5 5584 107.05
 0 -2 6 75 25.9
 0 2 -6 77.36 22.64
 0 2 6 71.85 22.48
 0 2 -6 85.18 20.51
 0 -2 -6 83.24 16.14
 0 -2 6 76.8 26.72
 0 -2 -6 115.96 25.9
 0 2 -6 68.68 17.2
 0 -2 6 90.15 19.63
 0 2 6 80.14 17.16
 0 2 6 66.5 23.58
 0 2 6 60.11 22.5
 0 2 6 68.89 17.9
 0 2 6 80.38 26.75
 0 -2 -6 75.07 21.81
 0 2 -6 70.03 17.83
 0 -2 6 92.06 24.27
 0 -2 -6 115.77 25.19
 0 2 -6 81.06 24.01
 0 2 -6 78.83 22.37
 0 -2 -6 71.49 22.68
 0 -2 6 74.43 21.7
 0 -2 -6 64.54 16.04
 0 -2 7 108.52 31
 0 -2 -7 101.59 25.32
 0 2 -7 99.46 22.26
 0 -2 -7 119.4 30.88
 0 -2 -7 117.76 20.1
 0 2 -7 111.57 27.54
 0 2 -7 124.76 24.8
 0 2 7 134.98 29.57
 0 -2 7 129.64 27.49
 0 -2 7 110.37 22.46
 0 -2 7 155.15 36.48
 0 2 7 112.66 20.47
 0 2 7 108.97 23.62
 0 2 7 124.43 27.33
 0 2 7 124.82 33.97
 0 -2 7 124.43 25.71
 0 2 -7 77.63 22.9
 0 -2 7 135.44 24.89
 0 2 7 174.65 33.84
 0 -2 -7 120.29 20.19
 0 -2 -7 110.65 29.98
 0 2 -7 98.86 23.22
 0 2 -7 128.49 25.84
 0 -2 -7 139.63 32.65
 0 -2 8 832.48 63.12
 0 2 -8 879.4 68.27
 0 -2 -8 800.59 67.71
 0 2 -8 931.9 60.97
 0 2 8 901.94 69.83
 0 2 8 829.68 57.69
 0 2 -8 859.16 60.42
 0 -2 8 826.48 57.19
 0 2 8 858.93 73.25
 0 -2 8 849.84 58.14
 0 -2 8 849.8 64.37
 0 2 8 879.91 69.23
 0 2 -8 842.82 67.96
 0 -2 -8 839.74 66.8
 0 -2 -8 929.04 68.62
 0 -2 -8 875.65 71.18
 0 -2 8 842.71 69.57
 0 -2 -8 862.26 52.19
 0 2 -8 817.89 56.37
 0 2 -8 817.18 58.38
 0 -2 8 863.99 72.18
 0 2 8 856.56 65.68
 0 -2 -9 88.25 29.81
 0 2 -9 69.72 28.68
 0 2 -9 101.85 30.72
 0 2 9 76.96 28.68
 0 2 9 64.36 32.48
 0 -2 9 145.29 44.39
 0 -2 9 63.18 29.05
 0 -2 -9 86.18 32.56
 0 2 -9 103.38 25.13
 0 2 9 110.4 39.24
 0 2 -9 89.63 33.62
 0 -2 -9 96.35 35.35
 0 2 9 87.44 33.86
 0 2 -9 112.02 34.36
 0 -2 -9 105.36 38.01
 0 -2 9 85.11 28.51
 0 -2 9 93.07 38.84
 0 -2 10 1861.15 100.38
 0 2 -10 1971.83 113.23
 0 2 10 1945.87 116.02
 0 2 -10 1915.72 114.75
 0 -2 -10 1820.43 113.62
 0 -2 -10 2042.65 115.02
 0 2 10 1898.55 121.49
 0 2 -10 1925.61 101.73
 0 2 10 1992.17 107.71
 0 2 10 1958.65 117.99
 0 -2 -10 1899.06 115.48
 0 -2 -10 1745.4 102.06
 0 2 -10 2003.03 103.4
 0 -2 10 1769.69 115
 0 -2 10 1858.27 104.25
 0 -2 10 1802.1 114.38
 0 -2 -11 41.1 40.26
 0 -2 -11 121.11 40.15
 0 -2 -11 127.32 45.82
 0 -2 11 72.66 35.86
 0 2 -11 60.3 36.57
 0 2 11 104.18 43.9
 0 2 11 27.02 30.19
 0 2 -11 26.73 31.77
 0 2 -11 111.82 39.32
 0 2 11 75 45.68
 0 -2 11 41.4 39.48
 0 -2 11 146.16 46.68
 0 -2 -11 98.38 40.46
 0 -2 11 81.45 36.49
 0 2 11 72.82 38.46
 0 2 -12 244.3 55.25
 0 -2 12 167.63 56.39
 0 2 -12 249.42 58.47
 0 2 12 227.27 52.54
 0 -2 -12 215.57 54.14
 0 -2 12 214.04 48.43
 0 -2 12 180.08 56.2
 0 2 12 260.47 64.53
 0 -2 -12 213.5 56.47
 0 2 12 227.47 58.16
 0 -2 -12 228.1 58.56
 0 2 -12 269.68 53.78
 0 2 13 49.68 42.1
 0 2 -13 -27.19 44.99
 0 -2 13 33.61 45.93
 0 2 13 -27.03 45.03
 0 -2 13 -58.84 57.04
 0 -2 -13 14.55 46.61
 0 2 -13 43.62 46.75
 0 -2 -13 -9.19 43
 0 2 13 36.18 52.32
 0 -2 -13 56.92 43.25
 0 2 -14 138.6 51.87
 0 -2 -14 -65.47 63.2
 0 -2 -14 100.09 50.65
 0 2 14 229.89 70.49
 0 -2 14 140.79 60.68
 0 -2 14 124.77 63.47
 0 2 -14 175.43 56.11
 0 2 14 184.48 62.66
 0 -2 -14 90.23 52.6
 0 2 14 127.7 59.83
 0 2 15 39.88 54.59
 0 2 -15 97.4 53.08
 0 2 -15 26.35 50.98
 0 -2 15 101.21 62.18
 0 -2 -15 19.69 49.88
 0 2 15 48.95 59.69
 0 -2 15 62.82 63.76
 0 2 15 -55.66 69.35
 0 -2 -15 13.2 59.45
 0 -2 -15 117.18 63.93
 0 2 16 59.85 63.48
 0 -2 -16 -9.38 62.64
 0 2 16 -6.29 54.49
 0 -2 16 -32.09 63.34
 0 -2 -16 1.17 53.46
 0 2 -16 34.68 48.93
 0 2 -16 77.34 60.8
 0 -2 16 63.04 64.54
 0 2 16 -2.33 62.01
 0 -2 -16 -24.65 58.15
 0 2 17 -24.72 66.35
 0 2 -17 23.17 56.24
 0 -2 -17 0.12 59.06
 0 2 17 46.24 57.39
 0 -2 -17 24.9 55.62
 0 4 0 2010.8 71.9
 0 -4 0 2029.16 63.7
 0 4 0 1891.67 76.55
 0 -4 0 1948.71 74.1
 0 4 0 1898.89 79.25
 0 4 0 1956.89 74.53
 0 4 -1 32.13 18.09
 0 4 1 47.21 13.64
 0 4 -1 44.29 13.81
 0 4 -1 40.36 14.31
 0 4 -1 53.31 14.16
 0 4 1 51.96 17.97
 0 4 1 52.68 16.99
 0 4 1 49.77 15.41
 0 -4 -1 58.01 22.66
 0 -4 -1 51.12 13.12
 0 4 -1 59.26 18.39
 0 -4 1 53.49 16
 0 -4 -1 28.82 15.78
 0 4 1 69.02 19.46
 0 -4 1 69.93 15.89
 0 -4 -2 73.14 17.56
 0 4 -2 77.52 21.34
 0 4 2 72.78 17.78
 0 4 2 83.92 22.86
 0 -4 -2 86.91 18.59
 0 4 2 111.29 19.68
 0 -4 -2 71.5 20.51
 0 4 2 80.05 20.69
 0 -4 2 86.81 21.16
 0 4 2 78.14 19.28
 0 -4 -2 40.98 20.02
 0 4 -2 66.64 20.46
 0 4 2 83.2 17.17
 0 -4 -2 73.98 15.48
 0 4 -2 69.56 19.88
 0 4 -2 96.71 19.16
 0 -4 2 34.71 11.74
 0 -4 2 77.74 20.85
 0 -4 -3 37.78 15.56
 0 4 3 44.48 17.98
 0 4 3 33.36 13.17
 0 4 -3 34.91 20.91
 0 4 -3 51.36 19.21
 0 4 3 35.15 11.65
 0 -4 -3 51.75 25.65
 0 -4 -3 24.04 15.95
 0 -4 3 34.39 19.78
 0 -4 -3 46.87 20.86
 0 4 3 42.39 16.2
 0 4 -3 19.03 19.99
 0 4 3 6.31 17.77
 0 -4 -3 50.02 17.95
 0 4 -3 23.58 17.16
 0 -4 3 20.44 12.76
 0 4 3 26.47 17.14
 0 4 3 24.07 17.54
 0 -4 3 51.51 18.86
 0 -4 -3 36 16.23
 0 4 4 442.21 34.47
 0 -4 4 444.1 46.43
 0 4 4 494.16 47.78
 0 -4 -4 472.33 46.07
 0 -4 -4 443.18 49.14
 0 4 -4 500.58 44.06
 0 4 -4 492.09 48.83
 0 4 -4 474.94 45.69
 0 4 -4 449.76 43
 0 4 4 468.52 47.44
 0 4 4 497.01 43.84
 0 -4 -4 448.42 41.78
 0 -4 -4 449.17 44.87
 0 4 -4 469.93 36.51
 0 -4 -4 465.05 32.97
 0 4 4 471.29 35.61
 0 -4 -4 425.34 30.88
 0 -4 -4 477.67 35.07
 0 -4 4 468.58 39.22
 0 4 4 472.39 45.85
 0 -4 4 477.3 42.88
 0 -4 5 5.53 19.51
 0 4 5 -6.41 19.42
 0 -4 -5 7.99 16.95
 0 -4 5 -9.07 16.44
 0 -4 -5 -8.54 19.68
 0 -4 -5 -7.45 20.87
 0 4 -5 -3.27 19.58
 0 -4 5 -27.44 21.55
 0 4 5 8.74 16.14
 0 4 5 -8.33 21.06
 0 -4 -5 -1.19 11.41
 0 4 -5 -9.95 16.44
 0 4 -5 -4.11 16.63
 0 -4 -5 -14.07 16.66
 0 -4 -5 35.26 26.85
 0 4 5 2.02 23.54
 0 4 -5 12.43 20.57
 0 4 5 -19.91 20.13
 0 -4 5 16.96 21.57
 0 4 -5 -15 22.09
 0 4 6 232.01 35.29
 0 4 6 224.82 38.24
 0 -4 -6 256.72 33.7
 0 4 -6 223.09 28.73
 0 -4 6 208.08 29.5
 0 -4 6 279.34 39.14
 0 4 -6 237.89 33.62
 0 -4 6 251.59 44.48
 0 -4 -6 244.82 39.92
 0 4 6 256.76 41.76
 0 4 -6 259.5 38.21
 0 4 6 262.57 36.65
 0 4 6 237.32 42.89
 0 -4 6 228.81 40.95
 0 4 -6 242.72 39.72
 0 -4 -6 218.02 36.09
 0 4 -6 259.43 38.28
 0 -4 -6 260.96 42.34
 0 -4 -6 233.14 35.29
 0 -4 -7 -32.85 31.06
 0 -4 7 -29.43 27.97
 0 -4 -7 2.09 28.74
 0 4 7 -19.43 24.72
 0 -4 -7 6.64 21.98
 0 4 -7 0.83 24.18
 0 4 7 6.74 23.12
 0 -4 7 4.95 23.78
 0 -4 -7 -7.74 24.58
 0 4 7 -10.8 27.24
 0 4 7 24.53 24.12
 0 4 -7 -6.01 22.5
 0 -4 7 20.64 26.46
 0 -4 7 29.14 27.63
 0 4 -7 14.44 23.53
 0 -4 -7 27.58 21.21
 0 4 7 -15.17 31.98
 0 4 -7 -2.86 26.05
 0 4 8 279.37 54.25
 0 -4 -8 350 55.24
 0 -4 8 342.29 57.56
 0 4 -8 425.46 51.81
 0 -4 -8 303.79 41.75
 0 4 -8 322.12 48.92
 0 4 8 347.8 53.1
 0 -4 8 378.77 54.34
 0 4 8 378.6 53.16
 0 -4 -8 315.96 50.66
 0 4 -8 329.56 46.4
 0 -4 -8 351.11 52.84
 0 -4 8 370.84 52.88
 0 4 8 347.71 54.3
 0 -4 8 330.88 50.77
 0 4 -8 331.63 48.32
 0 4 9 103.39 38.23
 0 4 9 188.52 53.27
 0 -4 -9 150.35 44.6
 0 -4 -9 150.31 36.86
 0 4 -9 168.65 41.56
 0 -4 9 105.87 41.97
 0 -4 -9 117.6 42.93
 0 4 -9 130.43 38.18
 0 -4 9 87.67 38.16
 0 -4 9 110.9 35.51
 0 4 -9 92.82 39.68
 0 4 9 155.7 42.26
 0 -4 -9 128.1 43.93
 0 4 -9 130.8 37.08
 0 -4 9 135.08 46.06
 0 4 9 134.36 40.9
 0 4 -10 331.87 56.13
 0 -4 -10 289.68 60.63
 0 -4 10 345.3 57.6
 0 4 -10 387.4 54.08
 0 4 10 388.55 64.65
 0 -4 10 247.09 55.96
 0 4 10 292.99 55.69
 0 -4 -10 312.31 57.57
 0 4 -10 283.67 53.74
 0 4 10 344.98 59.24
 0 -4 -10 383.87 56.58
 0 -4 10 307.46 55.82
 0 -4 10 282.73 64.5
 0 4 10 412.23 67.62
 0 -4 -10 315.97 58.9
 0 4 -10 296.2 52.1
 0 4 11 85.45 44.39
 0 4 11 46.8 42.08
 0 -4 11 107.57 54.45
 0 4 11 79.04 45.62
 0 4 -11 93.33 40.93
 0 -4 11 -19.27 39.56
 0 -4 -11 24.72 40.49
 0 4 11 53.73 50.33
 0 -4 -11 104.07 44.28
 0 -4 -11 -12.24 39.25
 0 4 -11 80.59 45.33
 0 -4 -11 117.08 53.85
 0 4 12 127.45 50.21
 0 -4 -12 264.04 62.67
 0 4 12 106.18 50.78
 0 -4 -12 129.97 46.67
 0 4 12 93.91 58.27
 0 -4 -12 100.16 41.01
 0 -4 12 212.32 58.2
 0 4 -12 189.56 57.91
 0 -4 -12 72 50.89
 0 -4 12 173.05 57.75
 0 4 12 135.81 51.07
 0 4 -12 249.16 62.04
 0 4 13 -138.57 70.61
 0 4 13 -7.05 40.39
 0 4 13 -18.63 46.05
 0 -4 13 72.09 60.39
 0 4 13 -72.77 55.26
 0 -4 -13 63.48 54.47
 0 -4 -13 35.38 57.9
 0 -4 -13 -42.01 40.34
 0 4 -13 18.1 46.39
 0 -4 -13 26.39 49.87
 0 -4 13 -151.1 66.09
 0 4 -13 31.36 52.68
 0 4 14 175.7 76.34
 0 4 14 242.66 75.05
 0 -4 14 271.34 77.15
 0 -4 -14 232.02 65.2
 0 -4 -14 224.14 62.88
 0 4 14 364.87 78.3
 0 -4 14 368.6 85.95
 0 4 -14 321.18 74.22
 0 4 -14 183.09 55.78
 0 -4 -14 189.34 75.07
 0 4 -15 105.63 58.07
 0 4 15 -22.1 60.33
 0 4 15 64.01 65.88
 0 -4 15 -16.04 57.66
 0 -4 -15 -15.35 46.1
 0 4 15 -18.79 49.95
 0 -4 -15 -54.49 66.76
 0 -4 15 -5.5 53.85
 0 4 -15 25.76 55.47
 0 -4 -15 3.63 56.06
 0 -4 16 101.92 68.84
 0 -4 -16 71.01 68.58
 0 4 16 199.14 72.48
 0 4 -16 54.2 52.78
 0 4 16 48.27 69.3
 0 -4 16 -51.22 66.74
 0 -4 -16 -22.03 67.85
 0 4 -16 -34.13 57.08
 0 4 16 61.61 71.75
 0 -4 -16 46.56 51.22
 0 4 -17 -39.21 63.03
 0 -4 -17 77.53 60.08
 0 4 -17 -42.49 65.61
 0 6 0 6576.42 176.53
 0 -6 0 6566.61 188.31
 0 -6 0 6261.07 144.04
 0 -6 0 6114.04 184.99
 0 6 0 6625.23 129.55
 0 6 0 6269.85 158.51
 0 6 0 6372.05 163.69
 0 -6 0 6422.43 166.03
 0 6 0 6628.72 184.12
 0 -6 -1 32.1 24.62
 0 -6 -1 71.27 34.17
 0 6 1 19.44 22.42
 0 6 -1 41.86 23.54
 0 -6 -1 92.41 31.62
 0 -6 1 36.11 22.66
 0 6 -1 59.16 28
 0 -6 -1 48.3 26.08
 0 6 -1 36.34 28.62
 0 -6 1 45.34 29.1
 0 6 -1 35.96 20.23
 0 -6 -1 44.38 15.52
 0 6 -1 78.55 21.16
 0 6 1 8.14 18.42
 0 6 1 55.18 26.19
 0 6 1 34.31 28.29
 0 -6 1 78.58 25.15
 0 -6 1 24.03 26.43
 0 -6 1 73.47 25.47
 0 6 -2 1615.5 90.8
 0 6 2 1609.74 85.6
 0 6 2 1518.41 92.83
 0 -6 -2 1620.09 85.53
 0 -6 2 1505.83 96.08
 0 6 2 1567.88 69.79
 0 -6 -2 1641.59 96.84
 0 -6 -2 1634.34 70.44
 0 6 2 1632.81 78.32
 0 -6 -2 1661.42 90.91
 0 -6 -2 1577.24 73.99
 0 -6 2 1622.57 86.87
 0 6 2 1518.75 76.92
 0 -6 2 1609.57 77.34
 0 -6 2 1529.78 93.07
 0 6 -2 1462.36 70.54
 0 -6 2 1569.22 94.93
 0 6 -2 1636.67 77.86
 0 6 2 1556.5 88.37
 0 6 -2 1410.32 90.59
 0 6 -2 1550.89 90.32
 0 -6 -2 1479.87 90.43
 0 -6 -3 66.48 24.69
 0 6 3 62.46 31.95
 0 6 3 67.87 23.18
 0 6 3 50.51 23.19
 0 -6 -3 79.97 33.74
 0 -6 3 49.01 27.86
 0 -6 -3 76.69 27.26
 0 6 -3 105.79 28.95
 0 6 -3 67.11 30.32
 0 -6 -3 70.98 23.12
 0 -6 3 63.18 36.27
 0 6 3 44.67 24.26
 0 -6 3 74.95 33.78
 0 -6 3 81.29 30.14
 0 6 3 34.71 18.93
 0 -6 -3 68.61 25.22
 0 6 -3 75.11 29.37
 0 6 3 56.5 33.03
 0 6 -3 43.85 28.98
 0 -6 -3 85.84 35.46
 0 6 4 1335.36 66.73
 0 6 4 1317.63 89.04
 0 6 4 1338.6 76.45
 0 6 -4 1399.1 93.73
 0 -6 4 1352.19 92.18
 0 6 4 1184.99 71.86
 0 -6 -4 1372.41 93.96
 0 6 -4 1284.31 81.39
 0 -6 -4 1312.26 76.87
 0 6 4 1311.34 87.9
 0 -6 4 1359.57 99.19
 0 -6 -4 1512.02 96.56
 0 6 -4 1323.4 80.01
 0 6 -4 1250.24 83.6
 0 -6 4 1287.71 88.01
 0 -6 -4 1332.08 79.64
 0 6 4 1177.67 79.4
 0 -6 -4 1340.51 76.95
 0 -6 4 1337.55 87.91
 0 -6 -4 1273.47 72.1
 0 -6 -5 15.54 28.24
 0 -6 5 36.38 31.15
 0 -6 5 33.91 29.59
 0 6 5 32.79 24.56
 0 -6 -5 61.03 29.72
 0 -6 5 47.42 29.64
 0 -6 -5 49.44 37.35
 0 6 -5 -1.15 29.38
 0 -6 5 47.14 34.67
 0 6 -5 62.87 33.59
 0 6 -5 46.23 30.27
 0 6 5 57.08 33.89
 0 6 5 -7.68 28.35
 0 6 -5 36.71 25.72
 0 -6 -5 10.57 23.08
 0 6 5 28.18 31.96
 0 -6 -6 74.23 36.82
 0 6 -6 -10.92 29.87
 0 6 6 -31.78 35.98
 0 6 -6 -15.74 26.63
 0 -6 -6 53.98 35.46
 0 6 -6 37.66 37.82
 0 6 6 -7.4 34.02
 0 -6 6 34 38.62
 0 -6 -6 53.83 47.38
 0 -6 6 -51.21 36.77
 0 6 -6 -22.56 28.88
 0 -6 6 4.15 25.49
 0 -6 -6 5.68 26.41
 0 6 6 -56.45 39.5
 0 -6 6 33.71 34.16
 0 6 6 -9.26 28.58
 0 6 7 80.69 46.9
 0 6 7 27.43 33.23
 0 6 -7 75.18 37.05
 0 -6 -7 19.88 33.13
 0 -6 -7 19.36 33.07
 0 6 7 29.21 38.93
 0 -6 7 -13.14 33.83
 0 6 -7 48.23 30.42
 0 -6 7 31.8 36.28
 0 6 -7 60.05 39.12
 0 6 7 11.13 34.05
 0 -6 -7 20.14 37.06
 0 -6 -7 -94.5 50.66
 0 -6 7 82.88 38.99
 0 -6 -8 2045.75 128.57
 0 -6 -8 2004.67 118.79
 0 6 8 2090.68 131.96
 0 6 -8 2145.7 124.48
 0 -6 8 1982.01 126.28
 0 6 8 2226.06 126.82
 0 6 -8 2275.78 128.65
 0 6 -8 2106.49 128.36
 0 6 8 2124.89 119.17
 0 6 8 2126.6 130.86
 0 -6 8 2141.44 138.2
 0 -6 -8 1887.46 133.72
 0 -6 8 2200.66 140.36
 0 -6 -9 85.71 52.03
 0 -6 9 174.66 48.56
 0 -6 9 172.45 53.24
 0 6 9 178.57 47.97
 0 6 9 127.22 51.57
 0 6 -9 166.46 48.69
 0 6 -9 182.72 51.81
 0 -6 -9 188.85 55.75
 0 6 9 182.69 58.18
 0 -6 -9 38.1 58.12
 0 -6 9 100.69 50.99
 0 6 -9 148.78 50.19
 0 6 -10 1381.02 111.68
 0 -6 10 1437.76 120.76
 0 6 10 1607.07 118.95
 0 6 -10 1411 107.82
 0 -6 -10 1021.76 119.11
 0 -6 10 1702.64 134.49
 0 6 10 1408.29 121.42
 0 6 -10 1380.53 113.3
 0 -6 10 1510.73 128.33
 0 6 10 1125.74 109.22
 0 -6 -10 1073.7 111.19
 0 -6 11 60.32 49.12
 0 -6 11 105.45 57.8
 0 -6 -11 53.06 66.14
 0 6 11 11.11 45.49
 0 6 -11 74.18 44.07
 0 6 11 71.54 46.01
 0 -6 -11 17.92 40.39
 0 6 -11 24.01 44
 0 -6 -11 120.05 57.65
 0 6 11 90.69 57.24
 0 6 -11 71.76 41.7
 0 -6 11 97.57 45.59
 0 6 -12 1176.78 114.59
 0 6 12 1011.4 108.72
 0 -6 -12 783.09 114.6
 0 6 12 1178.56 126.2
 0 -6 12 1045.47 122.89
 0 -6 -12 1114.95 117.83
 0 6 12 1056.46 115.43
 0 6 13 66.51 65.12
 0 -6 -13 -37.34 50.55
 0 -6 -13 46.62 57.15
 0 -6 -13 14.62 61.83
 0 6 13 -80.96 56.61
 0 6 13 51.24 54.42
 0 6 -13 -45.44 51.39
 0 -6 13 -42.1 64.64
 0 -6 -14 115.79 70.14
 0 6 14 63.45 54.17
 0 6 14 143.91 67.6
 0 6 14 106.2 78.33
 0 -6 14 180.73 70.27
 0 6 -14 62.79 50.47
 0 -6 -14 51.01 67.81
 0 -6 -14 54.65 60.07
 0 -6 -15 67.65 58.59
 0 -6 -15 107.91 74.37
 0 6 15 -9.64 61.63
 0 6 -15 -38.89 54.68
 0 6 15 81.73 64.89
 0 -8 0 4088.46 176.29
 0 -8 0 4059.31 165.37
 0 8 0 4116.66 168.1
 0 8 0 4329.81 154.27
 0 8 0 3923.85 171.98
 0 8 -1 31.43 38.07
 0 -8 1 51.92 43.18
 0 -8 1 77.52 44.99
 0 -8 1 17.48 38.58
 0 8 -1 39.58 32.41
 0 8 -1 57.72 34.46
 0 -8 2 1225.05 103.59
 0 8 -2 1128.73 96.36
 0 -8 -2 813.64 89.26
 0 8 2 1121.03 87.85
 0 8 2 1162.65 98.16
 0 8 2 1327.61 92.63
 0 8 -2 1186.07 93.12
 0 8 -2 1102.65 94.89
 0 -8 -2 1048.96 88.13
 0 -8 -2 1132.98 94.56
 0 -8 2 1205.85 108.21
 0 8 3 54.01 33.27
 0 -8 3 -14.68 41.5
 0 -8 -3 23.12 39.37
 0 8 -3 0.31 33.92
 0 -8 -3 -2.77 37.29
 0 8 -3 -14.72 39.03
 0 -8 3 71.28 37.5
 0 8 3 57.46 38.76
 0 8 -3 24.53 34.84
 0 -8 -3 7.24 28.04
 0 -8 3 29.91 40.78
 0 8 3 -82.39 43.92
 0 -8 -4 -18.85 44.06
 0 8 -4 18.95 38.62
 0 -8 4 42.61 38.12
 0 8 -4 -67.83 42.83
 0 -8 4 28.25 37.32
 0 8 4 56.44 41.97
 0 -8 4 -43.7 46.03
 0 8 4 -6.23 39.53
 0 -8 -4 -14.19 45.76
 0 -8 4 -7.73 34.97
 0 8 -4 -26.26 35.47
 0 8 -4 -8.94 28.94
 0 -8 5 113.43 55.45
 0 -8 -5 17.03 44.02
 0 8 5 142.53 48.79
 0 8 -5 136.26 44.08
 0 -8 5 53.04 40.68
 0 8 -5 93.07 43.49
 0 -8 5 73.69 44.02
 0 8 -5 133.59 47.82
 0 8 -5 108.2 50.8
 0 -8 -5 97.57 59.93
 0 -8 5 114.06 46.09
 0 8 5 132.73 54.43
 0 -8 6 110.3 52.96
 0 -8 -6 16.28 51.71
 0 8 -6 196.21 58.77
 0 8 6 131.22 51.94
 0 -8 6 176.05 60.86
 0 -8 -6 28.45 52.67
 0 8 6 108.74 45.83
 0 8 -6 98.82 47.16
 0 -8 6 186.32 54.67
 0 8 -6 142.34 44.73
 0 8 7 249.24 61.75
 0 8 7 259.13 65.82
 0 8 -7 120.88 51.21
 0 -8 -7 173.66 46.92
 0 8 -7 314.75 61.32
 0 8 -7 265.48 59.45
 0 -8 7 225.26 62.15
 0 -8 -7 32.74 55.02
 0 -8 -7 143.92 62.89
 0 -8 7 205.82 62.36
 0 -8 7 171.28 59.76
 0 8 7 201.64 61.18
 0 8 8 239.49 62.48
 0 -8 8 176.67 64.6
 0 8 8 183.64 63.35
 0 -8 -8 151.96 54.46
 0 8 -8 312.65 71.14
 0 8 8 232.47 55.1
 0 -8 8 176.2 67.67
 0 -8 8 257.06 64.79
 0 -8 -8 199.07 52.02
 0 -8 -8 169.55 57.41
 0 8 -8 232.12 64.46
 0 8 8 190.62 67.94
 0 -8 -8 59.06 70.4
 0 8 -8 241.69 56.28
 0 -8 9 101.45 62.49
 0 8 -9 38.21 45.9
 0 -8 -9 82.07 51.34
 0 -8 -9 75.6 61.32
 0 -8 9 49.08 60.55
 0 8 9 116.84 50.48
 0 -8 9 139.07 66
 0 8 -9 119.13 46.75
 0 -8 -9 77.84 56.46
 0 8 9 133.58 60.83
 0 8 -9 160.83 55.86
 0 8 9 144.61 63.51
 0 -8 10 296.19 72.19
 0 8 10 298.75 73.27
 0 -8 -10 72.68 78.41
 0 8 -10 251.74 67.8
 0 -8 -10 185.97 72.59
 0 8 -10 268.4 66.43
 0 -8 -10 216.84 62.61
 0 -8 10 278.07 81.14
 0 8 10 261.34 67.25
 0 8 -10 190.36 63.98
 0 -8 10 231.24 76.99
 0 8 10 306.94 74.86
 0 -8 11 36.22 60.18
 0 8 11 -132.66 59.65
 0 8 -11 -0.71 50.47
 0 8 -11 12.21 48.72
 0 -8 -11 0.12 54.51
 0 8 11 -27.25 64.72
 0 -8 11 46.2 69.16
 0 8 -11 -17.45 49.3
 0 -8 -11 -38.6 60.44
 0 -8 11 -97.91 62.87
 0 8 11 -33.23 60.74
 0 -8 -11 -8.68 45.74
 0 8 -12 351.16 79.71
 0 -8 -12 323.06 86.8
 0 8 12 342.37 86.77
 0 -8 12 354.93 91.91
 0 -8 -12 253.89 88.36
 0 8 -12 414 85.15
 0 8 12 395.6 95.75
 0 8 -12 365.77 76.51
 0 -8 12 291.26 83.85
 0 8 12 306.74 74.09
 0 -8 12 373.72 86.66
 0 -8 -12 263.92 80.1
 0 -8 -13 -2.75 57.04
 0 8 13 108.03 67.94
 0 -8 -13 45.65 68.84
 0 8 13 142.83 67.9
 0 8 13 143.14 88.37
 0 8 -13 127.93 69.41
 0 -8 -13 10.78 66.03
 0 8 14 101.23 69.67
 0 8 14 122.25 65.76
 0 -8 -14 87.5 66.09
 0 10 0 671.49 88.19
 0 -10 0 490.64 90.54
 0 10 0 390.38 83.41
 0 -10 0 740.21 99.14
 0 -10 0 295.2 91.7
 0 10 0 662.11 86.22
 0 10 1 104.8 44.55
 0 10 1 77.44 55.51
 0 10 -1 73.09 46.09
 0 -10 -1 9.42 40.88
 0 -10 1 16.83 50.8
 0 10 1 48.42 47.02
 0 -10 -1 70.29 45.84
 0 -10 -1 72.51 57.52
 0 10 -1 59.37 46.25
 0 -10 1 112.71 59.53
 0 -10 1 3.15 44.16
 0 10 -1 159.47 59.02
 0 10 2 570.95 76.09
 0 -10 -2 320.49 96.8
 0 10 -2 545.68 82.34
 0 -10 -2 401.04 71.91
 0 -10 -2 484.29 82.87
 0 10 2 454.21 81.16
 0 10 -2 393.03 71.16
 0 -10 2 300.22 85.9
 0 10 2 473.31 73.87
 0 10 -2 570.76 80.46
 0 -10 2 420.63 78.91
 0 -10 2 416.91 82.75
 0 10 3 81.46 53.12
 0 -10 3 -5.23 50.17
 0 10 -3 -57.69 55.43
 0 -10 3 -30.43 51.21
 0 -10 -3 -1.45 46.18
 0 10 3 0.08 44.29
 0 10 -3 28.24 47.58
 0 -10 3 17.48 50.62
 0 -10 -3 30.09 57.88
 0 10 -3 26.85 47.04
 0 -10 -4 5.42 48.75
 0 -10 -4 11.11 49.75
 0 10 4 -2.85 42.61
 0 10 4 -1.79 50.66
 0 -10 4 -21.44 59.61
 0 -10 4 46.29 54.46
 0 10 -4 76.96 57.49
 0 10 -4 -33.02 49
 0 -10 4 -6.22 47.09
 0 10 -4 -9.18 48.79
 0 -10 5 266.82 77.63
 0 -10 -5 72.71 71.56
 0 10 5 328.45 69.16
 0 -10 5 200.66 64.99
 0 10 -5 240.48 60.74
 0 -10 -5 272.44 72.48
 0 10 -5 172.83 53.14
 0 10 5 265.99 70.37
 0 10 -5 190.8 66.23
 0 -10 5 221.23 67.38
 0 -10 6 197.01 72.52
 0 -10 -6 65.78 67.04
 0 10 -6 85.28 53.91
 0 10 6 224.7 70.25
 0 -10 6 40.09 56.82
 0 -10 -6 25.05 53.61
 0 10 -6 100.01 60.38
 0 10 6 54.45 51.55
 0 10 7 56.92 56.01
 0 10 -7 -22.05 52.86
 0 -10 -7 14.2 60.78
 0 -10 7 35.85 64.62
 0 -10 -7 -179.18 70.44
 0 -10 7 -11.13 56.32
 0 10 -7 12.77 49.02
 0 10 7 24.17 49.39
 0 10 -8 114.33 60.9
 0 -10 -8 5.36 60.82
 0 -10 8 138.25 78.4
 0 -10 8 139.15 70.11
 0 -10 -8 24.67 66.55
 0 10 8 73.8 53.2
 0 10 -8 16.68 49.37
 0 10 -8 84.57 52.66
 0 -10 8 -1.55 60.55
 0 10 8 86.57 62.44
 0 10 9 -0.76 55.81
 0 -10 9 -56.39 71.43
 0 10 -9 27.2 54.43
 0 -10 -9 -5.79 54.05
 0 -10 -9 2.64 66.34
 0 -10 9 -31.18 57.86
 0 10 -9 -43.21 59.49
 0 -10 9 -35.7 59.12
 0 10 -9 16.04 54.92
 0 10 -10 202.43 78.09
 0 -10 10 392.88 102.43
 0 10 -10 324.67 77.39
 0 -10 10 299.34 83.76
 0 -10 10 321.32 92.54
 0 10 10 138.04 74.22
 0 10 -10 83.32 62.47
 0 10 11 -5.23 63.36
 0 10 -11 -41.54 62.63
 0 10 -11 20.25 59.84
 0 10 -11 -104.75 68.28
 0 10 -12 70.92 67.02
 0 -12 0 325.02 85.62
 0 -12 0 207.13 82.76
 0 12 0 468.51 96.8
 0 -12 0 150.29 88.93
 0 12 0 421.8 84.02
 0 12 -1 13.32 53.15
 0 12 -1 -2 53.06
 0 -12 1 24.26 63.23
 0 -12 1 -0.17 58.13
 0 12 -1 159.55 66.16
 0 12 1 -157.81 72.91
 0 -12 1 -40.96 70.85
 0 -12 -1 78.12 69.8
 0 -12 2 192.11 76.53
 0 -12 2 114.86 67.05
 0 12 2 144.14 59.5
 0 12 -2 161.75 67.66
 0 -12 -2 48.45 73.43
 0 12 -2 164.65 66.64
 0 -12 2 13.87 77.82
 0 12 -2 169.36 70.39
 0 -12 3 178.12 69.96
 0 -12 3 38.97 70.73
 0 12 -3 103.16 56.69
 0 -12 -3 41.96 75.46
 0 12 3 161.36 75.33
 0 -12 3 185.29 73.61
 0 12 -3 176.34 61.63
 0 12 -3 327.92 87.04
 0 -12 4 150.81 80.61
 0 -12 4 -3.92 109.5
 0 -12 -4 -2.37 65.35
 0 12 4 94.28 67.35
 0 -12 -4 61.48 61.69
 0 -12 4 -43.63 65.31
 0 12 -4 130.86 70.13
 0 12 -4 88.54 58.89
 0 12 -5 120.76 65.02
 0 12 5 268.36 118.4
 0 12 -5 162.2 72
 0 12 5 35.6 63.37
 0 -12 -5 166.36 77.12
 0 12 6 25.43 63.49
 0 -12 -6 -77.52 67.31
 0 12 -6 9.6 60.23
 0 12 -6 -17.39 59.2
 0 12 6 -11.21 60.97
 0 12 7 215.96 79.97
 0 12 7 -18.65 65.47
 -1 1 17 -4.29 60.35
 1 -1 -17 85.84 69.83
 1 1 -17 -157.04 87.2
 1 -1 -17 77.52 61.1
 1 -1 -17 67.7 59.37
 -1 1 17 -29.32 69.72
 -1 1 16 415.15 95.41
 1 -1 -16 339.69 78.38
 -1 -1 16 84.13 63.71
 1 -1 -16 27.89 65.39
 1 1 -16 100.38 53.23
 -1 1 16 151.19 73.57
 -1 1 16 348.46 79.31
 1 -1 -16 197.51 61.07
 -1 1 15 49.59 49.92
 1 1 -15 107.55 57.06
 -1 1 15 50.49 53.21
 1 -1 -15 15.16 47.39
 1 -1 -15 -21.23 50.28
 -1 -1 15 -8.48 44.66
 -1 1 15 35.6 58.71
 1 -1 -15 14.16 57.93
 -1 -1 15 -54.71 62.69
 1 1 -15 -19.72 51.77
 -1 1 14 289.84 72.84
 -1 1 14 337.82 84.6
 1 -1 -14 391.22 72.56
 1 1 -14 340.11 72.44
 1 -1 -14 188.62 65.71
 1 -1 -14 294.3 63.43
 -1 1 14 429.5 73.64
 -1 -1 14 308.13 67.62
 -1 -1 14 387.61 74.26
 1 1 -14 372.5 64.53
 1 1 -14 379.26 72.76
 -1 -1 14 297.84 72.34
 1 -1 -13 34.67 41.21
 1 1 -13 76.25 44.6
 1 1 -13 103.17 45.68
 -1 -1 13 42.67 49.13
 1 -1 -13 122.07 52.55
 -1 1 13 79.16 48.73
 -1 -1 13 27.95 45.35
 1 -1 -13 16.51 47.71
 -1 -1 13 77.3 44.4
 -1 1 13 -42 52.17
 1 1 -13 98.83 42.57
 -1 -1 13 -27.95 44.41
 -1 1 13 174.8 58.12
 1 1 -13 90.03 45.5
 1 1 -12 37.55 40.32
 1 -1 -12 116.33 49.53
 -1 -1 12 23.75 45.44
 -1 -1 12 164.21 63.36
 -1 -1 12 22.21 40.08
 -1 1 12 42.01 41.14
 -1 -1 12 47.04 36.3
 1 -1 -12 131.64 46.92
 1 1 -12 75.96 41.05
 -1 1 12 -7.67 44.33
 1 1 -12 97.41 42.06
 1 -1 -12 75.84 44.86
 1 1 -12 30.55 41.61
 -1 1 12 71.53 50.77
 -1 -1 11 80.38 48.69
 -1 -1 11 109.38 41.89
 -1 1 11 95.14 38.79
 -1 1 11 141.8 51.75
 1 1 -11 117.46 44.77
 1 -1 -11 131.95 49.24
 1 1 -11 119.41 38.86
 -1 1 11 83.11 41.31
 -1 -1 11 65.46 30.6
 1 1 -11 -45.79 50.18
 1 -1 -11 95.49 40.72
 1 -1 -11 116.25 44.66
 -1 -1 11 54.8 35.87
 1 1 -11 15.75 35.79
 -1 -1 10 186.47 46.7
 1 -1 -10 223.63 41.04
 -1 1 10 189.77 42.28
 1 1 -10 188.85 43.56
 -1 1 10 159 40.75
 1 1 -10 241.47 44.31
 -1 -1 10 242.8 45.6
 1 -1 -10 264.86 48.35
 -1 -1 10 217.3 42.64
 1 1 -10 227.03 51.69
 1 -1 -10 234.7 49.62
 -1 1 10 207.22 47.57
 -1 -1 10 321.63 56.79
 1 -1 -10 216.65 43.89
 1 1 -10 180.28 39.58
 -1 1 10 221.52 43.52
 -1 1 10 228.57 50.84
 1 -1 -10 237.09 41.05
 -1 -1 9 123.13 37.91
 -1 1 9 95.88 28.55
 -1 1 9 110.09 31.37
 -1 1 9 127.41 35.62
 -1 -1 9 85.85 30.45
 1 1 -9 132.05 33.56
 -1 -1 9 87.94 30.13
 1 -1 -9 116.42 33.29
 1 1 -9 108.87 29.88
 1 -1 -9 104.97 35
 1 -1 -9 115.88 29.95
 1 1 -9 116.3 31.11
 -1 1 9 59.78 31.06
 1 -1 -9 114.58 26.67
 -1 1 9 164.83 42.62
 1 1 -9 148.48 37.7
 -1 -1 9 99.13 34.08
 1 -1 -9 116.42 33.85
 1 1 -8 1112.69 70.05
 -1 -1 8 1143.07 62.93
 1 1 -8 1116.75 68.93
 -1 1 8 1058.23 65.99
 -1 1 8 1121.29 76.97
 -1 -1 8 1050.32 75.62
 -1 -1 8 1121.39 57.87
 -1 1 8 1156.8 75.99
 1 -1 -8 1158.72 77.65
 -1 -1 8 1073.42 67.76
 1 1 -8 1124.43 72.66
 1 1 -8 1075.59 55.89
 -1 -1 8 1127.13 73.86
 -1 1 8 1214.21 82
 1 -1 -8 1135.72 67.64
 1 1 -8 1166.24 76.11
 1 -1 -8 1019.25 73.62
 -1 1 8 1032.14 65.31
 1 -1 -8 1143.7 75.76
 1 1 -8 1043.69 55.36
 1 -1 -8 1113 63.61
 -1 -1 7 56.03 20.75
 -1 -1 7 6.97 18.24
 -1 1 7 65.54 27.53
 1 -1 -7 51.47 21.27
 1 1 -7 33.2 18.77
 1 1 -7 60.69 15.58
 1 1 -7 40.82 16.76
 1 -1 -7 23.69 13.25
 1 1 -7 39.57 19.05
 -1 1 7 69.62 24.74
 -1 -1 7 34.57 23.87
 1 -1 -7 53.89 27.57
 -1 1 7 51.08 20.07
 -1 1 7 69.7 24.98
 1 -1 -7 46.8 21.35
 1 -1 -7 71.9 26.37
 1 1 -7 56.81 18.09
 1 1 -7 49 15.74
 1 1 -7 72.76 23.07
 -1 -1 7 39.17 13.66
 1 1 -6 3638.54 103.02
 1 1 -6 3626.75 88.85
 1 1 -6 3408.81 74.71
 -1 -1 6 3601.52 115.28
 1 -1 -6 3656.36 114.03
 1 1 -6 3245.51 103.47
 1 1 -6 3669.63 113.42
 1 -1 -6 3580.02 92.57
 -1 1 6 3560.66 112.34
 1 -1 -6 3569.97 113.6
 -1 -1 6 3693.71 105.96
 -1 1 6 3553.69 114.88
 -1 -1 6 3605.98 102.15
 1 1 -6 3435.37 101.1
 -1 1 6 3162.96 106.78
 1 -1 -6 3528.06 103.01
 1 -1 -6 3562.06 110.63
 1 1 -6 3597.6 89.77
 -1 1 6 3629.23 103.97
 -1 -1 6 3588.06 93.33
 1 -1 -5 2090.89 79.51
 -1 1 5 1972.33 72.17
 -1 1 5 2029.62 76.1
 1 1 -5 2024.54 69.59
 -1 -1 5 1954.39 67.83
 -1 -1 5 2006.46 78.09
 -1 -1 5 1932.08 68.49
 1 1 -5 1882.26 72.75
 1 -1 -5 2057.15 61.97
 1 -1 -5 2052.88 73.14
 -1 1 5 1863.66 74.35
 1 1 -5 2019.84 76.82
 1 -1 -5 2104.75 76.97
 1 1 -5 1930.41 61.46
 -1 1 5 2001.1 79
 1 1 -5 2025.56 69.69
 1 -1 -5 2037.31 78.35
 -1 -1 5 1965.51 63.29
 -1 1 4 1465.87 60.28
 -1 1 4 1389.45 60.37
 1 -1 -4 1524.58 60.76
 1 1 -4 1434.87 50.75
 1 -1 -4 1473.11 60.4
 -1 -1 4 1374 57.66
 -1 1 4 1470.82 58.41
 1 1 -4 1350.96 55.74
 -1 1 4 1391.94 56.01
 1 -1 -4 1471.59 57.08
 1 1 -4 1395.76 56.43
 -1 -1 4 1415.51 52.03
 1 -1 -4 1413.79 55.17
 -1 -1 4 1409.4 51.88
 -1 1 3 1553.07 53.83
 1 -1 -3 1640.71 55.72
 1 -1 -3 1550.17 54.53
 -1 -1 3 1569.11 54.14
 -1 1 3 1587.74 52.45
 1 -1 -3 1481.91 52.67
 -1 1 3 1557.94 56.17
 1 1 2 2118.96 60.48
 1 -1 2 2041.03 61.65
 -1 -1 -3 3469.31 82.88
 -1 -1 -3 3105.68 80.46
 1 -1 3 3270.98 87.86
 1 -1 3 3347.26 85.75
 -1 -1 -3 3290.05 83.44
 1 1 3 3326.03 86.98
 -1 1 -3 3249.26 80.38
 1 1 3 3327.06 81.86
 1 -1 3 3335.31 83.09
 1 1 3 3360.54 83.35
 -1 -1 -4 9420.45 153.86
 1 -1 4 9623.75 152.03
 -1 -1 -4 9250.74 148.31
 1 -1 4 8961.58 139.96
 -1 1 -4 9061.81 148.54
 1 1 4 9370.57 157.43
 -1 -1 -4 9083.28 146.13
 -1 1 -4 9092.56 150.9
 1 1 4 8732.42 158.74
 1 -1 4 9201.3 161.1
 1 -1 4 9208.54 134.31
 1 1 4 9010.22 150.68
 -1 -1 -4 9278.92 156.2
 1 1 4 9174.07 143.49
 1 -1 4 8956.39 156.31
 -1 1 -4 9074.24 133.7
 -1 -1 -5 870.04 53.29
 -1 -1 -5 895.64 52.02
 1 1 5 827.75 47.82
 1 -1 5 886.09 56.44
 1 1 5 919.07 54.39
 1 1 5 805.28 46.98
 1 -1 5 879.86 55.77
 1 1 5 851.23 53.8
 -1 -1 -5 867.96 42.67
 -1 1 -5 854.32 51.29
 -1 1 -5 818.46 41.16
 -1 -1 -5 863.01 51.14
 -1 1 -5 852.85 52.81
 1 -1 5 816.99 50.14
 1 1 5 840.11 55.79
 1 -1 5 869.18 46.76
 -1 -1 -5 843.83 53.27
 -1 1 -5 833.26 46.57
 -1 1 -5 834.94 47.36
 1 -1 5 873.33 50.39
 -1 -1 -6 2920.94 105.9
 -1 1 -6 3023.62 96.37
 1 1 6 2923.17 97.58
 -1 -1 -6 3033.3 87.77
 1 1 6 2805.51 102.11
 1 -1 6 2922.5 110.5
 -1 1 -6 2919.84 81.7
 -1 -1 -6 2929.12 102.77
 -1 1 -6 3007.62 105.69
 1 -1 6 2866.38 100.78
 1 -1 6 2883.97 94.05
 -1 1 -6 3070.85 98.46
 -1 -1 -6 2946.02 105.93
 1 -1 6 2925.47 109.33
 1 1 6 2941.58 95.2
 -1 1 -6 2897.82 100.89
 1 1 6 2885.13 107.19
 1 1 6 3075.36 112.6
 -1 -1 -6 2902.79 98.29
 -1 1 -7 161 23.5
 -1 -1 -7 183.97 28.67
 -1 -1 -7 156.52 28.87
 -1 1 -7 180.42 30.12
 -1 1 -7 206.18 32.27
 -1 -1 -7 175.57 32.99
 1 -1 7 179.19 23.43
 -1 -1 -7 207.1 35.45
 1 1 7 207.31 39
 1 -1 7 172.02 35
 1 -1 7 158.53 33.55
 1 1 7 153.47 28.96
 -1 1 -7 153.59 29.4
 1 1 7 161.9 33.35
 1 1 7 179.34 30.1
 -1 1 -7 162.6 32.5
 1 -1 7 168.03 30.99
 1 1 7 173.69 31.12
 1 -1 7 145.84 27.5
 -1 -1 -7 165.9 33.75
 -1 1 -8 2007.86 75.2
 1 1 8 1954.52 89.57
 -1 -1 -8 2078.05 102.15
 1 1 8 1932.09 95.34
 1 -1 8 2020.45 105.93
 -1 -1 -8 2049.22 85.87
 1 -1 8 2032.27 108.96
 -1 -1 -8 2042.21 101.42
 -1 1 -8 1931.73 95.02
 -1 -1 -8 1929.07 100.55
 -1 1 -8 2024.47 102.62
 1 -1 8 1943.89 98.53
 1 1 8 1981.11 105.33
 1 1 8 1991.32 98.8
 1 -1 8 2012.29 93.31
 -1 1 -8 1956.92 94.67
 -1 -1 -8 2075.57 94.34
 1 1 8 2047.84 105.07
 -1 1 -8 2047.04 95.34
 1 -1 9 265.45 51.7
 1 1 9 297.41 47.32
 -1 -1 -9 266.14 40.11
 1 1 9 244.45 43.84
 -1 1 -9 255.07 41.26
 1 1 9 246.16 47.81
 -1 1 -9 260.42 38.38
 -1 -1 -9 280.37 48.02
 1 -1 9 224.87 46.34
 1 1 9 315.85 52.63
 -1 1 -9 264.62 43.92
 -1 -1 -9 279.44 39.2
 1 -1 9 260.81 44.69
 -1 1 -9 313.99 50.84
 -1 -1 -9 265.29 44.62
 -1 -1 -9 302.23 47.81
 1 1 9 321.74 42.16
 1 -1 9 324.49 46.03
 1 -1 10 24.4 28.79
 1 -1 10 38.19 39.95
 1 1 10 0.27 25.63
 1 1 10 38.59 28.2
 -1 1 -10 51.68 37.53
 1 -1 10 -3.28 32.71
 -1 1 -10 46.51 34.43
 -1 1 -10 7.68 27.71
 1 1 10 47.66 38.92
 -1 -1 -10 15.35 31.61
 -1 -1 -10 -4.07 30.03
 -1 1 -10 7.76 26.88
 -1 -1 -10 -30.06 27.38
 -1 -1 -10 -8.35 30.28
 1 1 10 26.21 35.58
 1 -1 10 -54.3 36.86
 1 1 10 35.61 34.4
 1 -1 11 104.56 41.07
 1 1 11 100.84 47.23
 1 1 11 150.51 46.7
 -1 1 -11 136.06 41.77
 -1 -1 -11 142.28 47.48
 -1 1 -11 117.58 38.99
 1 1 11 104.15 50.26
 1 -1 11 21.06 42.81
 -1 -1 -11 125.74 42.99
 -1 1 -11 105.45 39.42
 1 -1 11 58.12 39.54
 -1 -1 -11 62.04 38.37
 1 -1 11 78.31 34.93
 -1 1 -11 139.68 41.66
 -1 -1 -12 1076.97 99.4
 1 -1 12 963.12 100.85
 -1 1 -12 1034.37 92.47
 -1 1 -12 1029.3 90.73
 1 -1 12 959.98 101.24
 1 -1 12 1041.98 97.39
 1 1 12 997.63 94.71
 1 1 12 1049.85 101.75
 -1 1 -12 1032.26 97.82
 -1 -1 -12 1082.65 99.32
 1 -1 12 1047.19 91.54
 -1 -1 -12 939.97 92.32
 1 1 12 1036.39 103.15
 -1 1 -12 962.55 89.32
 -1 1 -13 -0.52 39.73
 1 -1 13 -24.71 41.94
 1 1 13 18.72 41.85
 1 -1 13 -12.1 40.32
 -1 -1 -13 -0.54 42.88
 -1 1 -13 -9.66 40.87
 -1 1 -13 11.41 43
 1 -1 13 35.07 49.74
 -1 1 -13 61.63 39.21
 -1 -1 -13 -20.92 39.94
 1 1 13 101.16 57.25
 -1 -1 -13 12.23 43.15
 1 1 13 -26.18 48.87
 1 -1 13 35.14 49.06
 -1 1 -14 772.52 96.72
 -1 -1 -14 703.02 100.92
 1 1 14 829.46 107.94
 1 -1 14 942.9 114.34
 -1 1 -14 1043.39 97.87
 1 -1 14 636.64 92.09
 1 1 14 721.93 107.53
 -1 1 -14 960.02 108.1
 -1 -1 -14 894.13 102.31
 1 -1 14 834.16 97.52
 -1 -1 -14 870.89 99.34
 1 1 14 820.76 98.31
 1 1 15 6.28 54.08
 1 -1 15 9.17 56.34
 1 1 15 49.14 55.81
 -1 -1 -15 50.69 59.74
 1 1 15 121.44 61.62
 1 -1 15 -44.22 52.85
 -1 1 -15 159.24 68.81
 -1 -1 -15 55.35 53.7
 -1 -1 -15 136.44 61.77
 -1 -1 -16 209 72.6
 1 1 16 230.83 70
 1 1 16 317.51 92.76
 -1 -1 -16 248.26 67.82
 1 1 16 107.6 70.46
 -1 1 -16 373.43 81.31
 -1 -1 -16 315.85 74.2
 1 -1 16 127.31 68.8
 -1 -1 -17 96.24 59.76
 -1 1 -17 29.72 58.26
 1 -3 -17 -123.56 71.83
 1 3 -17 81.41 62.14
 -1 3 17 -13.1 67.36
 1 3 -17 -24.11 51.09
 -1 -3 17 28.5 64.7
 1 -3 -17 -82.54 66.25
 -1 -3 16 352.24 93.31
 1 3 -16 436.68 80.86
 1 -3 -16 418.71 96.32
 -1 3 16 423.24 92.01
 -1 3 16 515.92 94.28
 1 3 -16 386.75 84.84
 -1 -3 16 399.03 90.97
 -1 3 16 233.78 88.92
 1 -3 -16 459.89 86.33
 1 -3 -16 454.58 84.29
 -1 -3 15 -95.29 68.47
 1 3 -15 -58.65 59.14
 -1 -3 15 105.34 64.89
 1 -3 -15 21.03 56
 1 -3 -15 49.45 53.69
 -1 3 15 -4.56 60.78
 -1 3 15 21.39 52.01
 1 -3 -15 -81.92 51.94
 1 3 -15 47.18 49.46
 -1 3 15 0.24 61.98
 1 -3 -14 288.43 70.31
 -1 3 14 266.31 66.81
 1 -3 -14 291.33 64.58
 -1 -3 14 226 66.83
 1 -3 -14 352.83 81.05
 1 3 -14 248.96 61.2
 -1 3 14 227.19 68.21
 -1 -3 14 443.3 86.44
 1 3 -14 330.97 69.12
 -1 3 14 307.78 79.43
 -1 -3 13 -0.49 46.63
 1 -3 -13 -61.76 50.14
 1 -3 -13 51.66 45.07
 -1 3 13 44.35 49.19
 -1 -3 13 31.49 57.57
 1 3 -13 21.72 37.63
 1 -3 -13 36.21 48
 1 3 -13 57.29 46.05
 -1 3 13 62.66 50.66
 -1 3 13 -56.44 54.97
 -1 3 12 398.72 76.45
 1 -3 -12 375.98 61.34
 -1 3 12 352 64.8
 1 -3 -12 312.41 68.11
 -1 -3 12 391.82 72.55
 -1 3 12 394.72 71.82
 -1 -3 12 306.17 64.5
 1 3 -12 306.72 59.44
 1 -3 -12 362.39 61.36
 1 3 -12 426.06 64.88
 -1 3 12 428.6 64.93
 1 -3 -12 412.1 69.71
 1 -3 -11 74.58 38.57
 1 -3 -11 98.18 43.49
 -1 3 11 78.72 50.16
 -1 -3 11 34.58 39.18
 1 -3 -11 27.87 41.51
 -1 3 11 19.97 42.23
 -1 3 11 149.73 47.33
 1 3 -11 16.81 38.15
 1 -3 -11 44.26 37.54
 1 3 -11 79.48 42.52
 -1 3 11 60.12 39.86
 -1 -3 11 26.61 39.56
 1 -3 -10 574.79 69.66
 -1 3 10 508.07 67.69
 1 -3 -10 467.24 61.67
 -1 3 10 546.86 73.21
 1 -3 -10 517.53 60.55
 -1 -3 10 491.39 68.03
 1 -3 -10 440.59 65.7
 -1 3 10 548.95 68.6
 -1 -3 10 520.75 69.62
 1 3 -10 501.61 63.15
 -1 3 10 498.35 63.21
 1 3 -10 509.43 61.96
 1 -3 -9 84.19 35.62
 -1 3 9 8.75 29.13
 1 3 -9 23.66 25.12
 1 -3 -9 22.29 31.09
 -1 -3 9 28.1 25.64
 -1 3 9 30.06 32.33
 1 3 -9 39.49 28.91
 -1 -3 9 51.23 34.66
 1 3 -9 45.01 29.58
 -1 3 9 32.82 37.88
 -1 -3 9 -5.13 26.36
 1 -3 -9 37.73 30.28
 -1 -3 9 11.08 34.27
 1 3 -9 27.92 25.75
 -1 3 9 1.59 29.25
 1 -3 -9 31.97 32.75
 -1 3 8 335.65 52.94
 1 -3 -8 340.36 50.24
 1 3 -8 362.48 39.68
 -1 -3 8 357.46 37.9
 1 -3 -8 346.57 50.6
 1 3 -8 353.49 44.02
 1 3 -8 302.94 36.44
 1 -3 -8 372.49 53.07
 1 3 -8 260.09 40.18
 -1 3 8 429.3 50.81
 -1 -3 8 293.6 45.8
 -1 3 8 315.13 47.12
 1 3 -8 357.65 47.89
 1 3 -8 375.16 43.55
 -1 -3 8 374.09 45.88
 -1 -3 8 329.69 49.45
 1 -3 -8 301.89 41.55
 -1 3 8 377.44 49.15
 -1 3 7 331.01 48.83
 1 3 -7 279.62 37.41
 1 3 -7 282.63 31.14
 -1 -3 7 259.77 38.5
 1 -3 -7 299.54 44.5
 1 -3 -7 316.5 35.16
 -1 3 7 260.06 40.84
 -1 3 7 311.62 36.11
 -1 -3 7 305.82 33.86
 1 3 -7 258.99 30.71
 1 3 -7 279.95 42.18
 1 -3 -7 337.98 40.46
 -1 3 7 303.94 41.92
 -1 -3 7 303.23 42.09
 -1 3 7 327.96 45.99
 1 3 -7 300.15 39.85
 1 -3 -7 295.24 44.33
 1 3 -7 286.17 37.74
 -1 -3 7 296.69 31.53
 1 -3 -7 304.05 43.31
 1 -3 -6 3932.59 130.05
 1 3 -6 3882.07 92.5
 1 3 -6 3838.32 120.89
 1 -3 -6 3691.03 128.36
 -1 3 6 3995.16 119.18
 -1 3 6 3952.82 113.5
 -1 -3 6 3773.34 123.54
 -1 -3 6 3788.71 123.32
 1 3 -6 3945.96 127.72
 1 -3 -6 3809.08 130.94
 1 3 -6 3958.32 121.27
 1 -3 -6 3889.01 114.45
 -1 -3 6 4011.04 98.66
 -1 3 6 3709.15 130.5
 1 3 -6 3927.3 119.35
 -1 3 6 3954.43 130.47
 -1 3 6 3923.14 128.32
 1 3 -5 111.68 24.37
 -1 -3 5 80.36 14.61
 1 -3 -5 70.94 16.43
 -1 3 5 112.2 23.92
 -1 -3 5 81.32 17.67
 1 3 -5 81.12 16.51
 -1 3 5 106.91 22.2
 -1 3 5 63.42 26.07
 -1 -3 5 93.43 23.47
 1 3 -5 68.21 22.2
 1 3 -5 84.07 15.44
 -1 3 5 106.05 22.42
 -1 -3 5 75.34 22.01
 1 -3 -5 84.37 23.17
 1 -3 -5 142.8 29.63
 1 3 -5 87.43 20.98
 1 3 -5 92.19 20.77
 -1 3 5 93.58 26.97
 1 -3 -5 94.59 23.37
 -1 3 4 5306.87 127
 1 -3 -4 4878.82 124.37
 -1 -3 4 5511 134.73
 1 3 -4 5233 106.11
 -1 3 4 5253.07 125.76
 -1 3 4 5589.53 110.33
 -1 -3 4 5358.49 117.08
 1 3 -4 5548.09 128.16
 1 3 -4 5372.09 129.37
 -1 3 4 5220.64 133.92
 1 -3 -4 5245.46 136.52
 -1 -3 4 5324.69 112.4
 1 3 -4 5265.36 112.86
 1 -3 -4 5321.14 105.73
 -1 3 4 5221.58 131.47
 1 3 -4 5392.92 132.22
 1 -3 -4 5251.19 126.79
 1 3 -3 318.76 29.23
 -1 3 3 359.26 33.77
 -1 3 3 346.56 24.72
 -1 -3 3 339.87 27.03
 -1 -3 3 302.83 29.55
 1 3 -3 370.95 33.56
 1 3 -3 332.2 31.71
 1 -3 -3 296.53 28.9
 1 -3 -3 325.43 30
 -1 3 3 310.33 30.72
 -1 -3 3 344.49 34.21
 -1 3 3 336.93 30.52
 1 3 -3 345.34 33.75
 -1 3 3 368.21 36.1
 1 -3 -3 336.14 34.88
 1 3 -2 3.73 10.85
 -1 -3 2 -3.84 10.35
 -1 3 2 -9.44 12.86
 1 -3 -2 -3.59 8.78
 1 -3 -2 9.87 12.33
 -1 3 2 6.46 9.13
 1 -3 -2 0.37 7.96
 1 3 -2 7.28 9.68
 1 -3 -2 -1.06 9.74
 -1 -3 2 13.24 12.61
 -1 3 2 5.64 11.29
 1 3 -2 10.16 10.58
 -1 3 2 -1.14 11.73
 1 3 -2 19.36 13.87
 -1 -3 1 15.21 11.81
 -1 3 1 22.77 8.96
 1 -3 -1 21.59 12.05
 -1 -3 1 26.09 10.65
 1 3 -1 15.51 10.94
 1 -3 -1 18.6 11.35
 -1 3 1 -6.67 14.42
 -1 3 1 23.24 12.52
 1 3 -1 29.27 13.9
 1 3 -1 15.98 12
 -1 -3 1 15.06 12.53
 -1 3 1 28.53 13.7
 1 -3 0 1552.54 64.46
 -1 -3 0 1561.91 60.19
 1 -3 0 1577.65 56.99
 1 3 0 1469.69 55.74
 1 3 0 1512.36 62.62
 -1 3 0 1504.04 61.49
 -1 -3 0 1599.34 64.76
 1 3 0 1588.42 55.87
 -1 3 0 1515.47 56.75
 1 3 0 1524.62 59.22
 -1 3 0 1530.22 61.65
 -1 -3 0 1613.12 59.61
 1 -3 1 -4.01 9.05
 -1 -3 -1 -2.28 10.6
 -1 -3 -1 -1.34 11.47
 1 -3 1 -5.66 7.81
 1 3 1 -6.58 12.77
 -1 3 -1 1.84 10.25
 -1 3 -1 12.15 11.78
 -1 -3 -1 -6.42 9.07
 1 3 1 3.18 9.38
 -1 3 -1 18.78 14.3
 1 3 1 -2.69 8
 1 -3 1 -5.03 9.73
 1 3 1 2.53 9.02
 1 3 1 -12.53 10.88
 -1 3 -2 131.91 21.67
 -1 -3 -2 188.4 25.73
 1 3 2 177.29 23.2
 -1 -3 -2 125.85 22.56
 -1 -3 -2 145 18.06
 -1 -3 -2 138.75 20.11
 1 3 2 141.04 23.43
 1 -3 2 172.89 26.96
 -1 3 -2 150.98 21.43
 1 -3 2 158.64 24.43
 -1 3 -2 161.66 20.95
 -1 -3 -2 171.89 21.22
 1 3 2 140.77 21.84
 1 3 2 153.66 20.72
 -1 3 -2 158.31 24.34
 -1 3 -3 138.85 23.29
 1 -3 3 145.94 26.71
 1 3 3 106.79 20.72
 1 -3 3 133.29 24.66
 -1 -3 -3 121.37 21.27
 -1 -3 -3 102.28 22.58
 -1 -3 -3 116.96 22.84
 1 3 3 114.68 20.43
 1 -3 3 108.5 19.17
 -1 3 -3 105.45 19.85
 -1 3 -3 120.62 18.69
 1 3 3 108.83 21.17
 1 3 3 121.03 20.51
 -1 3 -3 87.56 18.49
 -1 3 -3 107.96 18.96
 -1 -3 -3 100.44 18.98
 1 -3 4 5866.49 151.06
 1 -3 4 5489.47 147.32
 -1 -3 -4 5741.01 131.02
 -1 3 -4 5872.76 119.28
 1 3 4 5226.64 120.11
 1 3 4 5661.75 127.82
 1 -3 4 5699.4 131.89
 -1 3 -4 5711.09 137.74
 -1 -3 -4 5584.47 144.01
 -1 -3 -4 5767.34 135.95
 -1 -3 -4 5679.17 112.04
 -1 3 -4 5831.92 122.31
 1 3 4 5520.55 141.64
 1 3 4 5800.7 135.15
 -1 -3 -4 5418.58 133.48
 -1 3 -4 5369.47 130.13
 -1 3 -4 5598.74 137.23
 1 3 4 5411.98 139.05
 -1 3 -5 360.42 37.52
 -1 -3 -5 366.7 41.2
 1 -3 5 329.65 43.18
 -1 -3 -5 343.82 42.06
 -1 -3 -5 318.25 33.82
 -1 -3 -5 413.8 36.2
 1 3 5 314.64 41.03
 1 3 5 367.58 35.55
 -1 3 -5 386.34 40.44
 1 3 5 395.84 40.05
 -1 -3 -5 356.42 40.06
 1 -3 5 335.86 38.11
 -1 3 -5 337.72 39.36
 -1 3 -5 372.96 36.66
 1 3 5 428.16 41.61
 1 3 5 445.78 44.61
 1 -3 5 408.37 44.76
 1 -3 6 1682.21 90.04
 -1 -3 -6 1729.79 77.26
 -1 -3 -6 1777.91 93.01
 1 -3 6 1669.58 94.75
 -1 -3 -6 1618.73 86.73
 1 3 6 1792.52 86.59
 1 -3 6 1761.14 88.37
 1 3 6 1699.96 88.97
 -1 3 -6 1662.19 86.48
 -1 3 -6 1643.58 63.09
 -1 -3 -6 1707.68 78.44
 -1 3 -6 1721.89 82.56
 1 3 6 1781.12 95.45
 1 3 6 1621.43 85.41
 -1 -3 -6 1671.7 88.15
 1 -3 6 1767.11 64.97
 -1 3 -6 1655.93 79.92
 -1 3 -6 1779.34 85.89
 1 3 6 1662.07 73.69
 -1 -3 -7 141.79 34.31
 1 -3 7 144.21 34.13
 -1 -3 -7 148.59 35.02
 -1 -3 -7 99.19 26.81
 -1 3 -7 201.08 33.22
 1 3 7 151.23 26.38
 1 3 7 156.19 38.32
 1 3 7 132.09 30.75
 -1 3 -7 136.61 35.11
 -1 3 -7 160.92 35.34
 -1 -3 -7 124.77 29.94
 -1 3 -7 107.03 27.12
 1 -3 7 137.38 36.33
 1 -3 7 138.21 35.33
 1 3 7 114.36 30.47
 1 3 7 229.99 40.86
 -1 3 -7 142.77 25.48
 1 -3 7 162.85 27.58
 1 -3 8 2693.76 133.27
 1 3 8 2718.2 120.92
 -1 -3 -8 2672.09 125.9
 1 3 8 2884.18 125.66
 1 -3 8 2704.2 129.32
 1 -3 8 2495.94 119.04
 -1 3 -8 2557.27 120.85
 -1 -3 -8 2615.16 122.97
 -1 3 -8 2518.36 115.21
 -1 -3 -8 2392.78 109.56
 1 3 8 2538.27 126.44
 -1 3 -8 2658.33 108.18
 1 3 8 2758.02 124.99
 -1 -3 -8 2822.22 127.38
 -1 3 -8 2640.9 113.67
 1 -3 8 2693.08 99.14
 1 -3 9 171.04 48.27
 -1 -3 -9 168.23 43.71
 -1 -3 -9 91.07 35.69
 -1 -3 -9 141.54 41.62
 -1 3 -9 177.53 35.59
 1 3 9 155.77 38.9
 1 3 9 180.4 44.72
 1 -3 9 186.62 48.14
 -1 3 -9 127.73 41.44
 1 3 9 190.36 46.39
 -1 3 -9 99.98 37.22
 -1 -3 -9 157.95 40.59
 -1 3 -9 183.21 38.29
 1 3 9 117.56 43.86
 1 -3 9 153.12 39.64
 1 3 10 40.3 35.42
 -1 -3 -10 41.65 34.32
 1 -3 10 44.57 39.54
 -1 -3 -10 8.62 36.75
 -1 -3 -10 50.47 35.59
 1 3 10 105.17 42.33
 1 -3 10 -3.33 36.28
 -1 3 -10 46.83 34.36
 1 3 10 52.04 32.19
 -1 3 -10 -13.66 35.54
 -1 -3 -10 -4.74 31.88
 1 3 10 72.2 43.38
 1 3 11 14.92 38.7
 1 3 11 -66.99 41.85
 -1 -3 -11 41.97 45.04
 1 -3 11 17.77 38.8
 -1 -3 -11 66.81 48.5
 1 3 11 -38.2 45.31
 1 -3 11 -24.25 46.41
 -1 -3 -11 39.7 40.86
 -1 3 -11 72.84 43.25
 -1 3 -11 52.27 40.85
 -1 -3 -11 22.9 34.33
 1 3 11 15.98 43.07
 1 -3 12 29.65 48.44
 -1 -3 -12 64.64 43.31
 -1 -3 -12 14.16 44.75
 1 3 12 55.16 48.37
 1 -3 12 66.89 49.52
 1 3 12 71.21 43.55
 -1 3 -12 16.88 38.77
 -1 -3 -12 49.06 44.68
 -1 3 -12 50.96 41.74
 -1 -3 -12 -10.7 40.72
 1 3 12 6.29 40.86
 1 3 12 23.83 48.11
 1 3 13 162.8 55.93
 1 -3 13 142.75 61.38
 -1 -3 -13 45.69 49.58
 1 3 13 101.22 58.33
 1 -3 13 50.66 53.38
 -1 3 -13 25.29 41.42
 -1 3 -13 170.09 59.76
 -1 -3 -13 102.9 51.01
 -1 -3 -13 73.33 48.18
 1 3 13 78.45 62.43
 1 3 14 368.16 82.73
 -1 -3 -14 369.41 80.37
 1 -3 14 224.86 72.3
 1 3 14 234.95 67.1
 -1 -3 -14 291.64 76.56
 1 -3 14 252.75 79.26
 -1 3 -14 276.6 65.58
 1 3 14 240.32 83.18
 -1 3 -14 280.19 72.88
 -1 -3 -14 277.12 67.9
 -1 -3 -15 -5.4 47.84
 1 -3 15 -3.41 59.21
 1 3 15 55.92 53.87
 -1 -3 -15 84.99 69.96
 1 3 15 -0.31 58.03
 1 -3 15 -142.57 71.21
 -1 3 -15 53.08 48.29
 -1 3 -15 177.75 67.82
 1 3 15 26.5 59.07
 -1 -3 -15 85.26 54.42
 -1 -3 -16 274.88 88.17
 1 3 16 451.22 90.29
 -1 -3 -16 468.2 91.18
 1 -3 16 299.28 87.15
 -1 3 -16 415.94 80.66
 1 3 16 381.39 99.38
 -1 3 -16 305.83 82.54
 -1 -3 -16 341.59 75.3
 -1 -5 16 425.44 134.23
 1 -5 -16 493.98 98.88
 -1 5 16 508.46 103.55
 1 5 -16 416.33 78.81
 1 5 -16 566.98 95.63
 -1 -5 15 12.61 58.34
 1 -5 -15 -41.03 60.96
 -1 -5 15 -71.89 69.6
 -1 5 15 -42.04 54.68
 1 5 -15 -27.55 52.76
 1 -5 -15 -7.14 48.65
 -1 5 15 -49.88 66.93
 1 5 -15 -40.02 53.38
 1 -5 -14 519.21 83.53
 -1 -5 14 558.58 101.33
 -1 5 14 531.92 102.71
 1 -5 -14 611.6 96.73
 1 -5 -14 395.18 94.98
 -1 5 14 542.47 82.87
 -1 -5 14 514.61 99.35
 1 5 -14 501.97 83.49
 -1 5 14 469.03 88.6
 1 5 -14 649.69 89.68
 -1 5 13 163.65 61.97
 1 -5 -13 110.27 56.36
 -1 -5 13 198.74 66.88
 1 -5 -13 170.76 65.44
 -1 5 13 179.63 64.17
 -1 5 13 81.08 56.79
 -1 -5 13 96.4 55.75
 1 5 -13 60.36 52.37
 1 -5 -13 149.55 57.86
 1 5 -13 89.23 55.73
 -1 -5 12 72.38 54.97
 -1 5 12 74.36 47.29
 -1 5 12 26.57 46.43
 -1 -5 12 67.32 51.68
 1 -5 -12 62.88 52.61
 1 5 -12 68.12 42.08
 1 -5 -12 65.15 49.44
 1 5 -12 128.05 52.18
 -1 5 12 -20.3 59.36
 1 -5 -12 95.49 56.62
 1 5 -11 -13.76 33.47
 -1 -5 11 116.16 51.94
 -1 5 11 24.27 41.73
 1 -5 -11 27.41 46.23
 -1 5 11 94.69 47.04
 1 -5 -11 25.14 46.22
 1 -5 -11 -1.63 38.76
 -1 -5 11 98.74 47.67
 1 5 -11 -48.14 54.6
 1 5 -11 -11.27 36.18
 -1 -5 11 26.78 40.43
 -1 5 11 45.18 47.31
 -1 -5 10 564.9 73.66
 -1 5 10 636.77 83.14
 -1 -5 10 474.94 72.45
 1 -5 -10 509.82 75.54
 -1 5 10 516.98 70.01
 1 5 -10 613.93 71.23
 1 -5 -10 547.27 71.79
 1 -5 -10 583.61 79.91
 -1 -5 10 554.76 74.14
 -1 -5 10 566.33 76.23
 1 5 -10 520.53 70.16
 1 5 -10 502.23 65.41
 -1 5 10 652.3 80.35
 1 5 -10 638.9 70.2
 -1 -5 9 82.24 78.83
 -1 -5 9 35.59 40.61
 -1 -5 9 -50.12 51.66
 1 -5 -9 39.36 41.17
 1 -5 -9 41.59 33.22
 1 5 -9 88.71 32.58
 1 -5 -9 110.04 46.44
 -1 -5 9 -37.42 107.74
 1 5 -9 77.05 43.61
 -1 5 9 129.8 44.98
 -1 5 9 54.99 40.84
 -1 5 9 82 44.66
 1 5 -9 34.78 34.72
 1 5 -9 14.77 55.95
 -1 -5 8 604.74 71.76
 1 -5 -8 711 74.88
 -1 -5 8 605.8 75.42
 1 -5 -8 625.37 62.88
 1 -5 -8 582.25 70.34
 -1 -5 8 636.05 69.03
 -1 5 8 657.49 71.67
 1 5 -8 659.66 71.46
 -1 5 8 670.36 65.61
 1 5 -8 694.6 70.73
 1 -5 -8 596.26 68.58
 1 5 -8 673.07 63.67
 1 5 -8 613.26 65.9
 -1 5 8 705.12 74.49
 -1 -5 8 638.37 73.67
 -1 5 8 664.63 74.26
 1 -5 -7 22.25 30.14
 -1 -5 7 38.65 32.77
 -1 -5 7 17.05 26.75
 -1 5 7 25.42 28.11
 1 -5 -7 11.76 39.47
 1 -5 -7 -0.22 26.38
 -1 5 7 25.2 23.98
 -1 5 7 32.62 31.29
 1 -5 -7 5.25 29.34
 -1 -5 7 23.33 24.39
 1 5 -7 7.83 25.88
 1 5 -7 -3.27 21.65
 1 5 -7 19.73 26.15
 1 5 -7 35.8 28.92
 -1 5 7 15.43 32.94
 -1 5 6 1311.69 85.53
 -1 -5 6 1334.53 93.38
 1 -5 -6 1443.65 89.12
 1 -5 -6 1497.46 87.51
 -1 -5 6 1403.84 79.47
 1 -5 -6 1377.3 87.44
 1 5 -6 1310.57 73.73
 -1 -5 6 1498.8 82.08
 1 -5 -6 1393.3 96.59
 1 5 -6 1430.93 88.22
 1 5 -6 1407.43 75.42
 -1 5 6 1388.7 91.08
 -1 5 6 1465.2 88.08
 -1 5 6 1373.85 91.29
 1 5 -6 1338.12 88.89
 1 5 -6 1403.47 87.91
 -1 -5 6 1357.21 92.19
 1 -5 -5 590.61 53.7
 -1 -5 5 557.37 53.86
 1 5 -5 707.78 61.88
 1 -5 -5 669.05 65.67
 1 -5 -5 553.85 56.66
 1 5 -5 608.55 52.4
 -1 5 5 581.25 56.86
 -1 -5 5 591.46 48.32
 1 5 -5 594.03 56.05
 -1 5 5 547 58.74
 1 5 -5 571.58 45.58
 -1 5 5 669.16 63.55
 -1 5 5 575.79 54.48
 1 5 -5 553.66 57.59
 1 -5 -5 595.78 56.4
 -1 -5 5 577.64 62.78
 -1 -5 4 307.42 43.36
 1 -5 -4 345.94 40.08
 -1 5 4 382.15 33.43
 1 -5 -4 365.17 49.01
 1 5 -4 293.61 42.22
 -1 -5 4 315.19 42.06
 1 -5 -4 401.1 41.85
 -1 5 4 334.22 39.1
 1 5 -4 335.94 41.38
 -1 5 4 338.49 43.89
 1 5 -4 367.15 42.26
 1 -5 -4 349.55 40.31
 -1 5 4 396.58 45.8
 1 5 -4 334.98 42.95
 -1 -5 4 335.12 34.49
 -1 5 4 349.5 45.93
 -1 5 4 369.16 36.48
 -1 -5 3 273.37 39.05
 1 -5 -3 277 37.32
 -1 5 3 273.88 29.11
 -1 5 3 257.06 31.59
 -1 -5 3 289.74 40.4
 1 -5 -3 255.9 39.77
 -1 -5 3 254.08 26.59
 1 5 -3 271.39 37.91
 -1 5 3 247.88 38.87
 1 5 -3 293.03 36.51
 1 -5 -3 278.62 34.01
 -1 5 3 266.43 32.63
 1 5 -3 249.42 26.7
 1 5 -3 251.09 37.76
 1 -5 -3 267.95 31.91
 1 5 -3 248.13 38.43
 -1 5 3 222.32 31.36
 -1 5 3 263.7 38.19
 1 -5 -2 610.32 51.08
 -1 -5 2 587.43 42.15
 1 -5 -2 589.82 39.99
 1 -5 -2 643.6 54.34
 1 -5 -2 574.5 40.46
 1 5 -2 568.32 39.79
 -1 -5 2 564.73 52.22
 -1 5 2 581.73 54.32
 1 5 -2 668.28 46.6
 1 5 -2 584.58 53.25
 -1 5 2 532.18 46.53
 -1 5 2 592.47 43.04
 -1 5 2 607.28 43.65
 1 5 -2 652.44 53.06
 -1 -5 2 598.85 54.19
 -1 5 2 508.48 48.03
 -1 5 2 555.79 39.59
 1 5 -2 517.69 49.73
 1 -5 -1 1341.94 77.66
 1 -5 -1 1312.24 72.94
 1 -5 -1 1309.92 53.92
 1 5 -1 1311.5 77.94
 -1 5 1 1150.77 72.71
 -1 5 1 1199.38 71.01
 1 5 -1 1327.56 64.89
 1 5 -1 1249.88 57.9
 -1 -5 1 1324.75 77.75
 -1 5 1 1333.32 67.63
 -1 -5 1 1306.74 68.55
 -1 5 1 1284.37 55.29
 1 5 -1 1228.57 68.22
 1 5 -1 1289.85 74.27
 -1 5 1 1281.41 70.01
 -1 -5 1 1290.82 75.78
 1 -5 0 353.63 44.62
 -1 -5 0 441.79 45.56
 1 -5 0 402.41 37.58
 1 5 0 397.48 44.35
 1 5 0 427.04 40.55
 -1 -5 0 429.58 48.93
 1 5 0 410.91 47.42
 -1 5 0 433.03 47.57
 -1 5 0 441.74 33.53
 1 5 0 426.2 40.99
 -1 5 0 405.89 28.85
 -1 5 0 443.12 43.8
 1 -5 0 419.48 43.22
 -1 -5 0 497.96 48.66
 -1 5 0 419.17 41.66
 -1 5 0 439.32 45.92
 -1 -5 -1 347.55 39.89
 -1 5 -1 339.73 43.15
 1 -5 1 382.92 47.17
 1 -5 1 368.9 39.86
 -1 -5 -1 365.59 41.44
 1 -5 1 349.63 36.32
 -1 -5 -1 435.34 48.49
 1 5 1 297.63 41.35
 -1 5 -1 396.11 37.82
 -1 5 -1 368.25 43.85
 -1 5 -1 382.29 34.12
 1 5 1 337.91 29.63
 1 5 1 373.21 37.16
 -1 -5 -1 354.16 29.82
 1 5 1 408.46 43.68
 1 5 1 340.75 41.61
 -1 5 -1 359.43 41.36
 -1 -5 -2 195.29 29.2
 1 -5 2 217.8 38.38
 1 5 2 230.01 29.26
 1 -5 2 179.95 29.18
 -1 -5 -2 208.96 36.12
 -1 -5 -2 204.47 27.47
 1 -5 2 207.75 27.05
 1 5 2 228.44 39.46
 1 5 2 167.43 30.93
 -1 5 -2 190.83 31.64
 1 5 2 241.49 27.87
 -1 5 -2 212.26 28.97
 -1 5 -2 202.93 34
 1 5 2 203.61 29.48
 -1 -5 -2 174.78 35.65
 1 5 2 215.1 31.56
 -1 -5 -2 212.38 27.24
 -1 5 -2 194.84 35.05
 1 5 3 221.49 30.42
 1 -5 3 212.85 41.5
 1 -5 3 220.16 35.98
 -1 -5 -3 206.69 35.7
 1 -5 3 224.58 25.3
 -1 -5 -3 209.56 38.07
 -1 -5 -3 216.33 31.66
 1 5 3 240.08 36.02
 1 5 3 166.66 34.08
 -1 -5 -3 254.55 31.67
 -1 5 -3 203.48 34.18
 -1 5 -3 234.23 33.42
 -1 5 -3 214.78 22.89
 -1 5 -3 233.98 39.77
 -1 -5 -3 246.25 31.03
 1 5 3 235.44 32.09
 1 5 3 175.54 32.56
 -1 5 -3 179.4 37.67
 1 5 3 258.64 28.9
 -1 5 -4 4994.56 159.25
 1 5 4 4922.87 152.31
 -1 5 -4 4727.44 138.66
 1 -5 4 5073.82 170.87
 -1 -5 -4 4894.16 141.23
 -1 5 -4 5024.91 145.88
 -1 -5 -4 4896.31 154.79
 -1 5 -4 4947.53 115.02
 1 5 4 5008.73 150.04
 -1 -5 -4 4640.88 155.98
 1 5 4 4772.66 135.93
 -1 5 -4 4475.6 145.45
 -1 -5 -4 4708.01 135.22
 1 5 4 4697.83 152.72
 1 5 4 4820.53 119.68
 1 -5 4 4761.11 158.37
 1 -5 5 94.4 34.99
 1 5 5 81.33 29.94
 1 -5 5 47.02 35.17
 -1 5 -5 98.92 33.11
 -1 -5 -5 83.84 34.58
 -1 5 -5 108.58 33.52
 -1 -5 -5 57.16 28.72
 -1 -5 -5 109.6 28.58
 -1 -5 -5 109.44 30.11
 1 5 5 69.48 30.42
 1 -5 5 83.13 26.74
 -1 5 -5 107.43 29.94
 -1 5 -5 55.84 23.88
 -1 5 -5 86.73 22.91
 1 5 5 68.55 33.77
 1 5 5 104.57 29.17
 -1 -5 -6 3591.31 150.91
 -1 -5 -6 3693.71 139.56
 1 -5 6 3743.52 156.16
 -1 5 -6 3657.63 144.26
 -1 -5 -6 3796.45 141.03
 1 -5 6 3765.03 126.77
 1 -5 6 3652.58 134.49
 1 5 6 3461.97 133.13
 -1 5 -6 3594.12 140.48
 1 5 6 3655.26 147.01
 1 5 6 3567.59 146.03
 -1 5 -6 3811.09 123.64
 1 5 6 3529.7 133.98
 -1 5 -6 3641.35 137.98
 1 -5 6 3658.14 156.29
 -1 -5 -6 3667.68 140.03
 1 5 7 47.64 31.35
 1 -5 7 6.46 29.02
 1 5 7 16.29 33.11
 1 -5 7 43.8 35.35
 -1 -5 -7 65.37 43.15
 -1 -5 -7 16.31 30.75
 -1 -5 -7 108.32 35.67
 1 5 7 26.25 26.75
 -1 -5 -7 96.14 37.25
 1 -5 7 65.59 32.74
 -1 5 -7 17.72 28.08
 -1 5 -7 16.84 24.57
 -1 5 -7 42.15 32.16
 -1 5 -7 27.57 30.07
 1 5 7 23.49 30.78
 1 5 8 383.64 55.25
 1 -5 8 415.34 62.42
 1 -5 8 347.95 61.24
 -1 -5 -8 430.88 65.12
 -1 -5 -8 457.87 56.86
 -1 -5 -8 382.83 57.96
 1 5 8 434.97 53.98
 1 -5 8 434.29 63.07
 -1 -5 -8 406.9 58.18
 -1 5 -8 456.74 62.46
 -1 5 -8 504.96 61.91
 -1 5 -8 444.29 53.1
 1 5 8 443.45 67.09
 1 5 8 394.9 60.17
 -1 5 -8 431.91 58.41
 1 5 9 35.66 39.22
 1 5 9 27.87 41.97
 1 -5 9 54.52 41.55
 1 -5 9 45.79 43.92
 -1 -5 -9 97.46 49.98
 -1 5 -9 53.09 31.79
 -1 -5 -9 43.39 39.48
 1 -5 9 50.86 38.14
 1 -5 9 31.55 39.12
 -1 -5 -9 -7.05 34.89
 -1 5 -9 67.47 41.62
 1 5 9 73.97 39.38
 -1 5 -9 19.77 32.95
 -1 5 -9 19.1 34.12
 1 -5 10 68.49 40.94
 1 -5 10 67.5 44.58
 1 5 10 93.86 48.27
 -1 -5 -10 82.77 47.45
 1 -5 10 70.31 44.67
 -1 -5 -10 7.78 45.34
 1 5 10 -14.55 50.22
 1 -5 10 120.45 51.51
 -1 5 -10 95.52 44.45
 -1 -5 -10 33.39 36.14
 -1 5 -10 93.76 40.89
 1 5 10 83.58 42.99
 -1 5 -10 5.29 32.84
 -1 5 -10 93.51 45.66
 1 -5 11 2.97 46.59
 1 5 11 37.96 47.56
 1 -5 11 113.18 59.42
 1 5 11 118.81 60.87
 -1 -5 -11 137.9 57.07
 1 -5 11 20.17 42.85
 -1 5 -11 -8.03 41.89
 -1 5 -11 6.6 35.28
 -1 -5 -11 58.45 39.31
 -1 5 -11 16.05 38.75
 -1 -5 -11 122.03 52
 1 5 11 91.96 52.04
 1 5 12 271.45 63.59
 -1 -5 -12 201.01 62.13
 1 -5 12 163.11 66.93
 -1 -5 -12 150.92 57.14
 1 -5 12 70.06 53.09
 -1 5 -12 202.89 58.63
 1 5 12 185.26 69.94
 -1 -5 -12 200.75 57.91
 -1 5 -12 138.47 51.51
 1 5 12 182.91 56.09
 1 5 13 53.1 45.13
 -1 -5 -13 33.14 51.3
 1 -5 13 91.56 63.12
 1 5 13 116.09 69.25
 -1 -5 -13 -3.28 54.89
 1 -5 13 106.58 64.57
 -1 5 -13 2 48.4
 -1 5 -13 87.25 55.3
 1 5 13 57.31 48.8
 -1 -5 -13 81.95 51.27
 1 -5 14 267.82 82.02
 1 5 14 376.01 80.25
 -1 -5 -14 407.43 93.59
 1 -5 14 185.08 73.23
 -1 5 -14 310.99 82.68
 1 5 14 285.31 89.71
 -1 5 -14 362.26 76.4
 -1 -5 -14 298.33 72.3
 1 5 14 427.8 79.79
 1 -5 15 60.57 74.46
 -1 -5 -15 -79.28 70.13
 -1 -5 -15 19.2 53.27
 1 5 15 52.86 57.85
 -1 5 -15 11.24 57.68
 1 5 15 21.85 66.49
 -1 5 -15 -3.49 60.34
 1 5 16 -27.53 59.78
 -1 -5 -16 153.72 65.55
 -1 7 15 118.92 65.79
 -1 7 14 112.94 66.39
 1 -7 -14 27.96 60.62
 1 -7 -14 121.31 78.61
 1 -7 -14 178.85 76.03
 -1 7 14 164.81 87.43
 -1 7 14 112.03 64.83
 1 7 -14 64.09 55.42
 -1 7 13 108.24 61.21
 -1 -7 13 -103.82 68.21
 1 -7 -13 18.79 70.69
 1 -7 -13 -35 57.83
 1 -7 -13 38.68 61.22
 -1 7 13 -26.36 54.67
 1 7 -13 104.61 61.9
 -1 7 13 56.22 65.81
 -1 7 12 20.97 51.62
 -1 -7 12 23.48 59.51
 1 -7 -12 73.69 59.37
 1 7 -12 77.59 53.24
 -1 7 12 144.58 61.03
 1 7 -12 19.8 45.57
 1 -7 -12 -107.33 70.17
 1 -7 -12 61.8 57.29
 -1 7 12 79.08 61.43
 -1 -7 12 190.4 72.11
 -1 -7 11 664.67 95.48
 -1 -7 11 445.96 85.36
 1 -7 -11 489.99 93.96
 1 -7 -11 337.42 91.72
 -1 7 11 746.61 92.31
 -1 -7 11 674.58 91.41
 1 7 -11 611.82 88.2
 -1 7 11 431.51 88.03
 1 7 -11 551.5 79.34
 -1 7 11 693.61 104.19
 1 7 -11 563.02 85.17
 1 -7 -11 576.14 87.48
 -1 7 10 -2.68 45.11
 -1 -7 10 78.82 49.28
 1 -7 -10 3.99 40.13
 -1 -7 10 45.23 50.2
 1 -7 -10 10.83 49.52
 -1 7 10 78 55.84
 -1 -7 10 64.25 54.69
 1 7 -10 64.68 47.53
 1 -7 -10 66.55 54.97
 -1 7 10 57.36 50.45
 1 7 -10 45.57 42.92
 1 7 -10 0.87 47.68
 -1 -7 9 9.13 38.91
 1 -7 -9 -40.77 43.73
 -1 -7 9 17.7 47.95
 -1 -7 9 49.89 52.74
 1 -7 -9 24.59 48.2
 -1 7 9 63.07 42.52
 1 -7 -9 44.38 49.35
 1 7 -9 5.05 36
 1 7 -9 -26.17 38.89
 -1 7 9 26.28 45.51
 1 7 -9 -49.23 40.84
 -1 7 9 -33.29 40.27
 -1 -7 8 383.3 66.87
 -1 -7 8 442.16 78.2
 -1 -7 8 391.76 71.41
 1 -7 -8 518.04 75.23
 1 -7 -8 327.11 66.97
 -1 7 8 428.01 62.62
 -1 7 8 382.91 65.12
 1 -7 -8 261.1 69.55
 1 7 -8 409.03 65.56
 1 7 -8 466.19 68.49
 1 7 -8 456.48 72.5
 -1 7 8 504.69 77.76
 1 -7 -8 306 59.15
 -1 7 8 473.59 75.97
 1 -7 -7 286.38 55.72
 -1 -7 7 223.18 58.31
 -1 -7 7 246.73 60.74
 -1 -7 7 248.78 60.39
 1 -7 -7 88.8 58.04
 1 -7 -7 146.19 55.41
 -1 7 7 296.83 54.36
 -1 7 7 248.86 53.03
 1 -7 -7 145.24 57.38
 1 7 -7 227.95 50.79
 1 7 -7 248.93 52.75
 1 7 -7 262.42 59.73
 -1 7 7 312.24 60.52
 -1 7 7 254.32 58.67
 1 -7 -6 1113.66 86.88
 1 -7 -6 1349.96 107.99
 -1 -7 6 1151.41 97.7
 1 -7 -6 1305.47 102.57
 1 7 -6 1292.82 90.89
 -1 7 6 1246.1 99.52
 1 7 -6 1333.92 96.6
 -1 7 6 1262.31 95.97
 1 7 -6 1253.13 95.75
 1 -7 -6 1203.91 97.72
 -1 7 6 1303.03 92.52
 -1 -7 6 1315.88 112.15
 1 7 -6 1263.69 104.29
 -1 7 6 1223.69 103.39
 -1 -7 6 1245.97 105.19
 -1 7 5 79.45 39.73
 -1 -7 5 7.21 34.01
 1 -7 -5 33.96 44.64
 -1 -7 5 37.68 35.13
 1 -7 -5 97.53 40.5
 1 7 -5 46.55 33.83
 -1 7 5 9.28 35.42
 -1 7 5 30.01 28.59
 1 -7 -5 45.64 31.97
 1 -7 -5 15.01 25.58
 1 7 -5 86.38 35.71
 -1 -7 5 42.59 39.71
 1 7 -5 53.81 35.29
 1 7 -5 14.54 33.88
 -1 7 5 49.11 36.87
 1 -7 -4 1478.26 106.29
 1 -7 -4 1579.9 88.58
 -1 -7 4 1424.1 98.04
 -1 -7 4 1472.64 102.17
 1 -7 -4 1661.36 111.75
 1 7 -4 1587.91 98.36
 -1 7 4 1453.63 104.22
 1 7 -4 1585.95 92.68
 -1 7 4 1632.3 94.34
 1 7 -4 1504.84 97.95
 1 7 -4 1385 101.72
 -1 7 4 1570.3 104.2
 -1 -7 4 1528.23 106.44
 -1 -7 3 -28.82 31.74
 1 -7 -3 -7.69 24.84
 1 -7 -3 -5.1 27.63
 -1 -7 3 6.84 25.22
 -1 7 3 20.74 26.45
 1 -7 -3 13.57 31.73
 -1 -7 3 -42.97 32.13
 1 -7 -3 -33.37 37.13
 1 7 -3 17 29.86
 -1 7 3 25.9 33.97
 1 7 -3 11.7 28.03
 -1 7 3 -4.85 23.73
 1 7 -3 -30.77 29.24
 1 7 -3 -6 32.73
 -1 7 3 2.73 30.18
 -1 -7 2 490.38 62.26
 1 -7 -2 453.45 55
 -1 -7 2 489.97 55.43
 -1 -7 2 448.2 63.45
 1 -7 -2 325.14 62.42
 1 7 -2 470.4 61.53
 1 -7 -2 496.47 62.65
 -1 7 2 559.53 66.6
 1 7 -2 467.72 47.45
 -1 7 2 413.66 53.16
 1 -7 -2 382.96 61.77
 1 7 -2 465.63 61.11
 -1 7 2 439.45 51.87
 1 7 -2 470.67 57.83
 -1 7 2 419.49 53.99
 -1 7 1 38.74 25.54
 -1 -7 1 50.86 33.71
 1 -7 -1 71.85 30.51
 -1 -7 1 55.01 29
 -1 -7 1 17.36 34.83
 1 -7 -1 63.63 38.44
 1 7 -1 66.08 34.85
 -1 7 1 31.39 30.8
 1 -7 -1 40.96 32.78
 -1 7 1 102.74 35.22
 1 7 -1 14.59 23.2
 -1 7 1 59.51 31.27
 1 7 -1 14.72 24.65
 1 7 -1 6.26 27.71
 -1 7 0 236.02 40.01
 -1 -7 0 160.64 40.86
 1 -7 0 250.54 50.79
 -1 -7 0 172.19 37.06
 1 -7 0 193.9 38.92
 1 7 0 180.05 40.91
 -1 -7 0 126.95 43.74
 1 -7 0 143.63 48.74
 1 7 0 232.82 48.19
 -1 7 0 224.97 46.76
 -1 7 0 124.24 34.95
 1 7 0 236.29 40.22
 1 7 0 255.51 42.07
 -1 7 0 194.08 43.85
 -1 -7 -1 95.42 36.31
 1 7 1 83.39 34.33
 -1 7 -1 90.32 27.37
 -1 7 -1 124.13 37.06
 1 -7 1 86.7 37.91
 -1 -7 -1 60.49 31.76
 1 -7 1 70.44 32.08
 -1 -7 -1 52.45 40.63
 1 -7 1 90.91 38.45
 1 7 1 21.57 29.63
 -1 7 -1 144.81 42.43
 1 7 1 64.36 27.78
 1 7 1 99.47 34.38
 -1 7 -1 54.28 32.41
 1 -7 2 984.62 79.71
 1 -7 2 1114.28 90.13
 1 7 2 1098.93 85.53
 -1 7 -2 1028.06 83.17
 -1 7 -2 1231.09 75.36
 -1 7 -2 1108.74 84.7
 1 7 2 1235.72 85.48
 1 7 2 1178.49 80.73
 -1 7 -2 1129.85 87.66
 1 -7 2 1176.36 97.96
 -1 -7 -2 1138.67 80.49
 -1 7 -3 122.93 37.96
 1 -7 3 83.93 41.61
 1 -7 3 113.08 38.2
 -1 -7 -3 138.08 43.43
 -1 -7 -3 77.14 45.47
 1 -7 3 123.42 42.28
 1 7 3 152.08 38.98
 -1 7 -3 152.5 40.14
 -1 7 -3 201.41 39.13
 1 7 3 89.84 34.47
 1 7 3 100.06 33.95
 1 7 3 150.85 41.43
 -1 7 -3 174.43 43.54
 -1 -7 -3 123.9 37.6
 -1 -7 -4 1981.73 121.57
 1 -7 4 2029.64 121.11
 -1 -7 -4 2090.47 124.41
 1 -7 4 2093.57 118.42
 1 7 4 2059.84 119.32
 -1 7 -4 2104.08 115.34
 -1 7 -4 2042.22 106.12
 1 7 4 1860.71 116.57
 1 7 4 1863.25 105.45
 1 -7 4 2125.39 133.42
 -1 7 -4 1995.52 114.76
 -1 7 -4 2018.39 121.77
 -1 -7 -4 2035.51 100.54
 1 7 5 -19.13 29.37
 1 -7 5 -13.92 36.69
 -1 -7 -5 -0.14 39.78
 -1 -7 -5 8.9 29.86
 1 -7 5 -9.13 33.18
 1 7 5 -18.26 34.53
 -1 7 -5 -17.5 29.46
 -1 -7 -5 2.82 36.06
 -1 7 -5 -22.95 30.67
 -1 -7 -5 -6.92 27.39
 1 7 5 -0.5 34.39
 1 -7 5 26.96 44.07
 1 7 5 -26.74 36.96
 -1 7 -5 49.98 34.08
 -1 7 -5 -7.58 34.71
 1 7 6 526.23 73.36
 1 -7 6 430.41 65.34
 -1 -7 -6 627.44 77.17
 -1 -7 -6 526.75 75.88
 -1 -7 -6 581.01 67.68
 1 7 6 506.96 69.28
 -1 7 -6 516.49 61.74
 1 7 6 575.25 65.76
 -1 -7 -6 561.74 64.37
 1 7 6 649.65 76
 -1 7 -6 592.99 73.75
 1 -7 6 625.78 83.46
 -1 7 -6 585.89 72.71
 1 -7 7 32.15 45.25
 1 -7 7 9.44 43.26
 1 7 7 53.18 35.65
 1 -7 7 53.83 43.56
 -1 -7 -7 16.25 42.14
 -1 -7 -7 103.26 47.95
 -1 -7 -7 -15.26 34.85
 1 7 7 -21.09 40.21
 -1 7 -7 33.11 35.71
 1 7 7 40.85 40.84
 -1 -7 -7 33.78 33.83
 -1 7 -7 -14.86 36.21
 1 7 7 26.48 43.97
 -1 7 -7 119.66 49.5
 1 -7 8 346.73 69.45
 1 -7 8 334.73 73.31
 1 7 8 409.89 63.89
 1 -7 8 295.21 69.51
 -1 -7 -8 326.52 64.99
 -1 -7 -8 236.2 60.58
 -1 -7 -8 213.47 61.3
 1 7 8 346.91 58.81
 -1 7 -8 339.49 63.1
 -1 -7 -8 246.22 57.16
 -1 7 -8 373.76 64.38
 1 7 8 329.95 65.63
 1 7 8 289.55 61.85
 -1 7 -8 273.47 62.25
 1 -7 9 286.84 66.82
 1 -7 9 305.83 71.37
 1 7 9 259.1 58.56
 1 7 9 156.96 59.14
 1 -7 9 266.87 68.58
 -1 -7 -9 257.91 67.63
 -1 -7 -9 247.79 63.21
 -1 -7 -9 214.76 60.24
 -1 7 -9 269.74 61.85
 1 7 9 307.99 67.3
 -1 7 -9 305.48 65.37
 -1 7 -9 346 66.55
 1 -7 10 -11.58 49.39
 1 -7 10 -35.75 51.52
 -1 7 -10 65.09 51.42
 -1 -7 -10 23.82 50.95
 1 7 10 28.14 41.69
 -1 -7 -10 29.28 41.22
 -1 -7 -10 25.99 48.38
 1 7 10 -26.58 54.1
 1 -7 10 16.5 45.87
 -1 7 -10 46.29 44.76
 -1 7 -10 129.66 55.07
 1 7 10 -36.5 53.54
 1 -7 11 78.43 52.32
 1 -7 11 139.41 63.35
 -1 -7 -11 0.86 58.66
 1 -7 11 4.36 53.02
 1 7 11 66.84 44.34
 -1 -7 -11 33.24 54.87
 -1 -7 -11 5.49 43.98
 -1 7 -11 103.86 51.7
 1 7 11 119 67.02
 -1 7 -11 33.56 41.86
 1 7 11 105.55 56.13
 -1 7 -11 177.41 58.74
 -1 -7 -12 202.53 65.53
 -1 -7 -12 66.29 72.84
 1 -7 12 411.24 98.99
 -1 -7 -12 70.98 64.68
 -1 7 -12 278.89 70.78
 1 7 12 215.41 74.44
 1 7 12 369.7 75.82
 -1 7 -12 335.78 70.18
 1 7 12 235.08 78.56
 -1 -7 -13 -1.6 58.84
 1 -7 13 -33.15 60.41
 -1 -7 -13 22.2 53.58
 -1 -7 -13 -45.96 74.23
 1 7 13 -89.14 60.55
 -1 7 -13 39.73 56.64
 1 7 13 -63.64 69.36
 1 7 13 5.99 55.41
 -1 -7 -14 58.31 64.2
 1 7 14 270.86 79.02
 -1 -7 -14 268.05 90.69
 -1 7 -14 291.77 83.75
 1 7 14 287.01 80.21
 -1 9 12 13.3 60.41
 -1 -9 12 163.93 85.02
 1 -9 -12 157.72 78.02
 1 -9 -12 46.93 58.48
 1 9 -12 -51.14 56.36
 -1 9 12 -45.45 60.83
 -1 9 12 91.15 76.65
 1 9 -12 -43.97 56.46
 1 9 -12 115.4 64.41
 -1 -9 12 116.36 62.59
 -1 9 11 99.85 66.87
 -1 -9 11 84.05 102.73
 -1 -9 11 48.21 79.87
 1 -9 -11 -3.86 65.43
 1 -9 -11 35.11 52.93
 -1 9 11 0.34 65.19
 1 9 -11 -192.95 158.02
 -1 -9 11 5.77 57.72
 -1 9 10 34.95 55.64
 -1 -9 10 -59.64 76.18
 -1 9 10 52.26 62.32
 -1 -9 10 -219.04 128.33
 1 -9 -10 -52.32 60.44
 1 9 -10 -37.32 60.69
 1 -9 -10 1.14 40.74
 1 9 -10 -436.06 102.25
 1 9 -10 -10.28 59.91
 -1 -9 10 -275.65 101.89
 -1 -9 9 433.33 82.39
 -1 9 9 207.92 69.86
 -1 -9 9 465.48 96.32
 -1 -9 9 304.27 80.8
 1 -9 -9 112.85 88.92
 1 9 -9 194.2 56.45
 1 9 -9 209.65 62.58
 -1 9 9 270.76 81.6
 1 9 -9 300.4 71.56
 -1 9 8 88.78 57.4
 -1 -9 8 225.16 73.27
 -1 -9 8 136.54 63.87
 1 -9 -8 10.38 54.1
 1 -9 -8 27.95 60.9
 -1 9 8 120.83 52
 1 9 -8 82.26 48.29
 1 9 -8 162.21 58.55
 1 9 -8 -25.12 54.62
 -1 -9 8 71.25 58.66
 -1 -9 7 76.47 54.44
 -1 9 7 46.95 51.63
 -1 -9 7 11.71 49.47
 -1 -9 7 16.68 49.89
 1 -9 -7 82.81 58.32
 1 -9 -7 -14.18 48.18
 -1 9 7 24.77 47.34
 1 9 -7 64.56 41.7
 1 9 -7 94.23 53.01
 1 9 -7 -78.24 60.53
 -1 9 6 504.35 83.08
 -1 -9 6 369.74 73.81
 -1 -9 6 377.16 75.44
 -1 -9 6 432.52 77.95
 1 -9 -6 546.49 86.25
 1 -9 -6 406.63 77.59
 -1 9 6 498.88 78.74
 1 9 -6 455.6 68.6
 1 9 -6 412.16 69.89
 1 9 -6 424.62 75.74
 -1 9 5 40.29 41.89
 -1 -9 5 71.01 52.42
 -1 -9 5 130.2 59.82
 1 -9 -5 10.74 46.98
 -1 -9 5 42.11 46.44
 1 -9 -5 59.55 57.22
 1 9 -5 -8.28 40.15
 -1 9 5 51.56 44.45
 1 9 -5 104.55 49.68
 1 9 -5 -0.36 46.54
 -1 -9 4 1184.47 117.44
 1 -9 -4 955.54 109.55
 -1 -9 4 1220.97 111.4
 1 -9 -4 685.08 110.47
 1 9 -4 1209.71 102.64
 -1 9 4 1201.81 112.65
 1 9 -4 1043.85 98.76
 1 9 -4 1140.93 107.25
 -1 9 4 1173.15 104.04
 -1 -9 4 1153.14 112.86
 -1 -9 3 53.68 51.42
 -1 9 3 132.14 63.71
 -1 -9 3 127.1 52.77
 1 -9 -3 79.14 65.27
 -1 -9 3 158.41 55.85
 1 -9 -3 74.24 61.97
 1 9 -3 72.88 44.25
 1 9 -3 171.67 52.92
 1 9 -3 153.3 51.92
 -1 -9 2 352.82 71.15
 -1 9 2 640.06 77.7
 1 -9 -2 536.81 73.73
 1 -9 -2 476.38 72.7
 -1 -9 2 558.97 82.8
 1 -9 -2 437.44 76.55
 -1 -9 2 249.83 80.58
 1 -9 -2 215.96 78.35
 1 9 -2 512.76 72.95
 -1 9 2 540.78 79.87
 1 9 -2 507.5 75.27
 -1 9 2 309.52 65.2
 1 9 -2 330.79 70.16
 -1 9 2 430.01 64.09
 -1 -9 1 228.54 63.48
 -1 9 1 355.72 57.32
 1 -9 -1 352.45 64.19
 1 -9 -1 357.67 66.62
 -1 -9 1 363.07 71.27
 1 -9 -1 387.93 68.47
 1 9 -1 277.83 61.76
 -1 -9 1 194.9 70.64
 1 -9 -1 204.18 74.44
 1 9 -1 305.18 59.02
 -1 9 1 343.81 66.63
 -1 9 1 247.98 62.5
 1 9 -1 510.59 74.08
 -1 9 1 313.29 55.85
 -1 -9 0 253.31 64.02
 1 -9 0 115.98 50.61
 1 -9 0 198.52 59.21
 -1 -9 0 267.88 59.81
 -1 -9 0 86.89 60.9
 1 9 0 91.74 50.72
 1 -9 0 92.49 61.64
 1 9 0 199.39 58.66
 -1 9 0 220.97 58.85
 -1 9 0 156.44 53.68
 1 9 0 256.77 55.22
 -1 9 0 194.63 50.22
 -1 -9 -1 27.11 37.44
 1 -9 1 111.82 47.59
 1 -9 1 44.52 44.05
 1 9 1 84.13 44.11
 -1 -9 -1 -3.69 40.39
 -1 -9 -1 79.82 49.35
 -1 -9 -1 41.93 51.59
 1 -9 1 36.53 43.79
 1 9 1 37.96 41.29
 -1 9 -1 138.88 55.73
 -1 9 -1 28.15 37.12
 1 9 1 -12.87 35.61
 -1 9 -1 91.25 47.01
 1 9 1 54.29 37.06
 1 -9 2 323.77 72.77
 1 -9 2 477.19 80.57
 -1 -9 -2 544.64 71.44
 -1 -9 -2 449.94 75.93
 -1 -9 -2 266.02 81.82
 1 -9 2 311.49 85.61
 1 9 2 495.01 78.01
 -1 9 -2 535.54 75.14
 -1 9 -2 401.75 78.18
 1 9 2 411.54 67.25
 1 9 2 490.47 68.74
 -1 9 -2 510.67 71.86
 1 9 2 522.6 71.22
 -1 -9 -2 441.39 69.58
 1 -9 3 -35.07 52.93
 1 -9 3 -61.31 53.44
 -1 -9 -3 -58.23 49.34
 -1 -9 -3 -37.4 43.38
 1 -9 3 126.7 52.11
 1 9 3 -20.83 44.82
 -1 9 -3 9.59 38.52
 -1 9 -3 38.08 47.18
 -1 9 -3 20.24 41.19
 1 9 3 -49.92 45.09
 1 -9 4 1650.97 141.72
 1 9 4 1631.95 120.85
 1 -9 4 1392.08 122
 1 9 4 1421.36 118.91
 -1 9 -4 1539.43 119.66
 -1 9 -4 1367.07 118.39
 -1 9 -4 1443.32 114.87
 1 -9 4 1615.08 128.01
 1 -9 5 -66.23 55.21
 1 -9 5 0.35 49.88
 -1 -9 -5 -70.33 53.02
 -1 -9 -5 8.08 51.61
 1 -9 5 27.94 43.18
 1 9 5 -18.64 47.27
 -1 9 -5 -17.81 43.35
 -1 9 -5 -23.04 44.59
 -1 9 -5 -36.57 50.1
 1 9 5 60.91 41.38
 1 -9 6 674.37 94
 1 -9 6 810.79 111.21
 1 -9 6 647.75 93.66
 -1 -9 -6 760.91 98.96
 -1 -9 -6 650.7 91.77
 1 9 6 796.86 93.09
 -1 9 -6 746.1 81.79
 -1 9 -6 868.84 98.36
 -1 9 -6 792.94 98.39
 1 9 6 678.15 92.35
 1 -9 7 -41.25 49.57
 1 9 7 41.53 48.58
 1 -9 7 -6.66 54
 1 -9 7 -11.98 46.56
 -1 -9 -7 -44.04 58.48
 -1 -9 -7 -134.84 57.71
 1 9 7 -20.65 44.18
 -1 9 -7 71.52 44.77
 -1 9 -7 43.24 43.16
 -1 9 -7 28.26 47.46
 1 -9 8 460.61 89.7
 1 -9 8 397.95 86.71
 -1 -9 -8 601.81 97.78
 1 -9 8 474.56 94.05
 -1 -9 -8 468.46 84.55
 1 9 8 490.89 83.44
 -1 9 -8 535.89 80.8
 -1 9 -8 493.89 82.39
 -1 9 -8 534.02 91.33
 1 9 8 193.15 71.96
 1 -9 9 29.67 47.55
 1 -9 9 104.6 61.16
 -1 -9 -9 -7.53 68.75
 1 -9 9 102.5 62.8
 -1 9 -9 21.89 55.02
 -1 9 -9 4.21 47.49
 -1 9 -9 59.07 50.67
 1 9 9 25.25 52.9
 1 -9 10 -31.86 64.52
 -1 -9 -10 10.88 59.12
 1 -9 10 -8.75 67.09
 -1 -9 -10 -35.42 49.16
 -1 9 -10 40.67 49.18
 -1 9 -10 1.48 50.3
 1 -9 10 -142.5 80.11
 -1 9 -10 -52.81 58.71
 1 9 10 -23.98 53.81
 1 -9 11 68.82 77.49
 -1 -9 -11 74.01 72.57
 1 -9 11 -104.46 76.66
 -1 9 -11 -41.32 56.49
 -1 -9 -11 -49.75 60.41
 -1 9 -11 -26.28 57.02
 1 9 11 40.8 62.52
 -1 9 -12 124.35 70.38
 1 9 12 86.28 66.17
 -1 11 9 53.21 65.05
 1 11 -9 3.81 56.61
 1 11 -9 -159.11 78.5
 -1 11 8 -21.41 58.57
 1 -11 -8 -1.67 68.32
 1 -11 -8 135.34 80.16
 -1 11 8 50.57 60.7
 1 11 -8 30.58 52.71
 1 11 -8 75.61 66.09
 -1 11 7 145.86 74.27
 -1 -11 7 -28.05 70.31
 1 -11 -7 55.72 65.26
 1 -11 -7 -1.4 66.67
 -1 11 7 114.59 59.14
 1 11 -7 5.56 51.89
 1 11 -7 -59.48 68.66
 -1 -11 7 75.69 58.19
 -1 11 6 469.85 95.44
 -1 -11 6 287.46 89.93
 1 -11 -6 54.82 69.74
 1 -11 -6 125.07 85.89
 1 11 -6 314.12 74.36
 -1 11 6 431.87 89.76
 1 11 -6 433.77 90.55
 -1 -11 6 484.36 97.31
 -1 -11 5 105.48 75.38
 1 -11 -5 106.02 56.88
 -1 -11 5 94.7 64.98
 -1 -11 5 0.06 56.86
 1 -11 -5 7.08 68.78
 1 11 -5 75.2 56.61
 -1 11 5 119.15 59.14
 -1 11 5 137.23 69.61
 1 11 -5 245.32 78.36
 1 11 -5 38.35 51.31
 -1 11 4 290.1 68.82
 -1 -11 4 283.36 78.78
 1 -11 -4 430.36 76.71
 -1 -11 4 155.47 86.94
 1 -11 -4 222.47 93.67
 1 11 -4 469.35 87.58
 -1 11 4 274.95 77.29
 1 11 -4 361.57 74.98
 1 11 -4 486.46 93.28
 -1 -11 4 413.17 87.59
 -1 11 3 53.36 50.71
 -1 -11 3 -49.32 60.26
 1 -11 -3 0.48 56.67
 -1 -11 3 -84.8 72.59
 1 -11 -3 24.58 59.89
 1 11 -3 -28.04 58.75
 -1 11 3 62.53 55.42
 1 11 -3 29.43 48.27
 1 11 -3 32.52 54.46
 -1 -11 2 172.31 73.25
 -1 -11 2 306.08 108.05
 1 -11 -2 114.4 77.26
 1 11 -2 30.38 62.98
 -1 11 2 111.34 55.89
 1 11 -2 267.19 69.12
 1 11 -2 182.02 64.23
 -1 -11 2 109.1 68.59
 1 -11 -1 119.33 64.37
 -1 -11 1 139.64 61.51
 -1 -11 1 48.61 60.04
 1 -11 -1 22.82 67.13
 1 11 -1 2.07 53.65
 -1 11 1 44.59 50.75
 1 11 -1 71.62 52.53
 1 11 -1 142.74 60.46
 -1 11 1 155.99 60.85
 -1 -11 1 104.19 71.79
 1 -11 0 -17.04 48.33
 1 -11 0 36.61 58.29
 -1 -11 0 -34.84 55.02
 -1 -11 0 11.5 59.6
 1 -11 0 -3.41 61.71
 1 11 0 44.11 56.2
 -1 11 0 -45.9 50.44
 -1 11 0 -35.69 49.86
 1 11 0 28.43 44.73
 1 11 0 -62.1 54.32
 -1 11 0 70.94 53.08
 -1 -11 0 34.48 49.58
 1 -11 1 13.43 50.14
 1 -11 1 19.75 61.83
 -1 -11 -1 148.27 81.04
 1 -11 1 12.97 57.93
 1 11 1 -109.81 66.89
 -1 11 -1 54.13 54.9
 -1 11 -1 -11.14 44.63
 1 11 1 52.32 48.02
 -1 11 -1 128.94 59.4
 -1 -11 -1 52.72 57.27
 1 -11 2 243.41 84.99
 1 -11 2 359.51 86.2
 -1 -11 -2 78.9 70.34
 1 -11 2 161.71 81.51
 1 11 2 461.44 85.86
 -1 11 -2 398.84 80.39
 -1 11 -2 300.34 72.13
 -1 11 -2 230.05 66.96
 1 -11 3 71.54 57.1
 1 -11 3 -35.59 67.18
 -1 -11 -3 -24.32 61.68
 -1 -11 -3 -63.09 63.02
 1 -11 3 -37.13 65.99
 1 11 3 3.79 50.17
 -1 11 -3 -2.96 57.25
 -1 11 -3 -38.82 51.23
 -1 11 -3 33.89 54.91
 1 11 3 -85.41 58.98
 1 -11 4 243.98 72.93
 1 -11 4 399.12 90.93
 -1 -11 -4 425.85 85.23
 -1 -11 -4 219.3 89.93
 1 -11 4 111.66 85.59
 1 11 4 64.8 56.4
 -1 11 -4 322.77 74.69
 -1 11 -4 281.8 72.05
 -1 11 -4 321.81 81.79
 1 11 4 309.8 73.18
 1 -11 5 98.18 71.56
 1 -11 5 -11.79 72.33
 -1 -11 -5 -28.5 55.55
 -1 -11 -5 30.56 66.01
 1 -11 5 -26.11 59.69
 1 11 5 -21.91 54.38
 -1 11 -5 -39.62 52.16
 -1 11 -5 -6.45 52.48
 1 11 5 97.67 63.91
 1 -11 6 483.34 98.68
 1 -11 6 369.53 92.39
 -1 -11 -6 338.25 86.22
 -1 -11 -6 105.09 91.55
 1 11 6 349.93 83.78
 -1 11 -6 346.89 76.47
 -1 11 -6 477.18 91.69
 1 11 6 319.54 85.05
 1 -11 7 158.82 68.06
 1 -11 7 152.09 77.58
 -1 -11 -7 21.58 75.16
 -1 -11 -7 80.13 66.67
 1 11 7 150.11 60.84
 -1 11 -7 161.22 62.57
 -1 11 -7 111.37 66.66
 1 11 7 69.82 57.15
 -1 -11 -8 84.86 63.74
 1 11 8 218.9 75.53
 -1 11 -8 92.03 69.42
 -1 11 -8 97.4 70.78
 1 11 8 39.33 62.75
 1 11 9 58.57 68.14
 -1 11 -9 139.03 62.53
 1 13 -2 -57.74 65.51
 1 13 -2 -0.87 62.06
 1 13 -1 34.13 60.53
 -2 0 16 89.55 65.43
 2 0 -16 4.65 48.64
 2 0 -15 21.98 48.15
 -2 0 15 -38.54 54.48
 2 0 -15 73.93 54.69
 -2 0 15 112.45 58.88
 2 0 -14 181.66 59.1
 -2 0 14 261.5 69.94
 -2 0 14 235.58 59.5
 2 0 -14 205.05 55.52
 2 0 -14 348.55 66.78
 -2 0 14 278.71 73.91
 2 0 -13 -4.34 41.69
 -2 0 13 -53.4 48.5
 -2 0 13 -9.97 42.38
 2 0 -13 40.22 41.2
 2 0 -13 60.01 43.48
 -2 0 13 30.98 43.23
 2 0 -12 839.16 84.57
 2 0 -12 795.65 84.53
 -2 0 12 814.73 82.35
 -2 0 12 812.96 91.98
 2 0 -12 800.4 74.66
 2 0 -12 804.53 85.6
 -2 0 12 874.95 91.39
 -2 0 12 821.08 82.81
 -2 0 11 16.33 35.53
 -2 0 11 32.15 33.14
 2 0 -11 56.77 35.8
 -2 0 11 -6.45 28.92
 2 0 -11 -2.58 33.62
 -2 0 11 37.12 37.04
 2 0 -11 -14.25 29.83
 2 0 -11 12.22 30.31
 2 0 -10 2453.56 121.67
 2 0 -10 2680.74 125.55
 -2 0 10 2619.65 132.51
 2 0 -10 2538.01 116.28
 2 0 -10 2470.86 124.11
 -2 0 10 2542.91 127.15
 -2 0 10 2372.21 118.18
 -2 0 9 37.23 30.27
 2 0 -9 10.54 24.7
 2 0 -9 25.58 24.55
 -2 0 9 7.15 24.24
 -2 0 9 55.73 33.59
 2 0 -9 -39.86 26.38
 2 0 -9 24.85 23.45
 2 0 -8 633.99 56.8
 2 0 -8 607.81 45.78
 2 0 -8 572.7 53.9
 -2 0 8 630.65 58.77
 2 0 -8 576.19 50.81
 2 0 -8 591.38 56.07
 -2 0 8 649.97 58.91
 -2 0 8 619.77 57.1
 -2 0 7 10.23 20.25
 2 0 -7 -3.2 19.23
 2 0 -7 -15.65 15.49
 -2 0 7 -14.77 18.13
 2 0 -7 30.11 19.97
 2 0 -7 13.18 16.11
 -2 0 7 -31.52 23.31
 2 0 -7 5.3 20.65
 -2 0 6 24.52 18.46
 2 0 -6 39.39 15.56
 -2 0 6 33.93 17.63
 2 0 -6 23.59 13.16
 -2 0 6 -14.39 20.07
 2 0 -6 0.95 16.22
 2 0 -6 11.78 15.53
 2 0 -6 11.89 15.33
 -2 0 5 3.67 12.71
 -2 0 5 -3.06 12.05
 -2 0 5 -5.22 14.65
 2 0 -5 -0.26 13.97
 2 0 -5 -1.07 12.27
 2 0 -5 2.39 11.43
 2 0 -4 50.35 14.07
 -2 0 -5 -3.11 12.38
 2 0 5 4.08 17.96
 -2 0 -5 -9.72 13.89
 -2 0 -5 7.01 14.5
 2 0 5 17.26 13.29
 -2 0 -6 292.68 35.55
 -2 0 -6 323.93 37.2
 2 0 6 334.73 42.72
 -2 0 -6 291.19 34.27
 -2 0 -6 301.73 37.7
 2 0 6 289.71 38.36
 2 0 6 192.44 25.75
 2 0 6 270.47 34
 -2 0 -7 4.74 21.86
 -2 0 -7 -18.78 21.54
 2 0 7 2.29 24.99
 -2 0 -7 1.8 17.03
 -2 0 -7 2.79 13.25
 -2 0 -7 10.07 19.22
 2 0 7 0.28 21.02
 2 0 7 -12.68 16.44
 2 0 7 10.34 19.22
 -2 0 -8 643.42 59.61
 2 0 8 612.94 65.89
 -2 0 -8 598.93 54.24
 2 0 8 586.81 58.91
 -2 0 -8 639.07 61.77
 2 0 8 574.14 55.53
 -2 0 -8 646.86 60
 2 0 8 544.55 46.33
 -2 0 -9 20.79 29.74
 -2 0 -9 -43.92 32.15
 2 0 9 7.6 32.97
 -2 0 -9 9.31 22.45
 -2 0 -9 0.95 27.6
 2 0 9 10.95 28.83
 2 0 9 22.14 25.43
 -2 0 -10 1364.2 95.48
 2 0 10 1338.14 103.2
 -2 0 -10 1393.82 89.24
 2 0 10 1397.9 99.1
 -2 0 -10 1386.69 99.45
 2 0 10 1273.4 92.6
 -2 0 -10 1370.34 94.41
 -2 0 -11 -7.42 37.68
 -2 0 -11 22.77 31.7
 2 0 11 -11.92 41.25
 -2 0 -11 12.32 28.9
 -2 0 -11 11.34 33.19
 2 0 11 -11.54 37.14
 2 0 11 -8.2 32.71
 -2 0 -12 1664.15 117.95
 2 0 12 1463.35 123.49
 -2 0 -12 1589.89 105.89
 2 0 12 1405.41 113.61
 -2 0 -12 1674.84 123.33
 2 0 12 1623.98 115.36
 -2 0 -12 1662.12 116.92
 2 0 13 40.05 42.77
 2 0 13 -85.55 62.96
 -2 0 -13 15.1 42.71
 -2 0 -13 -62.8 47.05
 2 0 14 198.3 60.14
 2 0 14 120.66 57.18
 -2 0 -14 240.67 65.16
 -2 0 -14 126.8 52.11
 2 -2 -16 67.8 63.17
 -2 2 16 124.16 71.83
 -2 -2 16 167.05 76.35
 2 2 -16 198.67 65.04
 2 -2 -16 114.41 60.01
 -2 2 16 201.59 81.28
 -2 -2 15 -31.23 49.49
 2 -2 -15 -37.06 56.4
 2 -2 -15 3.5 54.96
 -2 2 15 -40.92 59.98
 -2 -2 15 -43.75 64.66
 -2 2 15 -49.76 50.59
 2 2 -15 -33.4 45.09
 2 -2 -15 76.51 51.08
 -2 2 15 -26.06 53.24
 -2 -2 14 277.74 66.75
 2 -2 -14 233.23 63.3
 2 -2 -14 238.49 67.58
 -2 2 14 287.68 69.75
 -2 -2 14 366.34 75.47
 -2 2 14 327.11 69.29
 2 2 -14 333.53 65.87
 2 2 -14 252.68 60.6
 2 -2 -14 267.02 60.74
 -2 2 14 174.92 71.86
 -2 -2 13 7.9 38.31
 2 -2 -13 -5.76 46.06
 -2 2 13 -22.98 42.81
 -2 2 13 48.63 48.27
 -2 -2 13 60.96 55.73
 2 2 -13 61.41 39.53
 2 2 -13 -19.97 42.17
 2 -2 -13 8.65 41.02
 2 -2 -13 -43.66 42.86
 -2 2 13 42.13 46.89
 2 -2 -12 720.5 84.76
 2 2 -12 719.07 72.79
 -2 -2 12 702.67 89.96
 -2 2 12 761.49 90.24
 2 2 -12 773.47 79.61
 2 -2 -12 711.29 85.68
 -2 -2 12 760.85 89.12
 2 2 -12 746.79 84.64
 2 -2 -12 755.67 83.04
 -2 2 12 809.13 92.61
 -2 2 12 732.15 83.9
 -2 2 11 -36.75 42.27
 -2 -2 11 50.93 40.94
 2 -2 -11 -20.16 32.33
 2 -2 -11 2.73 32.07
 -2 2 11 -15.23 37.81
 2 2 -11 41.96 32.07
 2 -2 -11 -1.07 43.11
 -2 2 11 10.63 35.89
 -2 -2 11 9.09 38.15
 2 2 -11 -24.83 32.56
 2 2 -11 2.82 34.42
 2 -2 -11 20.64 34.6
 -2 -2 11 -10.07 33.64
 -2 -2 10 510.66 59.36
 -2 2 10 503.87 67.36
 2 -2 -10 493.08 62.76
 -2 2 10 488.85 59.64
 2 -2 -10 479.05 57.06
 -2 2 10 417.87 57.99
 2 2 -10 512.53 55.41
 2 -2 -10 484.57 61.77
 -2 2 10 495.17 64.83
 -2 -2 10 411.15 62.08
 2 2 -10 456.25 58.09
 2 2 -10 485.11 60.48
 2 -2 -10 504.23 61.34
 -2 -2 9 -33.63 26.77
 -2 2 9 -6.12 29.44
 -2 2 9 50.33 26.13
 2 -2 -9 -3.14 30.02
 -2 2 9 -4.96 25.81
 2 2 -9 29.12 22.31
 2 2 -9 11.54 24.11
 -2 2 9 -8.64 26.94
 -2 -2 9 30.27 33.09
 2 -2 -9 -28.09 29.25
 2 2 -9 11.5 26.26
 2 -2 -9 2.02 25.67
 2 -2 -9 7.43 25.67
 2 -2 -8 589.81 58.61
 2 -2 -8 565.77 55.14
 2 2 -8 585.21 50.19
 2 -2 -8 670.69 64.42
 -2 2 8 562.98 57.91
 -2 -2 8 593.31 61.15
 2 2 -8 585.28 56.65
 2 2 -8 606.35 57.94
 2 -2 -8 628.24 58.4
 -2 -2 8 615.04 52.5
 -2 2 8 553.57 60.46
 -2 2 8 555.27 56.77
 2 2 -8 652.21 50.73
 -2 2 8 568.6 54.82
 -2 2 7 223.68 34.91
 -2 2 7 200.14 39.24
 -2 -2 7 251.61 32.82
 2 -2 -7 236.66 38.22
 -2 2 7 199.69 34.6
 2 2 -7 198.73 34.45
 2 2 -7 270.06 38.27
 -2 2 7 200.94 33.69
 -2 -2 7 226.72 37.81
 2 -2 -7 255.39 41.4
 2 2 -7 262.57 33.23
 2 -2 -7 198.33 35.18
 2 -2 -7 165.29 29.13
 2 2 -7 254.24 33.27
 -2 2 6 7.71 21.76
 -2 2 6 38.28 24.4
 -2 -2 6 17.42 15.08
 2 -2 -6 4.5 19.36
 -2 2 6 -3.99 19.44
 2 2 -6 12.18 19.56
 -2 -2 6 5.88 17.75
 -2 2 6 -1.95 17.56
 2 -2 -6 12.65 20.03
 2 2 -6 -0.26 14.71
 2 2 -6 9.86 19.43
 2 -2 -6 -3.79 15.43
 2 2 -6 15.87 15.78
 2 2 -6 9.15 16.24
 2 -2 -6 12.5 20.61
 2 -2 -5 3989.8 117.61
 2 -2 -5 4022.43 119.08
 2 -2 -5 3915.97 117.45
 2 2 -5 4057.94 94.24
 -2 -2 5 3896.51 112.86
 -2 2 5 4090.13 110.38
 2 2 -5 3900.8 113.02
 2 2 -5 4018.08 110.38
 2 -2 -5 3840.84 105.37
 -2 2 5 3922.61 119.25
 -2 -2 5 3892.22 93.96
 2 2 -5 3876.98 103.84
 2 2 -5 4013.62 108.74
 -2 2 5 3973.96 115.55
 -2 2 5 4142.46 118.98
 2 -2 -4 1465.48 65.73
 2 -2 -4 1501.36 69.83
 2 -2 -4 1348.58 63.72
 2 2 -4 1416.61 64.69
 -2 2 4 1483.21 67.9
 2 2 -4 1278.33 59.08
 2 2 -4 1528.91 64.15
 -2 2 4 1443.15 64.55
 -2 2 4 1390.01 66.08
 -2 2 3 47.99 15.21
 2 2 -3 46.05 13.27
 -2 -2 -4 82.63 23.03
 2 -2 4 64.87 23.17
 -2 -2 -4 84.15 19.81
 -2 -2 -4 90.72 21.74
 -2 2 -4 74.88 19.54
 -2 2 -4 93.33 20.12
 2 2 4 76.99 19.85
 -2 2 -4 78.2 19.52
 2 2 4 63.29 17.43
 2 2 4 68.67 17.25
 -2 -2 -5 11.17 16.6
 -2 2 -5 30.38 15.29
 2 -2 5 -6.09 21.77
 -2 -2 -5 11.39 16.62
 -2 -2 -5 14.41 17.36
 2 -2 5 23.33 19.66
 2 2 5 4.13 19.28
 -2 2 -5 -7.95 15.34
 -2 -2 -5 -15.3 15.64
 -2 2 -5 -0.58 15.31
 -2 2 -5 -12.61 15
 2 2 5 5.75 15.1
 2 -2 5 -11.21 13.37
 2 2 5 0.79 15.27
 -2 -2 -6 1818.49 90.81
 2 -2 6 2255.66 108.25
 2 2 6 2377.87 80.46
 2 -2 6 2039.24 100.73
 -2 -2 -6 2187.98 74.86
 -2 2 -6 2216.2 96.76
 -2 -2 -6 2106.67 91.54
 -2 2 -6 2289.83 97.55
 2 2 6 2611.28 117.12
 2 -2 6 2140.66 82.34
 -2 2 -6 2192.16 81.87
 -2 -2 -6 1806.2 87.58
 2 2 6 2783.65 110.02
 -2 2 -6 2067.12 82.71
 -2 -2 -7 138.32 34.51
 2 -2 7 153.31 38.95
 -2 2 -7 138.14 30.51
 -2 -2 -7 136.08 33.78
 -2 -2 -7 155.83 35.82
 2 2 7 127.27 22.1
 2 2 7 131.33 33.23
 2 -2 7 128.97 36.59
 -2 -2 -7 160.23 24.58
 -2 2 -7 148.76 35.02
 -2 -2 -7 145.25 32.16
 -2 2 -7 147.48 32.32
 -2 2 -7 129.69 29.77
 2 2 7 188.57 41.25
 2 2 7 222.77 36.56
 2 -2 7 135.73 26.39
 2 2 7 168.3 32.98
 2 2 8 3031.89 120.25
 -2 -2 -8 3066.4 130.2
 2 -2 8 3015.8 142.24
 2 2 8 2899.07 131.73
 2 -2 8 2861.8 132.49
 -2 -2 -8 3217.5 103.45
 -2 2 -8 2970.12 128.14
 -2 -2 -8 3072.43 125.62
 -2 2 -8 2993.72 128.53
 2 2 8 2994.79 134.2
 2 -2 8 2916.42 112.35
 2 2 8 2716.94 122.65
 -2 2 -8 3199.35 117.54
 -2 2 -8 3114.42 109.18
 -2 -2 -8 3038.48 131.97
 2 -2 9 -9.24 32.54
 -2 -2 -9 -20.94 32.07
 -2 2 -9 -16.58 24.46
 -2 -2 -9 -2.19 30.5
 2 2 9 20.49 32.16
 2 -2 9 -34.76 35.96
 -2 2 -9 -20.4 29.22
 -2 -2 -9 26.28 26.85
 -2 2 -9 -7.83 29.33
 -2 2 -9 6.31 21.21
 2 2 9 11.29 35.1
 2 2 9 -8.8 26.64
 2 2 9 23.17 28.4
 2 -2 9 -18.94 27.66
 -2 -2 -10 1261.66 97.76
 2 -2 10 1204.73 102.65
 2 2 10 1264.41 102.04
 2 -2 10 1214.26 102.25
 -2 2 -10 1200.47 92.37
 2 2 10 1380.28 105.56
 -2 2 -10 1307.6 99.8
 -2 -2 -10 1243.2 94.38
 2 2 10 1362.38 98.81
 2 -2 10 1175.02 85.9
 -2 -2 -10 1288.79 99.91
 -2 2 -10 1359.09 88.14
 2 2 10 1280.51 88.08
 2 -2 11 101.16 42.97
 2 -2 11 49.69 40.51
 -2 -2 -11 3.29 41.14
 -2 -2 -11 15.47 35.28
 2 2 11 25.31 40.93
 2 -2 11 77.1 51.2
 -2 2 -11 28.02 36.51
 -2 2 -11 107.1 47.27
 -2 -2 -11 28.73 35.04
 2 2 11 61.83 43.17
 2 2 11 59.86 34.67
 2 2 11 -2.94 34.73
 2 -2 12 633.7 72.55
 -2 -2 -12 635.34 82.61
 -2 -2 -12 725.39 85.45
 2 2 12 697.85 92.03
 2 -2 12 704.16 95.53
 -2 2 -12 743.49 82.79
 -2 -2 -12 835.45 90.13
 -2 2 -12 714.43 87.17
 2 2 12 795.89 89.08
 2 2 12 553.44 81.84
 2 2 13 141.28 56.69
 -2 -2 -13 66.23 53.29
 2 2 13 99.68 57.83
 2 -2 13 130.07 58.51
 -2 -2 -13 62.44 48.61
 -2 2 -13 160.09 52.75
 -2 2 -13 116.17 50.08
 -2 -2 -13 93.04 51.29
 2 2 13 34 50.92
 2 2 14 -29.42 48.59
 2 -2 14 61.8 59.64
 -2 2 -14 -11.23 51.92
 -2 -2 -14 65.8 51.15
 -2 2 -14 26.97 47.3
 -2 -2 -14 68.09 49.86
 -2 4 16 -67.29 75.94
 -2 -4 15 3.54 59.46
 2 -4 -15 -83.07 66.92
 2 -4 -15 -35.6 55.52
 -2 -4 15 41.21 64.66
 2 4 -15 50.98 52.29
 -2 4 15 -78.84 55.76
 -2 4 15 -35.92 64.3
 -2 -4 14 481.03 88.32
 2 -4 -14 286.86 79.82
 -2 4 14 474.82 85.6
 -2 -4 14 434.58 89.41
 -2 4 14 283.35 69.78
 2 -4 -14 382.57 78.57
 2 4 -14 316.46 67.14
 2 4 -14 419.02 73.03
 -2 4 14 324.35 86.52
 2 -4 -13 31.87 45.45
 -2 -4 13 -8.77 48.24
 2 -4 -13 11.91 46.37
 2 -4 -13 -45.01 51.8
 -2 4 13 53.13 50
 -2 -4 13 -75.21 58.58
 -2 4 13 28.73 41.43
 2 4 -13 2.8 46.33
 2 4 -13 78.69 47.89
 -2 4 13 80.47 60.66
 -2 4 12 853.63 95.88
 -2 -4 12 803.67 97.69
 2 -4 -12 720.81 84.84
 -2 4 12 828.7 95.16
 2 4 -12 934.29 94.81
 -2 4 12 708.53 84.28
 2 -4 -12 722.31 87.91
 -2 -4 12 810.02 94.56
 2 -4 -12 841.88 92.91
 2 4 -12 845.69 91.31
 2 -4 -12 908.11 87.89
 -2 4 12 804.53 102.11
 -2 4 11 21.1 36.82
 -2 -4 11 9.43 40.28
 2 -4 -11 39.82 41.78
 2 -4 -11 21.8 38.08
 -2 4 11 10.84 38.25
 2 -4 -11 -81.46 51.71
 -2 4 11 -2.67 36.53
 -2 -4 11 42.23 39.83
 2 4 -11 -40.26 36.73
 2 4 -11 -13.08 34.96
 2 -4 -11 -3.24 30.79
 -2 4 11 -78.23 55.7
 -2 -4 10 1781.27 114.89
 2 -4 -10 1770.01 118.9
 2 -4 -10 1828.12 121.21
 -2 -4 10 1825.46 127.31
 2 -4 -10 1742.32 118.42
 -2 4 10 1825.96 114.26
 -2 -4 10 1536.81 110.98
 2 4 -10 1741.87 114.78
 2 4 -10 1580.16 104.23
 2 -4 -10 1797.48 107.36
 -2 4 10 1748.74 123.92
 2 4 -10 1662.48 99.96
 -2 4 10 1659.57 114.71
 2 4 -10 1719.56 105.43
 -2 4 10 1736.95 121.37
 2 -4 -9 845.98 79.78
 2 -4 -9 832.39 82.33
 2 -4 -9 856.41 83
 -2 4 9 779.25 71.39
 -2 -4 9 792.59 76.32
 2 4 -9 781.82 76.08
 2 4 -9 744.61 68.3
 2 -4 -9 808.84 68.74
 -2 4 9 877.84 87.02
 2 4 -9 810.45 69.15
 -2 4 9 821.83 78.52
 2 4 -9 847.25 71.76
 -2 4 9 911.25 83.32
 -2 -4 9 799.85 75.58
 -2 4 8 26.03 28.08
 -2 4 8 5.14 32.08
 2 -4 -8 72.32 32.98
 2 -4 -8 -13.74 30.67
 -2 4 8 1.8 27.46
 -2 4 8 -15.87 25.16
 2 4 -8 43.4 31.06
 -2 -4 8 40.81 29.61
 2 -4 -8 48.25 34.15
 2 4 -8 72.02 28.64
 2 4 -8 26.36 26.79
 2 4 -8 -4.61 27.26
 -2 -4 8 72.95 32.68
 -2 -4 7 141.95 33.5
 -2 4 7 131.06 37.6
 -2 4 7 160.71 38.48
 2 -4 -7 159.88 36.6
 2 -4 -7 170.35 42.99
 2 4 -7 157.65 34.27
 -2 4 7 165.01 37.36
 2 4 -7 184.31 38.12
 -2 4 7 164.17 34.53
 -2 -4 7 193.37 37.55
 2 -4 -7 204.12 41.61
 2 4 -7 184.89 35.13
 2 4 -7 140.21 29.76
 -2 -4 6 383.28 49.72
 -2 4 6 358.88 47.7
 -2 4 6 381.02 47.33
 2 -4 -6 384.04 47.11
 -2 4 6 462.98 50.19
 2 -4 -6 383.99 50.66
 2 4 -6 392.98 37.57
 -2 4 6 412.13 46.5
 -2 -4 6 384.08 43.51
 2 4 -6 377.59 45.92
 2 4 -6 385.16 46.94
 -2 4 6 359.69 39.59
 2 -4 -6 355.34 46.09
 2 4 -6 404.7 43.33
 2 4 -6 333.54 45.89
 -2 -4 5 -18 21.73
 -2 4 5 -4.55 19.85
 -2 4 5 11.19 21.37
 2 -4 -5 37.28 25.85
 2 4 -5 -10.04 17.36
 -2 4 5 37.07 22.26
 -2 4 5 7.05 19.26
 2 4 -5 49.11 22.39
 -2 4 5 9.09 15.02
 -2 -4 5 -13.37 17.65
 2 -4 -5 -18.49 20.53
 2 -4 -5 -17.05 19.79
 2 4 -5 42.14 23.21
 2 4 -5 4.05 21.46
 2 -4 -4 5200.64 153.61
 2 -4 -4 4813.2 132.39
 2 4 -4 4731.19 142.35
 2 -4 -4 5173.21 138.1
 2 4 -4 5024.88 129.1
 -2 4 4 4949.47 143.53
 -2 -4 4 4817.99 117.15
 -2 4 4 4433.63 102.75
 2 4 -4 4840.83 133.35
 -2 4 4 4786.57 135.84
 -2 4 4 5013.25 102.12
 2 4 -4 5020.19 138.47
 -2 4 4 4984.27 147.25
 -2 4 4 5051.67 133.36
 -2 -4 4 4745.16 145.93
 2 -4 -3 3246.3 116.07
 2 -4 -3 2845.59 95.94
 -2 -4 3 3215.09 108.52
 2 4 -3 3078.86 103.68
 -2 4 3 3213.27 113.2
 -2 -4 3 3352.46 87.03
 2 4 -3 3265.08 101.57
 -2 4 3 3270.84 103.22
 -2 4 3 2999.36 85.29
 2 4 -3 3197.35 107.76
 2 4 -3 3114.92 111.38
 -2 4 3 3118.57 112.22
 -2 -4 3 3022.58 113.38
 2 -4 -2 5242.92 139.18
 2 -4 -2 5697.36 120.86
 -2 -4 2 5437.61 140.97
 2 4 -2 5404.85 136.56
 -2 4 2 5501.59 143.8
 -2 4 2 5721.01 123.85
 -2 4 2 5626.98 121.05
 2 4 -2 5654.48 136.3
 2 4 -2 5538.71 110.34
 2 4 -2 5469.5 141.79
 -2 4 2 5420.83 139.45
 -2 -4 2 5522.56 145.73
 -2 4 1 91.93 21.19
 -2 4 1 118.16 18
 -2 -4 1 88.53 24.31
 2 -4 -1 99.19 25.63
 2 4 -1 105.59 24.35
 -2 4 1 110.14 25.35
 2 -4 -1 87.62 15.72
 -2 4 1 106.35 20.32
 2 4 -1 75.44 19.01
 2 4 -1 104.58 23.63
 2 4 -1 106.47 20.4
 -2 4 1 120.29 25.13
 -2 -4 1 102.11 22.34
 2 -4 0 14.48 16.06
 -2 -4 0 25.48 18.15
 2 -4 0 35.93 15.76
 2 4 0 -7.52 15.82
 -2 4 0 17.34 18.4
 -2 4 0 14.42 11.24
 -2 4 0 7.97 16.22
 2 4 0 -1.37 13.35
 2 4 0 10.36 15.84
 2 4 0 30.6 17.69
 -2 4 0 -6.7 15.94
 -2 -4 0 2.49 15.26
 2 -4 1 95.06 25.42
 -2 -4 -1 64.47 23.91
 -2 -4 -1 116.52 28.07
 2 4 1 127.88 23.37
 2 4 1 107.03 24.7
 -2 4 -1 121.92 26.39
 -2 4 -1 72.84 17.03
 2 4 1 102.23 18.17
 -2 -4 -1 67.24 15
 -2 4 -1 96.95 22.36
 2 4 1 101.4 21.49
 -2 4 -1 73.8 22.79
 2 -4 2 1520.62 84.65
 -2 -4 -2 1464.59 76.55
 -2 -4 -2 1513.98 78.37
 2 4 2 1484.07 75.42
 -2 4 -2 1381.25 70.82
 -2 4 -2 1582.11 70.09
 2 4 2 1605.76 65.07
 -2 -4 -2 1515.66 65.29
 -2 4 -2 1482.31 73.5
 2 4 2 1523.58 75.28
 2 4 2 1578.78 66.05
 -2 4 -2 1513.06 76.97
 2 -4 3 517.97 42.3
 2 -4 3 503.99 55.82
 -2 -4 -3 526.67 53.54
 2 4 3 347.15 40.23
 -2 4 -3 454.91 45.18
 2 4 3 523.32 31.29
 2 4 3 416.44 46.61
 2 4 3 442.44 41.34
 -2 4 -3 515.08 44.02
 2 -4 4 256.99 42.85
 -2 -4 -4 281.31 41.29
 2 -4 4 310.95 43.67
 -2 -4 -4 215.37 30.93
 -2 -4 -4 213.73 33.81
 -2 -4 -4 295.43 40.6
 2 4 4 221.31 34.05
 -2 4 -4 246.41 37.02
 -2 -4 -4 256.69 27.28
 -2 4 -4 263.88 31.24
 2 4 4 219.03 37
 -2 4 -4 239.19 36.91
 2 4 4 272.21 27.61
 2 4 4 245.93 37
 2 4 4 213.03 30.41
 -2 4 -4 274.97 39.72
 2 -4 5 256.02 44.03
 -2 -4 -5 396.72 50.88
 2 -4 5 298.02 47.26
 -2 -4 -5 312.69 43.67
 2 4 5 285.42 39.83
 -2 4 -5 324.13 43.91
 -2 -4 -5 322.73 33.17
 -2 4 -5 310.38 36.29
 -2 -4 -5 375.26 43.67
 2 4 5 369.38 48.99
 -2 4 -5 282.8 39.02
 2 4 5 318.39 28.23
 2 4 5 273.86 40.57
 2 4 5 281.12 37.96
 -2 4 -5 333.94 44.03
 2 -4 6 548.62 63.21
 -2 -4 -6 553.3 61.59
 -2 -4 -6 504.18 55.09
 2 -4 6 503.09 63.79
 2 4 6 488.53 49.62
 -2 4 -6 500.65 53.35
 -2 -4 -6 468.87 44.08
 -2 4 -6 513.5 49.25
 2 4 6 537.07 60.48
 2 4 6 486.66 53.27
 -2 -4 -6 470.49 52.81
 -2 4 -6 479.96 52.89
 2 4 6 486.46 54.79
 -2 4 -6 508.82 55.74
 2 -4 7 15.29 29.78
 -2 -4 -7 37.16 29.95
 2 -4 7 5.1 35.71
 -2 -4 -7 -2.82 23.05
 -2 -4 -7 7.52 27.36
 2 4 7 -2.5 24.14
 -2 4 -7 -6.3 33.14
 -2 -4 -7 22.83 22.28
 -2 4 -7 -15.95 30.08
 -2 4 -7 -13.61 26.28
 2 4 7 -4.04 31.52
 2 4 7 51.49 31.61
 2 4 7 -25.18 27.95
 -2 4 -7 -27.56 29.87
 -2 -4 -8 3422.84 152.11
 -2 -4 -8 3191.48 143.97
 2 -4 8 3491.01 164.37
 2 -4 8 3318.39 148.38
 -2 4 -8 3466.56 149.56
 2 4 8 3598.91 158.87
 -2 4 -8 3382.14 141.04
 -2 -4 -8 3688.85 135.72
 2 4 8 3449.94 143.94
 -2 4 -8 3486.22 138.83
 -2 -4 -8 3283.09 146.37
 2 4 8 3534.12 149.07
 -2 -4 -9 -17.34 39.61
 2 -4 9 61.52 45.81
 -2 -4 -9 77.1 40.18
 -2 -4 -9 23.19 32.53
 2 -4 9 20.75 37.44
 -2 4 -9 11.21 32.07
 -2 4 -9 -7.57 30.48
 -2 -4 -9 -31.89 32.85
 2 4 9 109.91 52.41
 -2 4 -9 1.9 29.46
 2 4 9 77.66 41.95
 2 4 9 -29.68 35.49
 -2 -4 -10 1867.18 125.63
 -2 -4 -10 2171.21 132.28
 2 -4 10 2075.78 142.61
 2 -4 10 1965.16 131.36
 -2 4 -10 1916.05 124.48
 2 4 10 2032.14 136.07
 -2 4 -10 2024.18 124.49
 -2 -4 -10 2196.38 119.78
 2 4 10 1824.05 119.42
 -2 4 -10 2148.12 116
 -2 -4 -10 1991.09 126.21
 2 4 10 1936.21 122.17
 2 4 11 9.65 39.13
 2 -4 11 138.45 59
 -2 -4 -11 128.69 55.32
 2 -4 11 22.56 44.74
 -2 -4 -11 80.51 46.57
 -2 4 -11 4.06 38.93
 -2 4 -11 63.14 41.35
 -2 -4 -11 90.75 42.67
 2 4 11 96.55 49.82
 2 4 11 31.87 39.79
 2 4 12 334.59 71.13
 2 -4 12 275.43 69.01
 -2 -4 -12 318.31 68.45
 -2 -4 -12 334.88 71.89
 -2 4 -12 335.12 66.63
 -2 4 -12 471.75 76.65
 -2 -4 -12 215.04 53.54
 2 4 12 456.65 84.85
 2 4 12 403.95 70.68
 2 4 13 89.29 50.15
 -2 -4 -13 -32.84 57.51
 -2 4 -13 -20.27 49.22
 -2 -4 -13 110.56 56.68
 -2 4 -13 86.32 51.51
 -2 -4 -13 163.29 59.58
 2 4 13 78.64 62.91
 -2 -6 14 396.33 98.75
 2 -6 -14 302.59 83.48
 2 -6 -14 249.83 74.87
 2 6 -14 307.79 73.53
 -2 6 14 340.48 79.7
 -2 6 14 405.26 97.62
 -2 -6 13 83.83 63.44
 2 -6 -13 16.85 54.77
 2 -6 -13 10.87 58.34
 -2 6 13 7.95 46.06
 2 6 -13 99.19 60
 -2 6 13 -104.37 63.92
 2 -6 -13 52.23 49.27
 2 -6 -12 832.93 106.57
 -2 -6 12 916.6 111.47
 2 -6 -12 926.16 107.24
 2 -6 -12 675.6 102.5
 2 6 -12 705.73 86.13
 -2 6 12 851.68 108.54
 -2 6 12 841.14 99.82
 -2 6 12 944.11 118.88
 -2 6 11 81.69 53.54
 -2 -6 11 43.99 44.09
 -2 -6 11 39.61 49.02
 2 -6 -11 -0.89 54.54
 2 -6 -11 21.66 41.49
 2 -6 -11 16.99 51.12
 -2 6 11 117.35 50.97
 2 6 -11 17.7 39.36
 2 6 -11 -0.09 36.43
 2 6 -11 -31.19 42.78
 -2 6 11 23.17 53.91
 -2 6 10 331.47 73.79
 -2 -6 10 512.81 77.92
 2 -6 -10 241.74 64
 -2 -6 10 409.02 80.48
 2 -6 -10 139.75 64.12
 2 -6 -10 187.26 59.14
 -2 6 10 326.83 63.77
 2 6 -10 426.96 69.17
 2 6 -10 356.13 66.08
 2 6 -10 361.22 64.91
 -2 6 10 268.13 64.35
 -2 -6 10 252.04 61.88
 -2 6 9 322.98 68.23
 -2 -6 9 335 66.56
 2 -6 -9 315.09 65.09
 2 -6 -9 212.37 61.62
 -2 6 9 324.69 57.51
 2 6 -9 291.07 56.53
 2 6 -9 390.64 63.44
 2 6 -9 383.2 63.73
 2 -6 -9 326.85 63.45
 -2 6 9 359.62 70.25
 -2 -6 9 400.41 68.17
 -2 -6 8 259.51 54.42
 -2 6 8 232.82 56.06
 2 -6 -8 204.77 50.86
 -2 -6 8 377.79 68.22
 2 -6 -8 392.61 68.41
 2 -6 -8 260.08 56.58
 -2 6 8 303.71 53.28
 2 -6 -8 139.77 46.75
 2 6 -8 293.18 54.05
 2 6 -8 304.12 54.5
 2 6 -8 339.56 58.95
 -2 6 8 348.08 63.93
 -2 -6 7 90.11 38.68
 -2 6 7 91.51 42.43
 -2 6 7 76.04 40.65
 2 -6 -7 24.88 33.68
 2 -6 -7 40.39 45.8
 2 -6 -7 69.33 38.2
 -2 6 7 78.79 39.39
 2 -6 -7 29.9 35.31
 -2 6 7 28.91 29.53
 2 6 -7 87.22 37.82
 2 6 -7 66.07 36.01
 2 6 -7 64.45 35.91
 -2 -6 6 336.25 57.62
 -2 6 6 308.95 58.66
 -2 6 6 353.55 52.08
 2 -6 -6 115.15 55
 2 6 -6 360.85 49.4
 -2 6 6 256.37 49.29
 2 -6 -6 257.61 51.23
 -2 6 6 312.21 47.32
 2 -6 -6 275.17 47.59
 2 6 -6 307.87 49.46
 2 6 -6 242.31 44.83
 2 6 -6 273.96 50.26
 -2 -6 5 -4.15 29
 -2 6 5 70.34 35.16
 -2 6 5 11.34 30.89
 2 -6 -5 15.85 33.2
 2 6 -5 12.6 24.77
 -2 6 5 -11.89 28.95
 2 -6 -5 -17.89 30.33
 2 6 -5 -4.23 27.02
 -2 6 5 7.09 24.62
 2 -6 -5 25.53 23.73
 2 6 -5 -14.79 28.2
 2 6 -5 21.48 31.84
 -2 -6 4 32.55 27.17
 -2 6 4 3.86 28.73
 -2 6 4 25.19 25.37
 -2 -6 4 -8.56 26.13
 2 -6 -4 36.47 33.93
 2 6 -4 61.33 30.35
 -2 6 4 9.15 27.6
 2 -6 -4 14.32 24.48
 2 6 -4 36.65 26.1
 -2 6 4 8.16 19.02
 2 6 -4 36.85 28.8
 2 6 -4 2.35 27.3
 -2 -6 3 69.04 31.78
 -2 6 3 53.65 29.55
 -2 6 3 57.62 24.42
 -2 -6 3 72.12 29.07
 2 -6 -3 68.71 30.62
 2 6 -3 150.38 34.82
 -2 6 3 8.06 31.52
 2 -6 -3 115.2 28.34
 2 6 -3 67.2 21.86
 -2 6 3 95.53 28.59
 2 6 -3 41.61 27.03
 2 6 -3 3.41 28.11
 2 -6 -2 1471.63 92.01
 2 -6 -2 1438.41 89.01
 2 -6 -2 1433.6 70.28
 -2 -6 2 1332.59 88.2
 2 6 -2 1371.88 87.88
 -2 6 2 1337.88 90.37
 -2 6 2 1485.22 73.27
 -2 6 2 1471.45 79.33
 2 6 -2 1410.16 83.32
 2 6 -2 1390 71.26
 2 6 -2 1274.4 88.06
 -2 6 2 1421.34 87.08
 -2 6 2 1312.41 81.42
 -2 -6 2 1509.71 93.01
 -2 -6 1 71.11 29.06
 -2 6 1 62.77 26.13
 2 -6 -1 48.84 28.23
 -2 -6 1 12 26.87
 2 -6 -1 74.63 30.41
 2 6 -1 77.45 31.3
 -2 6 1 95.1 34.11
 -2 6 1 42.47 22.13
 2 6 -1 64.86 26.31
 2 6 -1 41.8 25.74
 2 6 -1 57.31 22.08
 -2 6 1 33.01 25.51
 2 -6 0 1726.85 103.6
 2 -6 0 1784.45 91.46
 2 6 0 1773.9 101.18
 -2 6 0 1737.41 99.32
 -2 6 0 1807.07 73.67
 -2 6 0 1863.41 93.36
 2 6 0 1960.38 91.58
 2 6 0 1882.64 90.63
 2 6 0 1774.65 94.79
 -2 6 0 1871.58 99.91
 -2 -6 0 1981.68 102.35
 2 -6 1 328.85 49.86
 -2 -6 -1 311.26 45.82
 -2 -6 -1 296.8 52.62
 2 -6 1 359.66 42.65
 2 6 1 354.93 51.03
 -2 6 -1 341.99 48.5
 -2 6 -1 388.61 37.9
 -2 -6 -1 362.44 34.3
 -2 6 -1 385.75 48.86
 2 6 1 381.13 41.59
 2 6 1 352.11 45.02
 2 6 1 377.07 46.54
 -2 6 -1 373 49.97
 -2 -6 -1 336.46 47.17
 -2 -6 -2 582.55 59.69
 2 -6 2 506.16 63.85
 2 -6 2 608.42 49.41
 -2 -6 -2 535.83 60.55
 2 6 2 507.53 57.96
 -2 6 -2 568.96 59.73
 -2 6 -2 608.26 52.53
 2 6 2 600.88 47.95
 -2 6 -2 587.43 59.17
 -2 -6 -2 533.42 44.32
 2 6 2 567.77 57.49
 2 6 2 524.22 51.5
 -2 6 -2 579.95 60.77
 -2 -6 -3 594.64 64.66
 2 -6 3 496.32 65.47
 2 -6 3 490.53 59.19
 -2 -6 -3 460.18 60.6
 -2 6 -3 513.3 57.78
 2 6 3 499.04 58.44
 -2 6 -3 482.59 50.13
 2 6 3 582.33 50.52
 -2 6 -3 536.18 60.38
 -2 -6 -3 507.28 46.67
 2 6 3 535.54 58.79
 2 6 3 494.86 49.39
 -2 6 -3 533.94 61.12
 2 -6 4 868.83 83.62
 -2 -6 -4 936.63 81.93
 2 -6 4 812.56 77.4
 -2 -6 -4 827.94 76.09
 2 6 4 918.44 76.66
 -2 6 -4 933.82 71.95
 2 6 4 920.36 65.53
 -2 6 -4 863.33 73.6
 -2 -6 -4 933.68 67.3
 2 6 4 829.33 72.75
 2 6 4 936.29 61.81
 -2 6 -4 835.35 75.23
 2 -6 5 -55.26 41.78
 2 -6 5 35.53 28.78
 -2 -6 -5 22.66 36.15
 -2 -6 -5 -2.67 30.97
 -2 -6 -5 34.84 30.49
 2 6 5 -35.56 34.33
 -2 6 -5 -5.86 27.13
 -2 6 -5 19.05 32.55
 2 6 5 47.32 33.37
 2 6 5 39.34 26.5
 -2 6 -5 -12.18 29.33
 2 -6 6 344.44 65.13
 2 -6 6 509.66 71.6
 -2 -6 -6 295.58 60.34
 -2 -6 -6 448.74 64.34
 2 6 6 698.37 74.91
 -2 6 -6 496.66 60.26
 2 6 6 749.23 91.25
 -2 6 -6 440.68 61.62
 2 6 6 587.93 74.67
 -2 6 -6 468.93 62.47
 2 6 6 424.27 55.98
 2 -6 7 129.92 47.77
 -2 -6 -7 62.76 40.23
 2 -6 7 66.51 46.07
 -2 -6 -7 41.23 41.19
 -2 -6 -7 8.97 32
 2 6 7 146.75 43.67
 -2 6 -7 70.02 37.03
 2 6 7 196.3 52.21
 -2 6 -7 107.6 40.37
 2 6 7 79.15 38.78
 -2 6 -7 42.16 35.35
 2 6 7 126.76 40.79
 2 -6 8 628.45 85.57
 -2 -6 -8 674.93 82.73
 2 -6 8 498.1 79.49
 -2 -6 -8 334.26 72.31
 -2 -6 -8 560.22 70.21
 2 6 8 531.46 67.49
 -2 6 -8 501.52 69.15
 2 6 8 556.96 75.19
 -2 6 -8 531.53 68.86
 2 6 8 446.28 67.81
 -2 6 -8 571.56 74.5
 2 6 8 545.01 68.26
 2 6 9 -0.67 37.76
 -2 -6 -9 -39.58 51.04
 2 -6 9 -22.23 47.32
 -2 -6 -9 3.15 38.24
 -2 -6 -9 -43.15 39.88
 -2 6 -9 47.91 42.06
 2 6 9 -72.73 51.25
 -2 6 -9 -35.76 40.1
 2 6 9 -58.35 46.44
 2 6 10 171.7 49.05
 -2 -6 -10 31.99 57.71
 2 -6 10 198.61 65.68
 -2 -6 -10 222.71 65.37
 -2 -6 -10 214.7 56.24
 -2 6 -10 220.33 59.02
 2 6 10 258.2 63.63
 -2 6 -10 240.76 57.55
 2 6 10 285.16 66.48
 2 -6 11 297.17 69.04
 2 6 11 177.45 57.18
 -2 -6 -11 261.86 63.74
 2 -6 11 192.22 70.49
 -2 -6 -11 153.72 76.51
 -2 6 -11 233.9 61.49
 -2 -6 -11 180.37 59.17
 2 6 11 209.14 68.88
 -2 6 -11 255.39 60.97
 2 6 11 218.38 62.59
 2 6 12 517.31 81.54
 2 -6 12 264.82 69.55
 -2 -6 -12 131.4 72.68
 -2 6 -12 618.1 93.95
 -2 -6 -12 343.61 72.17
 2 6 12 395.61 77.45
 -2 8 12 295.64 77.79
 -2 -8 12 149.28 72.83
 2 -8 -12 51.43 82.24
 2 8 -12 319.35 75.4
 -2 8 11 34.09 57.43
 -2 -8 11 -31.12 61.28
 -2 -8 11 22.88 61.42
 2 -8 -11 0.42 57.55
 2 -8 -11 -5.52 53.49
 2 8 -11 -4.03 50.58
 -2 8 11 -19.84 60.3
 2 8 -11 4.42 49.26
 -2 8 10 669.09 109.57
 -2 -8 10 877.18 111.83
 -2 -8 10 882.25 116.54
 2 -8 -10 802.8 108.43
 2 -8 -10 463.13 93.94
 2 8 -10 765.56 92.72
 2 8 -10 895.07 100.94
 2 8 -10 792.9 100.07
 -2 8 10 956.29 113.92
 -2 -8 10 884.47 107.27
 -2 8 9 38.64 48.79
 -2 -8 9 64.01 55.2
 -2 -8 9 46.36 51.69
 2 -8 -9 -3.91 52.21
 2 -8 -9 26.58 48.95
 2 8 -9 30.01 41.97
 2 8 -9 24.1 42.61
 2 8 -9 7.56 51.92
 -2 8 9 11.43 54.25
 -2 -8 9 -4.88 47.28
 -2 8 8 118.53 54.24
 -2 -8 8 294.53 70.75
 -2 -8 8 170.47 58.06
 2 -8 -8 83.62 75.19
 2 -8 -8 161.91 64.47
 2 -8 -8 124.43 63.59
 2 8 -8 238.65 56.43
 2 8 -8 178.13 49.44
 2 8 -8 136.99 52.41
 -2 8 8 166.17 59.13
 -2 -8 8 243.21 65.3
 -2 8 7 102.79 52.57
 -2 -8 7 302.43 71.49
 -2 -8 7 202.98 60
 2 -8 -7 167.43 60.99
 2 -8 -7 151.09 58.52
 -2 8 7 170.72 56.38
 2 8 -7 226.48 54.43
 2 8 -7 261.49 53.53
 2 8 -7 216.14 62.12
 -2 8 7 193.49 55.13
 -2 -8 7 103.85 50.45
 -2 -8 6 97.57 52.22
 -2 8 6 95.77 48.65
 -2 -8 6 76.02 47.81
 2 -8 -6 29.95 56.38
 2 -8 -6 145.34 56.4
 -2 8 6 77.46 46.04
 2 8 -6 84.91 40.82
 2 8 -6 75.04 41.25
 2 8 -6 124.8 49.59
 -2 -8 5 463.9 72.06
 -2 8 5 505.2 77.04
 -2 -8 5 457.7 65.76
 -2 -8 5 488.09 69.47
 2 -8 -5 427.68 72.15
 2 -8 -5 454.56 74.41
 2 8 -5 396.13 61.37
 -2 8 5 481.35 73.76
 2 8 -5 441.41 62.22
 2 8 -5 459.18 73.97
 -2 -8 4 38.53 36.83
 -2 8 4 43.52 38.26
 -2 -8 4 65.55 34.25
 -2 -8 4 40.27 36.63
 2 -8 -4 -7.91 43.59
 2 -8 -4 -29.39 49.88
 2 8 -4 1.65 35.71
 -2 8 4 -0.73 40.36
 2 8 -4 -22.93 34.2
 2 8 -4 95.97 45.91
 -2 -8 3 89.01 45.76
 -2 8 3 31.28 34.8
 -2 -8 3 104.96 47.23
 2 -8 -3 38.73 45.82
 2 8 -3 164.5 49.62
 -2 8 3 123.62 45.96
 2 8 -3 115.42 43.35
 2 8 -3 91.69 38.56
 -2 -8 2 1018.04 96.12
 2 8 -2 920.8 87.99
 -2 8 2 839.99 86.55
 2 8 -2 959.89 83.42
 2 8 -2 931.51 90.78
 -2 8 2 1028.95 88.12
 -2 8 2 936.18 83.63
 2 -8 -1 -19.67 44.58
 -2 -8 1 31.55 40.63
 2 -8 -1 12.3 38.27
 2 8 -1 91.52 45.18
 -2 8 1 76.45 42.73
 -2 8 1 8.48 32.51
 2 8 -1 -1 29.95
 2 8 -1 -26.65 33.84
 -2 8 1 52.32 35.06
 -2 -8 1 24.57 36.51
 2 -8 0 1145.77 103.53
 2 -8 0 1040.22 85.2
 2 8 0 1179.57 95.32
 -2 8 0 1013.54 91.26
 2 8 0 1215.38 85.58
 2 8 0 1114.32 90.22
 -2 8 0 1140.52 92.58
 -2 -8 0 998.32 94.76
 2 -8 1 91.19 48.25
 -2 -8 -1 85.01 43.21
 -2 -8 -1 -3.48 42.14
 2 8 1 62.68 37.54
 -2 8 -1 128.7 45.17
 -2 8 -1 67.56 41.2
 2 8 1 77.87 37.16
 2 8 1 37.36 31.53
 -2 8 -1 68.17 43.06
 -2 -8 -1 42.79 34.46
 2 -8 2 1951.31 138.79
 2 8 2 2218.48 132.06
 -2 8 -2 2214.67 130.62
 -2 8 -2 2094.05 123.31
 2 8 2 2285.3 124.35
 2 8 2 2121.17 117.03
 -2 8 -2 2073.99 129.69
 2 -8 3 734.67 89.31
 -2 -8 -3 678.28 83.77
 -2 -8 -3 500.71 85.22
 2 8 3 894.13 88.8
 -2 8 -3 738.05 78.71
 -2 8 -3 726.17 78.44
 2 8 3 854.72 82.74
 2 8 3 777.77 71.39
 -2 8 -3 706.93 79.35
 2 -8 4 168.9 55.91
 -2 -8 -4 157.15 52.65
 -2 -8 -4 37.56 53.45
 2 -8 4 160.01 48.91
 2 8 4 107.45 47.99
 -2 8 -4 119.58 40.2
 -2 8 -4 135.69 47.04
 2 8 4 98.47 41.62
 -2 8 -4 105.06 46.68
 2 -8 5 -2.71 48.59
 -2 -8 -5 -1.38 44.98
 -2 -8 -5 54.58 45.74
 2 -8 5 67.63 43.82
 2 8 5 35.34 39.61
 -2 8 -5 43.19 35.43
 -2 8 -5 45.97 38.61
 2 8 5 114.45 51.76
 -2 8 -5 4.35 39.4
 2 -8 6 -31.77 49.96
 -2 -8 -6 57.59 50.34
 2 -8 6 101.37 56.5
 -2 -8 -6 126.48 51.31
 2 8 6 -38.6 50.1
 -2 8 -6 -58.06 40.83
 -2 -8 -6 62.8 37.85
 -2 8 -6 34.08 42.81
 2 8 6 46.78 45.39
 -2 8 -6 -6.49 41.75
 2 -8 7 119.1 64.52
 -2 -8 -7 201.58 61.98
 2 -8 7 113.59 50.92
 2 8 7 198.21 53.12
 -2 8 -7 105.63 44.8
 -2 -8 -7 120.25 45.05
 -2 8 -7 217.72 63.1
 2 8 7 69.91 53.11
 -2 8 -7 138.55 55.24
 2 -8 8 517.61 89.5
 2 8 8 670.96 83.14
 -2 -8 -8 697.85 100.9
 2 -8 8 598.86 94.84
 2 8 8 626.14 91.05
 -2 8 -8 496.9 77.09
 -2 -8 -8 504.58 71.69
 -2 8 -8 539.44 81.86
 2 8 8 521.02 92.43
 -2 8 -8 510.57 81.89
 2 -8 9 64.55 51.86
 2 8 9 -38.21 49.7
 -2 -8 -9 63.96 58.74
 2 -8 9 50.69 53.4
 -2 8 -9 128.95 55.29
 -2 -8 -9 19.39 40.21
 -2 8 -9 7.04 42.83
 2 8 9 -30.09 56.18
 2 -8 10 973.38 115.94
 -2 -8 -10 1078.94 120.84
 -2 8 -10 1029.72 114.58
 2 8 10 781.62 108.49
 -2 -10 9 93.98 69.45
 2 -10 -9 75.07 65.47
 2 10 -9 78.46 61.05
 -2 10 8 -29.19 54.16
 -2 -10 8 -162.36 70.27
 2 -10 -8 -31.35 68.6
 2 10 -8 101.42 62.75
 2 10 -8 -32.32 55.9
 -2 -10 8 -27.69 58.26
 -2 10 7 94.48 63.22
 -2 -10 7 137.6 73.32
 2 -10 -7 38.83 66.95
 2 -10 -7 -11.81 60.07
 2 10 -7 73.74 53.79
 2 10 -7 120.73 64.01
 -2 -10 7 22.57 58.31
 -2 10 6 104.18 54.74
 -2 -10 6 197.07 75.29
 2 -10 -6 62.43 67.71
 2 -10 -6 10.37 57.3
 -2 10 6 156.99 60.81
 2 10 -6 139.77 55.12
 2 10 -6 276.97 74.77
 -2 -10 6 111.97 55.36
 -2 10 5 148.54 61.25
 -2 -10 5 61.17 54.08
 2 -10 -5 113.01 57.72
 2 -10 -5 54.06 51.54
 2 10 -5 159.4 60.26
 -2 10 5 57.06 47.15
 2 10 -5 77.85 47.82
 2 10 -5 93.44 55.38
 -2 -10 5 86.52 57.73
 -2 -10 4 165.01 68.29
 2 -10 -4 62.61 56.38
 2 -10 -4 1.84 56.58
 2 10 -4 128.39 55.38
 -2 10 4 123.2 52.56
 2 10 -4 124.87 52.83
 2 10 -4 57.61 51.44
 -2 -10 4 162.44 60.15
 -2 -10 3 280.26 76.61
 -2 -10 3 95.15 76.17
 2 -10 -3 235.62 74.17
 2 -10 -3 72.4 71.09
 2 10 -3 266.26 67.66
 -2 10 3 278.35 71.22
 2 10 -3 301.65 65.81
 2 10 -3 287.11 66.55
 -2 -10 3 197.52 68.49
 2 -10 -2 304.62 73.33
 -2 -10 2 370.38 77.29
 2 -10 -2 273.35 64.47
 -2 -10 2 126.53 73.81
 2 -10 -2 193.38 82.35
 2 10 -2 380.81 71.69
 -2 10 2 388.23 80.95
 2 10 -2 363.93 68.88
 2 10 -2 317.86 65.96
 -2 -10 2 259.37 79.12
 2 -10 -1 250.73 62.83
 -2 -10 1 223.1 61.97
 -2 -10 1 134.13 66.61
 2 -10 -1 75.38 57.62
 2 10 -1 189.71 55.45
 -2 10 1 203.43 63.08
 -2 10 1 262.26 64.74
 2 10 -1 77.9 49.65
 2 10 -1 195.96 56.04
 -2 -10 1 143.98 67.47
 2 -10 0 383.95 75.66
 2 -10 0 471.92 83.88
 -2 -10 0 621.85 92.95
 -2 -10 0 257.16 88.31
 2 -10 0 262.02 92.82
 2 10 0 560.19 80.7
 -2 10 0 490.52 81.25
 -2 10 0 290.35 76.99
 2 10 0 531.11 79.02
 -2 10 0 387.65 69.47
 2 -10 1 59.55 57.45
 2 -10 1 40.95 54.64
 -2 -10 -1 178.05 81.06
 -2 -10 -1 34.83 53.3
 2 -10 1 -61.17 62.91
 2 10 1 -108.16 59.37
 -2 10 -1 29.58 50.11
 -2 10 -1 13.35 42.22
 2 10 1 45.17 44.69
 -2 10 -1 26.34 41.78
 2 -10 2 -2.41 52.21
 2 -10 2 226.05 72.64
 -2 -10 -2 -22.06 54.14
 2 -10 2 130.81 61.16
 2 10 2 212.77 64.22
 -2 10 -2 164.27 54.61
 -2 10 -2 154.6 56.54
 2 10 2 155.03 56.7
 -2 10 -2 195.17 64.73
 2 -10 3 83.01 60.46
 2 -10 3 76.84 63.18
 -2 -10 -3 -26.85 56.14
 2 -10 3 39.88 59.29
 2 10 3 -5.24 47.36
 -2 10 -3 52.43 49.72
 2 10 3 51.5 46.03
 -2 10 -3 75.07 52.19
 2 -10 4 5.79 51.72
 2 -10 4 -0.52 61.42
 -2 -10 -4 133.15 59.06
 2 -10 4 125.65 61.23
 2 10 4 175.8 58.39
 -2 10 -4 75.22 49.22
 2 10 4 72.62 47.41
 -2 10 -4 194.38 67.9
 2 -10 5 296.39 69.9
 2 -10 5 304.72 82.3
 -2 -10 -5 146.41 70.7
 2 -10 5 252.68 75.45
 2 10 5 256.63 67.29
 -2 10 -5 227.55 60.33
 2 10 5 333.8 74.78
 -2 10 -5 246.9 64.55
 2 -10 6 220.58 67.44
 2 -10 6 56 63.88
 2 10 6 228.55 66.65
 -2 10 -6 295.94 75.24
 2 10 6 91.64 55.29
 -2 10 -6 262.21 72.22
 -3 1 13 13.53 43.86
 -3 -1 13 -51.28 48.76
 3 1 -13 -58.8 47.75
 -3 1 13 10.47 44.64
 -3 -1 12 24.95 36.35
 -3 1 12 6.97 39.6
 3 1 -12 68.64 37.38
 3 -1 -12 11.24 44.81
 -3 1 12 -21.96 38.64
 -3 -1 12 53.66 45.38
 3 1 -12 51.69 37.75
 3 -1 -12 -15.95 33.49
 -3 -1 11 35.56 33.79
 -3 1 11 45.07 40.33
 3 1 -11 29.26 33.94
 -3 1 11 23.84 35.78
 -3 -1 11 138.97 48.84
 3 -1 -11 85.33 42.32
 3 1 -11 3.85 32.09
 3 -1 -11 58.56 36.34
 -3 -1 10 73.82 33.76
 -3 1 10 110.87 40.14
 3 -1 -10 120.08 33.51
 -3 1 10 71 37.14
 -3 -1 10 132.49 40.72
 3 1 -10 82.33 36.02
 3 -1 -10 60.6 32.55
 3 1 -10 132.99 40.69
 3 -1 -10 69.57 32.09
 3 -1 -10 95.58 38.29
 -3 1 9 -13.36 31.45
 -3 -1 9 28.6 25.56
 3 -1 -9 12.14 26.36
 -3 1 9 9.08 27.22
 -3 -1 9 11.47 29.06
 3 -1 -9 50.38 34.37
 3 1 -9 31.09 26.25
 3 1 -9 54.92 25.94
 3 -1 -9 48.15 27.86
 3 -1 -8 6584.3 165.51
 3 -1 -8 6706 183.39
 3 1 -8 6484.14 166.96
 -3 -1 8 6645.36 185.46
 -3 1 8 6813.12 184.72
 3 1 -8 7388.9 188.37
 -3 1 8 7147.34 191.42
 -3 -1 8 6677.22 173.27
 -3 3 12 41.11 50.72
 -3 -3 12 -9.62 39.1
 3 -3 -12 -1.43 48.45
 -3 3 12 13.43 43.83
 -3 -3 12 16.42 45.21
 -3 3 12 76.38 45.83
 3 -3 -12 36.94 41.16
 -3 3 11 -29.78 45.98
 3 -3 -11 -4.65 37.15
 3 -3 -11 11.48 35.18
 -3 3 11 40.21 40.79
 3 -3 -11 -44.88 45.18
 -3 -3 11 -201.58 61.72
 3 3 -11 -237.72 58.87
 -3 3 11 -34.91 33.88
 3 -3 -10 1038.24 87.94
 3 -3 -10 1135.73 95.08
 3 -3 -10 1037.79 92.28
 -3 3 10 1061.22 90.39
 -3 -3 10 1068.96 93.18
 3 3 -10 1169.02 91.57
 -3 3 10 1125.06 98.13
 -3 3 10 1118.3 91.63
 -3 3 9 43.63 39.41
 3 -3 -9 78.48 35.48
 3 -3 -9 9.49 27.23
 -3 3 9 10.81 28.63
 -3 -3 9 35.17 37.2
 3 3 -9 35.95 31.35
 -3 3 9 8.8 26.59
 3 -3 -9 46.32 36.7
 3 3 -9 51.68 27.6
 3 -3 -8 745.11 69.25
 3 -3 -8 808.73 71.56
 3 -3 -8 797.06 71.87
 3 3 -8 762.67 55.32
 -3 3 8 862.68 67.98
 -3 -3 8 816.72 70.73
 3 3 -8 850.37 70.57
 -3 3 8 787.52 74.13
 3 3 -8 755.71 62.38
 -3 3 8 872.26 72.78
 -3 3 7 51.85 29.68
 3 -3 -7 51.56 28.46
 -3 -3 7 51.6 25.85
 -3 3 7 39.16 21.17
 3 3 -7 43.92 23.94
 3 -3 -7 36.85 28.57
 -3 3 7 16.39 22.72
 3 3 -7 14.27 22.07
 3 -3 -7 65.83 26.43
 -3 5 11 191.11 63.25
 -3 -5 11 310.27 66.45
 3 5 -11 260.41 59.24
 -3 5 10 -21.85 51.46
 3 -5 -10 81.91 49.78
 3 -5 -10 56.4 46.8
 -3 -5 10 28.58 39.09
 3 5 -10 85.77 44.28
 -3 5 9 20.41 39.94
 3 -5 -9 73.01 43.38
 -3 -5 9 89.67 40.43
 3 -5 -9 96.69 40.91
 3 5 -9 50.26 33.96
 3 5 -9 32.78 36.4
 3 -5 -8 1605.18 112.76
 3 -5 -8 1609.52 107.57
 -3 -5 8 1663.76 101.07
 3 5 -8 1688.54 106.42
 -3 5 8 1787.59 116.63
 3 5 -8 1684.61 106.18
 -3 5 8 1483.34 108.24
 -3 5 7 133.68 41.88
 -3 5 7 69.04 36.14
 3 -5 -7 164.49 44.93
 -3 -5 7 120.42 38.78
 3 5 -7 47.35 25.53
 3 -5 -7 113.74 41.29
 3 5 -7 106.62 37.13
 3 -5 -6 2225.4 122.06
 3 5 -6 2350.09 100.77
 -3 -5 6 2310.65 102.69
 -3 5 6 2279.02 115.64
 3 5 -6 2221.53 114.67
 -3 5 6 2233.32 117.28
 -3 5 5 109.37 35.19
 -3 5 5 84.89 30.11
 3 -5 -5 91.75 36.57
 3 5 -5 83.7 25.18
 3 -5 -5 79.12 28.75
 3 5 -5 62.66 27.92
 3 5 -5 85.98 31.41
 -3 -7 9 19.35 47.69
 -3 7 7 80.43 44.93
 -3 7 7 31.29 42.22
 3 -7 -7 35.41 56.99
 3 7 -7 108.02 40.47
 3 7 -7 44.64 36.62
 3 -7 -6 762.84 97.87
 3 -7 -6 903.7 87.5
 3 7 -6 1106.36 86.64
 -3 7 6 1237.09 96.69
 3 7 -6 1109.69 93.74
 3 7 -6 1068.37 95.11
 -3 7 6 1044.05 99.22
 -3 -7 6 1046.67 101.47
 -3 7 5 126.02 40.85
 3 -7 -5 48.29 45.93
 3 7 -5 43.46 31.53
 3 -7 -5 78.04 36.95
 3 7 -5 108.89 37.71
 3 7 -5 52.9 41.94
 -3 -7 5 128.08 47.49
 3 -7 -4 943.17 87.29
 3 7 -4 856.37 77.81
 -3 7 4 1029.8 79.34
 3 7 -4 954.18 81.44
 3 7 -4 845.17 80.47
 -3 -7 4 959.56 89.27
 3 -7 -3 159.45 43.82
 3 7 -3 163.74 44.16
 -3 7 3 121.5 38.52
 3 7 -3 160.85 39.64
 3 7 -3 108.23 40.18
 -3 -7 3 194.07 42.63
 3 -7 -2 456.17 60.08
 3 7 -2 455.76 61.41
 -3 7 2 507.13 65.33
 -3 7 2 322.59 56.43
 3 7 -2 493.81 63.55
 3 7 -1 32.5 35.01
 3 7 -1 17.34 29.45
 3 7 -1 68.56 28.95
 3 7 0 114.97 37.37
 3 7 0 129.49 35
