# Supplementary material for: High-pressure preference for reduced water content in porous zinc aspartate hydrates
Source: Acta Crystallogr B Struct Sci Cryst Eng Mater. 2020 Aug 28;76(Pt 5):795–801. doi: 10.1107/S2052520620009348 (PMC7535066; doi:10.1107/S2052520620009348)
Supplement: Supplementary file 12 [file b-76-00795-zinc-aspartate_sesquihydrate_2_15GPasup12.hkl]

data_zinc-aspartate_sesquihydrate_2_15GPa 
loop_
  _refln_index_h
  _refln_index_k
  _refln_index_l
  _refln_F_squared_meas
  _refln_F_squared_sigma
 0 0 3 -1.35 5.62
 0 0 -3 0.93 6.04
 0 0 3 1.33 5.96
 0 0 4 26.2 12.23
 0 0 -4 54.18 13.87
 0 0 4 32.65 10.66
 0 0 4 21.46 12.26
 0 0 -4 20.76 14.4
 0 0 -4 13.7 11.51
 0 0 4 31.3 14.18
 0 0 5 -2.65 13.92
 0 0 5 11.35 14.01
 0 0 -5 -6.65 13.32
 0 0 -5 -12.19 17.04
 0 0 5 13.94 14.05
 0 0 -5 -7.41 9.44
 0 0 -5 -3.5 9.84
 0 0 5 -3.38 11.81
 0 0 -5 0.92 11.39
 0 0 6 9979.18 210.6
 0 0 6 9259.94 146.48
 0 0 6 9443.89 167.52
 0 0 6 9755.7 194.32
 0 0 -6 8619.98 200.53
 0 0 6 9716.69 213.82
 0 0 -6 9842.64 205.3
 0 0 6 9262.4 198.68
 0 0 -6 9999 205.59
 0 0 -6 9649.23 188.56
 0 0 -6 9942.37 176.28
 0 0 -7 -3.32 18.11
 0 0 7 -3.46 15.9
 0 0 -7 -12.42 15.97
 0 0 7 -17.44 21.43
 0 0 -7 -22.27 20.66
 0 0 -7 -13.72 21.61
 0 0 -7 13.22 17.88
 0 0 7 2.75 9.41
 0 0 7 2.72 19.7
 0 0 7 -5.55 24.01
 0 0 7 -2.16 16.04
 0 0 8 7437.06 209
 0 0 -8 7282.6 206.18
 0 0 -8 7163.48 194.45
 0 0 -8 7293.4 215.46
 0 0 8 7383.26 213.19
 0 0 -8 7367.51 209.76
 0 0 8 7575.91 221.04
 0 0 8 7339.36 200.74
 0 0 -8 6930.38 171.74
 0 0 8 7476.66 174.19
 0 0 -9 -7.35 21.25
 0 0 9 17.89 28.62
 0 0 9 14.73 26.71
 0 0 9 -1.25 21.17
 0 0 -9 -2.99 27.75
 0 0 -9 -17.23 27.37
 0 0 9 23.99 28.31
 0 0 -9 -51.72 27.71
 0 0 10 623.94 73.43
 0 0 10 632.26 77.86
 0 0 -10 633.71 76.53
 0 0 -10 600.15 71.6
 0 0 10 633.7 77.61
 0 0 -10 632.7 76.12
 0 0 -10 664.33 68.05
 0 0 10 587.32 69.81
 0 0 11 8.94 27.18
 0 0 11 22.39 36.65
 0 0 11 19.55 33.82
 0 0 -11 44.6 34.24
 0 0 11 13.18 38.1
 0 0 -11 -22.68 37.93
 0 0 -11 -122.03 49.41
 0 0 -11 -25.13 32.18
 0 0 12 1017.84 107.98
 0 0 -12 1056.68 106.94
 0 0 -12 1014.38 95.01
 0 0 12 951.58 108.01
 0 0 12 844.32 93.17
 0 0 -12 1011.34 102.3
 0 0 12 955.62 100.57
 0 0 -12 915.22 100.61
 0 0 13 -45.21 50.97
 0 0 -13 -10.45 38.36
 0 0 13 19.82 40.78
 0 0 -13 57.17 46.69
 0 0 13 -50.64 44.53
 0 0 -13 30.12 41.18
 0 0 -14 388.25 81.9
 0 0 14 431.99 87.93
 0 0 -14 272.91 64.17
 0 0 14 270.99 71.89
 0 0 14 348.52 76.48
 0 0 -14 313.78 73.74
 0 0 15 6.39 51.62
 0 0 15 36.83 45.59
 0 0 -15 4.58 40.93
 0 0 -15 -51.18 60.45
 0 0 -15 -48.89 53.89
 0 0 15 -7.8 45.79
 0 0 16 95.78 68.02
 0 0 16 21.98 53.5
 0 0 -16 11.23 48.69
 0 0 16 -8.36 57.98
 0 0 -16 -7.76 57.98
 0 0 17 -65.33 56.7
 0 0 -17 44.14 70.66
 0 0 -17 42.9 61.43
 0 -2 -1 798.32 42.5
 0 -2 -2 5437.62 122.92
 0 2 2 5299.33 119.29
 0 2 2 5471.7 113.5
 0 -2 -2 5469.83 110.27
 0 2 3 5974.65 137.58
 0 -2 -3 5974.35 141.83
 0 -2 -3 5926.88 122.53
 0 2 -3 5928.75 124.88
 0 2 3 5900.18 113.01
 0 2 3 5938.66 131.43
 0 2 3 5888.5 135.61
 0 -2 -3 5978.42 134.09
 0 -2 3 6043.38 121.53
 0 -2 -3 5928.52 132.65
 0 2 -3 5940.56 130.84
 0 2 -3 5979.28 131.76
 0 -2 4 50.53 18.43
 0 2 -4 56.29 16.21
 0 2 4 50.91 18.97
 0 2 4 51.32 14.87
 0 2 -4 43.85 10.85
 0 2 -4 52.27 17.14
 0 2 4 38.62 15.46
 0 -2 -4 46.52 16.69
 0 2 4 40.21 16.76
 0 2 -4 43.48 16.04
 0 2 -4 49.59 14.79
 0 -2 -4 46.32 15.07
 0 -2 4 46.41 16.07
 0 -2 -4 50.77 13.66
 0 -2 -4 45.53 15.01
 0 -2 -4 47.17 18.03
 0 -2 -5 5447.23 141.37
 0 2 -5 5320.2 150.56
 0 2 5 5437.42 106.45
 0 -2 -5 5592.6 157.4
 0 -2 5 5501.4 142.03
 0 2 5 5517.44 153.38
 0 2 5 5541.75 144.63
 0 2 5 5462.16 121.99
 0 2 -5 5493.16 135.18
 0 2 5 5493 160.09
 0 -2 -5 5621.9 159.69
 0 2 -5 5350.87 144.81
 0 -2 5 5391.92 148.26
 0 2 -5 5702.25 140.41
 0 -2 -5 5556.05 156.83
 0 2 5 5435.19 155.78
 0 -2 5 5665.37 128.54
 0 -2 -5 5512.88 124.58
 0 2 -5 5528.59 121.01
 0 -2 5 5416.49 119.64
 0 -2 5 5518.39 157.28
 0 -2 -6 51.54 19.31
 0 -2 6 55.44 18.7
 0 2 6 85.32 27.75
 0 -2 6 64.94 18.57
 0 -2 6 43.04 17.39
 0 2 6 50.19 23.36
 0 -2 6 72.51 26.07
 0 2 6 21.85 16.81
 0 2 -6 54.52 21.59
 0 -2 -6 54.23 14.86
 0 2 6 38.62 19.79
 0 2 -6 17.04 16.06
 0 2 6 62.72 16.09
 0 2 -6 60.75 18.44
 0 2 6 55.48 13.88
 0 -2 -6 73.62 26.75
 0 2 -6 76.47 19.92
 0 2 -6 37.79 13.41
 0 2 -6 39.04 14.5
 0 -2 -6 55.77 15.67
 0 -2 -6 39.84 19.72
 0 -2 -6 62.46 22.52
 0 -2 6 82.76 26.48
 0 2 -7 133.08 25.39
 0 2 -7 87 22.31
 0 2 -7 122.19 29.36
 0 -2 7 112.32 23.61
 0 2 7 85.42 28.92
 0 2 -7 77.91 21.37
 0 -2 -7 131.54 34.87
 0 -2 -7 122.21 23.07
 0 -2 -7 110.25 21.97
 0 2 7 111.41 31.05
 0 2 7 125.05 32.45
 0 2 -7 92.69 29.56
 0 -2 -7 117.93 31.69
 0 2 -7 118.16 25.26
 0 2 7 80.05 19.23
 0 -2 7 144.08 32.71
 0 -2 -7 89.85 27.91
 0 2 7 106.15 30.7
 0 -2 7 111.5 29.05
 0 2 7 102.85 20.86
 0 -2 7 90.04 28.14
 0 -2 7 102.95 26.05
 0 -2 7 104.08 32.06
 0 -2 -7 89.49 29.51
 0 -2 8 841.01 64.45
 0 2 8 816.26 71.83
 0 -2 -8 759.08 54.93
 0 2 -8 815.34 66.07
 0 2 -8 765.49 71.77
 0 -2 -8 802.66 77.91
 0 2 8 824.35 80.03
 0 2 8 828.29 74.99
 0 -2 8 779.19 74.3
 0 2 -8 794.75 60.47
 0 -2 -8 820.56 73.98
 0 2 -8 894.78 78.87
 0 -2 8 779.43 67.8
 0 -2 8 809.95 66.4
 0 2 8 707.33 58.18
 0 2 -8 872.14 66.17
 0 -2 8 804.43 75.93
 0 2 8 786.06 75.55
 0 2 -8 745.58 63.23
 0 -2 -8 751.44 76.07
 0 -2 8 836.72 64.85
 0 -2 -8 829.99 74.43
 0 2 9 61.64 30.48
 0 2 -9 74.73 26.35
 0 -2 -9 56.81 31.44
 0 -2 9 60.09 29.21
 0 -2 -9 70.23 27.73
 0 -2 9 57.49 32.41
 0 2 9 88.44 33.97
 0 2 9 30.95 24.39
 0 -2 -9 126.18 38.92
 0 -2 -9 86.36 31.02
 0 2 -9 67.84 32.38
 0 -2 9 60.18 24.88
 0 2 9 18.98 28.98
 0 2 -9 41.04 24.83
 0 2 -9 62.88 32.65
 0 -2 9 47.85 31.36
 0 2 -9 14.69 22.27
 0 2 -10 1776.47 111.4
 0 2 -10 1880.89 114.9
 0 2 10 1783.82 132.11
 0 2 -10 1675.71 116.49
 0 -2 -10 1831.14 125.67
 0 -2 10 1746.1 125.82
 0 2 10 1740.14 124.48
 0 -2 10 1815.89 116.39
 0 2 10 1884.06 126.58
 0 2 10 1913.88 119.26
 0 -2 -10 1690.37 124.23
 0 -2 10 1746.39 109.3
 0 -2 -10 1692.67 114.91
 0 2 -10 1860.7 127.43
 0 -2 10 1738.76 125.13
 0 -2 -10 1731.37 124.12
 0 -2 11 88.45 53.1
 0 -2 -11 100.56 38.98
 0 -2 11 54.76 38.9
 0 -2 -11 81.3 39.84
 0 2 11 73.85 31.21
 0 2 11 93.31 40.79
 0 2 11 26.87 42.33
 0 -2 -11 94.48 41.32
 0 2 -11 -13.2 32.45
 0 -2 11 53.25 26.53
 0 2 11 57.03 42.1
 0 2 -11 69.99 38.84
 0 2 -11 141.38 47.53
 0 -2 -11 73.57 33.18
 0 2 -12 350.87 68.48
 0 -2 -12 276.85 62.48
 0 -2 -12 255.52 63.53
 0 -2 12 264.36 55.98
 0 2 12 220.17 60.08
 0 -2 -12 241.2 56.77
 0 2 12 259.56 69.13
 0 -2 12 298.09 66.77
 0 2 12 247.17 64.56
 0 2 -12 273.31 57.28
 0 -2 12 239.88 61.15
 0 2 -12 252.98 54.7
 0 2 -13 3.01 35.85
 0 -2 13 10.72 44.93
 0 -2 -13 21.73 44.11
 0 -2 13 -45.68 44.98
 0 2 13 49.51 52.29
 0 -2 -13 53.3 44.2
 0 2 -13 25.8 35.43
 0 2 13 -77.66 48.68
 0 -2 -13 61.24 46.08
 0 2 13 51.93 43.69
 0 2 14 183.8 72.51
 0 -2 14 166.9 64.5
 0 2 14 239.45 69.89
 0 -2 14 85.44 44.85
 0 2 -14 160.65 62.25
 0 -2 -14 171.13 57.04
 0 -2 -14 221.79 71.03
 0 2 14 255.17 66.24
 0 2 -14 164.89 50.6
 0 -2 -14 190.82 62.13
 0 2 -15 -31.47 55.32
 0 2 15 52.64 62.36
 0 -2 -15 14.72 49.37
 0 -2 15 50.56 54.29
 0 -2 -15 43.23 52.72
 0 2 15 10.24 50.54
 0 2 15 -32.43 59.5
 0 -2 -15 -15.43 52.84
 0 2 -15 3.99 42.33
 0 -2 15 -45.63 57.03
 0 -2 -16 -93.31 61.45
 0 2 -16 -48.49 57
 0 2 16 -27.33 59.39
 0 2 16 90.06 66.14
 0 2 -16 -44.13 51.43
 0 -2 16 -70.42 61.45
 0 -2 -16 -67.96 68.35
 0 -2 16 12.14 48.12
 0 2 16 -25.59 49.18
 0 -2 -16 6.71 46.85
 0 -2 -17 -15.14 65.73
 0 2 17 23.48 62.81
 0 2 -17 80.74 64.27
 0 -2 -17 111.22 71.6
 0 2 17 54.11 62.29
 0 -4 0 1981.58 70.54
 0 4 0 1899.81 86.52
 0 4 0 1876.97 80.96
 0 -4 0 1976.58 86.5
 0 4 0 1935.94 85.9
 0 4 0 1862.43 89.85
 0 -4 -1 42.14 11.99
 0 4 1 27.31 13.72
 0 4 -1 38.49 15.12
 0 4 -1 26.49 12.68
 0 4 -1 39.62 19.59
 0 -4 -1 29.14 18.96
 0 4 1 38.21 13.28
 0 -4 1 53.4 16.97
 0 4 -1 42.58 14.26
 0 4 1 65.07 18.62
 0 4 1 20.98 17.91
 0 -4 1 48.05 15.59
 0 4 -1 52.81 20.58
 0 4 1 42.66 15.44
 0 -4 -1 66.13 19.29
 0 4 2 74.37 16.55
 0 4 2 86.83 20.56
 0 -4 -2 77.4 18.64
 0 4 2 88.62 20.86
 0 4 2 100.82 20.45
 0 4 -2 89.62 20.35
 0 -4 -2 59.76 21.67
 0 -4 2 67.08 16.46
 0 -4 -2 75.14 16.48
 0 -4 -2 88.58 19.43
 0 4 2 96.61 25.55
 0 -4 2 78.54 21.67
 0 -4 -2 77.48 24.51
 0 -4 2 54.51 20.37
 0 4 -2 62.18 21.13
 0 4 2 109.29 26.82
 0 4 -2 110.66 25.62
 0 4 -2 59.36 20.04
 0 4 3 39.27 13.24
 0 -4 -3 20.3 13.77
 0 4 3 36.79 14.85
 0 -4 -3 28.73 19.1
 0 4 -3 16.26 15.18
 0 4 3 32.61 21.37
 0 4 -3 35.46 17.12
 0 4 -3 37 20.74
 0 -4 -3 27.79 13.63
 0 4 3 29.5 18.96
 0 -4 3 23.24 15.92
 0 4 -3 71.22 21.09
 0 -4 -3 23.03 15.41
 0 4 3 44.09 18
 0 -4 -3 29.4 12.31
 0 4 3 -15.69 20.19
 0 -4 3 35.54 13.5
 0 -4 -3 57.55 22.49
 0 -4 3 31.71 17.98
 0 4 3 26.04 12.59
 0 4 4 469.83 37.38
 0 -4 -4 471.35 36.74
 0 -4 4 501.22 48.97
 0 -4 -4 519.05 54.48
 0 4 -4 448.75 52.57
 0 -4 -4 454.48 50.18
 0 4 -4 529.24 45.06
 0 -4 -4 555.88 41.25
 0 -4 -4 493.04 57.19
 0 4 -4 513.28 48.66
 0 4 4 543.63 57.95
 0 -4 -4 461.57 48.16
 0 4 4 489.56 53.33
 0 4 4 466.45 47.87
 0 4 4 508.05 40.79
 0 -4 4 507.01 55.06
 0 -4 -4 530.9 39.14
 0 4 -4 498.42 51.55
 0 4 -4 494.96 52.69
 0 -4 4 529.83 45.62
 0 4 4 528.29 54.05
 0 -4 -5 48.44 23.03
 0 -4 5 -5.77 18.3
 0 4 5 6.66 14.67
 0 4 5 14.84 19.99
 0 -4 5 -5.17 19.81
 0 -4 -5 -16.2 22.04
 0 -4 -5 19.08 13.49
 0 -4 -5 -10.86 9.9
 0 4 -5 3.43 19.08
 0 4 -5 5.42 13.39
 0 -4 -5 19.73 21.78
 0 4 5 -2.35 20.5
 0 4 5 19.1 21.15
 0 -4 -5 -42.73 30.48
 0 -4 5 10.94 15.6
 0 4 -5 -25.6 19.13
 0 4 -5 6.85 15.77
 0 -4 5 11.42 20.08
 0 4 5 16.01 16.5
 0 4 -5 -29.29 22.49
 0 -4 6 281.78 50.09
 0 -4 -6 232.88 43.9
 0 4 6 258.68 35.84
 0 -4 -6 209.81 44.66
 0 -4 6 259.79 39.66
 0 4 6 245.19 43.73
 0 4 -6 238.26 32.47
 0 4 6 245.88 41.49
 0 -4 6 272.04 46.16
 0 4 6 266.3 47.96
 0 4 -6 245.97 39.12
 0 4 -6 259.49 40.06
 0 -4 -6 216.81 38.95
 0 4 6 253.86 41.22
 0 4 -6 254.17 43.86
 0 -4 6 205.18 30.78
 0 4 -6 197.41 37.74
 0 -4 -6 244.73 34.39
 0 -4 -6 244.55 42.03
 0 4 -7 85.7 33.21
 0 4 -7 -1.31 26.01
 0 -4 -7 -1.3 22.95
 0 4 -7 3.46 20.73
 0 4 7 52.14 29.7
 0 4 7 63.91 27.03
 0 4 7 0.85 18.78
 0 -4 -7 36.96 30.37
 0 4 7 3.29 21.2
 0 -4 7 -8.58 23.45
 0 -4 7 3.73 24.1
 0 4 -7 -0.84 20.35
 0 -4 7 2.79 21.96
 0 -4 -7 -21.56 25.9
 0 -4 -7 -13.06 24.21
 0 4 7 -21.5 33.16
 0 -4 -7 -19.19 34.1
 0 -4 7 34.04 26.4
 0 -4 -8 261.47 54.33
 0 4 8 294.89 49.33
 0 -4 -8 307.17 47.6
 0 -4 8 296.64 54.52
 0 -4 -8 265.04 52.51
 0 4 8 345.38 59.52
 0 4 -8 288.96 49.32
 0 4 8 287.6 58.79
 0 4 -8 301.31 47.87
 0 4 8 295.64 53.28
 0 -4 8 261.41 49.43
 0 4 -8 312.46 51.4
 0 4 -8 272.66 46.33
 0 -4 -8 256.93 53.96
 0 -4 8 307.82 51.68
 0 -4 8 320.45 58.08
 0 4 -9 139.14 37.93
 0 -4 -9 118.59 38.08
 0 4 9 104.45 36.12
 0 -4 9 141.56 46.61
 0 -4 -9 77.25 42.35
 0 4 -9 113.56 35.18
 0 4 -9 104.15 34.47
 0 4 9 94.48 37.57
 0 -4 9 67.17 38.1
 0 -4 -9 127.31 44.93
 0 4 -9 112.74 40.94
 0 4 9 119.79 44.35
 0 -4 9 140.51 44
 0 -4 9 83.65 35.26
 0 -4 -9 94.79 40.3
 0 4 9 167.29 51.08
 0 -4 -10 352 68.2
 0 -4 10 338.43 66.6
 0 4 -10 255.95 49.48
 0 -4 10 261.84 59.16
 0 -4 -10 299.78 62.74
 0 4 10 332.39 63.08
 0 4 10 237.79 55.11
 0 4 10 228.48 56.07
 0 4 -10 357.48 63.5
 0 4 -10 295.49 54.8
 0 -4 10 209.54 47.7
 0 -4 -10 303.47 66.18
 0 4 10 299.39 62.25
 0 -4 10 306.41 62.81
 0 -4 -10 286.58 52.99
 0 4 -10 357.02 65.23
 0 4 11 106.73 46.47
 0 -4 11 76.04 47.88
 0 4 -11 77.64 41.9
 0 -4 11 39.63 38.39
 0 -4 -11 127.82 52.71
 0 4 -11 -2.49 39.35
 0 -4 -11 67.56 39.57
 0 -4 -11 137.76 43.72
 0 4 11 55.11 41.33
 0 4 11 147.97 52.58
 0 -4 -11 66 43.9
 0 4 11 30.06 40.31
 0 4 12 161.46 60.93
 0 4 -12 129.44 51.74
 0 4 12 29.27 46.91
 0 -4 -12 75.4 42.15
 0 -4 -12 103.72 55.21
 0 4 12 169.42 54.07
 0 -4 -12 115.97 44.24
 0 4 12 148.63 56.87
 0 4 -12 170.24 57.35
 0 -4 12 159.43 54.78
 0 -4 12 115.86 54.46
 0 -4 -12 148.07 54.16
 0 -4 -13 96.9 61.37
 0 -4 13 26.55 49.29
 0 4 -13 -14.89 42.36
 0 -4 -13 -30.63 50.69
 0 4 13 61.24 50.6
 0 -4 13 -25.98 53.59
 0 4 -13 54.87 40.28
 0 4 13 -28.88 43.97
 0 4 13 -53.12 48.94
 0 4 13 4.2 51.22
 0 -4 -13 31.93 46.96
 0 -4 -13 -40.97 39.86
 0 -4 -14 297.34 80.22
 0 4 -14 314.29 80.27
 0 4 14 329.55 77.86
 0 4 14 326.17 85.61
 0 -4 14 277.93 76.92
 0 -4 14 318.94 85.15
 0 4 -14 201.81 65.17
 0 4 14 381.79 86.9
 0 -4 -14 203.4 57.74
 0 -4 -14 251.16 73.76
 0 4 -15 114.16 66.55
 0 4 15 -36.78 63.11
 0 4 -15 -48.92 49.68
 0 -4 15 35.95 53.07
 0 -4 15 111.48 54.34
 0 4 15 -117.28 68.71
 0 -4 -15 -96.71 61.96
 0 4 15 -21.58 58.67
 0 -4 -15 -71.55 58.78
 0 -4 -15 -52.92 57.46
 0 -4 -16 37.55 49.77
 0 4 16 -150.01 86.84
 0 4 -16 -22.35 46.75
 0 4 16 64.66 64.05
 0 4 16 3.86 61.59
 0 -4 16 109.45 78.23
 0 -4 16 159.94 79
 0 4 -16 10.9 51.19
 0 -4 -16 127.8 69.13
 0 4 -17 -62.95 63.29
 0 -4 -17 -78.94 70.57
 0 4 -17 54.79 60.45
 0 6 0 6221.27 204.32
 0 -6 0 6055.19 208.65
 0 6 0 6448.56 146.58
 0 6 0 6249.02 195.25
 0 6 0 6263.03 183.19
 0 -6 0 5872.39 183.8
 0 6 0 6090.89 179.65
 0 -6 0 6332.49 199.16
 0 -6 0 6409.88 156.24
 0 -6 1 40.46 21.84
 0 -6 1 10.57 25.63
 0 6 1 55.82 19.56
 0 6 1 51.92 27.25
 0 6 1 36.87 28.21
 0 6 -1 53.11 25.07
 0 -6 -1 28.93 22.3
 0 -6 -1 38.88 14.02
 0 -6 -1 9.91 26.14
 0 6 -1 33.61 19.85
 0 -6 1 57.1 27.37
 0 -6 -1 25.34 23.51
 0 6 -1 39.27 17.76
 0 6 -1 41.4 24.25
 0 6 1 49.84 28.32
 0 -6 1 70.65 30.32
 0 6 -1 65.6 31.19
 0 -6 -1 77.95 28.63
 0 -6 1 70.99 25.46
 0 6 -2 1509.27 97.29
 0 -6 2 1491.89 103.17
 0 -6 -2 1507.67 80.28
 0 6 2 1493.18 84.77
 0 -6 2 1518.49 92.59
 0 -6 2 1590.62 106.63
 0 6 2 1539.98 78.39
 0 6 2 1514.38 103.62
 0 6 2 1507.46 100.54
 0 -6 -2 1491.3 103.3
 0 -6 2 1486.12 83.76
 0 -6 -2 1588.57 110.15
 0 -6 -2 1496.44 78.59
 0 6 -2 1362.55 98.82
 0 6 -2 1593.75 86.71
 0 6 2 1547.53 85.43
 0 -6 2 1475 102.4
 0 6 -2 1518.72 101.23
 0 -6 -2 1576.24 95.73
 0 6 -2 1504.93 81.44
 0 6 2 1500.78 93.14
 0 -6 -3 53.45 21.02
 0 -6 3 45.98 25.18
 0 -6 -3 78.2 29.88
 0 -6 3 8.07 20.5
 0 6 -3 101.73 28.26
 0 6 3 126.14 37.98
 0 -6 -3 10.83 28.94
 0 6 3 42.86 24.65
 0 -6 -3 94.4 27.17
 0 -6 -3 51.02 24.64
 0 6 -3 45.52 25.51
 0 6 3 79.45 27.83
 0 6 3 81.53 21.57
 0 -6 3 63.7 31.56
 0 6 -3 50.88 30.58
 0 -6 -3 61.41 29.76
 0 6 3 53.86 22.23
 0 6 -3 38.66 26.5
 0 -6 3 36.13 29.9
 0 6 3 94.49 34.57
 0 6 -4 1417.1 96.27
 0 6 4 1304.04 98.93
 0 -6 -4 1466.72 85.97
 0 -6 -4 1476.74 111.13
 0 6 4 1471.44 105.36
 0 6 -4 1367.03 91.45
 0 6 4 1272.08 89.69
 0 -6 -4 1441.76 108.07
 0 -6 4 1437.04 102.42
 0 6 -4 1383.1 104.44
 0 -6 4 1362.31 104.75
 0 6 4 1401.21 78.28
 0 6 4 1443.67 88.59
 0 -6 4 1421 99.37
 0 6 -4 1299.51 95.49
 0 6 4 1396.8 84.08
 0 -6 4 1410.51 108.82
 0 -6 -4 1317.34 89.34
 0 -6 -4 1412.74 89.06
 0 6 -5 71.22 31.97
 0 -6 -5 53.12 26.74
 0 6 -5 22.42 26.11
 0 -6 -5 16.08 32.57
 0 -6 5 86.13 35.15
 0 6 5 37.1 33.14
 0 6 5 24.97 26.28
 0 6 5 -4.8 24.2
 0 6 -5 2.9 24.04
 0 6 5 -6.17 33.8
 0 6 -5 -8.92 26.46
 0 -6 5 23.36 30.14
 0 -6 5 21.05 26.07
 0 -6 5 23.14 33.34
 0 -6 -5 20.43 28.97
 0 -6 -5 0.45 25.06
 0 -6 -6 30.83 31.88
 0 6 -6 -9.71 29.31
 0 6 6 -26.79 47.02
 0 -6 -6 54.43 35.1
 0 -6 6 -1.22 25.9
 0 6 -6 5.74 25.08
 0 -6 6 59.32 36.13
 0 -6 -6 5.19 28.71
 0 6 6 27.33 31.5
 0 6 6 -36.65 32.27
 0 6 -6 -16.2 30.83
 0 -6 -6 30.36 47.92
 0 -6 6 11.77 31.09
 0 6 6 -18.5 33.33
 0 -6 6 -7.16 29.12
 0 6 -6 4.54 24.51
 0 -6 -7 -1.72 39.03
 0 6 7 39.56 38.64
 0 -6 -7 3.57 36.15
 0 -6 7 58.23 36.4
 0 -6 -7 -106.81 57.64
 0 -6 7 56.12 39.03
 0 6 -7 47.54 35
 0 6 7 47.35 34.74
 0 -6 -7 10.09 29.27
 0 6 -7 53.79 34.01
 0 6 -7 37.47 29.11
 0 6 7 -5.6 31.02
 0 -6 7 -38.02 40.09
 0 6 7 81.32 42.26
 0 6 8 2094.44 133.91
 0 6 8 2117.84 145.34
 0 -6 8 2146.41 148.72
 0 6 -8 2061.05 137.65
 0 -6 -8 1981.59 135.06
 0 -6 -8 2080.78 140.42
 0 6 -8 2060.49 137.88
 0 -6 -8 1718.6 149.89
 0 -6 8 2013.09 146.23
 0 -6 8 1884.02 138.26
 0 6 8 2168.66 152.76
 0 6 -8 2115.21 142.88
 0 6 8 2198.66 143.71
 0 -6 -9 82.95 51.75
 0 -6 9 111.06 49.64
 0 -6 -9 32.66 44.59
 0 6 9 169.52 55.62
 0 -6 -9 192.42 53.79
 0 -6 9 132.06 57.52
 0 6 -9 116.43 42.52
 0 6 -9 176.95 52.23
 0 6 9 124.58 51.19
 0 -6 9 129.95 49.19
 0 6 -9 182.86 55.24
 0 6 9 65.68 40.04
 0 6 10 1375.06 128.62
 0 -6 -10 918.06 129.42
 0 6 -10 1411 125.65
 0 6 10 1304.26 127.45
 0 6 -10 1310.73 125.47
 0 -6 10 1403.16 135.84
 0 6 -10 1309.83 114.29
 0 -6 10 1359.63 126.92
 0 -6 10 1492.69 136.33
 0 6 10 1245.97 125.62
 0 -6 -10 1153.4 120.26
 0 6 11 116.36 53.87
 0 6 -11 49.25 42.15
 0 -6 11 127.04 54.24
 0 -6 -11 39.13 43.32
 0 6 11 70.47 57.64
 0 -6 11 35.38 45.22
 0 6 -11 91.87 56.98
 0 6 11 6.37 41.72
 0 6 -11 34.85 40
 0 -6 -11 48.37 50.71
 0 -6 11 41.72 39.54
 0 -6 -11 64.12 70.87
 0 -6 -12 905.16 135.16
 0 -6 -12 616.92 129.4
 0 -6 12 1127.56 133.43
 0 6 12 1373.62 148.85
 0 -6 -12 872.68 115.27
 0 6 12 1246.45 136.17
 0 6 12 1272.81 136.21
 0 6 -12 962.18 126.26
 0 6 13 -104.58 63.23
 0 6 13 0.63 50.68
 0 6 13 -40.96 56.06
 0 -6 -13 -43.88 50.46
 0 -6 13 23.24 47.34
 0 -6 -13 78.35 59.85
 0 -6 -13 13.29 52.65
 0 6 -13 51.17 56.61
 0 -6 14 91.13 55.77
 0 -6 -14 71 64.93
 0 -6 -14 5.72 58.53
 0 -6 -14 67.47 60.44
 0 6 -14 135.06 72.35
 0 6 14 -4.49 60.58
 0 6 14 143.02 66.2
 0 6 14 126.4 66.08
 0 6 15 40.68 60.89
 0 -6 -15 72.98 65.08
 0 -6 -15 107.51 95.18
 0 6 -15 30.91 54.79
 0 6 15 -23.61 51.21
 0 8 0 3524.36 184.27
 0 -8 0 3825.57 182.82
 0 8 0 4279.5 176.47
 0 8 0 3866.64 181.23
 0 8 -1 71.69 43.68
 0 -8 1 36.32 40.88
 0 -8 1 78.03 42.79
 0 8 -1 41.62 40.81
 0 8 -1 60.44 46.57
 0 -8 1 -10.74 38.53
 0 -8 2 1160.89 112.83
 0 -8 2 1141.59 108.52
 0 8 -2 1055.33 97.46
 0 -8 -2 1136.99 99.86
 0 8 -2 1117.26 105.89
 0 8 2 1149.54 96.52
 0 8 2 1159.95 112.79
 0 8 -2 1078.82 105.32
 0 8 2 1011.79 96.09
 0 -8 -2 723.44 99.04
 0 -8 3 95.56 43.92
 0 -8 -3 37.22 44.55
 0 -8 -3 15.4 42.34
 0 -8 3 65.18 44.54
 0 8 3 14.36 40.37
 0 8 -3 17.12 36.67
 0 8 -3 21.15 28.98
 0 8 3 24.09 30.17
 0 -8 3 -31.69 37.36
 0 -8 -3 -31.45 33.44
 0 8 3 62.98 35.03
 0 8 -3 32.24 35.52
 0 -8 -4 16.57 37.31
 0 -8 4 -32.51 40.1
 0 -8 -4 -3.83 41.39
 0 8 4 -46.24 43.54
 0 -8 4 -56.57 46.4
 0 -8 4 49.28 43.01
 0 -8 4 61.32 36.38
 0 8 -4 34.29 33.29
 0 8 -4 -19.18 35.7
 0 8 -4 20.66 29.49
 0 8 -4 29.72 41.48
 0 8 4 9.9 35.14
 0 -8 5 94.67 47.69
 0 8 5 83.45 47.67
 0 8 -5 133.02 45.68
 0 8 5 173.32 56.01
 0 8 -5 163.93 50.14
 0 8 -5 104.57 46.47
 0 -8 5 104.55 48.87
 0 -8 -5 34.68 47.68
 0 -8 5 73.85 40.48
 0 -8 -5 43 59.02
 0 -8 5 103.12 50.44
 0 8 -5 114.15 47.49
 0 -8 6 222.29 69.3
 0 -8 -6 91.79 62.12
 0 8 -6 93.13 40.67
 0 -8 6 162.49 54.44
 0 8 6 155.42 53.51
 0 -8 6 98.85 54.53
 0 8 -6 170.45 52.38
 0 -8 -6 212.34 61.48
 0 8 6 92.23 44.78
 0 8 -6 160.63 58.72
 0 -8 -7 186.89 50.69
 0 8 7 239.33 66.69
 0 -8 -7 66.37 62.1
 0 8 -7 247.71 70.94
 0 8 7 154.6 52.38
 0 8 -7 133.08 43.85
 0 8 7 221.66 62.58
 0 8 -7 245.55 62.77
 0 -8 7 148.17 58.4
 0 -8 -7 37.79 64.72
 0 -8 7 181.81 61.57
 0 -8 7 230.52 65.39
 0 8 -8 181.24 63.46
 0 8 8 231.47 62.14
 0 -8 8 169.14 59.05
 0 -8 -8 48.86 70.08
 0 8 -8 247.19 57.44
 0 -8 -8 313.85 68.68
 0 8 -8 268.69 63.26
 0 8 8 212.2 59.53
 0 -8 -8 229.61 63.57
 0 -8 8 346.44 81.49
 0 8 8 294.03 74.06
 0 -8 8 338.8 81.72
 0 8 8 272.41 75.08
 0 -8 -8 88.07 47.77
 0 -8 9 91.56 51.99
 0 -8 9 110.14 59.05
 0 -8 -9 103.03 47.48
 0 -8 -9 51.61 50.16
 0 8 9 243.88 71.21
 0 -8 -9 160.44 69.6
 0 8 -9 172.84 58.78
 0 8 9 96.91 57.65
 0 8 -9 39.73 42.3
 0 8 9 80.83 44.93
 0 -8 9 112.9 63.59
 0 8 -9 104.5 54.44
 0 8 -10 298.61 77.35
 0 8 10 227.16 69.01
 0 8 10 243.67 77.36
 0 8 -10 294.99 75.08
 0 -8 -10 42.53 67.62
 0 -8 10 218.41 71.54
 0 -8 -10 96.49 62.18
 0 -8 10 180.33 61.44
 0 -8 10 139.84 63.63
 0 8 10 237.09 73.54
 0 -8 -10 111.26 51.32
 0 8 -10 357.29 76.52
 0 -8 -11 -9.28 59.14
 0 8 -11 46.02 55.28
 0 8 11 20.9 62.28
 0 -8 11 44.88 60.64
 0 -8 -11 -32.09 58.6
 0 -8 11 16 53.88
 0 8 11 13.98 52.1
 0 -8 -11 -30.64 51.69
 0 8 -11 -51.41 51.74
 0 8 11 -33.18 48.94
 0 -8 11 -7.45 48.53
 0 8 -11 -101.15 67.67
 0 8 12 409.85 98.99
 0 -8 -12 354.81 87.61
 0 -8 -12 208.87 89.94
 0 -8 12 505.58 103.95
 0 -8 -12 414.31 101.61
 0 8 12 401.79 90.35
 0 8 12 402.91 94.76
 0 8 -12 257.17 72.48
 0 -8 12 393.29 94.8
 0 8 -12 441.7 86.61
 0 -8 12 298.77 82.01
 0 8 -12 544.18 102.86
 0 -8 -13 137.12 70.79
 0 8 13 74.47 49.35
 0 -8 -13 203.47 92.97
 0 8 13 101.68 71.01
 0 -8 -13 50.28 73.13
 0 8 -13 45.22 52.04
 0 8 13 126.08 79.17
 0 8 14 115.18 71.39
 0 8 14 65.47 58.85
 0 10 0 537.36 81.38
 0 -10 0 165.86 105.49
 0 10 0 755.43 103.32
 0 -10 0 312.82 96.93
 0 10 0 322.91 84.14
 0 -10 0 731.28 101.77
 0 -10 1 50.09 63.66
 0 -10 1 62.98 52.98
 0 10 -1 24.61 40.59
 0 10 -1 65.77 53.62
 0 -10 -1 32.96 55.65
 0 10 1 -11.8 34.16
 0 10 1 28.28 44.69
 0 -10 1 66.35 56.22
 0 -10 -1 78.09 52.55
 0 -10 -1 72.77 50.3
 0 10 1 -1.22 45.31
 0 10 -1 266.02 76.24
 0 10 -2 528.24 95.77
 0 -10 2 589.43 97.1
 0 -10 -2 273.85 73.7
 0 -10 -2 128.02 86.41
 0 10 -2 619.01 89.67
 0 -10 2 168.43 94.91
 0 10 2 572.97 100.63
 0 10 -2 398.71 81.03
 0 -10 -2 415.02 83.93
 0 -10 2 225.66 80.84
 0 10 2 392.54 82.15
 0 10 -3 -52.65 52.66
 0 10 3 14.94 46.04
 0 -10 3 26.51 45.25
 0 -10 3 -31.28 56.71
 0 -10 -3 -11.17 48.51
 0 10 -3 3.19 40.8
 0 10 3 86.91 53.38
 0 -10 3 114.83 64.33
 0 -10 -3 11.21 44.71
 0 10 -3 -26.85 52.08
 0 -10 -4 -6.86 55.48
 0 10 4 -35.64 52.55
 0 10 -4 -82.28 54.14
 0 -10 4 -75.75 54.05
 0 -10 -4 -87.97 64.31
 0 10 -4 -20.77 57.64
 0 10 4 -12.73 42.3
 0 -10 4 63.55 54.68
 0 -10 4 -42.75 52.06
 0 10 -4 -7.24 43.11
 0 -10 5 287.6 80.33
 0 -10 -5 57.52 79.86
 0 10 -5 253.98 75.09
 0 10 5 302.75 85.51
 0 10 -5 190.83 62.2
 0 10 -5 265.5 64.93
 0 -10 -5 265.77 76.85
 0 10 5 286.18 74.73
 0 -10 5 263.05 71.76
 0 -10 5 197.36 66.21
 0 -10 6 182.93 78.8
 0 -10 -6 58.41 59.07
 0 -10 -6 42.02 56.43
 0 10 6 31 51.49
 0 10 6 16.52 47.03
 0 10 -6 116.68 64.24
 0 10 -6 50.79 45.02
 0 -10 6 140.28 69.68
 0 10 7 -6.2 58.51
 0 -10 7 147.23 69.6
 0 -10 -7 49.06 72.29
 0 10 7 49.7 48.67
 0 -10 7 170.3 77.22
 0 -10 -7 34.92 71.88
 0 10 -7 -11.45 48.49
 0 10 -7 -26.07 59.38
 0 10 8 200.81 73.6
 0 10 -8 142.61 67.08
 0 -10 8 221.48 74.72
 0 -10 -8 2.88 68.29
 0 10 8 119.75 60.66
 0 -10 -8 221.63 76.18
 0 -10 8 204.33 89.5
 0 -10 8 122.19 73.7
 0 10 -8 64.19 48.84
 0 10 -8 45.03 44.85
 0 -10 9 -86.49 71.53
 0 -10 9 63.2 56.71
 0 10 -9 105.32 62.04
 0 -10 9 -60.86 71.03
 0 10 9 -0.2 55.84
 0 10 -9 -28.92 54.3
 0 10 -9 -110.8 70.95
 0 -10 -9 12.24 62.65
 0 10 -10 311.01 91.4
 0 10 -10 352.93 82.9
 0 -10 10 378.46 98.24
 0 10 10 392.67 79.6
 0 10 -10 145.22 61.99
 0 -10 10 246.22 78.84
 0 -10 10 358.84 93.66
 0 10 -11 -94.3 71.02
 0 10 -11 11.41 54.41
 0 10 -11 -31.34 61.6
 0 -12 0 245.18 107.98
 0 -12 0 477.32 105.87
 0 12 0 571.24 109.48
 0 12 0 490.87 105.85
 0 12 -1 -13.42 50.3
 0 12 -1 -68.67 68.23
 0 -12 1 -45.18 58.46
 0 12 -1 76.46 63.2
 0 -12 -1 20.78 85.2
 0 12 1 34.77 73.17
 0 -12 1 58.71 69.25
 0 -12 1 100.28 68.39
 0 12 -2 254.78 75.3
 0 -12 2 177.79 71.77
 0 -12 2 78.18 86.08
 0 12 -2 110.71 58.06
 0 -12 -2 71.44 84.85
 0 12 2 85.53 65.73
 0 12 -2 128.56 56.64
 0 -12 2 133.06 78.08
 0 -12 3 90.9 72.53
 0 12 -3 172.92 82.7
 0 -12 3 78.67 89.36
 0 12 -3 208.36 77.18
 0 12 3 195.22 84.57
 0 12 -3 14.82 52.59
 0 -12 -3 38.77 91.77
 0 -12 3 176.67 73.43
 0 -12 4 39.03 52.8
 0 -12 4 20.84 58.1
 0 -12 -4 65.69 55.44
 0 -12 4 22.73 107.13
 0 -12 -4 5.44 66.91
 0 12 4 55.33 53.73
 0 12 -4 0.73 53.75
 0 12 -4 102.51 54.97
 0 12 5 31.14 60.62
 0 12 -5 85.63 53.96
 0 -12 -5 86.2 71.56
 0 12 -5 15.13 71.31
 0 12 6 10.38 55.69
 0 12 -6 113.2 65.87
 0 12 6 -71.56 65.09
 0 -12 -6 32.22 64.57
 0 12 -6 91.86 80.35
 0 12 7 -19.37 58.9
 0 12 7 -26.98 64.47
 1 -1 -17 153.89 81.95
 -1 1 17 17.93 52.41
 1 -1 -17 67.66 50.78
 1 -1 -17 -102.04 74.67
 -1 1 17 83.91 78.63
 1 -1 -16 156.88 76.03
 1 -1 -16 210.93 72.01
 -1 1 16 331.87 93.99
 -1 1 16 200.49 72.27
 -1 -1 16 271.04 88.31
 -1 1 16 270.55 83.68
 1 1 -16 189.28 68.21
 1 -1 -16 238.5 74.07
 -1 1 15 28.33 51.76
 -1 -1 15 55.76 51.27
 1 1 -15 -1.07 49.43
 -1 1 15 -7.29 50.56
 1 -1 -15 -25.73 54.17
 -1 1 15 183.69 74.4
 1 -1 -15 -14.79 49.07
 1 -1 -15 9.41 46.88
 -1 -1 15 -22.84 41.6
 1 1 -15 22.47 46.52
 1 1 -14 178.54 58.9
 1 1 -14 407.94 74.95
 1 -1 -14 314.57 73.08
 1 1 -14 284.28 65.13
 1 -1 -14 310.79 74.98
 -1 -1 14 337.06 79.95
 -1 -1 14 235.38 59.93
 -1 1 14 442.6 84.79
 1 -1 -14 211.78 66.34
 -1 1 14 210.45 60.69
 -1 -1 14 249.04 53.89
 -1 1 14 223.37 74.99
 1 -1 -13 25.38 44.21
 -1 1 13 42.06 49.65
 1 -1 -13 78.17 48.26
 -1 -1 13 115.59 49.02
 1 1 -13 96 47.24
 1 1 -13 110.66 50.62
 1 -1 -13 103.47 50.22
 -1 1 13 14.9 44.19
 -1 -1 13 84.06 56.6
 1 1 -13 54.93 45.96
 -1 1 13 58.84 49.51
 -1 -1 13 39.81 34.54
 -1 -1 13 75.07 52.64
 1 1 -13 104.74 51.46
 -1 1 12 -4.36 36.25
 1 -1 -12 -70.07 50.2
 -1 -1 12 20.91 39.13
 1 -1 -12 29.58 34.26
 1 1 -12 54.16 43.66
 -1 -1 12 80.81 39.64
 1 -1 -12 9 36.45
 -1 1 12 10.45 38.82
 -1 -1 12 137.69 61.17
 1 1 -12 -0.12 30.25
 -1 -1 12 79.28 44.87
 -1 1 12 -4.93 40.06
 1 1 -12 45.19 38.99
 1 1 -12 100.63 50.24
 1 -1 -11 152.78 45.17
 -1 -1 11 72.09 34.15
 1 1 -11 95.56 42.7
 1 -1 -11 62.13 41.2
 -1 -1 11 248.23 58.85
 1 1 -11 44.92 38.11
 -1 -1 11 162.06 45.52
 1 1 -11 99.8 43.53
 1 1 -11 86.46 49.9
 1 -1 -11 157.82 52.91
 -1 1 11 69.73 35.3
 -1 -1 11 104.39 39.9
 -1 1 11 130.1 56.74
 -1 1 11 102.79 45.22
 1 1 -10 216.44 46.41
 -1 1 10 244.04 43.72
 1 1 -10 248.97 53.45
 1 -1 -10 256.91 51.17
 -1 -1 10 257.31 49.14
 1 1 -10 272.65 49.05
 -1 1 10 216.38 40.8
 -1 -1 10 253.4 48.69
 1 -1 -10 240.59 51
 -1 1 10 301.01 59.82
 -1 -1 10 270.95 56.63
 1 1 -10 186.2 45.15
 -1 1 10 259.16 52.26
 1 -1 -10 261.6 43.38
 1 -1 -10 294.46 55.14
 -1 1 10 263.6 56.23
 -1 -1 10 240.2 49.46
 -1 1 9 57.87 31.61
 -1 1 9 137.01 34.05
 1 1 -9 106.73 29.32
 1 -1 -9 93.04 36.23
 1 -1 -9 91.74 33.71
 -1 1 9 76.15 26.77
 -1 -1 9 110.38 33.46
 -1 -1 9 94.7 30.56
 -1 -1 9 86.25 27.99
 1 1 -9 121.23 31.15
 1 -1 -9 118.26 39.52
 -1 1 9 114.94 37.67
 -1 -1 9 125.38 40.33
 1 -1 -9 91.83 26.73
 1 1 -9 72.58 28.35
 1 1 -9 57.87 31.78
 -1 1 9 94.86 33.99
 1 -1 -9 98.34 31.65
 1 1 -8 1120.06 80.8
 1 1 -8 1186.22 67.19
 -1 -1 8 1064.65 66.19
 1 -1 -8 1232.69 80.93
 1 -1 -8 1163.8 88.33
 -1 -1 8 1113.94 79.04
 -1 1 8 1179.52 76.73
 1 1 -8 1195 88.43
 -1 1 8 1257.75 92.95
 -1 1 8 1262.93 89.63
 -1 -1 8 1209.89 83.25
 -1 -1 8 1176.6 90.51
 1 1 -8 1144.92 65.14
 1 -1 -8 1124.1 72.87
 1 1 -8 1165.38 84.58
 -1 1 8 1187.54 79.53
 1 -1 -8 1092.42 86.37
 1 -1 -8 1150.34 86.47
 -1 -1 8 1041.94 64.06
 1 1 -8 1148.19 79.32
 -1 1 8 1119.37 84.46
 -1 -1 7 76.42 24.14
 1 -1 -7 55.99 25.95
 1 1 -7 36.89 18.61
 -1 1 7 47.04 23.75
 1 1 -7 50.11 16.4
 -1 1 7 89.51 26.62
 1 -1 -7 53.61 20.39
 1 1 -7 78.36 23.38
 1 1 -7 46.26 14.1
 1 1 -7 58.55 15.78
 -1 -1 7 49.99 22.49
 1 1 -7 50.68 20.35
 1 -1 -7 31.44 15.66
 -1 1 7 9.58 17.82
 -1 -1 7 62.46 26.7
 1 -1 -7 51.18 27.11
 -1 -1 7 52.2 16.51
 1 1 -7 50.3 19.03
 1 -1 -7 45.72 22.85
 -1 1 7 57.88 20.99
 -1 1 6 3515.27 118.49
 1 -1 -6 3596.53 120.76
 1 1 -6 3561.96 100.89
 -1 -1 6 3670.78 107.94
 1 -1 -6 3713.92 134.99
 1 1 -6 3572.55 102.43
 -1 1 6 3391.22 126.62
 -1 1 6 3646.37 127.88
 -1 -1 6 3651.49 131.26
 1 1 -6 3426.72 86.92
 1 1 -6 3577.28 130.08
 1 1 -6 3447.26 122.13
 1 -1 -6 3596.04 106.92
 1 -1 -6 3626.03 126.95
 1 1 -6 3506.58 118.54
 -1 -1 6 3523.87 119.35
 -1 1 6 3446.9 130.46
 -1 -1 6 3588.46 118.73
 1 -1 -6 3655.1 132.13
 1 1 -6 3460.78 115.32
 -1 1 5 1843.65 87.88
 1 -1 -5 1984.39 90.23
 -1 1 5 1858.3 80.13
 -1 1 5 1976.21 86.64
 -1 -1 5 1940.48 87.94
 1 1 -5 1948.48 86.95
 1 1 -5 1795.52 80.81
 1 -1 -5 1793.89 68.82
 1 1 -5 1849.58 67.3
 1 -1 -5 2068.49 85.22
 1 -1 -5 1867.19 84.03
 -1 -1 5 1881.08 78.38
 -1 1 5 1808.61 85.12
 -1 -1 5 1896.24 78.15
 1 1 -5 1995 78.84
 1 1 -5 1840.64 77.45
 -1 -1 5 1887.6 71.45
 1 -1 -5 1938.4 90.03
 1 1 -4 1399.28 65.01
 1 -1 -4 1465.75 66.2
 1 -1 -4 1493.09 70.01
 -1 -1 4 1478.01 61.57
 -1 1 4 1460.76 66.36
 -1 -1 4 1403.93 66.67
 1 1 -4 1349.99 64.83
 1 -1 -4 1385.79 63.13
 -1 1 4 1482.58 71.41
 -1 -1 4 1406.14 59.54
 1 -1 -4 1453.29 69.69
 -1 1 4 1400.49 67.84
 -1 1 4 1408.04 63.49
 1 1 -4 1412.38 58.22
 1 -1 -3 1476.29 60.6
 1 -1 -3 1523.92 62.22
 1 -1 -3 1490.33 62.31
 -1 -1 3 1516.67 61.51
 -1 1 3 1496.68 63.75
 -1 1 3 1452.66 61.28
 -1 1 3 1495.03 58.93
 1 -1 2 2056.02 66.65
 1 1 2 2066.89 67.91
 1 -1 3 3145.67 93.2
 -1 -1 -3 3124.22 92.41
 1 1 3 3285.88 90.56
 -1 -1 -3 3286.43 94.87
 -1 1 -3 3199.15 90.95
 1 1 3 3202.6 97.26
 1 1 3 3291.49 93.57
 1 -1 3 3303.76 93.77
 1 -1 3 3194.63 85.29
 -1 -1 -3 3377.54 93.73
 1 -1 4 9058.96 155.42
 1 1 4 8907.81 163.04
 1 1 4 9147.83 172.79
 1 -1 4 8691.64 172.96
 -1 1 -4 8733.96 153.05
 -1 1 -4 8883.76 167.55
 1 -1 4 8961.68 174.07
 -1 -1 -4 9108.43 174.43
 -1 -1 -4 8702.66 162.3
 -1 1 -4 8802.63 167.78
 1 1 4 8470.64 177
 1 -1 4 8623.33 147.53
 1 1 4 8802.89 171.39
 -1 -1 -4 8709.06 174.28
 -1 -1 -4 8992.03 166.14
 1 -1 4 8513.36 155.25
 1 -1 5 859.79 62.52
 -1 -1 -5 863.62 47.39
 1 -1 5 810.79 49.9
 -1 -1 -5 853 56.32
 1 1 5 828.14 59.22
 -1 1 -5 797.34 51.89
 -1 -1 -5 814.82 58.55
 1 -1 5 825.3 58.61
 -1 -1 -5 884.25 61.84
 -1 1 -5 793.77 57.04
 -1 1 -5 801.75 46.24
 1 -1 5 829.73 55.96
 1 1 5 805.18 60.62
 1 -1 5 753.78 50.48
 1 1 5 869.61 59.17
 -1 1 -5 774.64 56.94
 -1 1 -5 802.69 51.77
 1 1 5 765.36 48.5
 1 1 5 872.78 57.02
 -1 -1 -5 824.72 57.21
 -1 1 -6 2989.72 109.44
 1 1 6 3050.15 105.36
 -1 -1 -6 2903.83 111.55
 -1 -1 -6 2963.67 121.67
 1 -1 6 2982.42 120.22
 1 -1 6 3051.15 126.9
 -1 -1 -6 2934.17 121.81
 -1 1 -6 2956.83 110.06
 -1 -1 -6 3101.51 100.2
 1 1 6 3152.8 130.7
 -1 -1 -6 2958.83 118.39
 -1 1 -6 3065.63 121.28
 1 -1 6 3027.66 116.43
 1 -1 6 2889.26 109.77
 1 1 6 2847.17 119.72
 -1 1 -6 2978.58 93.44
 -1 1 -6 2957.43 116.99
 1 1 6 3073.64 112.55
 1 1 6 3046.7 121.99
 -1 1 -7 190.2 37.52
 1 1 7 189.74 31.91
 1 1 7 196.17 39.74
 1 -1 7 171.84 36.38
 -1 -1 -7 189.24 38.41
 1 1 7 185.59 36.29
 -1 1 -7 202.73 34.09
 -1 -1 -7 188.54 36.98
 -1 1 -7 153.47 25.87
 1 -1 7 189.73 39.5
 -1 1 -7 189.66 32.37
 -1 1 -7 156.86 31.68
 -1 -1 -7 139.7 27.18
 -1 -1 -7 147.58 28.6
 -1 -1 -7 217.22 37.48
 1 1 7 199.33 32.95
 1 1 7 203.41 40.38
 1 -1 7 179.54 24.46
 1 -1 7 191.5 36.77
 1 -1 7 149.71 29.66
 -1 -1 -8 2142.36 109.56
 -1 1 -8 2041.93 110.5
 1 1 8 2007.36 102.03
 1 -1 8 2079.69 116
 -1 -1 -8 2095.19 99.41
 -1 1 -8 2054.27 110.53
 1 1 8 2094.07 118.25
 -1 1 -8 2143.22 120.71
 1 1 8 2058.54 104.04
 -1 -1 -8 2077.51 116.94
 -1 1 -8 2058.37 85.53
 -1 -1 -8 2142.71 119.71
 1 -1 8 2098.2 114.11
 1 1 8 2067.66 119.77
 1 1 8 2112.38 118.73
 -1 -1 -8 2057.36 118.22
 -1 1 -8 2073.35 110.28
 1 -1 8 2011.31 107.31
 1 -1 8 2123.59 123.83
 1 1 9 222.08 46.94
 1 -1 9 241.13 41.99
 1 -1 9 276.76 51
 -1 -1 -9 332.16 49.55
 1 1 9 291.84 46.27
 1 -1 9 297.73 54.3
 1 1 9 283.95 44.91
 -1 1 -9 284.26 47.31
 -1 -1 -9 235.37 48.56
 -1 1 -9 233.6 42.52
 -1 -1 -9 256.61 49.24
 1 1 9 272.22 52.71
 1 -1 9 242.37 52.35
 -1 1 -9 313.27 48.28
 -1 -1 -9 282.69 41.54
 -1 1 -9 296.92 50.83
 -1 -1 -9 254.76 49.22
 1 1 9 213.98 50.56
 1 -1 10 -27.79 36.82
 -1 -1 -10 -17.19 29.53
 -1 1 -10 -24.91 26.82
 -1 -1 -10 6.22 30.39
 1 1 10 11.78 31.36
 -1 -1 -10 36.88 33.86
 -1 1 -10 47.14 34.01
 1 1 10 16.77 37.2
 1 -1 10 25.55 28.2
 1 -1 10 -18.29 31.06
 1 1 10 19.96 29.41
 -1 1 -10 18.43 24.65
 -1 -1 -10 33.38 25.51
 -1 1 -10 -9.18 30.59
 1 1 10 11.69 22.52
 1 -1 10 23.13 27.17
 1 1 10 -42.12 31.23
 1 1 11 111.84 35.52
 1 -1 11 83.71 38.77
 1 1 11 77.88 43.43
 1 -1 11 54.85 36.07
 -1 -1 -11 99.53 49.74
 -1 1 -11 124.79 43.57
 1 -1 11 -16.79 43.94
 -1 -1 -11 75.83 40.92
 -1 1 -11 67.54 32.53
 -1 1 -11 108.77 45.78
 -1 1 -11 1.6 40.2
 -1 -1 -11 132.16 45.62
 1 -1 11 23.48 33.66
 1 1 11 123.46 43.67
 -1 -1 -12 842.03 99.38
 1 1 12 1006.17 105.73
 1 -1 12 982.99 110.43
 1 1 12 1020.61 109.39
 1 -1 12 876.22 92.68
 -1 1 -12 772.3 88.66
 -1 1 -12 951.68 100.21
 1 -1 12 995.45 105.56
 1 1 12 937.99 103.73
 -1 1 -12 853.82 97.24
 -1 -1 -12 888.64 100.85
 1 -1 12 940.42 100.12
 -1 1 -12 1022.09 104.68
 -1 -1 -12 845.68 97.2
 1 -1 13 9.57 46.46
 -1 -1 -13 -36.9 43.55
 1 -1 13 -23.77 37.49
 1 -1 13 -29.38 42.19
 -1 -1 -13 6.79 48.94
 -1 1 -13 -96.55 49.44
 1 1 13 -3.52 44.81
 -1 1 -13 17.12 42.11
 1 1 13 -87.67 57.84
 1 1 13 -16.28 43.09
 1 -1 13 6.67 34.77
 -1 1 -13 -0.75 38.13
 -1 -1 -13 -79.01 47.14
 -1 1 -13 -16.2 36.18
 1 1 14 803.08 110.31
 1 1 14 780.45 109.91
 1 -1 14 863.99 117.35
 1 -1 14 878.92 111.91
 1 -1 14 756.71 102.25
 -1 1 -14 773.93 95.15
 -1 -1 -14 683.06 96.17
 1 1 14 940.03 118.46
 -1 1 -14 866.5 111.91
 -1 -1 -14 847.27 110.22
 -1 1 -14 734.69 100.12
 -1 -1 -14 870.42 111.07
 -1 -1 -15 25 44.47
 1 1 15 40.9 52.19
 1 -1 15 -60.78 40.98
 -1 -1 -15 134.53 66.27
 1 -1 15 130.01 71.04
 1 1 15 86.28 60.4
 -1 1 -15 61 50.45
 -1 -1 -15 47.74 49.38
 1 1 15 44.37 55.47
 1 1 16 253.63 92.56
 -1 1 -16 243.72 78.54
 -1 -1 -16 300.1 83.13
 -1 -1 -16 345.14 83.55
 -1 -1 -16 238.91 90.48
 1 -1 16 336.43 97.2
 1 1 16 405.8 95.61
 1 1 16 197.52 75.03
 -1 -1 -17 171.16 75.23
 -1 1 -17 -5.88 53.18
 1 -3 -17 -89.22 72.92
 -1 -3 17 -55.09 62.92
 1 3 -17 -83.98 67.31
 -1 3 17 0.53 58.06
 1 3 -17 -14.95 47.78
 1 -3 -17 -77.24 59.65
 1 -3 -16 483.6 94.82
 1 -3 -16 421.41 101.47
 1 3 -16 515.35 109.3
 -1 3 16 608.94 115.08
 -1 -3 16 475.07 99.03
 1 -3 -16 497.23 94.07
 -1 3 16 483.77 101.39
 1 3 -16 407.57 87.91
 -1 3 16 512.46 115.08
 -1 -3 16 334 92.1
 -1 -3 15 61.02 58.57
 1 -3 -15 57.89 55.65
 -1 3 15 -8.47 50.24
 -1 -3 15 51.43 52.51
 1 3 -15 -29.9 47.76
 -1 3 15 86.57 51.48
 1 -3 -15 3.19 55.15
 1 3 -15 48.56 54.87
 1 -3 -15 -13.81 42.73
 -1 3 15 34.38 52.59
 1 -3 -14 270.24 72.28
 -1 3 14 349.68 93.17
 -1 -3 14 277.56 79.15
 -1 -3 14 314.86 75.67
 1 -3 -14 313.9 84.75
 -1 3 14 398.96 83.71
 -1 3 14 301.77 76.61
 1 3 -14 232.92 67.97
 1 -3 -14 312.7 76.83
 1 3 -14 334.59 82.67
 -1 3 13 20.66 44.63
 1 3 -13 -44.77 45.28
 1 -3 -13 -13.36 50.63
 -1 3 13 -24.79 51.58
 1 -3 -13 -83.65 52.99
 -1 3 13 34.53 46.83
 -1 -3 13 -38.63 55.22
 1 3 -13 -41.4 48.24
 1 -3 -13 -3.81 41.22
 -1 -3 13 -29.75 43.91
 -1 3 12 350.86 73.05
 -1 -3 12 388.44 75.02
 1 -3 -12 366.07 67.98
 1 -3 -12 404.89 80.5
 -1 3 12 367.17 72.23
 1 3 -12 353.62 69.8
 -1 -3 12 361.53 73.53
 1 3 -12 364.3 65.56
 -1 3 12 443.99 69.4
 1 -3 -12 429.98 75.59
 -1 3 12 377.27 81.39
 1 -3 -12 351.52 69.18
 1 3 -11 83.54 41.8
 -1 3 11 60.42 40.24
 -1 -3 11 36.42 32.5
 1 -3 -11 17.9 35.85
 -1 3 11 41.3 37.05
 1 -3 -11 -4.87 32.55
 1 -3 -11 86.99 49.29
 -1 3 11 34.77 35.71
 -1 -3 11 28.25 36.71
 1 3 -11 74.06 40.41
 1 -3 -11 48.16 34.61
 -1 3 11 -49.36 54.13
 -1 3 10 592.67 83.98
 -1 3 10 482.41 67.08
 -1 -3 10 492.39 74.6
 1 -3 -10 472.41 70.59
 1 -3 -10 440.22 62.5
 1 -3 -10 632.24 82.2
 -1 3 10 491.11 72.05
 1 3 -10 577.79 76.07
 1 3 -10 573.63 74.64
 1 -3 -10 323.02 61.02
 -1 3 10 615.31 76.98
 -1 -3 10 517.42 73.24
 -1 3 9 1.87 26.2
 -1 3 9 -26.91 38.3
 -1 -3 9 30.09 25.59
 1 -3 -9 -11.38 31.24
 1 3 -9 86.98 36.5
 -1 -3 9 54.46 36.24
 -1 3 9 0.91 31.1
 1 -3 -9 28.18 28.17
 1 -3 -9 27.47 34.78
 1 3 -9 42.48 32.36
 -1 3 9 63.5 37.5
 -1 -3 9 55.73 35.27
 1 3 -9 17.66 27.29
 1 -3 -9 82.76 32.02
 1 3 -9 23.16 22.21
 -1 -3 9 25.61 22.02
 1 3 -8 388.61 49.98
 1 3 -8 397.58 45.79
 1 3 -8 407.63 56.94
 1 -3 -8 397.05 58.95
 -1 -3 8 352.56 42.43
 -1 -3 8 421.44 60.26
 -1 3 8 405.84 57.18
 -1 -3 8 423.8 54.8
 1 3 -8 411.06 58.65
 1 -3 -8 277.62 49.49
 -1 3 8 384.79 51.79
 -1 -3 8 385.89 56.77
 -1 3 8 407.07 60.44
 -1 3 8 394.53 57.69
 1 -3 -8 377.26 51.7
 1 -3 -8 441.84 63.03
 1 3 -8 314.53 44.47
 1 3 -7 317.2 43.3
 -1 3 7 320.72 51.63
 1 3 -7 296.88 43.31
 1 -3 -7 241.64 35.44
 1 3 -7 290.7 34.76
 1 3 -7 320.9 43.5
 1 -3 -7 259.23 45.04
 -1 3 7 329.97 40.58
 1 3 -7 291.19 35.17
 1 3 -7 280.4 46.14
 1 -3 -7 270.21 46.97
 -1 3 7 323.42 45.08
 -1 -3 7 339.97 47.76
 -1 -3 7 316.22 38.54
 -1 -3 7 247.28 40.35
 -1 -3 7 224.81 31.85
 -1 3 7 275.82 45.43
 1 -3 -7 272.64 48.15
 1 -3 -7 277.95 41.16
 -1 3 7 286.87 47.49
 -1 3 6 3616.68 144.15
 1 -3 -6 3676.91 147.71
 -1 -3 6 3514.65 135.42
 -1 3 6 3636.59 126.49
 1 -3 -6 3628.88 126.89
 1 3 -6 3811.66 146.34
 1 3 -6 3635.28 103.24
 -1 3 6 3639.48 143.9
 1 3 -6 3709.95 133.6
 -1 -3 6 3726.49 108.43
 -1 3 6 3498.96 145.37
 1 3 -6 3623.5 130.84
 1 -3 -6 3509.53 145.71
 1 -3 -6 3732.43 146.77
 1 3 -6 3632.92 134.55
 -1 3 6 3720.98 129.4
 -1 -3 6 3563.04 135.62
 -1 3 5 119.42 26.14
 -1 -3 5 89.19 16.07
 1 3 -5 111.24 25.56
 1 -3 -5 75.65 22.68
 1 3 -5 41.77 14.94
 -1 3 5 60.37 20.8
 1 3 -5 46.31 21.47
 -1 -3 5 64.27 16.83
 1 3 -5 64.18 14.61
 -1 3 5 94.96 21.96
 -1 -3 5 83.31 22.49
 1 -3 -5 109.94 29.23
 -1 -3 5 52.48 20.89
 1 -3 -5 70.43 17.54
 1 3 -5 53.61 19.3
 -1 3 5 91.26 27.78
 1 -3 -5 107.26 25.58
 -1 3 5 85.31 28.06
 1 3 -5 107.76 25.35
 -1 3 4 5783.87 127.84
 1 -3 -4 5136.41 157.53
 1 -3 -4 5047.33 148.11
 -1 -3 4 5232.67 129.41
 1 3 -4 5398.51 152.61
 1 3 -4 5574.95 146.92
 1 3 -4 5460.94 125.58
 -1 3 4 5346.44 143.46
 -1 -3 4 5384.01 134.8
 1 -3 -4 5259.24 147.84
 1 3 -4 5476.07 151.42
 1 3 -4 5206.35 129.33
 1 -3 -4 5318.43 123.55
 -1 3 4 5256.12 151.67
 -1 3 4 5419.61 148.89
 -1 -3 4 5375.91 152.85
 -1 3 4 5326.27 156.91
 1 -3 -3 350.96 34.96
 1 -3 -3 373.43 39.15
 -1 3 3 374.34 38.39
 1 -3 -3 372.95 41.69
 1 3 -3 388.02 39.34
 -1 -3 3 358.59 32.06
 -1 3 3 378.32 28.76
 1 3 -3 339.16 35.62
 -1 -3 3 341.69 35.74
 -1 3 3 381.92 38.28
 1 3 -3 359.01 36.53
 1 3 -3 373.13 36.24
 -1 3 3 365.49 35.1
 -1 3 3 419.62 42.52
 -1 -3 3 355.92 38.41
 1 -3 -2 -1.84 10.29
 -1 3 2 10.39 11.89
 1 3 -2 -5.71 11.54
 -1 -3 2 -5.52 10.63
 1 3 -2 -2.54 10.34
 -1 3 2 -5.84 8.82
 1 3 -2 -0.34 10.99
 1 -3 -2 2.8 8.17
 1 -3 -2 8.16 9.83
 1 -3 -2 -9.04 14.32
 -1 -3 2 -2.37 10.09
 1 3 -2 7.6 10.61
 -1 3 2 10.31 10.14
 -1 3 2 -4.63 9.88
 -1 3 1 26.55 13.86
 -1 -3 1 27.23 13.44
 1 -3 -1 34.68 14.08
 -1 3 1 21.48 14.53
 1 -3 -1 8.36 9.57
 1 3 -1 32.74 13.79
 -1 3 1 27.71 11.14
 -1 -3 1 48.65 16.31
 -1 3 1 23.52 8.5
 1 3 -1 37.63 12.63
 -1 -3 1 21.93 8.5
 -1 3 1 9.54 8.49
 1 3 -1 4 12.29
 -1 -3 0 1623.48 70.98
 -1 -3 0 1610.35 73.67
 -1 3 0 1580.88 68.97
 1 3 0 1583.72 63.54
 1 3 0 1505.57 71
 -1 3 0 1578.61 72.09
 1 3 0 1474.37 63.16
 1 3 0 1528.36 67.23
 1 -3 0 1600.21 72.37
 1 -3 0 1623.09 66.91
 -1 3 0 1487.2 63.37
 -1 -3 0 1571.95 67.37
 1 3 1 -6.15 10.09
 -1 -3 -1 5.52 7.77
 -1 -3 -1 5.2 10.23
 1 -3 1 -2.84 9.73
 1 -3 1 10.24 10.11
 1 3 1 20.02 15.09
 -1 3 -1 11.49 11.62
 1 -3 1 -14.87 14.32
 1 3 1 3.35 10.5
 -1 3 -1 -10.47 9.9
 1 3 1 -10.53 9.17
 -1 3 -1 0.27 10.01
 -1 -3 -1 4.32 11.95
 1 3 1 -6.56 9.9
 1 3 2 183.2 25.43
 1 -3 2 178.89 28.51
 -1 -3 -2 155.16 22.23
 -1 -3 -2 151.96 26.69
 -1 3 -2 189.07 26.07
 1 3 2 173.33 27.04
 1 -3 2 159.85 26.01
 -1 -3 -2 192.85 25.57
 -1 3 -2 200.9 25.78
 -1 3 -2 151.71 23.51
 -1 -3 -2 158.2 25.78
 -1 -3 -2 147.03 20.8
 1 3 2 182.89 23.63
 1 3 2 190.57 28.78
 -1 3 -2 179.5 27.06
 -1 -3 -3 175.05 25.93
 -1 -3 -3 175.93 31.19
 1 3 3 171.17 28.07
 1 -3 3 132.62 23.52
 -1 3 -3 139.53 23.32
 1 -3 3 146.4 26.45
 -1 3 -3 142.69 23.69
 1 -3 3 165.56 29.9
 -1 3 -3 159.88 26.82
 -1 -3 -3 167.49 26.83
 -1 3 -3 170.67 23.04
 1 3 3 174.95 30.69
 -1 -3 -3 107.34 22.07
 1 3 3 135.58 24.12
 -1 3 -3 164.31 28.26
 1 3 3 170.34 26.59
 1 -3 4 5719.6 163.18
 -1 -3 -4 5558.42 166.6
 -1 -3 -4 5676.39 155.61
 1 -3 4 5501.66 162.68
 1 3 4 5318.72 137.78
 1 3 4 5609.43 147.69
 -1 3 -4 5569.18 156.25
 1 -3 4 5499.62 144.23
 -1 3 -4 5590.7 151.29
 -1 3 -4 5642.27 131.85
 -1 3 -4 5601.75 156.16
 1 3 4 5182.34 159.37
 -1 -3 -4 5586.63 127.95
 -1 3 -4 5653.39 138.22
 1 3 4 5475.94 159.64
 -1 -3 -4 5730.26 150.99
 1 3 4 5641.06 156.14
 -1 -3 -4 5701.88 156.7
 -1 -3 -5 334.35 38.47
 1 3 5 379.57 48.22
 -1 -3 -5 375.15 38.8
 -1 -3 -5 394.74 47.74
 1 3 5 349.51 43.86
 1 -3 5 292.86 42.12
 -1 -3 -5 371.23 47.22
 1 3 5 340.19 46.16
 -1 3 -5 369.57 42.96
 1 3 5 361.07 39.86
 1 3 5 350.92 39.49
 1 -3 5 363 42.75
 1 -3 5 410.18 49.65
 -1 3 -5 348.64 44.71
 -1 3 -5 360.97 40.68
 -1 -3 -5 356.86 46.09
 -1 3 -5 349.96 42.76
 -1 -3 -6 1606.15 100.05
 1 3 6 1798.2 104.85
 1 -3 6 1697.77 104.39
 1 3 6 1595.1 83.02
 -1 -3 -6 1799.32 90.6
 -1 3 -6 1778.06 98.24
 1 -3 6 1814.54 99.19
 -1 3 -6 1807.2 76.36
 -1 3 -6 1643.42 98.07
 -1 3 -6 1820.57 96.98
 -1 -3 -6 1723.58 90.29
 1 3 6 1875.14 110.1
 1 3 6 1702.59 101.22
 1 -3 6 1784.03 75.24
 -1 3 -6 1670.26 90.55
 -1 -3 -6 1704.26 102.09
 1 -3 6 1713.73 100.22
 1 3 6 1757.28 93.01
 -1 -3 -6 1702.68 104.75
 -1 -3 -7 118.55 38
 1 3 7 134.37 36.28
 1 3 7 105.14 33.74
 1 -3 7 133.22 32.88
 -1 -3 -7 173.93 39.92
 -1 3 -7 151.45 36.38
 -1 -3 -7 159.33 37.63
 -1 3 -7 123.59 29.76
 1 3 7 175.39 31.28
 1 3 7 159.41 35.91
 1 -3 7 128.15 34.53
 1 -3 7 144.41 39.44
 -1 3 -7 188.53 36.99
 -1 -3 -7 152.27 33.38
 -1 3 -7 168.96 36.55
 -1 3 -7 143.19 27.77
 1 -3 7 147.61 27.73
 1 3 7 144.42 37.77
 -1 -3 -8 2870.92 148.79
 1 -3 8 2694.16 140.24
 1 -3 8 2732.56 134.08
 -1 -3 -8 2812.45 149.68
 -1 3 -8 2659.38 128.57
 1 -3 8 2935.89 118.68
 1 3 8 2961.76 139.56
 -1 3 -8 2877.03 145.2
 -1 -3 -8 2905.89 147.52
 1 -3 8 2722.98 146.71
 -1 3 -8 2700.1 137.37
 -1 -3 -8 2411.14 123.29
 1 3 8 2844.84 151.38
 -1 3 -8 2797.98 124.62
 1 3 8 3002.4 151.1
 1 3 8 2800.08 143.06
 1 3 9 230.94 51.59
 -1 3 -9 150.77 34.52
 -1 -3 -9 128.92 40.02
 1 -3 9 174.79 48.18
 1 -3 9 162.2 37.72
 -1 -3 -9 157.87 48.42
 -1 -3 -9 143.8 42.39
 1 3 9 174.02 44.54
 1 -3 9 145.24 40.45
 -1 3 -9 133.12 43.26
 -1 3 -9 106.07 37.23
 -1 -3 -9 125.22 36.06
 -1 3 -9 185.43 38.41
 1 3 9 140.58 44.14
 1 3 9 104.53 38.93
 -1 -3 -10 43.04 36.69
 1 3 10 29.82 36.41
 1 -3 10 5.48 33.54
 1 3 10 69.2 39.89
 -1 -3 -10 73.8 42.71
 1 3 10 29.7 35.44
 -1 -3 -10 -2.34 40.5
 1 -3 10 48.19 38.22
 -1 3 -10 35.97 31.09
 -1 3 -10 73.77 40.45
 -1 -3 -10 45.4 34.94
 1 3 10 74.97 46.64
 1 3 11 -23.23 35.77
 -1 -3 -11 25.28 36.7
 1 -3 11 33.35 34.24
 -1 -3 -11 -29.44 50
 1 3 11 21.13 34.64
 1 -3 11 -15.17 35.68
 -1 3 -11 1.52 35.13
 1 3 11 19.5 42.77
 -1 -3 -11 44.43 38.78
 -1 3 -11 72.11 46.32
 -1 -3 -11 -7.91 32.39
 1 3 11 16.17 42.15
 1 3 12 8.2 38.95
 -1 -3 -12 -26.37 38.63
 -1 -3 -12 42.42 45.67
 1 3 12 -35.26 48.14
 1 3 12 -23.4 40.45
 1 -3 12 -0.31 45.19
 -1 3 -12 -16.98 33.87
 -1 -3 -12 42.53 38.93
 -1 3 -12 -9.32 38.63
 -1 -3 -12 -18.72 34.77
 1 -3 12 -46.78 45.56
 1 3 12 -0.76 34.78
 -1 -3 -13 138.2 63.62
 1 3 13 91.02 54.68
 1 -3 13 67.86 55.1
 1 3 13 27.63 43.54
 -1 3 -13 117.74 53.37
 -1 -3 -13 131.54 58.01
 1 -3 13 90.22 56.17
 -1 3 -13 32.49 41.41
 -1 -3 -13 60.58 41.91
 1 3 13 61.67 53.45
 -1 -3 -14 333.77 79.31
 1 3 14 320.3 76.06
 -1 -3 -14 302.89 84.19
 1 -3 14 298.64 74.22
 1 3 14 284.68 77.76
 1 -3 14 315.05 88.33
 -1 3 -14 247.91 62.05
 -1 3 -14 296.11 71.4
 -1 -3 -14 321.41 74.26
 1 3 14 322.76 81.91
 -1 -3 -15 103.6 64.49
 1 -3 15 117.27 67.42
 -1 3 -15 -14.78 44.54
 1 3 15 182.67 73.71
 -1 -3 -15 -18.18 57.85
 1 3 15 17.87 59.28
 1 -3 15 6.57 54.56
 -1 3 -15 18.28 39
 1 3 15 156.05 68.58
 -1 -3 -15 -68.42 51.52
 -1 -3 -16 269.54 98.61
 1 3 16 511.08 102.76
 1 -3 16 521.3 117.02
 -1 3 -16 133.75 66.2
 -1 -3 -16 490.03 101.23
 1 3 16 359.54 91.61
 -1 3 -16 292.66 77.66
 -1 -3 -16 369.76 91.84
 -1 -5 16 520.77 138.31
 -1 5 16 604.68 116.08
 1 -5 -16 588.26 116.13
 1 5 -16 215.51 63.38
 -1 -5 15 -60.68 56.11
 1 -5 -15 55.61 67.24
 -1 -5 15 1.59 54.37
 -1 5 15 21.56 49.25
 1 5 -15 -29.17 45.56
 1 -5 -15 37.86 58.38
 1 5 -15 -52.21 61.6
 -1 5 15 60.63 82.07
 1 5 -14 770.06 113.11
 1 -5 -14 627.51 103.74
 -1 -5 14 718.97 120.87
 1 -5 -14 572.84 106.31
 1 -5 -14 549.38 102.96
 -1 -5 14 514.84 96.96
 -1 5 14 500.71 91.7
 -1 5 14 483.42 87.85
 1 5 -14 435.8 94.66
 -1 5 14 379.48 100.66
 1 -5 -13 43.54 50.02
 -1 5 13 73.93 66.97
 -1 -5 13 98.56 62.29
 1 -5 -13 59.27 56.34
 -1 5 13 165.3 64.52
 -1 -5 13 39.58 43.14
 1 5 -13 116.69 63.28
 -1 5 13 132.53 55.5
 1 -5 -13 145.46 62.37
 1 5 -13 52.25 45.24
 -1 -5 12 13.6 43.92
 1 -5 -12 85.88 48.79
 -1 5 12 95.11 54.17
 1 -5 -12 11.55 49.68
 -1 -5 12 52.87 41.47
 1 5 -12 144.97 64.4
 -1 5 12 112.7 56.07
 1 -5 -12 111.87 58.76
 1 5 -12 44.07 38.07
 -1 5 12 24 47.54
 -1 5 11 -10.63 39.39
 -1 -5 11 38.17 44.3
 -1 -5 11 20.53 40.33
 1 -5 -11 23.72 47.26
 -1 5 11 66.92 47.51
 1 -5 -11 80.51 52.39
 -1 -5 11 62.49 42.34
 1 -5 -11 56.71 51.06
 1 5 -11 70.25 33.83
 1 5 -11 72.69 42.09
 1 5 -11 1.79 37.15
 -1 5 11 32.29 45.3
 -1 -5 10 670.94 85.31
 -1 5 10 692.14 94.92
 -1 -5 10 599.1 87.27
 1 -5 -10 683.59 91.98
 1 -5 -10 546.05 81.54
 1 -5 -10 694.72 92.7
 -1 -5 10 565 80.84
 1 5 -10 605.71 83.16
 -1 5 10 627.51 86.47
 1 5 -10 667.63 80.62
 1 5 -10 758.26 84.9
 -1 -5 10 693.16 90.83
 -1 5 10 717.71 91.83
 1 5 -10 572.87 76.95
 -1 5 9 118.07 50.13
 1 -5 -9 -9.24 38.64
 -1 -5 9 1.02 51.47
 -1 -5 9 77.07 52.01
 -1 5 9 56.74 36.03
 1 5 -9 -1.49 37.79
 1 -5 -9 66.37 42.52
 -1 -5 9 -49.93 86.47
 1 5 -9 33.5 35.05
 1 -5 -9 -5.64 33.46
 1 5 -9 124.74 45.05
 1 5 -9 35.73 44.76
 -1 -5 9 -34.34 59.82
 -1 5 9 52.43 45.96
 -1 -5 8 593.22 78.13
 -1 5 8 687.52 77.84
 -1 -5 8 644.37 78.41
 -1 -5 8 633.5 83.82
 1 -5 -8 695.76 81.72
 1 -5 -8 556.18 69.78
 -1 5 8 670.7 73.25
 -1 -5 8 688.49 77.4
 1 -5 -8 699.53 87.23
 1 5 -8 690.93 80.19
 1 5 -8 699.4 72.2
 -1 5 8 769.37 87.88
 1 -5 -8 698.91 79.71
 1 5 -8 644.6 78.15
 -1 5 8 646.1 81.54
 1 5 -8 672.1 74.28
 -1 5 7 38.77 30.53
 1 5 -7 34.78 23.78
 1 -5 -7 6.86 26.18
 -1 -5 7 8.49 31.14
 1 5 -7 -8.25 26.06
 -1 5 7 24.3 26.9
 1 -5 -7 0.34 31.85
 1 -5 -7 0.9 24.68
 -1 5 7 44.18 29.76
 1 -5 -7 20.6 30.27
 -1 -5 7 20.55 23.54
 1 5 -7 -6.29 22.58
 1 5 -7 -27.75 30.02
 -1 -5 7 10.22 27.65
 -1 5 7 -17.8 31
 1 -5 -6 1232.52 94.13
 1 -5 -6 1397.75 111.16
 1 -5 -6 1335.71 97.97
 -1 -5 6 1221.57 99.7
 1 -5 -6 1329.8 98.76
 -1 -5 6 1323.01 87.98
 1 5 -6 1317.83 83.7
 -1 5 6 1305.68 96
 -1 -5 6 1357.6 88.03
 -1 -5 6 1391.41 106.14
 1 5 -6 1415.42 100.77
 -1 5 6 1413.3 98.13
 1 5 -6 1270.67 82.65
 -1 5 6 1372.57 100.2
 1 5 -6 1315.32 100.55
 -1 5 6 1323.65 101.43
 1 5 -6 1318.26 95.83
 1 -5 -5 593.65 63.18
 -1 -5 5 651.98 64.32
 1 -5 -5 595.99 65.67
 1 5 -5 686.87 62.6
 -1 5 5 672.73 68.71
 1 -5 -5 648.11 63.27
 -1 -5 5 644.36 55.94
 1 5 -5 675.88 66.91
 1 5 -5 657.56 66.54
 1 5 -5 637.8 54.09
 -1 5 5 634.86 65.29
 1 -5 -5 677.53 75.17
 -1 5 5 664.48 65.19
 1 5 -5 656.67 70.25
 -1 5 5 647.14 71.4
 -1 -5 5 591.64 69.55
 -1 5 4 364.47 39.75
 -1 5 4 397.27 47.81
 -1 -5 4 350.02 52.62
 1 -5 -4 382.22 40.09
 1 5 -4 409.37 55.7
 -1 -5 4 294.88 44.86
 1 -5 -4 405.98 57.13
 -1 -5 4 392.54 40.26
 1 5 -4 363.84 48.47
 1 -5 -4 317.14 43.29
 -1 5 4 388.84 53.08
 1 5 -4 322.62 43.44
 1 -5 -4 323.71 44.01
 1 5 -4 390.15 51.74
 -1 5 4 362.91 46.19
 -1 5 4 379.86 35.08
 -1 5 4 404.61 53.7
 1 -5 -3 264.21 36.98
 -1 -5 3 252.4 43.57
 -1 5 3 236.72 37.16
 -1 -5 3 256.16 28.58
 1 -5 -3 258.09 35.93
 1 5 -3 193.66 36.37
 -1 5 3 247.21 34.38
 -1 5 3 250.71 43.67
 1 5 -3 242.39 34.94
 1 -5 -3 266.13 38
 1 5 -3 221.16 41.93
 1 -5 -3 256.3 46.17
 -1 5 3 218.45 29.05
 -1 -5 3 319.08 45.67
 1 5 -3 236.86 39.34
 -1 5 3 232.88 34.14
 1 5 -3 240.44 28.22
 -1 5 3 264.59 42.33
 1 -5 -2 578.99 54.68
 -1 -5 2 637.42 50.81
 1 -5 -2 589.49 47.64
 1 -5 -2 577.51 59.42
 -1 -5 2 534.77 57.53
 -1 5 2 610.7 48.04
 1 5 -2 532.31 55.57
 -1 5 2 568.28 60.8
 1 5 -2 546.15 58.08
 1 5 -2 671.44 52.44
 1 5 -2 558.39 43.92
 1 -5 -2 575 47.59
 -1 5 2 588.24 49.57
 -1 5 2 610.37 50.02
 1 5 -2 597.72 57.68
 -1 5 2 543.15 56.67
 -1 5 2 562.5 51.76
 -1 -5 2 564.99 60.29
 -1 -5 1 1281.21 75.09
 1 -5 -1 1237.25 82.12
 1 -5 -1 1373.96 84.21
 1 -5 -1 1335.7 62.15
 -1 -5 1 1331.07 89.1
 1 5 -1 1303.91 87.52
 -1 5 1 1270.29 88.36
 1 5 -1 1318.35 68.88
 -1 5 1 1284.9 61.93
 1 5 -1 1238.95 77.71
 1 5 -1 1300.31 86.14
 1 5 -1 1408.96 76.5
 -1 5 1 1352.83 82.4
 -1 5 1 1257.08 79.37
 -1 5 1 1276.27 73.77
 -1 -5 1 1355.35 89.36
 -1 -5 0 455.47 50.5
 1 -5 0 448.29 49.96
 1 -5 0 386.45 38.98
 1 5 0 415.02 46.26
 -1 -5 0 408.68 53.84
 1 5 0 460.82 55.75
 -1 5 0 470.5 54.94
 -1 5 0 468.41 37.39
 -1 5 0 481.2 34.49
 -1 5 0 421.16 46.89
 1 5 0 462.67 48.71
 1 -5 0 499.5 54.18
 1 5 0 413.5 49.31
 -1 5 0 425.34 50.19
 -1 5 0 472.8 48.1
 -1 -5 0 447.61 51.87
 1 -5 1 361.2 47.87
 1 -5 1 329.63 40.25
 -1 -5 -1 348.09 46.22
 -1 -5 -1 373.32 50.11
 -1 5 -1 465.32 54.95
 1 5 1 367.83 48.4
 -1 5 -1 366.58 37.14
 1 5 1 367.86 34.08
 1 5 1 389.3 47.8
 1 5 1 395.84 41.11
 -1 5 -1 328.52 42.77
 -1 -5 -1 344.09 33.25
 1 -5 1 353.99 41.83
 1 5 1 375.66 46.26
 -1 5 -1 388.88 48.4
 -1 5 -1 343.11 38.97
 -1 -5 -1 356.93 44.4
 -1 -5 -2 154.56 28.07
 1 -5 2 207.2 38.85
 1 5 2 156.8 27.24
 1 -5 2 178.42 34.13
 -1 -5 -2 235.87 40.81
 -1 5 -2 189.15 35.55
 -1 5 -2 185.69 32.12
 1 5 2 230.18 35.74
 -1 -5 -2 197.06 29.99
 1 -5 2 212.32 28.7
 1 5 2 202.87 39.4
 -1 5 -2 201.66 38.29
 -1 5 -2 186.49 28.88
 1 5 2 213.82 29.88
 -1 -5 -2 229.82 31.21
 1 5 2 196.79 38.03
 -1 -5 -2 192.42 41.53
 1 5 2 208.31 30.63
 1 5 3 236.98 35.97
 -1 -5 -3 231.84 33.5
 1 5 3 220.14 36.7
 1 -5 3 212.98 42.88
 1 -5 3 212.84 37.99
 -1 -5 -3 267.28 47.58
 1 -5 3 200.39 27.1
 -1 -5 -3 216.66 42.68
 -1 -5 -3 272.14 37.41
 -1 -5 -3 258.79 37.63
 1 5 3 218.81 42.9
 -1 5 -3 182.25 34.34
 -1 5 -3 215.2 35.21
 -1 5 -3 232.06 26.53
 -1 5 -3 199.24 36.83
 1 5 3 231.14 32.68
 1 5 3 209.92 39.52
 -1 5 -3 227.81 42.65
 1 5 3 221.84 34.02
 1 -5 4 4860.33 181.18
 -1 -5 -4 4818.76 159.89
 1 -5 4 4635.1 169.98
 -1 -5 -4 4509.02 176.91
 1 5 4 4703.24 172.9
 -1 5 -4 4761.51 160.08
 -1 5 -4 4847.3 162.4
 -1 -5 -4 4755.77 175.09
 -1 5 -4 4744.02 128.05
 1 5 4 4911.02 166.32
 1 5 4 4745.4 157.88
 -1 5 -4 4452.26 164.31
 -1 -5 -4 4459.32 155
 1 5 4 4919.35 181.47
 1 5 4 4682.87 136.45
 -1 5 -4 4919.84 179.24
 1 5 5 59.99 22.81
 1 -5 5 46.67 25.77
 1 -5 5 96.2 34.59
 -1 -5 -5 57.44 33.57
 -1 -5 -5 51.74 30.34
 -1 -5 -5 96.64 30.07
 -1 -5 -5 66.29 28.34
 1 5 5 122.04 36.97
 1 -5 5 73.05 24.1
 -1 5 -5 94.76 29.12
 -1 5 -5 52.75 22.94
 -1 5 -5 31.43 24.05
 1 5 5 61.27 30.26
 -1 5 -5 68.26 23.09
 -1 5 -5 54.19 29.33
 1 5 5 82.42 32.87
 1 -5 6 3784.36 172.6
 -1 -5 -6 3536.79 172.55
 -1 -5 -6 3576.98 158.15
 1 -5 6 3469.01 163.29
 1 5 6 3755.75 172.78
 -1 -5 -6 3686.86 157.99
 1 -5 6 3710.18 151.1
 1 5 6 3647.49 156.61
 1 -5 6 3701.03 143.06
 -1 5 -6 3794.6 166.95
 -1 5 -6 3658.18 161.2
 -1 5 -6 3629.41 138.22
 1 5 6 3785.54 165.67
 -1 5 -6 3645.55 158.36
 1 5 6 3727.96 160.11
 -1 -5 -6 3796.89 160.77
 1 5 7 6.57 30.35
 1 -5 7 -6.1 29.63
 1 -5 7 58.33 31.88
 -1 -5 -7 -7.11 34.3
 -1 5 -7 -7.71 27.1
 -1 -5 -7 8.88 28.46
 -1 -5 -7 44.97 34.89
 1 5 7 14.13 27.68
 -1 -5 -7 39.8 29.12
 1 -5 7 12.08 26.17
 1 5 7 60.47 34.86
 -1 5 -7 71.78 36.18
 -1 5 -7 41.62 29.28
 -1 5 -7 64.89 30.6
 1 5 7 22.65 35.84
 1 5 8 479.38 69.96
 1 5 8 476.68 71.81
 1 -5 8 501.87 73.95
 -1 5 -8 493.95 67.1
 1 -5 8 423.5 72.24
 -1 -5 -8 558.03 79.41
 -1 -5 -8 515.26 67.76
 -1 5 -8 542.58 69.22
 -1 -5 -8 512.18 71.31
 1 5 8 524.21 62.75
 1 5 8 548.47 74.44
 1 -5 8 431.8 64.59
 -1 -5 -8 328.09 59.94
 -1 5 -8 510.49 74
 -1 5 -8 421.93 58.86
 1 -5 9 21.78 37.71
 1 5 9 60.61 42.95
 1 -5 9 45.12 39.9
 1 -5 9 28.05 36.82
 -1 -5 -9 -15.47 41.05
 1 5 9 53.18 43.28
 -1 -5 -9 11.58 38.98
 1 -5 9 34.98 32.54
 -1 5 -9 77.08 41.27
 -1 -5 -9 58.71 40.79
 -1 5 -9 31.71 34.29
 1 5 9 -7.46 42.04
 -1 5 -9 86.48 39.09
 -1 5 -9 -17.93 31.4
 1 -5 10 18.81 35.11
 1 -5 10 109.59 47.95
 1 5 10 -15.64 36.86
 1 -5 10 30.06 37.11
 -1 -5 -10 -3.23 39.26
 -1 -5 -10 -39.15 41.35
 1 5 10 20.4 43.31
 1 -5 10 23.18 37.97
 -1 5 -10 -3.36 36.28
 -1 -5 -10 28.36 34.46
 -1 5 -10 30.56 37.51
 -1 5 -10 46.14 32.4
 -1 5 -10 -54.3 40.14
 1 5 10 36.34 35.25
 1 -5 11 74.15 36.04
 1 5 11 64.96 41.93
 -1 -5 -11 18.06 45.34
 1 -5 11 14.19 43.46
 1 5 11 14.39 46.24
 -1 -5 -11 17.64 46.26
 1 -5 11 86 52.96
 -1 5 -11 141.78 59
 -1 -5 -11 81.31 48.26
 -1 5 -11 49.44 34.55
 -1 5 -11 37.75 38.52
 1 5 11 52.22 46.32
 -1 -5 -12 284.68 75.98
 1 5 12 175.98 54.15
 1 -5 12 193.58 70.03
 -1 -5 -12 211.46 66.7
 1 -5 12 170.94 60.59
 -1 5 -12 184.97 58.99
 -1 -5 -12 188.71 64.47
 -1 5 -12 212.87 57.93
 1 5 12 221.64 74.19
 1 5 12 230.06 62.53
 1 5 13 16.82 42.79
 -1 -5 -13 -16.16 51.53
 1 -5 13 51.29 52.01
 1 5 13 67.31 55.52
 -1 -5 -13 -3.96 60.37
 1 -5 13 63.84 53.69
 -1 -5 -13 87.34 54.9
 -1 5 -13 16.28 43.03
 -1 5 -13 109.17 53.88
 1 5 13 94.22 49.96
 1 5 14 255.74 74.13
 -1 -5 -14 280.29 82.01
 1 -5 14 257.49 68.9
 1 5 14 275.06 75.51
 -1 -5 -14 238.93 83.24
 1 -5 14 293.35 91.78
 -1 5 -14 210.37 74.56
 1 5 14 317.81 94.58
 -1 5 -14 212.93 62.79
 1 -5 15 0.64 56.43
 -1 -5 -15 65.35 67.48
 -1 -5 -15 -21.76 56.19
 1 5 15 -118.37 63.74
 -1 5 -15 48.44 47.29
 1 5 15 -27.6 64.9
 -1 5 -15 -99.23 63.86
 1 5 16 137.5 76.29
 -1 -5 -16 137.35 71.87
 -1 7 14 196.37 78.52
 1 -7 -14 74.18 74.98
 1 -7 -14 59.26 53.45
 -1 7 14 138.68 71.02
 1 7 -14 105.49 60.13
 1 -7 -14 120.6 84.52
 -1 7 14 131.32 73.17
 -1 7 13 30.34 57.39
 -1 -7 13 2.42 55.04
 1 -7 -13 -6.77 66.23
 1 -7 -13 35.67 51.39
 1 -7 -13 62.27 59.35
 -1 7 13 -49.62 60.94
 1 7 -13 -36 50.22
 -1 7 13 -41.22 73.94
 -1 7 12 6.66 53.72
 -1 -7 12 105.99 67.71
 -1 -7 12 86.77 58.14
 1 -7 -12 -1.6 51.39
 1 -7 -12 -30.66 55.32
 -1 7 12 114.35 61.36
 1 7 -12 56.7 57.24
 1 -7 -12 -86.68 80.26
 1 7 -12 7.94 39.04
 -1 7 12 -2.03 58.26
 -1 -7 11 546.57 93.3
 -1 -7 11 681.88 108.37
 -1 -7 11 536.01 93.23
 1 -7 -11 453.45 97.64
 -1 7 11 448.32 90.99
 -1 7 11 588.78 102.11
 1 -7 -11 512.79 90.4
 1 -7 -11 282.72 89.74
 -1 7 11 629.24 101.13
 1 7 -11 602.81 100
 1 7 -11 613.98 90.92
 1 7 -11 587.36 96.4
 -1 -7 10 52.68 40.82
 -1 -7 10 93.64 58.48
 -1 7 10 106.28 63.98
 -1 -7 10 43.52 43.23
 -1 7 10 28.88 48.53
 1 -7 -10 35.6 55.67
 1 -7 -10 72.61 56.07
 1 -7 -10 64.36 56.53
 -1 7 10 168.86 56.67
 1 7 -10 98.92 55.1
 1 7 -10 105.31 48
 1 7 -10 52.97 50.21
 -1 7 9 -13.76 40.57
 -1 -7 9 16.49 43.33
 1 -7 -9 21.92 49.11
 -1 -7 9 -39.79 45.26
 1 -7 -9 11.52 35.92
 -1 -7 9 15.53 40.91
 1 -7 -9 18.06 44.82
 -1 7 9 14.72 39.63
 1 7 -9 15.2 35.42
 1 7 -9 10.08 34.9
 -1 7 9 -24.76 43.55
 1 7 -9 40.98 46.53
 -1 7 8 510.8 80.84
 -1 -7 8 525.92 85.04
 -1 -7 8 473.56 79.08
 -1 -7 8 465.8 77.78
 1 -7 -8 526.99 86.45
 1 -7 -8 499.05 78.04
 -1 7 8 471.81 79.8
 -1 7 8 482.15 74.49
 -1 7 8 509.21 77.38
 1 -7 -8 220.16 65.68
 1 -7 -8 439.14 70.79
 1 7 -8 550.3 81.28
 1 7 -8 444.98 73.76
 1 7 -8 404.2 73.91
 -1 7 7 253.03 62.36
 -1 -7 7 207.79 57.1
 1 -7 -7 243.84 53.31
 -1 -7 7 268.52 61.59
 -1 7 7 342.71 67.34
 -1 -7 7 226.14 58.17
 1 -7 -7 133.55 65.57
 1 -7 -7 111.68 54.57
 -1 7 7 265.22 62.48
 -1 7 7 230.34 53.09
 1 -7 -7 165.61 59.34
 1 7 -7 294.58 59.81
 1 7 -7 234.65 52.47
 1 7 -7 185.84 53.11
 -1 -7 6 1168.52 111.8
 1 -7 -6 1404.88 125.33
 1 -7 -6 1104.06 102.65
 -1 -7 6 1149.83 105.67
 1 -7 -6 1341.31 116.17
 1 7 -6 1308.19 102.32
 -1 7 6 1295.95 114.71
 1 7 -6 1315.16 107.85
 -1 7 6 1358.81 108.68
 1 7 -6 1236.21 105.3
 1 -7 -6 1284.09 108.02
 1 7 -6 1252.78 113
 -1 7 6 1284.07 115.21
 -1 7 6 1376.65 107.84
 -1 -7 6 1156.5 113.43
 -1 7 5 25.25 34.93
 -1 -7 5 66.09 35.19
 1 7 -5 17.38 30.6
 1 -7 -5 9.24 39.66
 -1 -7 5 20.4 30.7
 1 -7 -5 117.87 45.22
 1 7 -5 37.04 33.91
 -1 7 5 34.62 32.42
 1 -7 -5 67.75 35.34
 -1 7 5 26.94 27
 1 7 -5 12.01 27.2
 1 -7 -5 91.82 32.43
 -1 -7 5 33.86 46.18
 -1 7 5 3.74 33.05
 1 7 -5 81.08 44.27
 -1 -7 4 1326.74 102.82
 1 -7 -4 1520.27 121.45
 1 -7 -4 1572.85 126.37
 1 -7 -4 1565.55 100.39
 -1 -7 4 1440.15 114.42
 1 7 -4 1507.75 109.69
 -1 7 4 1480.19 116.52
 1 7 -4 1549.3 105.41
 -1 7 4 1500.18 99.8
 1 7 -4 1541.33 111.83
 1 7 -4 1464.12 117.37
 -1 7 4 1525.59 117.3
 -1 -7 4 1473.33 121.55
 -1 7 3 16.08 29.06
 -1 -7 3 41.13 29.39
 1 -7 -3 -7.85 23.05
 1 -7 -3 7.83 26.62
 -1 -7 3 16.35 25.86
 -1 -7 3 4.14 32.92
 1 -7 -3 -23.97 42.8
 1 7 -3 6.97 36.31
 -1 7 3 -35.27 35.36
 1 7 -3 -0.21 23.18
 1 -7 -3 42.13 35.67
 -1 7 3 18.14 24.42
 1 7 -3 40.16 33.33
 1 7 -3 22.71 27.95
 -1 7 3 -16.69 28.69
 -1 -7 2 520.16 70.52
 1 -7 -2 314.37 58.21
 -1 -7 2 474.05 57.88
 1 -7 -2 231.14 63.51
 -1 -7 2 504.64 70.86
 1 -7 -2 231.92 72.8
 1 7 -2 515.46 68.84
 -1 7 2 493.82 68.47
 1 7 -2 464.18 52.52
 1 -7 -2 486.54 61.13
 -1 7 2 337.89 53.96
 1 7 -2 456.62 61.23
 -1 7 2 588.04 70.63
 1 7 -2 455.3 64.77
 -1 7 2 477.58 61.63
 1 7 -1 58.94 31.02
 1 -7 -1 91.52 31.48
 -1 -7 1 28.41 22.61
 1 -7 -1 34.44 30.38
 -1 -7 1 -9.51 32.7
 1 -7 -1 8.62 34.61
 1 7 -1 64.75 36.41
 -1 7 1 50.38 32.95
 -1 -7 1 8.47 29.51
 -1 7 1 32.13 25.44
 -1 7 1 30.15 25.55
 1 7 -1 11.59 23.3
 -1 7 1 44.1 24.18
 1 7 -1 45.25 28.61
 -1 7 0 213.65 39.26
 1 -7 0 177.56 46.47
 1 -7 0 109.45 52.91
 1 7 0 275.61 55.1
 1 7 0 169.7 45.89
 -1 7 0 251.45 52.29
 -1 -7 0 88.2 50.08
 1 -7 0 164.9 43.51
 -1 7 0 199.28 45.69
 1 7 0 122.68 40.02
 -1 -7 0 198.71 45.5
 -1 -7 0 96.49 39.8
 -1 7 0 207.23 46.01
 1 7 0 204.72 44.52
 -1 -7 -1 114.56 41.44
 -1 7 -1 94.2 29.09
 1 -7 1 130.77 44.05
 1 7 1 73.7 32.92
 -1 -7 -1 120.28 37.51
 1 -7 1 89.3 37.35
 -1 -7 -1 38.59 43.46
 -1 7 -1 120.75 37.17
 1 -7 1 59.23 37.11
 1 7 1 53.92 36.84
 -1 7 -1 126.46 40.26
 1 7 1 104.92 37.37
 1 7 1 132.92 38.27
 -1 7 -1 131.91 39.69
 1 -7 2 1055.62 96.78
 1 -7 2 860.44 78.85
 1 -7 2 1109.88 101.87
 1 7 2 1245.75 106.91
 -1 7 -2 1085.58 96.66
 -1 7 -2 1228.03 85.18
 1 7 2 1144.72 94.45
 -1 7 -2 1074.13 91.71
 1 7 2 1082.86 87.09
 -1 7 -2 987.62 94.6
 1 -7 3 124.75 43.15
 -1 -7 -3 126.69 47.91
 -1 -7 -3 70.53 60.52
 1 -7 3 143.04 41.55
 -1 7 -3 169.48 42.81
 1 -7 3 219.27 51.63
 1 7 3 184.77 48.24
 -1 7 -3 177.72 45.59
 -1 7 -3 149.76 39.79
 -1 7 -3 164.58 36.04
 1 7 3 124.88 39.21
 -1 -7 -3 83.93 36.46
 1 7 3 176.89 40.06
 1 7 3 159.68 45.14
 1 -7 4 2036.45 140.76
 -1 -7 -4 1942.91 138.38
 1 -7 4 2010.66 128.1
 -1 -7 -4 2239.14 145.78
 1 -7 4 1998.03 134.08
 1 7 4 2063.3 138.47
 -1 7 -4 2020.05 128.8
 -1 7 -4 1889.7 116.22
 1 7 4 1749.33 114.4
 -1 7 -4 1943.56 126.72
 1 7 4 1967.07 136.39
 -1 7 -4 1944.54 133.57
 -1 -7 -4 1987.43 111.4
 1 7 5 5.28 32.94
 1 -7 5 51.77 41.12
 1 7 5 19.37 25.44
 1 -7 5 -6.57 34.47
 -1 -7 -5 -6.35 39.28
 -1 -7 -5 30.74 30.29
 1 -7 5 4.67 30.51
 -1 -7 -5 1.76 35.35
 1 7 5 10.66 32.16
 -1 7 -5 17.68 27.21
 -1 7 -5 21.98 29.94
 -1 -7 -5 40.44 34.92
 -1 7 -5 10.04 30.56
 -1 7 -5 1.73 33.56
 1 7 5 78.55 38.38
 1 -7 6 607.9 85.9
 1 -7 6 521.64 74.4
 -1 -7 -6 624.82 85.84
 -1 -7 -6 432.79 79.6
 -1 -7 -6 509.86 70.67
 1 7 6 567.65 77.57
 -1 7 -6 690.71 81.8
 1 7 6 729.61 85.94
 1 7 6 725.73 78.55
 -1 7 -6 616.67 78.33
 -1 7 -6 589.15 78.78
 -1 -7 -6 635.34 76.09
 1 7 6 593.24 82.4
 1 -7 7 47.37 48.74
 1 -7 7 94.43 51.13
 1 7 7 5.58 32.23
 1 -7 7 55.21 38.02
 -1 -7 -7 3.23 42.96
 -1 -7 -7 5.76 38.01
 1 7 7 -0.74 37.99
 -1 7 -7 -21.14 35.83
 -1 -7 -7 36.21 38.21
 -1 7 -7 -6.01 41.33
 1 7 7 21.56 37.16
 -1 -7 -7 -8.69 35.08
 1 7 7 4.58 39.21
 -1 7 -7 48 40.81
 1 -7 8 299.4 66.35
 -1 7 -8 303.75 63.5
 1 7 8 384.61 76.12
 1 -7 8 341.54 72.28
 1 7 8 459.11 76.4
 1 -7 8 288.38 66.96
 -1 -7 -8 518.25 85.52
 -1 -7 -8 427.91 72.55
 -1 -7 -8 194.21 67.18
 1 7 8 365.77 65.38
 -1 7 -8 385.65 71.78
 1 7 8 264.31 60.87
 -1 -7 -8 323.35 67.27
 -1 7 -8 312.8 69.2
 1 -7 9 253.73 65.7
 1 -7 9 382.81 74.2
 1 7 9 174.8 52.56
 1 -7 9 212.84 62.49
 -1 -7 -9 319.58 76.19
 -1 -7 -9 233.37 66.71
 -1 7 -9 180.77 61.9
 1 7 9 317.64 65.16
 -1 7 -9 268.73 66.43
 -1 -7 -9 279.3 64.83
 1 7 9 264.54 70.45
 -1 7 -9 240.64 63.46
 1 -7 10 62.92 46.36
 1 -7 10 3.11 45.07
 -1 -7 -10 33.29 48.43
 1 7 10 47.27 47.4
 -1 -7 -10 30.18 45.66
 1 -7 10 26.89 54.9
 -1 7 -10 -32.3 44.51
 -1 7 -10 102.49 53.98
 1 7 10 66.02 44.82
 1 7 10 -74.77 55.73
 -1 7 -10 -12.84 37.78
 -1 -7 -10 -66.82 51.8
 1 -7 11 133.67 55
 1 -7 11 79.28 54.79
 1 -7 11 66.49 58.44
 1 7 11 101.76 53.02
 -1 -7 -11 9.55 55.89
 -1 -7 -11 11.95 50.04
 -1 -7 -11 116.55 56.09
 -1 7 -11 120.39 57.02
 1 7 11 -42.87 62.21
 -1 7 -11 167.95 60.74
 1 7 11 110.49 61.27
 -1 7 -11 103.45 53.15
 -1 -7 -12 364.55 91.63
 -1 -7 -12 205.69 72.61
 1 -7 12 243.92 74.17
 1 7 12 198.81 65.75
 -1 -7 -12 116.84 80.3
 -1 7 -12 155.78 55.73
 -1 7 -12 167.98 63.13
 1 7 12 282.52 81.44
 1 7 12 272.09 74.48
 1 7 13 36.47 50.29
 -1 -7 -13 -0.41 69.36
 1 -7 13 2.46 48.88
 -1 -7 -13 -46 67.36
 -1 -7 -13 -9.63 55.73
 1 7 13 -53.2 58.59
 -1 7 -13 140.9 72.14
 1 7 13 -28.75 64.16
 1 7 14 79.24 67.32
 -1 -7 -14 236.81 86.92
 1 7 14 219.81 73.5
 -1 -7 -14 168.03 74.25
 -1 7 -14 320.16 77.32
 -1 -9 12 168.1 78.41
 -1 9 12 188.5 79.96
 -1 -9 12 35.88 65.45
 1 -9 -12 252.13 88.87
 1 9 -12 222.86 81.38
 -1 9 12 173.52 84.9
 1 9 -12 103.87 73.39
 1 9 -12 34.39 57.3
 -1 9 11 0.14 53.38
 -1 -9 11 24.89 152.17
 -1 -9 11 -29.49 64.46
 1 -9 -11 -26.37 71.15
 -1 -9 11 46.39 60.61
 1 9 -11 24.26 215.05
 -1 9 11 -52.22 69.75
 1 -9 -11 -84.26 60.8
 1 9 -11 -143.26 127.44
 -1 -9 10 -221.45 110.21
 -1 -9 10 93.78 69.67
 -1 -9 10 -232.05 107.22
 1 -9 -10 23.49 53.92
 1 -9 -10 -95.21 68.38
 1 9 -10 -275.98 101.58
 -1 9 10 97.89 61.14
 1 9 -10 -63.37 56.03
 -1 9 10 28.34 56.67
 1 9 -10 141.97 66.91
 -1 -9 9 317.04 82.71
 -1 9 9 332.84 87.35
 -1 -9 9 294.78 77.6
 -1 -9 9 218.36 72.33
 1 -9 -9 112.62 82.13
 1 9 -9 206.61 62.52
 1 9 -9 339.14 68.34
 1 9 -9 354.01 83.58
 -1 -9 8 20.85 45.25
 -1 9 8 88.15 53.33
 -1 -9 8 58.8 48.69
 -1 -9 8 145.48 60.77
 1 -9 -8 34.08 62.34
 1 -9 -8 206.28 68.15
 1 9 -8 44.38 39.94
 -1 9 8 -43.8 52.95
 1 9 -8 69.98 50.15
 1 9 -8 142.12 66.44
 -1 -9 7 101.69 55.67
 -1 9 7 -34.51 55.19
 -1 -9 7 69.7 56.18
 -1 -9 7 -0.53 38.84
 1 -9 -7 72.92 58.12
 1 -9 -7 3.66 44.84
 -1 9 7 36.22 44.98
 1 9 -7 89.28 51.66
 1 9 -7 -65.47 48.01
 1 9 -7 25.2 45.42
 -1 -9 6 432.33 84.43
 -1 9 6 336.71 79.92
 -1 -9 6 428.75 81.92
 -1 -9 6 439.5 80.93
 1 -9 -6 390.43 83.57
 1 -9 -6 280.43 73.03
 -1 9 6 301.92 79.14
 1 9 -6 317.79 66.85
 1 9 -6 421.4 74.51
 1 9 -6 366.45 72.41
 -1 -9 5 -22.49 45.29
 -1 9 5 27.96 42.75
 -1 -9 5 31.53 48.96
 1 -9 -5 59.63 47.79
 -1 -9 5 15.21 41.51
 1 -9 -5 42.29 52.93
 1 9 -5 53.68 42.96
 1 9 -5 9.56 46.57
 -1 9 5 70.83 51.66
 1 9 -5 -34.59 45.33
 -1 -9 4 1111.44 122.19
 1 -9 -4 799.76 125.81
 -1 -9 4 1208.76 120.6
 1 9 -4 1096.13 111.76
 -1 9 4 1151.92 127.83
 1 9 -4 990.26 105.37
 -1 9 4 952.39 113.3
 1 9 -4 1125.82 118.34
 -1 -9 4 1253.03 129.2
 -1 -9 3 109.38 64.44
 -1 9 3 163.07 73.65
 -1 -9 3 101.5 45.86
 1 -9 -3 75.58 68.9
 -1 -9 3 164.75 52.21
 1 -9 -3 58.67 65.1
 1 9 -3 134.05 51.33
 1 9 -3 107.94 34.92
 1 9 -3 105.83 55.93
 -1 -9 2 333.32 92.13
 1 -9 -2 349.25 76.6
 -1 9 2 464.48 75.34
 1 -9 -2 488.45 72.96
 -1 -9 2 558.65 83.09
 1 -9 -2 245.52 75.53
 -1 -9 2 152.89 81.83
 1 -9 -2 113.25 82.74
 1 9 -2 492.52 79.86
 -1 9 2 410.01 83.61
 -1 9 2 425.01 73.07
 1 9 -2 342.52 78.48
 1 9 -2 641.57 89.3
 -1 9 2 422.85 79.11
 -1 -9 1 232.03 75.15
 1 -9 -1 245.35 64.36
 -1 9 1 333.22 62.18
 1 -9 -1 399.68 74.57
 -1 -9 1 255.21 62.43
 1 -9 -1 227.88 62.15
 -1 -9 1 97.13 77.85
 1 -9 -1 112.78 78.55
 1 9 -1 299.34 62.59
 -1 9 1 316.36 73.26
 -1 9 1 241.32 59.54
 1 9 -1 199.12 61.19
 1 9 -1 321.98 63.35
 -1 9 1 425.86 73
 -1 -9 0 144 59.93
 1 -9 0 137.43 65.68
 1 -9 0 368.3 74.39
 -1 -9 0 207.64 57.9
 -1 -9 0 77.59 65.47
 1 -9 0 50.85 61.91
 -1 9 0 142.32 54.52
 1 9 0 345.23 77.06
 -1 9 0 246.73 62.62
 1 9 0 108.38 51.62
 1 9 0 297.32 61.44
 -1 9 0 227.21 57.93
 -1 -9 -1 7.04 40.39
 1 -9 1 -49.93 49.66
 1 -9 1 92.14 49.45
 -1 -9 -1 40.92 43.85
 -1 -9 -1 34.55 41.38
 -1 -9 -1 -7.41 42.17
 1 -9 1 25.37 44.21
 1 9 1 11.68 41.46
 -1 9 -1 -31.91 42.96
 -1 9 -1 28.98 43.86
 1 9 1 18.71 31.16
 1 9 1 -33.5 41.56
 -1 9 -1 65.22 38.91
 1 9 1 22.16 33.66
 1 -9 2 293.25 82.28
 1 -9 2 528.86 88.46
 -1 -9 -2 511.3 77.57
 -1 -9 -2 382.11 83.16
 -1 -9 -2 125.55 84.86
 1 -9 2 189.08 89.39
 1 9 2 425.31 82.39
 -1 9 -2 571.91 87.8
 -1 -9 -2 403.46 80.79
 -1 9 -2 305.15 80.06
 1 9 2 503.71 73.92
 1 9 2 489.32 80.73
 -1 9 -2 498.21 85.71
 1 9 2 521.74 76.18
 1 -9 3 -26.16 42.27
 1 -9 3 -27.76 39.65
 -1 -9 -3 1.53 39.18
 -1 -9 -3 14.58 45.56
 1 -9 3 -19.33 48.49
 1 9 3 -38.66 41.74
 -1 9 -3 -36.56 44.44
 -1 9 -3 6.81 36.54
 -1 9 -3 -2.6 41.41
 1 9 3 14.97 38.59
 1 -9 4 1489.97 140.77
 1 -9 4 1619.96 149.08
 1 -9 4 1258.75 135.09
 1 9 4 1366.5 134.17
 -1 9 -4 1484.24 131.39
 -1 9 -4 1305.39 126.09
 1 9 4 1238.11 126.55
 -1 9 -4 1408.92 135.02
 1 -9 5 -46.57 53.55
 1 -9 5 -1.8 48.2
 -1 -9 -5 38.32 52.18
 -1 -9 -5 28.61 46.27
 1 -9 5 104.29 49.85
 1 9 5 -27.69 49.84
 1 9 5 43.41 41.13
 -1 9 -5 -55.21 48.87
 -1 9 -5 -28.19 40.72
 -1 9 -5 -59.68 50.63
 1 -9 6 738 107.24
 1 -9 6 738.88 110.95
 1 -9 6 776.47 99.77
 -1 -9 -6 751.14 107.98
 -1 -9 -6 690.91 102.34
 1 9 6 803.69 101
 -1 9 -6 672.63 88.03
 -1 9 -6 689.12 91.13
 1 9 6 847.15 117.07
 -1 9 -6 678.37 96.74
 1 -9 7 -42.72 54.52
 1 -9 7 23.21 48.13
 1 -9 7 12.75 44.07
 -1 -9 -7 2.81 47.24
 -1 -9 -7 -23.94 52.99
 1 9 7 -41.6 45.93
 -1 9 -7 -44.97 44.18
 -1 9 -7 37.5 44.73
 -1 9 -7 -97.68 55.71
 1 9 7 -24.52 48.16
 1 -9 8 342.93 84.06
 1 -9 8 351.61 87.3
 1 -9 8 438.79 88.26
 -1 -9 -8 187.31 104.77
 -1 -9 -8 429.26 90.3
 1 9 8 357.63 75.94
 1 9 8 392.02 76.95
 -1 9 -8 395.98 75.03
 -1 9 -8 481.23 89.36
 -1 9 -8 455.69 87.8
 1 -9 9 88.14 59.48
 1 -9 9 7.59 56.71
 1 -9 9 42.65 47.11
 -1 -9 -9 49.79 81.37
 -1 9 -9 82.1 46.37
 -1 9 -9 16.96 44.39
 -1 9 -9 21.39 47.07
 1 9 9 -68.58 56.08
 1 -9 10 65.64 68.64
 1 -9 10 103.22 69.16
 -1 -9 -10 -25.31 63.9
 1 -9 10 139.03 69.61
 -1 -9 -10 -32.47 57.46
 -1 9 -10 20.56 49.63
 -1 9 -10 -44.28 45.44
 -1 9 -10 11.84 47.53
 1 9 10 99.9 61.11
 1 9 11 195.79 62.41
 1 -9 11 -73.89 66.59
 -1 9 -11 -30.12 49.84
 -1 -9 -11 119.31 76.22
 1 -9 11 85.96 62.1
 -1 9 -11 -17.32 62.25
 -1 -9 -11 37.95 60.75
 1 9 12 -48.53 57.16
 -1 9 -12 136.6 70.49
 -1 11 9 -22.95 62.79
 1 11 -9 26.4 61.91
 1 11 -9 4.86 62.86
 -1 11 8 -31.54 63.47
 1 -11 -8 -87.42 77.39
 1 -11 -8 -25.26 68.77
 -1 11 8 33.67 53.33
 1 11 -8 -5.57 51.94
 1 11 -8 101.81 75.32
 -1 11 7 -0.11 59.74
 -1 -11 7 37.3 63.71
 1 -11 -7 53.62 63.84
 1 -11 -7 -13.75 69.12
 -1 -11 7 80.35 64.34
 -1 11 7 -61.64 63.73
 1 11 -7 -3.08 55.71
 1 11 -7 -44.19 62.19
 -1 11 6 402.16 94.69
 -1 -11 6 421.99 96.99
 1 -11 -6 167.16 86.77
 1 -11 -6 82.85 93.36
 -1 11 6 221.17 79.91
 -1 -11 6 263.69 82.89
 1 11 -6 389.88 91.53
 1 11 -6 400.2 90.24
 -1 -11 5 24.6 53.65
 -1 11 5 42.63 45.38
 -1 -11 5 75.38 71.06
 1 -11 -5 143.87 64.83
 -1 -11 5 139.49 63.68
 1 -11 -5 20.8 60.64
 1 11 -5 14.45 47.8
 -1 11 5 37.47 51.67
 1 11 -5 42.62 51.4
 1 11 -5 -4.89 51.77
 -1 -11 4 306.27 81.08
 -1 11 4 245.02 85.14
 -1 -11 4 360.69 89.77
 1 -11 -4 184.79 57.55
 -1 -11 4 64.49 84.72
 1 -11 -4 170.07 106.13
 1 11 -4 524.97 97.46
 -1 11 4 362.32 93.89
 1 11 -4 477.41 89.11
 1 11 -4 285.21 78.02
 -1 -11 3 -209.73 93.55
 -1 11 3 -50.32 58.08
 -1 -11 3 -56.26 57.93
 1 -11 -3 10.42 45.54
 -1 -11 3 -19.25 63.7
 1 -11 -3 -88.25 64.91
 1 11 -3 -128.51 64.49
 -1 11 3 0.94 47.62
 1 11 -3 35.22 45.35
 1 11 -3 50.66 56.11
 -1 -11 2 79.93 57.89
 -1 -11 2 200.04 70.06
 -1 -11 2 249.51 122.31
 1 -11 -2 73.59 71.52
 1 11 -2 185.74 76.67
 -1 11 2 45.16 57.55
 1 11 -2 227.11 68.1
 1 11 -2 45.19 59.52
 -1 -11 1 50.11 67.99
 1 -11 -1 97.96 70.29
 -1 -11 1 83.16 64.72
 -1 -11 1 18.87 64.71
 1 -11 -1 27.82 65.1
 1 11 -1 154.37 67.8
 -1 11 1 23.68 46.54
 1 11 -1 81.34 60.8
 1 11 -1 -2.27 49.43
 -1 11 1 140.39 57.41
 -1 -11 0 22.4 49.95
 1 -11 0 -11.99 57.39
 1 -11 0 62.78 46.76
 -1 -11 0 55 58.41
 -1 -11 0 1.51 56.94
 1 -11 0 10.55 58.36
 1 11 0 58.17 56.01
 -1 11 0 -87.79 65.28
 -1 11 0 17.44 40.81
 1 11 0 35.18 55.77
 1 11 0 -194.29 70.85
 -1 11 0 -38.17 54.38
 -1 -11 -1 -9.7 45.68
 1 -11 1 62.55 69.46
 1 -11 1 54.87 53.07
 -1 -11 -1 -6.92 56.79
 1 -11 1 -2.39 49.88
 1 11 1 21.65 49.73
 -1 11 -1 118.39 59.06
 -1 11 -1 41.21 48.63
 1 11 1 122.02 60.4
 -1 11 -1 30.77 49.92
 1 -11 2 130.56 75.5
 1 -11 2 322.13 87.11
 -1 -11 -2 96.58 90.69
 1 -11 2 65.47 90.63
 1 11 2 360.67 86.53
 -1 11 -2 275.86 73.93
 -1 11 -2 283.57 59.55
 -1 11 -2 307.37 69.1
 1 11 3 -2.26 45.68
 1 -11 3 7.19 45.93
 1 -11 3 47.27 58.63
 -1 -11 -3 -26.1 69.89
 -1 -11 -3 28.14 63.73
 1 -11 3 23.9 55.96
 1 11 3 5.66 52.38
 -1 11 -3 -3.93 47.95
 -1 11 -3 -20.26 48.02
 -1 11 -3 41.09 52.72
 1 11 4 300.65 82.06
 1 -11 4 317.94 84.72
 1 -11 4 342.54 89.43
 -1 -11 -4 211.68 69.97
 -1 -11 -4 117.52 96.11
 1 -11 4 19.62 80.87
 1 11 4 358.98 88.42
 -1 11 -4 308.47 75.76
 -1 11 -4 312.78 78.04
 -1 11 -4 282.71 81.11
 1 11 5 27.35 49.89
 1 -11 5 33.75 47.79
 1 -11 5 14.03 54.61
 -1 -11 -5 -6.03 59.26
 -1 -11 -5 1.9 53.41
 1 -11 5 -19.19 67.34
 1 11 5 12.09 54.25
 -1 11 -5 -105.42 64.42
 -1 11 -5 93.84 72.85
 1 11 6 526.24 101.24
 1 -11 6 632.39 110.41
 1 -11 6 382.16 99.57
 -1 -11 -6 362.9 97.51
 -1 -11 -6 137.1 97.44
 1 11 6 396.33 88.18
 -1 11 -6 516.68 96.06
 -1 11 -6 491.37 97.51
 1 11 7 114.13 75.32
 1 -11 7 130.17 73.47
 1 -11 7 53.13 66.1
 -1 -11 -7 61.45 80.44
 -1 -11 -7 -3.47 58.43
 1 11 7 165.48 82.38
 -1 11 -7 94.39 47.45
 -1 11 -7 169.12 71.1
 1 11 8 63 66.4
 1 11 8 6.99 52.26
 -1 11 -8 -49.77 59.01
 -1 11 -8 89.82 54.59
 1 11 9 60.91 64.47
 -1 11 -9 23.56 51.09
 1 13 -2 0.72 61.5
 1 13 -1 -44.84 71.68
 -2 0 16 64.06 77.26
 2 0 -16 -18.69 44.7
 2 0 -15 -74.91 60.05
 -2 0 15 131.64 67.63
 2 0 -15 89.14 52.88
 -2 0 15 4.06 48.15
 2 0 -14 275.09 72.73
 -2 0 14 197.67 58.69
 -2 0 14 160.72 55.91
 2 0 -14 245.36 64.24
 2 0 -14 249.43 71.28
 -2 0 14 186.3 63.84
 2 0 -13 -16.3 34.39
 2 0 -13 19.93 41.78
 -2 0 13 -29.33 42.43
 -2 0 13 -26.98 43.75
 2 0 -13 21.8 37.49
 -2 0 13 -20.41 45.5
 2 0 -12 1015.37 104.82
 -2 0 12 814.35 89.45
 2 0 -12 850.4 98.67
 -2 0 12 854.98 95.46
 -2 0 12 921.86 109.52
 2 0 -12 821.19 85.63
 2 0 -12 915.59 104.39
 -2 0 12 845.56 99.12
 -2 0 11 23.05 39.23
 -2 0 11 24.42 26.68
 -2 0 11 -13.21 30.09
 2 0 -11 29.27 34.19
 -2 0 11 14.19 39.41
 2 0 -11 -25.6 28.21
 2 0 -11 -26.62 37.46
 2 0 -11 52.91 43.55
 2 0 -10 2447.05 140.53
 2 0 -10 2583.23 143.81
 -2 0 10 2651.47 151.11
 2 0 -10 2653.79 134.51
 2 0 -10 2573.03 150.12
 -2 0 10 2621.14 149.34
 -2 0 10 2392.33 138.92
 -2 0 9 54.46 32.04
 -2 0 9 -35.95 28.69
 2 0 -9 13.39 23.08
 2 0 -9 -32.75 29.98
 -2 0 9 45.53 31.76
 2 0 -9 3.36 18.84
 2 0 -9 51.32 32.63
 2 0 -8 558.49 61.49
 2 0 -8 637.96 56.08
 2 0 -8 603 63.96
 -2 0 8 574.06 66.05
 2 0 -8 509.22 54.3
 2 0 -8 525.5 61.45
 -2 0 8 566.13 61.84
 -2 0 8 572.5 62.06
 -2 0 7 -0.66 22.77
 2 0 -7 -14.53 14.87
 -2 0 7 2.63 16.45
 2 0 -7 -8.04 15.25
 -2 0 7 21 20.46
 2 0 -7 -24.32 22.36
 2 0 -7 -6.75 20.4
 2 0 -7 -0.63 21.65
 -2 0 6 -9.04 21.69
 2 0 -6 -7.06 12.48
 -2 0 6 -0.7 13.82
 2 0 -6 -4.31 12.46
 -2 0 6 -6.12 17.41
 2 0 -6 -7.66 17.07
 2 0 -6 -11.59 14.98
 2 0 -6 22.41 17.37
 -2 0 5 3.47 13.51
 2 0 -5 15.57 13.81
 -2 0 5 5.91 11.31
 -2 0 5 6.25 12.66
 2 0 -5 11.65 11.99
 2 0 -5 -0.14 11.68
 2 0 -4 41.93 14.63
 -2 0 -5 -2.56 14.04
 2 0 5 -12.65 19.6
 -2 0 -5 2.25 10.42
 -2 0 -5 4.38 11.85
 2 0 5 3.65 12.39
 -2 0 -6 315.03 43.59
 2 0 6 342.26 46.32
 -2 0 -6 269.66 35.66
 -2 0 -6 309.71 41.76
 2 0 6 335.08 42.6
 -2 0 -6 361.52 44.94
 2 0 6 311.55 43.53
 2 0 6 267.03 32.1
 -2 0 -7 -1.76 18.76
 -2 0 -7 -5.55 20.97
 2 0 7 -11.08 21.89
 -2 0 -7 -6.59 18.24
 -2 0 -7 3.62 16.44
 2 0 7 -24.15 20.29
 -2 0 -7 -12.63 13.04
 2 0 7 7.62 14.17
 2 0 7 -52.89 26.35
 -2 0 -8 499.85 60.11
 2 0 8 527.45 66.47
 -2 0 -8 528.92 56.47
 -2 0 -8 479.97 58.6
 2 0 8 465.04 58.77
 -2 0 -8 499.47 59.89
 2 0 8 430.72 55.63
 2 0 8 460.26 47.71
 -2 0 -9 55.44 29.94
 -2 0 -9 29.67 31.08
 2 0 9 -66.64 39.29
 -2 0 -9 -7.08 23.59
 -2 0 -9 16.67 27.51
 2 0 9 -10.67 26.45
 2 0 9 -9.64 26.47
 -2 0 -10 1320.61 108.35
 2 0 10 1270.53 113.23
 -2 0 -10 1341.49 97.87
 2 0 10 1428.77 113.01
 -2 0 -10 1405.41 111.7
 2 0 10 1305.63 108.74
 -2 0 -10 1352.51 107.45
 2 0 11 -29.73 39.61
 -2 0 -11 -2.1 38.51
 -2 0 -11 -5.03 32.31
 2 0 11 -75.57 40.91
 -2 0 -11 15.29 27.37
 -2 0 -11 48.27 37.09
 2 0 11 -19.99 37.59
 -2 0 -12 1894.12 147.71
 2 0 12 1585.15 143.44
 -2 0 -12 1943.88 131.92
 2 0 12 1445.88 128.95
 -2 0 -12 1673.67 139.21
 2 0 12 1752.71 139.17
 -2 0 -12 1769.59 135.05
 2 0 13 30.61 42.69
 2 0 13 5.31 45.97
 -2 0 -13 4.5 34.67
 -2 0 -13 -21.54 37.89
 2 0 14 268.3 70.44
 2 0 14 191.73 73.12
 -2 0 -14 224.26 58.72
 -2 0 -14 324.55 78.08
 2 -2 -16 132.43 66.87
 -2 2 16 134.23 70.53
 -2 -2 16 193.75 68.39
 2 2 -16 183.24 65.67
 -2 2 16 133.29 76.23
 -2 -2 15 -36.63 47.61
 2 -2 -15 -72.89 62.41
 -2 2 15 -19.47 54.36
 -2 -2 15 -4.03 58.08
 -2 2 15 14.67 46.24
 2 -2 -15 -21.46 42.63
 2 2 -15 -136.93 64.82
 2 -2 -15 31.24 49.57
 -2 2 15 64.37 59.59
 -2 -2 14 389.32 78.82
 2 -2 -14 246.5 71.22
 -2 2 14 316.56 78.73
 -2 -2 14 253.45 70.39
 -2 2 14 334.15 77.34
 2 2 -14 247.3 64.12
 2 -2 -14 302.81 74.65
 2 2 -14 203.71 63.83
 2 -2 -14 404.13 82.76
 -2 2 14 317.14 82.98
 2 -2 -13 60.93 43.1
 -2 -2 13 -15.62 41.97
 2 -2 -13 40.29 51.33
 -2 2 13 -17.82 46.36
 -2 -2 13 18.3 44.12
 -2 2 13 37.29 46.47
 2 2 -13 16.01 33.25
 2 2 -13 -14.46 37.61
 2 -2 -13 -4.75 37.64
 -2 2 13 45.56 49.36
 -2 2 12 806.36 103.34
 2 2 -12 750.12 84.82
 -2 -2 12 766.07 98.8
 -2 2 12 847.24 103.63
 -2 2 12 750.67 96.17
 2 2 -12 848.99 95.75
 2 -2 -12 779.45 97.92
 -2 -2 12 732.62 94.93
 2 -2 -12 784.4 96.75
 2 -2 -12 742.95 95.42
 2 2 -12 662.93 88.61
 -2 2 11 -9.17 44
 -2 -2 11 -59.84 47.38
 2 -2 -11 6.59 29.68
 2 -2 -11 -29.1 33.38
 -2 2 11 0.18 32.67
 2 2 -11 -8.33 32.84
 2 -2 -11 -5.05 37.13
 -2 2 11 -37.9 41.36
 -2 -2 11 67.17 46.22
 2 2 -11 -0.09 30.73
 2 2 -11 0.7 36.52
 2 -2 -11 4.59 29.8
 -2 -2 10 473.58 60.66
 -2 2 10 440.37 71.84
 -2 2 10 454.33 63.25
 2 -2 -10 556.36 74.1
 2 -2 -10 414.09 64
 -2 2 10 543.17 72.74
 2 2 -10 521.13 69.15
 2 2 -10 464.12 60.15
 2 -2 -10 460.34 67.47
 -2 2 10 444.99 67.24
 -2 -2 10 459.81 71.07
 2 2 -10 523.67 71.92
 2 -2 -10 429.21 65.49
 -2 -2 9 16.34 22.41
 -2 2 9 -16.51 32.48
 -2 2 9 -0.61 21.33
 2 -2 -9 8.65 24.87
 -2 2 9 -14.87 23.7
 2 2 -9 12.7 25.37
 2 2 -9 -8.32 22.18
 2 2 -9 29.06 24.5
 -2 2 9 19.02 26.84
 -2 -2 9 -6.4 30.67
 2 -2 -9 1.6 29.7
 2 -2 -9 -7 24.68
 2 -2 -9 -27.54 29.78
 2 -2 -8 633.04 70.63
 2 -2 -8 575.48 64.27
 2 2 -8 586.44 57.24
 2 -2 -8 596.68 66.82
 -2 2 8 606.68 65.47
 -2 -2 8 637.99 70.56
 2 2 -8 616.52 66.28
 2 2 -8 596.71 66.09
 2 -2 -8 577.21 64.3
 -2 -2 8 631.9 60.57
 -2 2 8 659.65 72.57
 2 2 -8 618.45 58.13
 -2 2 8 583.15 66.69
 -2 2 8 547.63 59.67
 2 2 -7 233.45 35.33
 -2 2 7 256.91 41.06
 -2 2 7 195.43 41.19
 -2 -2 7 261.41 40.31
 2 -2 -7 212.73 43.37
 -2 2 7 210.28 39.77
 2 2 -7 253.78 43.6
 -2 2 7 233.57 38.15
 -2 -2 7 262 44.72
 2 -2 -7 219.5 40.91
 2 2 -7 246.53 35.12
 2 2 -7 252.57 42.42
 2 -2 -7 183.59 34.13
 2 -2 -7 208.42 39.63
 -2 2 6 21.94 23.16
 -2 2 6 28.49 27.09
 -2 -2 6 4.55 16.99
 2 -2 -6 -8.46 19.6
 -2 2 6 32.69 26.49
 2 2 -6 10.52 14.71
 -2 -2 6 1.7 22.41
 -2 2 6 -0.79 19.23
 2 -2 -6 15.82 21.63
 2 2 -6 3.64 13.92
 2 2 -6 -14.7 17.39
 2 -2 -6 -0.25 14.86
 2 2 -6 19.09 16.93
 2 -2 -6 16.09 18.85
 2 -2 -5 4136.46 140.57
 2 -2 -5 4068.48 137.99
 2 -2 -5 3966.81 139.95
 2 2 -5 4161.62 112.83
 -2 -2 5 4153.12 135.68
 -2 2 5 4176.61 130.75
 2 2 -5 3962.8 132.27
 2 2 -5 4221.69 132.85
 2 -2 -5 4057.75 125.34
 -2 2 5 4244.98 144.95
 -2 -2 5 3952.07 112.27
 2 2 -5 4189.87 127.96
 2 2 -5 3946.2 125.66
 -2 2 5 3996.04 137.22
 -2 2 5 4122.54 136.14
 2 -2 -4 1471.1 78.23
 2 -2 -4 1449.36 76.01
 2 -2 -4 1438.32 76.53
 -2 2 4 1443.51 77.83
 2 2 -4 1486.45 75
 -2 2 4 1461.59 78.52
 2 2 -4 1437.81 71.03
 -2 2 4 1455.75 75.16
 2 2 -3 40.88 14.9
 -2 -2 -4 117.05 29.02
 2 -2 4 71.5 21.33
 -2 -2 -4 58.33 18.09
 -2 -2 -4 96.31 25.86
 -2 2 -4 81.81 20.93
 -2 2 -4 72.78 20.43
 2 2 4 98.91 25.1
 -2 2 -4 72.79 17.72
 2 2 4 65.15 18.41
 2 2 4 73.79 19.27
 -2 -2 -5 -15.57 20.36
 -2 2 -5 -5.29 10.58
 2 -2 5 -4.71 16.77
 -2 -2 -5 5.75 18.1
 -2 -2 -5 21.35 18.47
 2 2 5 17.2 13.05
 -2 2 -5 -2.11 13.24
 2 -2 5 -9.06 17.36
 -2 2 -5 6.13 17.41
 -2 -2 -5 1.71 13.54
 -2 2 -5 -0.77 16.56
 2 2 5 -5.09 20.22
 2 2 5 5.77 13.88
 2 -2 5 12.78 12.13
 2 2 5 -12.88 15.24
 -2 -2 -6 1715.45 101.99
 2 -2 6 2099.73 111.07
 -2 2 -6 2016.91 91.81
 2 2 6 2156.8 84.64
 2 -2 6 1982.53 110.41
 -2 -2 -6 2000.13 79.76
 -2 2 -6 2020.83 105.96
 -2 -2 -6 1925.76 98.58
 -2 2 -6 2138.64 104.66
 2 2 6 2527.31 128.46
 2 -2 6 2064.47 91.9
 2 2 6 2805.4 127.95
 -2 2 -6 2061.56 89.73
 -2 -2 -6 1810.23 96.6
 2 2 6 2745.62 121.44
 -2 -2 -7 180.78 39.53
 2 -2 7 165.65 42.65
 -2 2 -7 148.28 29.37
 -2 -2 -7 105.95 31.02
 -2 -2 -7 109.02 28.82
 2 2 7 114.94 22.29
 2 2 7 189.07 39.57
 2 -2 7 132.1 38.74
 -2 -2 -7 151.87 26.95
 -2 2 -7 135.76 35.33
 -2 -2 -7 151.56 33.04
 -2 2 -7 143.84 36.24
 -2 2 -7 125.62 29.37
 2 2 7 183.19 41.7
 2 2 7 182.36 35.63
 2 -2 7 109.06 24.94
 2 2 7 186.62 37.84
 -2 -2 -8 2815.26 145.74
 2 -2 8 2863.87 147.89
 2 2 8 2822.64 147.02
 2 -2 8 2494.3 140.11
 -2 -2 -8 2929.04 113.15
 -2 2 -8 2763.45 137.53
 -2 -2 -8 2909.05 141.06
 -2 2 -8 2740.35 138.88
 2 2 8 2863.78 148.88
 2 -2 8 2816.96 127.14
 2 2 8 2597.97 136.89
 -2 2 -8 2793.93 124.81
 -2 2 -8 2813.53 117.1
 -2 -2 -8 2812.74 146.83
 2 2 8 2753.6 133.3
 2 -2 9 46.09 31.06
 -2 -2 -9 15.53 29.04
 -2 2 -9 10.48 22.37
 -2 -2 -9 20.88 36.59
 2 2 9 -25.79 32.19
 2 -2 9 -15.94 30.92
 -2 2 -9 -22.42 25.7
 -2 2 -9 21.33 27.41
 -2 -2 -9 40.65 28.54
 -2 2 -9 33.88 25.95
 2 2 9 3.7 31.73
 2 2 9 -20.74 26.49
 2 2 9 63.18 38.31
 2 -2 9 45.4 28.58
 -2 -2 -10 1434.49 119.69
 2 -2 10 1270.73 108.72
 2 2 10 1262.46 112.96
 2 -2 10 1322.26 116.12
 -2 2 -10 1327.53 107.87
 2 2 10 1424.09 118.65
 -2 2 -10 1316.51 110.51
 -2 -2 -10 1331.71 112.54
 2 2 10 1315.44 112.48
 2 -2 10 1190.16 95.03
 -2 -2 -10 1335.8 116.31
 -2 2 -10 1397.87 102.47
 2 2 10 1355.31 105.84
 2 2 11 82.92 49.01
 2 -2 11 92.17 40.5
 2 -2 11 43.57 44.14
 -2 -2 -11 66.77 47.86
 -2 -2 -11 15.85 35.9
 2 2 11 21.64 40.83
 2 -2 11 128.15 54.43
 -2 2 -11 21.91 29.59
 -2 2 -11 90.51 44.08
 -2 -2 -11 54.88 41.77
 2 2 11 39.41 42.68
 2 2 11 21.01 36.4
 2 2 12 719.8 98.72
 -2 -2 -12 774.14 102.45
 2 2 12 800.1 105.85
 2 -2 12 769.43 106.23
 -2 2 -12 696.86 86.68
 -2 2 -12 756.63 96.8
 -2 -2 -12 861.88 106.3
 2 2 12 543.11 87.18
 2 -2 12 716.31 84.32
 -2 -2 -12 808.93 101.93
 2 2 13 47.18 41.92
 -2 -2 -13 130.42 67.43
 2 2 13 158.22 62.7
 2 -2 13 146.91 64.4
 -2 -2 -13 92.1 52.79
 -2 2 -13 101.95 47.39
 -2 2 -13 88.16 42.68
 -2 -2 -13 116.58 51.98
 2 2 13 135.7 58.38
 2 2 14 99.37 63.94
 2 -2 14 47.78 53.1
 -2 2 -14 127.92 56.88
 -2 -2 -14 85.34 45.81
 -2 2 -14 53.18 41.31
 -2 -2 -14 9.54 44.31
 2 -4 -15 -30.19 52.13
 -2 -4 15 -87.11 67.71
 2 -4 -15 143.66 73.67
 -2 -4 15 -67.11 59.76
 2 4 -15 33.79 51.53
 -2 4 15 -41.07 52.04
 -2 4 15 46.52 66.26
 -2 -4 14 524.33 101.61
 2 -4 -14 389.3 84.11
 -2 4 14 436.5 82.21
 -2 -4 14 445.72 91.03
 -2 4 14 513.16 95.48
 2 4 -14 296.35 83.05
 2 4 -14 501.46 94.46
 2 -4 -14 440.81 94.55
 -2 4 14 433.68 91.66
 -2 -4 13 -134.83 65.05
 2 -4 -13 -16.76 43.86
 2 -4 -13 74.84 43.7
 2 -4 -13 30.46 53.85
 -2 4 13 19.3 45.93
 -2 -4 13 29.55 49.87
 -2 4 13 70.77 45.03
 2 4 -13 -11.56 40.12
 2 4 -13 15.98 45.54
 -2 4 13 39.92 47.38
 2 -4 -12 883.9 109.71
 -2 -4 12 862.99 109.96
 2 -4 -12 860.02 106.82
 -2 4 12 846.27 103.68
 -2 -4 12 830.88 104.75
 2 4 -12 856.7 102.3
 2 -4 -12 814.78 106.11
 2 -4 -12 798.29 94.93
 2 4 -12 804.71 95.6
 -2 4 12 747.62 101.82
 -2 4 12 919.58 111.06
 -2 4 12 815.86 107.21
 -2 4 11 31.94 42.64
 -2 4 11 -49.41 41.73
 -2 -4 11 44.7 37.85
 2 -4 -11 48.07 39.38
 2 -4 -11 104.18 45.34
 -2 4 11 6.47 34.51
 2 -4 -11 -58.78 50.79
 -2 4 11 22.62 37.89
 -2 -4 11 7.04 34.64
 2 4 -11 69.27 43.58
 2 4 -11 -19.07 36.94
 2 -4 -11 41.66 34.83
 -2 -4 10 1764.51 125.45
 2 -4 -10 1603.27 133.08
 2 -4 -10 1830.43 139.9
 -2 -4 10 1773.32 136.17
 2 -4 -10 1704.4 134.36
 -2 4 10 1657.88 121.28
 -2 -4 10 1615.39 124.43
 2 4 -10 1739.8 131.26
 2 4 -10 1749.11 128.62
 2 -4 -10 1757.54 122.72
 -2 4 10 1604.74 132.11
 2 4 -10 1705.08 119.17
 2 4 -10 1657.41 117.57
 -2 4 10 1817.98 139.98
 -2 4 10 1789.99 132.64
 2 -4 -9 890.87 91.83
 2 -4 -9 774.52 88.35
 2 -4 -9 743.26 86.15
 -2 4 9 832.56 80.89
 -2 -4 9 815.68 85.09
 2 4 -9 788.6 87.13
 2 4 -9 738.67 81.45
 2 -4 -9 855.62 79.43
 -2 4 9 875.41 97.1
 2 4 -9 882.01 82.76
 2 4 -9 858.52 84.67
 -2 4 9 798.22 88.94
 -2 4 9 821.41 90.84
 -2 -4 9 747.6 80.41
 -2 -4 8 16.78 26.99
 -2 4 8 57.88 34.82
 -2 4 8 47.08 38.13
 2 -4 -8 50.11 33.56
 2 -4 -8 22.08 29.66
 -2 4 8 61.81 32.39
 2 4 -8 35.29 30.45
 -2 4 8 42.35 28.02
 -2 -4 8 49.35 31.42
 2 -4 -8 93.65 40.94
 2 4 -8 40.33 28.11
 2 4 -8 32.11 24.52
 2 4 -8 35.95 30.38
 -2 -4 7 175 41.91
 -2 4 7 169.44 43.43
 -2 4 7 177.21 45.03
 2 -4 -7 159.84 40.17
 2 4 -7 166.96 41.23
 2 -4 -7 168.41 45.86
 -2 4 7 164.92 40.19
 2 4 -7 115.16 34.68
 -2 4 7 173.56 34.25
 -2 -4 7 181.11 39.98
 2 -4 -7 175.87 43.36
 2 4 -7 195.43 40.1
 2 4 -7 178.54 39.58
 -2 4 6 407.8 55.37
 -2 4 6 394.27 53.73
 2 -4 -6 400.62 53.82
 2 -4 -6 348.52 55.48
 2 4 -6 400.64 44.06
 -2 4 6 429.89 47.92
 -2 -4 6 428.62 50.88
 2 4 -6 449.89 57.13
 2 -4 -6 380.39 53.22
 2 4 -6 378.38 48.45
 2 4 -6 405.57 51.33
 -2 4 6 428.38 55.99
 2 4 -6 390.65 53.32
 -2 -4 6 416.53 55.6
 -2 -4 5 25.71 26.35
 -2 4 5 24 25.17
 -2 4 5 7.16 22.75
 2 -4 -5 3.55 24.66
 2 4 -5 14.04 18.5
 -2 4 5 49.93 24.16
 -2 4 5 5.02 17.33
 2 4 -5 38.59 23.98
 -2 -4 5 30.84 18
 -2 4 5 25.48 16.64
 2 -4 -5 25.63 18.84
 2 -4 -5 13.59 17.99
 2 4 -5 30.58 20.65
 2 4 -5 2 19.49
 2 -4 -4 5230.89 179.07
 2 -4 -4 4854.36 153.44
 2 4 -4 4934.9 157.26
 2 -4 -4 4989.46 157.75
 2 4 -4 4771.91 147.94
 -2 4 4 4822.44 164.39
 -2 -4 4 4790.84 133.3
 -2 4 4 4478.94 117.36
 2 4 -4 4802.19 153.63
 -2 4 4 4981.39 159.69
 -2 4 4 5008.98 117.53
 2 4 -4 4699.37 163.42
 -2 4 4 4896.29 169.53
 -2 4 4 5050.78 155.27
 -2 -4 4 4876.37 167.15
 2 -4 -3 3309.83 136.25
 2 -4 -3 2745.79 108.42
 -2 -4 3 3102.88 125.7
 2 4 -3 3060.93 117.96
 -2 4 3 3020.41 128.54
 -2 -4 3 3213.66 95.05
 2 4 -3 3088.97 114.87
 -2 4 3 3290.73 120.19
 2 4 -3 3087.36 121.94
 2 4 -3 3102.23 128.25
 -2 4 3 3062.9 128.36
 -2 4 3 2978.25 95.45
 -2 -4 3 2966.57 127.87
 2 -4 -2 5324.92 163.68
 2 -4 -2 5559.7 137.91
 -2 -4 2 5512.75 163.12
 2 4 -2 5534.89 158.92
 -2 4 2 5665.8 169.41
 -2 4 2 5632.4 141.86
 -2 4 2 5620.88 135.61
 2 4 -2 5750.34 157.63
 2 4 -2 5567.24 128.06
 2 4 -2 5470.88 163.23
 -2 4 2 5622.36 163.24
 -2 -4 2 5522.62 168.26
 -2 -4 1 70.84 22.4
 -2 4 1 85.22 23.33
 -2 4 1 69.63 17.96
 -2 -4 1 65.65 21.43
 2 -4 -1 85.67 23.53
 2 4 -1 77.7 22.33
 -2 4 1 71.61 25.58
 2 -4 -1 87.77 17.29
 -2 4 1 77.05 19.71
 2 4 -1 87.68 22.21
 2 4 -1 75.46 23.33
 2 4 -1 55.03 19.55
 -2 -4 0 13.17 15.01
 2 -4 0 30.08 18.55
 -2 -4 0 9.08 15.69
 2 -4 0 5.89 13.2
 2 4 0 28.3 18.52
 -2 4 0 18.9 17.1
 -2 4 0 15.17 10.64
 -2 4 0 10.59 12.82
 2 4 0 27.46 15.66
 2 4 0 34.7 16.55
 2 4 0 0.73 12.51
 -2 4 0 12.36 13.32
 2 -4 1 104.43 27.17
 -2 -4 -1 97.1 26.73
 -2 -4 -1 117.28 29.44
 2 4 1 103.76 26.31
 -2 4 -1 97.78 24.34
 -2 4 -1 86.75 18.62
 -2 -4 -1 93.49 18.56
 -2 4 -1 113.33 26.04
 2 4 1 108.04 22.5
 2 4 1 118.75 24.97
 2 4 1 88.09 17.1
 -2 4 -1 88.85 23.62
 2 -4 2 1540.89 92.24
 -2 -4 -2 1619.92 92.56
 -2 -4 -2 1600.69 91.28
 2 4 2 1610.17 90.45
 -2 4 -2 1444.91 82.14
 -2 4 -2 1660.92 83.27
 2 4 2 1530.18 70.56
 -2 -4 -2 1577.74 76.93
 -2 4 -2 1633.38 86.44
 2 4 2 1601.65 87.78
 2 4 2 1579.64 76.98
 -2 4 -2 1651.12 90.64
 2 -4 3 499.24 38.16
 2 -4 3 263.76 42.29
 -2 -4 -3 503.27 59.42
 -2 4 -3 730.54 64.59
 -2 4 -3 524.09 52.14
 2 4 3 468.7 38.68
 -2 4 -3 529.12 55.37
 2 4 3 458.75 46.77
 2 4 3 392.43 42.14
 2 -4 4 254.35 45.18
 2 -4 4 268.23 42.09
 -2 -4 -4 264.16 42.87
 -2 -4 -4 245.57 37.54
 -2 -4 -4 262.12 39.16
 -2 -4 -4 268.12 40.75
 2 4 4 182.53 34.74
 -2 4 -4 295.25 43.55
 -2 -4 -4 248.59 29.02
 -2 4 -4 266.54 34.53
 2 4 4 243.54 38.33
 -2 4 -4 245.37 41.72
 2 4 4 265.97 30.66
 2 4 4 268.96 42.01
 2 4 4 213.76 34.06
 -2 4 -4 220.36 41.28
 2 -4 5 311.25 49.34
 2 -4 5 294.12 47.49
 -2 -4 -5 316.5 49.98
 -2 -4 -5 316.24 45.7
 -2 -4 -5 277.48 45.19
 2 4 5 259.39 39.87
 -2 4 -5 280.31 45.58
 -2 -4 -5 275.26 34.41
 -2 4 -5 307.93 40.57
 -2 4 -5 320.83 45.2
 2 4 5 327.85 49.39
 2 4 5 334.46 31.84
 2 4 5 333.33 47.32
 2 4 5 283.6 40.65
 -2 4 -5 281.85 45.06
 2 -4 6 452.96 59.46
 -2 -4 -6 522.57 68.22
 -2 -4 -6 510.6 62.17
 2 -4 6 483.48 64.87
 -2 -4 -6 393.78 53.03
 2 4 6 433.72 51.41
 -2 4 -6 457.19 58.55
 -2 -4 -6 486.28 48.81
 -2 4 -6 478.22 53.97
 2 4 6 421.66 54.66
 -2 4 -6 507.53 60.85
 2 4 6 523.16 64.04
 -2 4 -6 447.16 57.71
 2 4 6 386.14 54.45
 2 -4 7 26.05 26.01
 -2 -4 -7 -14.93 31.22
 2 -4 7 -1.43 31.7
 -2 -4 -7 1.34 23.34
 -2 -4 -7 -49.97 30.83
 2 4 7 -7.24 22.11
 -2 4 -7 -69.36 39.48
 -2 4 -7 5.86 24.8
 -2 -4 -7 28.99 25.74
 -2 4 -7 -25.17 27.15
 2 4 7 8.98 35.62
 2 4 7 3.06 24.11
 2 4 7 -34.08 23.42
 -2 4 -7 3.3 21.68
 -2 -4 -8 3280.03 174.46
 -2 -4 -8 2887.42 159.12
 2 -4 8 3378.56 174.38
 2 -4 8 3568.65 176.97
 -2 4 -8 3479.61 170.09
 2 4 8 3424.06 175.9
 -2 4 -8 3359.99 159.1
 -2 -4 -8 3349.29 146.04
 2 4 8 3224.51 160.01
 -2 4 -8 3275.91 152.67
 -2 -4 -8 3282.6 166.22
 2 4 8 3241.33 163.65
 2 4 9 4.63 31.67
 -2 -4 -9 -60.59 48.51
 2 -4 9 -23.27 36.23
 -2 -4 -9 -30.74 38.98
 -2 -4 -9 -3.15 31.82
 2 -4 9 13.39 34.88
 -2 4 -9 0.84 33.34
 -2 4 -9 -24.67 32.38
 -2 -4 -9 -13.8 29.63
 -2 4 -9 -10.74 27.85
 2 4 9 121.88 51.62
 2 4 9 -26.05 34.68
 -2 -4 -10 2039.91 156.17
 -2 -4 -10 2163.3 153.16
 2 -4 10 1962.74 145.98
 2 -4 10 2182.25 158.65
 -2 4 -10 2057.06 144.53
 2 4 10 2284.79 163.42
 -2 4 -10 1920.4 134.1
 -2 -4 -10 2053.17 132.33
 2 4 10 1797.62 134.49
 -2 4 -10 1970.35 123.3
 2 4 10 1938.88 139.25
 -2 -4 -10 1913.96 145.43
 2 4 11 80.13 50.23
 2 -4 11 -4.36 42.2
 -2 -4 -11 97.25 49.95
 2 -4 11 54.39 42.35
 -2 -4 -11 75.39 46.49
 -2 4 -11 -13.3 38.05
 -2 4 -11 55.71 38.45
 -2 -4 -11 13.17 33.6
 2 4 11 72.47 51.36
 2 4 11 45.07 34.42
 2 4 12 415.82 83.42
 2 -4 12 377.05 77.31
 -2 -4 -12 210.76 61.3
 -2 -4 -12 431.72 82.72
 -2 4 -12 299.59 61.34
 -2 4 -12 412.37 75.72
 -2 -4 -12 422.95 71.12
 2 4 12 306.08 69.72
 2 4 12 418.41 79.93
 2 4 13 37.2 52.96
 -2 -4 -13 119.38 61.43
 -2 4 -13 34.04 38.25
 -2 -4 -13 10.82 50.91
 -2 4 -13 6.4 40.13
 -2 -4 -13 -41.56 45.74
 2 4 13 106.3 55.94
 -2 -6 14 320.34 87.96
 2 -6 -14 190.8 68.91
 2 -6 -14 336.02 85.91
 2 6 -14 210.92 80.4
 -2 6 14 351.52 83.21
 -2 6 14 552 108.45
 -2 -6 13 -0.94 49.49
 2 -6 -13 54.34 68.25
 2 -6 -13 40.61 57.18
 2 -6 -13 11.56 51.95
 2 6 -13 15.22 46.26
 -2 6 13 8 52.47
 -2 6 13 88.57 61.88
 -2 6 12 828.57 111.89
 -2 -6 12 789.4 112.09
 2 -6 -12 900.58 120.24
 2 -6 -12 742.87 118.06
 2 6 -12 790.87 104.82
 2 -6 -12 873.82 116.46
 -2 6 12 956.81 119.4
 -2 6 12 885.39 119.44
 -2 6 11 8.95 42.72
 -2 -6 11 -17.07 46.92
 -2 -6 11 33.96 50.11
 2 -6 -11 11.83 53.5
 2 -6 -11 -36.98 43.42
 2 -6 -11 118.95 58.34
 -2 6 11 -0.08 42.96
 2 6 -11 -62.59 49.65
 2 6 -11 -82.11 41.65
 2 6 -11 73.71 52.17
 -2 6 11 4.85 48.37
 -2 6 10 275.55 66.05
 -2 -6 10 239.64 61.07
 -2 6 10 302.5 67.98
 -2 -6 10 321.98 74.68
 -2 -6 10 386.68 78.45
 2 -6 -10 173.31 76.67
 2 -6 -10 290.32 65.19
 2 -6 -10 283.24 71.5
 -2 6 10 202.07 59.31
 2 6 -10 326.61 67.14
 2 6 -10 403.24 72.71
 2 6 -10 338.85 68.54
 -2 6 9 379.18 70.83
 -2 -6 9 322.95 68.5
 -2 6 9 328.5 70.25
 2 -6 -9 197.85 56.48
 -2 -6 9 344.09 73.08
 2 -6 -9 123.5 63.77
 2 -6 -9 230.17 63.67
 -2 6 9 381.39 70.72
 2 6 -9 265.13 60.8
 2 6 -9 304.09 60.72
 2 6 -9 349.15 66.17
 -2 -6 8 272.46 59.88
 -2 6 8 216.84 55.87
 -2 6 8 196.26 52.84
 2 -6 -8 285.22 62.45
 -2 -6 8 284.26 61.15
 2 -6 -8 323.82 69.45
 2 -6 -8 394.32 64.85
 2 -6 -8 204.6 64.82
 -2 6 8 363.14 67.25
 2 6 -8 280.65 58.73
 2 6 -8 356.01 61.8
 2 6 -8 245.96 57.3
 -2 -6 7 72.67 40.56
 -2 6 7 7.06 36.21
 -2 6 7 102.57 44.62
 2 -6 -7 44.76 49.65
 2 -6 -7 59.37 32.84
 2 -6 -7 65.67 37.63
 -2 6 7 57.71 30.25
 2 -6 -7 3.41 32.22
 -2 6 7 114.77 39.88
 2 6 -7 109.02 41.74
 2 6 -7 101.03 41.01
 2 6 -7 70.4 39.41
 -2 -6 6 288.42 58.96
 -2 6 6 327.34 60.84
 -2 6 6 438.03 63.41
 2 -6 -6 428.74 71.03
 2 6 -6 306.42 48.89
 -2 6 6 351.9 56.67
 2 -6 -6 296.41 59.28
 2 6 -6 343.91 54.18
 -2 6 6 281.99 49.07
 2 -6 -6 258.47 49.3
 2 6 -6 298.82 53.59
 2 6 -6 306.95 59.16
 -2 -6 5 19.81 29.67
 -2 6 5 -44.82 33.47
 -2 6 5 -15.41 29.53
 2 -6 -5 60.8 38.14
 2 6 -5 -14.5 28.53
 -2 6 5 -1.66 28.45
 2 -6 -5 29.33 33.94
 2 6 -5 2.73 21.34
 2 -6 -5 -6.99 23.15
 -2 6 5 18.2 21.93
 2 6 -5 13.72 26.01
 2 6 -5 1.5 28.62
 -2 -6 4 16.28 32.13
 -2 6 4 48.39 33.34
 -2 6 4 39.67 27.17
 -2 -6 4 34.35 28.75
 2 -6 -4 97.34 37.83
 2 6 -4 1.1 22.96
 -2 6 4 20.89 26.03
 2 6 -4 10.44 20.79
 2 -6 -4 10.86 27.57
 -2 6 4 25.78 24.28
 2 6 -4 46.5 26.65
 2 6 -4 -6.8 30.52
 -2 -6 3 59.51 31.04
 -2 6 3 45.53 27.05
 -2 6 3 71.09 28.96
 -2 -6 3 52.5 31.23
 2 -6 -3 94.35 34.48
 2 6 -3 93.36 32.73
 -2 6 3 65.64 32.23
 2 -6 -3 79.97 25.06
 2 6 -3 58.26 23.01
 -2 6 3 60.68 25.39
 2 6 -3 38.37 26.44
 2 6 -3 69.93 31.62
 2 -6 -2 1291.44 87.38
 2 -6 -2 1616.89 109.84
 2 -6 -2 1456.39 80.92
 -2 -6 2 1312.04 99.21
 2 6 -2 1465.43 103.19
 -2 6 2 1465.94 106.32
 -2 6 2 1390.6 81.91
 -2 6 2 1557.82 91.74
 2 6 -2 1363.45 94.92
 2 6 -2 1431.98 83.22
 2 6 -2 1401.65 103.24
 -2 6 2 1176.5 86.91
 -2 6 2 1397.12 98.51
 -2 -6 2 1503.91 108.53
 -2 -6 1 95.39 33.11
 -2 6 1 46.9 23.36
 2 -6 -1 40.85 27.33
 -2 -6 1 96.99 38.5
 2 -6 -1 89.64 30.51
 2 6 -1 104.88 35.1
 -2 6 1 135.26 39.89
 -2 6 1 69.85 25.32
 2 6 -1 97.99 30.41
 2 6 -1 55.45 30.63
 2 6 -1 66.93 25.2
 -2 6 1 61.93 26.31
 2 -6 0 1648.37 113.47
 2 -6 0 1835.02 104.26
 2 6 0 1978.53 119.98
 -2 6 0 1787.62 115.34
 -2 6 0 1874.03 85.29
 -2 6 0 1836.58 105.06
 2 6 0 1980.67 106.04
 2 6 0 1887.71 104.42
 2 6 0 1855.31 112.08
 -2 6 0 1779.06 112.18
 -2 -6 -1 328.17 53.96
 2 -6 1 384.72 55.51
 2 -6 1 394.53 47.83
 -2 -6 -1 274.63 54.63
 -2 -6 -1 156.28 53.31
 2 6 1 441.55 60.58
 -2 6 -1 326.2 52.26
 -2 6 -1 354.29 43.96
 -2 -6 -1 363.5 37.33
 -2 6 -1 374.53 52.35
 2 6 1 432.25 57.07
 2 6 1 381.2 48.29
 2 6 1 376.61 51.57
 -2 6 -1 358.09 53.37
 2 -6 2 600.87 74.48
 -2 -6 -2 691.14 73.43
 2 -6 2 670.47 58.41
 -2 -6 -2 426.92 74.77
 2 6 2 598.23 69.67
 -2 6 -2 685.8 73.5
 -2 6 -2 661.43 59.63
 2 6 2 614.56 53.58
 -2 6 -2 569.44 64.78
 -2 -6 -2 618.34 54.56
 2 6 2 585.92 67.27
 2 6 2 630.58 64.36
 -2 6 -2 596.74 71.27
 2 -6 3 463.88 67.55
 2 -6 3 406.34 56.35
 -2 -6 -3 508.64 65.96
 -2 -6 -3 233.84 66.2
 2 6 3 557.06 70.27
 -2 6 -3 501.04 61.49
 -2 6 -3 527.84 57.43
 2 6 3 574.58 56.51
 -2 -6 -3 531.31 55.13
 -2 6 -3 472.63 62.12
 2 6 3 518.68 57.07
 2 6 3 463.58 64.05
 -2 6 -3 483.74 65
 2 -6 4 1043.02 97.74
 -2 -6 -4 974.33 94.37
 2 -6 4 846.35 83.74
 -2 -6 -4 988.46 90.86
 2 6 4 976.73 90.13
 -2 6 -4 1023.3 85.05
 2 6 4 1003.47 79.55
 -2 6 -4 977.88 89.5
 -2 -6 -4 870.2 76.28
 2 6 4 1007.15 92.86
 2 6 4 993.76 73.65
 -2 6 -4 900.42 89.61
 2 -6 5 -19.35 35.39
 2 -6 5 2.53 30.35
 -2 -6 -5 -15.34 33.81
 -2 -6 -5 5.9 32.92
 -2 -6 -5 -14.3 24.47
 2 6 5 0.54 28.13
 -2 6 -5 20.79 29.44
 -2 6 -5 34.05 28.44
 2 6 5 -40.15 34.9
 -2 6 -5 16.15 27.97
 2 6 5 7.33 25.73
 2 -6 6 416.93 68.1
 2 -6 6 575.7 79.3
 -2 -6 -6 339.14 67.49
 -2 -6 -6 357.28 67.53
 -2 -6 -6 279.79 52.83
 2 6 6 532.65 71.31
 -2 6 -6 456.98 69.04
 2 6 6 569.83 75.05
 -2 6 -6 465.96 67.56
 2 6 6 455.01 72
 -2 6 -6 407.68 65.72
 2 6 7 88.55 41.29
 2 -6 7 92.32 40.72
 -2 -6 -7 100.23 49.86
 2 -6 7 37.12 41.53
 -2 -6 -7 53.22 42.75
 -2 -6 -7 81.11 40.89
 2 6 7 56.7 32.54
 -2 6 -7 152.6 49.59
 2 6 7 117.6 47.49
 -2 6 -7 75.77 40.14
 2 6 7 130.89 50
 -2 6 -7 40.11 35.22
 2 6 8 480.01 69.22
 2 -6 8 436.83 71.55
 -2 -6 -8 570.01 88.47
 2 -6 8 445.53 77.03
 -2 -6 -8 335.14 72.28
 2 6 8 578.44 73.5
 -2 -6 -8 407.59 68.89
 -2 6 -8 555.26 76.63
 2 6 8 535.23 79.44
 -2 6 -8 472.15 74.4
 2 6 8 454.31 72.42
 -2 6 -8 487.28 75.37
 2 6 9 -0.54 32.92
 -2 -6 -9 -10.19 42.37
 2 -6 9 -35.47 36.64
 -2 -6 -9 -0.08 37.93
 -2 -6 -9 -8.41 33.73
 -2 6 -9 35.01 39.18
 2 6 9 -11.64 40.76
 -2 6 -9 4.89 37.97
 2 6 9 67.25 50.16
 2 6 10 229.79 59.05
 -2 -6 -10 105.24 77.2
 2 -6 10 289.19 69.51
 -2 -6 -10 208.42 72.62
 -2 -6 -10 195.23 60.35
 -2 6 -10 343.86 73.44
 2 6 10 347.02 81.1
 -2 6 -10 319.26 66.22
 2 6 10 272.93 65.67
 2 -6 11 223.76 59.6
 2 6 11 253.18 61.12
 -2 -6 -11 327.42 83.01
 2 -6 11 197.44 63.06
 -2 -6 -11 115.95 72.83
 -2 6 -11 195.12 56.34
 -2 -6 -11 331.26 80.32
 2 6 11 234.32 72.51
 -2 6 -11 230.22 57.36
 2 6 11 179.17 57.99
 2 6 12 443.49 80.29
 2 -6 12 423.57 90.42
 -2 -6 -12 213.27 89.61
 -2 6 -12 397.67 81.61
 -2 -6 -12 378.4 81.45
 2 6 12 470.68 97.24
 2 6 12 453.85 87.7
 -2 -8 12 307.97 86.23
 2 -8 -12 30.21 68.13
 2 8 -12 298.71 86.89
 -2 8 11 -3.56 58.32
 -2 -8 11 93.44 65.56
 -2 -8 11 1.18 48.98
 2 -8 -11 7.14 62.72
 2 -8 -11 78.12 60.68
 2 8 -11 22.69 51.77
 -2 8 11 82.91 75.28
 -2 -8 10 819.82 111.65
 -2 8 10 783.21 116.79
 -2 -8 10 812.04 108.41
 -2 -8 10 808.81 112.41
 2 -8 -10 808.03 118.32
 2 -8 -10 541.19 117.4
 2 8 -10 854.19 108.2
 2 8 -10 862.42 115.67
 2 8 -10 705.92 101.58
 -2 8 10 1022.97 123.86
 -2 -8 9 -17.12 48.85
 -2 8 9 68.03 60.22
 -2 -8 9 3.39 44.83
 -2 -8 9 25.21 45.45
 2 -8 -9 -7.16 54.55
 2 -8 -9 -35.08 48.11
 2 8 -9 -35.94 38.2
 2 8 -9 -21.85 38.78
 2 8 -9 -15.07 40.68
 -2 8 9 -21.02 51.65
 -2 -8 8 154.14 57.54
 -2 8 8 228.03 62.1
 -2 -8 8 223.12 69.36
 -2 -8 8 230.21 64.74
 2 -8 -8 48.2 73.74
 2 -8 -8 164.22 70.02
 2 -8 -8 86.77 52.42
 2 8 -8 193.82 58.99
 2 8 -8 238.35 62.94
 2 8 -8 184.62 56.7
 -2 8 8 265.58 72.28
 -2 -8 7 288.99 71.42
 -2 8 7 215.09 58.41
 -2 -8 7 286.83 75.58
 -2 -8 7 206.35 64.77
 2 -8 -7 222.78 66.07
 2 -8 -7 170.65 64.15
 -2 8 7 183.65 56.31
 2 8 -7 177.78 48.55
 2 8 -7 234.85 60.42
 2 8 -7 206.5 58.93
 -2 8 7 125.37 54.03
 -2 -8 6 117.7 55.3
 -2 8 6 182.42 58.83
 -2 -8 6 92.01 40.94
 2 -8 -6 45.26 51.79
 2 -8 -6 88.02 49.85
 -2 8 6 51.15 45.2
 2 8 -6 69.83 40.63
 2 8 -6 94.19 43.17
 2 8 -6 61.74 42.82
 -2 -8 5 493.55 84.34
 -2 8 5 452.79 75.94
 -2 -8 5 495.99 73.23
 -2 -8 5 490.55 75.95
 2 -8 -5 435.98 79.91
 2 -8 -5 524.96 90.79
 2 8 -5 471.84 71.72
 -2 8 5 481.43 83.46
 2 8 -5 507.79 74.76
 2 8 -5 569.96 87.48
 -2 -8 4 29.44 38.97
 -2 -8 4 7.04 31.91
 -2 -8 4 32.7 33.08
 2 -8 -4 -0.49 40.43
 2 -8 -4 1.95 43.52
 2 8 -4 -19.84 36.45
 -2 8 4 10.97 39.68
 2 8 -4 23.29 32.74
 2 8 -4 27.76 44.82
 -2 -8 3 98.05 50.48
 -2 8 3 52.63 34.99
 -2 -8 3 45.71 41.23
 2 -8 -3 43.51 39.75
 2 8 -3 102.14 44.63
 -2 8 3 66.72 43.48
 2 8 -3 91.83 41.84
 2 8 -3 48.96 40.45
 2 -8 -2 643.24 92.76
 -2 -8 2 981.01 104.98
 2 8 -2 916.56 98.79
 -2 8 2 916.36 103.76
 2 8 -2 843.86 89.39
 2 8 -2 1004.37 103.57
 -2 8 2 931.94 89.94
 -2 8 2 807.42 89.46
 -2 -8 2 653.98 99.52
 -2 -8 1 4.41 32.81
 2 -8 -1 -9.78 30.69
 -2 -8 1 -18.56 40.41
 2 -8 -1 21.25 32.62
 2 8 -1 -16.75 37.14
 -2 8 1 21.15 39.18
 -2 8 1 10.83 28.74
 2 8 -1 -9.13 27.54
 2 8 -1 50.06 41.78
 -2 8 1 32.08 33.96
 2 -8 0 1004.88 103.6
 2 8 0 1147 109.58
 -2 8 0 1079.05 108.38
 2 8 0 1271.86 99.41
 2 8 0 1153.61 103.65
 -2 8 0 1202.92 109.34
 -2 -8 -1 59.36 40.88
 2 -8 1 38.34 39.72
 -2 -8 -1 79.17 50.86
 -2 -8 -1 6.29 37.12
 2 8 1 123.85 43.87
 -2 8 -1 136.68 53.3
 -2 8 -1 31.03 33.85
 2 8 1 33.48 34.51
 2 8 1 115.84 47.04
 -2 8 -1 66.63 38.96
 2 -8 2 2135.02 161.96
 2 8 2 2066.73 149.01
 -2 8 -2 2245.24 150.74
 -2 8 -2 2048.15 134.86
 2 8 2 2243.93 141.62
 2 8 2 2182.55 138.65
 -2 8 -2 2184.93 148.99
 2 -8 3 750.54 98.78
 -2 -8 -3 491.63 88.53
 -2 8 -3 805.63 92.17
 2 8 3 801.86 94.11
 -2 8 -3 699.38 86.33
 2 8 3 779.13 94.46
 2 8 3 841.41 84.6
 -2 8 -3 781.78 95.29
 2 -8 4 213.81 66.07
 -2 -8 -4 65.27 52.7
 -2 -8 -4 19.71 48.92
 2 -8 4 202.65 55.08
 2 8 4 127.21 47.02
 -2 8 -4 226.53 49.51
 -2 8 -4 197.08 53.08
 2 8 4 246.96 61.69
 -2 8 -4 79.86 41.13
 2 -8 5 -0.58 41.54
 -2 -8 -5 0.02 47.48
 -2 -8 -5 20.47 43.14
 2 -8 5 8.55 45.23
 2 8 5 35.94 38.72
 -2 8 -5 68.58 35.66
 -2 8 -5 45.57 42.16
 2 8 5 90.39 49.47
 -2 8 -5 -43.69 42.23
 2 -8 6 -17.6 45.39
 -2 -8 -6 -13.42 48.55
 -2 -8 -6 12.49 47.82
 2 8 6 -12.77 37.9
 -2 8 -6 88.69 40.5
 -2 8 -6 69.37 43.97
 2 8 6 103.39 50.28
 -2 8 -6 122.22 56.6
 2 -8 7 200.09 65.03
 -2 -8 -7 67.61 50.84
 2 -8 7 223.66 68.74
 2 8 7 185.81 57.44
 -2 8 -7 172.49 52.62
 -2 -8 -7 200.35 61.12
 -2 8 -7 154.39 53.23
 2 8 7 154.09 57.97
 -2 8 -7 292.73 67.81
 2 -8 8 440.06 88.72
 2 8 8 736.45 95.18
 -2 -8 -8 709.15 120.01
 2 -8 8 369.25 81.71
 2 8 8 834.83 101.06
 -2 8 -8 473.72 81.81
 -2 -8 -8 539.86 94.9
 -2 8 -8 534.64 85.87
 2 8 8 696.19 115.18
 -2 8 -8 331.81 71.33
 2 -8 9 22.23 43.53
 -2 -8 -9 -8.75 64.1
 2 -8 9 108.4 59.42
 2 8 9 41.46 44.06
 -2 8 -9 9.08 37.78
 -2 -8 -9 20.97 53.29
 -2 8 -9 55.23 49.58
 2 8 9 -3.53 42.64
 2 -8 10 860.6 119.65
 -2 -8 -10 1251.87 157.42
 -2 8 -10 1045.54 117.46
 2 8 10 869.52 108.67
 -2 -10 9 82.05 64.1
 2 10 -9 -17.81 57.74
 -2 -10 8 -79.75 66.62
 -2 10 8 15.86 57.51
 -2 -10 8 32.78 49.14
 2 -10 -8 100.85 79.42
 2 10 -8 -39.95 52.24
 2 10 -8 -59.14 50.03
 -2 -10 7 -39.19 57.47
 -2 10 7 -43.48 57.92
 -2 -10 7 41.98 52.13
 2 -10 -7 1.94 58.05
 2 -10 -7 -14.05 54.44
 2 10 -7 -90.84 56.16
 2 10 -7 57.38 60.34
 -2 -10 6 -9.72 47.83
 -2 10 6 83.59 59.07
 -2 -10 6 92.4 60.79
 2 -10 -6 48.69 66.92
 2 -10 -6 19.83 67.58
 -2 10 6 -8.49 49.88
 2 10 -6 80.05 52.79
 2 10 -6 229.59 81.11
 -2 -10 5 69.45 56.39
 -2 10 5 44.54 42.19
 -2 -10 5 193.74 64.4
 2 -10 -5 58.84 49.66
 2 -10 -5 40.46 60.43
 2 10 -5 90.95 48.78
 -2 10 5 118.35 60.92
 2 10 -5 134.02 56.69
 2 10 -5 148.06 68.95
 -2 -10 4 25.05 58.44
 -2 -10 4 143.27 59.18
 2 -10 -4 95.29 58.44
 2 -10 -4 35.78 73.76
 2 10 -4 99.88 50.81
 -2 10 4 125.92 61.4
 2 10 -4 44.64 40.44
 2 10 -4 182.53 61.92
 -2 -10 3 120.07 66.7
 -2 -10 3 142.37 55.8
 -2 -10 3 105.69 85.05
 2 -10 -3 128.58 54.45
 2 -10 -3 90.46 81.19
 2 10 -3 287.06 69.68
 -2 10 3 252.31 67.88
 2 10 -3 339.22 71.32
 2 10 -3 338.94 72.22
 -2 -10 2 186.71 82.24
 2 -10 -2 235 70.6
 -2 -10 2 439.04 83.18
 -2 -10 2 93.46 85.4
 2 -10 -2 292.49 66.51
 2 -10 -2 92.52 73.88
 2 10 -2 333.41 78.32
 -2 10 2 370.75 81.96
 2 10 -2 387.62 74.82
 2 10 -2 328.37 74.61
 -2 -10 1 101.9 66.64
 2 -10 -1 249.74 72.2
 -2 -10 1 266.58 61.36
 -2 -10 1 63.01 72.44
 2 -10 -1 45.7 63.1
 2 10 -1 234.4 72.54
 -2 10 1 332.9 74.26
 -2 10 1 11.9 43.9
 2 10 -1 81.91 48.33
 2 10 -1 204.26 57.92
 2 -10 0 201.76 73.28
 -2 -10 0 567.51 91.41
 -2 -10 0 183.87 95.56
 2 -10 0 77.72 74.04
 2 10 0 515.58 93.45
 -2 10 0 266.1 75.65
 -2 10 0 246 82.46
 2 10 0 368.77 84.01
 -2 10 0 409.33 70.04
 2 -10 1 9.49 38.8
 2 -10 1 10.23 41.93
 -2 -10 -1 47.24 87.42
 -2 -10 -1 5.63 49.66
 2 -10 1 30.84 54.68
 2 10 1 100.64 53.36
 -2 10 -1 -99.81 57.62
 -2 10 -1 14.39 39.01
 2 10 1 -53.08 45.05
 -2 10 -1 92.84 52.39
 2 -10 2 51.06 53.45
 2 -10 2 172.9 61.39
 -2 -10 -2 50.22 66.76
 2 -10 2 45.1 54.77
 2 10 2 146 53.66
 -2 10 -2 115.15 52.44
 -2 10 -2 188.63 54.5
 2 10 2 74.17 48.12
 -2 10 -2 51.85 45.06
 2 -10 3 3.8 46.51
 2 -10 3 33.93 46.51
 -2 -10 -3 22.23 59.47
 2 -10 3 6.84 45.74
 2 10 3 47.41 51.22
 -2 10 -3 142.61 56.27
 2 10 3 71.77 48.38
 -2 10 -3 95.73 55.73
 2 -10 4 63.31 45.51
 2 -10 4 159.69 63.31
 -2 -10 -4 60.95 66.96
 2 -10 4 76.87 50.92
 2 10 4 123.55 55.01
 -2 10 -4 100.55 47.82
 2 10 4 98.17 55.62
 -2 10 -4 -16.45 53.06
 2 -10 5 158.19 53.48
 2 -10 5 228.88 73.29
 -2 -10 -5 106.91 83.21
 2 -10 5 293.55 74.71
 2 10 5 141.03 62.68
 -2 10 -5 244.73 61.54
 2 10 5 254.8 80.95
 -2 10 -5 250.04 66.79
 2 -10 6 191.96 74.06
 2 -10 6 241.72 64.87
 2 10 6 126.92 59.73
 -2 10 -6 197.37 62.2
 2 10 6 143.49 66.7
 -2 10 -6 278.08 75.77
 2 10 7 79.36 51.46
 -3 -1 13 68.65 51.05
 3 1 -13 -5.48 33.85
 -3 -1 12 -62.46 44.1
 -3 1 12 9.33 42.62
 3 1 -12 62.54 37.76
 3 -1 -12 30.29 37.51
 -3 1 12 33.84 39.79
 -3 -1 12 -3.42 46.2
 3 1 -12 146.38 55.31
 3 -1 -12 -10.37 32.27
 -3 -1 11 37.6 39.02
 -3 1 11 100.25 39.75
 -3 1 11 111.16 42.33
 -3 -1 11 60.46 38.82
 3 1 -11 52.28 36.52
 3 -1 -11 -41.06 43.51
 3 1 -11 -0.12 35.76
 3 -1 -11 45.31 34.36
 -3 -1 10 149.77 49.49
 -3 1 10 105.93 45.66
 3 -1 -10 95.96 35.02
 -3 1 10 110.51 40.2
 -3 -1 10 108.22 44.21
 3 1 -10 160.96 47.31
 3 -1 -10 104.91 45.56
 3 1 -10 85.16 34.89
 3 -1 -10 121.4 41.66
 -3 1 9 -11.88 27.03
 -3 -1 9 8.14 24.84
 3 -1 -9 41.03 32.63
 -3 1 9 36.12 32.43
 -3 -1 9 -23.44 31.44
 3 -1 -9 12.31 28
 3 1 -9 26.68 28.72
 3 1 -9 -4.95 27.65
 3 -1 -9 15.76 25.05
 3 -1 -8 6903.74 217.92
 3 1 -8 6653.12 197.82
 -3 -1 8 7049.21 224.15
 -3 1 8 6829.53 211.35
 3 1 -8 7093.04 217.07
 -3 1 8 7094.09 219.43
 -3 -1 8 6842.55 204.78
 -3 3 12 -38.15 54.53
 -3 -3 12 -14.14 48.53
 3 -3 -12 56.16 48.05
 -3 -3 12 40.56 46.97
 -3 3 11 -47.25 43.65
 3 -3 -11 -22.62 41.76
 3 -3 -11 22.08 35.81
 -3 3 11 3.76 32.87
 3 -3 -11 33.2 48.46
 -3 3 11 -1.82 34.09
 3 -3 -10 1248.5 110.95
 3 -3 -10 1134.09 108.28
 3 -3 -10 1077.23 107.58
 -3 3 10 1120.57 99.82
 -3 -3 10 1182.26 107.56
 3 3 -10 1139.82 101.91
 -3 3 10 1125.27 108.54
 -3 3 10 1308.75 114.52
 -3 3 9 76.16 41.12
 3 -3 -9 123.71 44.61
 -3 3 9 10.65 32.39
 -3 -3 9 31.1 38.18
 3 3 -9 10.01 24.54
 3 -3 -9 -8.69 30.89
 -3 3 9 7.6 25.71
 3 3 -9 48.55 31.16
 3 -3 -9 9.96 29.42
 3 -3 -8 923.59 87.79
 3 -3 -8 868.47 86.19
 3 -3 -8 916.63 89.08
 3 3 -8 884.21 70.68
 -3 3 8 907.07 78.2
 -3 -3 8 915.31 83.05
 3 3 -8 921.26 84.89
 -3 3 8 881.42 87.88
 3 3 -8 918.15 77.32
 -3 3 8 807.63 81.91
 -3 3 7 3.98 24.53
 3 -3 -7 18.79 22.29
 3 3 -7 -4.71 22.28
 -3 -3 7 70.16 32.14
 3 -3 -7 0.46 24.19
 3 3 -7 11.9 20.42
 -3 -5 11 272.23 67.86
 3 5 -11 336.69 70.44
 -3 5 10 100.22 46.02
 3 -5 -10 114.26 51.07
 -3 -5 10 48.45 36.88
 3 -5 -10 48.27 40.48
 3 5 -10 90.7 41.41
 -3 5 9 137.09 62.31
 3 -5 -9 71.35 47.82
 -3 -5 9 94.29 37.62
 3 -5 -9 154.51 52.6
 3 5 -9 139.72 45.29
 3 5 -9 122.55 51.52
 3 -5 -8 1418.79 120.12
 3 -5 -8 1490.44 116.81
 -3 -5 8 1656.15 108.17
 3 5 -8 1525.56 119.26
 -3 5 8 1612.8 124.19
 3 5 -8 1517.77 116.37
 -3 5 8 1555.66 123.92
 -3 5 7 109.78 38.92
 -3 5 7 67.82 34.64
 3 -5 -7 41.82 36.24
 -3 -5 7 84.63 29.28
 3 5 -7 126.43 40.63
 3 -5 -7 119.7 45.39
 3 5 -7 98.32 41.63
 3 -5 -6 2362.05 144.16
 3 -5 -6 2524.94 135
 3 5 -6 2508.79 118.66
 -3 -5 6 2320.15 113.05
 -3 5 6 2397.61 133.28
 3 5 -6 2280.95 133.97
 -3 5 6 2180.9 135.42
 3 -5 -5 90.37 37.49
 3 5 -5 89.17 30.31
 3 5 -5 92.72 34.88
 3 5 -5 101.11 33.72
 3 -7 -7 2.48 47.89
 3 7 -7 111.43 50.78
 3 7 -7 69.03 44.59
 3 -7 -6 686.6 108.93
 3 -7 -6 909.76 101.86
 3 7 -6 1011.31 93.26
 -3 7 6 1127.24 106.46
 3 7 -6 1021.73 105.97
 3 7 -6 1062.68 112.15
 -3 -7 6 1060.03 109.37
 -3 -7 5 171.84 54.99
 -3 7 5 212.17 55.63
 3 -7 -5 74.13 54.98
 3 7 -5 179.57 47.49
 3 -7 -5 74.95 33
 3 7 -5 119.93 47.72
 3 7 -5 85.09 41.19
 3 -7 -4 930.72 98.01
 3 7 -4 1067.44 102.46
 -3 7 4 1031.1 90.75
 3 7 -4 926.54 92.98
 3 7 -4 1035.71 107.27
 -3 -7 4 984.61 100.13
 -3 -7 3 183.72 53.54
 3 -7 -3 170.73 46.99
 3 7 -3 159.37 50.19
 -3 7 3 121.88 46.9
 3 7 -3 176.88 51.33
 3 -7 -2 291.68 59.02
 3 7 -2 496.6 74.19
 3 7 -2 484.81 70.12
 3 7 -1 25.34 34.16
 3 7 -1 4.79 28.26
 3 7 -1 27.43 28.02
 3 7 0 164.57 45.48
 3 7 0 105.05 35.36
 -3 -7 -1 233.85 75.79
