# Supplementary material for: High-pressure preference for reduced water content in porous zinc aspartate hydrates
Source: Acta Crystallogr B Struct Sci Cryst Eng Mater. 2020 Aug 28;76(Pt 5):795–801. doi: 10.1107/S2052520620009348 (PMC7535066; doi:10.1107/S2052520620009348)
Supplement: Supplementary file 13 [file b-76-00795-zinc-aspartate_sesquihydrate_2_49GPasup13.hkl]

data_zinc-aspartate_sesquihydrate_2_49GPa 
loop_
  _refln_index_h
  _refln_index_k
  _refln_index_l
  _refln_F_squared_meas
  _refln_F_squared_sigma
 0 0 3 0.09 6.78
 0 0 -3 2.28 5.39
 0 0 3 -2.82 7.94
 0 0 4 60.47 14.3
 0 0 -4 39.93 11.46
 0 0 -4 52.36 14.29
 0 0 -4 50.86 13.82
 0 0 4 47.54 14.42
 0 0 4 45.47 13.75
 0 0 4 46.57 12.99
 0 0 -5 -22.58 16.8
 0 0 5 -6.39 11.31
 0 0 5 -4.04 11.64
 0 0 -5 8.11 12.33
 0 0 -5 -8.13 12.75
 0 0 5 -2 13.65
 0 0 -5 3.13 12.42
 0 0 -5 13.2 11.78
 0 0 5 19.45 15.71
 0 0 -6 9586.62 155.06
 0 0 -6 8832.51 187.12
 0 0 6 9531.8 196.83
 0 0 -6 9568.28 173.19
 0 0 -6 9771.46 187.18
 0 0 6 8947.22 134.5
 0 0 6 9429.1 152.08
 0 0 6 9999 195.59
 0 0 6 9564.93 180.16
 0 0 6 9012.48 180.09
 0 0 -6 9589.84 186.33
 0 0 -7 3.36 17.23
 0 0 -7 -25.75 22.38
 0 0 7 -26.79 24.5
 0 0 7 -1.14 18.87
 0 0 7 -12.46 12.05
 0 0 -7 -13.92 20.86
 0 0 7 5.49 17.71
 0 0 7 12.07 14.22
 0 0 7 -20.31 23.81
 0 0 -7 -20.06 15.39
 0 0 -7 3.03 21.09
 0 0 -8 6935.27 175.92
 0 0 8 7150.15 154.44
 0 0 8 7213.05 186.62
 0 0 -8 6809.2 193.35
 0 0 -8 6851.73 184.28
 0 0 8 7297.31 190.34
 0 0 8 7059.74 194.47
 0 0 -8 7129 190.38
 0 0 8 7185.54 200.64
 0 0 -8 6852.28 155.13
 0 0 -9 8.6 27.69
 0 0 -9 -36.09 24.95
 0 0 -9 -18.75 24.2
 0 0 -9 -16.77 23.19
 0 0 9 57.31 32.73
 0 0 9 -19.36 23.36
 0 0 9 1.27 25.12
 0 0 9 6.95 31.66
 0 0 -10 555.79 59.92
 0 0 -10 646.57 73.72
 0 0 -10 584.97 66.12
 0 0 10 591.66 74.17
 0 0 -10 489.52 63.51
 0 0 10 630.2 74.39
 0 0 10 547.95 66.74
 0 0 10 638.91 70.55
 0 0 11 28.15 38.4
 0 0 -11 48.17 33.3
 0 0 -11 22.46 34.33
 0 0 11 13.85 42.25
 0 0 11 16.48 34.18
 0 0 11 -24.57 31.43
 0 0 -11 -23.85 35.24
 0 0 -11 23.35 37.13
 0 0 -12 831.92 87.86
 0 0 12 972.85 94.3
 0 0 12 1022.36 104.34
 0 0 -12 1037.9 102.86
 0 0 -12 1131.37 93.19
 0 0 12 831.03 88.09
 0 0 12 973.6 102.54
 0 0 -12 986.12 98.28
 0 0 13 18.94 38.05
 0 0 -13 -60.96 46.9
 0 0 -13 22.51 42.86
 0 0 13 0.15 47.56
 0 0 -13 38.79 47.9
 0 0 13 10.42 51.43
 0 0 14 159.8 63.91
 0 0 -14 371.92 69.91
 0 0 14 286.01 71.87
 0 0 -14 386.12 80.37
 0 0 14 340.73 83.86
 0 0 -14 369.02 78.08
 0 0 -15 -20.47 51.09
 0 0 -15 132.91 65.15
 0 0 -15 95.98 57.11
 0 0 15 37.75 59.18
 0 0 15 44.45 43.11
 0 0 16 -38.63 59.55
 0 0 -16 -15.41 53.82
 0 0 16 58.93 64.53
 0 0 -16 32.34 54.11
 0 0 16 113.51 60.77
 0 0 -17 104.77 60.57
 0 0 17 7.37 63.93
 0 0 -17 45.02 67.82
 0 -2 -1 705.09 36.02
 0 2 2 5321.94 103.11
 0 -2 -2 5296.55 109.33
 0 2 2 5214 107.38
 0 -2 -2 5139.98 98.02
 0 -2 -3 5945.84 121.37
 0 2 -3 5859.09 120.24
 0 2 -3 5882.87 115.32
 0 2 3 5628.33 121.67
 0 2 3 6041.87 122.32
 0 2 -3 5764.16 117.9
 0 -2 -3 5838.45 108.95
 0 -2 3 5867.99 111.33
 0 2 3 5746.7 122.41
 0 2 3 5805.22 103.64
 0 -2 -3 5620.56 124.29
 0 -2 -3 5642.74 119.42
 0 2 -4 41.15 12.2
 0 -2 4 54.74 17.25
 0 -2 -4 55.88 14.22
 0 2 -4 60.2 17.2
 0 -2 -4 40.61 13.45
 0 2 4 49.67 16.05
 0 -2 4 72.13 17.9
 0 2 -4 72.25 17.27
 0 2 -4 58.95 17.22
 0 -2 -4 62.2 18.63
 0 2 -4 66.82 13.01
 0 -2 -4 52.11 16.68
 0 -2 -4 49.12 13.14
 0 2 4 63.9 19.08
 0 2 4 51.27 15.76
 0 2 4 63.31 18.98
 0 -2 -5 5437.41 139.84
 0 -2 -5 5492.33 143.32
 0 -2 -5 5218.18 109.3
 0 -2 -5 5434.05 143.51
 0 2 5 5498.01 133.7
 0 -2 5 5521.56 148.63
 0 -2 5 5520.05 135.18
 0 -2 5 5375.98 117.18
 0 2 -5 5430.9 124.89
 0 2 -5 5421.56 135.52
 0 2 5 5322.73 99.18
 0 2 -5 5580.18 129.37
 0 2 -5 5188.27 137.7
 0 2 5 5189.06 135.13
 0 2 5 5323.41 142.45
 0 -2 -5 5277.55 129.47
 0 2 5 5344.32 108.91
 0 2 -5 5495.21 111.78
 0 -2 5 5218.66 136.93
 0 -2 5 5376.22 110.91
 0 2 5 5541.51 147.96
 0 2 6 50.54 19.93
 0 -2 6 31.97 15.44
 0 -2 -6 48.41 22.39
 0 2 -6 27.67 14.97
 0 2 -6 19.39 13.73
 0 -2 6 46.63 19.69
 0 -2 -6 26.74 12.71
 0 -2 -6 56.08 24.44
 0 2 -6 41.94 21.15
 0 2 6 0.44 18.28
 0 2 6 19.2 17.87
 0 2 -6 32.43 17.62
 0 2 -6 44.33 18.07
 0 -2 6 63.27 26.02
 0 2 -6 23.08 15.13
 0 -2 -6 19.32 11.35
 0 2 6 57.56 26.34
 0 2 6 37.32 14.03
 0 -2 -6 36.57 19.07
 0 -2 6 25.26 21.55
 0 2 6 29.08 13.65
 0 -2 6 34.39 19.06
 0 -2 -6 40.1 23.47
 0 -2 7 99.82 24.46
 0 2 -7 95.53 28.37
 0 2 7 111.8 31.47
 0 -2 7 115.5 27.58
 0 -2 7 95.41 24.56
 0 2 -7 132.96 27.09
 0 2 -7 125.72 25.91
 0 -2 -7 111.17 20.86
 0 2 7 114.83 28.68
 0 2 -7 102.3 23.19
 0 2 7 97.73 18.99
 0 2 -7 127.62 24.31
 0 2 7 105.43 34.73
 0 -2 -7 111.11 20.06
 0 2 -7 96.35 29.06
 0 -2 -7 103.97 31.86
 0 -2 -7 94.06 29.34
 0 -2 7 102.83 23.1
 0 -2 7 78.32 30.45
 0 2 7 88.95 21.3
 0 -2 -7 122.98 28.95
 0 2 7 99.25 28.27
 0 -2 7 125.06 32.62
 0 -2 -7 129.81 30.69
 0 -2 8 774.41 71.39
 0 -2 8 769.1 61.81
 0 2 8 873.81 74.86
 0 2 -8 786.17 58.46
 0 2 -8 711.48 66.47
 0 2 8 742.96 73.11
 0 -2 -8 681.46 62.49
 0 -2 -8 727.03 50.55
 0 2 -8 701.87 53.13
 0 -2 8 784.61 59.6
 0 -2 -8 769.04 66.03
 0 -2 8 707.37 61.11
 0 -2 8 755.77 70.63
 0 2 8 751.95 64.27
 0 -2 -8 691.67 68.45
 0 -2 -8 803.02 71.99
 0 2 -8 765.07 58.97
 0 2 -8 738.61 66.64
 0 2 8 732.43 55.37
 0 2 -8 742.32 58.81
 0 2 8 789.93 69.55
 0 -2 8 785.95 58.23
 0 -2 9 61.17 36.87
 0 -2 -9 103.53 38.06
 0 -2 9 62.13 29.28
 0 -2 -9 22.75 27.79
 0 2 9 47.56 31.68
 0 2 -9 78.43 25.38
 0 2 -9 59.05 29.15
 0 2 -9 27.05 24.11
 0 -2 -9 67.22 30.9
 0 2 9 91.78 38.54
 0 -2 9 55.15 24.73
 0 -2 9 73.24 37.73
 0 2 9 47.09 29.4
 0 -2 -9 35.11 31.08
 0 2 -9 43.63 25.02
 0 2 9 116.54 45.12
 0 2 -9 69.14 37.99
 0 -2 10 1731.77 116.94
 0 -2 -10 1649.59 116.51
 0 2 -10 1717.82 99.57
 0 -2 10 1878.56 110.13
 0 2 -10 1749.59 116.07
 0 2 10 1555.16 116.38
 0 -2 -10 1633.94 115.16
 0 2 -10 1655.57 108.55
 0 -2 10 1740.86 102.32
 0 -2 -10 1602.71 101.97
 0 2 -10 1781.61 104.94
 0 2 10 1765.73 116.48
 0 2 10 1648.67 112.98
 0 2 10 1742.04 102.8
 0 -2 -10 1746.24 114.76
 0 -2 10 1623.58 113.86
 0 -2 -11 66.09 35.71
 0 -2 11 64.67 32.59
 0 2 11 118.6 38.25
 0 2 11 97.5 42.49
 0 2 -11 36.27 39.91
 0 -2 -11 85.1 40.05
 0 2 -11 86.73 38.37
 0 -2 -11 56.62 34.52
 0 2 11 23.17 40.53
 0 2 11 72.6 44.51
 0 -2 -11 37.41 41.24
 0 2 -11 67.96 40.38
 0 -2 11 32.11 40.95
 0 -2 11 73.91 49.53
 0 2 -12 258.9 53.83
 0 -2 12 328.35 69.42
 0 -2 -12 331.45 67
 0 -2 12 217.01 49.3
 0 2 -12 300.08 67.65
 0 2 12 328.36 71.82
 0 -2 -12 336.3 71.7
 0 2 12 283.48 66.5
 0 -2 12 376.03 74.18
 0 2 -12 281.99 59.59
 0 -2 -12 252.33 59.44
 0 2 12 201.15 55.11
 0 2 13 27.56 51.11
 0 2 13 -25.01 45.5
 0 2 -13 -64.7 43.03
 0 -2 -13 33.9 48.35
 0 2 -13 130.11 56.87
 0 -2 -13 131.83 56.36
 0 -2 13 -17.34 48.81
 0 -2 13 -18.42 53.65
 0 -2 -13 -51.28 47.13
 0 2 13 -70.6 47.27
 0 2 14 314.93 75.17
 0 -2 -14 293.49 73.44
 0 2 14 163.32 62.02
 0 -2 -14 235.4 70.6
 0 -2 14 199.86 63.22
 0 -2 14 235.77 67.2
 0 2 14 142.64 68.39
 0 2 -14 179.51 54.95
 0 2 -14 159.94 57.15
 0 -2 -14 141.46 52.78
 0 2 -15 -33.47 42.8
 0 -2 15 88.28 64.5
 0 2 15 2.92 66.12
 0 -2 -15 58.63 53.88
 0 -2 -15 -39.37 54.44
 0 -2 -15 36.24 58.41
 0 2 15 -4.33 50.52
 0 2 -15 38.48 55.94
 0 -2 15 -5.42 57.01
 0 2 15 44.3 60.99
 0 2 -16 20.86 60.02
 0 -2 -16 31.14 60.11
 0 2 16 -38.96 60
 0 -2 -16 -14.71 53.69
 0 -2 16 97.83 58.86
 0 2 16 21.57 75.81
 0 -2 -16 -20.67 69.01
 0 2 16 -15.37 67.39
 0 -2 16 -41.3 63.5
 0 2 -16 57.31 49.47
 0 2 17 -30.54 70.57
 0 2 -17 -43.76 60.15
 0 -2 -17 72.15 65.39
 0 -2 -17 31.02 61.75
 0 2 17 -7 60.23
 0 -4 0 1881 77.23
 0 -4 0 1786.73 62.57
 0 4 0 1873.73 79.62
 0 4 0 1808.52 80.59
 0 4 0 1838.75 72.46
 0 4 0 1789.35 77.21
 0 4 -1 57.8 18.67
 0 -4 1 33.46 11.89
 0 4 -1 25.88 16.25
 0 4 1 40.44 19.24
 0 4 1 38.23 15.15
 0 -4 -1 43.33 20.24
 0 4 -1 44.1 18.29
 0 4 1 48.78 14.09
 0 4 1 20.75 12.79
 0 -4 -1 45.46 12.8
 0 4 -1 59.87 15.96
 0 -4 -1 30.06 15.34
 0 4 1 20.63 11.15
 0 4 -1 49.77 13.66
 0 -4 1 43.42 14.33
 0 -4 2 59.15 19.82
 0 4 -2 66.58 19.55
 0 4 2 51.59 18.6
 0 4 -2 61.28 19.9
 0 -4 -2 88.5 19.61
 0 -4 -2 62.66 15.29
 0 4 2 82.48 17.07
 0 4 2 107.43 26.96
 0 4 2 96.33 19.4
 0 4 -2 87.8 23.83
 0 -4 2 88.03 23.29
 0 -4 -2 72.13 22.52
 0 -4 2 56.91 14.71
 0 4 2 52.05 16.37
 0 -4 -2 66.86 21.58
 0 4 2 82.63 19.84
 0 4 -2 80.63 18.7
 0 -4 -2 56.09 15.42
 0 4 -3 28.93 13.87
 0 4 3 36.99 16.07
 0 -4 -3 43.84 17.67
 0 -4 -3 31.18 13.56
 0 -4 3 26.33 13.06
 0 4 3 7.54 16.45
 0 -4 -3 25.76 16.48
 0 -4 -3 43.13 15.64
 0 4 3 19.99 11.34
 0 4 -3 48.12 21.3
 0 4 3 37.02 21.39
 0 4 3 44.11 13.78
 0 4 -3 29.61 16.86
 0 -4 -3 26.42 16.94
 0 4 3 31.97 21.21
 0 -4 3 14.93 14.7
 0 4 -3 39.87 15.84
 0 -4 3 61.11 22.06
 0 4 -3 5.31 15.83
 0 -4 -3 12.6 19.09
 0 4 3 28.05 11.51
 0 4 4 504.66 52.11
 0 4 -4 503.65 43.6
 0 -4 4 523.5 44.87
 0 4 4 517.78 51.05
 0 4 -4 526.4 41.03
 0 4 4 516.48 48.92
 0 -4 -4 535.22 51.28
 0 4 4 533.08 39.64
 0 -4 -4 489.77 48.7
 0 -4 -4 479.79 36.21
 0 4 4 537.02 47.9
 0 4 -4 436.59 46.79
 0 -4 -4 506.15 35.33
 0 -4 4 539.03 44.04
 0 4 -4 491.39 52.19
 0 -4 -4 545.46 55.94
 0 -4 4 486.36 51.81
 0 -4 -4 487.98 35.46
 0 -4 -4 504.38 48.51
 0 4 -4 503.04 49.15
 0 4 4 488.43 35.57
 0 -4 -5 37.96 29.99
 0 -4 -5 10.54 22.64
 0 4 5 0.16 17.85
 0 -4 5 5.2 18.32
 0 -4 -5 7.5 20.43
 0 4 -5 18.55 19.18
 0 4 -5 -20.21 23.01
 0 -4 5 3.84 23.31
 0 4 5 35.19 25.15
 0 4 5 11.32 18.74
 0 -4 5 -18.51 18.24
 0 4 5 -7.2 14.92
 0 4 -5 -16.75 19.72
 0 4 5 18.03 24.52
 0 -4 -5 0.86 13.97
 0 4 -5 -11.94 18.5
 0 4 -5 13.72 16.74
 0 -4 5 -17.69 26.43
 0 -4 -5 -0.83 17.8
 0 -4 6 195.4 39.33
 0 -4 -6 212.15 39.78
 0 4 6 208.01 41.17
 0 4 -6 231.21 37.29
 0 -4 6 232.29 38.61
 0 -4 6 213.06 31.22
 0 -4 -6 179.79 35.52
 0 -4 -6 245.71 34.62
 0 4 6 215.49 34.84
 0 4 -6 265.42 42.8
 0 -4 -6 202.8 40.09
 0 4 6 259.34 41.42
 0 4 6 201.05 40.76
 0 4 -6 221.73 37.52
 0 -4 6 311.71 49.06
 0 4 -6 215.12 36.02
 0 4 -6 244.1 31.79
 0 4 6 194.93 33.27
 0 -4 -6 237.4 36.47
 0 -4 7 1.3 26.38
 0 4 7 51.49 31.31
 0 -4 -7 -0.76 21.3
 0 4 -7 6.9 25.83
 0 -4 -7 23.82 29.24
 0 4 7 -0.01 20.23
 0 -4 -7 23.96 21.47
 0 -4 7 -14.04 30.56
 0 -4 7 -23.71 26.41
 0 4 -7 14.77 23.55
 0 -4 -7 -9.08 30.7
 0 4 7 12.47 19.12
 0 -4 -7 2.66 28
 0 4 7 22.11 32.67
 0 4 -7 29.11 27.77
 0 -4 7 6.74 23.53
 0 4 7 3.46 23.74
 0 4 -7 -3.51 23.13
 0 -4 8 317.29 52.15
 0 -4 -8 251.88 51.31
 0 4 8 233.06 46.33
 0 4 -8 222.16 40.49
 0 4 -8 261.8 46.42
 0 -4 -8 240.2 41.01
 0 -4 -8 281.41 54.68
 0 4 8 275.41 48.43
 0 -4 -8 267.95 51.69
 0 4 8 282.28 54.36
 0 -4 8 237.35 45.33
 0 4 -8 266.63 49.75
 0 -4 8 265.14 50.61
 0 4 -8 317.6 50.73
 0 -4 8 333.13 59.22
 0 4 8 241.04 46.99
 0 -4 9 107.07 48.02
 0 4 -9 145.98 37.54
 0 -4 -9 110.48 41.26
 0 4 9 117.53 45.72
 0 4 -9 167.68 43.96
 0 4 -9 91.23 39.84
 0 -4 -9 98.66 35.83
 0 -4 9 131.17 40
 0 -4 9 80.13 36.64
 0 -4 -9 79.87 39.5
 0 4 9 170.34 45.22
 0 -4 9 110.68 37.23
 0 4 9 110.92 40.07
 0 -4 -9 94.01 45.55
 0 4 -9 158.18 41.75
 0 4 9 111.88 41.53
 0 -4 10 235.31 61.02
 0 4 10 274.54 63.63
 0 -4 10 326.73 56.58
 0 -4 10 257.06 54.79
 0 -4 -10 241.34 53.58
 0 4 10 270.69 55.05
 0 4 10 300.3 56.89
 0 4 -10 268.94 50.53
 0 -4 -10 234.93 56.71
 0 -4 -10 301.28 58.29
 0 4 -10 277.2 54.99
 0 -4 10 233.03 54.77
 0 4 -10 326.3 52.99
 0 -4 -10 298.06 54.62
 0 4 10 270.03 56.75
 0 4 -10 258.25 53.81
 0 -4 -11 121.44 45.05
 0 -4 11 54.25 38.35
 0 -4 11 34.01 43.13
 0 4 -11 22.85 38.17
 0 -4 -11 71.62 40.53
 0 4 11 91.55 56.35
 0 -4 -11 37.98 42.93
 0 -4 -11 61.41 46.44
 0 4 11 101.07 44.41
 0 4 -11 104.99 50.79
 0 4 11 82.75 43.99
 0 4 11 106.67 44.76
 0 4 12 163.12 58.14
 0 -4 -12 242.32 62.21
 0 4 12 69.56 51.96
 0 -4 12 162.52 58.28
 0 -4 12 109.67 56.84
 0 -4 -12 177.42 54.05
 0 4 12 161.01 56.46
 0 -4 -12 154.37 53.82
 0 4 12 214.82 58.12
 0 -4 -12 167.53 62.66
 0 4 -12 177.03 56.56
 0 4 -12 142.53 52.19
 0 4 13 126.45 67.82
 0 -4 -13 -25.76 55.11
 0 -4 -13 -43.77 52.47
 0 4 13 3.17 46.54
 0 -4 -13 7.61 47.07
 0 4 13 -10.68 46.88
 0 -4 -13 45.59 49.17
 0 -4 13 -47.47 61.97
 0 -4 13 45.97 50.63
 0 4 -13 52.8 43.01
 0 4 13 -1.45 41.35
 0 4 -13 75.03 50.23
 0 4 14 306.7 87.25
 0 4 -14 299.37 73.73
 0 4 14 161.63 69.67
 0 -4 14 454.22 88.73
 0 -4 -14 236.96 74.5
 0 4 -14 236.86 70.21
 0 -4 -14 325.96 77.81
 0 -4 -14 365.04 76.53
 0 -4 14 322.93 84.41
 0 4 14 319.57 76.84
 0 4 15 -29.55 55.68
 0 -4 15 5.07 58.14
 0 -4 -15 45.27 48.96
 0 4 -15 76.67 61.35
 0 -4 15 -63.73 55.98
 0 -4 -15 -50.78 62.12
 0 -4 -15 30.84 63.61
 0 4 15 -38.16 63.32
 0 4 -15 21.49 47.73
 0 4 15 79.4 71.18
 0 4 16 -3.24 70
 0 4 16 0.81 58.88
 0 4 -16 145.47 71.62
 0 -4 16 35.34 65.33
 0 -4 -16 118.23 68.33
 0 4 -16 -31.61 60.22
 0 -4 -16 94.06 67.6
 0 -4 16 15.38 64.57
 0 4 -17 -18.62 65.17
 0 4 -17 -39.58 61.4
 0 -4 -17 -12.45 69.96
 0 -6 0 6021.2 189.26
 0 -6 0 6151.45 168.86
 0 6 0 6136.36 169.49
 0 6 0 6085.91 184.78
 0 -6 0 6333.13 187.87
 0 6 0 6082.08 178.7
 0 6 0 6319.03 133.34
 0 -6 0 6124.41 143.18
 0 6 0 5925.69 160.98
 0 -6 1 47.33 27.03
 0 -6 1 28.84 22.57
 0 6 -1 84.17 29.73
 0 6 1 68.82 29.5
 0 -6 1 72.79 31.27
 0 -6 1 58.67 23.5
 0 -6 -1 43.9 29.44
 0 6 1 91.17 33.56
 0 6 1 64.7 23.23
 0 6 -1 68.83 22.05
 0 -6 -1 14.02 25.49
 0 6 -1 41.99 24.92
 0 6 -1 104.36 31.69
 0 -6 1 55.32 31.76
 0 -6 -1 72.56 29.64
 0 6 1 62.6 24.95
 0 6 -1 71.75 25.85
 0 -6 -1 73.62 24.91
 0 6 2 1537.35 72.31
 0 6 2 1405.08 93.66
 0 -6 2 1475.5 93.35
 0 6 -2 1424.37 91.52
 0 6 -2 1481.79 91.93
 0 -6 -2 1476.4 71.96
 0 6 2 1460.72 90.39
 0 6 2 1527.36 85.76
 0 6 -2 1481.44 89.9
 0 -6 2 1534.63 77.2
 0 -6 2 1496.41 86.46
 0 -6 -2 1471.44 94.38
 0 -6 -2 1455.4 74.15
 0 -6 -2 1445.02 95.91
 0 6 2 1531.53 80.07
 0 -6 2 1507.59 97.19
 0 6 2 1602.48 81.73
 0 -6 2 1558.33 100.17
 0 -6 -2 1492.63 88.88
 0 6 -2 1556.32 81.03
 0 6 -2 1519.79 73.6
 0 6 3 43.68 19.82
 0 6 -3 56.68 32.45
 0 -6 -3 108.32 28.21
 0 -6 3 90.81 33.04
 0 6 3 11.34 23.36
 0 6 3 65.58 24.23
 0 -6 3 41.65 29.69
 0 -6 -3 65.58 25.9
 0 6 -3 86.98 33.29
 0 -6 3 74.66 33.79
 0 -6 -3 68.36 30.68
 0 6 -3 76.67 26.39
 0 6 3 100.33 33.05
 0 6 -3 94.78 32.73
 0 6 3 43.99 19.67
 0 -6 -3 74.95 27.24
 0 -6 3 41.67 25.32
 0 6 3 73.32 24.22
 0 -6 -3 29.22 30.09
 0 -6 -3 17.05 22.84
 0 6 4 1473.19 98.22
 0 6 -4 1527.75 92.9
 0 -6 -4 1417.33 82.96
 0 6 4 1452.66 98.05
 0 6 4 1327.09 86.25
 0 -6 -4 1444.91 82.59
 0 -6 -4 1471.91 99.12
 0 -6 -4 1351.44 84.72
 0 6 -4 1450.88 95.35
 0 6 4 1372.68 82.08
 0 -6 4 1408.68 93.73
 0 -6 4 1410.07 98.13
 0 -6 4 1449.28 93.81
 0 6 4 1464.76 80.77
 0 6 -4 1472.27 89.79
 0 6 -4 1337.97 95.58
 0 -6 4 1466.04 106.66
 0 -6 -4 1429.08 101.14
 0 -6 5 61.62 33.88
 0 -6 -5 54.19 33.65
 0 -6 5 32.52 36.5
 0 6 5 12.93 28.79
 0 -6 -5 20.81 29.18
 0 6 -5 -4.31 30.46
 0 -6 -5 -1.18 24.63
 0 6 -5 -0.09 26.92
 0 6 5 42.63 33.6
 0 -6 -5 59.29 38.79
 0 -6 5 0.46 23.39
 0 6 -5 36.8 30.9
 0 6 5 15.18 24.5
 0 -6 5 71 42.68
 0 6 -5 23.51 25.9
 0 6 5 6.57 30.87
 0 6 -6 31.01 32.14
 0 6 -6 10.94 28.96
 0 -6 6 57.34 32.87
 0 -6 -6 169.34 46.34
 0 -6 6 39.07 35.14
 0 -6 -6 95.84 42.08
 0 -6 -6 25.73 46.28
 0 -6 6 30.29 27.04
 0 6 -6 18.55 27.61
 0 6 6 -29.86 29.52
 0 6 -6 -7.7 29.26
 0 6 6 1.19 40.55
 0 6 6 -13.54 31.47
 0 -6 6 76.02 41.42
 0 -6 -6 -4.15 28.05
 0 6 6 -25.45 32.15
 0 6 -7 20.12 35.75
 0 -6 7 64.3 41.58
 0 -6 -7 -15.41 30.7
 0 6 7 -75.31 46.76
 0 -6 -7 -167.65 63.56
 0 -6 -7 -54.52 39.32
 0 6 -7 -37.01 37.9
 0 -6 7 35.3 36.31
 0 6 7 50.37 38.27
 0 -6 7 52.54 40.89
 0 -6 -7 11.28 36.5
 0 6 7 30.64 39.69
 0 6 -7 -5.1 30.74
 0 6 7 50.78 36.44
 0 6 -8 1939.12 122.99
 0 6 8 2008.82 134.33
 0 6 -8 2013.65 129.72
 0 -6 -8 1945.6 128.01
 0 -6 8 1988.22 136.71
 0 -6 -8 2065.87 122.39
 0 6 8 2178.84 138.49
 0 -6 8 1976.36 136.95
 0 6 -8 1998.6 128.06
 0 -6 8 2023.23 131.77
 0 6 8 2005.18 126.71
 0 6 8 1989.01 120.38
 0 -6 -8 2030.02 136.23
 0 6 -9 192.44 52.85
 0 6 9 197.57 53.18
 0 6 9 151.72 45.56
 0 -6 9 94.64 47.97
 0 -6 -9 146.49 56.29
 0 -6 -9 34.59 48.5
 0 -6 -9 140.98 53.78
 0 -6 9 200.74 56.5
 0 6 9 236.61 64.04
 0 -6 9 76.49 40.19
 0 6 -9 221.57 55.84
 0 6 -9 134.38 47.9
 0 -6 -10 1249.94 117.64
 0 -6 -10 1127.13 110.07
 0 6 -10 1265.38 109.48
 0 6 10 1326.39 124.6
 0 6 10 1438.83 121.27
 0 6 -10 1240.04 114.61
 0 -6 10 1431.38 126.61
 0 -6 10 1318.76 114.96
 0 -6 10 1309.72 122.93
 0 6 10 1272.92 115.23
 0 6 -10 1278.34 105.91
 0 6 11 166.64 60.16
 0 -6 11 83.37 40.41
 0 -6 -11 122.71 57.35
 0 6 -11 110.91 44.01
 0 -6 -11 83.71 55.76
 0 -6 11 75.08 51.35
 0 -6 -11 100.51 56.86
 0 -6 11 16.53 50.78
 0 6 11 136.09 67.06
 0 6 11 -16.81 45.42
 0 6 -11 21.48 38.99
 0 6 -11 22.89 46.7
 0 6 12 1154.52 119.61
 0 -6 12 1054.07 125.39
 0 6 12 1116.28 121.85
 0 6 -12 1162.89 126.67
 0 -6 -12 786.55 131.51
 0 6 12 1378 141.48
 0 -6 -12 1128.77 117.97
 0 -6 -12 880.48 110.64
 0 6 13 -200.25 82.51
 0 6 13 -53.78 51.21
 0 -6 -13 -3.3 54.02
 0 6 13 -1.05 47.72
 0 -6 -13 51.67 63.08
 0 -6 13 88.64 67.54
 0 -6 -13 47.87 61.53
 0 6 -13 -39.29 61.3
 0 6 -14 40.08 55.2
 0 -6 -14 49.17 65.13
 0 -6 14 36.74 69.09
 0 -6 -14 27.46 63.4
 0 -6 -14 27.25 52.38
 0 6 14 116.11 56.69
 0 6 14 -50.78 74.51
 0 6 14 57.98 50.26
 0 6 -15 75.53 63.69
 0 6 15 -52.73 51.69
 0 -6 -15 9.41 63.22
 0 6 15 -24.1 60.99
 0 -6 -15 -48.08 63.87
 0 8 0 3759.98 168.34
 0 -8 0 3940.91 175.78
 0 8 0 4149.77 157.36
 0 8 0 3591.71 173.93
 0 -8 0 4079.89 187.27
 0 -8 1 -1.6 41.28
 0 8 -1 28.15 34.78
 0 -8 1 11.67 36.9
 0 -8 1 24.3 41.16
 0 8 -1 66.88 41.58
 0 8 -1 85.66 41.05
 0 8 2 1215.43 94.37
 0 -8 2 1036.11 99.25
 0 8 2 1118.53 100.7
 0 8 -2 1124.2 98.15
 0 -8 -2 1121.18 95.04
 0 8 -2 993.61 94.52
 0 8 2 944.09 87.66
 0 -8 2 1203.96 109.59
 0 8 -2 1045.11 91.67
 0 -8 -2 1181.96 107.2
 0 -8 -2 551.71 91.19
 0 -8 3 36.2 38.26
 0 -8 -3 17.29 32.71
 0 -8 3 43.05 39.43
 0 8 3 -13.78 37.84
 0 -8 -3 2.49 41.39
 0 8 3 49.2 42.07
 0 -8 -3 63.48 45.45
 0 8 -3 62.88 38.57
 0 -8 3 54.61 39.34
 0 8 -3 94.5 47.03
 0 8 -3 52.69 34.58
 0 8 3 33.5 33.48
 0 -8 -4 41.34 43.88
 0 8 -4 -5.7 34.86
 0 8 -4 -16.11 30.21
 0 8 -4 98.21 44.88
 0 8 4 -57.93 42.67
 0 -8 4 -7.68 37.51
 0 8 4 -3.91 40.22
 0 -8 -4 -29.39 39.3
 0 -8 4 -8.74 37
 0 -8 4 -37.93 50.08
 0 -8 4 -23.88 42.79
 0 8 -4 65.42 41.04
 0 -8 5 90.19 51.91
 0 -8 -5 -2.14 41.82
 0 8 -5 202 51.31
 0 8 5 171.04 55.26
 0 -8 -5 197.01 60.55
 0 -8 5 143.3 48.61
 0 8 -5 150.96 49.53
 0 -8 5 60.23 46.24
 0 8 -5 47.39 34.05
 0 8 5 133.66 52.65
 0 -8 5 168.84 50.96
 0 8 -5 181.45 48.06
 0 -8 -6 95.61 53.68
 0 8 -6 111.13 44.87
 0 8 -6 114.14 45.84
 0 -8 6 52.14 41.17
 0 8 6 132.36 47.43
 0 8 6 71.94 44.26
 0 -8 6 75.3 51.55
 0 8 -6 109.26 40.92
 0 -8 6 170.98 55.63
 0 -8 -6 58.55 46.24
 0 -8 -7 188.8 60.87
 0 8 -7 280.7 65.86
 0 -8 -7 176.72 50.04
 0 8 7 228.67 66.19
 0 8 7 183.19 57.29
 0 8 -7 221.36 57.34
 0 8 -7 215.64 58.66
 0 -8 7 279.61 73.28
 0 -8 7 209.13 61.39
 0 -8 7 266.38 69.96
 0 -8 -7 236.75 56.29
 0 8 7 155.12 50.49
 0 8 8 141.97 54.16
 0 -8 8 133.03 54.77
 0 -8 -8 178.87 60.72
 0 8 8 221.54 57.28
 0 8 -8 222.25 58.37
 0 -8 -8 162.42 53.74
 0 8 8 139.01 47.58
 0 -8 8 264.03 70.6
 0 8 8 250.43 61.87
 0 -8 -8 340.57 70.34
 0 -8 -8 166.1 64.92
 0 8 -8 289.99 70.42
 0 8 -8 192.71 56.04
 0 -8 8 222.61 66.26
 0 8 9 39.26 39.34
 0 8 -9 118.89 57.67
 0 -8 -9 93.22 60.91
 0 -8 -9 98.06 52.72
 0 8 -9 109.65 45.41
 0 8 -9 153.29 59.86
 0 -8 9 135.66 60.3
 0 8 9 151.65 61.71
 0 -8 -9 114 47.08
 0 -8 9 23.75 51.57
 0 8 9 102.96 49.42
 0 -8 9 155.11 69.46
 0 8 -10 95.02 51.98
 0 -8 -10 362.72 85.35
 0 -8 -10 101.48 60.73
 0 -8 -10 245.16 67.85
 0 -8 10 185.3 68.76
 0 8 10 201.17 59.96
 0 -8 10 306.23 85.43
 0 8 -10 219.43 59.55
 0 8 10 238.12 75.07
 0 8 10 172.2 60.97
 0 -8 10 246.91 71.53
 0 8 -10 219.36 65.69
 0 8 11 45.54 50.27
 0 -8 -11 -35.12 62.21
 0 8 11 15.33 60.14
 0 -8 11 -13.22 57.6
 0 8 -11 36.94 49.54
 0 8 -11 -69.73 47.94
 0 8 -11 170 62.61
 0 8 11 -21.52 47.38
 0 -8 11 34.8 56.24
 0 -8 -11 -16.94 56.55
 0 -8 11 -40.75 55.3
 0 -8 -11 -3.26 55.24
 0 -8 12 430.4 92.65
 0 8 -12 415.01 88.26
 0 8 12 305.12 81.48
 0 -8 -12 332.24 80.49
 0 8 -12 367.39 72.86
 0 -8 -12 302.49 80.14
 0 8 12 310.09 88.53
 0 8 -12 290.87 81.28
 0 -8 12 468.61 100.2
 0 -8 -12 111.84 66.21
 0 8 12 332.85 93.63
 0 -8 12 321.96 94.53
 0 8 13 190.03 77.49
 0 -8 -13 46.68 71.47
 0 -8 -13 53.11 62.42
 0 8 13 204.44 86.78
 0 8 -13 59.36 63.79
 0 -8 -13 81.89 63.94
 0 8 13 -19.33 59
 0 8 14 240.75 79.36
 0 8 14 -19.41 69.07
 0 10 0 711.01 95.23
 0 -10 0 504.21 85.09
 0 10 0 331.31 79.63
 0 -10 0 220.93 88.07
 0 -10 0 524.03 83.06
 0 10 0 730.77 91.96
 0 10 -1 48.69 50.49
 0 -10 1 27.28 47.93
 0 -10 1 122.07 61.61
 0 -10 -1 80.67 58.18
 0 -10 -1 122.35 60.43
 0 10 1 93.35 52.26
 0 10 -1 73.41 57.64
 0 -10 -1 162.54 57.03
 0 10 1 43.97 39.23
 0 10 -1 15.97 44.54
 0 -10 1 165.68 56.53
 0 10 1 3.28 43.92
 0 10 -2 490.8 75.28
 0 10 2 425.36 80.56
 0 -10 -2 223.09 75.62
 0 -10 -2 560.51 93.68
 0 -10 2 139.43 85.52
 0 10 -2 503.11 82.09
 0 -10 2 543.9 90.38
 0 -10 2 503.88 89.06
 0 10 2 482.91 84.65
 0 10 -2 282.01 82.44
 0 -10 3 -97.35 66.69
 0 -10 -3 15.67 51.33
 0 -10 3 13.42 46.77
 0 10 3 32 43.91
 0 10 -3 14.15 40.21
 0 10 3 -24.64 49.09
 0 -10 -3 -17.23 48.57
 0 10 -3 9.41 47.56
 0 10 -3 -77.25 53.17
 0 -10 3 -7.57 47.83
 0 -10 4 -22.16 47.81
 0 -10 -4 -19.51 50.53
 0 10 4 -80.53 49.42
 0 10 -4 71.3 54.32
 0 10 4 -14.76 49.43
 0 10 -4 25.5 43.39
 0 -10 4 91.95 66.91
 0 -10 -4 -2.91 48.61
 0 10 -4 1.35 38.21
 0 -10 4 -30.02 50.03
 0 -10 5 156.42 65.73
 0 -10 -5 112.87 62.67
 0 -10 -5 236.17 72.57
 0 -10 5 239.65 65.74
 0 10 5 129.95 65.94
 0 -10 5 228.96 72.21
 0 10 -5 193.29 59.38
 0 10 5 247.15 62.78
 0 10 -5 270.84 68.96
 0 10 -5 281.06 71.55
 0 10 -6 29.47 45.56
 0 -10 6 147.12 65.07
 0 10 6 -10.88 48.86
 0 -10 -6 66.72 50.02
 0 10 6 38.72 47.97
 0 10 -6 167.77 72.17
 0 -10 6 38.85 53.42
 0 -10 -6 121.85 59.37
 0 -10 7 -9.99 59.66
 0 -10 -7 28.19 59.33
 0 10 -7 68.17 53.62
 0 10 7 42.53 53.02
 0 -10 -7 14.83 51.99
 0 -10 7 34.72 59.92
 0 10 -7 -69.59 68.64
 0 10 7 41.12 51.36
 0 10 -8 57.83 51.51
 0 10 8 60.74 60.6
 0 -10 8 63.98 65.11
 0 10 -8 212.52 74.73
 0 10 8 16.53 48.98
 0 -10 -8 -133.07 73
 0 -10 -8 127.15 63.65
 0 10 -8 53.14 51.13
 0 -10 8 91.7 61.64
 0 -10 8 84.95 65.25
 0 -10 9 -24.13 68.44
 0 10 9 -25.04 60.34
 0 -10 9 -11.71 58.04
 0 10 -9 -44.24 52.61
 0 10 -9 -9.73 56.44
 0 10 -9 83.41 59.12
 0 -10 -9 173.1 79.25
 0 -10 9 13 57.34
 0 -10 10 319.76 90.29
 0 -10 10 41.72 71.24
 0 10 -10 363.71 91.96
 0 -10 10 199.31 84.63
 0 10 -10 186.56 69.02
 0 10 10 289.72 67.97
 0 10 -10 321.35 85.01
 0 10 -11 -65.06 60.49
 0 10 -11 111.87 58.56
 0 10 -11 93.24 65.72
 0 -12 0 280.91 74.5
 0 -12 0 378.56 89.82
 0 12 0 315.25 85.39
 0 -12 0 144.68 99.75
 0 12 1 92.29 72.95
 0 -12 1 -27.65 69.71
 0 -12 1 -83.18 71.95
 0 -12 -1 177.1 75.52
 0 12 -1 -81.49 70.75
 0 12 -1 31.49 58.44
 0 -12 1 16.33 63.19
 0 12 -1 -82.13 58.75
 0 12 2 144.4 75.35
 0 -12 2 117.18 66.81
 0 12 -2 110.63 73.41
 0 12 -2 166.76 68.68
 0 -12 -2 53.12 61.89
 0 -12 2 -2.68 61.67
 0 -12 2 294.41 90.39
 0 12 -2 66.2 55.88
 0 12 -3 60.22 69.6
 0 -12 -3 124.32 69.81
 0 -12 3 248.2 84.97
 0 12 3 109.17 67.7
 0 12 -3 57.14 62.61
 0 -12 3 92.55 70.31
 0 -12 3 161.29 75.07
 0 12 -3 122.45 53.78
 0 -12 4 47.99 64.23
 0 -12 -4 74.02 71.75
 0 -12 -4 133.47 70.81
 0 12 4 24.08 57.77
 0 -12 4 69.14 57.02
 0 12 -4 41.28 58.24
 0 12 -4 0.3 61.75
 0 12 5 50.98 61.12
 0 -12 -5 119.25 72.99
 0 12 -5 120.37 50.78
 0 12 -5 233.57 77.8
 0 12 -6 -38.26 64.58
 0 12 6 27.52 61.73
 0 12 -6 -33.52 53.78
 0 12 6 52.22 68.96
 0 12 7 -54.82 57.03
 0 12 7 13.12 62.15
 -1 1 17 -48.23 70.1
 1 -1 -17 -71.33 70.13
 -1 1 17 6.79 51.13
 1 -1 -17 -89.28 69.64
 1 -1 -17 35.68 57.47
 -1 1 16 183.38 82.36
 1 -1 -16 369.71 85.24
 1 -1 -16 189.14 75.16
 -1 1 16 201.33 79.69
 1 -1 -16 252.72 75.99
 -1 -1 16 220.7 87.14
 -1 1 16 211.86 83.61
 1 1 -16 290.61 76.73
 1 -1 -15 72.69 63.78
 -1 -1 15 -19.18 51.87
 -1 1 15 64.77 60.98
 1 1 -15 43.33 57.42
 1 -1 -15 44.05 54
 -1 1 15 -0.94 57.2
 -1 1 15 24.37 62.75
 1 -1 -15 41.46 53.63
 1 1 -15 44.85 48
 -1 -1 15 22.6 40.89
 1 -1 -14 371.29 74.81
 1 1 -14 250.94 61.09
 -1 1 14 171.76 66.51
 -1 -1 14 255.78 71.12
 -1 1 14 299.93 79.37
 -1 -1 14 236.9 71.55
 -1 -1 14 176.43 61.85
 1 -1 -14 192.77 62.37
 1 1 -14 310.19 64.69
 1 -1 -14 283.33 71.94
 1 1 -14 292.21 70.56
 -1 1 14 305.85 82.43
 1 1 -13 22.07 46.23
 -1 1 13 6.37 36.36
 1 1 -13 11.64 35.91
 1 1 -13 47.99 38.98
 -1 -1 13 69.65 50.24
 1 -1 -13 77.12 49.51
 1 -1 -13 87.2 51.64
 -1 1 13 69.82 55.87
 1 1 -13 79.67 40.24
 -1 -1 13 35.89 46.51
 1 -1 -13 32.57 40.91
 -1 1 13 -4.72 52.91
 -1 -1 13 15.44 34.43
 -1 -1 13 43.48 48.44
 -1 -1 12 59.71 59.95
 1 1 -12 12.86 40.51
 1 1 -12 50.92 33.71
 -1 1 12 -39.83 37.15
 1 -1 -12 -9.32 38.46
 1 -1 -12 70.9 45.97
 -1 1 12 44.69 45.3
 -1 -1 12 130.11 53.05
 -1 -1 12 80.57 46.7
 -1 -1 12 5.28 33.48
 1 -1 -12 -1.27 42.72
 -1 1 12 28.86 48.13
 1 1 -12 7.61 39.15
 1 1 -12 34.28 39.62
 -1 1 11 131.65 45.9
 -1 -1 11 62.69 32.98
 -1 1 11 116.55 50.57
 -1 -1 11 147.46 55.74
 1 1 -11 129.51 39.33
 1 -1 -11 83.32 47.02
 1 1 -11 87.73 37.96
 1 1 -11 104.64 41.78
 -1 1 11 18.29 32.45
 1 1 -11 25.32 38.1
 -1 -1 11 87.7 41.76
 1 -1 -11 95.44 42.74
 1 -1 -11 196.87 51.19
 -1 -1 11 78.36 39.76
 1 -1 -10 275.8 42.64
 -1 1 10 246.69 43.23
 1 -1 -10 179.73 44.13
 -1 1 10 242.47 45.83
 -1 -1 10 339.22 56.68
 1 1 -10 302.67 60.19
 1 1 -10 247.22 45.47
 1 1 -10 293 48.84
 1 -1 -10 250.04 49.83
 1 -1 -10 280.33 53.24
 -1 1 10 321.38 56.47
 1 1 -10 296.72 51.18
 -1 -1 10 244.19 52.88
 -1 -1 10 251.36 49.44
 -1 1 10 302.95 50.7
 -1 1 10 198.56 49.13
 -1 -1 10 343.71 51.73
 -1 -1 9 89.6 30.83
 -1 -1 9 120.43 36.27
 -1 -1 9 128.04 32.53
 -1 -1 9 81.25 33.74
 -1 1 9 97.76 38.2
 1 -1 -9 169.92 40.79
 -1 1 9 90.58 34.3
 1 1 -9 131.59 33.82
 1 -1 -9 123.46 39.05
 1 1 -9 80.19 29.1
 -1 1 9 73.12 34.39
 -1 1 9 134.21 33.02
 -1 1 9 138.36 31.44
 1 -1 -9 116.96 37.19
 1 -1 -9 128.41 34.2
 1 -1 -9 125.99 28.48
 1 1 -9 107.55 35.55
 1 1 -9 70.85 26.46
 1 1 -8 1352.16 87.83
 -1 1 8 1196.6 72.53
 1 -1 -8 1227.97 74.6
 -1 1 8 1287.22 74.53
 1 1 -8 1195.55 62.56
 1 -1 -8 1194.66 83.81
 -1 -1 8 1124.61 64.89
 -1 1 8 1308.35 84.53
 -1 1 8 1285.03 86.44
 -1 -1 8 1137.23 74.67
 -1 -1 8 1201.24 86.23
 1 -1 -8 1157.44 68.59
 1 1 -8 1164.34 76.07
 1 1 -8 1087.14 75.46
 -1 1 8 1283.43 88.61
 1 -1 -8 1213.83 85.36
 1 1 -8 1252.12 63.19
 -1 -1 8 1248.37 81.23
 1 1 -8 1228.08 79.18
 1 -1 -8 1162.98 80.37
 -1 -1 8 1181.43 63.16
 -1 -1 7 45.74 22.32
 -1 1 7 77.91 29.33
 1 1 -7 56.52 21.72
 -1 -1 7 41.21 23.55
 1 1 -7 28.08 13.94
 1 1 -7 28.06 21.08
 -1 -1 7 74.74 24.8
 -1 1 7 37.07 20.49
 1 1 -7 36.08 20.99
 1 -1 -7 62.11 19.09
 1 1 -7 21.78 17.74
 -1 1 7 81.54 29.26
 1 -1 -7 11.15 23.4
 1 1 -7 22.19 11.63
 -1 -1 7 33.54 14.58
 1 -1 -7 27.72 20.92
 -1 1 7 50.54 23.97
 1 -1 -7 89.55 28.81
 1 -1 -7 26.93 16.83
 1 1 -7 29.34 14.61
 1 1 -6 3679.35 94.67
 -1 -1 6 3599.41 122.72
 1 1 -6 3429.08 78.8
 -1 1 6 3606.94 119.91
 -1 1 6 3327.3 115.21
 1 1 -6 3608.78 111.19
 1 -1 -6 3709.47 99.49
 1 1 -6 3706.86 123.08
 1 -1 -6 3727.71 120.84
 -1 -1 6 3634.01 112.03
 -1 1 6 3589.48 122.7
 -1 -1 6 3653.75 98.28
 -1 1 6 3593.11 109.06
 1 -1 -6 3633.29 121.57
 -1 -1 6 3610.5 111.18
 1 -1 -6 3601.05 122.77
 1 1 -6 3679.52 95.6
 1 1 -6 3496.02 113.4
 1 -1 -6 3555.26 109.96
 1 1 -6 3645.03 108.93
 -1 1 5 1808.34 77.81
 -1 1 5 1773.36 77.58
 1 1 -5 1786.43 61.06
 -1 1 5 1776.26 80.01
 1 1 -5 1793.79 70.84
 -1 -1 5 1802.48 63.36
 -1 -1 5 1754.71 78.91
 1 -1 -5 2011.83 84.46
 -1 -1 5 1844.44 71.62
 1 1 -5 1837.29 69.82
 1 -1 -5 1798.41 79.63
 1 1 -5 1777.02 74.93
 1 -1 -5 1647.75 60.55
 1 1 -5 1927.53 80
 1 -1 -5 1834.78 77.84
 1 -1 -5 1847.78 73.5
 -1 1 5 1800.57 72.48
 -1 -1 5 1805.65 70.58
 -1 -1 4 1321.31 52.59
 1 1 -4 1306.51 59.14
 -1 1 4 1370.85 57.48
 1 -1 -4 1444.49 59.32
 1 -1 -4 1507.18 65
 1 1 -4 1364.37 53.34
 -1 -1 4 1299.36 60.2
 -1 1 4 1368.47 60
 1 -1 -4 1409.49 59.78
 -1 1 4 1453.23 65.75
 -1 -1 4 1388.62 55.02
 -1 1 4 1367.05 61.78
 1 1 -4 1398.46 60.3
 1 -1 -4 1425.73 63.95
 -1 -1 3 1402.83 55.17
 1 -1 -3 1436.86 56.24
 1 -1 -3 1394.3 54.06
 1 -1 -3 1458.34 55.51
 -1 1 3 1432.93 58.09
 -1 1 3 1379.95 55.48
 -1 1 3 1454.28 53.86
 1 -1 2 1998.34 61.5
 1 1 2 2053.5 61.83
 1 -1 3 3066.66 85.93
 1 1 3 3242.92 84.21
 -1 -1 -3 3177.6 85.78
 -1 1 -3 3169.59 84.52
 1 1 3 3195.3 89.79
 1 -1 3 3203.25 80.55
 1 1 3 3295.22 86.72
 -1 -1 -3 3178.2 85.91
 -1 -1 -3 3332.42 84.91
 1 -1 3 3160.2 85.87
 -1 1 -4 8433.24 151.9
 1 -1 4 8827.68 145.58
 -1 -1 -4 8485.8 155.56
 1 -1 4 8582.34 159.12
 1 1 4 8604.38 157.25
 1 1 4 8079.11 161.04
 -1 -1 -4 8488.82 158.06
 -1 -1 -4 8414.52 147.94
 -1 1 -4 8438.17 153.07
 1 -1 4 8542.58 158.69
 1 -1 4 8780.11 138.39
 1 1 4 8332.35 155.16
 -1 1 -4 8453.12 137.79
 1 1 4 8613.79 145.26
 -1 -1 -4 8500.18 147.89
 1 -1 4 8278.83 140.69
 -1 -1 -5 787.83 54.1
 -1 -1 -5 821.01 52.73
 1 1 5 758.63 53.34
 1 1 5 773.28 48.37
 -1 -1 -5 786.83 49.9
 -1 1 -5 771.02 48.09
 -1 -1 -5 762.34 52.83
 1 -1 5 822.92 55.17
 1 -1 5 770.49 46.41
 1 -1 5 831.97 57.45
 -1 -1 -5 796.49 43.05
 -1 1 -5 750.67 51.21
 -1 1 -5 794.97 53.67
 1 -1 5 779.97 50.61
 1 1 5 794.07 56.53
 1 -1 5 779.26 47.72
 1 1 5 822.99 54.81
 1 1 5 799.16 46.5
 -1 1 -5 802.57 47.86
 -1 1 -5 747.95 41.63
 -1 1 -6 3031.65 87.64
 -1 1 -6 3084.69 104.17
 -1 -1 -6 3149.48 94.35
 -1 -1 -6 2992.86 103.56
 -1 -1 -6 3020.71 112.98
 1 -1 6 3064.96 118.98
 1 1 6 2918.24 112.09
 -1 1 -6 2951.07 108.34
 -1 -1 -6 2973.8 108.81
 -1 -1 -6 2961.2 112.22
 -1 1 -6 3133.26 113.69
 1 -1 6 2977.39 108.25
 1 -1 6 3082.82 113.96
 1 -1 6 2833.58 99.38
 1 1 6 2833.17 111.05
 -1 1 -6 3106.63 102.97
 1 1 6 3051.1 101.31
 1 1 6 3157.04 120.36
 1 1 6 3051.15 98.5
 -1 1 -7 164.68 32.44
 1 1 7 208.23 36.87
 1 1 7 162.17 30.14
 -1 1 -7 127.49 21.89
 1 -1 7 145.18 32.98
 1 -1 7 190.36 32.61
 1 -1 7 152.43 29.27
 1 -1 7 163.09 21.6
 -1 1 -7 132.58 27.62
 -1 1 -7 131.09 26.87
 1 1 7 163.26 34.87
 1 -1 7 151.79 36.04
 1 1 7 134.63 31.6
 -1 -1 -7 156.07 26.42
 -1 -1 -7 149.18 32.63
 -1 1 -7 158.9 35.91
 -1 -1 -7 173.24 32.48
 -1 -1 -7 192.16 38.01
 -1 -1 -7 149.09 29.28
 1 1 7 156.81 28.61
 -1 -1 -8 2134.32 110.29
 1 1 8 2219.9 101.6
 1 -1 8 2252.89 113.57
 -1 1 -8 2156.39 104.51
 -1 -1 -8 2049.57 108.75
 -1 1 -8 2208.39 82.7
 1 1 8 2238.83 115.48
 1 -1 8 2165 117.34
 1 1 8 2126.07 96.01
 -1 1 -8 2152.23 103.34
 -1 -1 -8 2149.13 93.41
 -1 1 -8 2162.24 105.7
 -1 1 -8 2275.4 113.22
 -1 -1 -8 2142.8 110
 1 -1 8 2084.35 105.51
 -1 -1 -8 2301.3 101.77
 1 1 8 2230.31 117.47
 1 1 8 2221.32 111.4
 1 -1 8 2106.29 100.43
 1 1 9 261.31 46.55
 -1 -1 -9 198.18 37.44
 1 -1 9 265.68 48.6
 1 -1 9 246.85 41.04
 -1 -1 -9 254.34 46.09
 1 -1 9 245.58 44.03
 -1 -1 -9 266.24 47.34
 -1 1 -9 264.65 42.26
 1 1 9 257.16 45
 1 1 9 251.77 40.25
 1 1 9 230.17 46.48
 1 -1 9 253.16 49.59
 -1 1 -9 286.52 45.79
 -1 -1 -9 322.94 42.46
 -1 1 -9 220.36 47.36
 -1 -1 -9 247.52 44.7
 1 1 9 263.07 49.71
 -1 1 -9 227.77 45.22
 1 -1 10 -2.54 30.05
 1 1 10 -16.98 38.3
 1 -1 10 29.83 35.15
 1 1 10 -9.82 26.05
 -1 1 -10 -32.21 37.27
 -1 1 -10 -25.99 33.98
 -1 -1 -10 86.54 41.46
 1 1 10 -8.73 29.78
 -1 -1 -10 -4.19 29.07
 -1 1 -10 10.42 26.26
 1 1 10 -5 34.32
 1 -1 10 21.88 39.77
 -1 1 -10 25.98 28.25
 -1 -1 -10 -31.7 27.14
 1 1 10 -52.22 38.12
 1 -1 10 -2.48 25.83
 -1 -1 -10 -21.15 31.76
 1 -1 11 132.51 42.78
 -1 -1 -11 106.93 44.3
 -1 1 -11 103.16 40.55
 -1 -1 -11 47.13 46.75
 1 1 11 102.33 48.57
 1 -1 11 69.49 46.45
 -1 -1 -11 71.7 38.25
 -1 1 -11 81.72 34.04
 -1 1 -11 62.94 39.27
 1 -1 11 93.13 38.55
 1 -1 11 50.98 35.64
 1 1 11 97.48 43.09
 -1 1 -11 97.27 45.81
 1 1 11 147.69 50.91
 -1 -1 -12 685.98 82.08
 1 1 12 940.01 99.96
 1 -1 12 911.23 96.59
 -1 -1 -12 844.11 94.31
 1 -1 12 823.18 98.92
 -1 1 -12 785.42 82.65
 1 1 12 787.99 93.15
 1 1 12 914.94 95.79
 -1 1 -12 828.17 92.42
 -1 -1 -12 884.03 99.68
 -1 1 -12 838.6 88.98
 1 -1 12 836.24 89.59
 1 -1 12 824.04 84.62
 -1 1 -12 851.01 88.76
 1 1 13 34.15 43.18
 -1 1 -13 -8.57 44.04
 1 -1 13 -9.51 45.15
 -1 -1 -13 -16.66 39.42
 1 1 13 -52.28 60.25
 1 -1 13 -92.85 59.11
 -1 1 -13 -28.99 35.71
 -1 1 -13 -7.13 39.03
 -1 -1 -13 25.14 49.19
 1 -1 13 9.69 34.88
 -1 1 -13 38.92 48.95
 -1 -1 -13 77.98 49.63
 1 -1 13 5.39 44.25
 1 1 13 -11.13 49.23
 1 1 14 473.12 99.26
 1 -1 14 478.77 90.84
 -1 -1 -14 710.45 94.48
 1 1 14 721.75 105.66
 1 1 14 657.94 104.33
 1 -1 14 875.5 115.79
 1 -1 14 774.91 99.19
 -1 1 -14 719.53 90.16
 -1 1 -14 700.26 90.61
 -1 1 -14 697.17 96.5
 -1 -1 -14 720.13 100.71
 -1 -1 -14 810.73 102.07
 1 1 15 61.06 53.74
 1 1 15 51.34 70.41
 1 -1 15 41.15 55.08
 -1 -1 -15 21.41 56.61
 1 -1 15 -19.23 48.48
 -1 1 -15 107.34 60.63
 -1 -1 -15 89.07 56.78
 1 1 15 67.56 61
 -1 -1 -15 22.37 51.05
 -1 -1 -16 371.59 85.9
 1 1 16 314.66 92.5
 -1 -1 -16 305.69 83.17
 -1 -1 -16 388.3 81.03
 1 1 16 189.08 83.25
 1 -1 16 283.02 83.09
 -1 1 -16 272.62 82.4
 -1 -1 -17 113.2 72.2
 -1 1 -17 5.87 56.75
 -1 -3 17 14.83 68.56
 1 -3 -17 -134.04 75.78
 -1 3 17 -37.91 62.68
 1 3 -17 47.05 60.22
 1 3 -17 -67.52 63.33
 1 -3 -17 -140.18 87.81
 1 3 -16 300.28 82.68
 1 -3 -16 362.05 81.27
 -1 -3 16 439.06 108.88
 1 -3 -16 460.62 88.39
 1 -3 -16 506.91 103.26
 -1 3 16 544.41 105.45
 -1 -3 16 433.9 103.9
 -1 3 16 235.92 88.53
 1 3 -16 348.97 77.19
 -1 3 16 456.46 103.01
 1 3 -15 -56.42 53
 -1 3 15 122.91 78.32
 -1 -3 15 153.1 69.79
 1 -3 -15 -3.27 61.31
 -1 3 15 -63.19 58
 -1 3 15 -6.18 50.05
 -1 -3 15 -17.79 54.94
 1 -3 -15 -16.86 51.31
 1 3 -15 27.23 45.9
 1 -3 -15 -41.96 51.31
 -1 -3 14 310.16 82.9
 1 -3 -14 198.31 57.78
 1 -3 -14 284.52 74.33
 -1 3 14 108.07 64.8
 -1 3 14 326.89 77.16
 -1 -3 14 378.58 84.65
 -1 3 14 257.67 81.19
 1 3 -14 167.67 55.47
 1 3 -14 354.66 80.23
 1 -3 -14 179.45 60.47
 -1 -3 13 93.53 65.44
 -1 3 13 -104.99 54.28
 1 3 -13 98.2 52.3
 -1 3 13 7.21 46.5
 -1 3 13 28.27 49.59
 1 -3 -13 44.58 54.32
 -1 -3 13 -7.09 50.25
 1 3 -13 1.72 36.32
 1 -3 -13 -4.77 39.8
 1 -3 -13 36.89 43.07
 -1 -3 12 297.37 69.97
 1 3 -12 319.94 64.75
 1 -3 -12 357.03 65.65
 1 -3 -12 345.15 65.96
 1 -3 -12 317.5 69.48
 -1 3 12 395.39 70.19
 -1 -3 12 329.35 69.41
 -1 3 12 337.9 71.36
 1 3 -12 381.26 65.89
 1 -3 -12 251.63 58.38
 -1 3 12 383.58 64.13
 -1 3 12 385.53 80.45
 -1 3 11 98.17 41.26
 -1 3 11 60.11 42.89
 -1 3 11 -15.77 40.59
 1 -3 -11 90.98 40.72
 1 -3 -11 -3.84 39.54
 1 -3 -11 19.9 36.8
 1 -3 -11 22.36 42.91
 -1 -3 11 41.09 42.85
 1 3 -11 97.49 46.5
 1 3 -11 72.56 42.69
 -1 3 11 111.94 53.16
 -1 -3 11 -35.94 46.79
 -1 3 10 584.38 78.31
 -1 3 10 534.69 67.14
 1 -3 -10 534.48 72.36
 1 -3 -10 503.39 65.87
 -1 3 10 573.77 73.01
 1 -3 -10 602.29 74.98
 1 3 -10 482.38 66.85
 1 -3 -10 383.25 64.37
 -1 3 10 618.16 72.76
 -1 -3 10 539.19 73.19
 1 3 -10 484.34 65.82
 -1 -3 10 581.16 75.27
 -1 3 9 49.73 33.38
 -1 3 9 9.84 27.41
 -1 -3 9 33.75 27.91
 1 3 -9 66 34.8
 -1 -3 9 72.86 39.92
 -1 3 9 9.59 27.54
 1 3 -9 -8.08 28.97
 1 -3 -9 55.2 37.72
 1 3 -9 103.12 40.01
 -1 3 9 41.96 35.18
 -1 -3 9 65.91 34.49
 1 -3 -9 36.84 27.19
 -1 -3 9 13.82 26.07
 1 -3 -9 40.05 33.8
 1 -3 -9 34.93 32.58
 1 3 -9 24.17 23.76
 -1 3 8 426.73 51.85
 -1 3 8 378.94 59.15
 -1 -3 8 374.5 47.24
 1 -3 -8 387.54 55.55
 -1 -3 8 385.6 42.3
 1 3 -8 366.05 41.96
 1 3 -8 427.16 55.41
 -1 3 8 396.67 54.79
 1 -3 -8 351.4 48.32
 1 3 -8 394.9 48.18
 1 -3 -8 390.53 55.87
 -1 3 8 422.21 52.83
 -1 -3 8 379.44 54.4
 -1 -3 8 388.49 58.51
 1 3 -8 382.29 47.79
 1 3 -8 410.56 54.51
 1 -3 -8 392.39 53.45
 -1 -3 7 290.5 34.28
 1 -3 -7 258.52 42.12
 1 3 -7 361.79 44.35
 1 3 -7 266.65 41.06
 1 -3 -7 253.99 37.95
 -1 3 7 308.6 47.62
 1 -3 -7 324.47 37.32
 1 -3 -7 287.85 47.07
 -1 3 7 290.21 36.26
 1 3 -7 279.34 34.76
 -1 3 7 264.05 44.67
 1 3 -7 277.26 32.12
 1 3 -7 364.89 48.23
 1 -3 -7 279.37 46.1
 -1 3 7 260.17 38.37
 -1 -3 7 263.56 40.33
 -1 -3 7 234.64 30.61
 1 3 -7 295.2 39.14
 -1 3 7 264.73 42.29
 -1 -3 7 251.26 39.62
 1 3 -6 3579.46 94.04
 1 -3 -6 3418.32 132.4
 1 3 -6 3513.41 130.4
 -1 3 6 3452.29 116.85
 -1 -3 6 3377.39 121.32
 -1 -3 6 3412.65 122.88
 -1 3 6 3378.4 110.28
 1 3 -6 3447.46 117.63
 1 -3 -6 3329.47 112.46
 1 -3 -6 3210.94 128.23
 -1 -3 6 3468.47 96.98
 -1 3 6 3220.85 128.93
 -1 3 6 3458.31 129.78
 -1 3 6 3386 126.98
 1 3 -6 3452.94 120.91
 1 3 -6 3605.7 123.65
 1 -3 -6 3571.93 132.78
 -1 -3 5 65.89 14.92
 1 3 -5 88.95 24.17
 1 -3 -5 82.74 24.16
 -1 -3 5 80.93 17.73
 1 -3 -5 94.68 29.4
 1 3 -5 60.55 15.26
 -1 3 5 63.83 19.13
 -1 3 5 69.23 26.49
 1 3 -5 72.35 24.04
 1 -3 -5 70.13 18.19
 1 3 -5 55.79 20.66
 -1 3 5 51.55 18.13
 -1 -3 5 45.83 16.61
 1 -3 -5 83.17 24.11
 -1 3 5 58.48 19.62
 1 3 -5 72.76 22.26
 -1 3 5 61.83 24.07
 1 3 -5 65.01 14.62
 -1 -3 5 67.32 21.27
 1 3 -4 5321.05 137.42
 1 -3 -4 5093.92 133.71
 1 -3 -4 5121.26 143.42
 1 -3 -4 4875.24 134
 -1 -3 4 5266.47 116.48
 -1 3 4 5268.93 129.47
 1 3 -4 5295.83 111.82
 -1 3 4 5658.21 117.96
 1 3 -4 5413.21 139.04
 1 3 -4 5509.37 134.89
 -1 -3 4 5396.34 140.3
 1 3 -4 5212.43 119.98
 1 -3 -4 5230.84 111.81
 -1 3 4 5211.98 139.16
 -1 3 4 5444.25 138.29
 -1 3 4 5405.85 143.12
 -1 -3 4 5409.27 124.7
 1 -3 -3 381.04 39.08
 1 -3 -3 386.2 34.27
 1 3 -3 396.3 32.12
 -1 -3 3 387.79 29.78
 -1 3 3 396.73 28.1
 1 3 -3 396.18 37.2
 1 3 -3 384.94 34.9
 1 -3 -3 388.04 35.59
 -1 -3 3 377.26 33.97
 -1 3 3 398.84 37.44
 1 3 -3 396.77 36.31
 1 3 -3 362.41 28.8
 -1 3 3 425.81 35.73
 -1 -3 3 425.14 39.53
 -1 3 3 371.48 34.78
 -1 3 3 398.15 38.18
 -1 3 2 9.59 12.92
 -1 3 2 -2.68 12.34
 -1 -3 2 16.1 12.07
 1 3 -2 11.57 11.49
 1 -3 -2 0.69 9.74
 1 -3 -2 12.67 13.44
 -1 3 2 3.99 9.01
 1 3 -2 -7.76 11.28
 -1 -3 2 13.51 9.86
 1 3 -2 3.2 9.73
 1 -3 -2 2.6 9.41
 1 -3 -2 0.74 10.65
 1 3 -2 -10.58 12.13
 -1 3 2 2.29 9.9
 -1 3 1 14.14 10.09
 -1 3 1 35.65 12.16
 -1 -3 1 3.57 10.66
 -1 3 1 9.67 10.82
 1 -3 -1 11.84 9.29
 -1 3 1 28.04 11.42
 -1 -3 1 24.31 10.03
 1 3 -1 27.07 13.02
 -1 -3 1 30.48 14.08
 1 -3 -1 18.62 14.09
 1 3 -1 2.52 10.65
 1 3 -1 38.01 14.14
 -1 3 1 25.08 10.34
 -1 -3 0 1583.67 63.32
 -1 -3 0 1545.28 60.69
 1 -3 0 1496.8 59.5
 1 3 0 1522.46 61.15
 -1 -3 0 1581.66 66.45
 1 3 0 1601.77 59.07
 1 3 0 1581.37 65.47
 -1 3 0 1584.42 66.17
 -1 3 0 1566.61 62.7
 1 3 0 1545.86 58.2
 1 -3 0 1574.66 67.72
 -1 3 0 1482.69 59.1
 -1 -3 -1 -1.21 8.02
 1 -3 1 6.51 10.5
 1 -3 1 -22.19 11.55
 -1 -3 -1 7.58 11.1
 -1 -3 -1 -0.49 7.96
 -1 -3 -1 -3.42 11.94
 1 -3 1 -3.06 9.5
 1 3 1 16.75 10.07
 1 3 1 -1.24 12.02
 1 3 1 1.6 8.38
 -1 3 -1 -10.87 12.09
 -1 3 -1 5.73 10.54
 1 3 1 -7.15 8.31
 1 3 1 1.81 9.59
 -1 3 -1 -3.62 11.89
 1 3 2 186.31 26.85
 -1 -3 -2 196.95 22.85
 1 -3 2 158.09 26.11
 -1 -3 -2 173.76 21.27
 1 -3 2 158.11 23.96
 -1 -3 -2 172.69 24.48
 1 3 2 199.08 26.29
 -1 3 -2 228.31 25.65
 -1 -3 -2 184.32 25.03
 -1 3 -2 206.36 26.34
 1 3 2 213.51 24.57
 1 3 2 188.64 24.55
 -1 3 -2 186.11 25.88
 -1 3 -2 206.72 25.51
 -1 -3 -2 172.85 20.12
 1 -3 3 187.09 29.31
 -1 -3 -3 150.96 22.81
 1 3 3 178.23 26.23
 1 3 3 184.18 25.78
 -1 -3 -3 153.71 25.04
 1 -3 3 143.39 21.49
 -1 3 -3 202.31 24.75
 -1 3 -3 160.37 24.89
 -1 -3 -3 178.02 29.04
 1 -3 3 161.66 26.91
 -1 -3 -3 175.34 24.28
 -1 3 -3 178.99 22.15
 -1 3 -3 197.53 27.97
 1 3 3 187.82 27.99
 1 3 3 171.25 24.86
 -1 3 -3 188.76 27.82
 1 -3 4 5507.77 151.01
 1 -3 4 5183.07 132.28
 1 3 4 5114.93 142.13
 -1 -3 -4 5491.13 148.27
 -1 -3 -4 5265.34 138.15
 -1 -3 -4 5568.51 134.43
 1 3 4 5241.48 125.19
 1 3 4 5368.82 130.06
 -1 3 -4 5485.11 120.01
 -1 3 -4 5453.56 143.17
 1 -3 4 5254.15 148.4
 -1 -3 -4 5532 117.5
 -1 3 -4 5498.32 126.72
 1 3 4 5171.6 144.59
 1 3 4 5647.08 144.13
 -1 -3 -4 5329.98 138.42
 -1 3 -4 5196.62 135.18
 -1 3 -4 5232.28 139.53
 1 -3 5 351.86 43.93
 -1 3 -5 328.96 39.8
 1 -3 5 306.02 44.34
 -1 -3 -5 317.2 39.9
 -1 -3 -5 316.39 41.9
 1 3 5 291.21 40.82
 -1 -3 -5 357.08 36.54
 1 3 5 364.78 36.69
 1 3 5 363.39 37.54
 -1 -3 -5 323.52 38.67
 1 -3 5 323.13 37.83
 -1 3 -5 311.13 40.66
 -1 3 -5 297.52 35.86
 -1 -3 -5 315.71 33.62
 -1 3 -5 301.27 36.04
 1 3 5 343.83 42.3
 1 3 5 318.19 40.27
 1 -3 6 1663.43 89.71
 -1 -3 -6 1736.77 94.95
 -1 -3 -6 1677.28 93.88
 -1 3 -6 1675.72 84.34
 1 3 6 1672.88 92.4
 -1 -3 -6 1711.93 79.15
 -1 3 -6 1754.63 69.16
 1 3 6 1670.14 86.33
 1 3 6 1746.55 78.29
 1 -3 6 1682.78 92.97
 -1 3 -6 1741.4 89.71
 -1 3 -6 1681.35 93.02
 1 -3 6 1741.28 98.18
 -1 3 -6 1736 87.91
 -1 -3 -6 1769.83 84.91
 1 3 6 1827.32 101.32
 1 -3 6 1708.93 67.69
 1 3 6 1788.94 94.42
 -1 -3 -6 1514.89 89.16
 1 -3 7 156.34 35.9
 1 -3 7 133.17 37.08
 -1 -3 -7 115.36 30.71
 1 -3 7 146.87 25.74
 1 3 7 180.26 30.81
 -1 3 -7 174.94 29.23
 -1 -3 -7 169.64 39.76
 1 3 7 145.64 33.77
 1 -3 7 165.15 37.44
 -1 3 -7 183.42 39.23
 -1 3 -7 130.1 29.06
 -1 3 -7 133.25 30.72
 -1 -3 -7 183.87 35.25
 -1 3 -7 182.93 35.34
 -1 -3 -7 153.18 35.61
 1 3 7 133.65 34.35
 1 3 7 133.99 33.09
 1 3 7 152.29 43.16
 1 -3 8 2777.19 126.92
 -1 -3 -8 2857.27 133.24
 -1 3 -8 2801.98 120.76
 -1 -3 -8 2882.2 137.03
 1 -3 8 2726.43 137.15
 1 -3 8 2854.42 136.89
 -1 -3 -8 2707.05 134.17
 1 -3 8 2821.76 107.34
 -1 3 -8 2930.85 136.38
 -1 3 -8 2527.26 123.88
 -1 -3 -8 2570.06 118.25
 1 3 8 2703.12 136.78
 1 3 8 2964.44 137.91
 -1 3 -8 2777.43 115.38
 1 3 8 2832.62 128.36
 1 3 8 2724.8 128.73
 1 3 9 176.79 46.44
 1 -3 9 131.92 44.41
 -1 -3 -9 100.29 38.2
 -1 -3 -9 122.22 41.94
 1 3 9 138.7 41.91
 1 -3 9 149 45.37
 -1 3 -9 93.74 33.8
 -1 3 -9 155.93 34.3
 -1 -3 -9 164.65 41.35
 -1 3 -9 183.14 44.42
 -1 -3 -9 121.82 36.4
 1 -3 9 218.14 44.86
 1 3 9 140.56 47.63
 1 3 9 178.95 41.34
 -1 3 -9 131.73 30.92
 -1 -3 -10 16.73 39.87
 -1 -3 -10 -39.89 43.03
 1 3 10 52.08 36.63
 1 -3 10 -2.94 36.21
 1 3 10 -21.12 33.2
 -1 3 -10 33.76 38.58
 -1 -3 -10 34.86 30.96
 1 3 10 26.43 37.85
 -1 -3 -10 34.45 32.27
 -1 3 -10 6.14 33.76
 1 3 10 9.4 41.17
 1 -3 10 -7.24 38.16
 1 3 11 -47.74 40.05
 -1 -3 -11 -74.63 43.05
 1 -3 11 -16.95 42.32
 -1 -3 -11 -29.03 47.24
 1 3 11 -57.04 45.36
 1 -3 11 22.74 39.57
 -1 3 -11 64.89 45.55
 -1 -3 -11 -3.69 40.46
 -1 3 -11 -12.09 37.38
 -1 -3 -11 40.03 40.46
 1 3 11 19.37 45.82
 1 3 11 47.15 39.36
 1 3 12 21.9 40.65
 -1 -3 -12 101.24 44.3
 1 -3 12 -19.47 46.95
 1 3 12 30.8 39.22
 1 -3 12 -25.35 44.65
 -1 -3 -12 59.55 50.35
 1 3 12 -56.36 52.19
 1 3 12 11.49 47.15
 -1 3 -12 8.83 36.27
 -1 -3 -12 -22 42.36
 -1 3 -12 -29.76 40.57
 -1 -3 -12 4.97 39.62
 1 3 13 37.03 50.27
 1 -3 13 70.93 58.76
 -1 -3 -13 68.83 55.41
 1 3 13 72.05 51.71
 1 -3 13 53.86 49.65
 -1 3 -13 76.1 50.89
 -1 3 -13 13.02 45.67
 -1 -3 -13 63.88 43.52
 -1 -3 -13 59.87 45.98
 1 3 13 96.27 63.31
 -1 -3 -14 208.41 69.24
 1 3 14 191.02 69.5
 -1 -3 -14 222.21 71.78
 1 3 14 301.93 71.05
 1 -3 14 307.5 78.66
 1 -3 14 256.7 69.5
 -1 3 -14 216.23 56.15
 1 3 14 324.88 88.27
 -1 3 -14 328.73 77
 -1 -3 -14 429.94 82.99
 1 -3 15 -45.91 68.01
 1 3 15 -4.58 55.78
 -1 -3 -15 -44.45 61.69
 -1 3 -15 36.46 52.89
 1 3 15 0.45 59.6
 1 -3 15 92.43 61.13
 -1 -3 -15 -69.8 56.04
 -1 3 -15 60.44 52.17
 -1 -3 -15 67.01 53.56
 1 3 15 27.48 57.31
 -1 -3 -16 527.11 107.54
 1 3 16 241.69 91.74
 -1 -3 -16 369.24 88.8
 1 -3 16 485.06 108.97
 -1 3 -16 180.11 59.8
 -1 -3 -16 321.19 74.14
 1 3 16 482.19 104.28
 -1 3 -16 391.06 89.73
 1 5 -16 3.51 87.22
 -1 -5 16 23.79 109.15
 -1 5 16 357.28 104.44
 1 -5 -16 418.9 90.97
 -1 -5 15 64.06 70.4
 1 -5 -15 -12.65 62.92
 -1 -5 15 -74.35 73.12
 -1 5 15 8.29 48.66
 1 5 -15 11.17 51.77
 -1 5 15 17.73 61.63
 1 5 -15 44.2 68.03
 1 -5 -15 -122.38 66.21
 1 5 -14 470.47 83.77
 -1 5 14 448.51 83.76
 -1 -5 14 549.05 103.93
 1 -5 -14 676.29 103.12
 -1 5 14 293.15 89.87
 1 -5 -14 490.43 96.86
 1 -5 -14 401.42 83.26
 -1 5 14 387.22 93.02
 -1 -5 14 471.19 89.27
 1 5 -14 477.69 95.08
 1 -5 -13 163.71 67.67
 -1 5 13 131.45 56.56
 -1 -5 13 141.91 63.82
 1 -5 -13 158.11 64.48
 -1 5 13 86.29 54.99
 -1 5 13 144.76 62.24
 -1 -5 13 43.85 51.61
 1 5 -13 75.39 47.24
 1 5 -13 139.53 55.45
 1 -5 -13 49.24 45.37
 1 -5 -12 12.2 53.81
 -1 5 12 -5.21 39.91
 1 5 -12 130.05 53.69
 -1 -5 12 83 55.58
 1 -5 -12 54.65 52.56
 -1 -5 12 33.22 46.83
 1 5 -12 5.5 47.63
 -1 5 12 13.75 42.4
 1 -5 -12 83.06 48.46
 -1 5 12 38.29 50.16
 -1 -5 11 -42.65 49.91
 -1 5 11 71.12 45.92
 1 5 -11 -31.31 37.11
 1 -5 -11 -24.53 46.87
 1 -5 -11 22.52 47.75
 -1 -5 11 28.51 43.14
 1 -5 -11 42.43 45.34
 1 5 -11 86.36 40.48
 -1 5 11 25.38 38.65
 -1 -5 11 -54.31 46.22
 1 5 -11 -9.13 40.43
 -1 5 11 101.31 58.14
 -1 5 10 593.23 75.48
 -1 -5 10 797.91 88.88
 1 -5 -10 713.47 90.46
 1 -5 -10 692.84 84.47
 -1 5 10 754.99 94.76
 -1 -5 10 557.47 74.04
 1 -5 -10 602.88 83.64
 1 5 -10 658.7 82.82
 -1 -5 10 730.45 82.26
 -1 5 10 770.25 93.81
 1 5 -10 738.8 80.23
 1 5 -10 726.01 78.37
 -1 -5 10 662.22 88.82
 1 5 -10 636.04 77.02
 -1 5 9 97.31 42.86
 -1 -5 9 70.21 40.2
 -1 -5 9 44.26 45.04
 -1 -5 9 36.74 50.33
 1 -5 -9 103.78 45.85
 1 5 -9 113.59 41.1
 1 -5 -9 103.89 43.59
 -1 5 9 28.76 32.82
 1 -5 -9 110.76 47.72
 -1 -5 9 83.85 65.38
 1 5 -9 -2.21 38.09
 1 5 -9 23.88 38.49
 1 5 -9 39.23 32.36
 -1 5 9 21.21 39.92
 1 -5 -8 716.49 79.42
 -1 5 8 752.42 76.97
 -1 -5 8 663.16 79.23
 1 -5 -8 700.22 65.26
 1 -5 -8 696.13 81.34
 -1 -5 8 579.08 67.43
 -1 5 8 598.23 64.16
 1 -5 -8 645.9 73.35
 1 5 -8 616.18 72.29
 1 5 -8 686.21 67.71
 -1 5 8 707.92 82.13
 -1 -5 8 579.28 73.59
 1 5 -8 590.2 66.4
 1 5 -8 711.07 75.86
 -1 5 8 622.53 76.18
 -1 -5 8 624.17 77.08
 -1 -5 7 -17.77 31.25
 1 -5 -7 19.77 26.7
 -1 5 7 -30.2 27.69
 1 -5 -7 78.74 42.23
 1 -5 -7 47.38 31.21
 -1 5 7 -10.13 26.8
 -1 -5 7 17.21 27.69
 -1 5 7 -16.34 31.96
 1 -5 -7 8.5 31.99
 -1 -5 7 10.63 26.34
 1 5 -7 23.46 27.93
 1 5 -7 -6.27 28.39
 1 5 -7 3.25 23.59
 1 5 -7 24.32 28.46
 -1 5 7 11.85 29.24
 -1 -5 6 1263.92 93.53
 -1 5 6 1384.58 92.45
 1 -5 -6 1254.1 87.66
 1 -5 -6 1273.07 99.07
 1 -5 -6 1304.78 91.04
 -1 -5 6 1236.37 92.68
 -1 -5 6 1271.18 78.2
 -1 5 6 1272.53 87
 1 5 -6 1252.55 73.74
 -1 -5 6 1249.27 79.99
 1 5 -6 1232.92 88.66
 1 -5 -6 1289.76 87.88
 1 5 -6 1220.94 75.79
 -1 5 6 1364.14 94.23
 1 5 -6 1312.69 88.93
 1 5 -6 1365.82 93.02
 -1 5 6 1333.81 94.88
 1 -5 -5 646.65 67.25
 1 -5 -5 607.82 60.22
 1 -5 -5 699.7 66.19
 -1 -5 5 588.72 55.57
 1 5 -5 665.9 55.52
 -1 5 5 652.03 62.36
 -1 -5 5 642.3 51.52
 1 5 -5 656.42 60.79
 -1 -5 5 692.61 67.16
 1 5 -5 673.98 52.54
 -1 5 5 723.99 65.51
 1 -5 -5 670.85 60.52
 1 5 -5 647.69 61.58
 -1 5 5 614.2 57.32
 1 5 -5 639.05 64.35
 -1 5 5 675.5 67.07
 -1 -5 4 337.41 48.97
 1 -5 -4 393.96 43.94
 1 -5 -4 410.91 39.48
 1 -5 -4 462.87 49.63
 -1 -5 4 355.24 45.41
 1 -5 -4 362.88 51.52
 -1 -5 4 420.12 37.62
 1 5 -4 369.92 42.97
 -1 5 4 377.88 48.74
 1 5 -4 426.01 46.76
 -1 5 4 461.72 50.3
 -1 5 4 391.21 34.07
 1 5 -4 360.6 44.48
 1 5 -4 394.38 52.02
 -1 5 4 341.63 38.28
 -1 5 4 404.71 44.85
 -1 5 4 387.13 48.15
 -1 5 3 225.36 36.76
 -1 5 3 217.4 34.45
 -1 -5 3 240.48 39.98
 -1 -5 3 271.9 41.9
 1 -5 -3 203.99 31.6
 1 5 -3 215.21 24.74
 1 -5 -3 211.16 37.35
 -1 -5 3 249.58 27.01
 1 5 -3 207.03 33.3
 -1 5 3 240.97 32.76
 1 -5 -3 231.55 31.84
 -1 5 3 223.93 37.64
 1 5 -3 208.31 32.34
 1 -5 -3 240.87 34.33
 -1 5 3 223.49 28.76
 1 5 -3 262.36 37.8
 1 5 -3 208.99 36.53
 -1 5 3 226.41 32.73
 -1 -5 2 560.74 55.18
 -1 -5 2 625.86 56.49
 1 -5 -2 532.56 49.66
 -1 -5 2 584.61 42.81
 1 5 -2 610.32 53.82
 1 -5 -2 568.94 43.67
 1 -5 -2 579 53.87
 1 -5 -2 553.27 43.32
 -1 5 2 539.7 53.45
 1 5 -2 531.84 53.85
 1 5 -2 579.4 46.32
 -1 5 2 554.05 44.71
 -1 5 2 588.22 45.14
 1 5 -2 518.77 49.82
 1 5 -2 567.84 41.41
 -1 5 2 505.52 50.8
 -1 5 2 567.04 41.93
 -1 5 2 520.96 45.33
 -1 -5 1 1323.11 80.78
 1 -5 -1 1362.78 58.54
 1 -5 -1 1297.71 79.88
 -1 -5 1 1180.17 66.92
 1 -5 -1 1310.45 78.58
 -1 -5 1 1333.16 80.64
 1 5 -1 1362.77 80.37
 -1 5 1 1251.49 78.62
 1 5 -1 1232.93 60.77
 -1 5 1 1297.2 58.41
 -1 5 1 1324.21 70.29
 1 5 -1 1256.99 73.04
 1 5 -1 1344.9 66.62
 1 5 -1 1237.93 77.16
 -1 5 1 1345.4 75.99
 -1 5 1 1246.54 73.49
 -1 -5 0 490.83 49.11
 1 -5 0 549.6 55.16
 1 -5 0 470.45 47.52
 -1 -5 0 437.65 49.59
 1 5 0 457.11 49.65
 -1 5 0 453.04 49.67
 -1 5 0 486.08 36.1
 1 5 0 460.96 44.2
 1 -5 0 379.49 37.51
 -1 5 0 486.94 32.06
 -1 5 0 469.55 46.29
 1 5 0 431.37 43.74
 -1 -5 0 467.44 46.9
 1 5 0 471.02 46.15
 -1 5 0 456.91 48.95
 -1 5 0 447.28 44.29
 -1 -5 -1 354.6 41.65
 1 -5 1 335.22 36.82
 1 5 1 327.69 39.34
 1 -5 1 378.4 47.47
 -1 -5 -1 362.85 43.02
 -1 -5 -1 357.1 44.26
 1 5 1 405.55 48.19
 -1 5 -1 402.12 46.65
 -1 5 -1 378.77 36.44
 1 5 1 409.27 33.24
 1 5 1 397.07 41.13
 -1 5 -1 328.6 40.66
 -1 -5 -1 352.65 31.16
 1 -5 1 342.76 39.46
 -1 5 -1 371.11 39.44
 1 5 1 371.32 41.2
 -1 5 -1 388.5 45.61
 -1 -5 -2 205.63 30.86
 1 -5 2 203.76 39.3
 1 -5 2 152.8 24.5
 1 -5 2 242.13 35.16
 -1 -5 -2 187.13 33.81
 -1 -5 -2 219.91 29.4
 -1 -5 -2 224.9 29.11
 -1 -5 -2 202.88 37.11
 1 5 2 257.19 39.8
 -1 5 -2 195.1 33.6
 -1 5 -2 182.24 28.58
 1 5 2 176.32 27.28
 -1 5 -2 183.4 32.86
 1 5 2 222.53 30.62
 1 5 2 190.66 31.97
 1 5 2 189.44 32.94
 -1 5 -2 196.42 37.47
 1 5 2 212.26 28.76
 -1 5 -3 217.72 37.78
 1 5 3 186.51 28.02
 1 -5 3 139.2 37.78
 1 5 3 216.58 38.4
 1 -5 3 208.83 35.22
 -1 -5 -3 208.42 37.96
 1 5 3 174.3 30.41
 -1 -5 -3 224.75 32.49
 1 -5 3 185.15 25.24
 -1 -5 -3 261.42 42.7
 -1 -5 -3 225.76 33.84
 1 5 3 223.15 38.68
 -1 5 -3 176.69 32.13
 -1 5 -3 218.26 31.84
 1 5 3 234.39 32.48
 -1 5 -3 190.5 24.44
 -1 -5 -3 213.49 30.55
 -1 5 -3 170.69 36.45
 1 5 3 207.39 33.1
 1 -5 4 4656.97 159.37
 1 -5 4 4714.94 170.48
 -1 -5 -4 4830.61 148.25
 -1 -5 -4 4505.03 160.65
 -1 -5 -4 4622.99 156.79
 1 5 4 4571.35 153.89
 -1 5 -4 4565.32 144.13
 -1 5 -4 4876.78 151.98
 -1 5 -4 4558.82 116.69
 1 5 4 4788.35 153.46
 1 5 4 4536.65 141.24
 -1 5 -4 4255.2 149.64
 -1 -5 -4 4389.35 141.24
 1 5 4 4675.83 160.3
 1 5 4 4556.63 122.77
 -1 5 -4 4747.69 162.28
 1 5 5 81.55 30.24
 1 -5 5 94.81 37.42
 1 -5 5 58.23 32.16
 -1 -5 -5 63.72 32.14
 -1 -5 -5 84.18 28.48
 -1 -5 -5 86.66 28.64
 1 5 5 87.22 28.16
 1 -5 5 57.7 25.99
 -1 -5 -5 62.82 25.53
 -1 5 -5 75.99 29.96
 -1 5 -5 62.5 26.56
 -1 5 -5 76.88 28.94
 -1 5 -5 90.49 26.79
 -1 5 -5 72.83 28.98
 1 5 5 75.63 33.59
 1 5 5 79.65 30.8
 1 -5 6 3779.42 163.37
 -1 -5 -6 3499.14 155
 1 -5 6 3685.75 159.67
 1 5 6 3619.19 153.74
 -1 -5 -6 3608.51 143.34
 1 -5 6 3624.05 127.13
 1 -5 6 3501.57 137.23
 1 5 6 3585.27 139.42
 -1 5 -6 3672.3 151.62
 -1 -5 -6 3691.88 144.86
 -1 5 -6 3675.31 129.24
 1 5 6 3805.22 156.75
 1 5 6 3500.68 143.61
 -1 5 -6 3563.92 146.07
 -1 -5 -6 3541.33 142.98
 -1 5 -6 3653.2 151.1
 1 5 7 20.28 31.4
 1 5 7 68.19 36.47
 1 -5 7 62.8 37.31
 -1 -5 -7 46.61 35.65
 -1 -5 -7 57.57 30.94
 1 5 7 56.21 28.49
 -1 -5 -7 35.83 32.71
 -1 -5 -7 31.52 30.11
 1 -5 7 -8.08 24.49
 -1 5 -7 18.89 28.1
 -1 5 -7 17.16 25.33
 -1 5 -7 41.28 27.13
 1 -5 7 -10.99 31.6
 1 5 7 12.58 31.38
 -1 5 -7 46.1 30.3
 1 -5 8 522.1 72.74
 -1 5 -8 494.64 67.51
 1 -5 8 495.9 73.5
 -1 -5 -8 603.47 75.71
 -1 5 -8 462.35 61.53
 1 5 8 511.36 71.1
 -1 -5 -8 535.32 68.98
 1 5 8 476.57 57.08
 1 -5 8 488.57 66.01
 -1 -5 -8 481.62 65.77
 -1 5 -8 489.16 68.31
 -1 -5 -8 502.01 58.83
 -1 5 -8 507.61 61.23
 1 5 8 588.27 72.03
 1 5 8 538.62 67.27
 1 -5 9 64.37 41.74
 1 -5 9 80.52 46.86
 -1 -5 -9 46.21 41.95
 -1 -5 -9 8.14 38.06
 1 -5 9 15.99 42.61
 1 -5 9 54 40.15
 1 5 9 87.17 41.85
 -1 -5 -9 7.61 34.53
 -1 5 -9 -13.55 39.06
 -1 5 -9 82.05 39.82
 -1 5 -9 108.38 41.74
 -1 5 -9 10.94 32.14
 1 5 9 107.05 44.67
 1 5 9 78.65 47.27
 1 -5 10 44.11 40.06
 1 5 10 -33.56 49.58
 1 5 10 55.75 40.79
 1 -5 10 -5.48 42
 -1 -5 -10 -68.65 49.48
 -1 -5 -10 36.43 42.97
 1 -5 10 46.65 42.1
 -1 5 -10 5.76 43.19
 -1 -5 -10 48.38 39.35
 -1 5 -10 71.8 42.28
 1 -5 10 12.39 35.31
 -1 5 -10 41.61 35.56
 1 5 10 34.35 36.64
 -1 5 -10 -6.98 36.35
 1 5 11 4.12 41.43
 -1 -5 -11 53.73 47.71
 1 -5 11 10.47 46.06
 -1 -5 -11 -11.05 53.22
 1 -5 11 52.87 41.72
 1 -5 11 -21.03 44.85
 1 5 11 -27.94 51.43
 -1 5 -11 80.59 50.32
 -1 -5 -11 -11.42 39.36
 -1 5 -11 74.78 46.23
 1 5 11 111.68 49.75
 -1 5 -11 70.08 36
 1 5 12 202.47 56.75
 -1 -5 -12 91.16 52.22
 1 -5 12 112.11 64.38
 -1 -5 -12 356.91 74.51
 1 -5 12 282.05 73.58
 -1 5 -12 41.15 46.5
 -1 5 -12 208.64 61.76
 1 5 12 296.23 68.99
 1 5 12 83.84 54.95
 -1 -5 -12 179.74 54.22
 1 5 13 156.3 59.77
 -1 -5 -13 85.37 51.05
 -1 -5 -13 4.83 47.57
 1 -5 13 33.02 59.11
 1 5 13 56.5 49.23
 -1 -5 -13 71.31 51.93
 1 -5 13 77.15 53.53
 -1 5 -13 49.85 49.64
 1 5 13 -36.66 58.37
 -1 5 -13 -46.33 50.07
 -1 -5 -14 285.03 74.79
 1 5 14 210.14 77.6
 -1 -5 -14 397.41 92.14
 1 -5 14 154.04 67.08
 1 -5 14 390.72 87.54
 -1 5 -14 289.77 79.79
 -1 5 -14 358.65 83.45
 1 5 14 334.54 79.63
 1 5 14 402.49 94.98
 1 -5 15 -0.94 66.14
 -1 -5 -15 54.18 69.56
 1 5 15 -3.96 52.57
 -1 -5 -15 57.14 61.59
 -1 5 -15 47.18 58.35
 1 5 15 16 63.67
 -1 5 -15 -61.63 60.09
 -1 -5 -16 287 96.97
 -1 7 14 123.45 68.21
 1 -7 -14 91.6 71.97
 1 -7 -14 85.92 84.56
 1 -7 -14 28.43 53.46
 -1 7 14 67.91 55.11
 1 7 -14 22.32 61.66
 -1 7 13 -10.6 49.35
 1 -7 -13 43.73 50.39
 -1 -7 13 159.31 79.28
 1 -7 -13 29.53 70.56
 -1 7 13 -29.19 69.02
 1 -7 -13 13.27 58.53
 -1 7 13 36.26 47.11
 1 7 -13 4.41 55.32
 -1 7 12 -62.6 58.9
 -1 -7 12 68.74 55.26
 1 -7 -12 14.72 55.91
 1 -7 -12 -29.39 76.38
 -1 -7 12 59.03 56.28
 1 7 -12 11.18 47.84
 1 -7 -12 7.53 59.67
 -1 7 12 41.13 46.39
 1 7 -12 15.26 49.19
 -1 7 12 -2.89 61.61
 -1 -7 11 438.46 81.19
 -1 7 11 713.77 101.63
 -1 -7 11 508.43 95.55
 1 -7 -11 462.79 86.03
 1 -7 -11 425.91 82.18
 -1 7 11 539 95.94
 1 -7 -11 193.65 83.19
 -1 7 11 552.39 89.72
 1 7 -11 452.91 81.06
 -1 -7 11 553.99 94.93
 1 7 -11 494.19 78.75
 1 7 -11 642.05 90.92
 -1 -7 10 74.7 50.67
 -1 -7 10 9.72 46.14
 -1 7 10 27.98 45.24
 -1 -7 10 72.44 54.59
 1 -7 -10 43.09 57.62
 1 -7 -10 4.47 49.65
 1 -7 -10 79.25 56.26
 -1 7 10 44.82 47.37
 1 7 -10 10.84 39.93
 1 7 -10 -15.29 44.79
 -1 7 10 100.11 66.14
 1 7 -10 131.23 52.78
 -1 7 9 85.53 54.52
 -1 -7 9 -5.6 42.75
 1 -7 -9 -33.8 43.38
 -1 -7 9 47.99 53.88
 -1 7 9 -27.14 36.11
 1 -7 -9 28.17 42.74
 1 -7 -9 40.35 50.75
 1 7 -9 9.24 40.7
 1 7 -9 28.8 37.95
 -1 7 9 69.01 48.98
 1 7 -9 -3.5 39.74
 -1 -7 9 15.43 41.83
 -1 7 8 484.92 75.47
 -1 -7 8 515.17 79.85
 -1 -7 8 455.78 76.16
 1 -7 -8 573.47 83.71
 1 -7 -8 572.68 75.88
 1 7 -8 523.07 74.63
 -1 7 8 445.95 67.21
 -1 7 8 488.88 70.32
 1 -7 -8 299.74 71.51
 1 7 -8 455.54 72.09
 -1 -7 8 457.95 78.7
 1 7 -8 421.56 66.63
 -1 7 8 586.34 82.64
 1 -7 -8 493.13 72.42
 -1 7 7 251.93 61.31
 -1 -7 7 322.95 66.98
 1 -7 -7 215.26 47.51
 -1 -7 7 287.4 63.71
 1 -7 -7 236.49 61.08
 1 -7 -7 371.43 65.33
 -1 7 7 269.57 53.3
 -1 7 7 266.45 57.51
 1 -7 -7 130.67 48.51
 1 7 -7 251.28 56.14
 1 7 -7 214.3 51.48
 1 7 -7 284.28 60.23
 -1 7 7 292.06 59.27
 -1 -7 7 221.26 56.69
 -1 -7 6 1271.25 108.74
 1 -7 -6 1256.55 109.76
 1 -7 -6 1186.43 98.21
 -1 -7 6 1234.94 104.3
 1 -7 -6 1331.48 106
 1 -7 -6 1131.04 90.81
 -1 7 6 1218.01 102.85
 1 7 -6 1252.02 99.06
 -1 7 6 1273.67 100.93
 -1 -7 6 1164.71 109.52
 -1 7 6 1325.16 97.8
 1 7 -6 1175.05 97.07
 1 7 -6 1199.16 101.87
 -1 7 6 1208.72 104.81
 -1 7 5 18.43 33.41
 -1 -7 5 19.85 34.71
 1 -7 -5 42.98 40.66
 1 7 -5 65.61 37.35
 1 -7 -5 26.79 39.38
 1 7 -5 4.35 29.93
 -1 7 5 25.47 35.49
 -1 -7 5 2.12 28.96
 1 -7 -5 52.37 35.32
 -1 7 5 54.09 29.7
 1 7 -5 57.26 30.92
 1 -7 -5 46.82 27.58
 -1 -7 5 -29.4 40.05
 1 7 -5 0.94 32.41
 -1 7 5 35.49 32.21
 -1 -7 4 1512.24 112.48
 1 -7 -4 1486.7 110.46
 -1 -7 4 1312.26 96.67
 -1 -7 4 1387.83 101.46
 1 -7 -4 1582.17 115.77
 1 7 -4 1417.23 97.39
 -1 7 4 1470.38 109.19
 1 -7 -4 1476 89.51
 1 7 -4 1560.99 97.85
 -1 7 4 1513.46 96.27
 1 7 -4 1323.86 97.04
 1 7 -4 1520.47 109.42
 -1 7 4 1317.33 99.56
 -1 7 3 -3.35 27.13
 1 -7 -3 13.55 29.36
 1 -7 -3 -25.99 31.71
 -1 -7 3 6.46 27.03
 -1 -7 3 -11.18 29.98
 1 -7 -3 6.24 33.37
 1 7 -3 3.48 28.83
 -1 7 3 68.04 37.63
 1 7 -3 -0.14 22.55
 -1 -7 3 -7.99 34.12
 -1 7 3 49.23 28.23
 1 -7 -3 34.15 34.81
 1 7 -3 30.6 27.43
 1 7 -3 52.97 35.74
 -1 7 3 -3.18 26.56
 -1 -7 2 401.9 60.96
 1 -7 -2 274.26 57.86
 1 -7 -2 430.61 59.5
 -1 -7 2 458.8 55.57
 1 -7 -2 239.28 64.68
 -1 -7 2 449.27 64.2
 1 -7 -2 413.12 62.01
 1 7 -2 457.03 57.42
 -1 7 2 405.1 59.55
 -1 7 2 482.41 59.45
 1 7 -2 407.28 46.57
 -1 7 2 302.55 53.44
 1 7 -2 356.7 53.65
 -1 7 2 456.02 54.95
 1 7 -2 441.2 59.48
 -1 7 1 23.33 24.77
 -1 -7 1 36.77 41.13
 1 7 -1 26.85 30.94
 1 -7 -1 -23.8 32.89
 -1 -7 1 -0.12 25.45
 1 -7 -1 -8.77 29.45
 1 -7 -1 33.78 31.21
 1 7 -1 -20.46 30.45
 -1 7 1 -57.12 32.44
 -1 7 1 12.92 27.95
 1 7 -1 19.17 24.73
 1 7 -1 -4.99 24.21
 -1 7 1 31.12 26.06
 -1 -7 1 17.79 31.17
 -1 -7 0 90.92 41.08
 -1 7 0 121.3 38.59
 1 -7 0 161.93 42.27
 -1 -7 0 195.07 46.49
 -1 -7 0 241.53 49.9
 1 -7 0 141.83 43.88
 1 7 0 216.97 45.82
 -1 7 0 206.53 46.37
 1 -7 0 117.43 38.16
 1 7 0 89.26 35.9
 -1 7 0 111.98 29.49
 1 7 0 135.48 38.18
 -1 7 0 262.86 48.13
 1 7 0 197.71 38.61
 -1 -7 -1 31.35 33.8
 1 7 1 122.24 37.94
 -1 7 -1 102.36 30.52
 -1 -7 -1 161.32 46.88
 1 -7 1 135.14 42.95
 -1 -7 -1 62.4 34.45
 1 -7 1 59.83 32.93
 1 -7 1 169.32 45.23
 -1 7 -1 91.14 34.75
 1 7 1 85.55 34.99
 -1 7 -1 104.58 36.55
 -1 7 -1 129.84 40.1
 1 7 1 109.86 36.49
 1 7 1 116.13 36.43
 1 -7 2 997.33 78.57
 -1 -7 -2 1117.88 93.64
 1 -7 2 950.84 84.2
 1 7 2 1098.96 90.33
 -1 7 -2 1048.49 87.26
 -1 7 -2 1146.48 76.52
 -1 7 -2 1090.48 87.16
 1 -7 2 1056.54 97.03
 1 7 2 984.69 82.29
 1 7 2 1084.57 79.39
 -1 7 -2 1036.69 88.12
 -1 -7 -3 86.39 40.48
 1 -7 3 234.63 56.52
 1 -7 3 156.06 45.38
 -1 -7 -3 173.51 44.73
 -1 -7 -3 133.97 47.14
 1 -7 3 172.79 46.53
 1 7 3 196.5 45.65
 -1 7 -3 128.95 39.43
 1 7 3 132.87 37.83
 -1 7 -3 154.49 34.96
 -1 7 -3 124.21 39.22
 1 7 3 50.71 33.32
 -1 7 -3 150.56 49.25
 1 7 3 106.59 32.49
 -1 -7 -4 1789.24 122.11
 1 -7 4 1866.88 118.12
 -1 -7 -4 2173.32 131.13
 1 -7 4 2023.9 120.54
 1 7 4 1905.14 120.58
 -1 7 -4 1956.05 115.97
 1 7 4 1891.69 120.89
 1 -7 4 1826.98 126.63
 -1 7 -4 1762.05 104.28
 1 7 4 1773.38 105.4
 -1 7 -4 1870.44 117.09
 -1 7 -4 1711.26 118.04
 -1 -7 -4 1980.23 103.48
 1 -7 5 -17.51 40.72
 1 7 5 -13.04 31.15
 1 -7 5 -1.07 37.59
 -1 -7 -5 -28.78 42.02
 -1 -7 -5 9.45 30.36
 -1 -7 -5 -11.8 38.01
 1 -7 5 3.48 31.96
 1 7 5 48.11 38.11
 -1 7 -5 14.66 36.68
 -1 7 -5 33.52 34.06
 -1 -7 -5 -10.15 27.17
 1 7 5 3.17 34.09
 -1 7 -5 3.95 32.19
 1 7 5 -29.75 38.68
 -1 7 -5 33.31 36.52
 1 -7 6 667.27 89.07
 -1 -7 -6 613.21 79.81
 -1 -7 -6 720.49 81.58
 -1 -7 -6 586.84 70.07
 1 7 6 642.62 76.58
 1 7 6 623.9 77.69
 1 -7 6 663.73 82.78
 -1 7 -6 589.25 71.51
 1 7 6 679.44 81.09
 1 7 6 724.43 76.35
 -1 7 -6 604.55 75.41
 -1 7 -6 689.4 83.84
 -1 -7 -6 662.09 72.51
 1 -7 7 43.57 46.86
 1 -7 7 -19.47 46.85
 1 7 7 98.48 44.89
 1 -7 7 42.25 46.86
 -1 -7 -7 36.6 45.46
 -1 -7 -7 37 37.66
 -1 -7 -7 -12.39 38.69
 1 7 7 9.02 35.29
 -1 7 -7 76.11 41.03
 -1 -7 -7 -43.99 41.5
 -1 7 -7 -46.35 44.51
 -1 7 -7 36.46 35.63
 1 7 7 34.87 40.76
 1 7 7 53.84 43.61
 1 -7 8 337.79 70.56
 1 -7 8 269.78 68.43
 1 7 8 340.96 63.03
 1 -7 8 327.37 70.19
 -1 -7 -8 399.69 75.13
 -1 -7 -8 327.35 62.25
 -1 -7 -8 254.6 68.04
 1 7 8 337.63 63.25
 -1 7 -8 344.06 65.4
 -1 -7 -8 325.84 63.23
 -1 7 -8 345.88 60.1
 -1 7 -8 454.29 75.23
 1 7 8 323.6 64.82
 1 7 8 380.25 69.75
 1 -7 9 311.29 70.97
 1 7 9 368.47 64.16
 1 -7 9 280.09 72.47
 -1 -7 -9 428.03 83.49
 -1 -7 -9 239.09 62.15
 -1 -7 -9 304.32 65.45
 1 -7 9 235.62 61.13
 -1 7 -9 298.35 67.48
 1 7 9 225.92 64.72
 -1 7 -9 369.13 69.76
 1 7 9 273.34 58.54
 -1 7 -9 318.41 69.6
 1 -7 10 93.88 51.8
 1 -7 10 -88.85 61.6
 1 -7 10 9.61 51.27
 -1 -7 -10 -20.81 50.88
 1 7 10 0.06 42.35
 -1 -7 -10 7.95 51.8
 -1 7 -10 75.33 54.45
 1 7 10 28.95 47.93
 -1 7 -10 120.93 55.24
 -1 7 -10 69.05 44.8
 -1 -7 -10 -41.92 46.07
 1 7 10 98.56 47.08
 1 -7 11 51.98 48.73
 1 -7 11 73.22 55.08
 -1 -7 -11 67.7 49.41
 -1 -7 -11 125.81 63.42
 1 -7 11 130.15 61.75
 1 7 11 8.46 50.27
 -1 -7 -11 45.76 70.06
 -1 7 -11 46.52 50.16
 1 7 11 133.07 62.65
 -1 7 -11 130.68 55.57
 -1 7 -11 3.9 42.92
 1 7 11 37.19 47.87
 1 7 12 105.85 51.23
 -1 -7 -12 292.39 80.57
 -1 -7 -12 202.56 66.88
 1 -7 12 153.35 67.57
 1 7 12 217.64 65.97
 -1 -7 -12 109.92 86.74
 -1 7 -12 205.17 76.18
 1 7 12 270.4 86.36
 -1 7 -12 218.04 58.2
 1 7 13 49.54 62.31
 -1 -7 -13 6.73 61.16
 1 -7 13 -0.91 60.9
 -1 -7 -13 -11.19 63.33
 -1 -7 -13 24.59 58.63
 1 7 13 22.59 47.72
 -1 7 -13 57.42 58.62
 1 7 13 -33.23 50.43
 -1 -7 -14 221.1 83.27
 1 7 14 216.61 73.04
 -1 -7 -14 133 65.44
 -1 7 -14 287.54 81.72
 -1 -9 12 211.81 79.37
 -1 9 12 222.24 76.91
 -1 -9 12 -19.08 65.16
 1 -9 -12 35.84 66.43
 1 9 -12 -20.9 59.57
 -1 9 12 81.3 77.93
 1 9 -12 18.75 57.52
 1 9 -12 212.95 73.76
 -1 -9 11 -89.43 74.01
 -1 9 11 50.39 59.3
 -1 -9 11 119.14 94.02
 -1 -9 11 -66.36 153.29
 1 -9 -11 106.44 70.63
 -1 9 11 -94.59 80.81
 1 9 -11 52.66 160.01
 1 -9 -11 1.32 49.08
 -1 -9 10 -98.95 80.18
 -1 9 10 61.44 61.86
 -1 9 10 58.91 64.82
 -1 -9 10 46.55 61.04
 -1 -9 10 -216.04 92.76
 1 -9 -10 -4.12 60.94
 1 9 -10 41.65 48.95
 1 -9 -10 31.68 48.35
 1 9 -10 -113.08 73.05
 1 9 -10 -93.56 64.43
 -1 -9 9 373.65 82.29
 -1 9 9 268.72 66.61
 -1 -9 9 383.61 88.92
 -1 -9 9 260.5 75.05
 1 -9 -9 147.92 71.99
 1 9 -9 296.96 72.3
 1 9 -9 236.38 62.73
 1 9 -9 284.28 75.12
 -1 -9 8 58.6 49.1
 -1 9 8 59.65 49.75
 -1 -9 8 102.72 59.18
 1 9 -8 170.47 62.19
 -1 -9 8 141.44 67.71
 1 -9 -8 154.93 61.56
 1 -9 -8 51.13 48.75
 -1 9 8 101.68 55.2
 1 9 -8 104.03 49.6
 1 9 -8 148.48 50.49
 -1 -9 7 81.85 59.21
 -1 9 7 28.7 49.04
 -1 -9 7 -13.63 56.06
 -1 -9 7 -29.93 49.74
 1 -9 -7 39.8 53.53
 1 -9 -7 15 46.09
 -1 9 7 137.4 58.55
 1 9 -7 -26.5 47.38
 1 9 -7 45.96 42.48
 1 9 -7 30.24 44.6
 -1 -9 6 476.02 83.07
 -1 9 6 235.73 68.11
 -1 -9 6 419.26 87.4
 -1 -9 6 293.96 69
 1 -9 -6 488.57 81.73
 1 -9 -6 261.37 71.2
 -1 9 6 407.99 82.36
 1 9 -6 301.66 59.17
 1 9 -6 375.02 67.16
 1 9 -6 329.21 72.72
 -1 -9 5 83.73 51.66
 -1 9 5 6.53 42.78
 -1 -9 5 93.07 59.86
 1 -9 -5 11.79 46.54
 -1 -9 5 65.89 50.69
 1 -9 -5 101.93 49.95
 1 9 -5 45.27 39.22
 -1 9 5 9.09 45.52
 1 9 -5 109.96 46.87
 1 9 -5 43.13 41.63
 -1 -9 4 1093.11 113.79
 -1 -9 4 1152.39 117.79
 1 -9 -4 624.56 114.18
 -1 -9 4 1246.31 113.43
 1 -9 -4 992.95 106.72
 1 9 -4 1064.6 105.85
 -1 9 4 1118.56 118.06
 1 9 -4 871.07 95.66
 1 9 -4 1006.19 104.44
 -1 9 4 916.8 103.91
 -1 -9 3 19.12 55.03
 -1 9 3 224.22 68.47
 -1 -9 3 194.19 57.29
 1 -9 -3 65.55 60.12
 -1 -9 3 238.51 61.31
 1 -9 -3 160.72 60.31
 1 9 -3 178.32 51.23
 -1 9 3 300.7 70
 1 9 -3 139.94 48.8
 1 9 -3 83.4 48.15
 -1 -9 2 197.66 78.48
 1 -9 -2 331.62 75.67
 -1 9 2 385.86 67.96
 1 -9 -2 462.19 73.01
 -1 -9 2 476.17 77.34
 1 -9 -2 234.48 71.91
 -1 -9 2 468.01 75.61
 1 -9 -2 555.92 83.22
 1 9 -2 450.57 73.94
 -1 9 2 455.32 80.27
 -1 9 2 347.02 62.87
 1 9 -2 161.17 63.5
 1 9 -2 479.59 69.49
 -1 9 2 377.63 68.65
 -1 -9 1 203.72 73.2
 1 -9 -1 175.18 64.18
 -1 9 1 443.33 66.16
 1 -9 -1 395.2 70.46
 -1 -9 1 326.17 68.58
 1 -9 -1 159.13 57.51
 -1 -9 1 373.24 69.69
 1 -9 -1 333.44 69.33
 1 9 -1 365.17 70.56
 -1 9 1 228.62 63.08
 -1 9 1 232.38 56.89
 1 9 -1 221.59 64.44
 1 9 -1 349.52 62.85
 -1 9 1 350.18 62.72
 -1 -9 0 100.26 65.75
 1 -9 0 175.58 63.39
 1 -9 0 285.43 63
 -1 -9 0 300.78 64.21
 -1 -9 0 215.58 59.56
 1 -9 0 315.42 70.66
 1 9 0 309.52 66.62
 -1 9 0 264.43 59.58
 -1 9 0 109.7 54.63
 1 9 0 123.89 54.8
 1 9 0 256.23 55.8
 -1 9 0 170.04 48.18
 -1 -9 -1 62.19 49.93
 1 -9 1 5.83 38.89
 1 -9 1 11.23 48.82
 -1 -9 -1 -3.16 44.59
 -1 -9 -1 46.11 47.75
 -1 -9 -1 28.48 46.61
 1 -9 1 34.34 50.39
 1 9 1 38.1 45.24
 -1 9 -1 12.73 39.35
 -1 9 -1 13.46 39.09
 1 9 1 20.39 34
 1 9 1 -4.47 36.26
 -1 9 -1 10.24 39.11
 1 9 1 58.75 34.68
 -1 -9 -2 379.19 78.68
 1 -9 2 193.15 79.5
 1 -9 2 583.37 87.15
 -1 -9 -2 528.94 75.53
 -1 -9 -2 360.09 82.41
 -1 -9 -2 640.77 91.15
 1 -9 2 569.48 84
 1 9 2 403.69 77.8
 -1 9 -2 599.63 82.37
 -1 9 -2 296.34 73.6
 1 9 2 388.72 64.49
 1 9 2 488.17 72.89
 -1 9 -2 472.24 76.61
 1 9 2 445.1 62.77
 1 -9 3 4.07 46.25
 1 -9 3 74.38 52.72
 -1 -9 -3 -39.17 51.93
 -1 -9 -3 127.45 56.1
 1 -9 3 80.87 49.53
 1 9 3 2.21 39.86
 1 9 3 33.19 43.22
 -1 9 -3 -20.65 41.14
 -1 9 -3 -6.58 35.82
 -1 9 -3 -6.45 42.79
 1 -9 4 1487.33 129.04
 1 -9 4 1372.5 129.62
 -1 -9 -4 1382.1 124.67
 1 -9 4 1228.79 117.19
 1 9 4 1195.33 116.92
 -1 9 -4 1410.06 117.22
 -1 9 -4 1316.24 117.71
 1 9 4 1190.41 116.22
 -1 9 -4 1399.33 122.69
 1 -9 5 -3.36 47.55
 1 -9 5 -3.12 49.59
 -1 -9 -5 20.88 44.65
 -1 -9 -5 80.24 56.11
 1 -9 5 -37.32 46.74
 1 9 5 109.89 50.14
 -1 9 -5 47.55 37.76
 -1 9 -5 -66.49 42.87
 1 9 5 6.83 40.32
 -1 9 -5 34.05 45.38
 1 -9 6 814.57 105.19
 1 -9 6 740.69 102.21
 1 -9 6 677.5 88.71
 -1 -9 -6 738.16 101.12
 -1 -9 -6 778.54 104.38
 1 9 6 641.81 87.71
 -1 9 -6 733.31 86.19
 -1 9 -6 668.69 89
 -1 9 -6 694.38 97.37
 1 9 6 601.05 89.22
 1 -9 7 40.63 55.24
 1 -9 7 9.42 50.56
 1 -9 7 -27.63 50.82
 -1 -9 -7 36.78 52.49
 -1 -9 -7 49.15 48.32
 1 9 7 -47.5 44.87
 -1 9 -7 22.58 40.88
 -1 9 -7 41.04 53.13
 -1 9 -7 -16.61 49.72
 1 9 7 -1.22 47.26
 1 9 8 419.47 85.59
 1 -9 8 454.04 84.69
 1 -9 8 380.07 86.23
 1 -9 8 474.66 82.88
 -1 -9 -8 600.94 100.42
 -1 -9 -8 501.15 84.82
 1 9 8 496.34 77.95
 -1 9 -8 536.01 81.04
 -1 9 -8 492.18 86.76
 -1 9 -8 342.17 77.74
 1 9 9 34.31 48.98
 1 -9 9 21.67 56.3
 1 -9 9 81.52 72.05
 1 -9 9 45.58 54.32
 -1 -9 -9 64.49 62.82
 -1 9 -9 35.86 49.94
 -1 9 -9 14.38 46.41
 -1 9 -9 46.92 53.07
 1 9 10 49.08 57.72
 1 -9 10 -76.53 65.19
 1 -9 10 34.62 57.18
 1 -9 10 23.9 58.66
 -1 -9 -10 -114.47 66.89
 -1 -9 -10 -168.42 61.82
 -1 9 -10 -0.05 46.89
 -1 9 -10 56.81 53.95
 -1 9 -10 17.97 47.65
 1 9 11 46.2 50.24
 1 -9 11 10.92 55.7
 -1 -9 -11 -8.12 62.56
 1 -9 11 14.78 70.76
 -1 9 -11 96.47 69.43
 -1 -9 -11 79.68 62.74
 -1 9 -11 34.54 49.29
 1 9 12 44.66 52.56
 -1 11 9 -4.84 58.33
 1 11 -9 80.54 67.21
 1 11 -9 90.37 68.58
 -1 11 8 141.32 70.25
 1 -11 -8 39.09 65.69
 -1 11 8 111.03 71.9
 1 11 -8 4.85 57.05
 1 11 -8 6.79 68.93
 -1 -11 7 -10.36 65.65
 -1 11 7 -23.52 55.53
 -1 -11 7 58.07 68.63
 1 -11 -7 53.61 64.97
 1 -11 -7 148.67 77.52
 -1 11 7 125.64 61.8
 1 11 -7 82.46 64.5
 1 11 -7 14.62 57.25
 -1 -11 6 443.28 99.59
 -1 11 6 270.27 76.16
 -1 -11 6 456.58 95.52
 1 -11 -6 329.42 83.77
 1 -11 -6 465.8 89.67
 -1 11 6 336.48 90.05
 1 11 -6 356.36 81.09
 1 11 -6 367.3 85.29
 -1 11 5 52.74 55.94
 -1 -11 5 122.94 72.62
 1 11 -5 55.96 49.1
 1 -11 -5 116.78 66.81
 -1 -11 5 55.32 53.7
 1 -11 -5 159.56 75.28
 -1 11 5 58.27 59.08
 -1 -11 5 112 71.94
 1 11 -5 37.57 54.12
 -1 -11 4 445.27 98.93
 -1 11 4 372.67 85.55
 -1 -11 4 283.53 87.31
 1 -11 -4 373.31 81.44
 -1 -11 4 350.65 84.92
 1 -11 -4 336.26 79.53
 1 11 -4 320.87 70.84
 -1 11 4 423.76 86.12
 1 11 -4 281.54 72.7
 1 11 -4 103.66 69.79
 -1 11 3 86.21 56.08
 -1 -11 3 19.08 66.14
 1 -11 -3 -4.09 48.85
 -1 -11 3 0.94 58.62
 1 -11 -3 -47.19 60.68
 1 11 -3 22.05 54.97
 -1 11 3 103.39 60.34
 1 11 -3 0.38 43.5
 1 11 -3 85.38 63.87
 -1 -11 2 29.48 71.59
 1 11 -2 287.48 72.01
 -1 -11 2 167.76 66.62
 -1 -11 2 210.87 96.48
 1 -11 -2 153.26 62.5
 1 11 -2 181.68 65.99
 -1 11 2 226.4 70.49
 1 11 -2 128.93 65.2
 -1 -11 1 37.41 49.65
 1 -11 -1 29.75 51.14
 -1 -11 1 167.26 69.72
 -1 -11 1 115.97 63.13
 1 -11 -1 197.37 73.68
 1 11 -1 151.91 65.8
 -1 11 1 46.07 56.32
 1 11 -1 77.95 59.45
 1 11 -1 47.01 51.19
 -1 11 1 113.78 60.54
 -1 -11 0 37.14 54.9
 1 -11 0 17.1 45.75
 1 -11 0 24.51 51.54
 -1 -11 0 34.36 53.97
 -1 -11 0 -55.4 64.55
 1 -11 0 -81.92 61.87
 1 11 0 72.93 56.44
 -1 11 0 -6.39 49.84
 -1 11 0 11.42 51.87
 1 11 0 -16.2 49.51
 1 11 0 35.52 55.21
 -1 11 0 11.59 48.09
 -1 -11 -1 49.18 52.75
 1 -11 1 -3.97 60.67
 1 -11 1 81.24 58.54
 -1 -11 -1 41.81 66.39
 1 -11 1 92.7 64.28
 1 11 1 9.76 50.54
 -1 11 -1 126.43 63.96
 -1 11 -1 -0.85 48.37
 1 11 1 43.09 49.42
 -1 11 -1 6.24 52.1
 1 -11 2 105.52 81.62
 1 -11 2 293.31 72.27
 -1 -11 -2 279.03 78.26
 1 -11 2 355.62 82.54
 1 11 2 355.6 80.03
 -1 11 -2 226.66 73.07
 -1 11 -2 236.62 65.54
 -1 11 -2 217.53 66.74
 1 11 3 2.8 46.98
 1 -11 3 -89.51 67.89
 1 -11 3 -11.04 55.83
 -1 11 -3 118.42 57.08
 -1 -11 -3 -18.53 54.52
 -1 -11 -3 26.06 64.43
 1 -11 3 -8.47 51.66
 1 11 3 -0.3 54.46
 -1 11 -3 -43.94 48.38
 -1 11 -3 14.34 47.9
 1 11 4 345.1 82.23
 1 -11 4 418.7 89.96
 1 -11 4 150.01 67.58
 -1 -11 -4 233.34 68.39
 -1 -11 -4 225.09 71.07
 1 -11 4 251.93 81.2
 1 11 4 269.94 74.4
 -1 11 -4 270.82 71.24
 -1 11 -4 287.82 73.89
 -1 11 -4 124.24 69.8
 1 11 5 84.79 64.03
 1 -11 5 -0.9 57.16
 1 -11 5 86.14 65.77
 -1 -11 -5 -151.2 68.88
 -1 -11 -5 -48.63 67.27
 1 -11 5 63.94 57.27
 1 11 5 -54.19 62.91
 -1 11 -5 118.92 56.62
 -1 11 -5 16.49 53.71
 1 11 6 470.06 95.73
 1 -11 6 511 101.86
 1 -11 6 435.57 95.01
 -1 -11 -6 432.32 87.62
 -1 -11 -6 474.3 93.26
 1 11 6 450.02 88.18
 -1 11 -6 295.94 75.91
 -1 11 -6 467.67 90.4
 1 11 7 76.93 67.78
 1 -11 7 121.77 61.34
 1 -11 7 138.2 84.8
 -1 -11 -7 133.85 73.08
 -1 -11 -7 83.79 67
 1 11 7 124.44 65.38
 -1 11 -7 175.78 64.15
 -1 11 -7 103.71 60.28
 1 11 8 -6.84 62.81
 1 11 8 112.46 60.21
 -1 11 -8 56.57 52.14
 -1 11 -8 123.87 65.93
 1 11 9 19.37 59.42
 -1 11 -9 99.34 65.85
 1 13 -2 -192.73 83.46
 -2 0 16 85.32 72.05
 2 0 -16 -24 56.24
 2 0 -15 66.27 55.35
 -2 0 15 8.92 57.39
 2 0 -15 -122.1 60.81
 -2 0 15 19.32 57.62
 2 0 -14 334.19 71.5
 -2 0 14 343.18 74.69
 2 0 -14 379.13 74.95
 -2 0 14 175.89 58.12
 2 0 -14 196.22 64.32
 -2 0 14 318.25 74.22
 2 0 -13 -33.47 40.16
 2 0 -13 61.21 48.43
 -2 0 13 -19.39 51.87
 -2 0 13 58.35 41.11
 2 0 -13 -36.59 45.19
 -2 0 13 25.54 46.9
 2 0 -12 903.17 91.25
 2 0 -12 775.76 85.57
 -2 0 12 811.15 88.35
 -2 0 12 898.88 98.94
 2 0 -12 830.13 81.09
 2 0 -12 827.31 90.27
 -2 0 12 844.33 95.38
 -2 0 12 845.34 87.7
 -2 0 11 -56.35 44.58
 -2 0 11 63.04 37.6
 -2 0 11 44.9 35.55
 2 0 -11 68.53 41.12
 -2 0 11 -5.31 37.11
 2 0 -11 -25.18 29.12
 2 0 -11 27.54 34.83
 2 0 -11 -35.55 36.22
 2 0 -10 2416.84 127.13
 2 0 -10 2495.5 130.02
 -2 0 10 2570.35 142.28
 2 0 -10 2621.89 123.06
 2 0 -10 2379.64 132.51
 -2 0 10 2449.08 134.54
 -2 0 10 2171.72 123.28
 -2 0 9 -16.05 32.88
 2 0 -9 -6.41 23.49
 -2 0 9 7.06 22.61
 -2 0 9 21.55 30.18
 2 0 -9 -15.65 22.55
 2 0 -9 38.66 31.51
 2 0 -9 16.12 30.14
 2 0 -8 511.78 53.22
 2 0 -8 592.32 49.17
 -2 0 8 621.33 65.47
 2 0 -8 535.59 51.71
 2 0 -8 451.91 52.22
 2 0 -8 498.17 56.86
 -2 0 8 534.74 57.81
 -2 0 8 543.02 55.86
 -2 0 7 -6.77 23.57
 2 0 -7 -1.84 14.42
 -2 0 7 -16.91 17.57
 2 0 -7 19.77 17.72
 2 0 -7 13.12 17.14
 -2 0 7 8.27 22.36
 2 0 -7 -7.11 20.03
 2 0 -7 -18.6 25.14
 -2 0 6 3.35 17.32
 2 0 -6 21.09 14.37
 -2 0 6 2.33 13.89
 2 0 -6 0.18 13.2
 -2 0 6 -4.33 19.39
 2 0 -6 0.99 16.14
 2 0 -6 4.29 15.07
 2 0 -6 -0.46 17.32
 -2 0 5 -0.89 13.73
 2 0 -5 -12.64 14.01
 -2 0 5 1.46 12.17
 -2 0 5 11.87 17.27
 2 0 -5 -0.93 14.02
 2 0 -5 -13.14 16
 2 0 -4 30.82 13.55
 -2 0 -5 3.66 15.56
 2 0 5 1.79 15.5
 -2 0 -5 -16.28 13.98
 -2 0 -5 -15.08 15.37
 2 0 5 -6.67 15.32
 2 0 6 246 28.08
 -2 0 -6 327.2 40.31
 2 0 6 335.51 43.86
 -2 0 -6 276.44 33.86
 -2 0 -6 379.28 43.65
 -2 0 -6 361.28 41.11
 2 0 6 305.21 40.31
 2 0 6 314.93 37.6
 -2 0 -7 -40.69 25.09
 -2 0 -7 18.41 23.46
 2 0 7 4.92 24.24
 -2 0 -7 13.77 18.84
 -2 0 -7 -14.09 21.88
 2 0 7 4.81 21.38
 -2 0 -7 -13.71 12.29
 2 0 7 6.16 16.41
 2 0 7 28.81 21.14
 -2 0 -8 418.59 52.54
 2 0 8 421.68 55.52
 -2 0 -8 380.67 47.34
 -2 0 -8 394.14 53.23
 -2 0 -8 460.3 55.71
 2 0 8 394.68 53.56
 2 0 8 378.27 39.13
 2 0 8 421.09 52.32
 -2 0 -9 52.7 30.77
 -2 0 -9 2.9 27.85
 2 0 9 4.76 29.06
 -2 0 -9 2.3 25.81
 -2 0 -9 -35.19 29.34
 2 0 9 9.88 28.7
 2 0 9 24 29.11
 -2 0 -10 1438.23 104.05
 2 0 10 1228.56 104.11
 -2 0 -10 1287.9 90.6
 2 0 10 1282.52 99.8
 -2 0 -10 1269.72 100.55
 2 0 10 1338.72 101.26
 -2 0 -10 1354.67 99.45
 2 0 11 -4.97 30.18
 -2 0 -11 21.06 43.32
 -2 0 -11 40.93 34.76
 2 0 11 -31.34 41.14
 -2 0 -11 2.78 30.79
 -2 0 -11 -16.1 37.06
 2 0 11 58.03 41.82
 -2 0 -12 1838.3 134.04
 2 0 12 1508.49 128.7
 -2 0 -12 1926.94 122.81
 -2 0 -12 1703.16 129.75
 2 0 12 1701.22 124.43
 -2 0 -12 1676.46 122.77
 2 0 13 -11.16 37.45
 2 0 13 10.79 47.48
 -2 0 -13 23.27 38.04
 -2 0 -13 10.79 44.43
 2 0 14 98.86 56.3
 2 0 14 266.01 85.53
 -2 0 -14 255.62 64.08
 -2 0 -14 292.91 71.19
 2 -2 -16 131.7 69.54
 -2 2 16 108.37 72.64
 -2 -2 16 188.34 79.31
 2 2 -16 117.85 59.21
 -2 2 16 127.71 78.9
 -2 -2 15 -30.06 64.07
 2 -2 -15 51.42 58.71
 -2 2 15 61.89 57.92
 -2 -2 15 18.72 60.96
 -2 2 15 31.38 48.28
 2 -2 -15 22.25 48.36
 2 2 -15 3.69 48.31
 2 -2 -15 42.4 54.47
 -2 2 15 102.39 81.5
 -2 -2 14 316.47 73.63
 2 -2 -14 509.4 87.63
 -2 2 14 314.89 74.63
 -2 -2 14 206.6 72.3
 -2 2 14 276.18 73.69
 2 -2 -14 316.52 71.19
 2 2 -14 185.12 58.5
 2 2 -14 269.44 62.76
 2 -2 -14 400.68 74.55
 -2 2 14 254.74 76.83
 2 -2 -13 95.62 49.9
 -2 -2 13 -70.78 57.37
 2 -2 -13 20.78 46.93
 -2 2 13 8.93 38.09
 -2 2 13 38.43 48.66
 -2 -2 13 -23.73 46.55
 2 2 -13 -7.07 34.19
 2 2 -13 36.98 45.76
 2 -2 -13 0.98 46.38
 -2 2 13 41.26 56.65
 -2 2 12 812.3 95.69
 2 2 -12 827.24 81.92
 -2 -2 12 771.12 91.64
 -2 2 12 860.22 96.81
 -2 -2 12 835.13 99.44
 -2 2 12 594.99 83.56
 2 2 -12 755.88 84.8
 2 -2 -12 785.65 95.71
 2 -2 -12 725.05 85.51
 2 -2 -12 755.24 89.47
 2 2 -12 667.16 82.41
 -2 2 11 50.52 44.78
 -2 -2 11 47.37 36.83
 2 -2 -11 28.53 34.14
 2 -2 -11 50.27 41.24
 -2 2 11 -40.01 40.29
 2 2 -11 -49.33 38.67
 2 -2 -11 -48.69 47.81
 -2 2 11 -45.72 45.87
 -2 -2 11 18.48 37.56
 2 2 -11 -18.51 32
 2 2 -11 14.59 33.4
 2 -2 -11 -15.29 36.13
 -2 -2 10 443.29 58.5
 -2 2 10 416.04 65.44
 -2 2 10 400.73 59.2
 2 -2 -10 344.62 57.49
 2 -2 -10 395.33 57.45
 -2 2 10 478.48 67.47
 2 2 -10 434.89 54.95
 2 -2 -10 365.73 63.17
 -2 2 10 426.49 65.59
 -2 -2 10 444.78 66.67
 2 2 -10 449.52 61.76
 2 2 -10 461.5 62.7
 2 -2 -10 414.41 60.88
 -2 -2 9 13.88 27.22
 2 -2 -9 0.53 27.64
 -2 2 9 -42.28 33.91
 -2 2 9 12.26 22.29
 2 -2 -9 -5.7 27.62
 -2 2 9 21.1 30.81
 2 2 -9 -14.07 23.64
 2 2 -9 -26.12 27.35
 -2 2 9 -33.13 29.86
 -2 -2 9 -2.63 29.26
 2 -2 -9 42.67 33.44
 2 2 -9 4.19 26.7
 2 -2 -9 -19.67 24.58
 2 -2 -8 631.3 64.6
 2 -2 -8 579.06 58.8
 2 2 -8 600.78 54.82
 2 -2 -8 574.46 62.65
 -2 2 8 609.77 63.53
 -2 -2 8 629.44 66.38
 2 2 -8 560.23 59.47
 2 2 -8 711.18 67.01
 2 -2 -8 523.65 57.54
 -2 -2 8 601.3 55.91
 -2 2 8 642.26 66.98
 -2 2 8 583.54 61.15
 2 2 -8 635.06 52.58
 -2 2 8 603.56 59
 -2 2 7 223.06 36.03
 -2 2 7 211.75 41.43
 -2 -2 7 222.25 35.66
 2 -2 -7 196.71 36.31
 -2 2 7 195.76 36.3
 2 2 -7 259.05 40.65
 -2 2 7 283.96 41.4
 -2 -2 7 252.79 40.6
 2 -2 -7 264.9 44.03
 2 2 -7 184.56 29.39
 2 2 -7 223.16 37.64
 2 -2 -7 240.36 37.01
 2 -2 -7 208.84 37.22
 2 2 -7 226.48 32.71
 -2 2 6 7.46 19.53
 -2 2 6 17.47 25.52
 -2 -2 6 27.61 18.35
 2 -2 -6 48.18 23.44
 -2 2 6 11.39 21.59
 2 2 -6 8 16.92
 -2 -2 6 -0.14 19.33
 -2 2 6 12.29 17.99
 2 -2 -6 18.53 24.33
 2 2 -6 17.52 15.6
 2 2 -6 -0.59 18.8
 2 -2 -6 18.56 19.18
 2 2 -6 -28.45 18.94
 2 -2 -6 7.97 18.46
 2 -2 -5 3952.31 125.2
 2 -2 -5 3991.11 124.39
 2 -2 -5 3844.47 125.36
 2 2 -5 4225.5 103.03
 -2 -2 5 4205 126.4
 -2 2 5 4078.79 118.82
 2 2 -5 3964.69 121.53
 2 2 -5 4130.88 120.7
 2 -2 -5 4038.03 116.76
 -2 2 5 4032.73 128.41
 -2 -2 5 3831.43 102.68
 2 2 -5 3808.54 114.02
 -2 2 5 4017.94 125.98
 -2 2 5 4173.28 126.17
 2 2 -5 4169.51 114.69
 2 -2 -4 1417.93 69.19
 2 -2 -4 1448.66 72.71
 2 -2 -4 1401.56 70
 2 2 -4 1457.94 68.25
 -2 2 4 1456.12 72.11
 2 2 -4 1510.79 66.51
 -2 2 4 1496.29 70.7
 -2 2 4 1413.95 70.97
 2 2 -3 42.5 14.53
 -2 -2 -4 79.93 22.43
 -2 -2 -4 88.59 21.45
 2 -2 4 76.57 21.79
 -2 -2 -4 96.05 23.42
 -2 2 -4 113.21 23.38
 -2 2 -4 82.54 19.54
 2 2 4 54.71 17.71
 2 2 4 97 21.57
 2 2 4 84.63 20.4
 2 -2 5 16.16 13.97
 2 2 5 -6.33 15.86
 -2 -2 -5 -19.12 17.25
 -2 2 -5 -9.59 13.81
 -2 -2 -5 6.32 17.38
 2 -2 5 5.72 18.37
 2 2 5 15.69 20.8
 -2 -2 -5 9.84 18.63
 2 2 5 7.37 11.54
 -2 2 -5 -1.06 14.01
 2 -2 5 -2.14 18.38
 -2 2 -5 11.5 16.16
 -2 -2 -5 10.95 15.12
 -2 2 -5 -25.13 17.45
 2 2 5 7.94 15.49
 -2 -2 -6 1482.67 79.03
 -2 -2 -6 1651.88 92.21
 2 -2 6 1898.17 100.65
 2 2 6 2308.53 111.45
 2 2 6 2132.26 76.14
 2 -2 6 1850.52 98.58
 -2 -2 -6 1894.12 72.77
 -2 2 -6 1928.05 97.28
 -2 -2 -6 1950.37 92.1
 -2 2 -6 1936.89 92.85
 2 2 6 2304.75 115.03
 2 -2 6 2024.63 82.98
 2 2 6 2655.5 115.93
 -2 2 -6 1914.84 80.44
 -2 -2 -6 1694.4 89.46
 2 2 6 2367.28 102.21
 -2 2 -6 1883.33 83.18
 -2 -2 -7 126.98 31.26
 2 -2 7 159.26 37.66
 -2 2 -7 115.98 26.97
 -2 -2 -7 110.82 33.03
 -2 -2 -7 99.89 32.2
 2 2 7 97.04 20.46
 2 2 7 159.47 35.14
 2 -2 7 179.21 39.58
 -2 -2 -7 143.06 24.8
 -2 2 -7 131.49 35.38
 -2 -2 -7 105.17 29.91
 -2 2 -7 125.67 31.43
 -2 2 -7 151.96 30.6
 2 2 7 198.02 42.68
 2 2 7 103.92 27.52
 2 -2 7 142.59 28.31
 2 2 7 92.5 27.34
 -2 -2 -8 2742.85 130.94
 2 -2 8 2765.34 135.23
 2 2 8 2570.05 129.58
 2 -2 8 2325.49 124.68
 -2 -2 -8 2753.06 101.26
 -2 2 -8 2501.89 122.17
 -2 -2 -8 2622.84 123.76
 -2 2 -8 2623.18 125.83
 2 2 8 2653.34 133.33
 2 -2 8 2540.09 109.9
 2 2 8 2247.18 118.93
 -2 2 -8 2660.46 112.65
 -2 2 -8 2543.9 102.91
 -2 -2 -8 2507.62 127.23
 2 2 8 2737.81 119.81
 2 -2 9 -8.67 30.86
 -2 -2 -9 -2.84 27.84
 -2 2 -9 11.51 24.05
 -2 -2 -9 60.96 36.91
 2 2 9 46.11 37.11
 2 -2 9 68.57 41.65
 -2 2 -9 17.58 30.58
 -2 2 -9 -0.11 27.62
 -2 -2 -9 24.95 32.24
 -2 2 -9 8.66 21.41
 2 2 9 -50.31 39.16
 2 2 9 44.15 33.05
 2 2 9 -36.75 34.4
 2 -2 9 24.75 26.22
 2 2 10 1264.67 92.28
 -2 -2 -10 1275.74 105.17
 2 -2 10 1130.71 100.56
 2 2 10 1228.09 103.78
 2 -2 10 1212.7 107.85
 -2 2 -10 1289.97 97.32
 2 2 10 1500.96 115.16
 -2 2 -10 1203.67 100.72
 -2 -2 -10 1334.41 103.32
 2 2 10 1272.64 104.69
 2 -2 10 1179.01 86.08
 -2 -2 -10 1325.67 105.1
 -2 2 -10 1398.67 92.61
 2 2 11 106.37 50.32
 2 -2 11 54.1 33.07
 2 -2 11 91.81 49.36
 -2 -2 -11 26.81 45.18
 -2 -2 -11 133.68 51.94
 2 2 11 85.23 49.59
 2 -2 11 24.62 39.02
 -2 2 -11 52.16 33.62
 -2 2 -11 37.16 37.28
 -2 -2 -11 60.18 41.98
 2 2 11 120.42 55.57
 2 2 11 6.49 32.92
 2 2 12 651.56 89.51
 2 -2 12 632.8 73.22
 -2 -2 -12 649.18 84.94
 2 2 12 706.51 94.47
 -2 -2 -12 630.06 83.09
 2 -2 12 847.64 101.99
 -2 2 -12 603.19 78.81
 -2 2 -12 653.24 85.8
 -2 -2 -12 752.96 91.12
 2 2 12 562.83 91.1
 2 2 13 106.46 56.06
 -2 -2 -13 181.43 62.98
 2 2 13 223 70.92
 2 -2 13 179.3 66.8
 -2 -2 -13 55.39 44.92
 -2 2 -13 177.52 54.9
 -2 2 -13 75.74 43.84
 -2 -2 -13 123.54 54.36
 2 2 13 157.2 61.47
 2 2 14 56.09 53.82
 2 -2 14 96.94 65.51
 -2 -2 -14 4.49 48.93
 -2 2 -14 139.86 61.57
 -2 -2 -14 88.18 55.64
 2 -4 -15 32.96 52.95
 -2 -4 15 -38.55 58.72
 2 -4 -15 -78.04 74.54
 -2 -4 15 14.28 51.04
 2 4 -15 65.96 55.92
 -2 4 15 25.64 54.29
 -2 4 15 -106.32 68.7
 -2 -4 14 483.36 93.95
 2 -4 -14 515.1 97.34
 -2 4 14 419.53 78.28
 -2 -4 14 588.63 99.2
 -2 4 14 310.19 86.17
 2 4 -14 267.88 73.49
 2 4 -14 427.02 83.15
 2 -4 -14 263 72.56
 -2 4 14 554.46 105.79
 -2 -4 13 49.49 62.68
 2 -4 -13 -45.9 49.45
 2 -4 -13 23.71 45.61
 2 -4 -13 2.88 49.62
 -2 4 13 19.2 46.29
 -2 -4 13 -41.18 46.08
 -2 4 13 33.99 51.65
 2 4 -13 -26.93 42.98
 2 4 -13 14.85 42.61
 -2 4 13 -23.72 51.67
 -2 4 12 783.87 103.2
 -2 -4 12 796.48 105.53
 2 -4 -12 781.22 92.49
 -2 4 12 802.07 96.47
 2 4 -12 827 100.17
 2 -4 -12 705.46 91.53
 -2 4 12 795.4 95.31
 -2 -4 12 799.3 97.55
 2 4 -12 882.79 97.06
 2 -4 -12 826.44 93.2
 2 -4 -12 750.32 93.55
 -2 4 12 775.71 89.55
 -2 4 11 27.52 46.96
 -2 4 11 -42.48 42.34
 -2 -4 11 -135.47 58.34
 2 -4 -11 -62.72 48.38
 2 -4 -11 35.64 35.35
 -2 4 11 14.76 34.43
 2 -4 -11 71.49 46.64
 -2 4 11 75.82 45.32
 -2 -4 11 6.78 42.11
 2 4 -11 4.63 38.39
 2 4 -11 -45.8 40.56
 2 -4 -11 -74.74 40.47
 -2 -4 10 1782.44 121.09
 2 -4 -10 1540.23 118.44
 2 -4 -10 1554.18 117.25
 -2 -4 10 1679.36 126.18
 2 -4 -10 1704.56 122.98
 -2 4 10 1717.77 115.92
 -2 -4 10 1672.2 120
 2 4 -10 1643.27 119.71
 2 4 -10 1700.88 115.58
 2 -4 -10 1709.89 113.23
 -2 4 10 1644.15 124.31
 2 4 -10 1632.97 108.09
 -2 4 10 1538.91 118.35
 2 4 -10 1574.17 106.24
 -2 4 10 1625.08 118.04
 2 -4 -9 807.07 83.02
 2 -4 -9 857.16 86.81
 2 -4 -9 714.99 81.17
 -2 4 9 745.72 79.54
 -2 4 9 809.54 76.08
 -2 -4 9 678.64 73.39
 2 4 -9 714.57 77.73
 2 4 -9 842.08 77.91
 2 -4 -9 832.78 75.64
 -2 4 9 862.42 88.25
 2 4 -9 804.67 74.74
 -2 4 9 679.62 76.86
 2 4 -9 803.26 74.74
 -2 -4 9 850.6 82.1
 -2 -4 8 22.07 28.46
 -2 4 8 69.08 36.3
 -2 4 8 54.65 37.22
 2 -4 -8 -9.79 30.68
 2 -4 -8 60.35 40.76
 -2 4 8 59.43 31.3
 2 4 -8 -0.68 30.48
 -2 4 8 58.73 30.28
 -2 -4 8 8.55 27.49
 2 -4 -8 42.7 35.96
 2 4 -8 29.61 25.91
 2 4 -8 38.89 28.02
 2 4 -8 12.2 25.6
 -2 -4 7 124.45 36.88
 -2 4 7 134.4 39.24
 -2 4 7 214.17 45.45
 2 -4 -7 195.98 41.44
 2 -4 -7 157.38 40.5
 -2 4 7 151.38 36.41
 2 4 -7 199.16 40
 2 4 -7 144.34 36.23
 -2 4 7 171.34 35.58
 -2 -4 7 175.99 39.15
 2 -4 -7 160.35 43.49
 2 4 -7 166.84 35.81
 2 4 -7 200.47 38.73
 -2 -4 6 387.97 50.31
 -2 4 6 384.6 50
 -2 4 6 408.33 54.6
 2 -4 -6 397.87 49.83
 2 -4 -6 410.97 54.98
 2 4 -6 391.38 40.46
 -2 4 6 413.87 43.51
 -2 -4 6 415.72 46.74
 2 4 -6 444.23 52.08
 2 -4 -6 323.04 46.87
 2 4 -6 439.67 49.6
 2 4 -6 391.79 48.4
 2 4 -6 439.13 52.92
 -2 4 6 441.29 52.35
 -2 -4 5 26.27 23.88
 -2 4 5 -3.86 23.3
 -2 4 5 2.47 21.05
 2 -4 -5 77.63 32.05
 2 4 -5 11.87 17.46
 -2 4 5 20.86 18.23
 -2 4 5 6.42 18.49
 2 4 -5 17.61 20
 -2 -4 5 1.42 16.91
 -2 4 5 11 14.83
 2 -4 -5 -0.99 25.1
 2 -4 -5 6.59 20.99
 2 4 -5 22.5 20.79
 2 4 -5 9.89 20.52
 -2 -4 4 4624.05 151.28
 2 -4 -4 4664.4 138.68
 2 -4 -4 5047.21 158.56
 2 -4 -4 4847.35 142.39
 2 4 -4 4733.73 130.17
 -2 4 4 4814.7 148.45
 -2 -4 4 4653.89 122.34
 -2 4 4 4373.13 107.52
 2 4 -4 4726.68 140.11
 -2 4 4 4733.94 143.38
 -2 4 4 4798.48 107.74
 2 4 -4 4905.25 145.02
 -2 4 4 4672.95 151.37
 2 4 -4 4477.41 145.37
 -2 4 4 4811.11 139.45
 -2 -4 3 2836.89 115.46
 2 -4 -3 3069.13 118.09
 2 -4 -3 2641.83 97.11
 -2 -4 3 2915.81 108.03
 2 4 -3 2978.03 104.02
 -2 4 3 2937.65 114.32
 -2 -4 3 3125.59 89.14
 2 4 -3 3018.48 104.95
 -2 4 3 3136.72 108.82
 -2 4 3 2907.48 88.21
 2 4 -3 2980.33 110.6
 2 4 -3 2913.11 112.75
 -2 4 3 3058.15 116.48
 -2 -4 2 5478.75 152.34
 2 4 -2 5561.77 143.15
 2 -4 -2 5365.88 147.07
 2 -4 -2 5396.78 125.33
 -2 -4 2 5441.65 149.61
 2 4 -2 5449.69 142.43
 -2 4 2 5320.85 149.45
 -2 4 2 5684.76 133.1
 -2 4 2 5480.05 125.81
 2 4 -2 5475.8 116.52
 2 4 -2 5478.85 147.97
 -2 4 2 5560.23 146.83
 -2 -4 1 50.56 17.99
 -2 4 1 68.03 19.8
 -2 4 1 62.01 16.2
 -2 -4 1 46.09 20.51
 2 -4 -1 67.6 19.48
 2 4 -1 46.09 17.4
 -2 4 1 60.73 21
 2 4 -1 66.22 19.66
 2 -4 -1 68.81 15.63
 -2 4 1 74.77 18.7
 2 4 -1 56.05 20.45
 2 4 -1 63.74 17.44
 -2 -4 0 4.76 15.09
 2 -4 0 21.89 16.07
 -2 -4 0 11.02 16.77
 2 -4 0 14.74 14.72
 2 4 0 4.26 16.98
 -2 4 0 8.62 18.42
 -2 4 0 14.97 11.68
 -2 4 0 -1.87 13.58
 2 4 0 22.26 16.45
 2 4 0 10.42 14.33
 2 4 0 10.59 13.18
 -2 4 0 16.44 15.57
 2 -4 1 109.86 27.44
 -2 -4 -1 99.17 24.35
 -2 -4 -1 131.01 28.27
 2 4 1 83.71 23.53
 -2 4 -1 111.96 25.25
 -2 4 -1 97.5 18.66
 -2 -4 -1 89.3 18.41
 -2 4 -1 138.82 26.99
 2 4 1 108.76 21.82
 2 4 1 91.77 17.49
 2 4 1 137.74 25.32
 -2 4 -1 98.01 23.5
 2 -4 2 1602.56 90.09
 -2 -4 -2 1703.73 84.97
 -2 -4 -2 1682.28 83.89
 2 4 2 1599.66 82.27
 -2 4 -2 1654.31 77.88
 2 4 2 1607.85 68.2
 -2 -4 -2 1713.06 73.46
 -2 4 -2 1598.55 79.28
 2 4 2 1678.42 81.46
 2 4 2 1730.24 74.49
 -2 4 -2 1700.72 84.52
 2 -4 3 474.17 43.31
 -2 -4 -3 432.89 50.1
 2 4 3 347.16 44.37
 -2 4 -3 578.38 54.2
 2 4 3 528.52 40.34
 -2 4 -3 557.72 54.02
 2 4 3 449.72 44.09
 2 4 3 420.72 41.9
 2 -4 4 177.2 36.23
 2 -4 4 225.76 37.21
 -2 -4 -4 254.02 40.31
 -2 -4 -4 236.28 35.75
 -2 -4 -4 264.53 38.94
 -2 -4 -4 281.86 38.01
 2 4 4 184.84 31.54
 -2 4 -4 258.8 38.84
 -2 -4 -4 270.54 29.57
 -2 4 -4 272.58 32.65
 2 4 4 296.45 40.71
 -2 4 -4 270.21 39.44
 2 4 4 297.24 30.68
 2 4 4 200.91 35.87
 2 4 4 231.6 35.37
 -2 4 -4 228.64 37
 2 -4 5 254.65 44.17
 2 -4 5 297.03 47.67
 -2 -4 -5 319.31 48.41
 -2 -4 -5 298.01 42.65
 -2 -4 -5 250.62 40.93
 2 4 5 255.84 37.52
 -2 4 -5 265.88 42.68
 -2 -4 -5 249.01 30.84
 -2 4 -5 327.28 39.6
 -2 4 -5 278.84 42.64
 2 4 5 262.89 42.99
 2 4 5 253.23 26.42
 2 4 5 275.43 42.63
 2 4 5 313.13 42.51
 -2 4 -5 278.62 41.78
 2 -4 6 483.59 59.45
 2 -4 6 353.21 53.35
 -2 -4 -6 453.05 56.98
 -2 -4 -6 399.52 51.69
 -2 -4 -6 358.35 50.82
 2 4 6 343.85 42.02
 -2 4 -6 484.3 57.72
 -2 -4 -6 456.49 47.08
 -2 4 -6 372.95 43.93
 -2 4 -6 344.76 48.52
 2 4 6 410.88 55.4
 2 4 6 364.03 51.55
 2 4 6 412.37 51.55
 -2 4 -6 438.32 51.47
 2 -4 7 -8.19 26.59
 -2 -4 -7 36.31 32.35
 2 -4 7 32.73 36.39
 -2 -4 -7 12.07 26.91
 -2 -4 -7 55.21 31.45
 2 4 7 10.79 22.07
 -2 4 -7 28.62 25.42
 -2 -4 -7 5.15 23.25
 -2 4 -7 3.17 31.09
 -2 4 -7 11.16 24.12
 2 4 7 -9.22 32.98
 2 4 7 -15.69 29.99
 2 4 7 3.78 24.39
 -2 4 -7 -26.74 30.53
 -2 -4 -8 3121.35 150.42
 -2 -4 -8 2727.89 142.74
 2 -4 8 3088.62 158.32
 2 -4 8 3263.06 153.84
 -2 4 -8 3317.45 153.93
 2 4 8 3281.99 160.18
 -2 4 -8 3382.73 148.89
 -2 -4 -8 3319.26 136.48
 2 4 8 3097.62 145.04
 -2 4 -8 3120.66 138.27
 -2 -4 -8 3228.84 153.3
 2 4 8 2895.87 139.49
 2 4 9 -6.54 33.8
 -2 -4 -9 31.51 33.72
 2 -4 9 -27.82 40.96
 -2 -4 -9 53.07 41.77
 -2 -4 -9 43.21 36.27
 2 -4 9 45.45 35.28
 -2 4 -9 12.61 35.37
 -2 4 -9 -31.95 32.2
 -2 -4 -9 17.69 28.59
 -2 4 -9 28.89 32.35
 2 4 9 58.14 49.2
 2 4 9 41.82 39.13
 -2 -4 -10 2101.93 136.34
 -2 -4 -10 2092.45 141.07
 2 -4 10 1953.21 138.83
 2 -4 10 2060.11 139.53
 -2 4 -10 2069.32 136.01
 2 4 10 2036.18 142.03
 -2 4 -10 2033.19 130.02
 -2 -4 -10 2015.24 123.26
 2 4 10 1811.6 126.86
 -2 4 -10 2223.5 122.25
 -2 -4 -10 2098.99 140.66
 2 4 10 1870.64 124.78
 2 4 11 140.87 51.91
 2 -4 11 63.1 48.55
 -2 -4 -11 102.87 52.38
 2 -4 11 43.43 48.24
 -2 -4 -11 65.87 50.13
 -2 4 -11 -36.84 41.35
 -2 4 -11 19.69 38.66
 -2 -4 -11 96.93 45.18
 2 4 11 68.33 50.61
 2 4 11 14.83 37.45
 2 4 12 347.08 68.31
 2 -4 12 415.83 81.69
 -2 -4 -12 433.98 83.29
 -2 -4 -12 385.16 78.38
 -2 4 -12 255.99 57.45
 -2 4 -12 284.8 70.32
 -2 -4 -12 259.28 65.02
 2 4 12 307.87 76.03
 2 4 12 404.72 74.25
 2 4 13 111.25 57.71
 -2 -4 -13 23.75 55.65
 -2 4 -13 -7.45 40.65
 -2 -4 -13 -9.51 48.61
 -2 4 -13 15.94 46.95
 -2 -4 -13 37.17 43.29
 2 4 13 9.56 55.62
 -2 -6 14 415.37 99.33
 2 -6 -14 163.69 82.8
 2 6 -14 221.14 74.44
 -2 6 14 242.41 71.47
 2 -6 -14 352.67 80.8
 -2 6 14 376.72 92.36
 -2 -6 13 -7.91 58.84
 2 -6 -13 -14.95 54.42
 2 -6 -13 -60.7 63.4
 2 -6 -13 20.14 62.76
 2 6 -13 -57.1 48.27
 -2 6 13 43.22 55.97
 -2 6 13 127.42 74.77
 -2 6 12 795.93 107.73
 -2 -6 12 844.08 116.16
 2 -6 -12 965.3 113.2
 2 -6 -12 658.68 114.3
 -2 6 12 813.57 101.64
 2 6 -12 911.2 105.19
 2 -6 -12 676.1 98.06
 -2 6 12 915.82 116.85
 -2 6 11 47.48 45.72
 -2 -6 11 94.59 55.23
 -2 -6 11 4.66 48.06
 2 -6 -11 31.66 54.22
 2 -6 -11 -77.71 47.09
 2 -6 -11 -97.28 56.15
 -2 6 11 -3.64 40.91
 2 6 -11 32.52 50.75
 2 6 -11 -4.12 39.81
 2 6 -11 52.62 44.08
 -2 6 11 69.74 59.82
 -2 6 10 383.19 73.45
 -2 -6 10 269.67 64.29
 -2 6 10 278 65.6
 -2 -6 10 323.97 67.19
 -2 -6 10 303.06 68.82
 2 -6 -10 391.7 79.96
 2 -6 -10 254.33 60.61
 2 -6 -10 252.04 66.14
 -2 6 10 240.68 57.33
 2 6 -10 285.99 65.43
 2 6 -10 285.12 62.03
 2 6 -10 191.01 54.24
 -2 6 9 352.84 70.94
 -2 -6 9 250.97 60.84
 -2 6 9 264.74 62.02
 2 -6 -9 299.46 61.85
 -2 -6 9 416.04 73.91
 -2 -6 9 327.62 69.45
 2 -6 -9 312.83 68.76
 2 -6 -9 246.95 62.84
 -2 6 9 313.01 60.44
 2 6 -9 319.75 61.86
 2 6 -9 277.96 56.53
 2 6 -9 296.58 61.75
 -2 -6 8 334.08 66.45
 -2 6 8 378.57 70.21
 -2 6 8 341.73 62.39
 2 -6 -8 282.11 58.01
 -2 -6 8 309.54 61.58
 2 -6 -8 398.7 71.55
 2 -6 -8 332.96 55.18
 2 -6 -8 195.25 56.39
 -2 6 8 275.61 55.56
 2 6 -8 255.91 53.16
 2 6 -8 303.35 54.57
 2 6 -8 270.5 55.02
 -2 -6 7 84.3 43.33
 -2 6 7 67.14 36.19
 -2 6 7 113.01 41.72
 2 -6 -7 79.26 47.08
 2 -6 -7 77.14 35.82
 2 -6 -7 82.92 37.1
 -2 6 7 70.28 35.53
 2 -6 -7 78.76 40.87
 -2 6 7 42.96 34.56
 2 6 -7 65.52 35.07
 2 6 -7 98.11 37.92
 2 6 -7 141.75 43.22
 -2 -6 6 300.2 54.04
 -2 6 6 390.95 60.75
 -2 6 6 314.7 55.53
 2 -6 -6 260.56 55.85
 2 6 -6 333.95 49.13
 -2 6 6 302.11 52.18
 2 -6 -6 204.55 48.7
 -2 6 6 274.23 45.45
 2 6 -6 279.89 48.43
 2 -6 -6 359.27 53.69
 2 6 -6 288.44 50.27
 2 6 -6 278.94 53.48
 -2 -6 5 11.2 31.51
 -2 6 5 -12.6 28.02
 -2 6 5 25.02 32.22
 2 -6 -5 16.26 36.05
 2 6 -5 -12.93 26.78
 2 -6 -5 32.1 23.41
 -2 6 5 -43.89 35
 2 -6 -5 -20.8 27.72
 2 6 -5 36.31 27.38
 -2 6 5 37.71 26.51
 2 6 -5 10.73 27.79
 2 6 -5 45.18 36.95
 -2 -6 4 55.31 31.62
 -2 6 4 -2.47 26.39
 -2 6 4 49.8 28.44
 -2 -6 4 -3.57 24.37
 2 -6 -4 38.82 31.88
 2 6 -4 -24.52 23.83
 -2 6 4 11.38 26.41
 2 -6 -4 -5.79 25.9
 2 6 -4 9.74 21.53
 -2 6 4 13.57 19.9
 2 6 -4 -13.73 23.04
 2 6 -4 8.95 27.57
 -2 -6 3 47.04 29.72
 -2 6 3 85.01 32.67
 -2 6 3 56.87 26.89
 -2 -6 3 79.89 33.68
 2 -6 -3 69.68 32.62
 2 6 -3 52.58 26.14
 -2 6 3 98.2 35.19
 2 -6 -3 80.34 27.36
 2 6 -3 72.22 24.16
 -2 6 3 60 26.43
 2 6 -3 59.8 27.52
 2 6 -3 58.1 28.58
 -2 -6 2 1463.34 96.76
 2 -6 -2 1304.13 88.42
 2 -6 -2 1366.63 93.54
 2 -6 -2 1381.04 72.75
 -2 -6 2 1261.97 89.52
 2 6 -2 1370.79 89.11
 -2 6 2 1322.84 92.13
 -2 6 2 1396.74 76.06
 -2 6 2 1476.69 83.43
 2 6 -2 1371.89 87.35
 2 6 -2 1354.53 73.07
 2 6 -2 1322.67 90.22
 -2 6 2 1246.48 80.58
 -2 6 2 1335.35 88.62
 -2 -6 1 49.97 30.38
 -2 6 1 114.88 31.5
 2 -6 -1 78.35 32.66
 -2 -6 1 94.08 33.29
 2 -6 -1 92 29.3
 2 6 -1 74.87 27.35
 -2 6 1 64.53 31.03
 -2 6 1 46.3 23.21
 2 6 -1 76.19 26.56
 2 6 -1 75.95 29.54
 2 6 -1 96.12 28.4
 -2 6 1 89.25 28.99
 2 -6 0 1517.33 100.83
 2 -6 0 1827.85 96.17
 -2 -6 0 1777.23 105.78
 2 6 0 1805.72 104.75
 -2 6 0 1860.84 106.64
 -2 6 0 1804.06 77.97
 -2 6 0 1789.66 95.83
 2 6 0 1953.87 98.94
 2 6 0 1832.34 92.59
 2 6 0 1742.05 99.49
 -2 6 0 1840.15 102.54
 -2 -6 -1 258.45 50.17
 2 -6 1 390.47 58.63
 2 -6 1 355.41 45.18
 -2 -6 -1 183.34 46.24
 -2 -6 -1 371.21 54.4
 2 6 1 338.02 48.86
 -2 6 -1 335.44 48.45
 -2 6 -1 347.84 39.45
 -2 -6 -1 375.54 35.82
 -2 6 -1 312.83 44.73
 2 6 1 381.69 46.35
 2 6 1 339.97 44.42
 2 6 1 365.83 48.69
 -2 6 -1 366.17 50.56
 2 -6 2 692.12 73.7
 -2 -6 -2 712.22 68.52
 2 -6 2 658.13 53.61
 -2 -6 -2 674.95 69.82
 2 6 2 631.74 64.09
 -2 6 -2 650.99 65.89
 -2 6 -2 611.36 53.06
 2 6 2 691.19 52.95
 -2 6 -2 635.96 61.38
 -2 -6 -2 618.8 49.67
 2 6 2 616.37 61.96
 2 6 2 617.05 57.37
 -2 6 -2 627.29 64.46
 2 -6 3 520.13 66.28
 2 -6 3 438.18 55.42
 -2 -6 -3 427.88 60.71
 -2 -6 -3 386.34 58.2
 2 6 3 443.21 56.83
 -2 6 -3 474.93 56.09
 -2 6 -3 488.51 52.94
 2 6 3 438.37 46.87
 -2 6 -3 503.79 59.36
 -2 -6 -3 487.61 50.5
 2 6 3 426.7 48.5
 2 6 3 495.25 59.84
 -2 6 -3 444.19 56.6
 2 -6 4 1052.9 93.09
 -2 -6 -4 965.45 85.04
 2 -6 4 921.75 81.36
 -2 -6 -4 970.81 84.16
 2 6 4 898.26 78.42
 -2 6 -4 953.73 76.41
 2 6 4 1028.8 74.28
 -2 6 -4 998.96 82.85
 -2 -6 -4 914.34 70.58
 2 6 4 1022.54 82.27
 2 6 4 1007.05 67.39
 -2 6 -4 920.31 82.96
 2 -6 5 23.26 33.56
 2 -6 5 10.49 33.09
 -2 -6 -5 33.81 31.92
 -2 -6 -5 25.12 32.36
 -2 -6 -5 -5.56 24.76
 2 6 5 55.99 32.2
 -2 6 -5 -7.33 30.39
 -2 6 -5 -33.08 33.11
 2 6 5 2.02 29.14
 -2 6 -5 -2.47 31.48
 2 6 5 -3.17 23.09
 2 -6 6 504.52 71.09
 2 -6 6 424.85 66.04
 -2 -6 -6 359.53 69.98
 -2 -6 -6 232.73 49.07
 -2 -6 -6 270.48 49.08
 2 6 6 493.15 65.58
 -2 6 -6 454.74 60.88
 -2 6 -6 412.29 63.34
 2 6 6 623.91 78.12
 -2 6 -6 377.77 59.14
 2 6 6 470.06 64.34
 2 6 7 58.92 39.24
 2 -6 7 109.18 50.45
 2 -6 7 95.56 47.46
 -2 -6 -7 49.72 40.51
 -2 -6 -7 60.88 45.63
 -2 -6 -7 30.21 30.84
 2 6 7 109.96 40.13
 -2 6 -7 93.98 43.2
 2 6 7 88.89 42.9
 -2 6 -7 56.91 34.37
 2 6 7 107.19 42.12
 -2 6 -7 29.91 34.49
 2 6 8 490.37 72.27
 2 -6 8 515.51 77.32
 -2 -6 -8 575.65 82.1
 2 -6 8 481.97 78.58
 -2 -6 -8 304.26 71.82
 -2 -6 -8 472.33 72.09
 2 6 8 494.98 63.33
 -2 6 -8 521.22 73.41
 2 6 8 525.18 74.61
 -2 6 -8 475.95 71.46
 2 6 8 448.14 68.81
 -2 6 -8 400.02 66.72
 2 6 9 -48.17 44.18
 -2 -6 -9 33.13 42.94
 2 -6 9 -3.53 45.15
 -2 -6 -9 29.96 54.35
 -2 -6 -9 -27.99 43.67
 -2 6 -9 58.32 50.75
 2 6 9 -37.93 45.54
 -2 6 -9 -46.19 39.4
 2 6 9 -71.45 45.83
 2 6 10 270.64 61.11
 -2 -6 -10 237.12 68.03
 2 -6 10 226.17 68.95
 -2 -6 -10 231.69 65.38
 -2 -6 -10 213.26 62.81
 -2 6 -10 286.99 68.09
 2 6 10 376.08 72.9
 -2 6 -10 281.38 58.32
 2 6 10 322.56 65.83
 2 -6 11 193.96 60.38
 2 6 11 129.94 44.77
 -2 -6 -11 326.09 76.73
 2 -6 11 237.32 66.82
 -2 -6 -11 88.93 68.38
 -2 6 -11 151.68 59
 -2 -6 -11 168.42 59.51
 2 6 11 222.77 70.23
 -2 6 -11 205.35 55.2
 2 6 11 244.83 66.48
 2 6 12 496.04 82.2
 2 -6 12 521.34 99.51
 -2 -6 -12 255.39 94.05
 -2 6 -12 357.38 78.88
 -2 -6 -12 526.56 95.13
 2 6 12 419.33 79.85
 -2 -8 12 360.52 88.04
 2 8 -12 123.28 71.23
 -2 8 11 -15.4 48.3
 -2 -8 11 61.73 63.57
 -2 -8 11 14.45 55.73
 2 -8 -11 -73.83 65.75
 2 -8 -11 112.03 64.43
 2 8 -11 -10.03 44.43
 -2 8 11 -38.21 69.14
 -2 -8 10 815.48 108.83
 -2 8 10 825.57 109.34
 -2 -8 10 824.83 112.69
 -2 -8 10 774.08 112.21
 2 -8 -10 901.93 116.95
 2 -8 -10 728.83 108.84
 2 8 -10 765.26 98.69
 2 8 -10 877.93 108.82
 2 8 -10 887.45 107.76
 -2 8 10 787.75 108.97
 -2 -8 9 14.42 48.54
 -2 8 9 41.46 52.99
 -2 -8 9 -46.19 50.44
 -2 -8 9 17.25 48.66
 2 -8 -9 -66.47 58.95
 2 -8 -9 5.57 44.84
 2 8 -9 4.57 37.74
 2 8 -9 -60.39 50.42
 2 8 -9 51.58 49.85
 -2 8 9 36.4 53.31
 -2 -8 8 218.54 65.98
 -2 8 8 151.51 56.76
 -2 -8 8 166.56 66.93
 -2 -8 8 215.5 69.29
 2 -8 -8 76.65 58.41
 2 -8 -8 225.32 70.53
 2 -8 -8 88.74 58.43
 2 8 -8 257.47 63.17
 2 8 -8 145.46 51.37
 2 8 -8 112.7 52.69
 -2 8 8 208.53 64.88
 -2 -8 7 218.37 64.09
 -2 8 7 246.67 62.77
 -2 -8 7 294.05 70.78
 -2 -8 7 198.32 60.17
 2 -8 -7 157.13 59.97
 2 -8 -7 148.71 51.54
 -2 8 7 236.34 62.37
 2 8 -7 111.2 44.23
 2 8 -7 203.49 54.68
 2 8 -7 239.34 64.47
 -2 8 7 273.29 63.8
 -2 -8 6 128.46 59.17
 -2 8 6 69.62 44.92
 -2 -8 6 95.86 50.53
 2 -8 -6 118.97 54.84
 2 -8 -6 145.51 54.55
 -2 8 6 101.67 50.09
 2 8 -6 59.17 38.38
 2 8 -6 88.88 48.28
 2 8 -6 84.72 46.18
 -2 -8 5 478.6 80.45
 -2 8 5 427.31 69.46
 -2 -8 5 380.39 64.17
 -2 -8 5 519.81 74.7
 2 -8 -5 320.45 67.24
 2 -8 -5 476.23 76.87
 2 8 -5 475.42 65.06
 -2 8 5 395.44 69.3
 2 8 -5 453.48 68.4
 2 8 -5 340.66 67.15
 -2 -8 4 6.88 40.51
 -2 -8 4 29.41 37.8
 -2 -8 4 -15 34.55
 2 -8 -4 6.34 38.63
 2 -8 -4 -30.54 46.66
 2 8 -4 48.94 35.17
 -2 8 4 -15.09 41.23
 2 8 -4 41.21 42.23
 2 8 -4 19.8 39
 -2 -8 3 58.67 44.56
 -2 8 3 50.87 35.15
 -2 -8 3 56.93 39.43
 2 -8 -3 63.87 49.74
 2 -8 -3 70.04 38.92
 2 8 -3 53.57 36.75
 -2 8 3 57.95 40.72
 2 8 -3 90.19 39.84
 2 8 -3 72.02 42.6
 2 -8 -2 422.38 83.9
 -2 -8 2 1008.39 98.33
 2 8 -2 936.37 91.36
 -2 8 2 819.2 87.83
 2 8 -2 792.84 82.41
 2 8 -2 897.62 90.8
 -2 8 2 891.2 80.74
 -2 8 2 725.69 79.92
 -2 -8 2 394.15 87.34
 -2 -8 1 -9.64 36.13
 2 -8 -1 15.88 38.24
 -2 -8 1 2.32 38.96
 2 -8 -1 13.02 37.55
 2 8 -1 100.16 41.3
 -2 8 1 -37.45 37.7
 -2 8 1 8.4 32.2
 2 8 -1 16.26 34
 2 8 -1 42.19 35.96
 -2 8 1 57.69 37.09
 2 -8 0 965.52 98.83
 -2 -8 0 1035.6 99.18
 2 8 0 1039.26 96.77
 -2 8 0 1085.26 99.95
 2 8 0 1203.76 90.13
 2 8 0 1061.87 90.43
 -2 8 0 1093.78 95.84
 -2 -8 -1 26.44 39.95
 2 -8 1 33.38 41.29
 -2 -8 -1 46.34 46.97
 -2 -8 -1 84.76 41.89
 2 8 1 -0.62 37.58
 -2 8 -1 96.39 40.45
 -2 8 -1 43.33 37.65
 2 8 1 50.65 34.83
 2 8 1 71.43 39.82
 -2 8 -1 53.51 33.59
 2 -8 2 2414.68 161.21
 -2 -8 -2 2089.51 140.32
 2 8 2 2208.91 140.25
 -2 8 -2 2184.45 134.99
 -2 8 -2 2076.15 129.63
 2 8 2 2278.49 130.87
 2 8 2 2160.09 123.87
 -2 8 -2 1948.19 130.76
 2 -8 3 674.19 88.56
 -2 -8 -3 340.46 83.44
 -2 -8 -3 915.36 97.73
 2 8 3 807.53 87.15
 -2 8 -3 804.3 88.96
 -2 8 -3 685.17 79.11
 2 8 3 773.82 75.98
 -2 8 -3 729.89 84.39
 2 8 3 524.43 77.84
 2 -8 4 201.08 59.24
 -2 -8 -4 80.73 53.96
 -2 -8 -4 135.33 53.78
 2 -8 4 250.58 54.68
 2 8 4 183.09 49.18
 -2 8 -4 217.34 46.62
 -2 8 -4 197.44 48.64
 2 8 4 246.47 57.07
 -2 8 -4 159.58 50.14
 2 -8 5 42.55 48.36
 -2 -8 -5 2.43 43.37
 -2 -8 -5 -6.71 40.01
 2 -8 5 -24.71 36.86
 2 8 5 31.52 36.11
 -2 8 -5 1.43 32.67
 -2 8 -5 -10.38 35.55
 2 8 5 57.09 41.02
 -2 8 -5 4.69 40.49
 2 -8 6 39.23 49.59
 -2 -8 -6 -16.13 44.87
 -2 -8 -6 -42.84 48.61
 2 8 6 -7.74 41.47
 -2 8 -6 -23.89 41.69
 -2 8 -6 49 45.35
 2 8 6 166.53 58.4
 -2 8 -6 55.56 39.29
 2 -8 7 159.17 60.5
 2 -8 7 140.6 54.55
 -2 -8 -7 228.38 63.72
 2 8 7 205.69 57.15
 -2 8 -7 252.47 59.94
 -2 -8 -7 187.31 53.19
 -2 8 -7 179.3 57.79
 2 8 7 175.16 57.87
 -2 8 -7 104.87 47.75
 2 -8 8 404.1 85.69
 -2 -8 -8 650.44 101.12
 2 -8 8 330.53 75.47
 2 8 8 817.23 96.47
 -2 8 -8 454.82 75.72
 -2 -8 -8 414.88 70.89
 2 8 8 754.79 94.28
 -2 8 -8 415.51 75.38
 2 8 8 689.94 106.91
 -2 8 -8 420.25 71.95
 2 -8 9 -22.98 50.54
 2 8 9 -4.88 42.53
 -2 -8 -9 -13.4 63.1
 -2 8 -9 38.9 41.84
 -2 -8 -9 24.49 43.33
 -2 8 -9 -3.02 47.04
 2 8 9 -29.11 46.8
 -2 -8 -10 1252.41 131.87
 2 8 10 923.55 111.94
 -2 -10 9 12.21 59.82
 2 10 -9 -95.75 67.6
 -2 -10 8 44.64 61.19
 -2 10 8 55.65 51.2
 -2 -10 8 67.21 62.04
 2 -10 -8 -38.17 63.16
 2 10 -8 50.75 52.05
 2 10 -8 12.02 55.82
 -2 -10 7 -67.43 67.36
 -2 10 7 90.62 60.42
 -2 -10 7 3.09 64.77
 2 -10 -7 26.16 60.29
 2 -10 -7 124.44 62.21
 2 10 -7 71.12 48.02
 2 10 -7 55.69 62.72
 -2 -10 6 31.41 50.19
 -2 10 6 41.46 45.33
 -2 -10 6 204.93 73.74
 2 -10 -6 37.42 58.04
 2 -10 -6 64.57 55.94
 -2 10 6 88.13 55.69
 2 10 -6 181.32 55.03
 2 10 -6 90.88 55.38
 -2 -10 5 56.4 69.18
 -2 10 5 111.39 55.64
 -2 -10 5 117.81 63.13
 2 -10 -5 155.28 65.35
 2 -10 -5 142.32 61.33
 2 10 -5 59.42 52.78
 -2 10 5 142.5 64.1
 2 10 -5 112.5 50.89
 2 10 -5 151.15 66.31
 -2 -10 4 64.54 64.46
 -2 -10 4 98.6 60.02
 2 -10 -4 67.12 64.4
 2 -10 -4 156.44 65.49
 2 10 -4 153.15 63.1
 -2 10 4 98.47 59.55
 2 10 -4 106.45 50.14
 2 10 -4 167.65 63.88
 -2 -10 3 99.1 72.53
 -2 -10 3 342.5 76.84
 -2 -10 3 359.99 77.41
 2 -10 -3 80.3 58.8
 2 -10 -3 214.25 67.17
 2 10 -3 271.15 65.18
 -2 10 3 183.01 63.43
 2 10 -3 243.55 65.52
 2 10 -3 178.67 64.45
 -2 -10 2 121.7 76.61
 -2 -10 2 330.46 77.89
 -2 -10 2 361.94 79.56
 2 -10 -2 184.16 65.16
 2 -10 -2 438.95 82.43
 2 10 -2 313.26 71.38
 -2 10 2 427.37 78.71
 2 10 -2 334.45 68.86
 2 10 -2 188.28 71.35
 -2 -10 1 40.54 58.67
 2 -10 -1 155.41 64.66
 -2 -10 1 186.48 63.31
 -2 -10 1 213.16 66.43
 2 -10 -1 109.52 56.43
 2 10 -1 213.95 59.21
 -2 10 1 239.3 70.87
 -2 10 1 99.37 52.66
 2 10 -1 102.13 62.38
 2 10 -1 231 72.15
 2 -10 0 166.51 77.73
 -2 -10 0 633.05 90.09
 -2 -10 0 518.13 86.81
 2 -10 0 446.74 80.33
 2 10 0 484.08 88.3
 -2 10 0 245.21 65.96
 -2 10 0 321.47 79.3
 2 10 0 257.85 70.88
 -2 10 0 421.56 70.05
 2 -10 1 8.01 50.87
 2 -10 1 14.61 49.82
 -2 -10 -1 18.8 49.99
 -2 -10 -1 15.81 51.07
 2 -10 1 103.03 54.98
 2 10 1 70.73 59.94
 -2 10 -1 49 45.62
 -2 10 -1 -13.77 49.1
 2 10 1 16.8 44.44
 -2 10 -1 8.18 40.77
 2 -10 2 -33.49 52.78
 2 -10 2 185.07 66.81
 -2 -10 -2 185.11 65.15
 2 -10 2 142.42 62.92
 2 10 2 115.58 60.53
 -2 10 -2 215.12 60.81
 -2 10 -2 198.34 58.28
 2 10 2 109.5 56.28
 -2 10 -2 129.96 49.85
 2 -10 3 34.2 47.33
 2 -10 3 135.1 62.03
 -2 -10 -3 20.78 51.47
 2 -10 3 71.45 52.17
 2 10 3 128.38 60.37
 -2 10 -3 185.21 60.95
 2 10 3 77.79 50.04
 -2 10 -3 80.08 54.04
 2 -10 4 85.02 58.59
 2 -10 4 102.63 50.8
 -2 -10 -4 105.42 61.33
 2 -10 4 82.97 51.54
 2 10 4 97.74 50.03
 -2 10 -4 114.41 50.97
 2 10 4 86.97 51.39
 -2 10 -4 66.12 44.2
 2 -10 5 326.29 68.37
 2 -10 5 303.23 76.15
 -2 -10 -5 264.98 73.42
 2 10 5 256.72 75.75
 -2 10 -5 315.02 71.6
 2 10 5 176.53 66.56
 -2 10 -5 228.97 68.41
 2 -10 6 186.45 69.94
 2 -10 6 239.47 79.35
 2 10 6 182.24 70.29
 -2 10 -6 108.89 56.88
 2 10 6 161.74 68.61
 -2 10 -6 238.18 66.29
 -3 -1 13 43.27 53.82
 3 1 -13 32.79 41.34
 -3 -1 12 72.88 42.81
 -3 1 12 27.52 48.93
 3 1 -12 48.37 36.09
 3 -1 -12 88.15 50.84
 -3 1 12 37.55 44.17
 -3 -1 12 -53.15 46.61
 3 1 -12 88.84 47.99
 3 -1 -12 14.41 38.14
 -3 -1 11 -19.98 38.51
 -3 1 11 52.67 41.27
 3 1 -11 -22.74 37.09
 -3 1 11 28.26 41.96
 -3 -1 11 -26.72 42.74
 3 -1 -11 114.69 46.87
 3 1 -11 39.32 36.46
 3 -1 -11 -44.94 42.23
 -3 -1 10 100.63 40.94
 -3 1 10 133.93 47.93
 3 -1 -10 110.02 36.56
 -3 1 10 68.73 38.13
 -3 -1 10 151.29 47.46
 3 1 -10 170.16 47.1
 3 -1 -10 83.63 41.24
 3 1 -10 144.31 44.64
 3 -1 -10 88.98 36.1
 -3 1 9 -6.45 28.19
 -3 -1 9 42.15 26.59
 3 -1 -9 -5.96 23.01
 -3 -1 9 22.82 28.79
 -3 1 9 -7.4 27.12
 3 -1 -9 32.8 32.03
 3 1 -9 33.35 28.46
 3 1 -9 27.09 26.25
 3 -1 -9 24.49 28.97
 3 -1 -8 6976.23 207.35
 3 1 -8 6423.17 181.88
 -3 -1 8 6802.9 204.2
 -3 1 8 6858.07 202.06
 3 1 -8 6989.03 200.7
 -3 1 8 7202.54 208.5
 -3 -1 8 6938.25 193.94
 -3 3 12 57.81 50.9
 -3 -3 12 -30.74 48.95
 -3 -3 12 -25.83 42.64
 -3 3 11 -38.95 42.12
 3 -3 -11 26.01 36.42
 3 -3 -11 22.92 39.26
 3 -3 -11 74.83 50.96
 -3 3 11 41.82 35.6
 -3 3 11 15.53 33.14
 3 -3 -10 1200.76 103.37
 3 -3 -10 1136.78 102.09
 3 -3 -10 1118.24 103.87
 -3 3 10 1128.23 92.59
 -3 -3 10 1160.47 101.23
 3 3 -10 1209.87 97.57
 -3 3 10 1046.28 99.06
 -3 3 10 1203.77 101.4
 -3 3 9 49.35 36.63
 3 -3 -9 78.14 37.35
 -3 3 9 -12.2 26.66
 -3 -3 9 59.44 37.49
 3 3 -9 48.91 32.63
 3 -3 -9 9.7 36.05
 -3 3 9 5.61 26.51
 3 -3 -9 22.14 32.52
 3 3 -9 38.18 25.94
 3 -3 -8 939.64 81.41
 3 -3 -8 886.71 81.34
 3 -3 -8 1011.31 88.09
 3 3 -8 816.19 60.78
 -3 -3 8 820.16 74.03
 -3 3 8 897.03 73.51
 3 3 -8 916.92 78.89
 -3 3 8 848.9 79.5
 3 3 -8 886.76 70.31
 -3 3 8 848.58 76.94
 -3 3 7 42.27 28.07
 3 -3 -7 15.6 24.52
 3 3 -7 23.43 23.03
 -3 -3 7 14.15 22.71
 3 3 -7 43.84 24.04
 -3 -5 11 280.14 72.63
 -3 5 10 43.48 43.03
 3 -5 -10 47.19 40.91
 3 -5 -10 143.89 55.02
 -3 -5 10 104.96 44.81
 3 5 -10 115.4 42.08
 -3 5 9 90.82 48.4
 3 -5 -9 104.46 44.19
 -3 -5 9 108.63 41.85
 3 -5 -9 89.88 42.65
 3 5 -9 34.13 30.7
 3 5 -9 125.6 40.98
 3 -5 -8 1472.84 116.89
 3 -5 -8 1410.14 109.22
 -3 -5 8 1380.83 96.47
 3 5 -8 1296.94 101.57
 -3 5 8 1409.51 107.67
 3 5 -8 1393.07 102.18
 -3 5 8 1407.95 105.56
 -3 5 7 62.5 37.09
 -3 5 7 78.67 35.94
 3 -5 -7 69.17 39.91
 -3 -5 7 86.62 28.91
 3 5 -7 65.92 34.2
 3 -5 -7 92.55 43.99
 3 5 -7 32.07 29.76
 3 -5 -6 2390.68 133.2
 3 -5 -6 2504 123.67
 3 5 -6 2423.91 107.49
 -3 -5 6 2307.18 106.9
 -3 5 6 2271.98 121.28
 3 5 -6 2394.06 126.74
 -3 5 6 2093.49 119.58
 3 5 -5 88.26 31.37
 3 5 -5 92.16 33.46
 3 5 -5 53.39 29.46
 3 7 -7 24.52 38.77
 3 7 -7 27.75 46.1
 3 -7 -6 1098.23 104.91
 3 7 -6 975.76 83.58
 -3 7 6 1172.83 99.7
 3 7 -6 1045.33 100.87
 3 7 -6 1019.92 99.68
 -3 -7 6 1033.73 103.42
 -3 -7 5 183.57 54.72
 -3 7 5 40.68 33.18
 3 -7 -5 88.93 44.47
 3 7 -5 105.93 40.05
 3 -7 -5 96.77 40.43
 3 7 -5 106.3 40.77
 3 7 -5 63.75 43.7
 3 -7 -4 962.91 92.83
 3 7 -4 866.93 81.32
 -3 7 4 882.74 77.44
 3 7 -4 833.91 83.47
 3 7 -4 870.43 90.88
 -3 -7 4 1020.11 98.79
 -3 -7 3 198.07 47.83
 3 -7 -3 139.1 43.77
 3 7 -3 227.8 50.34
 3 7 -3 156.23 44.87
 3 7 -2 513.27 66.86
 3 7 -2 463.65 64.57
 3 7 -1 33.98 32.4
 3 7 -1 52.67 32.27
 3 7 -1 58.74 33.18
 3 7 0 67.94 32.46
 3 7 0 143.87 37.52
