# Supplementary material for: High-pressure preference for reduced water content in porous zinc aspartate hydrates
Source: Acta Crystallogr B Struct Sci Cryst Eng Mater. 2020 Aug 28;76(Pt 5):795–801. doi: 10.1107/S2052520620009348 (PMC7535066; doi:10.1107/S2052520620009348)
Supplement: Supplementary file 14 [file b-76-00795-zinc-aspartate_sesquihydrate_2_91GPasup14.hkl]

data_zinc-aspartate_sesquihydrate_2_91GPa 
loop_
  _refln_index_h
  _refln_index_k
  _refln_index_l
  _refln_F_squared_meas
  _refln_F_squared_sigma
 0 0 -3 -1.34 7.32
 0 0 3 10.06 7.91
 0 0 3 0.3 8.11
 0 0 4 70.12 17.14
 0 0 -4 85.51 17.82
 0 0 4 94.36 17.41
 0 0 -4 74.67 14.9
 0 0 -4 63.48 17.93
 0 0 4 64.91 16.05
 0 0 4 89.24 19.78
 0 0 -5 0.76 13.89
 0 0 5 6.9 13.59
 0 0 -5 6.85 12.41
 0 0 -5 -2.57 9.56
 0 0 -5 12.48 16.45
 0 0 5 3.45 16.8
 0 0 5 -3.16 11.79
 0 0 5 -10.86 13
 0 0 -5 -3.74 12.53
 0 0 6 9046.74 142.05
 0 0 -6 9865.55 167.44
 0 0 -6 9854.13 201.48
 0 0 6 9564.79 212.28
 0 0 6 9653.9 198.94
 0 0 6 9903.91 208.56
 0 0 -6 9526.39 197.27
 0 0 -6 9859.94 185.83
 0 0 -6 9261.09 203.06
 0 0 6 9999 200.47
 0 0 6 9781.16 165.82
 0 0 -7 21.2 23.4
 0 0 -7 -1.39 15.91
 0 0 -7 -4.38 21.43
 0 0 7 -13.03 11.31
 0 0 7 -18.06 21.72
 0 0 -7 0.88 20.35
 0 0 7 17.34 21.3
 0 0 7 -18.66 19.83
 0 0 -7 40.33 21.57
 0 0 7 -11.82 13.03
 0 0 7 18.39 22.15
 0 0 7 -4.95 15.63
 0 0 8 6900.82 210.11
 0 0 -8 6959.91 205.91
 0 0 8 7100.75 206.22
 0 0 -8 6785.53 181.29
 0 0 -8 7093.22 199.15
 0 0 -8 7244.52 203.33
 0 0 8 6793.83 161.79
 0 0 8 7034.75 200.27
 0 0 8 6681.82 196.49
 0 0 -8 6531.68 158.36
 0 0 9 34.61 30.06
 0 0 -9 -29.38 29.44
 0 0 9 3.7 29.84
 0 0 -9 -37.51 30.36
 0 0 -9 -3.34 21.09
 0 0 9 17.9 36.09
 0 0 -9 20.24 26.79
 0 0 9 23.59 24.89
 0 0 -10 497.47 65.93
 0 0 10 527.69 64.98
 0 0 -10 593.14 70.47
 0 0 10 637.56 77.12
 0 0 -10 535.67 61.58
 0 0 10 669.05 80.33
 0 0 -10 630.67 76.73
 0 0 10 538.86 67.7
 0 0 11 27.07 40.06
 0 0 -11 -27.58 32.2
 0 0 -11 -18.27 38.61
 0 0 11 39.11 44.44
 0 0 11 -12.45 29.75
 0 0 -11 -18 31.96
 0 0 -11 43.41 43.62
 0 0 11 62.29 46.32
 0 0 -12 1155.94 111.96
 0 0 12 1073.3 108.35
 0 0 -12 1074.34 103.04
 0 0 12 845.15 94.32
 0 0 12 1058.66 101.67
 0 0 -12 933.12 97.66
 0 0 12 1147.67 119.29
 0 0 -12 986.74 90.57
 0 0 -13 -34.52 41.76
 0 0 13 -33.08 46.07
 0 0 13 57.2 43.72
 0 0 -13 -12.67 43.75
 0 0 13 -18.64 47.3
 0 0 -13 -18.36 46.97
 0 0 14 163.42 68.29
 0 0 -14 256.51 65.89
 0 0 14 256.48 72.87
 0 0 -14 328.77 74.23
 0 0 -14 268.65 64.61
 0 0 14 403.05 86.24
 0 0 15 -3.7 43.03
 0 0 15 5.32 54.29
 0 0 -15 -98.78 61.82
 0 0 -15 -15.52 53.82
 0 0 -15 6.27 56.05
 0 0 15 -85.72 62.56
 0 0 -16 88.32 57.84
 0 0 -16 79.96 65.44
 0 0 16 139.27 77.07
 0 0 16 92.52 66.61
 0 0 16 10.34 51.53
 0 0 -17 -12.06 62.91
 0 0 17 -87.56 65.64
 0 0 -17 -76.19 68.12
 0 -2 -1 792.52 40.61
 0 -2 -2 5211.13 115.58
 0 2 2 5437.21 111.56
 0 2 2 5271.59 116.09
 0 -2 -2 5421.73 107.78
 0 2 -3 5939.81 127.54
 0 -2 3 5947.23 120.63
 0 2 3 5710.58 131.77
 0 -2 -3 5876.48 116.87
 0 2 3 5908.87 128.88
 0 -2 -3 5960.43 130.35
 0 -2 -3 5923.5 135.18
 0 2 3 6018.79 134.77
 0 -2 -3 5867.83 129.59
 0 2 -3 5875.97 124.53
 0 2 -3 5917.41 128.64
 0 2 3 5979.37 113.82
 0 -2 -4 90.08 18.39
 0 2 -4 60.02 16.52
 0 2 -4 72.6 18.3
 0 -2 -4 57.48 18.84
 0 2 4 75.06 18.46
 0 -2 -4 65.27 18.02
 0 2 4 62.48 20.84
 0 2 -4 66.07 13.51
 0 2 -4 61.63 16.3
 0 -2 -4 48.4 19.28
 0 2 4 58.62 17.97
 0 2 4 55.44 17.74
 0 -2 -4 62.37 14.29
 0 2 -4 51.25 17.35
 0 -2 4 71.26 20.25
 0 -2 -5 5559.04 154.2
 0 2 -5 5509.43 132.68
 0 2 -5 5503.51 118.77
 0 2 5 5298.15 106.21
 0 -2 5 5715.61 164.24
 0 -2 -5 5384.56 147.89
 0 -2 5 5356.66 148.63
 0 2 -5 5588.62 139.26
 0 2 5 5525.19 119.75
 0 -2 5 5421.83 118.3
 0 2 5 5459.82 152.18
 0 -2 5 5605.2 151.18
 0 2 -5 5412.42 148.84
 0 -2 -5 5377.65 152.81
 0 2 5 5674.17 146.25
 0 -2 -5 5477.66 117.86
 0 2 -5 5468.36 144.91
 0 2 5 5562.26 159.92
 0 -2 5 5377.62 123.07
 0 2 5 5264.95 147.26
 0 -2 -5 5379.43 137.93
 0 -2 6 53.23 17.49
 0 -2 6 11.75 21.42
 0 2 -6 24.84 19.69
 0 -2 -6 42.74 25.63
 0 2 -6 26.3 13.76
 0 2 6 24.41 18.78
 0 -2 6 36.44 20.01
 0 2 -6 25.83 20.73
 0 -2 -6 19.2 19.82
 0 2 6 48.46 22.21
 0 2 6 62.31 24.88
 0 -2 6 32.52 20.01
 0 2 -6 31.43 16.73
 0 2 6 -25.1 27.98
 0 -2 -6 26.06 13.37
 0 2 -6 13.49 16.53
 0 -2 -6 39.02 14.18
 0 -2 -6 45.91 20.8
 0 -2 -6 12.14 20.72
 0 2 6 39.85 14.96
 0 2 -6 60.26 24.91
 0 2 6 36.21 14.61
 0 -2 6 22.31 20.88
 0 2 7 132.12 34.41
 0 2 7 96.48 26.65
 0 2 7 75.83 27.26
 0 -2 7 95.12 22.69
 0 2 -7 96.14 28.39
 0 2 -7 111.62 27.26
 0 2 7 84.03 21.06
 0 2 -7 115.21 25.96
 0 2 7 136.48 35.09
 0 2 -7 115.82 26.68
 0 -2 -7 75.36 26.03
 0 2 -7 34.69 17.29
 0 -2 7 113.55 29.95
 0 -2 7 94.93 33.06
 0 -2 -7 93.29 19.43
 0 -2 -7 93.61 19.55
 0 -2 7 130.69 28.37
 0 -2 7 97.54 28.26
 0 -2 -7 54.73 25.68
 0 2 7 94.71 19.24
 0 2 -7 148.18 34.55
 0 -2 -7 114.56 30.78
 0 -2 -7 73.04 31.7
 0 -2 7 102.53 34.6
 0 2 -8 598.02 66.1
 0 2 8 656.56 55.84
 0 -2 8 668.5 71.37
 0 -2 8 718.28 62.38
 0 2 8 704.37 74.09
 0 2 8 716.99 67.18
 0 -2 8 713.03 62.17
 0 -2 -8 761.84 73.72
 0 -2 -8 643.76 49.9
 0 -2 8 723.78 66.6
 0 -2 8 764.32 60.58
 0 -2 8 689.47 72.76
 0 -2 -8 733.02 67.28
 0 2 -8 690.68 55.55
 0 2 -8 784.29 63.45
 0 2 -8 759.36 62.42
 0 2 8 751.51 72.64
 0 -2 -8 676.08 65.92
 0 2 8 711.6 70.59
 0 2 -8 669.31 65.06
 0 -2 -8 724.6 72.05
 0 2 -8 744.08 60.81
 0 2 -9 90.02 35.91
 0 -2 -9 74.13 32.15
 0 -2 -9 20.65 33.77
 0 2 -9 44.25 22.94
 0 -2 9 52.55 26.24
 0 2 9 83.3 41.14
 0 -2 -9 89.13 33.88
 0 2 9 80.7 39.4
 0 2 -9 101.73 39.41
 0 2 9 25.28 26.36
 0 -2 9 -29.11 36.84
 0 2 9 41.74 31.74
 0 -2 9 16.29 23.68
 0 -2 9 -36.87 34.1
 0 -2 -9 -3.99 26.31
 0 2 -9 6.94 21.9
 0 2 -9 27.2 29.92
 0 -2 -10 1605.53 114.53
 0 2 10 1614.22 126.75
 0 -2 -10 1577.06 117.02
 0 2 -10 1560.67 101.24
 0 -2 -10 1589.3 106.47
 0 -2 10 1579.87 121.86
 0 -2 -10 1517.74 114.41
 0 2 10 1600.09 108.41
 0 2 10 1565.18 116.93
 0 2 -10 1698.26 119.71
 0 -2 10 1631.93 104.6
 0 2 10 1682.5 122.75
 0 2 -10 1546.87 101.69
 0 2 -10 1590.01 112.22
 0 -2 10 1505.03 116.05
 0 -2 10 1540.84 105.97
 0 2 -11 39.55 37.76
 0 -2 11 61.15 45.96
 0 2 11 91.93 51.6
 0 -2 -11 50.04 34.27
 0 2 -11 58.79 41.75
 0 2 11 7.43 29.09
 0 2 11 42.78 39.88
 0 -2 -11 50.45 38.78
 0 -2 11 85.98 31.45
 0 2 11 28.19 42.03
 0 2 -11 13.42 33.45
 0 -2 11 52.45 51.15
 0 -2 -11 72.98 39.49
 0 -2 -11 72.11 49.41
 0 -2 -12 358.5 69.68
 0 -2 12 334.89 74.03
 0 2 12 290.86 66.06
 0 -2 12 187.66 52.99
 0 -2 -12 207.57 54.49
 0 2 -12 263.37 56.01
 0 2 12 322.76 66.21
 0 -2 12 275.62 53.08
 0 -2 -12 294.93 69.09
 0 2 -12 275.21 60.29
 0 2 12 335.48 70.5
 0 2 -12 352.95 68.87
 0 -2 -13 72.7 53.87
 0 -2 -13 4.22 41.19
 0 -2 13 -17.96 46.82
 0 -2 13 -8.41 46.32
 0 -2 -13 97.79 53.94
 0 2 -13 -0.2 46.15
 0 2 13 84.52 59.07
 0 2 -13 -35.3 49.41
 0 2 13 -65.3 58.31
 0 2 13 52.21 44.38
 0 -2 -14 270.12 65.82
 0 -2 14 243.21 70.26
 0 -2 14 102.86 52.85
 0 -2 -14 94.34 56.74
 0 2 14 188.22 73.63
 0 2 -14 143.7 56.06
 0 2 14 69.39 62.7
 0 2 -14 180.75 62.31
 0 -2 -14 143.1 56.69
 0 2 14 239.08 74.97
 0 -2 -15 -89.84 56.04
 0 -2 15 -19.86 51.8
 0 2 15 -73.9 65.45
 0 2 15 115.58 65.93
 0 -2 15 14.85 57.29
 0 -2 -15 -40.73 59.44
 0 -2 -15 -39.84 61.03
 0 2 -15 -29.19 50.57
 0 2 15 24.59 51.09
 0 2 -15 57.67 52.14
 0 2 16 70.87 69.38
 0 2 -16 -15.14 47.55
 0 -2 -16 26.52 65.73
 0 -2 -16 -6.75 50.53
 0 -2 16 -35.69 60.68
 0 2 16 -83.97 71.35
 0 2 16 -1.11 58.56
 0 -2 -16 9.05 48.62
 0 2 -16 73.37 60.66
 0 -2 16 7.37 60.79
 0 2 -17 117.51 71.02
 0 2 17 15.18 72.81
 0 -2 -17 20.66 54.55
 0 -2 -17 107.86 65.58
 0 4 0 1783.02 84.78
 0 4 0 1853.99 80.89
 0 4 0 1809.32 87.44
 0 -4 0 1959.09 82.27
 0 -4 0 1863.41 68.39
 0 4 0 1874.47 79.48
 0 4 -1 46.56 20.19
 0 -4 1 14.61 12.36
 0 -4 1 40.62 16.6
 0 4 -1 41.59 18.73
 0 4 -1 30.59 13.19
 0 4 1 36.92 21.37
 0 4 1 26.92 13.24
 0 4 1 51.84 18.96
 0 4 1 31.13 16.91
 0 4 -1 62.57 21.84
 0 -4 -1 39.55 18.22
 0 4 -1 42.54 15.11
 0 4 1 67.3 21.55
 0 -4 -1 47.62 21.65
 0 -4 -1 29.99 11.33
 0 4 -2 97.66 26.98
 0 -4 2 94.42 25.28
 0 4 2 78.17 23.23
 0 4 2 108.92 23.88
 0 -4 2 66.82 20.89
 0 4 2 72.47 19.04
 0 -4 -2 53.2 20.21
 0 -4 -2 71.67 22.36
 0 4 -2 87.43 21.16
 0 -4 -2 93.26 18.98
 0 4 -2 109.16 25.88
 0 -4 -2 81.57 20.54
 0 4 2 98.31 19.8
 0 -4 2 100.57 17.83
 0 -4 -2 66.81 16.53
 0 4 2 97.17 20
 0 4 2 86.11 24.48
 0 4 -2 74.07 21.43
 0 -4 -3 41.11 25.38
 0 -4 -3 32.52 18.2
 0 -4 -3 30.23 19.52
 0 4 -3 28.18 13.67
 0 4 -3 33.17 17.87
 0 4 3 18.86 13.1
 0 -4 -3 31.28 16.63
 0 4 3 10.31 17.99
 0 -4 3 25.51 19.53
 0 4 -3 42.81 22.05
 0 -4 -3 7.54 13.32
 0 -4 -3 6.4 12.91
 0 4 -3 35.02 17.32
 0 4 3 23.65 11.25
 0 4 3 16.54 14.65
 0 -4 3 32.25 15.98
 0 4 3 16.29 17.94
 0 -4 3 7.94 18.9
 0 4 -3 28.63 19.34
 0 4 3 34.9 21.61
 0 4 3 27.99 14.35
 0 -4 -4 505.82 49.55
 0 -4 -4 526.49 41.41
 0 4 4 556.77 57.66
 0 -4 -4 504.45 37.08
 0 -4 -4 613.81 56.6
 0 4 -4 526.56 53.66
 0 -4 4 562.26 51.03
 0 4 4 575.7 52.69
 0 4 4 499.74 38.35
 0 4 4 505.12 56.2
 0 -4 -4 523.2 38.06
 0 4 -4 496.52 55.04
 0 4 -4 523.29 54.28
 0 4 -4 494.01 41.8
 0 -4 4 536.6 45.74
 0 -4 -4 584.44 59.25
 0 -4 -4 461.11 50.73
 0 4 4 528.24 51.95
 0 4 -4 481.12 47.37
 0 -4 4 516.44 58.05
 0 4 4 544.58 43
 0 -4 5 -29.91 22.33
 0 4 5 -9.8 22.61
 0 -4 -5 -12.46 17.09
 0 -4 -5 -12.79 19.2
 0 -4 5 18.55 17.7
 0 -4 5 -41.36 20.39
 0 4 5 13.98 16.26
 0 4 -5 3.51 18.22
 0 4 5 -22.6 25.11
 0 4 -5 -13.34 21.92
 0 4 -5 -1.29 16.96
 0 4 -5 2.74 21.7
 0 -4 5 -0.14 22.89
 0 -4 -5 -37.65 26.03
 0 -4 -5 34.11 22.4
 0 -4 -5 29.85 23.36
 0 4 5 7.58 16.94
 0 4 -5 -10.8 16.75
 0 4 5 -3.36 25.22
 0 4 6 216.34 41.71
 0 4 6 215.37 36.82
 0 4 6 203.39 35.85
 0 4 -6 231.86 42.44
 0 -4 -6 260.27 40.75
 0 -4 -6 264.6 48.62
 0 -4 6 224.08 32.14
 0 4 -6 241.42 42.56
 0 4 6 255.7 49.01
 0 -4 6 263.78 41.76
 0 -4 -6 223.81 32.57
 0 -4 -6 209.17 41.18
 0 -4 6 242.16 48.25
 0 4 -6 194.37 30.72
 0 4 6 264.05 46.85
 0 -4 -6 220.11 42.76
 0 4 -6 273.62 39.82
 0 -4 6 210.26 43.32
 0 4 -6 245.17 42.24
 0 4 -7 4.1 21.98
 0 4 -7 42.55 28.53
 0 -4 -7 14.85 29.04
 0 4 -7 10.75 25.38
 0 -4 -7 36.69 25.35
 0 4 7 17.8 24.59
 0 4 7 22.59 26.28
 0 -4 -7 51.86 28.74
 0 4 7 48.39 29.42
 0 -4 -7 25.37 20.42
 0 4 7 25.95 20.2
 0 -4 -7 47.4 32.33
 0 -4 7 -17.24 27.75
 0 -4 7 39.45 32.04
 0 -4 7 2.08 27.09
 0 4 7 17.11 29.99
 0 -4 7 52.84 27.97
 0 4 -7 30.33 25.06
 0 -4 8 261 58.34
 0 -4 -8 287.62 56.13
 0 4 -8 172.91 43.91
 0 4 8 263.99 60.06
 0 -4 -8 215.57 45.35
 0 4 -8 236.69 47.51
 0 4 8 214.25 42.18
 0 4 8 231.26 52.22
 0 4 -8 187.17 41.7
 0 -4 8 190.66 45.21
 0 -4 8 245.14 48.04
 0 -4 -8 199.82 47.97
 0 -4 -8 238.3 50.51
 0 4 8 275.7 53.2
 0 -4 8 232.32 50.08
 0 4 -8 156.85 37.82
 0 -4 9 84.94 40.61
 0 4 -9 105.92 36.61
 0 4 -9 98.48 37.84
 0 -4 -9 98.63 36.21
 0 -4 -9 85.01 42.54
 0 -4 9 111.74 41.39
 0 -4 9 43.82 38.28
 0 4 9 89.76 37.68
 0 -4 -9 112.68 44.54
 0 4 9 116.42 49.32
 0 4 -9 62.44 35.35
 0 4 -9 149 40.27
 0 -4 -9 92.64 41.97
 0 4 9 71.25 35.97
 0 4 9 133.14 46.67
 0 -4 9 97.3 36.88
 0 4 -10 279.75 54.62
 0 4 -10 228.35 48.09
 0 4 10 306.58 61.77
 0 -4 -10 250.51 51.64
 0 -4 10 228.18 55.37
 0 4 10 262.24 68.27
 0 -4 10 264.92 66.66
 0 -4 10 213.25 51.31
 0 -4 10 274.91 62.03
 0 -4 -10 245.08 58.97
 0 -4 -10 266.99 59.21
 0 4 10 152.73 50.5
 0 4 -10 213.61 53.51
 0 4 10 234.16 55.17
 0 -4 -10 259.35 56.73
 0 4 -10 243.69 56.44
 0 -4 11 -4.58 41.14
 0 -4 -11 34.66 38.97
 0 4 -11 96.8 49.35
 0 4 11 61.79 46.44
 0 4 11 53.31 44.83
 0 -4 -11 131.3 54.04
 0 4 -11 64.38 42.64
 0 4 11 128.11 54.81
 0 -4 -11 78.9 45.01
 0 -4 -11 35.48 44.3
 0 -4 11 138.93 58.72
 0 4 11 124.22 59.39
 0 -4 12 102.19 53.31
 0 -4 12 135.4 61.65
 0 -4 -12 143.79 58.98
 0 4 12 170.68 59.17
 0 -4 -12 151.17 52.98
 0 4 12 149.22 63.49
 0 -4 -12 192.83 60.7
 0 4 12 207.76 61.47
 0 4 -12 134.19 55.75
 0 4 12 110.3 49.09
 0 -4 -12 154.87 53.11
 0 4 -12 178.28 60.03
 0 -4 -13 -46.05 37.58
 0 -4 -13 0.21 50.69
 0 -4 13 44.64 62.44
 0 4 -13 100.85 56.9
 0 -4 -13 4.66 57.73
 0 -4 13 4.54 53.89
 0 4 13 -27.69 50.03
 0 -4 -13 -49.01 57.91
 0 4 13 27.57 57.63
 0 4 -13 54.97 53.03
 0 4 13 -57.64 59.03
 0 4 13 -32.42 40.24
 0 -4 -14 252.19 76.26
 0 4 14 318.78 84.87
 0 -4 -14 334.83 73.49
 0 -4 14 377.41 88.57
 0 -4 14 333 88.44
 0 4 14 355.18 90.51
 0 -4 -14 260.51 74.73
 0 4 -14 322.74 75.27
 0 4 14 244.81 84.63
 0 4 -14 320.57 79.46
 0 4 15 -13.46 57.42
 0 -4 -15 85.88 58.71
 0 4 15 -86.92 66.98
 0 -4 -15 -13.63 59.6
 0 -4 15 13.41 56.38
 0 -4 -15 -62.92 63.29
 0 -4 15 16.12 56.5
 0 4 -15 9.83 47.13
 0 4 -15 49.64 53.8
 0 4 15 32.89 71.28
 0 -4 16 -181.78 83.46
 0 4 16 38.37 65.34
 0 -4 16 79.15 69.72
 0 4 16 -30.05 58.39
 0 -4 -16 63.15 58.14
 0 4 -16 35.42 60.61
 0 -4 -16 73.96 66.42
 0 4 -16 64.14 71.38
 0 4 -17 11.93 54.25
 0 -4 -17 -166.4 78.08
 0 6 0 6124.17 175.32
 0 -6 0 6018.08 178.01
 0 -6 0 6401.89 208.47
 0 6 0 6215.54 201.16
 0 6 0 6217.28 180.37
 0 -6 0 6135.19 203.55
 0 -6 0 6115.18 152.7
 0 6 0 6053.57 136.95
 0 6 0 6115.25 193.68
 0 6 -1 82.01 31.86
 0 6 1 55.18 22.55
 0 -6 -1 70.53 32.05
 0 6 1 59.71 33.27
 0 6 -1 80.02 31.28
 0 -6 -1 27.96 30.05
 0 -6 1 97.41 36.42
 0 6 -1 56.52 28.69
 0 6 1 72.64 30.09
 0 -6 1 55.34 24.96
 0 6 1 82.38 31.42
 0 6 -1 66.31 21.06
 0 6 -1 91.54 26.98
 0 -6 -1 120.33 38.18
 0 -6 -1 41.1 27.22
 0 -6 1 63.34 33.88
 0 -6 1 93.55 38.82
 0 -6 1 71.2 24.67
 0 -6 -2 1517.57 100.01
 0 6 -2 1457.63 98.17
 0 -6 2 1503.54 101.48
 0 -6 -2 1397.47 76.69
 0 6 -2 1689.36 102.51
 0 -6 2 1626.69 109.15
 0 6 2 1616.91 86.59
 0 -6 -2 1609.13 106.95
 0 6 -2 1460.9 100.67
 0 6 -2 1582.51 85.59
 0 6 2 1521.25 103.25
 0 6 -2 1495.9 78.85
 0 6 2 1506.34 74.27
 0 -6 2 1453.96 79.9
 0 -6 2 1586.84 112.99
 0 -6 -2 1650.44 101.26
 0 6 2 1578.04 99.71
 0 -6 2 1578.16 96.15
 0 6 2 1527.44 84.83
 0 6 2 1509.63 92.32
 0 -6 -2 1448.9 74.7
 0 -6 -3 67.26 34.39
 0 6 3 90.56 28.14
 0 -6 -3 84.67 26.6
 0 -6 -3 84.19 31.51
 0 6 3 23.6 26.71
 0 -6 3 11.36 32.13
 0 6 3 63.92 30.65
 0 6 3 87.95 26.14
 0 6 -3 58.15 29.76
 0 -6 -3 116.79 39.76
 0 -6 -3 17.44 25.1
 0 -6 3 94.6 35.62
 0 -6 3 99.43 36.33
 0 6 -3 57.4 26.69
 0 6 3 110.66 32.03
 0 -6 -3 77.98 24.69
 0 6 3 56.38 26.84
 0 6 -3 98.88 30.5
 0 6 -3 14.73 26.48
 0 -6 3 39.9 31
 0 -6 4 1506.78 109.48
 0 -6 4 1595.98 118.84
 0 6 -4 1479.73 96.14
 0 -6 4 1589.68 103.64
 0 6 -4 1603.12 110.12
 0 6 4 1486.67 105.57
 0 6 4 1584.35 99.53
 0 -6 -4 1719.69 111.64
 0 6 4 1586.1 92.45
 0 -6 -4 1479.56 89.95
 0 -6 -4 1555.34 94.26
 0 6 -4 1391.06 92.43
 0 -6 4 1484.64 104.87
 0 6 4 1478.57 86.17
 0 6 -4 1589.96 104.42
 0 6 4 1499.88 104.87
 0 -6 -4 1604.45 111.15
 0 -6 5 18.07 37.34
 0 6 -5 39.26 31.05
 0 -6 -5 27.15 37.09
 0 6 -5 5.19 29.44
 0 -6 -5 -35.71 29.47
 0 -6 -5 23.74 27.63
 0 6 5 62.18 35.41
 0 6 -5 59.85 31.54
 0 -6 5 41.98 32.25
 0 -6 5 -16.97 36.7
 0 6 5 -16.15 23.86
 0 -6 5 19.99 32.27
 0 -6 -5 -4.47 32.18
 0 6 5 -2.72 35.59
 0 6 5 25.94 29.67
 0 6 -5 -7.37 30.71
 0 6 6 18.12 28.29
 0 -6 -6 85.3 39.82
 0 6 6 13.01 34.34
 0 6 -6 17.64 34.33
 0 6 6 26.59 38.67
 0 -6 -6 69.39 39.85
 0 6 -6 -6.44 22.51
 0 -6 6 47.12 39.34
 0 -6 6 24.81 27.87
 0 6 -6 3.62 31.56
 0 -6 -6 -2.68 29.26
 0 6 6 -73.26 49.13
 0 6 -6 -15.24 30.53
 0 -6 6 -56.14 44.07
 0 -6 -6 72.29 47.91
 0 -6 6 5.2 34.5
 0 6 7 -0.92 34.86
 0 6 -7 -11.68 35.84
 0 6 -7 -3.2 33.03
 0 -6 -7 58.91 34.27
 0 -6 7 18.45 39
 0 6 -7 6.62 31.11
 0 -6 -7 -52.78 53.79
 0 -6 7 14.74 37.82
 0 -6 -7 -153.97 67.24
 0 -6 7 -47.66 40.34
 0 6 7 45.34 36.64
 0 6 7 28.23 39.33
 0 -6 -7 -17.68 43.87
 0 6 7 38.9 35.63
 0 -6 -8 2020.05 141.69
 0 -6 8 1861.64 136.84
 0 -6 8 1776.91 142.03
 0 6 8 1802.52 126.2
 0 6 8 1943.5 126.51
 0 -6 -8 1941.5 124.79
 0 -6 -8 1623.66 134.21
 0 -6 8 1922.19 147
 0 6 -8 1932.4 136.1
 0 6 -8 2047.15 133.48
 0 6 -8 2004.96 134.67
 0 -6 -8 2029.31 134.82
 0 6 8 2055.75 141.74
 0 6 8 1910.64 138.6
 0 6 -9 176.77 54.16
 0 -6 9 140 52.74
 0 -6 9 126.15 46.14
 0 -6 -9 207.99 52.2
 0 6 9 181.84 60.49
 0 6 9 227.75 60.08
 0 6 -9 191.42 53.91
 0 -6 -9 60.61 54.79
 0 -6 -9 53.03 44.59
 0 6 -9 125.35 45.75
 0 6 9 176.76 57.22
 0 -6 9 133.89 53.39
 0 -6 10 1288.21 133.76
 0 6 10 1247.69 122.82
 0 6 10 1319.87 123.22
 0 6 -10 1145.36 112.08
 0 6 -10 1227.47 115.13
 0 -6 -10 1085.04 117.48
 0 -6 10 1440.67 134.23
 0 -6 10 1300.65 122.05
 0 6 10 1295.1 128.46
 0 6 -10 1214.95 108.78
 0 -6 -10 850.39 122.52
 0 -6 -10 1188.25 118.35
 0 -6 11 -33.54 56.81
 0 6 -11 -11.67 45.58
 0 -6 -11 8.77 47.39
 0 6 11 88.08 47.48
 0 -6 -11 42.33 56.67
 0 6 -11 109.34 49.82
 0 -6 -11 83.84 59.04
 0 -6 11 68.6 48.44
 0 6 11 -6.64 53.78
 0 6 -11 -1.56 44.19
 0 6 11 22.17 45.04
 0 -6 11 53.48 49.14
 0 6 12 1214.94 133.24
 0 6 12 1323.97 134.81
 0 -6 -12 770.44 133.09
 0 6 -12 1477.36 138.87
 0 -6 -12 1166.51 127.31
 0 -6 -12 1342.44 135.51
 0 6 12 1274.09 139.81
 0 -6 12 1138.14 136.06
 0 -6 13 35.68 54.98
 0 6 13 -47.37 76.08
 0 -6 -13 -24.21 68.97
 0 6 -13 9.76 55.31
 0 -6 -13 14.5 61.75
 0 -6 -13 1.84 50.03
 0 6 13 51.82 48.96
 0 6 13 -12.33 48.56
 0 6 14 185.01 70.37
 0 -6 14 30.96 56.6
 0 -6 -14 111.28 68.48
 0 -6 -14 -38.11 60.85
 0 6 -14 95.87 62.77
 0 6 14 135.93 62.66
 0 -6 -14 53.55 52.51
 0 6 14 131.43 76.98
 0 -6 -15 -99.38 67.93
 0 6 -15 -1.77 53.42
 0 6 15 15.21 60.87
 0 -6 -15 19.74 67.88
 0 -8 0 4230.43 194.57
 0 -8 0 3909.6 194.56
 0 8 0 3605.05 187.25
 0 8 0 4088.73 168.42
 0 8 0 3807.26 179.91
 0 -8 1 53.44 46.38
 0 8 -1 77.82 51.16
 0 -8 1 25.71 41
 0 8 -1 43.59 36.31
 0 -8 1 15.9 40.21
 0 8 -1 78.62 44.21
 0 8 2 880.44 98.61
 0 -8 2 1231.11 118.83
 0 -8 2 1019.43 104.39
 0 -8 -2 845.66 100.4
 0 -8 -2 1082.53 101.33
 0 8 -2 1100.55 99.7
 0 -8 -2 1239.89 118.18
 0 8 2 1077.66 96.29
 0 8 -2 1008.24 99.5
 0 8 2 1012.23 95.04
 0 8 -2 996.88 101.78
 0 8 -3 16.04 34.48
 0 8 3 17.65 34.39
 0 -8 3 -3.91 37.43
 0 -8 -3 -15.99 30.1
 0 -8 -3 44.09 47.4
 0 -8 -3 76.34 39.05
 0 8 3 28.72 41.86
 0 8 -3 -15.66 38.28
 0 8 -3 21.31 34.93
 0 -8 3 -20.22 48.78
 0 -8 3 13.05 42.24
 0 8 3 -50.21 41.02
 0 -8 -4 10.24 43.38
 0 8 4 -5.79 35.4
 0 -8 4 -5.38 38.71
 0 -8 4 -13.18 41.33
 0 8 -4 -5.96 33.27
 0 8 -4 17.71 38.69
 0 -8 -4 22.73 40.46
 0 8 -4 48.86 40.12
 0 8 -4 -7.71 42.61
 0 -8 4 41.01 39.2
 0 8 4 90.44 52.12
 0 -8 4 -34.79 51.3
 0 8 5 128.05 47.46
 0 -8 5 88.41 54.38
 0 8 -5 126.29 47.3
 0 8 -5 114.79 41.97
 0 8 5 95.73 47.93
 0 -8 -5 80.78 48.01
 0 8 -5 150.99 46.87
 0 -8 5 128.31 56.73
 0 -8 -5 161.39 62.42
 0 -8 5 98.43 48.72
 0 8 -5 123.37 56.79
 0 -8 5 162.36 55.36
 0 8 -6 152.09 50.1
 0 8 6 163.16 55.55
 0 -8 6 221.16 73.59
 0 -8 6 118.96 53.62
 0 8 -6 84.89 41.23
 0 -8 -6 164.41 60.64
 0 -8 6 130.06 56.88
 0 -8 -6 128.9 59.88
 0 8 6 49.4 41.38
 0 8 -6 162.03 53.09
 0 -8 7 139.16 54.64
 0 8 7 196.54 59.27
 0 -8 7 209.26 63.77
 0 -8 -7 200.77 68.5
 0 -8 -7 169.87 56.8
 0 8 7 207.42 59.44
 0 8 7 274.97 66.59
 0 8 -7 136.02 52.68
 0 8 -7 236.4 56.21
 0 -8 -7 264.3 59.26
 0 8 -7 172.8 53.33
 0 -8 7 281.93 73
 0 8 8 232.07 62.93
 0 -8 8 199.79 62.97
 0 -8 -8 236.94 67.75
 0 8 -8 249.16 62.72
 0 8 -8 197.39 59.19
 0 -8 -8 336.63 73.31
 0 -8 -8 244.69 58.9
 0 8 8 219.23 64.91
 0 -8 8 272.89 74.42
 0 8 8 219.93 63.88
 0 8 8 189.25 59.51
 0 -8 8 264.77 77.73
 0 -8 -8 306.2 79.41
 0 8 -8 182.03 68.37
 0 8 9 103.82 55.56
 0 -8 9 170.62 64.76
 0 -8 -9 146.58 58.95
 0 -8 -9 185.96 72.79
 0 8 9 219.99 64.23
 0 8 -9 122.02 51.39
 0 8 -9 140.62 58.14
 0 8 9 132.21 62.88
 0 -8 -9 80 50.99
 0 -8 9 190.61 77.76
 0 -8 9 144.68 70.41
 0 8 -9 138.28 62.41
 0 8 -10 181.6 60.85
 0 -8 -10 354.83 90.05
 0 8 -10 209.27 59.59
 0 -8 10 180.84 71.98
 0 -8 10 342.79 90.59
 0 -8 10 294.85 77.72
 0 8 10 213.99 65.67
 0 -8 -10 154.81 71.28
 0 8 10 310.1 81.62
 0 -8 -10 299.27 77.91
 0 8 -10 200.83 58.16
 0 8 10 224.43 72.98
 0 8 -11 14.21 46.88
 0 -8 11 -27.3 66.6
 0 -8 -11 69.8 54.48
 0 8 11 2.12 52.21
 0 8 -11 -93.87 52.64
 0 8 11 45.43 47.26
 0 8 -11 54.79 59.49
 0 -8 11 -37.3 65.63
 0 -8 11 5.79 58.17
 0 -8 -11 -23.86 63.61
 0 8 11 17.69 63.24
 0 -8 -11 32.43 69.46
 0 8 12 427.48 94.16
 0 8 12 435.75 91.46
 0 8 -12 495.51 96.09
 0 -8 -12 245.23 99.73
 0 -8 -12 262.48 76.19
 0 -8 12 439.63 99.75
 0 8 12 378.91 98.27
 0 8 -12 374.69 86.04
 0 -8 -12 330.88 92.98
 0 8 -12 322.21 80.14
 0 -8 12 264.95 82.14
 0 -8 12 471.44 98.39
 0 8 13 -46.91 67.95
 0 8 -13 7.75 53.58
 0 -8 -13 55.71 74.78
 0 8 13 147.07 70.75
 0 -8 -13 29.98 53.5
 0 8 13 58.41 64.97
 0 -8 -13 138.8 74.11
 0 8 14 245.2 86.15
 0 -10 0 664.01 100.47
 0 10 0 594.96 87.21
 0 -10 0 610.35 95.46
 0 10 0 487.67 84.74
 0 10 0 171.07 77.64
 0 -10 0 163.99 84.8
 0 10 1 24.03 37.64
 0 -10 -1 27.66 54.9
 0 -10 -1 75.4 53.87
 0 10 -1 120.64 57.76
 0 10 1 91.49 50.03
 0 10 1 163.05 63.61
 0 -10 1 23.84 58.79
 0 -10 1 182.44 67.87
 0 10 -1 54.16 50.21
 0 -10 -1 188.81 62.61
 0 -10 1 30.26 54.11
 0 10 -1 51.76 55.79
 0 10 -2 357.59 81.78
 0 10 -2 473.76 80.94
 0 -10 2 167.84 89.45
 0 -10 2 534.15 89.26
 0 10 2 326.38 77.41
 0 10 -2 581.96 95.3
 0 -10 -2 186.87 74.26
 0 10 2 492.53 80.94
 0 -10 -2 460.52 92.59
 0 -10 2 565.13 101.55
 0 -10 3 60.19 60.45
 0 -10 -3 10.3 51.64
 0 -10 3 12.93 53.52
 0 10 -3 -24.66 50.85
 0 10 -3 -13.7 44.7
 0 -10 3 18.59 49.61
 0 10 3 -8.69 45.46
 0 -10 -3 45.78 52.86
 0 10 -3 16.94 47.98
 0 10 3 23.9 45.05
 0 -10 -4 -25.07 53.6
 0 -10 4 26.23 60.33
 0 10 -4 167.44 62.98
 0 10 4 2.85 47.76
 0 10 -4 -32.29 47.59
 0 -10 4 3.49 62.44
 0 -10 4 126.7 60.68
 0 10 -4 2.47 47.93
 0 -10 -4 15.02 56.94
 0 10 4 3.55 41.06
 0 -10 5 233.41 79.52
 0 -10 -5 223.68 74.43
 0 10 5 162.75 73.53
 0 -10 5 94.24 76.4
 0 -10 5 297.92 79.19
 0 10 5 161.82 55.39
 0 10 -5 284.81 72.48
 0 -10 -5 227.16 74.3
 0 10 -5 149.9 58.88
 0 10 -5 201.36 73.53
 0 -10 6 10.33 61.64
 0 10 -6 96.09 64.05
 0 -10 -6 4.34 62.75
 0 10 6 49.73 57.2
 0 10 6 103.49 60.4
 0 -10 -6 9.92 54.52
 0 -10 6 5.14 68.26
 0 10 -6 108.94 53.7
 0 -10 7 -126.42 80.17
 0 -10 -7 21.75 56.34
 0 -10 -7 -38.4 59.7
 0 10 -7 41.81 57.2
 0 -10 7 95.42 67.08
 0 10 7 -0.16 48.33
 0 10 -7 15.61 46.62
 0 10 7 -24.48 54.51
 0 -10 8 57.28 72.57
 0 -10 8 -2.82 71.99
 0 -10 8 21.01 55.88
 0 -10 -8 52.16 62.31
 0 10 -8 31.91 56.46
 0 10 -8 54.79 51.87
 0 10 8 91.89 61.93
 0 10 8 45.77 54.76
 0 10 -8 17.61 54.36
 0 -10 -8 98.63 72.84
 0 10 9 17.96 61.65
 0 -10 9 -41.07 59.85
 0 10 -9 -33.55 60.29
 0 10 -9 48.61 51.55
 0 -10 9 35.88 68.19
 0 -10 9 86.64 71.98
 0 10 -9 1.1 54.6
 0 -10 -9 -12.4 63.01
 0 -10 10 303.93 93.9
 0 -10 10 144.38 77.75
 0 -10 10 -4.61 65.7
 0 10 -10 236.36 74.41
 0 10 -10 184 75.78
 0 10 -10 185.74 66.55
 0 10 10 103.05 61.86
 0 10 -11 27.57 58.37
 0 10 -11 -5.59 51.73
 0 10 -11 -79.08 71.95
 0 -12 0 101.25 99.04
 0 -12 0 246.64 80.37
 0 12 0 213.69 85.01
 0 12 0 490.23 88.94
 0 -12 0 524.39 111.73
 0 12 1 -3.34 64.19
 0 12 -1 17.33 71.18
 0 -12 1 -51.26 84.33
 0 -12 1 42.36 68.15
 0 12 -1 17.53 52.67
 0 -12 1 57.5 70.8
 0 12 -1 -45.77 63.15
 0 -12 2 35.88 71.95
 0 12 2 16.69 65.55
 0 -12 -2 132.51 75.91
 0 -12 2 158.7 78.8
 0 12 -2 200.95 83.01
 0 12 -2 262.28 81.78
 0 -12 2 150.93 72.38
 0 12 -2 131.86 74.99
 0 -12 3 86.22 64.73
 0 12 -3 116.52 55.08
 0 -12 -3 276.3 95.3
 0 12 -3 79.29 71.18
 0 -12 3 -12.54 73.02
 0 12 3 129.88 74.18
 0 -12 3 14.33 68.59
 0 12 -3 40.69 62.03
 0 12 -4 -16.65 70.97
 0 -12 4 136.6 88.31
 0 -12 4 -8.92 76.27
 0 -12 -4 102.42 62.85
 0 -12 4 195.8 91.27
 0 12 4 21.6 62.87
 0 12 -4 325.72 91.31
 0 12 -4 64.2 59.15
 0 -12 -5 314.02 102.81
 0 12 5 259.49 101.75
 0 12 -5 228.03 79.9
 0 12 -5 219.74 77.42
 0 12 6 38.89 66.15
 0 12 -6 65.19 69.72
 0 12 6 113.33 70.05
 0 12 -6 -115.08 71.14
 0 12 7 19.77 55.85
 1 -1 -17 -7.62 54.4
 1 -1 -17 43.57 60.14
 -1 1 17 -24.3 73.96
 -1 1 17 -49.1 66.74
 1 -1 -17 23.28 63.68
 1 -1 -16 189.25 77.63
 -1 1 16 269.26 83.37
 1 1 -16 171.29 63.35
 -1 1 16 209.74 74.89
 -1 -1 16 151.87 70.9
 -1 1 16 109.73 69.81
 1 -1 -16 262.25 74.89
 1 -1 -16 218.05 71.84
 1 1 -15 12.71 44.95
 1 1 -15 37.31 54.71
 1 -1 -15 -17.9 47.37
 -1 1 15 -10.59 50.74
 1 -1 -15 -84.23 57.65
 1 -1 -15 -19.71 48.73
 -1 1 15 131.86 72.29
 -1 -1 15 -32.94 53.42
 -1 1 15 54.7 55.25
 -1 -1 15 48.28 43.23
 1 -1 -14 248.41 64.39
 -1 -1 14 173.61 60.98
 -1 -1 14 426.55 90.24
 1 -1 -14 233.03 69.97
 -1 1 14 216.49 75.96
 -1 1 14 120.75 63.83
 1 -1 -14 230.82 67.35
 1 1 -14 347.2 72.7
 -1 -1 14 77.9 45.93
 1 1 -14 234.52 58.63
 1 1 -14 162.02 55.02
 -1 1 14 306 78.21
 1 1 -13 51.48 38.23
 -1 -1 13 54.56 50.36
 -1 1 13 -47.33 44.15
 1 1 -13 95.25 46.94
 1 -1 -13 22.61 42.89
 -1 -1 13 22.5 33.87
 -1 1 13 108.15 53.25
 1 1 -13 64.83 47.93
 1 -1 -13 107.58 49.92
 1 -1 -13 -39.12 46.22
 -1 -1 13 86.7 48.13
 1 1 -13 18.34 36.41
 -1 -1 13 135.72 50.88
 -1 1 13 146.13 57.54
 1 -1 -12 18.92 39.25
 1 -1 -12 66.18 47.35
 -1 -1 12 -6.46 36.88
 -1 -1 12 81.86 54.87
 -1 1 12 22.64 38.23
 1 1 -12 5.11 36.15
 1 1 -12 -10.55 39.12
 1 -1 -12 91.31 47.01
 -1 1 12 12.33 44.9
 -1 -1 12 118 57.9
 1 1 -12 29.51 39.06
 -1 1 12 78.94 50.39
 1 1 -12 -2.69 36.13
 -1 -1 12 32.23 65.48
 1 -1 -11 125.61 40.56
 1 1 -11 56.53 39.05
 1 1 -11 123.87 40.41
 1 1 -11 62.16 39.97
 -1 -1 11 147.61 56.86
 1 -1 -11 43.04 40.58
 -1 -1 11 126.9 43.17
 -1 -1 11 55.58 40.73
 1 -1 -11 43.03 35.37
 -1 1 11 90.67 46.46
 1 1 -11 80.45 43.27
 -1 1 11 90.95 42.42
 -1 -1 11 87.29 39.81
 -1 1 11 134.82 57.98
 -1 -1 10 238.83 52.26
 -1 -1 10 267.96 50.41
 1 -1 -10 225.71 45.59
 -1 1 10 312.71 48.3
 -1 1 10 294.46 52.74
 1 1 -10 297.13 50.69
 1 1 -10 340.3 54.33
 -1 1 10 394.69 61.77
 1 1 -10 286.94 53.08
 1 -1 -10 284.41 54.56
 -1 1 10 266.44 55.52
 -1 -1 10 210.49 53.48
 1 -1 -10 287.21 45.29
 -1 1 10 294.83 58.92
 -1 -1 10 284.16 51.43
 1 1 -10 307.37 58.57
 1 -1 -10 328.63 58.99
 -1 -1 9 129.25 35.36
 1 1 -9 50.77 24.43
 1 -1 -9 118 35.65
 1 1 -9 100.84 34.53
 -1 1 9 95.35 33.74
 -1 1 9 145.88 38.53
 -1 -1 9 88.68 34.73
 -1 1 9 97.05 30.68
 -1 -1 9 152.44 36.15
 1 -1 -9 84.31 27.35
 -1 1 9 66.26 36.85
 1 -1 -9 145.48 38.79
 -1 1 9 84.97 36.51
 1 -1 -9 100.29 28.24
 1 1 -9 127.59 38.1
 1 -1 -9 120.38 39.16
 1 1 -9 83.95 36.14
 -1 -1 9 107.06 37.73
 1 1 -8 1262.8 82.77
 1 -1 -8 1308.06 80.67
 -1 -1 8 1369.38 74.84
 1 1 -8 1361.92 85.03
 -1 1 8 1301.16 81.68
 -1 1 8 1292.96 90.11
 -1 -1 8 1309.7 87.06
 -1 1 8 1289.94 92.91
 -1 -1 8 1289.19 92.86
 1 -1 -8 1215.86 88.77
 1 -1 -8 1298.83 91.41
 1 -1 -8 1216.3 88.14
 1 -1 -8 1297.91 75.14
 1 1 -8 1273.2 66.63
 -1 1 8 1497.8 99.85
 1 1 -8 1255.14 84.53
 1 1 -8 1218.79 64.85
 -1 -1 8 1142.13 79.55
 1 1 -8 1269.47 89.9
 -1 1 8 1280.36 80.99
 -1 -1 7 26 20.02
 1 1 -7 84.91 26.82
 -1 -1 7 41.29 16.87
 1 -1 -7 58.5 23.08
 1 -1 -7 13.62 20.49
 -1 1 7 62.41 23.62
 -1 1 7 68.46 25.72
 1 1 -7 48.56 23
 -1 1 7 71.62 31.06
 1 1 -7 57.25 25.54
 1 -1 -7 68 19.87
 -1 -1 7 46.18 24.08
 1 -1 -7 78.26 29.47
 -1 1 7 38.8 19.51
 1 1 -7 40.93 13.73
 1 1 -7 53.74 25.46
 1 1 -7 55.42 20.28
 -1 -1 7 73.52 24.46
 1 -1 -7 42.87 22.58
 1 1 -7 32.62 15.27
 -1 -1 6 3524.11 100.1
 1 1 -6 3657.4 117.39
 1 1 -6 3710.67 85.72
 1 -1 -6 3715.97 130.77
 -1 1 6 3561.72 117.36
 -1 -1 6 3661.84 116.92
 1 1 -6 3623.75 121.69
 -1 1 6 3615.06 128.53
 -1 -1 6 3826.24 133.27
 1 -1 -6 3645.53 102.61
 1 -1 -6 3786.27 119.11
 1 1 -6 3767.97 130.11
 1 -1 -6 3677.64 127.56
 1 1 -6 3730.64 99.6
 -1 -1 6 3784.83 121.74
 -1 1 6 3738.09 134.39
 1 1 -6 3640.74 116.7
 1 -1 -6 3619.68 130.8
 1 1 -6 3838.1 102.22
 -1 1 6 3736.76 130.45
 1 -1 -5 1708.28 75.54
 1 1 -5 1746.04 72.84
 -1 1 5 1725.02 81.64
 -1 1 5 1776.98 81.46
 -1 1 5 1766.47 76.03
 -1 -1 5 1804.41 83.97
 -1 -1 5 1766.41 74.75
 1 -1 -5 1591.62 61.84
 1 1 -5 1684.75 76.26
 -1 -1 5 1733.57 72.1
 -1 1 5 1792.33 85.03
 1 1 -5 1859.69 82.81
 1 -1 -5 1762.76 79.33
 1 -1 -5 1802.16 84.32
 -1 -1 5 1719.59 66.52
 1 -1 -5 1662.57 81.03
 1 1 -5 1705.07 71.71
 1 1 -5 1728.2 65.43
 1 1 -4 1372.32 56.02
 1 -1 -4 1416.89 62.23
 1 -1 -4 1434.74 67.11
 -1 -1 4 1272.35 62.73
 -1 1 4 1336.43 63.02
 -1 -1 4 1370.55 55.03
 1 1 -4 1356.87 62.39
 -1 1 4 1452.68 62.85
 1 1 -4 1313.13 62.32
 1 -1 -4 1346.19 61.5
 -1 1 4 1367.54 66.76
 -1 -1 4 1354.39 56.79
 -1 1 4 1313.28 64.06
 1 -1 -4 1386.75 66.76
 1 -1 -3 1341 57.79
 -1 -1 3 1465.82 58.3
 -1 1 3 1417.43 55.91
 1 -1 -3 1424.8 57.46
 -1 1 3 1279.18 57.59
 1 -1 -3 1408.53 58.27
 -1 1 3 1247.12 55.44
 1 1 2 2048.32 66.03
 1 -1 2 1963.86 64.83
 -1 -1 -3 3139 89.58
 -1 -1 -3 3323.24 89.3
 1 -1 3 3256.08 92.56
 1 1 3 3017.65 85.98
 -1 1 -3 3067.41 87.04
 1 1 3 3135.32 94.88
 -1 -1 -3 3184.67 90.62
 1 -1 3 3111.92 86.26
 1 -1 3 3016.79 92.13
 1 1 3 3209.47 90.57
 -1 -1 -4 8695.04 167.33
 -1 1 -4 8269.96 158.87
 1 1 4 8405.63 164.3
 -1 -1 -4 8397.94 155.24
 1 -1 4 8661.97 154.78
 -1 1 -4 8142.83 142.27
 1 1 4 8613.25 154.83
 -1 1 -4 8396.3 160.88
 1 1 4 8756.86 168.62
 -1 -1 -4 8359.51 156.92
 1 -1 4 8148.44 148.82
 1 1 4 7949.23 167.32
 1 -1 4 8193.54 141.35
 -1 -1 -4 8294.37 164.33
 1 -1 4 8469.81 171.55
 1 -1 4 8268.25 167.74
 1 -1 5 796.49 50.54
 1 1 5 761.63 57.28
 -1 1 -5 799.59 56.86
 -1 -1 -5 789.76 45.76
 -1 -1 -5 774.36 56.01
 1 -1 5 793.68 53.19
 1 1 5 742.5 48.07
 -1 -1 -5 759.21 51.37
 -1 1 -5 750.01 54.35
 1 -1 5 787.88 60.83
 -1 1 -5 775.15 50.35
 1 -1 5 749.07 58.02
 -1 -1 -5 741.18 53.49
 1 1 5 749.58 58.67
 1 -1 5 766.75 50.92
 1 1 5 797.54 57.38
 -1 1 -5 811.02 50.88
 -1 -1 -5 767.5 57.01
 1 1 5 777.42 51.72
 -1 1 -5 732.5 44.19
 -1 -1 -6 3084.87 109.74
 -1 1 -6 3005.94 107.36
 -1 1 -6 3127.45 94.07
 -1 -1 -6 3197.82 122.88
 1 1 6 3118.74 107.41
 1 -1 6 3279.03 127.69
 1 -1 6 3227.43 129.05
 -1 1 -6 3122.92 120.98
 -1 1 -6 3266.16 112.31
 1 1 6 3256.13 131.29
 -1 -1 -6 3230.33 121.52
 1 -1 6 3291.48 118.98
 1 -1 6 2908.02 108.12
 1 1 6 3124.23 121.12
 -1 -1 -6 3074.81 121.71
 -1 -1 -6 3265.29 101.97
 1 1 6 3215.42 125.78
 1 1 6 3172.93 110.21
 -1 1 -6 3036.05 116.06
 -1 1 -7 165.04 26.27
 1 1 7 155.17 35.41
 -1 1 -7 170.55 31.09
 -1 -1 -7 171.62 31.61
 1 1 7 156.54 29.88
 -1 -1 -7 168.46 36.23
 1 -1 7 173.87 34.93
 -1 -1 -7 120.61 31.34
 -1 1 -7 113.02 28.51
 1 1 7 184.93 32.47
 -1 1 -7 133.95 31.56
 -1 -1 -7 157.83 26.52
 1 -1 7 134.37 29.36
 -1 1 -7 173.14 36.75
 1 -1 7 161.77 23
 1 1 7 151.98 33.46
 -1 -1 -7 166.03 38.05
 1 1 7 165.26 38.4
 1 -1 7 121.71 27.42
 1 -1 7 166.3 36.53
 -1 -1 -8 2265.36 121.14
 -1 1 -8 2191.08 110.92
 -1 1 -8 2267.81 122
 -1 -1 -8 2244.22 119.24
 1 1 8 2287.84 124.76
 1 1 8 2272.15 110.37
 1 -1 8 2270.99 123.2
 -1 1 -8 2407.85 116.95
 -1 1 -8 2210.73 113.38
 -1 -1 -8 2295.1 101.96
 -1 1 -8 2293.86 89.04
 1 -1 8 2233.19 126.08
 -1 -1 -8 2338.54 109.19
 1 -1 8 2214.8 117.48
 -1 -1 -8 2326.15 121.83
 1 1 8 2405.13 128.56
 1 1 8 2052.57 114.18
 1 -1 8 2218.81 111.36
 1 1 8 2321.37 106.28
 1 1 9 280.17 53.21
 1 -1 9 288.4 48.02
 1 1 9 246.96 45.73
 -1 1 -9 330.73 51.24
 -1 -1 -9 249.69 42.97
 1 -1 9 322.62 57.58
 -1 1 -9 329.18 52.32
 -1 -1 -9 308.03 52.06
 1 1 9 289.65 49.57
 -1 1 -9 333.77 51.56
 -1 -1 -9 299.43 52.13
 1 1 9 266.43 55.18
 1 -1 9 251.01 54.08
 -1 -1 -9 259.18 39.26
 1 1 9 251.48 39.19
 -1 1 -9 328.63 57.71
 -1 -1 -9 278.88 49.65
 1 -1 9 299.59 48.02
 1 1 10 27.11 27.91
 1 -1 10 4.97 37.58
 1 -1 10 34.23 29.61
 1 -1 10 6.35 34.54
 -1 -1 -10 -23.13 38.4
 -1 1 -10 -34.93 35.04
 -1 -1 -10 21.98 35.14
 -1 1 -10 -7.1 27.33
 1 -1 10 16.89 37.3
 -1 1 -10 -15.42 30.39
 1 1 10 73.38 43.48
 1 1 10 -1.74 29.06
 -1 1 -10 47.41 37.37
 1 1 10 -10.21 38.34
 -1 -1 -10 42.62 30.89
 -1 -1 -10 -25.69 35.62
 1 1 11 120.8 48.23
 1 -1 11 107.45 41.57
 1 -1 11 81.34 43.01
 1 -1 11 47.6 33
 -1 -1 -11 72.07 45.08
 1 1 11 35.29 40.95
 1 -1 11 118.14 54.13
 -1 -1 -11 84.1 44.95
 1 1 11 27.89 42.93
 -1 1 -11 69.99 36.33
 -1 1 -11 13.1 29.6
 -1 1 -11 26 35.91
 -1 -1 -11 105.68 43.28
 -1 1 -11 78.7 35.05
 1 1 12 699.56 97.52
 1 1 12 853.68 102.61
 1 -1 12 764.91 85.87
 1 -1 12 865.89 106.93
 -1 1 -12 788.85 94.08
 -1 1 -12 658.6 82.54
 -1 -1 -12 751.47 92.07
 -1 -1 -12 713.98 90.43
 1 -1 12 806.96 95.08
 -1 -1 -12 847.31 96.51
 -1 1 -12 700.73 83.43
 -1 1 -12 668.95 83.85
 1 1 12 780.06 92.09
 1 -1 12 835.05 99.99
 1 -1 13 5.02 49.75
 -1 1 -13 39.93 38.59
 1 -1 13 61.57 43.13
 -1 1 -13 -52.01 45.49
 -1 -1 -13 -42.94 49.16
 -1 1 -13 11.3 37.03
 1 1 13 166.46 66.94
 1 -1 13 -28.23 65.7
 1 1 13 27.11 42.28
 -1 1 -13 -43.71 45.56
 -1 -1 -13 -35.55 41.77
 1 1 13 28.86 49.92
 -1 -1 -13 29.29 46.15
 1 -1 13 -53.67 58.43
 1 -1 14 637.95 94.53
 -1 1 -14 744.95 96.71
 -1 -1 -14 727.54 104.25
 -1 1 -14 649.41 96.41
 1 1 14 614.74 99.74
 1 -1 14 709.87 108.48
 1 1 14 268.51 85.31
 -1 1 -14 609.92 82.14
 -1 -1 -14 687.76 98.36
 1 1 14 682.93 103.81
 1 -1 14 580.04 98.87
 -1 -1 -14 535.55 83.98
 -1 -1 -15 98.24 67.3
 1 -1 15 43.75 54.6
 -1 -1 -15 12.54 48.55
 1 1 15 -39.19 55.69
 1 -1 15 85.9 71.01
 1 1 15 7.31 47.78
 -1 1 -15 73.91 56.47
 -1 -1 -15 37.94 47.51
 1 1 15 -12.59 60.7
 -1 -1 -16 175.97 78.02
 -1 -1 -16 423.15 87.71
 1 1 16 217.4 84.11
 1 1 16 225.33 87.35
 -1 1 -16 213.79 78.81
 -1 -1 -16 383.18 89.41
 1 1 16 261.77 81.85
 1 -1 16 272.57 86.43
 -1 1 -17 202.44 71.91
 -1 -1 -17 19.36 58.56
 1 -3 -17 -104.12 72.77
 -1 3 17 -5.27 64.72
 1 3 -17 -18.87 52.01
 1 3 -17 77.5 66.59
 1 -3 -16 431.74 96.88
 -1 -3 16 507.93 101.81
 1 -3 -16 598.11 112.25
 -1 -3 16 417.06 100.37
 -1 3 16 315.43 85.37
 -1 3 16 373.27 95.29
 1 3 -16 467.03 94.58
 1 3 -16 319.95 79.26
 -1 3 16 308.2 96.84
 1 -3 -16 352.63 81.05
 -1 -3 15 15.09 56.72
 1 3 -15 -130.88 61.08
 -1 3 15 -3.91 63.17
 1 -3 -15 89.51 67.33
 -1 3 15 -8.24 56.24
 -1 -3 15 -27.94 69.12
 -1 3 15 -24.68 50.97
 1 3 -15 37.1 52.76
 1 -3 -15 -45.1 49.33
 1 -3 -15 33.87 43.62
 -1 3 14 218.39 78.89
 1 -3 -14 272.97 66.92
 1 3 -14 203.92 60.25
 1 -3 -14 254.14 68.71
 -1 3 14 162.07 73.08
 -1 3 14 282.04 83.45
 -1 -3 14 269.58 77.33
 1 3 -14 306.9 70.08
 1 -3 -14 206.17 67.17
 -1 -3 14 164.55 63.16
 -1 3 13 -3.13 54.51
 1 -3 -13 -27.14 51.65
 -1 3 13 -190.92 68.85
 -1 -3 13 34.77 49.38
 1 3 -13 -34.62 48.25
 -1 -3 13 -16.39 45.77
 1 -3 -13 56.34 43.82
 1 -3 -13 34.97 50.36
 1 3 -13 -33.31 42.25
 -1 3 13 25.32 39.23
 -1 3 12 284.24 68.36
 -1 3 12 282.75 74.7
 1 -3 -12 341.14 62.04
 -1 3 12 161.04 60.24
 1 -3 -12 331.59 71.22
 1 -3 -12 252.13 69.47
 -1 -3 12 229.83 63.73
 1 3 -12 354.1 71.27
 -1 -3 12 294.93 67.92
 1 3 -12 342.92 64.37
 -1 3 12 353.93 65.14
 1 -3 -12 292.72 61.53
 -1 3 11 26.48 48.82
 -1 3 11 9.08 29.45
 -1 -3 11 -40.08 43.24
 1 3 -11 50.79 40.46
 1 -3 -11 -30.1 38.69
 -1 3 11 -1.52 37.06
 1 -3 -11 -35.44 41.83
 1 -3 -11 88.68 50.67
 -1 3 11 36.8 42.38
 -1 -3 11 54.08 46.03
 1 3 -11 21.36 35.6
 1 -3 -11 10.22 32.68
 -1 3 10 506.29 67.84
 -1 -3 10 500.47 74.65
 1 -3 -10 579.65 75.49
 -1 3 10 552.93 77.85
 1 -3 -10 529.93 76.56
 -1 3 10 597.86 78.18
 -1 -3 10 500.59 74.61
 1 3 -10 587 74.17
 1 -3 -10 508.74 67.34
 1 3 -10 522.65 70.76
 -1 3 10 583.55 82.09
 1 -3 -10 560.46 74.28
 -1 3 9 -3.82 37.33
 -1 -3 9 -3.27 27.05
 1 -3 -9 33.7 27.3
 -1 3 9 23.96 29.61
 -1 -3 9 -2.79 35.08
 1 3 -9 33.54 23
 1 3 -9 30.73 28.81
 1 -3 -9 8.02 24.95
 1 -3 -9 20.08 33.85
 -1 -3 9 23.86 38.18
 -1 -3 9 34.47 27.99
 -1 3 9 18.81 32.54
 1 3 -9 63.15 34.05
 1 -3 -9 43.89 36.73
 -1 3 9 49.71 35.55
 1 3 -9 42.21 28.15
 -1 3 8 463.71 58.96
 -1 -3 8 422.93 53.58
 -1 -3 8 417.29 44.87
 1 3 -8 448.28 49.3
 1 -3 -8 449.24 61.86
 -1 3 8 422.24 61.69
 -1 3 8 479.7 60.74
 1 -3 -8 381.5 58.59
 1 3 -8 440.18 58.28
 -1 3 8 440.45 57.13
 -1 -3 8 427.8 58.73
 -1 -3 8 457.04 65.09
 1 -3 -8 413.92 57.65
 1 3 -8 504.64 60.54
 1 -3 -8 460.15 56.38
 1 3 -8 522.04 54.68
 1 3 -8 409.77 51.02
 -1 3 7 281.54 48.44
 -1 3 7 294.18 47.34
 -1 3 7 286.11 37.62
 1 -3 -7 322.59 50.9
 1 -3 -7 266.38 35.38
 1 3 -7 276.13 41.18
 -1 -3 7 288.03 36.75
 1 3 -7 303.67 35.06
 1 3 -7 274.04 44.4
 1 -3 -7 289.35 47.71
 -1 3 7 270.19 42.66
 -1 -3 7 266.9 42.83
 1 3 -7 252.37 32.34
 -1 3 7 290.82 48.57
 -1 -3 7 282.58 43.17
 -1 -3 7 230.74 30
 1 3 -7 305.88 42.74
 1 3 -7 329.53 46.49
 1 -3 -7 276.09 40.12
 1 -3 -7 287.95 47.03
 -1 -3 6 3298.71 127.48
 1 -3 -6 3483.12 120.22
 1 -3 -6 3460.86 139.08
 1 3 -6 3331.46 125.98
 1 3 -6 3289.13 96.37
 1 -3 -6 3131.31 132.98
 -1 3 6 3295.69 114.72
 -1 -3 6 3378.31 131.01
 -1 3 6 3448.72 124.67
 -1 3 6 3451.86 137.79
 1 3 -6 3228.77 132.61
 1 -3 -6 3223.78 134.63
 -1 3 6 3181.19 133.58
 1 3 -6 3370.26 125.29
 -1 -3 6 3400.78 102.24
 -1 3 6 3179.97 136.72
 1 3 -6 3532.66 125.83
 -1 -3 5 49.41 13.89
 -1 3 5 49.61 20.59
 1 -3 -5 52.71 14.6
 1 3 -5 58.19 15.83
 -1 3 5 50.6 18.08
 1 -3 -5 28.69 20.12
 -1 3 5 67.11 25.45
 1 3 -5 77.49 23.46
 1 3 -5 56.42 21.82
 1 3 -5 58.72 13.25
 -1 3 5 51.62 18.95
 -1 -3 5 61.07 21.27
 1 -3 -5 41.18 22.34
 1 3 -5 88.96 22.84
 -1 -3 5 66.86 23.77
 1 3 -5 52.81 22.34
 -1 3 5 35.91 16.97
 1 -3 -5 62.66 24.32
 -1 -3 4 5053.47 122.28
 -1 3 4 5551.62 142.56
 -1 3 4 5875.83 128.24
 -1 -3 4 5496.74 134.19
 1 3 -4 5327.52 121.25
 1 3 -4 5584.65 148.39
 1 -3 -4 5403.84 146.48
 -1 -3 4 5665.48 153.48
 1 3 -4 5817.67 132.46
 1 -3 -4 5164.29 115.71
 1 -3 -4 5377.38 154.27
 -1 3 4 5624.04 153.29
 1 3 -4 5371.43 143.65
 -1 3 4 5459.34 146.32
 1 3 -4 5310.26 148.05
 -1 3 4 5449.97 154.57
 1 -3 -4 5188.57 145.25
 1 3 -3 443.8 36.66
 -1 -3 3 439.36 36.59
 1 -3 -3 411.34 41.89
 1 -3 -3 449.66 39.23
 -1 3 3 419.18 30.26
 -1 -3 3 434.69 33.87
 -1 3 3 414.82 36.69
 1 -3 -3 439.64 40.09
 1 3 -3 439.54 39.45
 -1 3 3 446.58 44.14
 1 3 -3 390.43 31.04
 -1 3 3 441.65 39.81
 1 3 -3 459.72 40.34
 1 3 -3 420.35 41.54
 -1 -3 3 434.57 42.45
 -1 3 3 416.34 40.11
 -1 3 2 16.61 11.95
 -1 3 2 13.89 11.3
 1 -3 -2 -14.35 11.71
 -1 3 2 8.04 13.38
 -1 -3 2 6.27 11.31
 1 -3 -2 -8.18 14
 1 3 -2 -11.93 11.5
 1 -3 -2 -5.57 9.78
 -1 -3 2 -2.64 14.1
 1 3 -2 -4.31 11.27
 1 -3 -2 9.38 9.42
 1 3 -2 -5.59 15.4
 1 3 -2 -3.93 12.12
 -1 3 2 0.93 8.29
 -1 3 1 14.05 9.96
 -1 -3 1 29.6 12.24
 -1 3 1 19.98 11.03
 1 3 -1 21.13 11.81
 1 3 -1 20.5 11.61
 -1 3 1 39.36 12.4
 -1 -3 1 11.6 11.95
 1 -3 -1 24.63 11.92
 -1 3 1 -0.94 11.46
 1 3 -1 23.75 13.52
 -1 -3 1 26.83 11.62
 -1 3 1 31.62 11.1
 1 -3 -1 10.6 10.47
 -1 -3 0 1616.9 67.66
 -1 3 0 1571.78 69.58
 1 -3 0 1574.9 63.43
 -1 -3 0 1608.78 72.21
 1 3 0 1613.63 67.65
 1 3 0 1417.41 61.2
 1 3 0 1538.44 69.52
 -1 3 0 1579.35 70.93
 -1 3 0 1538.55 61.41
 -1 -3 0 1574.03 64.62
 1 3 0 1613.75 63.36
 1 -3 0 1645.82 75.05
 -1 3 0 1566.56 64.79
 -1 -3 -1 -3.19 9.32
 1 3 1 -1.14 11.95
 1 3 1 -4.99 10.53
 -1 3 -1 3.03 9.94
 1 -3 1 7.32 9.5
 -1 -3 -1 1.76 9.93
 1 3 1 3.3 9.72
 -1 -3 -1 -4.64 9.71
 -1 -3 -1 -3.43 11.12
 1 -3 1 -3.28 8.4
 -1 3 -1 -15.31 13.43
 1 3 1 13.21 9.61
 1 -3 1 -16.14 14.52
 1 3 1 -1.31 8.11
 -1 3 -1 4.1 12.65
 -1 -3 -2 188.92 21.33
 1 -3 2 223.86 32.93
 -1 -3 -2 219.5 30.64
 1 3 2 207.9 29.05
 1 3 2 230.68 29.14
 -1 -3 -2 207.78 24.88
 1 -3 2 234.02 30.14
 -1 3 -2 216.72 27.01
 1 3 2 224.57 25.87
 -1 -3 -2 235.65 26.53
 -1 -3 -2 215.52 28.6
 -1 3 -2 189.22 26.78
 1 3 2 211.83 26.45
 -1 3 -2 231.48 30.68
 -1 3 -2 242.93 27.81
 -1 -3 -3 181.14 30.43
 1 -3 3 191.79 30.07
 -1 -3 -3 232.2 29.54
 1 -3 3 188.81 30.25
 -1 -3 -3 223.4 29.09
 1 3 3 226.51 29.18
 -1 -3 -3 206.01 29.42
 1 -3 3 161.47 24.75
 -1 3 -3 172.53 24.73
 -1 3 -3 200.05 29.35
 -1 3 -3 227.47 24.65
 -1 3 -3 164.94 26.33
 1 3 3 234.96 32.47
 1 3 3 209.09 28.07
 1 3 3 201.71 30.66
 -1 3 -3 201.18 30.53
 1 3 4 5385.89 139.17
 1 -3 4 5212.19 160.19
 -1 -3 -4 5627.39 142.55
 1 3 4 5076.76 127.27
 1 -3 4 5138.24 136.72
 -1 3 -4 5398.13 123.72
 -1 3 -4 5179.98 143.23
 -1 -3 -4 5561.74 150.99
 -1 3 -4 5554.77 152.78
 -1 -3 -4 5486.62 124.62
 -1 3 -4 5581.75 134.21
 1 3 4 5163.61 152.71
 1 3 4 5400.97 147.84
 -1 -3 -4 5555.45 151.4
 1 -3 4 5591.56 166.2
 1 3 4 5068.41 151.22
 -1 -3 -4 5432.84 157.28
 -1 3 -4 5437.49 152.31
 1 -3 5 322.54 45.46
 -1 -3 -5 318.07 42.16
 -1 -3 -5 330.77 43.59
 -1 -3 -5 316.42 37.11
 1 3 5 319.81 36.36
 -1 -3 -5 327.7 43.58
 1 3 5 296.32 37.09
 1 -3 5 346.91 42.58
 -1 3 -5 365 45.52
 -1 -3 -5 359.11 37.89
 -1 3 -5 302.67 40.03
 -1 3 -5 311.41 38.84
 1 3 5 318.7 45.39
 1 -3 5 295.73 44.59
 1 3 5 349.32 46.27
 -1 3 -5 304.79 40.47
 1 3 5 352.07 43.48
 -1 -3 -6 1715.99 100.71
 -1 -3 -6 1510.67 94.62
 1 -3 6 1818.33 105.45
 1 -3 6 1822.54 109.37
 -1 -3 -6 1726.21 83.02
 1 3 6 1787.06 95.18
 1 -3 6 1675.73 95.47
 1 3 6 1695.42 81.96
 -1 3 -6 1786.73 100.96
 1 3 6 1693.49 99.21
 -1 -3 -6 1667.52 87.55
 -1 3 -6 1703.76 94.03
 1 3 6 1896.43 109.28
 1 3 6 1722.64 98.71
 1 -3 6 1720.03 71.77
 -1 -3 -6 1631.38 98.23
 -1 3 -6 1703.56 91.73
 -1 3 -6 1745.61 73.54
 -1 3 -6 1806.4 96.72
 1 -3 7 169.94 39.27
 1 -3 7 201.08 41.65
 -1 -3 -7 154.92 41.2
 -1 -3 -7 159.86 38.32
 -1 3 -7 185.79 31.23
 1 3 7 149.3 28.63
 -1 -3 -7 145.1 40.93
 1 3 7 127.48 36.01
 1 3 7 124.05 33.82
 1 -3 7 138.23 25.74
 1 3 7 171.33 43.41
 -1 3 -7 127.56 34.35
 -1 -3 -7 126.34 31.07
 -1 3 -7 141.95 35.45
 -1 3 -7 133.63 35.32
 1 -3 7 136.59 36.24
 -1 3 -7 151.59 34.62
 1 3 7 143.3 37.25
 1 -3 8 2952.96 142.64
 -1 -3 -8 2928.78 142.2
 1 -3 8 2999.07 155.06
 -1 3 -8 2918.28 124.81
 -1 -3 -8 2895.25 148.58
 1 3 8 2993.41 141.87
 1 -3 8 2807.43 143.14
 -1 3 -8 2934.81 142.36
 -1 -3 -8 2719.41 129.67
 1 3 8 2918.78 152.39
 1 3 8 2858.71 142.88
 1 -3 8 2943.62 114.26
 1 3 8 2842.49 138.73
 -1 3 -8 2683.91 126.47
 -1 -3 -8 2830.25 143.83
 -1 3 -8 2465.79 129.64
 -1 3 -9 135.62 37.14
 -1 3 -9 180.94 39.86
 1 -3 9 194.73 45.6
 1 -3 9 170.79 52.35
 -1 -3 -9 160.8 47.27
 1 3 9 178.64 50.36
 -1 -3 -9 183.18 50.8
 1 3 9 150.42 44.1
 1 -3 9 242.66 53.56
 1 3 9 200.84 42.71
 -1 3 -9 76.77 32.85
 1 3 9 186.02 47.35
 -1 3 -9 139.29 39.54
 -1 -3 -9 139.23 42.8
 -1 -3 -9 158.56 43.76
 1 3 10 59.03 35.58
 1 -3 10 28.97 40.52
 -1 -3 -10 12.51 38.57
 -1 -3 -10 -36.61 41.05
 1 3 10 32.37 40.93
 1 -3 10 24.47 38.91
 -1 3 -10 49.74 35.61
 -1 3 -10 -17.71 31.73
 -1 -3 -10 -30.83 36.35
 1 3 10 70.26 38.12
 1 3 10 -47.3 46.42
 -1 -3 -10 -22.69 37.23
 -1 -3 -11 -44.21 43.29
 -1 -3 -11 -42.26 45.73
 1 -3 11 35.93 50.37
 1 3 11 23.15 41.89
 1 -3 11 -18.66 49.05
 -1 -3 -11 15.45 34.58
 -1 3 -11 27.85 40.11
 1 3 11 52.43 51.23
 -1 3 -11 -56.98 44.89
 -1 -3 -11 -33.43 38.4
 1 3 11 35.17 39.29
 1 3 11 -1.02 31.52
 1 3 12 55.85 41.45
 1 3 12 29.12 36.89
 -1 -3 -12 83.99 44.61
 1 -3 12 31.44 44.23
 -1 -3 -12 -4.7 46.86
 1 3 12 1.17 47.11
 1 -3 12 -1.71 46.84
 -1 3 -12 17.98 39.97
 -1 -3 -12 25.09 52.67
 -1 3 -12 -22.19 44.31
 -1 -3 -12 -18.17 36.65
 1 3 12 44.95 47.84
 1 3 13 14.93 42.01
 1 -3 13 199.25 65.75
 1 -3 13 112.94 59.72
 -1 3 -13 91.68 49.17
 -1 -3 -13 24.99 46.33
 -1 3 -13 -9.94 49.57
 -1 -3 -13 116.5 57.64
 1 3 13 41.51 56.37
 -1 -3 -13 130.17 60.23
 1 3 13 2.1 53.23
 1 3 14 220.77 77.7
 -1 -3 -14 272.15 76.02
 1 3 14 367.03 81.42
 1 -3 14 303.93 82.76
 -1 -3 -14 224.37 64.33
 -1 3 -14 347.54 72.21
 1 -3 14 238.32 73.61
 -1 3 -14 283.23 73.32
 -1 -3 -14 247.9 64.5
 1 3 14 276.59 83.14
 1 3 15 15.19 58.4
 1 3 15 14.46 47.02
 -1 -3 -15 163.6 78.68
 1 3 15 66.43 66.56
 1 -3 15 44.65 66.69
 1 -3 15 -38.37 54.7
 -1 -3 -15 48.51 48.68
 -1 3 -15 -45.5 53.61
 -1 3 -15 -28.39 56.43
 -1 -3 -15 -97.13 54.34
 -1 -3 -16 287.99 81.4
 -1 -3 -16 312.19 79.44
 1 -3 16 361.4 97.7
 -1 -3 -16 304.38 81.27
 -1 3 -16 282.7 87.97
 1 3 16 294.88 92.73
 -1 3 -16 208.44 70.37
 1 3 16 330.49 94.96
 -1 5 16 337.38 110.3
 1 -5 -16 536.37 110.33
 -1 -5 15 -6.64 55.75
 1 -5 -15 -84.64 62.56
 -1 5 15 52.36 66.09
 1 -5 -15 10.08 74.21
 -1 -5 15 -44.84 57.93
 -1 5 15 -22.37 47.37
 1 5 -15 43.84 58.39
 1 5 -15 -21.69 50.37
 1 -5 -14 631.02 106.01
 -1 5 14 498.91 90.21
 1 -5 -14 573.32 97.21
 -1 -5 14 338.12 90.53
 -1 5 14 380.23 95.75
 1 -5 -14 423.62 89.03
 -1 -5 14 592.77 105.68
 -1 5 14 351.15 92.63
 1 5 -14 427.42 81.8
 1 5 -14 573.45 99.74
 1 -5 -13 57.65 51.17
 -1 5 13 38.48 49.99
 1 -5 -13 121.46 64.58
 -1 5 13 136.47 56.8
 -1 -5 13 136.78 61.18
 1 5 -13 97.45 54.55
 1 5 -13 111.35 60.34
 1 -5 -13 14.24 49.95
 -1 5 13 157.64 75.09
 -1 -5 13 66.68 58.37
 -1 5 12 86.98 47.5
 1 -5 -12 59.06 55.24
 1 -5 -12 48.26 39.48
 -1 5 12 80.24 52.49
 1 5 -12 1.37 41.32
 -1 -5 12 45.13 54.32
 -1 5 12 113.15 68.08
 1 5 -12 44.5 45.75
 1 -5 -12 112.8 56.89
 -1 -5 12 35.14 57.33
 1 -5 -11 44.19 44.34
 -1 5 11 3.13 40.75
 -1 -5 11 9.95 44.44
 -1 -5 11 66.14 51.32
 -1 5 11 -18.72 52.32
 -1 5 11 85.91 53.13
 1 -5 -11 -48.12 51.79
 -1 -5 11 7 41.14
 1 -5 -11 -36.07 38.54
 1 5 -11 51.05 46.97
 1 5 -11 70.81 42.91
 1 5 -11 86.16 38.06
 -1 -5 10 589.17 81.88
 -1 -5 10 773.14 99.94
 -1 -5 10 776.99 92.75
 1 5 -10 717.87 77.89
 1 -5 -10 598.45 83.18
 1 -5 -10 610.12 82.22
 -1 5 10 798.21 95.6
 1 -5 -10 596.13 85.92
 1 5 -10 747.9 91.5
 -1 -5 10 602.71 84.34
 1 5 -10 673.64 79.39
 1 5 -10 787.16 88.45
 -1 5 10 735.39 94.19
 -1 5 10 737.21 95.87
 -1 5 9 133.86 50.04
 1 5 -9 53.31 37.18
 -1 -5 9 3.08 41.73
 -1 -5 9 98.65 58.39
 1 -5 -9 50.55 38.73
 -1 5 9 103.98 43.54
 1 -5 -9 16.5 32.37
 1 -5 -9 53.81 42.93
 -1 -5 9 20.91 37.8
 -1 5 9 136.78 46.91
 1 5 -9 67.86 37.86
 -1 -5 9 -100.18 57.24
 1 5 -9 39.67 32.62
 1 5 -9 32 38.32
 1 -5 -8 647.96 77.8
 -1 -5 8 508.8 76.62
 1 -5 -8 656.9 80.63
 -1 5 8 658.47 77.06
 -1 5 8 648.73 70.27
 1 5 -8 656.55 75.82
 -1 5 8 695.59 84.26
 1 -5 -8 582.87 77.14
 -1 -5 8 584.94 70.59
 1 5 -8 684.58 79.59
 1 5 -8 639.78 68.72
 -1 -5 8 588.44 78.04
 1 5 -8 624.04 73.65
 -1 5 8 594.83 77.42
 -1 -5 8 716.89 86.9
 1 -5 -8 609.68 64.57
 1 5 -7 -14.92 24.08
 -1 5 7 -3.51 30.56
 -1 5 7 108.34 47.08
 -1 -5 7 6.59 30.37
 1 -5 -7 -17.44 30.45
 -1 -5 7 42.76 36.26
 -1 5 7 18.54 26.15
 1 -5 -7 -3.47 37.25
 1 -5 -7 -19.67 30.61
 -1 5 7 -7.31 28
 1 5 -7 22.1 27.65
 1 -5 -7 24.76 30.92
 -1 -5 7 -7.31 26.74
 1 5 -7 -34.96 30.52
 1 5 -7 0.99 28.2
 1 -5 -6 1261.35 92.25
 1 -5 -6 1304.26 101.31
 -1 -5 6 1258.49 100.94
 -1 -5 6 1294.64 81.6
 1 -5 -6 1380.55 95.31
 -1 -5 6 1337.29 85.49
 1 5 -6 1307.83 82.05
 -1 5 6 1313.31 91.8
 1 -5 -6 1301.91 97.73
 1 5 -6 1353.24 96.72
 -1 -5 6 1223.36 95.4
 1 5 -6 1202.09 78.39
 -1 5 6 1327.55 99.25
 1 5 -6 1311.43 94.53
 1 5 -6 1276.83 96.79
 -1 5 6 1321.83 102.14
 -1 5 6 1397.48 95.25
 -1 -5 5 669.92 71.35
 1 -5 -5 740.38 66.89
 1 -5 -5 705.08 73.35
 1 -5 -5 742.08 68.36
 1 -5 -5 754.52 71.71
 -1 -5 5 684.14 62.02
 1 5 -5 717.45 61.58
 -1 -5 5 734.43 61.01
 -1 5 5 626.46 63.47
 1 5 -5 670.84 65.09
 1 5 -5 637.78 52.86
 -1 5 5 722.88 68.89
 1 5 -5 673.65 67.03
 -1 5 5 603.03 57.94
 1 5 -5 678.17 70.04
 -1 5 5 730.95 73.45
 1 -5 -4 357.22 40.26
 1 5 -4 461.41 56.04
 -1 -5 4 407.87 41.3
 1 -5 -4 379.53 53.06
 1 5 -4 417.88 48.66
 1 -5 -4 381.79 44.99
 -1 5 4 416.74 52.75
 1 5 -4 419.95 50.22
 -1 -5 4 428.48 50.54
 1 -5 -4 411.84 47.24
 -1 5 4 457.7 53.08
 -1 5 4 420.63 36.27
 1 5 -4 415.09 53.97
 -1 5 4 397.24 43.53
 -1 5 4 425.79 54.14
 -1 -5 4 394.42 54.16
 -1 5 4 398.33 47.71
 -1 5 3 258.38 42.1
 -1 5 3 252.9 37.57
 -1 -5 3 244.96 43.83
 1 -5 -3 263.52 38.38
 1 5 -3 233.47 41.79
 -1 -5 3 241 40.53
 1 -5 -3 260.56 43.95
 -1 5 3 221.9 32.13
 1 5 -3 199.44 36.19
 -1 5 3 269.62 44.28
 -1 -5 3 238.88 27.93
 1 5 -3 257.54 36.95
 1 -5 -3 219.59 34.54
 1 -5 -3 219.93 32.36
 -1 5 3 245.54 31.16
 1 5 -3 243.28 38.93
 1 5 -3 220.52 26.69
 -1 5 3 218.04 32.24
 -1 -5 2 639.69 63.4
 -1 -5 2 471.01 43.74
 1 -5 -2 512.64 42.14
 -1 -5 2 561.61 57.7
 -1 5 2 503.85 40.4
 1 -5 -2 610.99 47.96
 1 5 -2 613.53 57.97
 1 -5 -2 590.99 58.48
 -1 5 2 507.47 56.83
 1 -5 -2 539.59 53.63
 1 5 -2 558.68 47.66
 -1 5 2 570.52 51.8
 -1 5 2 558.63 46.82
 -1 5 2 605.8 48.43
 1 5 -2 580.82 55.3
 1 5 -2 587.4 44.71
 1 5 -2 538.56 58.53
 -1 5 2 505.7 53.09
 -1 -5 1 1436.95 87.98
 -1 -5 1 1278.25 72.96
 1 -5 -1 1316.09 86.53
 1 -5 -1 1405.35 83.62
 1 -5 -1 1418.18 63.07
 -1 -5 1 1356.08 88.21
 1 5 -1 1364.94 87.2
 -1 5 1 1237.36 86.52
 1 5 -1 1279.74 64.53
 -1 5 1 1330.52 75.03
 -1 5 1 1381.38 65.22
 1 5 -1 1294.57 78.44
 1 5 -1 1344.52 73.65
 -1 5 1 1366.76 81.3
 -1 5 1 1288.23 79.53
 1 5 -1 1367.06 85.53
 -1 -5 0 559.69 56.66
 1 5 0 506.03 48.51
 1 -5 0 558.54 60.39
 1 -5 0 556.5 52.54
 1 -5 0 430.29 40.87
 -1 -5 0 494.13 56.88
 -1 -5 0 529.08 50.82
 1 5 0 513.02 54.82
 -1 5 0 515.45 56.91
 -1 5 0 545.58 40.44
 -1 5 0 472.45 34.71
 -1 5 0 513.88 50.56
 1 5 0 503.82 49.06
 1 5 0 474.63 52.54
 -1 5 0 571.17 56.51
 -1 5 0 499.17 49.07
 1 -5 1 370.63 40.58
 1 -5 1 394.68 51.82
 1 5 1 444.88 49.16
 -1 -5 -1 353.37 46.61
 -1 5 -1 397.97 41.89
 -1 -5 -1 352.4 46.84
 1 5 1 378.53 48.13
 -1 5 -1 399.59 49.45
 -1 5 -1 415.3 39.56
 -1 -5 -1 369.2 33.23
 1 -5 1 343.2 40.31
 1 5 1 393.73 34.87
 1 5 1 425.44 44.22
 -1 5 -1 386.41 47.22
 -1 -5 -1 370.28 44.13
 1 5 1 406.04 46.17
 -1 5 -1 404.51 49.4
 1 5 2 181.8 27.45
 -1 5 -2 210.71 39.09
 -1 -5 -2 156.03 29.91
 1 -5 2 190.57 42.04
 1 -5 2 141.54 31.33
 -1 -5 -2 196.02 38.92
 -1 -5 -2 180.23 29.28
 -1 -5 -2 209.34 30.65
 1 5 2 198.19 37.37
 1 -5 2 168.7 27.69
 -1 5 -2 244.53 39.56
 -1 -5 -2 158.36 35.79
 -1 5 -2 227.88 38.45
 1 5 2 194.53 36.14
 -1 5 -2 148.63 27.14
 1 5 2 209.75 32.92
 1 5 2 175.51 30.62
 1 5 2 195.33 29.53
 -1 -5 -3 194.21 29.83
 1 -5 3 206.78 43.84
 1 -5 3 143.33 31.51
 1 5 3 211.6 32.6
 -1 -5 -3 214.31 41.82
 1 5 3 211.88 27.73
 -1 -5 -3 228.93 34.2
 1 -5 3 210.57 27.2
 -1 -5 -3 213.14 41.52
 -1 -5 -3 170.04 31.32
 1 5 3 212.54 38.9
 -1 5 -3 130.3 29.64
 1 5 3 192.07 36.3
 -1 5 -3 200.94 35.47
 -1 5 -3 182.86 37.01
 -1 5 -3 199.01 25.28
 -1 5 -3 181.28 42.38
 1 5 3 183.93 29.05
 1 5 3 231.37 41.21
 1 -5 4 4868.8 185.9
 -1 -5 -4 4289.03 148.08
 1 -5 4 4480.71 168.06
 -1 -5 -4 4687.65 166.87
 1 5 4 4574.74 164.72
 -1 5 -4 4331.77 148.18
 -1 -5 -4 4613.76 153.46
 -1 -5 -4 4541.65 171.21
 -1 5 -4 4704.57 159.01
 1 5 4 4527.97 160.29
 -1 5 -4 4607.6 125.39
 1 5 4 4674.86 150.89
 -1 5 -4 4514.36 163.24
 1 5 4 4627.67 171.16
 -1 5 -4 4613.72 172.66
 1 5 4 4630.89 131.37
 1 5 5 61.79 28.63
 -1 5 -5 69.4 32.01
 -1 -5 -5 74.27 30.33
 1 -5 5 34.06 32.75
 1 -5 5 108.83 41.38
 -1 -5 -5 83.09 34.63
 -1 -5 -5 35.59 23.97
 -1 -5 -5 85.75 32.21
 1 5 5 90.61 33.52
 1 5 5 49.15 28.18
 1 -5 5 46.43 25.07
 -1 5 -5 72.02 27.25
 -1 5 -5 84.29 31.34
 -1 5 -5 75.45 25.85
 1 5 5 97.67 37.14
 -1 5 -5 80.15 33.51
 1 -5 6 3686.97 177.52
 1 -5 6 3641.63 136.28
 -1 -5 -6 3720.65 169.56
 -1 -5 -6 3873.32 157.81
 1 -5 6 3652.2 171.42
 -1 -5 -6 3674.63 152.41
 1 5 6 3603.27 165.45
 1 -5 6 3675.82 144.87
 -1 5 -6 3659.1 162.73
 1 5 6 3735.22 152.31
 -1 5 -6 3740.07 157.42
 -1 -5 -6 3795.74 158.99
 1 5 6 3701.61 166.26
 -1 5 -6 3886.96 140.33
 1 5 6 3742.64 154.15
 -1 5 -6 3420.27 151.89
 1 5 7 45.5 33.76
 1 -5 7 62.1 36.57
 1 -5 7 136.48 48.04
 -1 -5 -7 30.07 33.57
 -1 5 -7 -19.66 27.82
 -1 -5 -7 10.05 26.92
 -1 -5 -7 9.64 32.39
 -1 -5 -7 5.1 26.77
 1 5 7 11.34 24.38
 1 -5 7 -7.1 28.65
 -1 5 -7 36.08 31.76
 -1 5 -7 65.48 32.03
 -1 5 -7 36.11 33.47
 1 5 7 -3.69 34.71
 1 5 7 31.12 31.73
 1 5 8 607.39 74.24
 1 5 8 574.39 75.37
 1 -5 8 641.88 85.42
 1 -5 8 517.43 80.43
 -1 -5 -8 614.59 77
 -1 -5 -8 545.66 64.97
 1 5 8 571.92 68.26
 -1 -5 -8 615.33 77.96
 -1 -5 -8 545.49 73.51
 1 -5 8 449.33 65.73
 -1 5 -8 599.38 75.96
 -1 5 -8 552.26 67.34
 -1 5 -8 510.8 67.59
 1 5 8 505.84 75.55
 -1 5 -8 574.26 73.2
 1 5 9 168.9 59
 1 -5 9 54.1 35.62
 1 5 9 43.29 38
 1 -5 9 -9.57 39.1
 1 -5 9 116.43 49.82
 -1 -5 -9 27.82 40.95
 -1 -5 -9 9.85 44.82
 1 -5 9 32.81 40.89
 -1 -5 -9 40.32 43.23
 -1 5 -9 66.33 42.26
 -1 5 -9 31.32 33.15
 -1 5 -9 -5.43 33.74
 1 5 9 81.58 40.72
 -1 5 -9 48.85 34.06
 1 -5 10 72.9 45.53
 1 5 10 -41.19 36.46
 1 5 10 126.11 59.7
 -1 -5 -10 106.73 54.36
 -1 5 -10 2.52 34.7
 -1 -5 -10 -19.37 43.67
 1 -5 10 -40.26 46.03
 -1 5 -10 18.02 43.67
 -1 -5 -10 -18.25 37.75
 1 -5 10 62.6 44.83
 -1 5 -10 -36.56 38.7
 1 -5 10 -47.54 37.11
 -1 5 -10 10.63 33.99
 1 5 10 19.2 41.71
 1 -5 11 51.91 47.27
 1 5 11 50.42 47.87
 -1 -5 -11 59.98 45.67
 1 -5 11 3.41 49.28
 1 5 11 19.6 39.58
 -1 5 -11 79.76 40.76
 1 -5 11 81.49 46.2
 -1 -5 -11 -37.54 53.57
 1 5 11 73.92 56.7
 -1 5 -11 62.77 42.63
 -1 -5 -11 15.1 41.29
 -1 5 -11 46.73 42.49
 -1 -5 -12 217.66 69.92
 -1 -5 -12 187.53 66.4
 1 -5 12 282.06 79.69
 -1 -5 -12 157.86 63.36
 1 -5 12 135.51 60.27
 1 5 12 140.34 55.53
 -1 5 -12 168.38 66.49
 1 5 12 84.81 49.9
 -1 5 -12 216.63 63.83
 1 5 12 214.47 74.71
 1 5 13 107.36 47.87
 1 -5 13 45.17 65.02
 1 5 13 54.65 45.9
 -1 -5 -13 94.23 60.66
 1 -5 13 26.81 48.05
 -1 -5 -13 78.06 56.74
 -1 5 -13 87.6 48.98
 -1 -5 -13 -0.56 61.81
 -1 5 -13 87.51 51.45
 1 5 13 -3.98 58.81
 1 5 14 204.4 61.71
 -1 -5 -14 291.22 80.94
 1 -5 14 333.27 86.34
 1 5 14 136.84 71.97
 -1 -5 -14 246.93 84.87
 -1 5 -14 354.04 83.9
 1 -5 14 135.54 69.1
 -1 5 -14 303.77 76.3
 1 5 14 217.32 78.6
 1 -5 15 -20.78 65.32
 -1 -5 -15 140.24 82.07
 -1 -5 -15 -9.54 54.01
 -1 5 -15 61.4 60.81
 -1 5 -15 14.8 53.32
 1 5 15 2.07 61.62
 1 5 15 -24.31 64.14
 -1 -5 -16 130.41 81.91
 -1 7 14 48.53 59.22
 1 -7 -14 61.42 78.22
 1 -7 -14 121.16 82.8
 1 -7 -14 117.35 67.87
 -1 7 14 -10.86 61.28
 1 7 -14 1.97 55.16
 -1 7 13 24.57 50.67
 -1 -7 13 41.37 68.29
 1 -7 -13 73.98 76.07
 1 -7 -13 57.62 62.42
 1 -7 -13 0.87 46.22
 -1 7 13 65.46 76.39
 -1 7 13 -46.54 56.92
 1 7 -13 -26.01 54.11
 -1 7 12 121.66 69.18
 -1 -7 12 89.41 62.13
 -1 -7 12 14.46 56.27
 1 -7 -12 154.19 70.15
 1 7 -12 -2.2 41.6
 1 -7 -12 20.29 55.79
 -1 7 12 2.73 52.46
 1 7 -12 38.22 53.95
 1 -7 -12 -75.05 79.05
 -1 7 12 -0.33 62.73
 -1 7 11 634.67 101.89
 -1 -7 11 515.55 98.98
 -1 -7 11 434.21 91.17
 1 -7 -11 520.96 92.97
 1 -7 -11 540.32 89.09
 1 -7 -11 353.05 97.5
 -1 7 11 480.73 80.71
 1 7 -11 525.91 88.92
 -1 -7 11 578.34 95.76
 1 7 -11 566.77 86.52
 -1 7 11 514.66 94.85
 1 7 -11 615.79 92.41
 -1 -7 10 181.39 68.62
 -1 7 10 70.75 53.06
 -1 -7 10 76.82 59.4
 -1 -7 10 41.53 49.78
 1 -7 -10 60.8 56.27
 1 -7 -10 44.89 42.48
 1 -7 -10 35.55 53.05
 -1 7 10 -14.33 39.78
 1 7 -10 3.79 41.92
 1 7 -10 91.1 50.04
 -1 7 10 83.18 60.67
 1 7 -10 13.85 43.03
 -1 7 9 131.85 58.5
 -1 -7 9 15 48.63
 1 -7 -9 4.54 38.98
 -1 -7 9 -32.05 44.69
 -1 -7 9 67.54 56.06
 -1 7 9 -99.71 54.72
 1 -7 -9 -3.92 43.39
 -1 7 9 -1.26 43.72
 1 7 -9 -50.82 50.21
 1 -7 -9 -87.56 57.42
 1 7 -9 -37.05 44.74
 1 7 -9 16.03 42.12
 -1 7 8 568.62 90.38
 -1 -7 8 481.78 79.14
 -1 -7 8 626.86 96.92
 -1 -7 8 506.38 80.83
 1 -7 -8 585.36 85.45
 1 -7 -8 578.67 80.06
 -1 7 8 437.37 66.84
 -1 7 8 552.14 82.26
 1 -7 -8 413.07 82.82
 1 7 -8 541.87 78.66
 1 7 -8 511.38 74.97
 1 7 -8 512.34 79
 -1 7 8 497.5 79.82
 1 -7 -8 385.43 68.11
 1 -7 -7 215.66 52.33
 -1 7 7 176.24 55.33
 -1 -7 7 179.52 58.46
 -1 -7 7 261.57 66.89
 -1 -7 7 217.33 59.94
 1 -7 -7 246.99 69.54
 1 -7 -7 237.47 60.16
 -1 7 7 182.46 48.77
 -1 7 7 202.4 54.75
 1 -7 -7 157.92 60.09
 1 7 -7 254.34 56.55
 1 7 -7 244.97 55.36
 1 7 -7 174.94 50.68
 -1 7 7 308.72 66.86
 -1 -7 6 1190.55 112.49
 -1 -7 6 1346.79 125.36
 1 -7 -6 1345.35 119.41
 1 -7 -6 1156.51 101.52
 -1 -7 6 1243.23 111.94
 1 -7 -6 1044.99 97.82
 -1 7 6 1363.77 112.71
 1 7 -6 1220.51 103.96
 -1 7 6 1292.93 110.68
 1 7 -6 1179.01 106.88
 1 -7 -6 1286.25 99.75
 -1 7 6 1329.09 100.69
 1 7 -6 1159.67 107.33
 -1 7 6 1218.47 113.44
 -1 7 5 18.61 34.43
 -1 -7 5 -4.85 37.96
 -1 -7 5 41.88 30.32
 -1 -7 5 37.24 37.5
 1 -7 -5 22.32 42.03
 1 -7 -5 9.06 37.78
 1 7 -5 48.94 30.04
 -1 7 5 47.54 40.67
 1 -7 -5 32.97 30.85
 -1 7 5 13.6 29.47
 1 -7 -5 34.55 33.01
 1 7 -5 32.03 31.07
 1 7 -5 55.87 36.37
 -1 7 5 49.99 31.88
 1 7 -5 -22 39.74
 -1 -7 4 1583.27 121.78
 -1 7 4 1380.04 111.86
 1 -7 -4 1388.82 91.42
 1 -7 -4 1478.19 117.59
 -1 -7 4 1338.33 105.63
 -1 -7 4 1610.02 113.36
 1 -7 -4 1376.96 114.4
 1 7 -4 1555.96 108.98
 -1 7 4 1223.93 104.9
 1 7 -4 1423.48 96.11
 -1 7 4 1428.65 98.61
 1 7 -4 1434.25 109.11
 1 7 -4 1526.18 119.25
 -1 7 3 37.95 31.76
 1 -7 -3 2.01 25.46
 1 -7 -3 24.67 30.98
 -1 -7 3 10.06 28.21
 1 -7 -3 -1.28 31.63
 -1 -7 3 -64.61 39.74
 1 -7 -3 80.03 43.78
 1 7 -3 -2.74 27.27
 -1 7 3 8.61 30.18
 1 7 -3 -15.23 24.36
 -1 7 3 7.77 27.72
 1 7 -3 -47.97 34.27
 1 7 -3 7.15 32.96
 -1 7 3 -15.38 26.47
 -1 -7 3 -1.69 33.33
 -1 7 2 449.33 60.76
 1 -7 -2 218.41 61.46
 1 -7 -2 464.68 65.4
 1 7 -2 434.73 58.69
 1 -7 -2 330.91 66.46
 -1 -7 2 430.29 56.55
 -1 -7 2 497.38 66.72
 1 -7 -2 512.81 74.59
 1 7 -2 432.25 64.66
 -1 7 2 447.74 66.16
 1 7 -2 371.35 47.79
 -1 -7 2 411.55 63.25
 -1 7 2 227.04 54.85
 1 7 -2 392.68 60.85
 -1 7 2 461.56 60.9
 -1 7 1 63.39 29.1
 1 -7 -1 60.44 38.26
 1 7 -1 13.68 26.46
 -1 -7 1 18.67 26.7
 1 -7 -1 -30.25 33.85
 -1 -7 1 31.75 35.74
 1 -7 -1 35.83 43.18
 1 7 -1 53.16 35.63
 -1 7 1 25.06 34.3
 1 7 -1 27.63 25.74
 -1 -7 1 13.52 39.14
 -1 7 1 0.36 25.85
 1 7 -1 10.4 26.59
 -1 7 1 58.31 31.32
 -1 -7 0 82.6 44.11
 -1 7 0 217.98 40.52
 1 -7 0 151.98 48.66
 -1 -7 0 159.98 40.18
 -1 7 0 96.94 42.75
 1 -7 0 134.93 42.27
 -1 -7 0 280.7 58.14
 1 -7 0 163.76 50.6
 1 7 0 151.78 44.26
 -1 7 0 223.44 52.1
 1 7 0 77.99 35.12
 1 7 0 161.35 42.87
 -1 7 0 188.48 47.38
 1 7 0 196.38 40.86
 -1 -7 -1 32.2 37.56
 -1 7 -1 93.47 28.01
 1 -7 1 147.28 50.8
 -1 -7 -1 75.75 41.45
 1 -7 1 84.64 33.91
 -1 -7 -1 74.46 37.71
 1 -7 1 121.98 43.64
 1 7 1 74.2 34.17
 -1 7 -1 53.73 34.26
 -1 7 -1 80.42 33.93
 1 7 1 74.94 37.19
 1 7 1 118.54 37.46
 -1 7 -1 138.15 43.41
 1 7 1 129.22 37.71
 1 -7 2 961.39 83.26
 1 -7 2 1020.41 102.82
 -1 -7 -2 1113.03 100.5
 1 -7 2 1019.86 95.68
 1 7 2 972.62 92.26
 -1 7 -2 1047.16 93.6
 -1 7 -2 1021.87 73.65
 -1 7 -2 1085.93 89.77
 1 7 2 987.3 87.03
 1 7 2 1034.97 84.54
 -1 7 -2 1014.24 93.38
 1 -7 3 102.23 40.75
 -1 -7 -3 127.08 45.36
 -1 7 -3 138.2 43.96
 1 7 3 82.04 38.33
 -1 -7 -3 144.72 46.77
 1 -7 3 135.34 44.75
 1 7 3 80.63 36.49
 -1 7 -3 168.06 44.18
 -1 7 -3 146.66 43.93
 -1 7 -3 182.65 40.04
 1 -7 3 206.61 55.12
 -1 -7 -3 61.49 39.83
 1 7 3 155.29 38.38
 1 7 3 78.37 33.74
 1 -7 4 1920.95 141.37
 -1 -7 -4 1872.94 129.79
 -1 -7 -4 1853.17 127.47
 1 -7 4 1865.75 122.8
 1 7 4 1927.88 130.28
 -1 7 -4 1880.64 121.81
 -1 7 -4 2022.18 117.1
 1 7 4 1587.18 107.23
 1 7 4 1917.26 129.38
 -1 7 -4 1861.36 125.27
 1 -7 4 1880.37 124.36
 -1 -7 -4 1864.2 106.93
 -1 7 -4 1871.51 130.23
 1 7 5 49.27 34.41
 1 -7 5 67.59 48.53
 1 -7 5 47.49 33.19
 -1 -7 -5 47.24 46.13
 -1 -7 -5 1.26 33.09
 -1 -7 -5 22.89 36.45
 1 -7 5 -29.77 33.29
 1 7 5 18.26 32.21
 -1 7 -5 23.85 32.28
 -1 7 -5 4.24 29.9
 -1 -7 -5 5.91 27.7
 1 7 5 74.69 42.64
 -1 7 -5 -22.38 33.85
 1 7 5 23.78 35.24
 -1 7 -5 38.22 38.46
 1 7 6 637.23 74.89
 1 -7 6 572.81 78.34
 -1 -7 -6 814.65 97.1
 -1 -7 -6 624.94 76.4
 -1 -7 -6 571.51 76.06
 1 7 6 736.68 86.73
 1 -7 6 649.74 89.69
 -1 7 -6 681.69 85.47
 -1 7 -6 661.04 79.44
 1 7 6 640.03 84.66
 -1 7 -6 675.55 84.4
 -1 -7 -6 661.93 76.53
 1 7 6 649.27 84.13
 1 -7 7 68.08 45.65
 1 -7 7 52.9 52.9
 1 7 7 26.84 41
 1 7 7 34.32 34.85
 1 -7 7 36.57 41.22
 -1 -7 -7 -12.58 40.06
 -1 -7 -7 14.56 36.07
 1 7 7 -64.14 44.47
 -1 7 -7 23.16 34.65
 -1 -7 -7 25.87 30.79
 -1 -7 -7 68.94 56.15
 1 7 7 46.48 50
 -1 7 -7 18.63 34.64
 -1 7 -7 84.1 53.16
 1 -7 8 282.64 68.29
 1 7 8 393.08 67.57
 1 -7 8 358.19 71.02
 -1 -7 -8 340.04 71.3
 -1 -7 -8 403.34 67.36
 -1 -7 -8 239.21 66.73
 1 7 8 381.19 71.13
 -1 7 -8 406.52 68.28
 1 -7 8 390.58 81.36
 -1 -7 -8 376.55 69.79
 1 7 8 347.37 70.59
 -1 7 -8 451.14 76.09
 -1 7 -8 290.4 66.59
 1 7 8 371.08 74.38
 1 -7 9 375.37 75.49
 1 -7 9 284.56 78.53
 1 7 9 316.21 64.6
 1 -7 9 240.88 66.63
 -1 -7 -9 379.83 81.69
 1 7 9 224.15 58.73
 -1 7 -9 250.38 63.04
 -1 -7 -9 151.98 52.63
 1 7 9 286.06 70.55
 -1 7 -9 291.53 67.59
 -1 -7 -9 267.17 66.88
 -1 7 -9 294.39 64.23
 1 7 10 -41.52 42.08
 1 -7 10 -1.25 43.66
 1 -7 10 12.46 48.32
 1 -7 10 34.53 50.37
 -1 -7 -10 -40.34 52.93
 1 7 10 -104.78 55.05
 -1 -7 -10 28.89 50.45
 1 7 10 -24.64 52.3
 -1 7 -10 13.79 43.78
 -1 7 -10 32.03 46.99
 -1 7 -10 -0.19 40.94
 -1 -7 -10 -25.6 42.79
 -1 7 -11 130.9 63.18
 1 7 11 52.02 54.13
 1 -7 11 3.72 49.27
 -1 -7 -11 62.32 60.28
 1 -7 11 78.47 58.27
 -1 -7 -11 112.39 67.4
 1 -7 11 55.31 53.67
 1 7 11 10.7 45.9
 -1 -7 -11 40.33 55.37
 -1 7 -11 99.64 61.68
 1 7 11 165.54 71.65
 -1 7 -11 116.57 50.92
 1 7 12 125.53 54.24
 -1 -7 -12 37.77 49.46
 -1 -7 -12 105.84 64.59
 1 -7 12 149.37 69.41
 -1 -7 -12 51.6 61.8
 1 7 12 140.37 58.72
 -1 7 -12 228.26 78.88
 1 7 12 135.68 71.4
 -1 7 -12 190.93 63.4
 1 7 13 2.56 54.05
 -1 -7 -13 55.48 66.06
 1 -7 13 -41.79 66.96
 -1 -7 -13 39.85 66.75
 -1 -7 -13 17.97 59.1
 1 7 13 36.18 51.93
 -1 7 -13 21.51 55.85
 1 7 13 28.12 64.58
 -1 -7 -14 341.48 101.54
 1 7 14 204.29 73.23
 -1 -7 -14 68.96 60.34
 -1 7 -14 239.3 74.85
 -1 -9 12 159.56 84.96
 -1 9 12 122.91 67.21
 -1 -9 12 -36.38 68.54
 1 9 -12 -46.9 64.76
 1 -9 -12 287.59 89.71
 1 9 -12 120.97 57.14
 -1 9 12 61.07 71.01
 -1 -9 11 49.23 67.2
 -1 9 11 -23.08 57.84
 -1 -9 11 8.29 79.14
 -1 -9 11 28.54 84.04
 1 -9 -11 -21.02 61.31
 1 -9 -11 -44.94 51.73
 1 9 -11 -164.8 206.9
 -1 9 11 64.13 69.84
 -1 9 10 -46.12 59.2
 -1 -9 10 12.01 64.3
 -1 -9 10 -168.26 96.61
 -1 -9 10 -71.66 80.16
 1 -9 -10 -65.02 66.81
 1 -9 -10 85.92 52.49
 1 9 -10 30.37 54.43
 -1 9 10 50.83 61.39
 1 9 -10 7.89 79.11
 1 9 -10 37.23 54.15
 -1 -9 9 286.42 79.23
 -1 9 9 367.52 80.29
 -1 -9 9 316.37 92.62
 -1 -9 9 294.78 80.25
 1 -9 -9 202.32 70.35
 1 9 -9 278.37 72.61
 1 9 -9 169.55 59.54
 1 9 -9 370.16 86.31
 -1 -9 8 24.23 51.23
 -1 9 8 117.22 61.8
 -1 -9 8 145.1 73.07
 -1 -9 8 144.33 63.89
 1 -9 -8 -25.07 54.6
 1 -9 -8 80.29 50.56
 -1 9 8 61.99 43.9
 1 9 -8 84.97 50.4
 1 9 -8 109.44 54.76
 1 9 -8 116.5 61.14
 -1 -9 7 24.92 49.7
 -1 9 7 -25.03 48.96
 -1 -9 7 37.58 58.44
 -1 -9 7 -28.52 52.81
 1 -9 -7 58.46 68.33
 1 -9 -7 27.05 48.62
 -1 9 7 7.38 45.53
 1 9 -7 89.8 53.18
 1 9 -7 68.38 45.28
 1 9 -7 -5.79 46.14
 -1 -9 6 385.6 85.25
 -1 9 6 251.6 72.89
 -1 -9 6 332.47 81.42
 -1 -9 6 335.06 72.47
 1 -9 -6 326.06 72.89
 1 -9 -6 438.48 82.35
 -1 9 6 305.11 75.25
 1 9 -6 273.45 60.77
 1 9 -6 350.08 74.68
 1 9 -6 293.69 73.37
 -1 -9 5 16.35 48.76
 -1 9 5 5 41.19
 -1 -9 5 130.54 64.95
 1 -9 -5 18.59 48.44
 -1 -9 5 26.48 45.98
 1 -9 -5 9.4 47.23
 1 9 -5 29.66 41.94
 -1 9 5 19.37 40.95
 1 9 -5 47.87 42.88
 1 9 -5 -11.76 45.35
 -1 -9 4 1144.19 126.33
 1 -9 -4 807.35 115.25
 -1 -9 4 947.02 107.25
 1 -9 -4 990.33 117.32
 1 9 -4 1159.56 113.49
 -1 9 4 923.95 116.78
 1 9 -4 949.02 101.15
 1 9 -4 1062.37 113.93
 -1 9 4 898.06 105.82
 -1 -9 3 34.05 48.43
 -1 -9 3 239.97 72.03
 -1 9 3 222.59 71.86
 1 -9 -3 49.93 54.92
 -1 -9 3 97.65 53.24
 1 -9 -3 162.89 68.05
 1 9 -3 138.35 54.5
 -1 9 3 247.27 72.59
 1 9 -3 135.19 50.78
 1 9 -3 88.45 46.51
 -1 -9 2 122.09 86.16
 1 -9 -2 223.13 72.48
 -1 9 2 453.31 77.62
 1 -9 -2 393.23 72.31
 -1 -9 2 501.29 84.37
 1 -9 -2 233.83 70.53
 -1 -9 2 442.39 77.1
 1 -9 -2 504.04 88.61
 1 9 -2 432.09 73.54
 1 9 -2 465.05 80.36
 -1 9 2 430.51 85.47
 -1 9 2 226.11 59.68
 1 9 -2 131.18 71.78
 -1 9 2 300.61 70.37
 -1 -9 1 78.71 60.39
 1 -9 -1 201.7 73.51
 -1 9 1 336.99 58.17
 1 -9 -1 460.46 81.29
 -1 -9 1 420.46 78.39
 1 -9 -1 287.94 71.7
 -1 -9 1 390.79 77.56
 1 -9 -1 299.69 69.67
 1 9 -1 472.74 80.72
 -1 9 1 380.12 80.74
 -1 9 1 260.17 63.91
 1 9 -1 107.07 63.75
 1 9 -1 306.32 67.14
 -1 9 1 320.28 67.91
 -1 -9 0 90.95 61.78
 1 -9 0 33.2 57.77
 1 -9 0 204.17 63.72
 -1 -9 0 149.24 50.94
 -1 -9 0 211.1 62.67
 1 -9 0 115.32 53.85
 1 9 0 224.55 64.41
 -1 9 0 224.73 60.23
 1 9 0 66.02 47.17
 -1 9 0 71.76 59.28
 1 9 0 214.58 59.14
 -1 9 0 227.29 56.66
 1 9 1 -39.53 40.74
 -1 -9 -1 11.1 49.15
 1 -9 1 47.43 53.29
 1 -9 1 -21.47 52.01
 -1 -9 -1 42.59 43.78
 -1 -9 -1 -54.17 47.51
 -1 -9 -1 26.28 50.22
 1 -9 1 -4.5 48.09
 1 9 1 -1.87 32.8
 1 9 1 22.53 42.04
 -1 9 -1 -12.08 45.74
 -1 9 -1 1.44 35.91
 1 9 1 26.86 38.53
 -1 9 -1 28.51 44
 1 9 2 344.38 64.18
 -1 -9 -2 216.14 72.61
 1 -9 2 137.5 83.04
 1 -9 2 484.39 91.03
 -1 -9 -2 472.68 75.55
 -1 -9 -2 249.52 73.92
 -1 -9 -2 513.4 87.16
 1 -9 2 434.71 79.1
 1 9 2 369.83 77.55
 -1 9 -2 583.46 86.01
 -1 9 -2 219.65 71.7
 1 9 2 357.38 65.31
 1 9 2 509 79.06
 -1 9 -2 383.62 73.24
 1 9 3 -70.82 44.99
 1 -9 3 3.25 45.12
 1 -9 3 71.43 54.8
 -1 -9 -3 15.9 44.76
 -1 -9 -3 153.1 59.74
 1 -9 3 16.75 40.94
 1 9 3 83.62 48.29
 -1 9 -3 19.18 38.49
 -1 9 -3 26.55 38.01
 -1 9 -3 24.43 37.85
 1 -9 4 1362.25 139.95
 -1 -9 -4 1395.31 134.11
 1 -9 4 1140.69 119.09
 1 9 4 1314.72 129.07
 -1 9 -4 1232.96 114.99
 -1 9 -4 1465.42 125.92
 1 9 4 1034.06 113.49
 -1 9 -4 1309.24 129.99
 1 9 5 -42.88 50.61
 1 -9 5 -13.29 49.09
 1 -9 5 48.95 57.4
 -1 -9 -5 40.76 48.67
 -1 -9 -5 -77.3 57.3
 1 -9 5 54.7 50.13
 1 9 5 10.08 40.24
 -1 9 -5 2.36 39.69
 -1 9 -5 53.14 45.74
 -1 9 -5 65.83 49.67
 1 9 6 692.38 103.31
 1 -9 6 864.23 116.4
 1 -9 6 604.39 104.9
 1 -9 6 597.24 91.8
 -1 -9 -6 754.53 107.67
 -1 -9 -6 660.68 99.24
 1 9 6 691.17 100.02
 -1 9 -6 629.9 83.52
 -1 9 -6 718.06 96.95
 -1 9 -6 678.18 98.16
 1 9 7 -33.74 41.04
 1 -9 7 61.12 50.62
 1 -9 7 -24.53 57.19
 1 -9 7 -11.94 50.05
 -1 -9 -7 -12.93 50.82
 -1 -9 -7 -31.84 46.99
 1 9 7 -12.36 46.83
 -1 9 -7 109.24 49.62
 -1 9 -7 -2.71 42.27
 -1 9 -7 -46.38 54.48
 -1 9 -8 308.97 78.71
 1 9 8 319.29 80.06
 1 -9 8 473.19 91.04
 1 -9 8 391.48 92.61
 1 -9 8 483.07 93.46
 -1 -9 -8 478.18 92.39
 -1 -9 -8 549.36 92.37
 1 9 8 420.45 80.09
 -1 9 -8 478.75 84.94
 -1 9 -8 417.9 81.42
 -1 9 -9 36.42 53.39
 1 9 9 58.25 60.37
 1 -9 9 92.94 62.49
 1 -9 9 117.89 67.28
 1 -9 9 -69.72 55.48
 -1 -9 -9 171.75 73.83
 -1 9 -9 29.27 51.62
 -1 9 -9 10.56 49.75
 -1 9 -10 -107.09 65.39
 1 9 10 -19.16 53.89
 1 -9 10 -12.75 56.66
 1 -9 10 57.3 73.69
 -1 -9 -10 -67.34 64.16
 1 -9 10 70.1 68.88
 -1 -9 -10 -67.77 51.7
 -1 9 -10 31.7 55.46
 -1 9 -10 1.96 50.7
 1 9 11 78.9 56.63
 1 -9 11 -30.28 65.48
 -1 -9 -11 41.69 61.32
 1 -9 11 14.19 63.2
 -1 9 -11 24.35 60.34
 -1 -9 -11 -6.98 50.1
 -1 9 -11 77.01 57.8
 1 9 12 133.31 67.24
 -1 9 -12 -7.3 56.27
 -1 11 9 -50.66 52.27
 1 11 -9 15.46 62.78
 -1 11 8 45.31 68.52
 1 -11 -8 125.89 79.67
 -1 11 8 24.36 57.03
 1 11 -8 -44.74 57.97
 1 11 -8 -21.51 57.29
 -1 -11 7 120.55 72.26
 -1 11 7 126.38 64.74
 -1 -11 7 -36.35 67.79
 1 -11 -7 59.95 71.52
 1 11 -7 -39.17 51.36
 1 -11 -7 39.27 61.55
 -1 11 7 140.88 62.43
 1 11 -7 147.32 68.33
 -1 -11 6 89.81 90.74
 -1 11 6 330.68 78.15
 -1 -11 6 277.55 95.29
 1 -11 -6 280.64 82.25
 1 -11 -6 372.62 92.8
 1 11 -6 261.2 77.68
 -1 11 6 418.18 95.4
 1 11 -6 396.52 83.97
 -1 -11 5 54.25 70.93
 -1 11 5 100.04 60.1
 -1 -11 5 59.27 60.74
 1 -11 -5 81.98 67.53
 -1 -11 5 40.19 54.23
 1 -11 -5 232.51 84.31
 -1 11 5 63.19 57.14
 1 11 -5 58.06 54.23
 1 11 -5 184.31 78.88
 -1 -11 4 114.46 85.46
 -1 11 4 299.25 79.37
 -1 -11 4 409.22 101.34
 1 -11 -4 207.31 89.44
 -1 -11 4 308.33 87.38
 1 11 -4 406.59 85.53
 1 -11 -4 431.64 99.93
 1 11 -4 290.52 78.35
 -1 11 4 370.35 84.95
 1 11 -4 349.6 89.29
 -1 -11 3 -9.96 93.42
 -1 11 3 8.62 42.41
 -1 -11 3 -31.78 62.34
 1 -11 -3 -22.51 68.83
 -1 -11 3 -67.6 67.6
 1 -11 -3 -106.33 62.93
 1 11 -3 113.55 63.6
 -1 11 3 -54.13 53.19
 1 11 -3 -43.74 57.36
 1 11 -3 -62.53 66.74
 -1 -11 2 8.35 61.91
 -1 -11 2 134.43 63.8
 -1 -11 2 78.56 87.26
 1 -11 -2 143.78 68.29
 1 11 -2 272.39 84
 -1 11 2 120.53 69.1
 1 11 -2 178.34 59.49
 1 11 -2 102.55 71.06
 -1 11 1 111.91 64.23
 -1 -11 1 12.16 55.09
 1 -11 -1 22.95 67.4
 -1 -11 1 -4.77 60.34
 -1 -11 1 108.86 71.79
 1 -11 -1 25.28 60.21
 1 11 -1 38.34 52.01
 -1 11 1 16.16 48.6
 1 11 -1 3.79 44.62
 1 11 -1 65.91 52.18
 -1 11 0 1.18 47.2
 -1 -11 0 -1.23 48.44
 1 -11 0 -0.19 56.21
 1 -11 0 56.65 61.91
 -1 -11 0 19.77 58.28
 -1 -11 0 2.67 60.91
 1 -11 0 0.89 61.99
 1 11 0 -36.01 59.91
 -1 11 0 -73.31 64.62
 -1 11 0 60.41 55.08
 1 11 0 -18.35 45.7
 1 11 0 -43.87 47.55
 -1 11 -1 15.33 47.45
 -1 -11 -1 7.69 47.87
 1 -11 1 18.01 52.62
 1 -11 1 47.76 57.91
 -1 -11 -1 72.37 57.32
 1 -11 1 125.8 68.44
 1 11 1 -3.32 52.97
 -1 11 -1 76.82 53.91
 -1 11 -1 65.29 49.48
 1 11 1 55.24 44.92
 -1 11 -2 224.64 69.06
 1 -11 2 59.3 78.55
 1 -11 2 325.37 90.39
 -1 -11 -2 249.81 85.58
 1 -11 2 430.54 97.98
 1 11 2 357.71 84.84
 -1 11 -2 225.95 61.16
 -1 11 -2 333.43 73.2
 -1 11 -3 -51.34 63.43
 1 11 3 13.21 49.05
 1 -11 3 19.5 69.43
 1 -11 3 24.33 65.77
 -1 -11 -3 110.25 72.55
 -1 -11 -3 -130.32 82
 1 -11 3 16.62 54.44
 1 11 3 -99.09 69.21
 -1 11 -3 43.54 52.39
 -1 11 -3 -53.81 48.48
 -1 11 -4 257.36 84.64
 1 11 4 284.18 71.69
 1 -11 4 28.89 80.21
 1 -11 4 325.88 81.94
 -1 -11 -4 269.54 75.95
 -1 -11 -4 259.65 85.84
 1 -11 4 308.6 85.76
 1 11 4 147.7 65.99
 -1 11 -4 243.73 74.84
 -1 11 -4 267.66 75.21
 -1 11 -5 24.27 56.56
 1 11 5 93.48 60.25
 1 -11 5 15.58 56.35
 1 -11 5 63.06 69.01
 -1 -11 -5 48.34 56.02
 -1 -11 -5 150.75 71.33
 1 -11 5 -11.66 54.49
 1 11 5 155.48 67.55
 -1 11 -5 61.54 51.99
 -1 11 -6 329.66 85.73
 1 11 6 456.18 94.73
 1 -11 6 77.12 97.55
 1 -11 6 448.43 110.99
 -1 -11 -6 497.2 101.97
 -1 -11 -6 438.42 96.39
 1 11 6 408.98 92.96
 -1 11 -6 480.04 93.46
 -1 11 -7 152.68 64.71
 1 11 7 42.25 58.41
 1 -11 7 119.64 79.8
 1 -11 7 144.12 81.49
 -1 -11 -7 115.9 62.14
 -1 -11 -7 117.17 66.62
 1 11 7 108.94 68.59
 -1 11 -7 93.53 71.42
 -1 11 -8 176.93 78.58
 1 11 8 3.12 58.92
 -1 11 -8 94.01 68.3
 -2 0 16 -11.91 64.58
 2 0 -16 -100.04 72.08
 2 0 -15 35.46 52.56
 -2 0 15 10.23 54.18
 2 0 -15 -50.66 50.58
 -2 0 15 -151.57 65.66
 2 0 -14 218.04 58.1
 -2 0 14 300.35 79.05
 -2 0 14 210.24 65.04
 2 0 -14 294.05 71.31
 2 0 -14 367.42 73.86
 -2 0 14 327.87 79.65
 -2 0 13 26.4 42.53
 2 0 -13 -12.57 38.69
 2 0 -13 115.32 54.61
 -2 0 13 56.34 56.24
 -2 0 13 -28.26 44.03
 2 0 -13 57.28 40.18
 2 0 -12 799.79 91.53
 2 0 -12 896.89 97.69
 -2 0 12 835.67 92.63
 -2 0 12 804.51 96.78
 2 0 -12 746.25 93.74
 -2 0 12 943.67 101.93
 -2 0 12 787.73 92.09
 2 0 -11 12.3 37.51
 -2 0 11 11.88 37.73
 -2 0 11 12.91 33.69
 -2 0 11 28.21 34.83
 2 0 -11 -33.92 35.58
 -2 0 11 -6.4 42.19
 2 0 -11 -20.42 30.03
 2 0 -11 27.38 31.32
 2 0 -10 2243.8 131.7
 2 0 -10 2476.08 136.96
 -2 0 10 2402.62 142.91
 2 0 -10 2605.98 127.2
 2 0 -10 2422.9 139.29
 -2 0 10 2622.75 143.01
 -2 0 10 2575.14 138.69
 -2 0 9 -16.41 26.85
 -2 0 9 17.25 26.49
 2 0 -9 -5.91 23.85
 -2 0 9 2.24 28.37
 2 0 -9 31.8 31.39
 2 0 -9 26.59 25.86
 2 0 -9 -12.34 29.27
 2 0 -8 465.63 55.24
 2 0 -8 434.36 44.49
 2 0 -8 538.44 59.85
 -2 0 8 540.3 61.63
 2 0 -8 448.14 49.4
 2 0 -8 525.85 60.49
 -2 0 8 556.04 60.18
 -2 0 8 521.39 57.49
 -2 0 7 -22.66 22.55
 2 0 -7 -12.39 17.06
 -2 0 7 24.03 17.86
 -2 0 7 0.33 19.96
 2 0 -7 -20.53 19.82
 2 0 -7 -3.05 17.87
 2 0 -7 12.38 19.02
 2 0 -7 30.17 21.09
 -2 0 6 7.07 16.35
 2 0 -6 19.68 14.59
 -2 0 6 17.46 16.17
 -2 0 6 8.81 17.44
 2 0 -6 23.03 15.79
 2 0 -6 -0.58 16.41
 2 0 -6 -7.92 16.5
 2 0 -6 15.99 13.79
 -2 0 5 17.75 14.82
 2 0 -5 0.87 11.48
 -2 0 5 -4.45 11.29
 -2 0 5 13.8 13.67
 2 0 -5 9.31 12.84
 2 0 -5 -0.44 13.76
 2 0 -4 21.85 9.82
 -2 0 -5 -2.15 15.43
 2 0 5 2.72 14.96
 -2 0 -5 -12.05 14.16
 -2 0 -5 -18.16 17.5
 2 0 5 4.45 14.44
 -2 0 -6 356.37 43.3
 2 0 6 381.07 46.75
 -2 0 -6 339.54 40.04
 -2 0 -6 374.37 43.28
 -2 0 -6 340.54 43.14
 2 0 6 361.65 45.78
 2 0 6 319.08 33.29
 2 0 6 323.6 40.33
 -2 0 -7 30.56 21.81
 -2 0 -7 -11.12 20.09
 -2 0 -7 -1.43 12.42
 2 0 7 -22.32 25.63
 -2 0 -7 16.54 19.99
 -2 0 -7 12.15 19.33
 2 0 7 -16.91 24.46
 2 0 7 2.47 14.82
 2 0 7 25.04 20.44
 2 0 8 320.22 39.75
 -2 0 -8 292.13 45.36
 -2 0 -8 390.55 55.14
 2 0 8 319.04 53.62
 -2 0 -8 297.39 43.22
 -2 0 -8 343.39 53.25
 2 0 8 300.85 48.95
 2 0 8 331.02 49.88
 -2 0 -9 5.85 27.65
 -2 0 -9 7.01 27.11
 2 0 9 -39.87 38.54
 -2 0 -9 20.34 25.54
 -2 0 -9 7.08 26.54
 2 0 9 4.04 30.96
 2 0 9 -12.04 29.02
 -2 0 -10 1212.18 100.24
 2 0 10 1263.01 109.46
 -2 0 -10 1284.3 94.49
 2 0 10 1284.63 107.93
 -2 0 -10 1248.01 104.39
 2 0 10 1410.74 106.47
 -2 0 -10 1361.73 105.02
 2 0 11 24.47 34.73
 -2 0 -11 -7.19 35.96
 -2 0 -11 -14.62 35.14
 2 0 11 -22.87 48.45
 -2 0 -11 36.05 30.32
 -2 0 -11 7.73 36.52
 2 0 11 -16.83 39.83
 -2 0 -12 1852.25 137.62
 2 0 12 1732.17 142.43
 -2 0 -12 1794.98 125.21
 2 0 12 1629.1 134.25
 -2 0 -12 1819.7 139.32
 2 0 12 1744.63 130.2
 -2 0 -12 1685.91 128.9
 2 0 13 16.94 38.96
 2 0 13 79.95 61.14
 -2 0 -13 35.76 39.02
 -2 0 -13 5.12 43.29
 2 0 14 129.95 63.17
 2 0 14 317.83 83.14
 -2 0 -14 313.37 72.48
 -2 0 -14 311.17 76.97
 -2 -2 16 211.03 76.03
 2 2 -16 176.08 63.5
 -2 2 16 248.14 86
 -2 -2 15 -123.13 64.28
 2 -2 -15 -10.69 54.93
 -2 2 15 -166.98 69.43
 -2 -2 15 53.67 55.9
 -2 2 15 -68.89 50.69
 2 2 -15 -85.75 63.04
 2 -2 -15 42.7 50.99
 2 -2 -15 32.7 56.82
 -2 2 15 26.85 57.03
 -2 -2 14 342.04 81.72
 2 -2 -14 301.49 72.12
 -2 2 14 293.32 80.84
 -2 -2 14 425.32 87.94
 -2 2 14 250.94 78.18
 2 2 -14 299.27 61.52
 2 -2 -14 425.87 82.82
 2 2 -14 489.82 85.4
 2 -2 -14 294.82 68.8
 -2 2 14 288.27 80.84
 -2 2 13 81.12 54.8
 2 -2 -13 45.14 41.66
 -2 -2 13 3.67 42.11
 2 -2 -13 116.54 51.45
 -2 2 13 14.79 40.38
 -2 2 13 53.32 51.99
 -2 -2 13 13.79 46.87
 2 2 -13 16.27 41.86
 2 2 -13 26.95 44.45
 2 -2 -13 42.71 44.33
 -2 2 12 734.28 99.34
 2 -2 -12 870.33 101.83
 -2 2 12 770.33 94.9
 -2 -2 12 670.97 91.19
 2 2 -12 651.91 77.98
 -2 2 12 763.62 94.73
 -2 -2 12 780.44 99.09
 2 2 -12 662.23 83.44
 2 -2 -12 739.74 94.06
 2 2 -12 827.88 94.8
 2 -2 -12 762.42 92.8
 -2 2 11 7.36 39.68
 -2 -2 11 -33.57 42.42
 2 -2 -11 -37.91 38.49
 2 -2 -11 20.95 35.76
 -2 2 11 44.61 41.32
 2 2 -11 54.39 39.08
 2 -2 -11 -58.42 42.24
 -2 2 11 102.3 49.85
 -2 -2 11 19.78 43.49
 2 2 -11 41.5 37.07
 2 2 -11 42.71 34.15
 2 -2 -11 10.24 32.1
 -2 -2 10 421.1 58.27
 -2 2 10 347.69 67.47
 2 -2 -10 364.52 61.55
 2 -2 -10 392.8 60.13
 -2 2 10 290.37 54.84
 2 2 -10 421.04 56.17
 2 -2 -10 452.34 68.68
 -2 2 10 461.29 68.13
 -2 -2 10 387.29 65.58
 2 2 -10 385.11 59.33
 2 2 -10 419.72 63.54
 2 -2 -10 373.87 58.34
 -2 -2 9 1.12 24.52
 -2 2 9 19.05 34.22
 -2 2 9 13.27 23.56
 2 -2 -9 13.84 26.72
 -2 2 9 5.92 26.77
 2 2 -9 -25.51 25.56
 2 2 -9 -21.52 27.14
 -2 2 9 -16.98 29.71
 -2 -2 9 25.65 36.27
 2 -2 -9 -9.6 29.57
 2 2 -9 -5.79 27.64
 2 -2 -9 9.82 23.28
 2 -2 -9 -5.94 32.21
 2 -2 -8 650.24 68.79
 -2 2 8 581.23 65.54
 2 -2 -8 544.62 59.73
 2 2 -8 635.05 56.73
 2 -2 -8 616.56 66.37
 -2 2 8 622 65.9
 -2 -2 8 574.5 66.56
 2 2 -8 618.04 62.9
 2 2 -8 617.23 66.83
 2 -2 -8 512.78 57.57
 -2 -2 8 630.05 57.88
 -2 2 8 636.41 71.19
 2 2 -8 611.09 55.19
 -2 2 8 567.56 61.35
 -2 2 7 210.28 39.37
 -2 2 7 244.57 45.89
 -2 -2 7 225.37 34.73
 2 -2 -7 211.22 41.23
 -2 2 7 154.7 33.4
 2 2 -7 227.24 39.11
 -2 2 7 199.77 37.76
 -2 -2 7 192.43 37.98
 2 -2 -7 199.36 41.75
 2 2 -7 199.82 33.64
 2 2 -7 223.88 38.83
 2 -2 -7 198.21 35.33
 2 -2 -7 192.05 38.59
 2 2 -7 211.22 33.53
 -2 2 6 15.36 17.47
 -2 2 6 43.6 30.16
 -2 -2 6 22.5 19.4
 2 -2 -6 32.5 22.77
 -2 2 6 27.83 22.59
 2 2 -6 44.25 22.75
 -2 -2 6 50.95 26.53
 -2 2 6 6.64 20.4
 2 -2 -6 21.88 25.98
 2 2 -6 -0.83 16.85
 2 2 -6 9.63 20.1
 2 -2 -6 36.64 21.95
 2 -2 -6 15.72 20.72
 2 2 -6 7.33 14.21
 2 -2 -5 3956.13 131.49
 2 -2 -5 4009.41 130.46
 2 -2 -5 3942.01 132.24
 2 2 -5 4051.7 105.12
 -2 -2 5 3988.89 128.5
 -2 2 5 4037.07 124.02
 2 2 -5 4205.88 131.04
 2 2 -5 4053.14 125.13
 2 -2 -5 3991.56 118.51
 -2 2 5 4005.17 134.58
 -2 -2 5 3892.78 105.3
 2 2 -5 3607.44 112
 -2 2 5 3960.51 129.82
 2 2 -5 4121.08 122.6
 -2 2 5 4049.72 133.16
 2 -2 -4 1363.25 70.73
 2 -2 -4 1330.58 71.54
 2 2 -4 1486.44 72.32
 -2 2 4 1382.47 73.71
 2 2 -4 1388.52 68.24
 -2 2 4 1429.73 72.91
 -2 2 4 1292.5 71.78
 -2 -2 -4 78.32 19.89
 -2 -2 -4 115.72 25.92
 2 -2 4 87.71 24.4
 -2 -2 -4 94.7 23.36
 -2 2 -4 86.77 20.36
 -2 2 -4 66.94 18.78
 2 2 4 89.76 23.3
 -2 2 -4 99.29 21.59
 2 2 4 104.29 22.86
 2 2 4 111.99 25.89
 -2 2 -5 10.28 12.69
 -2 -2 -5 -18.75 20.58
 -2 -2 -5 45.64 21.51
 2 -2 5 21.15 22.43
 -2 -2 -5 -2.29 17.98
 2 2 5 13.56 12.82
 2 -2 5 -9.3 20.08
 -2 2 -5 9.67 16.7
 -2 -2 -5 -9.49 15.25
 -2 2 -5 -6.67 17.56
 -2 2 -5 -1.19 12.63
 2 2 5 13.33 19.08
 2 -2 5 12.52 13.7
 2 2 5 -5.52 15.36
 2 2 5 20.95 18.44
 -2 -2 -6 1478.26 92.68
 2 -2 6 1772.57 104.5
 -2 2 -6 1672.49 82.85
 2 2 6 2095.42 109.84
 2 -2 6 1757.75 100.32
 2 2 6 2025.25 84.75
 -2 -2 -6 1767.14 73.26
 -2 2 -6 1786.46 97.11
 2 2 6 2161.64 116.21
 -2 -2 -6 1815.31 93.25
 -2 2 -6 1777.07 95.48
 2 -2 6 1768.27 82.28
 2 2 6 2514.98 122.1
 -2 2 -6 1857.9 84.65
 -2 -2 -6 1601.07 93.43
 2 2 6 2501.07 115.43
 -2 -2 -7 98.99 29.41
 -2 2 -7 165.33 31.52
 2 -2 7 177.92 41.79
 -2 -2 -7 125.78 35.11
 -2 -2 -7 103.03 33.87
 2 2 7 123.6 22.56
 -2 2 -7 101.69 26.31
 2 2 7 136.58 37.4
 2 -2 7 48.64 30.72
 -2 -2 -7 140.99 27.99
 -2 2 -7 87.72 30.19
 -2 -2 -7 173.67 38.38
 -2 2 -7 99.59 32.37
 2 2 7 107.64 34.05
 2 2 7 135.22 31.56
 2 -2 7 107.9 26.34
 2 2 7 108.25 31.04
 -2 -2 -8 2471.12 133.03
 2 -2 8 2570.64 142.09
 2 2 8 2290.22 127.81
 2 -2 8 2272.77 131.88
 -2 -2 -8 2373.72 99.28
 -2 2 -8 2322.3 124.54
 2 2 8 2389.82 135.15
 -2 -2 -8 2435.02 124.96
 -2 2 -8 2188.15 122.05
 2 -2 8 2344.53 110.73
 2 2 8 2303.24 125.45
 -2 2 -8 2374.4 111.08
 -2 -2 -8 2443.75 132.78
 -2 2 -8 2404.47 106
 2 2 8 2230.61 116.25
 2 -2 9 1.89 31.67
 -2 -2 -9 5.8 27.83
 -2 2 -9 59.94 33.57
 -2 -2 -9 -20.25 38.58
 2 2 9 23.78 36.47
 2 -2 9 -3.66 37.39
 -2 2 -9 1.17 28.34
 -2 -2 -9 6.16 28.34
 -2 2 -9 7.41 29.96
 -2 2 -9 20.26 20.36
 2 2 9 -6.31 42.38
 2 2 9 0.67 25.22
 2 2 9 -53.2 29.97
 2 -2 9 2.38 24.81
 -2 -2 -10 1328.26 112.67
 2 -2 10 1120.32 106.24
 2 2 10 1255.31 110.44
 2 -2 10 1229.95 111.61
 -2 2 -10 1343.02 105.45
 2 2 10 1342.09 118.13
 -2 2 -10 1149.51 103.66
 -2 -2 -10 1197.47 102.3
 2 2 10 1268.88 107.69
 2 -2 10 1375.61 97.8
 -2 -2 -10 1249.05 109.38
 -2 2 -10 1299.16 96.62
 2 2 10 1339.11 100.96
 2 2 11 69.57 40.47
 2 -2 11 63.37 33.82
 2 -2 11 113.71 44.29
 -2 -2 -11 83.75 50.42
 -2 -2 -11 127.51 51.02
 2 2 11 82.98 48.92
 2 -2 11 180.29 59.74
 -2 2 -11 45.62 37.89
 -2 2 -11 50.98 39.64
 -2 -2 -11 83.79 47.07
 2 2 11 107.15 49.39
 2 2 11 81.25 35.92
 2 2 12 551.44 88.77
 -2 -2 -12 670.6 93.38
 -2 -2 -12 767.66 96.77
 2 2 12 832.18 102.61
 2 -2 12 796.5 106.62
 -2 2 -12 771.19 90.55
 -2 2 -12 787.91 96.99
 -2 -2 -12 666.78 89.74
 2 2 12 630.99 97.34
 2 -2 12 779.73 86.92
 2 2 13 75.55 57.36
 -2 -2 -13 156.93 63.63
 2 2 13 140.34 65.25
 2 -2 13 230.13 71.94
 -2 -2 -13 149.7 56.59
 -2 2 -13 191.56 59.7
 -2 2 -13 12.69 44
 -2 -2 -13 71.84 44.13
 2 2 13 229.25 73.01
 2 2 14 46.09 50.1
 2 -2 14 -41.93 63.19
 -2 2 -14 145.92 50.06
 -2 -2 -14 102.18 55.78
 -2 2 -14 80.11 48.62
 -2 -2 -14 202.79 65.75
 -2 -4 15 -29.4 57.03
 2 -4 -15 -20.6 45.83
 2 -4 -15 -46.18 65.94
 -2 -4 15 -3.02 59.87
 -2 4 15 -15.76 49.58
 -2 4 15 12.06 59.81
 -2 -4 14 440.63 92.64
 2 -4 -14 318.55 75.02
 -2 4 14 480.49 90.33
 -2 -4 14 384.82 85.4
 -2 4 14 243.68 89.37
 2 4 -14 441.66 82.72
 2 -4 -14 382.18 82.16
 2 4 -14 490.93 86.16
 -2 4 14 353.47 87.37
 -2 -4 13 -11.98 50.75
 2 -4 -13 -23.62 47.84
 2 -4 -13 22.03 47.24
 2 -4 -13 10.4 50.2
 -2 4 13 -49.5 51.37
 -2 -4 13 38.13 47.27
 -2 4 13 11.22 46.61
 2 4 -13 49.73 50.12
 2 4 -13 13.62 42.84
 -2 4 13 104.01 61.23
 -2 4 12 756.22 105.89
 2 -4 -12 761.23 100.45
 2 -4 -12 881.21 101.38
 -2 -4 12 932 113.29
 -2 4 12 801.19 101.83
 2 -4 -12 791.47 103.37
 -2 -4 12 803.25 100.31
 2 4 -12 822.66 96.35
 2 4 -12 850.19 101.31
 -2 4 12 911.12 107.69
 -2 4 12 801.89 95.88
 -2 4 11 17.27 43.54
 -2 4 11 -11.58 33.37
 -2 -4 11 44.1 47.32
 2 -4 -11 -59.46 45.4
 2 -4 -11 30.53 43.94
 -2 4 11 -48.22 42.17
 2 -4 -11 -48.31 47.25
 -2 4 11 57.26 46.61
 -2 -4 11 -20.11 43.77
 2 4 -11 -47.33 39.53
 2 4 -11 -0.76 33.21
 2 -4 -11 -19.54 31.74
 2 -4 -10 1622.65 125.89
 2 -4 -10 1612.53 125.26
 2 -4 -10 1590.14 125.05
 -2 -4 10 1643.42 129.45
 -2 4 10 1705.49 120.76
 -2 -4 10 1525.17 121.8
 2 4 -10 1558.27 121.61
 2 4 -10 1616.24 118.89
 -2 4 10 1664.8 132.73
 2 -4 -10 1756.7 115.47
 -2 4 10 1706.73 129.15
 2 4 -10 1373.49 103.52
 -2 4 10 1728.09 127.76
 -2 -4 9 639.54 75.02
 2 -4 -9 721.65 82.36
 2 -4 -9 763.65 84.86
 2 -4 -9 728.46 84.62
 -2 4 9 712.53 75.84
 -2 -4 9 723.26 82.21
 2 4 -9 756.17 79.59
 2 4 -9 740.4 77.12
 2 -4 -9 800.28 78.15
 -2 4 9 795.26 94.06
 2 4 -9 817.76 77.51
 -2 4 9 727.72 84.3
 2 4 -9 818.11 78.61
 -2 4 9 656.31 74.9
 -2 -4 8 9.25 26.59
 -2 4 8 52.82 37.74
 -2 4 8 -27.38 36.63
 2 -4 -8 -0.4 28.85
 2 -4 -8 -7.61 30.75
 -2 4 8 -5.75 30.1
 -2 4 8 15.59 25.93
 2 -4 -8 41.92 37.47
 -2 -4 8 4.03 32.59
 2 4 -8 4.28 29.56
 2 4 -8 40.57 25.1
 2 4 -8 50.14 28.62
 2 4 -8 32.9 27.48
 -2 -4 7 182.27 43.02
 -2 4 7 159.59 40.72
 -2 4 7 204.55 46.54
 2 -4 -7 107.4 35.36
 2 -4 -7 189.9 44.23
 -2 4 7 210.18 45.05
 2 4 -7 175.46 42.4
 -2 4 7 192.4 39.3
 -2 -4 7 131.26 35.85
 2 -4 -7 132.05 42.68
 2 4 -7 141.52 33.9
 2 4 -7 164.72 36.8
 2 4 -7 195.38 40.63
 -2 -4 6 417.8 53.19
 -2 4 6 473.22 57.69
 2 -4 -6 388.31 51.94
 2 -4 -6 409.1 56.53
 2 4 -6 426.08 42.93
 -2 4 6 456.1 48.64
 -2 -4 6 422.64 49.81
 2 4 -6 459.15 56.55
 2 -4 -6 423.87 55.82
 -2 4 6 455.28 60.63
 2 4 -6 443.55 54.67
 -2 4 6 462.56 55.4
 2 4 -6 436.35 54.95
 -2 -4 5 -5.84 22.36
 -2 4 5 -13.4 20.76
 -2 4 5 16.54 21.21
 2 -4 -5 19.45 23.25
 2 4 -5 22.99 17.24
 -2 4 5 7.47 18.56
 -2 4 5 17.19 21.37
 2 4 -5 25.9 24.89
 -2 4 5 53.68 21.54
 -2 -4 5 43.75 23.21
 2 -4 -5 42 26.33
 2 -4 -5 -5.65 18.46
 2 4 -5 25.83 19.89
 2 4 -5 3.94 21.73
 -2 -4 4 4407.13 154.91
 2 -4 -4 4536.48 142.54
 2 -4 -4 4737.74 162.1
 2 -4 -4 4731.31 147.84
 2 4 -4 4754.19 138.51
 -2 4 4 4654.79 155.17
 2 4 -4 4465.36 154.69
 -2 -4 4 4527.01 126.25
 -2 4 4 4243.76 112
 2 4 -4 4728.06 148.12
 -2 4 4 4663.3 149.36
 -2 4 4 4763.86 110.93
 2 4 -4 4851.5 153.64
 -2 4 4 4664.88 143.37
 -2 4 4 4567.6 162.21
 -2 -4 3 2933.2 121.13
 2 -4 -3 2912.27 121.17
 2 -4 -3 2538.03 100.43
 -2 -4 3 2958.56 113.22
 2 4 -3 2846.45 110.6
 -2 4 3 2822.92 120.67
 -2 -4 3 3021.38 91.5
 2 4 -3 2875.42 105.63
 -2 4 3 3044.65 111.43
 -2 4 3 2725.87 88.96
 2 4 -3 2996.16 115.52
 2 4 -3 2853.02 119.14
 -2 4 3 2978.06 121.08
 -2 -4 2 5516.51 159.22
 2 -4 -2 5296.34 153.68
 2 -4 -2 5376.86 130.76
 -2 -4 2 5498.11 156.88
 2 4 -2 5457.49 152
 -2 4 2 5541.71 162.04
 -2 4 2 5516.06 134.81
 -2 4 2 5474.86 132.89
 2 4 -2 5637.07 151
 2 4 -2 5346.95 121.42
 2 4 -2 5351.49 155.5
 -2 4 2 5559.56 154.69
 -2 -4 1 53.02 20.19
 -2 4 1 60.96 20.91
 -2 4 1 62.09 17.56
 -2 -4 1 38.47 20.62
 2 -4 -1 73.13 22.64
 2 4 -1 34.06 20.6
 -2 4 1 44.9 21.28
 2 -4 -1 37.01 13.47
 -2 4 1 44.15 18.24
 2 4 -1 72.98 21.48
 2 4 -1 57.48 21.22
 2 4 -1 35.3 12.81
 -2 4 0 23.72 18.56
 -2 -4 0 10.59 16.08
 2 -4 0 20.52 20.93
 -2 -4 0 31.1 18.55
 2 -4 0 30.55 15.67
 2 4 0 23.44 19.42
 -2 4 0 20.03 19.76
 -2 4 0 29.18 14.67
 -2 4 0 19.55 17
 2 4 0 15.57 17.06
 2 4 0 16.82 14.51
 2 4 0 33.11 14.86
 -2 4 -1 130.8 26.78
 2 -4 1 136.98 34.41
 -2 -4 -1 107.23 26.01
 -2 -4 -1 118.5 27.84
 2 4 1 121.82 24.26
 -2 4 -1 95.29 25.03
 -2 4 -1 95.75 19.38
 -2 -4 -1 103.06 18.99
 -2 4 -1 138.17 27.24
 2 4 1 128.74 25.4
 2 4 1 104.12 20.89
 2 4 1 96.16 20.99
 2 -4 2 1617.17 96.41
 -2 -4 -2 1687.24 89.45
 -2 -4 -2 1904.85 94.98
 2 4 2 1691.98 90.14
 2 4 2 1813.71 79.75
 -2 4 -2 1604.15 83.01
 -2 4 -2 1781.88 82.06
 2 4 2 1762.75 77.31
 -2 -4 -2 1742.16 77.57
 -2 4 -2 1757.96 89.05
 2 4 2 1775.07 90.3
 -2 4 -2 1732.03 92.36
 2 -4 3 486.93 40.11
 -2 -4 -3 611.02 62.85
 2 4 3 287.55 42.15
 -2 4 -3 531.31 50.5
 2 4 3 480.75 53.47
 -2 4 -3 507.44 51.06
 2 4 3 522.62 42.26
 2 4 3 441.71 46.49
 -2 4 -3 492.93 48.83
 -2 4 -4 252.44 40.98
 2 -4 4 247.57 45.97
 -2 -4 -4 321.89 41.84
 2 -4 4 207.06 41.89
 -2 -4 -4 281.8 44.5
 -2 -4 -4 233.97 34.65
 -2 -4 -4 245.45 38.85
 2 4 4 206.54 35.54
 -2 4 -4 286.16 41.37
 -2 4 -4 304.65 35.08
 -2 -4 -4 240.74 28.02
 2 4 4 256.19 39.29
 -2 4 -4 271.76 41.02
 2 4 4 242.26 28.15
 2 4 4 257.79 43.02
 2 4 4 221.18 35.76
 -2 4 -5 234.07 40.5
 2 -4 5 258.56 48.65
 2 -4 5 269.88 48.39
 -2 -4 -5 278.71 49.09
 -2 -4 -5 241.68 42.29
 -2 -4 -5 305.81 47.89
 2 4 5 206.5 36.2
 -2 4 -5 301.9 46.8
 -2 -4 -5 223.73 31.62
 -2 4 -5 296.03 41.41
 2 4 5 265.53 48.02
 -2 4 -5 194.73 37.54
 2 4 5 281.68 29.54
 2 4 5 257 44.23
 2 4 5 264.71 41.92
 -2 4 -6 411.75 55.05
 2 -4 6 394.56 59.14
 -2 -4 -6 483.26 65.56
 2 -4 6 406.23 60.81
 -2 -4 -6 304.92 49.06
 -2 -4 -6 440.84 56.57
 2 4 6 331.34 46.18
 -2 4 -6 419.25 55.99
 -2 -4 -6 417.27 46.58
 -2 4 -6 346.86 44.21
 2 4 6 477.78 61.67
 -2 4 -6 390.25 51.67
 2 4 6 390.16 53.96
 2 4 6 406.64 52.48
 -2 4 -7 28.1 24.3
 2 -4 7 23.29 31.52
 -2 -4 -7 29.21 36.36
 2 -4 7 5.68 31.84
 -2 -4 -7 -5.39 26.73
 -2 -4 -7 18.89 33.04
 2 4 7 1.93 21.94
 -2 4 -7 -18.4 28.64
 -2 -4 -7 -9.3 22.05
 -2 4 -7 -4.24 23.36
 -2 4 -7 -29.89 32.66
 2 4 7 13.82 32.58
 2 4 7 16.83 26.43
 2 4 7 24.99 25.3
 -2 -4 -8 2994.96 155.77
 -2 -4 -8 2575.68 147.21
 2 -4 8 2966.71 165.09
 2 -4 8 3030.49 154.01
 -2 4 -8 3116.11 157.38
 2 4 8 3082.6 166.03
 -2 4 -8 3026.2 145.99
 -2 -4 -8 3124.9 139.95
 2 4 8 3021.34 154.38
 -2 4 -8 2911.57 138.86
 -2 -4 -8 3036.13 157.39
 2 4 8 3142.9 158.15
 2 4 9 34.49 41.28
 -2 -4 -9 -38.1 39.86
 2 -4 9 21.78 42.25
 -2 -4 -9 -24.01 36.33
 -2 -4 -9 -49.23 42.55
 2 -4 9 14.05 34.07
 -2 4 -9 42.44 37.62
 -2 4 -9 22.87 34.52
 -2 -4 -9 -2.65 30.34
 -2 4 -9 6.01 27.91
 2 4 9 -59.94 32.61
 -2 -4 -10 1912.3 138.73
 -2 -4 -10 1966.37 141.56
 2 -4 10 2147.03 155.75
 2 -4 10 1998.6 142.83
 -2 4 -10 1817.99 134.29
 2 4 10 2104.88 153.26
 -2 4 -10 1895.82 129.92
 -2 -4 -10 2192.97 134.3
 2 4 10 1928.08 137.69
 -2 4 -10 1974.81 121.64
 -2 -4 -10 1943.05 140.22
 2 4 10 2018.92 137.63
 2 4 11 47.84 39.51
 2 -4 11 94.06 58.11
 -2 -4 -11 57.68 51.87
 -2 -4 -11 45.41 45.07
 2 -4 11 30.27 41.42
 -2 4 -11 71.53 49.71
 -2 4 -11 33.72 41.09
 -2 -4 -11 30.62 36.83
 2 4 11 90.97 61.06
 2 4 11 47.88 42.86
 2 4 12 542.48 88.03
 2 -4 12 345.07 83.94
 -2 -4 -12 445.45 88.68
 -2 -4 -12 387.19 78.17
 -2 4 -12 373.51 74.18
 -2 4 -12 399.7 70.23
 -2 -4 -12 377.46 70.38
 2 4 12 458.3 93.49
 2 4 12 503.61 78.47
 2 4 13 30.51 62.14
 -2 -4 -13 78.6 58.51
 -2 4 -13 -26.28 45.86
 -2 -4 -13 7.56 46.92
 -2 4 -13 76.06 47.5
 -2 -4 -13 108.95 54.62
 2 4 13 4.37 53.12
 -2 -6 14 524.53 104.31
 2 -6 -14 177.92 92.54
 2 6 -14 317.39 79.49
 2 -6 -14 269.67 86.91
 -2 6 14 334.55 96.92
 -2 -6 13 76.27 66.9
 2 -6 -13 -11.63 51.11
 2 -6 -13 -40.25 51.04
 2 -6 -13 -16.06 58.52
 -2 6 13 -78.76 50.04
 2 6 -13 -89 63.89
 -2 6 13 34.36 63.75
 -2 6 12 769.37 108.24
 -2 -6 12 827.35 120.09
 2 -6 -12 865.46 107.77
 2 -6 -12 656.35 107.83
 2 6 -12 830.59 107.48
 2 -6 -12 639.68 103.25
 -2 6 12 857.28 109.22
 -2 6 12 944.53 128.98
 -2 6 11 -6.23 59.32
 -2 6 11 -42.34 44.56
 -2 -6 11 24.13 48.72
 -2 -6 11 22.97 52
 2 -6 -11 3.07 47.17
 2 -6 -11 11.84 40.18
 2 -6 -11 71.93 57.49
 -2 6 11 48.58 45.25
 2 6 -11 80.45 46.55
 2 6 -11 60.83 45.43
 -2 6 10 268.75 68.96
 -2 -6 10 319.59 66.62
 -2 6 10 211.93 59.84
 -2 -6 10 216.85 61.56
 -2 -6 10 357.73 78.15
 2 -6 -10 262.91 60.41
 2 -6 -10 262.04 70.87
 2 -6 -10 232.45 68.87
 -2 6 10 231.15 57.12
 2 6 -10 155.51 54.78
 2 6 -10 218.9 57.38
 2 6 -10 246.99 61.47
 -2 6 9 355.99 70.11
 -2 -6 9 234.26 61.04
 -2 6 9 305.07 64.88
 2 -6 -9 252.34 58.22
 -2 -6 9 213.2 62.75
 2 -6 -9 231.98 65.37
 2 -6 -9 153.14 56.25
 -2 6 9 210.4 56.54
 2 6 -9 256.37 56.39
 2 6 -9 254.55 59.48
 2 6 -9 252.49 57.79
 -2 6 8 288.78 60.66
 -2 -6 8 249.52 58.84
 -2 6 8 271.7 58.29
 2 -6 -8 285.9 54.87
 -2 -6 8 247.61 58.96
 2 -6 -8 407.99 72.87
 2 -6 -8 235.89 53.98
 -2 6 8 343.29 62.37
 2 -6 -8 206.11 56.67
 2 6 -8 291.74 62.63
 2 6 -8 315.97 59.97
 2 6 -8 335.4 66.57
 -2 -6 7 105.03 42.99
 -2 6 7 149.06 42.45
 -2 6 7 60.79 38.78
 2 -6 -7 49.09 43.77
 2 -6 -7 60.39 35.82
 2 -6 -7 86.27 36.57
 -2 6 7 72.77 36.44
 2 -6 -7 0.9 35.77
 -2 6 7 132.82 41.15
 2 6 -7 19.95 31.19
 2 6 -7 78.31 40.39
 2 6 -7 71.34 36.4
 -2 -6 6 298.06 60.49
 -2 6 6 347.92 61.11
 -2 6 6 293.58 54.98
 2 -6 -6 325.51 64.23
 2 6 -6 346.92 52.46
 -2 6 6 338.75 57.71
 2 -6 -6 292.95 52.41
 -2 6 6 296.75 48.45
 2 6 -6 292.68 51.11
 2 -6 -6 240.86 48.54
 2 6 -6 366.59 59.49
 2 6 -6 352.25 62.93
 -2 -6 5 17.57 34.28
 -2 6 5 -12.45 25.34
 -2 6 5 -11.49 34.26
 2 -6 -5 -12.89 23.09
 2 -6 -5 4.1 34.65
 2 6 -5 46.54 31.88
 -2 6 5 -0.26 29.22
 2 -6 -5 -4.74 28.24
 2 6 -5 60.9 32.47
 -2 6 5 24.62 21.62
 2 6 -5 -30.96 28.97
 2 6 -5 4.59 30.18
 -2 -6 4 8.52 33.32
 -2 6 4 -0.97 30.08
 -2 6 4 -6.52 26.38
 -2 -6 4 -4.04 26.02
 2 -6 -4 21.34 36.45
 2 6 -4 -1.65 26.72
 -2 6 4 6.8 27.84
 2 -6 -4 44.89 30.41
 2 6 -4 15.65 25.69
 2 6 -4 -20.02 27.62
 2 6 -4 6.38 26.26
 -2 -6 3 37.67 31.74
 -2 6 3 64.51 30.3
 -2 6 3 71.5 27.06
 -2 -6 3 50.6 30.5
 2 -6 -3 60.13 31.3
 2 6 -3 37.97 28.91
 -2 6 3 92.32 35.78
 2 -6 -3 46.99 24.12
 -2 6 3 49.16 19.91
 2 6 -3 9.79 24.7
 2 6 -3 53.95 34.36
 -2 -6 2 1389.64 100.77
 2 -6 -2 1294.66 94.27
 2 -6 -2 1353.23 96.38
 2 -6 -2 1418.15 77.7
 -2 -6 2 1175.54 93.13
 2 6 -2 1343.06 95.5
 -2 6 2 1489.78 104.68
 -2 6 2 1483.07 81.23
 -2 6 2 1440.95 84.79
 2 6 -2 1488.42 97.03
 2 6 -2 1429.83 80.23
 2 6 -2 1406.57 99.43
 -2 6 2 1109.44 83.82
 -2 6 2 1213.72 89.53
 -2 6 1 68.44 25.72
 -2 -6 1 100.8 35.32
 -2 6 1 62.8 25.78
 2 -6 -1 71.78 31.65
 -2 -6 1 54.07 29.02
 2 -6 -1 94.85 34.04
 2 6 -1 69.25 28.71
 -2 6 1 59.25 29.04
 -2 6 1 130.65 34.56
 2 6 -1 89.4 32.75
 2 6 -1 62.26 30.96
 2 6 -1 76.6 24.49
 2 -6 0 1520.87 109.75
 2 -6 0 1859.38 103.75
 -2 -6 0 1785.67 112.43
 2 6 0 1938.5 115.11
 -2 6 0 1815.26 112.6
 -2 6 0 1770.94 79.87
 -2 6 0 1815.81 101.96
 2 6 0 1860.48 100.47
 2 6 0 1809.96 100.14
 2 6 0 1768.38 107.2
 -2 6 0 1789.38 110.41
 -2 -6 -1 171.7 50.56
 2 -6 1 420.34 61.77
 2 -6 1 394.87 49.52
 -2 -6 -1 297.82 52.79
 -2 -6 -1 324.45 52.1
 2 6 1 365.18 54.48
 -2 6 -1 381.46 55.82
 -2 6 -1 385.26 42.59
 -2 -6 -1 367.21 37.83
 -2 6 -1 351.28 48.07
 2 6 1 343.37 44.63
 2 6 1 312.4 48.86
 2 6 1 408.34 53.4
 -2 6 -1 366.82 55.07
 -2 -6 -2 697.91 73.34
 2 -6 2 666.37 77.51
 2 -6 2 706.77 60.62
 -2 -6 -2 709.48 75.56
 2 6 2 699.28 73.19
 -2 6 -2 723.86 72.94
 -2 6 -2 677.01 60.92
 2 6 2 779.19 58.75
 -2 -6 -2 708.35 55.41
 -2 6 -2 668.73 68.28
 2 6 2 673.89 69.09
 2 6 2 690.49 63.58
 -2 6 -2 678.97 75.59
 2 -6 3 505.92 72.64
 2 -6 3 409.23 55.56
 -2 -6 -3 423.44 60.34
 -2 -6 -3 352.42 57.51
 2 6 3 426.86 60
 -2 6 -3 439.59 57.56
 -2 6 -3 412.42 53.29
 2 6 3 472.26 51.29
 -2 -6 -3 427.1 50.23
 -2 6 -3 489.93 61.52
 2 6 3 468.54 62.96
 2 6 3 458.77 53.67
 -2 6 -3 464.67 63.84
 2 -6 4 1173.9 107.67
 -2 -6 -4 1095.82 97.72
 2 -6 4 1002.87 88.9
 -2 -6 -4 1125.82 93.94
 2 6 4 1077.06 91.22
 -2 6 -4 1047.38 83.99
 2 6 4 1178.47 81.94
 -2 -6 -4 944.55 75.63
 -2 6 -4 1071.96 90.57
 2 6 4 999.46 88.8
 2 6 4 1084.17 75.4
 -2 6 -4 1022.4 91.8
 2 6 5 68.32 32.51
 2 -6 5 36.44 40.48
 2 -6 5 -40.51 34.94
 -2 -6 -5 -16.46 33.35
 -2 -6 -5 20.76 26.32
 -2 -6 -5 11.89 30.85
 2 6 5 55.41 37.28
 -2 6 -5 9.32 32.44
 -2 6 -5 92.95 38.77
 2 6 5 26.1 32.22
 -2 6 -5 115.57 41.87
 -2 6 -6 474.63 70.52
 2 -6 6 426.69 73.86
 2 -6 6 488.55 72.96
 -2 -6 -6 350.52 66.91
 -2 -6 -6 432.3 60.58
 -2 -6 -6 271.49 50.6
 2 6 6 544.45 76.47
 -2 6 -6 514.69 69.47
 -2 6 -6 533.38 72.77
 2 6 6 397.58 70.98
 -2 6 -7 88.39 46.8
 2 6 7 101.64 41.3
 2 -6 7 34.12 39.14
 -2 -6 -7 97.21 52.91
 2 -6 7 114.22 52.03
 -2 -6 -7 36.92 39.94
 -2 -6 -7 77.1 41.98
 2 6 7 39.67 35.07
 -2 6 -7 71.84 41.89
 2 6 7 160.72 49.38
 -2 6 -7 84.9 39.87
 2 6 7 120.43 46.86
 -2 6 -8 395.45 68.22
 2 6 8 471.68 73.76
 2 -6 8 403.18 74.81
 -2 -6 -8 466.78 78.6
 2 -6 8 435.52 79.19
 -2 -6 -8 318.89 74.08
 -2 -6 -8 281.24 60.23
 2 6 8 517.11 70.63
 -2 6 -8 480.06 73.71
 2 6 8 513.96 78.62
 -2 6 -8 449.11 68.95
 2 6 8 518.53 81.87
 2 6 9 -4.62 37.45
 -2 -6 -9 -4.93 44.78
 2 -6 9 -29.19 46.56
 -2 -6 -9 7.08 40.71
 -2 -6 -9 0.21 38.75
 -2 6 -9 36.3 38.07
 2 6 9 -77.01 53.71
 -2 6 -9 21.13 40.35
 2 6 9 -32.68 38.48
 2 6 10 387.92 74.9
 -2 -6 -10 258.66 67.23
 2 -6 10 329.9 77.24
 -2 -6 -10 211.16 70.68
 -2 -6 -10 234.84 67.97
 -2 6 -10 239.27 72.2
 2 6 10 257.86 72.71
 -2 6 -10 313.61 63.51
 2 6 10 281.06 65.75
 2 -6 11 97.97 51.06
 2 6 11 229.66 63.07
 -2 -6 -11 214.55 65.61
 2 -6 11 245.02 77.92
 -2 -6 -11 97 68.23
 -2 6 -11 122.11 47.2
 -2 -6 -11 139.82 64.76
 2 6 11 251.51 81.37
 -2 6 -11 270.79 62.01
 2 6 11 171.34 63.26
 2 6 12 501.08 91.91
 2 -6 12 495.91 100.09
 -2 -6 -12 224.11 84.67
 -2 6 -12 486.12 87.96
 -2 -6 -12 439.57 88.86
 2 6 12 507.39 89.84
 -2 -8 12 265.36 84.49
 -2 8 11 21.02 48.6
 -2 -8 11 58.14 58.25
 -2 -8 11 -60 62.75
 2 -8 -11 11.68 57.09
 2 8 -11 -3.99 49.79
 -2 8 11 -30.52 73.2
 -2 -8 10 778.87 109.87
 -2 -8 10 748.91 112.46
 -2 -8 10 726.62 108.54
 2 -8 -10 822.83 115.92
 2 -8 -10 568.76 102.73
 2 8 -10 741.02 99.66
 2 8 -10 804.42 103.51
 -2 8 10 924.19 117.41
 -2 8 10 732.6 108.02
 2 8 -10 888.59 110.79
 -2 -8 9 -5.86 45.34
 -2 8 9 10.63 45.16
 -2 -8 9 -27.55 54.21
 -2 -8 9 78.43 62.13
 2 -8 -9 -23.6 50.59
 2 -8 -9 51.75 50.38
 2 8 -9 38.59 40.83
 2 8 -9 -12.08 40.61
 2 8 -9 16.72 45.45
 -2 8 9 0.23 55.95
 -2 -8 8 236.91 72.46
 -2 8 8 197.17 64.65
 -2 -8 8 175.07 67.46
 -2 -8 8 195.62 65.82
 2 -8 -8 83.91 60.34
 2 -8 -8 172.45 61.03
 2 -8 -8 103.29 60.85
 2 8 -8 109.4 43.77
 2 8 -8 59.46 46.1
 2 8 -8 231.94 65.43
 -2 8 8 209.85 60.56
 -2 -8 7 139.77 54.78
 -2 8 7 252.6 59.65
 -2 -8 7 285.78 80.54
 -2 -8 7 185.72 64.27
 2 -8 -7 281.04 68.87
 2 -8 -7 177.53 61
 -2 8 7 117.2 42.58
 2 8 -7 127.26 51.44
 2 8 -7 235.58 56.39
 2 8 -7 217.9 66.65
 -2 8 7 126.4 45.68
 -2 -8 6 93.53 53.45
 -2 8 6 72.76 46.73
 -2 -8 6 40.55 50.1
 2 -8 -6 104.81 54.25
 2 -8 -6 72.99 52.38
 -2 8 6 53.96 46.39
 2 8 -6 33.48 31.53
 2 8 -6 74.65 42.82
 2 8 -6 10.12 43.5
 -2 -8 5 378.01 73
 -2 8 5 385.43 64.54
 -2 -8 5 388.57 68.3
 2 -8 -5 388.34 74.23
 2 -8 -5 473.92 80.17
 2 8 -5 415.28 66.8
 -2 8 5 451.3 77.01
 2 8 -5 468.2 73.85
 2 8 -5 506.79 81.39
 -2 -8 4 72.01 52.31
 -2 -8 4 1.51 33.81
 -2 -8 4 0.66 36.9
 2 -8 -4 10.02 47.85
 2 -8 -4 23.44 41.77
 2 8 -4 44.8 36.01
 -2 8 4 34.08 39.86
 2 8 -4 -26.38 37.44
 2 8 -4 65.25 45.7
 -2 -8 3 77.38 45.74
 -2 8 3 82.06 46.95
 -2 -8 3 148.12 50.11
 2 -8 -3 5.25 37.35
 2 -8 -3 82.66 45.67
 2 8 -3 98.44 41.87
 -2 8 3 196.26 54.11
 2 8 -3 104.67 38.87
 2 8 -3 161.21 54.33
 2 -8 -2 595.93 91.75
 -2 -8 2 872.23 96.88
 2 8 -2 885.49 95.54
 -2 8 2 869.33 98.63
 2 8 -2 862.92 86.59
 2 8 -2 837.52 93.39
 -2 8 2 910.29 89.49
 -2 8 2 698.79 82.2
 -2 8 1 -37.65 36.49
 -2 -8 1 11.22 39.16
 2 -8 -1 9.82 38.27
 -2 -8 1 -23.84 38.57
 2 -8 -1 1.09 34.28
 2 8 -1 44.41 43.67
 -2 8 1 5.03 35
 -2 8 1 -37.51 39.71
 2 8 -1 -7.17 28.08
 2 8 -1 19.97 33.99
 2 -8 0 902.07 98.45
 2 -8 0 972.33 94.58
 -2 -8 0 858.78 100.18
 2 8 0 1029.55 103.95
 -2 8 0 1003.64 101.04
 2 8 0 1103.61 91.27
 2 8 0 1100.88 101.54
 -2 8 0 1050.96 104.6
 -2 8 -1 91.7 40.23
 -2 -8 -1 9.42 35.96
 2 -8 1 116.99 52.31
 -2 -8 -1 44.95 47.28
 2 8 1 127.56 43.17
 -2 8 -1 46.87 40.54
 -2 8 -1 24.22 39.54
 2 8 1 88.36 39.95
 2 8 1 35.59 33.9
 2 -8 2 2647.56 188.96
 -2 -8 -2 2110.42 147.22
 2 8 2 2039.58 144.97
 -2 8 -2 2046.12 139.94
 -2 8 -2 2431.37 147.42
 2 8 2 2266.08 142.23
 2 8 2 2167.17 133.67
 -2 8 -2 1956 140.58
 2 -8 3 722.95 100.3
 -2 -8 -3 874.12 100.22
 2 8 3 752.81 91.01
 -2 8 -3 645.32 80.76
 -2 8 -3 658.82 79.02
 2 8 3 726.32 91.72
 2 8 3 677.71 77.7
 -2 8 -3 749.68 90.18
 2 -8 4 310.3 76.1
 -2 -8 -4 141.33 57.13
 -2 -8 -4 232.98 62.68
 2 -8 4 218.33 58.28
 2 8 4 149.01 41.46
 -2 8 -4 248.92 50.55
 -2 8 -4 211.41 54.53
 2 8 4 258.82 55.21
 -2 8 -4 218.01 61.32
 -2 8 -5 10.72 35.76
 2 -8 5 38.36 50.19
 -2 -8 -5 39.33 45.27
 -2 -8 -5 17.85 47.5
 2 -8 5 9.7 41.63
 2 8 5 83.88 45.77
 -2 8 -5 34.59 37.06
 -2 8 -5 40.57 44.74
 2 8 5 114.91 46.31
 -2 8 -6 61.32 48.23
 2 -8 6 95.11 65.76
 -2 -8 -6 -33.45 54.1
 -2 -8 -6 48.08 48.07
 2 8 6 38.05 47.22
 -2 8 -6 -28.57 47.3
 -2 8 -6 54.04 47.75
 2 8 6 109.45 54.47
 -2 8 -7 312.35 74.04
 2 -8 7 212.76 70
 -2 -8 -7 139.88 67
 2 -8 7 171.08 62.98
 2 8 7 267.49 67.38
 -2 8 -7 211.76 61.16
 -2 -8 -7 178.43 57.64
 -2 8 -7 209.61 60.33
 2 8 7 138.07 47.85
 -2 8 -8 412.37 78.83
 2 -8 8 340.27 77.48
 2 -8 8 376.15 82.85
 -2 -8 -8 751.4 123.24
 2 -8 8 379.15 85.15
 2 8 8 986.29 118.08
 -2 8 -8 332.42 72.93
 -2 -8 -8 415.59 77.37
 2 8 8 698.08 100.15
 -2 8 -8 398.72 75.94
 2 8 8 939.63 124.07
 2 -8 9 38.29 55.18
 -2 -8 -9 38.29 60.45
 2 8 9 -82.96 49.88
 -2 8 -9 -38.93 49.64
 -2 -8 -9 5.54 42.74
 -2 8 -9 48.18 42.62
 2 8 9 99.81 57.35
 2 -8 10 963.91 121.53
 -2 -8 -10 1091.89 128.69
 -2 8 -10 862.7 101.15
 2 8 10 861.24 113.23
 -2 -10 8 -71.29 71.32
 -2 -10 8 105.8 58.99
 2 -10 -8 79.7 68.89
 2 10 -8 -8.99 52.58
 2 10 -8 -13.16 69.89
 -2 -10 7 23.62 66.09
 -2 10 7 94.65 58.81
 -2 -10 7 -49.84 67.38
 2 -10 -7 -35.3 63.57
 2 10 -7 62.66 54.02
 2 10 -7 -14.8 53.12
 -2 -10 6 7.51 57.7
 -2 10 6 230.34 69.29
 -2 -10 6 -22.94 66.41
 2 -10 -6 154.39 64.41
 2 -10 -6 28.7 54.07
 -2 10 6 114.38 64.09
 2 10 -6 112.39 58.08
 2 10 -6 171.14 70.99
 -2 -10 5 31.08 63.23
 -2 -10 5 100.88 66.53
 2 -10 -5 179.06 63.24
 2 -10 -5 119.62 61.78
 2 10 -5 162.75 68.49
 -2 10 5 150.87 66.23
 2 10 -5 198.28 65.9
 2 10 -5 133.32 63.42
 -2 -10 4 35.77 72.41
 -2 -10 4 110.45 66.14
 2 -10 -4 -12.89 56.13
 2 -10 -4 148.41 67.21
 2 10 -4 49.62 51.27
 -2 10 4 161.32 65.46
 2 10 -4 28.98 50.36
 2 10 -4 113.36 56.53
 -2 -10 3 48.01 73.34
 -2 -10 3 276.3 78.59
 -2 -10 3 253.98 74.49
 2 -10 -3 182.95 73.41
 2 -10 -3 278.14 76.48
 2 10 -3 307.98 74.26
 -2 10 3 225.28 68.2
 2 10 -3 275.37 70.07
 2 10 -3 287.19 76.19
 -2 -10 2 123.63 85.31
 -2 -10 2 358.3 83.4
 2 -10 -2 198.58 74.7
 -2 -10 2 232.8 73.82
 2 -10 -2 344.99 83.44
 2 10 -2 293.79 75.82
 -2 10 2 272.75 75.21
 2 10 -2 396.42 74.36
 2 10 -2 223.78 78.11
 -2 -10 1 33.76 66.89
 2 -10 -1 105.96 73.03
 -2 -10 1 185.77 60.96
 -2 -10 1 221.13 66.1
 2 -10 -1 198.03 71.36
 2 10 -1 150.94 63.36
 -2 10 1 243.32 68.41
 -2 10 1 91.71 48
 2 10 -1 189.39 70.44
 -2 10 0 427.55 73.39
 2 -10 0 117.29 81.81
 -2 -10 0 734.45 109.52
 -2 -10 0 667.76 105.78
 2 -10 0 566.51 98.71
 2 10 0 481.76 89.05
 -2 10 0 297.29 76.15
 -2 10 0 197.45 77.67
 2 10 0 232.56 75.65
 -2 10 -1 3.9 43.45
 2 -10 1 15.14 48.36
 2 -10 1 49.14 59.07
 -2 -10 -1 33.8 58.41
 -2 -10 -1 67.54 56.37
 2 -10 1 21.52 58.01
 2 10 1 -11.7 51.94
 -2 10 -1 91.65 51.08
 -2 10 -1 34.03 51.49
 2 10 1 -18.28 50.36
 2 10 2 150.85 55.24
 -2 10 -2 90.3 56.91
 2 -10 2 17.7 63.14
 2 -10 2 192.7 69.31
 -2 -10 -2 167.71 68.54
 2 -10 2 49.18 55.13
 2 10 2 150.23 64.35
 -2 10 -2 146.97 49.59
 -2 10 -2 183.69 61.65
 -2 10 -3 34.89 49.3
 2 -10 3 20.97 59.62
 2 -10 3 118.17 66.67
 -2 -10 -3 14.38 54.94
 2 -10 3 164.25 69.52
 2 10 3 123.3 61.52
 -2 10 -3 -9.61 48.46
 2 10 3 4.31 46.19
 2 10 4 59.44 49.91
 -2 10 -4 6.71 54.34
 2 -10 4 23.73 63.66
 2 -10 4 148.15 65.68
 -2 -10 -4 -71.14 61.03
 2 -10 4 63.31 48.65
 2 10 4 95.4 59.55
 -2 10 -4 -0.79 53.5
 2 10 5 185.02 72.76
 -2 10 -5 235.75 63.87
 2 -10 5 70.55 80.7
 2 -10 5 270.86 84.68
 -2 -10 -5 295.41 80.66
 2 10 5 148.57 67.11
 -2 10 -5 281.73 73.73
 2 10 6 151.75 65.99
 -2 10 -6 119.62 58.98
 2 -10 6 35.38 78.03
 2 -10 6 363.65 97
 2 10 6 248.89 80.33
 -2 10 -6 183.82 63.52
 -3 -1 12 77.85 46.69
 -3 1 12 28.22 42.39
 3 -1 -12 24.5 40.77
 -3 1 12 6.23 39.75
 -3 -1 12 12.5 39.61
 3 1 -12 47.97 45.03
 -3 -1 11 40.73 37.14
 -3 1 11 83.62 46.8
 3 1 -11 -9.36 36.78
 -3 1 11 41.07 37.87
 -3 -1 11 26.82 41.58
 3 -1 -11 125.46 49.37
 3 1 -11 63.7 47.06
 3 -1 -11 98.36 40.91
 -3 -1 10 87.33 39.45
 -3 1 10 127.57 44.9
 3 -1 -10 186.02 40.04
 -3 1 10 123.4 40.07
 -3 -1 10 91.54 40.25
 3 1 -10 74.94 28.21
 3 -1 -10 107.44 42.3
 3 1 -10 108.86 37.29
 3 -1 -10 81.5 37.38
 -3 1 9 -2.62 29.26
 -3 -1 9 12.06 25.33
 3 -1 -9 8.14 26.08
 -3 1 9 -58.85 37.61
 -3 -1 9 73.68 34.55
 3 -1 -9 -28 33.18
 3 1 -9 -12.11 26.95
 3 1 -9 7.91 28.53
 -3 -1 8 5903.8 196.72
 -3 1 8 5986.93 195.56
 -3 1 8 6378.53 202.59
 -3 3 11 -47.53 48.5
 3 -3 -11 29.92 48.06
 3 -3 -11 75.33 50.34
 3 -3 -11 89.72 49.69
 -3 3 11 23.32 39.35
 -3 3 11 24.38 37.41
 3 -3 -10 1176.99 106.73
 3 -3 -10 1172.99 98.33
 3 -3 -10 1164.19 107.26
 -3 3 10 1206.69 103.1
 -3 -3 10 1082.97 101.65
 3 3 -10 1205.85 102.98
 -3 3 10 1122.02 107.27
 -3 3 10 1151.51 103.64
 -3 3 9 13.79 33.95
 3 -3 -9 -8.32 32.42
 -3 3 9 17.48 30.02
 -3 -3 9 77.21 40.07
 3 -3 -9 -25.56 37.31
 3 3 -9 21.27 32.7
 -3 3 9 7.52 29.35
 3 -3 -9 23.46 26.04
 3 3 -9 23.18 22.68
 3 -3 -8 977.98 86.93
 3 -3 -8 934.15 83.87
 3 -3 -8 874.51 83.03
 3 3 -8 849.62 63.45
 -3 3 8 937.08 76.74
 -3 -3 8 850.53 77.68
 3 3 -8 970.29 84.78
 -3 3 8 882.01 85.49
 3 3 -8 991.88 77.92
 -3 3 8 898.65 82.17
 -3 3 7 -22.89 30.73
 3 3 -7 -29.47 28.68
 -3 5 10 127.23 50.47
 3 5 -10 170.12 56.32
 -3 5 9 140.67 48.41
 3 -5 -9 88.11 39.53
 -3 -5 9 91.92 42.4
 3 -5 -9 112.61 45.99
 3 5 -9 80.04 38.15
 3 5 -9 130.05 49.64
 3 -5 -8 1367.8 114.2
 3 -5 -8 1275.41 105.47
 -3 -5 8 1285.63 99.11
 3 5 -8 1357.78 105.47
 -3 5 8 1348.69 113.17
 3 5 -8 1254.47 102.91
 -3 5 7 72.06 38.23
 -3 5 7 76.72 38.73
 3 -5 -7 137.92 44.62
 -3 -5 7 61.7 30.02
 3 -5 -7 45.83 32.67
 3 5 -7 32.84 30.39
 3 5 -7 74.86 38.13
 3 -5 -6 2332.83 135.1
 3 -5 -6 2616.21 132.74
 3 5 -6 2457.91 112.64
 -3 -5 6 2516.03 117.31
 -3 5 6 2171.06 123.11
 3 5 -6 2330.67 130.97
 -3 5 6 2322 135.56
 3 -7 -6 952.18 103.14
 -3 7 6 1032.91 97.01
 3 7 -6 816.12 90.56
 3 7 -6 948.51 99.1
 -3 -7 5 135.15 48.73
 -3 7 5 49.67 37.28
 3 -7 -5 126.37 50.19
 3 7 -5 64.81 34.49
 3 7 -5 88.75 38.25
 3 7 -5 94.08 45.2
 -3 -7 4 861.04 91.79
 3 -7 -4 864.1 93.43
 3 7 -4 720.74 78.27
 -3 7 4 827.62 76.89
 3 7 -4 804.95 83.76
 3 7 -4 859.64 92.95
 3 -7 -3 130.14 49.3
 3 7 -3 165.26 42.33
 3 7 -3 124.41 45.48
 3 7 -2 443.02 65.08
