# Supplementary material for: High-pressure preference for reduced water content in porous zinc aspartate hydrates
Source: Acta Crystallogr B Struct Sci Cryst Eng Mater. 2020 Aug 28;76(Pt 5):795–801. doi: 10.1107/S2052520620009348 (PMC7535066; doi:10.1107/S2052520620009348)
Supplement: Supplementary file 15 [file b-76-00795-zinc-aspartate_sesquihydrate_3_54GPasup15.hkl]

data_zinc-aspartate_sesquihydrate_3_54GPa 

loop_
  _refln_index_h
  _refln_index_k
  _refln_index_l
  _refln_F_squared_meas
  _refln_F_squared_sigma
  _refln_scale_group_code
 0 0 -3 122.738 197.681 4
 0 0 3 8.94248 202.907 3
 0 0 -3 191.598 199.344 5
 0 0 4 4024.7 589.476 3
 0 0 -4 3780.94 602.62 4
 0 0 4 3602.41 442.469 6
 0 0 4 3600.22 556.849 1
 0 0 4 3490.42 597.345 8
 0 0 -4 4013.16 606.436 2
 0 0 -4 4046.26 546.036 12
 0 0 -4 3262.94 584.916 5
 0 0 5 335.127 417.124 3
 0 0 -5 -356.964 382.797 4
 0 0 -5 -278.314 381.026 12
 0 0 5 29.7536 307.507 6
 0 0 5 243.777 369.712 1
 0 0 -5 -76.7521 416.953 5
 0 0 5 102.25 423.281 8
 0 0 5 461.668 367.769 9
 0 0 -5 175.074 397.276 2
 0 0 -6 264362 3571.86 13
 0 0 -6 264982 5455.45 5
 0 0 6 279942 4927.99 9
 0 0 6 276301 4537.25 6
 0 0 -6 271172 5394.56 4
 0 0 6 264810 5472 8
 0 0 -6 271537 4964.68 12
 0 0 6 270149 5333.95 3
 0 0 -6 262745 4388.03 7
 0 0 6 275180 5410.44 1
 0 0 -6 274979 5292.54 2
 0 0 -7 -440.944 634.905 2
 0 0 -7 -495.019 385.476 13
 0 0 -7 -502.92 716.266 5
 0 0 -7 431.46 474.507 7
 0 0 -7 233.546 657.636 4
 0 0 7 584.07 593.336 9
 0 0 -7 275.148 338.045 14
 0 0 7 1646.8 836.187 8
 0 0 -7 -458.164 563.094 12
 0 0 7 87.2204 510.724 6
 0 0 7 -808.201 695.892 3
 0 0 7 -378.417 633.69 1
 0 0 -8 184178 5364.2 5
 0 0 -8 180308 5074.96 2
 0 0 -8 188250 4905.86 12
 0 0 -8 187166 5354.55 4
 0 0 8 187166 5204.55 3
 0 0 8 181534 5327.59 8
 0 0 -8 188007 4311.36 7
 0 0 8 186017 5246.56 1
 0 0 8 182743 4699.85 9
 0 0 8 176961 4229.63 6
 0 0 -9 -385.247 756.853 2
 0 0 9 -36.3635 831.431 1
 0 0 9 -220.938 862.98 8
 0 0 -9 -409.907 977.472 5
 0 0 -9 -884.583 890.405 12
 0 0 9 399.946 896.133 3
 0 0 -9 -470.39 1075.26 4
 0 0 9 14.3501 680.475 9
 0 0 10 14868.4 1896.38 1
 0 0 -10 13862.4 1981.54 4
 0 0 10 16782.7 1932.29 3
 0 0 10 17612.2 2071.73 8
 0 0 -10 13694.6 1970.39 5
 0 0 10 15828.7 1745.84 9
 0 0 -10 17705.7 2011.06 2
 0 0 -10 16222.1 1813.44 12
 0 0 -11 -1514 1182.66 2
 0 0 11 21.2426 945.857 9
 0 0 -11 -1138.32 1229.54 12
 0 0 11 926.395 1117.77 3
 0 0 -11 1456.37 1481.76 5
 0 0 -11 -2042.17 1417.38 4
 0 0 11 399.256 1209.03 8
 0 0 11 1228.02 1182.61 1
 0 0 -12 30648.6 3034.86 5
 0 0 -12 31334.2 2905.58 2
 0 0 -12 28345.4 2673.36 12
 0 0 12 28932.1 2846.89 3
 0 0 12 29649.5 2934.2 8
 0 0 -12 32738.3 3149.85 4
 0 0 12 37315.5 2854.63 9
 0 0 12 30329.1 2835.09 1
 0 0 -13 -182.255 1569.45 4
 0 0 -13 -1610.85 1591.03 2
 0 0 -13 -1542.86 1661.77 5
 0 0 13 -577.533 1317.36 1
 0 0 13 -730.785 1305.54 3
 0 0 13 1468.68 1413.33 8
 0 0 14 9173.77 2109.79 1
 0 0 14 9900.81 2122.86 3
 0 0 14 10643.2 2324.48 8
 0 0 -14 3750.78 1990.57 2
 0 0 -14 11255.3 2402.33 5
 0 0 -14 12733.4 2441.82 4
 0 0 15 544.314 1452.88 1
 0 0 -15 -821.89 1473.89 2
 0 0 -15 -759.262 1703.9 5
 0 0 15 1601.74 1413.73 8
 0 0 -15 -2030.98 1920.72 4
 0 0 15 -2209.59 1833.3 3
 0 0 -16 -20.9197 1665.48 2
 0 0 16 1238.04 1896.15 3
 0 0 -16 2192.56 2236.36 4
 0 0 -16 4688.63 2111.14 5
 0 0 16 3559.08 1973.29 8
 0 0 17 -3733.81 2439.62 3
 0 0 17 -1954.88 2039.09 8
 0 0 -17 -375.77 1719.17 2
 0 -2 1 20197.1 1048.34 6
 0 -2 2 145595 3120.03 6
 0 2 -2 144201 2839.5 4
 0 -2 2 144838 2812.41 3
 0 -2 3 169880 3513.73 3
 0 2 -3 168370 3585.46 7
 0 2 -3 158016 3422.55 4
 0 2 3 160429 3312.95 15
 0 2 3 161036 3249.24 16
 0 -2 3 162538 3629.39 6
 0 2 -3 167134 3406.27 2
 0 2 -3 163813 2889.26 5
 0 2 3 165104 3356.43 9
 0 -2 3 157646 3383.15 1
 0 -2 -3 163797 3097.69 5
 0 -2 3 165738 3164.87 11
 0 2 4 1227.89 487.3 9
 0 2 -4 1115.3 423.584 2
 0 -2 4 1380.3 570.621 3
 0 2 4 2322.56 489.931 16
 0 -2 4 1720.84 450.916 8
 0 2 -4 1923.53 468.59 5
 0 -2 4 1688.43 591.981 6
 0 -2 -4 1925.14 393.418 4
 0 -2 -4 2763.61 554.987 5
 0 2 4 1643.8 520.516 15
 0 2 -4 1928.66 501.743 7
 0 2 4 2178.89 526.267 8
 0 -2 4 2259.57 594.022 1
 0 2 -4 2034.31 560.29 4
 0 2 4 1906.72 362.944 3
 0 -2 4 1975.03 449.933 11
 0 -2 5 151453 4077.1 3
 0 2 5 148942 3868.93 9
 0 -2 -5 152628 4038.47 12
 0 -2 -5 149347 3845.74 5
 0 -2 5 148670 3674.3 8
 0 2 5 156025 3645.29 15
 0 -2 5 153200 3196.56 11
 0 2 5 149148 3804.19 8
 0 -2 5 150451 4005.33 6
 0 -2 -5 152181 3116.79 2
 0 -2 5 153175 4160.59 1
 0 2 -5 156451 3732.54 5
 0 2 -5 145918 4036.27 4
 0 2 5 153338 3151.61 3
 0 -2 -5 151200 3655.36 13
 0 2 -5 146890 3909.97 7
 0 2 -5 154141 4037.16 2
 0 -2 -5 153238 3323.09 4
 0 2 5 147431 3470.04 16
 0 2 -5 148704 2656.19 12
 0 -2 6 295.214 676.582 3
 0 2 6 -262.596 502.324 15
 0 -2 -6 251.433 475.902 2
 0 -2 -6 234.355 556.026 13
 0 -2 -6 140.836 496.661 4
 0 2 6 757.18 561.294 8
 0 -2 6 965.567 715.624 1
 0 -2 6 325.909 394.089 11
 0 2 -6 434.153 620.353 7
 0 2 -6 877.376 439.416 12
 0 2 6 -124.727 481.181 3
 0 2 6 -310.637 529.393 1
 0 -2 -6 -117.122 664.875 5
 0 2 6 -216.309 587.324 9
 0 2 -6 345.637 557.491 2
 0 2 -6 -465.731 680.629 4
 0 -2 -6 138.288 572.665 12
 0 2 -6 -137.852 559.505 5
 0 -2 6 556.855 554.297 8
 0 -2 6 -17.5533 653.84 6
 0 2 6 690.52 511.895 16
 0 2 -7 3588.96 954.92 5
 0 2 -7 3458.88 900.155 7
 0 2 7 3113.12 712.844 15
 0 2 7 2601.49 745.684 1
 0 2 -7 1411.89 946.238 4
 0 -2 -7 3954.52 1002.59 5
 0 2 7 2192.28 617.372 3
 0 -2 7 1931.98 916.751 1
 0 2 -7 3357.51 965.639 2
 0 -2 -7 3134.6 768.269 14
 0 -2 7 3568.88 898.351 8
 0 -2 -7 2825.15 686.361 2
 0 2 7 2571.63 862.84 9
 0 -2 7 2278.72 596.117 9
 0 -2 7 2900.59 623.785 11
 0 -2 -7 3501.79 884.514 4
 0 2 -7 2956.54 632.75 10
 0 -2 -7 2587.5 856.736 12
 0 2 7 2346.54 675.866 16
 0 -2 7 3145.15 994.531 6
 0 -2 -7 2611.2 756.872 13
 0 2 7 2275.47 805.398 8
 0 2 -7 3239.42 648.533 12
 0 -2 7 3802.1 1031.3 3
 0 -2 8 17578 1862.62 1
 0 2 8 18231.8 1440.72 16
 0 2 8 17696.3 1736.08 9
 0 -2 8 19437.6 1838.19 8
 0 -2 -8 18135 1877.62 5
 0 2 8 19693.5 1576.65 15
 0 -2 8 18036.5 1801.99 6
 0 -2 -8 18327.8 1587.66 14
 0 -2 8 17087.8 1324.01 9
 0 2 -8 17928.6 1888.85 2
 0 2 8 17958 1559.67 3
 0 -2 -8 17543.3 1638.8 4
 0 2 8 19994.8 1653.65 1
 0 2 -8 18804.3 1796.21 7
 0 -2 8 19187.7 1976.44 3
 0 -2 -8 19457.9 1881.78 12
 0 -2 -8 19132.2 1599.9 2
 0 2 8 16336.7 1762.36 8
 0 2 -8 19500 1869.24 5
 0 -2 -8 18626.5 1608.42 13
 0 2 -8 19445.7 2062.02 4
 0 2 9 381.131 762.584 3
 0 -2 9 261.559 793.797 6
 0 2 -9 1041.64 910.397 2
 0 2 -9 1286.16 1205.52 4
 0 -2 9 1196.09 968.507 3
 0 2 9 1086.44 863.6 9
 0 -2 -9 -609.241 1022.04 5
 0 -2 9 259.892 865.645 8
 0 -2 9 151.162 863.764 1
 0 2 -9 1902.17 976.909 5
 0 2 -9 1557.88 803.6 7
 0 -2 -9 758.596 924.034 12
 0 2 9 1340.28 929.735 1
 0 -2 -9 811.309 698.65 2
 0 -2 -9 1149.63 896.469 4
 0 2 9 1306.19 930.86 8
 0 2 9 918.119 623.467 16
 0 -2 10 42171.2 2834.63 6
 0 2 -10 40023.6 2745.6 7
 0 2 10 45452.1 3020.91 9
 0 2 10 44987.8 2839.44 1
 0 -2 -10 49669 3135.22 4
 0 -2 10 46521.2 3139.82 8
 0 -2 -10 40137.2 2640.71 2
 0 2 10 42154.2 2750.76 3
 0 2 -10 41221.6 3084.54 2
 0 -2 10 39211.2 3026.02 3
 0 2 -10 41212.1 3018.55 5
 0 -2 -10 43725.8 3145.28 12
 0 2 -10 41183.4 3234.53 4
 0 -2 10 39667.2 3035.75 1
 0 -2 -10 45898.2 3270.96 5
 0 2 10 45172.7 3116.97 8
 0 2 11 1677.64 1225.7 8
 0 -2 -11 1036.75 1192.07 12
 0 2 -11 2676.41 1270.62 7
 0 2 -11 466.883 1086.17 2
 0 2 11 1600.1 1130.74 3
 0 -2 11 2220.05 1455.94 3
 0 -2 -11 1506.73 1267.77 5
 0 2 -11 1048.95 1278.21 5
 0 2 -11 339.01 1494.8 4
 0 -2 11 2705.01 1435.06 1
 0 -2 11 2831.85 1185.79 6
 0 -2 11 886.375 1076.45 8
 0 2 11 442.646 972.638 9
 0 -2 -11 942.288 944.852 2
 0 -2 -12 10800.9 2218.06 5
 0 -2 12 10187.3 2049.66 1
 0 2 12 6397.96 1742.43 8
 0 2 -12 8781.71 2003.51 2
 0 2 -12 9165.87 1995.63 5
 0 -2 12 9842.67 2049.33 3
 0 2 12 7701.26 1727.18 3
 0 -2 -12 7841.6 1780.41 12
 0 -2 12 9708.01 1756.9 8
 0 2 -12 9071.99 2231.86 4
 0 -2 -12 7453.55 1564.98 2
 0 2 12 6419.47 1622.67 9
 0 -2 13 -2150.2 1558.56 1
 0 -2 -13 1873.96 1567.71 5
 0 2 13 1499.58 1272.32 9
 0 -2 13 795.519 1225.22 8
 0 2 -13 821.884 1463.96 5
 0 2 13 1946.98 1522.69 8
 0 -2 -13 -511.838 1366.23 12
 0 2 -13 1305.54 1667.64 4
 0 -2 13 14.0298 1410.77 3
 0 2 -13 169.231 1468.58 2
 0 2 -14 6737.78 2087.38 5
 0 -2 -14 8008.9 2068.08 12
 0 2 14 6093.29 1890.3 9
 0 2 -14 10880.9 2549.75 4
 0 2 14 5768.66 1888.87 8
 0 -2 14 5675.12 1697.65 8
 0 -2 14 5370.4 1920.77 1
 0 -2 14 4981.04 1890.78 3
 0 -2 -14 5181.38 2019.5 5
 0 2 -14 4027.27 2280.92 2
 0 2 15 476.11 1517.73 9
 0 -2 -15 -940.4 1674.2 12
 0 -2 15 -1670.15 1873.78 1
 0 -2 -15 557.739 1720.05 5
 0 2 -15 154.217 1859.43 2
 0 2 -15 469.283 1829.09 5
 0 2 -15 2991.07 1977.59 4
 0 -2 15 1009.17 1470.21 8
 0 2 15 1486.24 1689.48 8
 0 -2 15 3161.87 2121.7 3
 0 2 -16 2227.99 2205.73 4
 0 2 16 2291.81 1598.16 9
 0 -2 16 -1296.68 1692.61 1
 0 -2 16 -1459.66 2180.49 3
 0 2 -16 602.171 1834.78 2
 0 -2 -16 955.549 1697.51 12
 0 2 16 -2450.28 1848.74 8
 0 -2 16 -1068.13 1687.88 8
 0 -2 -16 4060.39 2206.45 5
 0 2 -16 119.239 2034.56 5
 0 2 17 3266.75 2074.28 8
 0 -2 17 -1481.85 2134.49 1
 0 -2 17 -1825.83 1955.8 8
 0 2 -17 3384.69 2314.09 2
 0 4 0 53116.4 2111.74 7
 0 -4 0 50815.2 1717.87 12
 0 4 0 53888 2207.38 16
 0 4 0 49248.8 2334.05 10
 0 4 0 46287.5 1472.74 4
 0 -4 0 50809.4 2187.99 6
 0 4 0 51943.2 2241.98 15
 0 4 -1 503.471 505.724 10
 0 -4 1 576.379 369.869 3
 0 4 1 309.605 393.882 7
 0 -4 -1 404.603 394.476 6
 0 -4 -1 1175.92 426.522 12
 0 4 1 1355.02 446.129 9
 0 4 1 827.209 516.133 15
 0 -4 1 423.994 582.522 11
 0 4 1 677.934 487.611 16
 0 -4 1 418.787 504.834 6
 0 4 -1 937.27 489.791 15
 0 4 -1 718.857 413.83 4
 0 4 -1 285.772 485.806 7
 0 4 -1 571.392 465.164 16
 0 4 1 966.823 570.055 10
 0 4 2 2341.51 654.876 16
 0 4 -2 2416.52 528.835 2
 0 -4 2 1867.82 678.61 11
 0 -4 2 2571.72 505.981 3
 0 4 -2 2921.82 750.606 10
 0 4 -2 2166.4 681.45 7
 0 -4 2 1909.63 485.235 1
 0 -4 -2 1781.5 616.532 11
 0 -4 -2 2566.63 485.97 6
 0 4 2 3630.36 805.36 10
 0 -4 -2 2045.69 556.449 12
 0 -4 2 2282.53 670.201 6
 0 4 2 3210.26 613.948 9
 0 4 -2 2112.14 525.591 15
 0 4 -2 2869.9 550.198 16
 0 4 2 2584.79 681.194 15
 0 -4 2 3050.89 567.901 14
 0 4 -2 3283.53 626.372 4
 0 4 3 94.8345 569.844 16
 0 -4 3 686.794 426.193 1
 0 4 -3 131.114 540.715 7
 0 4 -3 600.38 593.36 4
 0 4 3 1052.49 568.249 9
 0 -4 3 -126.754 534.968 3
 0 4 -3 395.344 609.359 10
 0 4 3 296.767 512.549 10
 0 4 -3 308.171 338.364 16
 0 -4 -3 628.527 578.154 12
 0 -4 3 581.373 633.685 6
 0 4 3 1688.92 752.918 15
 0 -4 3 589.751 545.913 11
 0 4 -3 317.045 311.613 5
 0 -4 3 789.353 356.167 13
 0 4 -3 194.395 448.442 2
 0 4 -3 385.715 460.001 15
 0 -4 -3 472.66 333.029 5
 0 -4 -3 578.831 600.892 11
 0 -4 3 995.951 484.291 14
 0 -4 4 14604 1084.26 8
 0 -4 4 15790.4 1505.34 11
 0 -4 4 13945.8 1388.42 1
 0 -4 4 11992.3 1388.31 3
 0 4 -4 14738.6 1547.19 7
 0 4 -4 15702.8 1136.3 5
 0 -4 -4 15042.5 1358.86 11
 0 -4 4 16116.4 1125 14
 0 4 -4 15323.8 1523.88 10
 0 4 4 14023.3 1502.68 15
 0 -4 4 16214.2 1754.61 6
 0 -4 -4 13968.2 1507.69 12
 0 4 -4 15138.3 1385.9 2
 0 4 4 13421.3 1404.14 16
 0 -4 4 15174.1 1024.63 13
 0 4 4 15003.9 1421.44 9
 0 -4 -4 15368.1 1225.59 5
 0 4 4 15589.3 1220.39 8
 0 4 4 16080.4 1441.07 10
 0 4 -4 15222.5 1525.17 4
 0 4 -5 -172.867 666.93 7
 0 4 5 -171.198 538.917 16
 0 -4 5 -607.454 695.89 3
 0 4 -5 -272.915 448.37 5
 0 4 -5 945.903 825.964 4
 0 -4 5 -20.2521 591.661 11
 0 4 5 837.916 542.747 8
 0 -4 5 126.673 446.737 8
 0 4 -5 -481.475 731.731 10
 0 -4 5 634.137 854.991 6
 0 4 -5 -282.368 598.232 2
 0 -4 5 -419.002 656.842 1
 0 -4 -5 -625.052 734.21 12
 0 -4 -5 -129.888 551.786 5
 0 4 5 1066.95 689.649 9
 0 -4 -5 666.134 543.191 11
 0 4 5 -495.73 650.721 10
 0 -4 -5 -215.63 638.451 13
 0 4 5 -466.008 629.717 15
 0 -4 -6 7608.09 1225.58 13
 0 -4 6 9654.01 1460.75 3
 0 -4 -6 5950.13 1180.79 12
 0 4 -6 7474.05 1124.52 10
 0 4 6 5929.13 1119.42 9
 0 4 -6 6719.22 1195.28 2
 0 -4 -6 7781.32 1015.53 11
 0 4 -6 6036.34 949.427 5
 0 4 6 6969.68 1214.96 15
 0 -4 6 5899.77 1092.5 11
 0 4 6 7406.94 949.663 10
 0 4 6 5876.73 1071.67 16
 0 4 -6 6361.71 1220.51 7
 0 4 6 8662.1 1192 8
 0 -4 6 8883.4 1367.6 1
 0 -4 6 7304.53 976.294 8
 0 -4 -6 6686.58 1062.26 5
 0 4 -6 6878.72 1263.96 4
 0 -4 6 7506.16 1278.34 6
 0 4 7 -463.881 733.242 15
 0 -4 7 -41.8298 930.218 6
 0 -4 7 -458.777 829.914 1
 0 -4 -7 716.294 910.324 12
 0 4 -7 1148.54 793.219 10
 0 -4 7 591.298 580.717 8
 0 4 7 1619.49 849.059 16
 0 4 -7 870.482 954.41 7
 0 -4 7 1096.13 710.522 11
 0 4 7 -87.3459 787.439 9
 0 4 -7 -727.563 1132.18 4
 0 4 7 303.121 786.714 8
 0 -4 7 -1765.47 1121.32 3
 0 -4 -7 -722.074 1028.42 14
 0 -4 -7 140.751 828.805 5
 0 -4 -7 742.583 774.388 13
 0 4 -7 889.229 694.449 5
 0 4 -7 1197.69 807.201 2
 0 -4 8 4370.19 1381.93 6
 0 4 8 5333.75 1154.69 16
 0 4 -8 2235.11 1003.07 2
 0 -4 -8 3807.36 1198.97 5
 0 4 8 3703.62 1198.38 9
 0 -4 8 4257.48 1077.66 8
 0 4 8 5795.11 1262.53 8
 0 4 -8 5326.04 1429.28 4
 0 -4 8 2936.37 1260.95 3
 0 -4 -8 7064.72 1526.42 12
 0 -4 8 3937.45 1276.89 1
 0 4 -8 3351.1 1153.06 7
 0 4 -8 4712.63 1068.68 5
 0 -4 -8 3830.53 1127.94 14
 0 -4 -8 4870.54 1264.52 13
 0 4 8 6059.04 1224.69 15
 0 4 9 1906.76 934.418 15
 0 -4 -9 3027.34 1322.01 5
 0 -4 -9 3802.04 1212.89 13
 0 -4 -9 1835.1 1052.86 14
 0 4 9 3634.45 1341.59 9
 0 -4 9 2791.16 1103.54 1
 0 4 9 2428.4 880.536 16
 0 -4 9 2193.87 1285.74 6
 0 -4 9 4308.44 1239.71 8
 0 4 -9 3302.07 1325.45 7
 0 -4 -9 2844.64 1400.41 12
 0 4 9 2892.85 967.534 8
 0 4 -9 626.323 1340.19 4
 0 4 -9 2711.32 1173.58 2
 0 -4 9 3356.87 1314.54 3
 0 4 -9 3120.04 1112.87 5
 0 -4 -10 5679.33 1476.61 13
 0 4 10 4109.4 1257.05 9
 0 -4 -10 6972.41 1702.66 5
 0 -4 -10 3015.66 1401.85 12
 0 -4 10 3796.69 1442.6 6
 0 4 -10 6852.4 1801.7 4
 0 -4 10 3995.84 1519.79 3
 0 4 10 4340.26 1286.7 8
 0 4 10 5490.77 1383.18 15
 0 4 10 5056.39 1163.22 16
 0 -4 10 5432.38 1597.47 1
 0 -4 10 6167 1409.17 8
 0 -4 -10 6430.63 1535.99 14
 0 4 -10 6859.26 1685.6 7
 0 4 -10 5187 1378.74 5
 0 4 -10 4573.94 1559.02 2
 0 4 -11 2153.17 1560.35 4
 0 -4 11 4721.7 1795.1 3
 0 -4 -11 1387.33 1436.08 12
 0 -4 11 4421.62 1437.43 1
 0 4 -11 2170.92 1289.19 5
 0 4 11 1990.68 1123.96 9
 0 -4 -11 3080.83 1336.97 5
 0 -4 11 1312.57 1046.24 8
 0 4 -11 3008.53 1543.59 2
 0 4 11 -150.748 1101.93 8
 0 4 -11 204.043 1201.66 7
 0 -4 11 1787.83 1421.69 6
 0 4 -12 1301.51 1668.11 2
 0 4 -12 5400.46 2055.31 4
 0 -4 12 5533.74 1857.11 6
 0 -4 12 2592.73 1271.23 8
 0 4 12 6641.04 1769.97 9
 0 -4 -12 3297.83 1507.48 5
 0 4 -12 7710.65 1959.12 5
 0 4 -12 3732.65 1629.29 7
 0 -4 12 3669.97 1587.7 1
 0 -4 12 2542.84 1483.14 3
 0 -4 -12 5163.1 1781.69 12
 0 4 12 4146.79 1573.74 8
 0 4 -13 1162.61 1339.2 7
 0 -4 -13 1106.67 1790.67 5
 0 -4 -13 -708.498 1540.34 12
 0 -4 13 1223.06 1428.41 8
 0 -4 13 3166.64 1778.96 3
 0 4 13 682.355 1355.63 8
 0 4 -13 558.114 1364.84 2
 0 4 -13 -539.957 1723.9 4
 0 -4 13 -633.964 1525.5 1
 0 4 -13 656.977 1370.29 5
 0 -4 13 282.496 1584.56 6
 0 4 13 90.9526 1319.98 9
 0 -4 14 11288.9 2378.47 1
 0 4 -14 16295.8 3107.05 4
 0 -4 -14 9515.3 2306.02 5
 0 -4 14 11270.3 2625.15 3
 0 -4 14 9275.89 2091.35 8
 0 4 14 8302.11 1957.92 9
 0 4 -14 3263.76 2283.55 2
 0 -4 -14 11219.1 2531.7 12
 0 4 14 8108.3 2102.14 8
 0 4 -14 11072.9 2513.56 5
 0 -4 -15 849.058 1789.42 12
 0 4 15 -2923.22 1754.09 9
 0 -4 15 943.589 1789.93 3
 0 -4 -15 -508.459 1813.36 5
 0 4 15 539.167 1516.38 8
 0 -4 15 -1357.56 1759.31 1
 0 -4 15 1706.25 1403.51 8
 0 4 -15 2453.63 1952.46 5
 0 4 -15 1789.35 2081.78 4
 0 4 -15 -1877.05 1589.66 2
 0 -4 16 361.747 1773.89 8
 0 -4 16 611.19 2085.23 1
 0 4 -16 -32.4617 2095.09 2
 0 4 16 2971.55 1863.95 9
 0 4 -16 1598.78 2139.59 5
 0 4 16 973.307 1791.43 8
 0 -4 17 -1090.22 2236.95 8
 0 4 17 -3598.8 2484.05 9
 0 4 17 111.846 1823.33 8
 0 -6 0 168910 3886.04 12
 0 -6 0 157079 4707.5 6
 0 -6 0 172975 5034.3 13
 0 6 0 171809 3772.1 9
 0 -6 0 166840 5437.24 11
 0 6 0 167588 4685.22 7
 0 6 0 174600 5085.24 15
 0 6 0 165247 5277.9 10
 0 -6 0 172367 5170.73 14
 0 6 1 3612.06 1081.29 10
 0 -6 -1 3209.89 961.132 14
 0 -6 -1 2965.41 845.644 6
 0 -6 -1 2457.13 763.378 12
 0 6 -1 1934.81 726.297 16
 0 -6 1 1406.93 799.32 13
 0 -6 -1 2039.59 1008.96 11
 0 -6 1 2743.17 922.556 14
 0 6 1 2403.47 823.287 15
 0 6 -1 1186.35 685.528 7
 0 6 1 2833.52 800.023 7
 0 6 1 2464.12 681.481 9
 0 -6 1 3150.03 1057.37 6
 0 -6 -1 2008.55 927.995 13
 0 6 -1 2642.71 1097.17 10
 0 -6 1 1418.96 981.965 11
 0 6 -1 1413.01 741.317 15
 0 6 1 1855.24 776.642 16
 0 -6 2 44627 2507.37 13
 0 -6 2 40553.8 2131.09 3
 0 -6 2 44679.7 2188.92 1
 0 6 2 41743 2694.24 15
 0 -6 2 44716.7 2530.09 14
 0 6 2 42055.2 2212.97 9
 0 -6 2 40706.6 2844.47 11
 0 6 2 42316.1 2691.05 10
 0 6 -2 44380.9 2913.73 10
 0 6 -2 44094.4 2314.84 4
 0 6 -2 43919.6 2288.31 16
 0 6 2 45230.8 2655.52 16
 0 6 2 42860.8 2146.44 7
 0 -6 2 45575.5 2846.09 6
 0 6 -2 42962.8 2495.98 15
 0 -6 -2 43165 2799.28 11
 0 -6 -2 43439.5 2239.24 6
 0 -6 -2 45414.3 2440.65 12
 0 -6 -2 43044 2813.59 14
 0 6 -2 44136.1 2671.37 7
 0 6 -2 45622.2 2112.4 2
 0 -6 -2 42090.5 2729.99 13
 0 -6 -3 1574.36 774.302 12
 0 -6 3 2380.33 1217.06 11
 0 6 3 792.168 757.492 10
 0 -6 3 1926.3 818.341 14
 0 6 3 702.567 668.525 9
 0 6 3 2080.69 934.933 15
 0 -6 3 1776.78 732.138 1
 0 6 -3 2328.08 1061.14 10
 0 -6 -3 2920.47 1129.46 14
 0 6 -3 2555.79 754.081 16
 0 -6 3 1978.63 745.842 13
 0 -6 3 1517.2 747 3
 0 -6 -3 2177.51 1056.23 11
 0 6 -3 2059.93 748.819 15
 0 6 -3 1756.8 677.631 2
 0 6 -3 1342.83 767.82 4
 0 6 -3 972.365 784.823 7
 0 -6 3 3086.72 1224.78 6
 0 6 3 2089.82 832.469 16
 0 -6 -3 999.363 912.096 13
 0 6 -4 45942.8 2664.98 4
 0 -6 4 47995.3 2626.24 1
 0 -6 -4 45371.9 3001.33 13
 0 -6 -4 46305 3092.64 14
 0 -6 4 44507.8 3050.96 6
 0 6 4 46094.5 2831.3 16
 0 6 -4 47135.7 3062.75 10
 0 -6 -4 45768.4 2913.66 11
 0 -6 4 42925 2534.78 3
 0 6 -4 47494.4 2489.9 2
 0 6 4 40646.8 2493.84 9
 0 -6 4 50106.9 3121 11
 0 6 4 45811.7 3009 15
 0 6 -4 46125.3 3054.17 7
 0 6 -4 42467.2 2364.5 15
 0 6 4 46419.9 2782.83 10
 0 -6 -4 44518.7 2704.44 12
 0 -6 5 -1425.51 1031.31 3
 0 6 -5 318.727 978.6 7
 0 6 5 220.313 824.244 10
 0 6 -5 -272.671 786.494 2
 0 -6 5 927.491 1301.14 6
 0 -6 -5 1861.26 1211.56 14
 0 -6 -5 1092.84 1029.29 12
 0 -6 5 77.6534 831.222 1
 0 -6 -5 -477.176 997.644 11
 0 6 -5 1611.01 1061.11 10
 0 6 5 -1170.72 1002.45 15
 0 6 5 -111.777 758.074 9
 0 6 -5 -73.1335 944.748 4
 0 -6 5 216.148 1105.02 11
 0 -6 -5 243.288 949.138 13
 0 6 5 84.4729 878.262 16
 0 6 -6 1110.23 1232.49 7
 0 6 6 1987.92 1114.44 15
 0 -6 6 4818.53 1881.11 6
 0 -6 -6 963.712 1196.32 14
 0 -6 -6 551.415 1238.67 13
 0 6 6 -1274.03 961.71 16
 0 6 -6 263.375 1099.52 10
 0 -6 6 5124.68 1532.31 3
 0 -6 6 4858.47 1633.79 11
 0 6 6 406.784 748.806 10
 0 6 6 -823.309 1023.61 9
 0 6 -6 397.646 879.514 2
 0 -6 -6 697.364 1006.46 11
 0 -6 6 -437.637 881.481 1
 0 6 -6 1752.25 1150.45 4
 0 -6 -6 554.94 1143.33 12
 0 6 -7 -834.718 1210.81 4
 0 -6 -7 1402.34 1254.6 13
 0 -6 7 -6139.82 2137.16 6
 0 -6 7 -3003.95 1694.07 3
 0 -6 7 -794.787 1269.48 11
 0 -6 7 1287.49 1206.61 1
 0 6 -7 -1812.48 1391.54 10
 0 -6 -7 1065.84 1168.64 12
 0 -6 -7 1042.81 1233.29 14
 0 6 -7 1974.45 1066.98 2
 0 6 7 1562.25 1084.59 16
 0 6 7 -374.936 1108.8 9
 0 6 -7 1506.56 1361.61 7
 0 6 7 578.166 1122.78 15
 0 6 -8 53220.9 3663.19 4
 0 -6 8 52697.5 3500.44 1
 0 -6 8 50649.8 3696.11 3
 0 -6 -8 54237.7 3800.05 12
 0 -6 8 50004.3 3301.79 11
 0 6 8 54155.3 3495.16 16
 0 6 -8 51831.3 3347.61 10
 0 6 -8 51592.5 3377.14 2
 0 6 -8 53349.8 3861.63 7
 0 6 8 51622.2 3591.1 9
 0 -6 -8 56089.6 3816.42 13
 0 -6 8 58692.6 4021.65 6
 0 -6 -8 48155.6 3607.57 14
 0 6 8 52070.6 3657.2 15
 0 6 9 4218.75 1620.94 9
 0 -6 9 3427.62 1576.39 3
 0 -6 9 4130.2 1396.63 1
 0 -6 -9 4209.43 1746.87 14
 0 -6 -9 3820.67 1713.46 12
 0 6 -9 3304.62 1276.75 2
 0 6 9 2805.36 1336.8 15
 0 -6 -9 6640.79 1792.66 13
 0 6 9 4401.16 1415.95 16
 0 6 -9 4303.5 1686.44 4
 0 -6 9 6587.89 1888.28 6
 0 6 -9 3037.18 1503.12 7
 0 6 -10 36603.6 3508.26 7
 0 -6 -10 34836.2 3473.98 12
 0 -6 10 30566.3 3287.54 3
 0 6 10 32417 3139.93 9
 0 -6 10 33227.6 3309.62 6
 0 6 10 35609.7 3227.69 15
 0 -6 -10 33008.1 3339.45 14
 0 6 -10 38410 3579.69 4
 0 6 -10 37022.5 3421.24 2
 0 -6 -10 36285.9 3339.87 13
 0 6 10 36742.2 3189.46 16
 0 -6 10 29080.4 3205.38 1
 0 -6 11 -1780.07 1840.08 6
 0 6 -11 -23.3494 1465.03 7
 0 6 11 2784.61 1320.09 16
 0 -6 -11 57.754 1591.71 12
 0 -6 -11 1672.96 1665.95 14
 0 6 -11 2650.98 1839.54 4
 0 6 -11 2375.67 1649.3 2
 0 6 11 3685.48 1633.69 9
 0 6 11 1593 1461.09 15
 0 -6 -11 2623.08 1488.1 13
 0 -6 11 1517.21 1603.83 3
 0 -6 11 1476.03 1636.12 1
 0 6 -12 35028.3 3594.59 2
 0 -6 12 29823.8 3643.48 3
 0 6 -12 39897.4 4128.21 4
 0 -6 12 40954.8 3787.35 1
 0 -6 12 39010.3 3807.92 6
 0 6 12 37826.2 3676.33 9
 0 -6 -12 37271.4 4004.31 12
 0 6 -12 35563.3 3633.61 7
 0 6 -13 -1271.58 1536.27 7
 0 -6 -13 1263.63 1892.98 12
 0 6 -13 2283.44 2329.47 4
 0 -6 13 -3367.08 2230 3
 0 6 13 1652.44 1786.95 9
 0 -6 13 298.791 1820.99 6
 0 6 -13 -1828.83 1796.55 2
 0 -6 13 760.961 1700.2 1
 0 -6 -14 -114.104 2136.57 12
 0 -6 14 5517.37 2456.33 3
 0 -6 14 2597.34 2040.85 1
 0 6 -14 4007.26 2608.51 4
 0 6 14 3014.94 1672.49 9
 0 6 -14 4847.94 2017.71 7
 0 6 -14 1077.22 1805.34 2
 0 -6 14 -293.845 2007.63 6
 0 6 -15 1393.41 2088.65 2
 0 6 15 -1859.05 1703.95 9
 0 -6 15 -2573.6 2420.47 6
 0 -6 15 2997.05 2182.98 1
 0 -8 0 120638 4890.3 6
 0 8 0 120234 4680.93 7
 0 -8 0 118751 5119.82 14
 0 -8 0 116483 4742.39 13
 0 8 1 2932.45 1322.93 10
 0 -8 -1 -723.367 1253.29 13
 0 8 1 171.674 1073.91 16
 0 -8 -1 1025.69 1311.49 11
 0 -8 -1 -474.17 1355.1 14
 0 8 1 28.5928 1083.22 15
 0 -8 2 22523.6 2551.11 6
 0 -8 2 30974.4 2575.32 13
 0 -8 2 31930.5 3198.07 11
 0 -8 -2 29275.9 2682.45 13
 0 8 2 31703.6 2906.63 10
 0 8 -2 19755.9 2690.56 10
 0 -8 -2 28262.2 2919.44 11
 0 8 2 28433.7 2544.61 16
 0 -8 2 30822.4 2729.75 14
 0 -8 -2 27305.4 2841.16 14
 0 8 2 31395.3 2874.18 15
 0 8 -2 25244.3 2560.33 7
 0 -8 -3 463.795 1371.77 11
 0 -8 3 1585.3 1180.12 14
 0 -8 -3 630.287 1308.58 14
 0 8 -3 -479.529 1228.88 10
 0 8 3 1901.95 1308.62 10
 0 -8 3 208.687 1251.25 6
 0 -8 3 787.917 1294.45 11
 0 8 3 281.447 1092.58 15
 0 8 -3 633.942 1194.15 7
 0 -8 -3 1725.78 1414.7 13
 0 8 -3 49.7616 1000.46 15
 0 8 3 1905.91 1105.81 16
 0 8 -4 324.726 1116.17 7
 0 8 4 -1497.2 1053.52 16
 0 8 -4 1978.63 1436.24 10
 0 -8 -4 1367.02 1585 14
 0 8 4 2723.01 1334.68 10
 0 -8 4 -1117.36 1485.64 6
 0 -8 -4 2061.4 1458.72 11
 0 -8 4 1589.37 1484.23 11
 0 8 4 611.246 977.219 9
 0 -8 -4 1116.11 1314.41 13
 0 -8 -4 -446.741 1030.21 12
 0 8 4 2449.9 1417.4 15
 0 8 5 2801.46 1511.55 10
 0 -8 -5 2209.85 1509.74 14
 0 -8 5 3810.84 1680.63 11
 0 8 -5 5307.15 1783.67 10
 0 8 -5 1095.36 1308.3 7
 0 -8 -5 1908.36 1188.87 12
 0 8 5 3487.26 1265.77 16
 0 -8 -5 1498.01 1436.38 13
 0 -8 5 687.845 1523.34 6
 0 8 5 4555.18 1462.81 9
 0 -8 -5 3588.75 1478.12 11
 0 8 5 2279.89 1406.98 15
 0 -8 6 1965.02 1587.03 11
 0 -8 6 2745.76 1695.37 6
 0 -8 -6 2769.25 1364.05 12
 0 8 6 3416.27 1444.92 16
 0 8 6 4565.53 1547.94 9
 0 8 -6 2810.98 1597.2 7
 0 8 6 2819.47 1385.18 15
 0 -8 -6 4308.12 1615.78 14
 0 8 -6 584.898 1438.05 10
 0 -8 -6 5258.34 1777.61 13
 0 -8 7 6560.35 1672.68 1
 0 8 -7 9577.31 2193.17 7
 0 8 7 5288.56 1901.14 15
 0 -8 7 3695.78 1791.91 6
 0 8 -7 8165.91 1995.6 10
 0 8 7 6380.7 1441.32 9
 0 -8 -7 5202.91 1566.56 12
 0 -8 -7 4772.33 1832.94 13
 0 8 7 7913.15 1799.87 16
 0 -8 -7 5916.55 1929.64 14
 0 -8 7 5751.49 1730.84 11
 0 8 -7 5315.09 1786.34 4
 0 -8 -8 8852.56 2297.8 14
 0 8 -8 7000.13 1897.47 10
 0 8 -8 9039.45 1977.48 2
 0 -8 -8 4913.75 1836.93 12
 0 8 8 6716.29 1783.06 9
 0 -8 8 6539.2 1892.69 3
 0 8 8 8144.96 2078.86 15
 0 8 -8 5506.53 2050.93 7
 0 -8 -8 6061.49 1949.69 13
 0 -8 8 8153.64 1670.91 1
 0 -8 8 7716.74 2236.66 6
 0 8 -8 5839.1 1830.78 4
 0 -8 8 4816.24 1859.26 11
 0 8 8 6042.63 1763.61 16
 0 8 -9 3162.77 1610.19 2
 0 8 9 5160.3 1621.09 9
 0 -8 -9 4358.81 1899.53 13
 0 8 9 5460.42 1707.96 15
 0 8 -9 7231.64 2028.72 4
 0 8 9 1783.26 1356.1 16
 0 8 -9 3184.75 1616.29 7
 0 -8 9 5272.45 1928.1 1
 0 -8 -9 5076.24 2057.33 12
 0 -8 9 4435.53 1985.15 6
 0 -8 9 5617.22 1917.95 3
 0 -8 -9 6588.85 2008.15 14
 0 8 -10 8347.59 2378.19 4
 0 -8 10 6027.99 2219.57 6
 0 -8 -10 6296.71 2279.38 13
 0 -8 -10 9892.26 2739.38 12
 0 8 -10 9919.93 2164.6 2
 0 -8 -10 9422.78 2434.72 14
 0 8 -10 6086.73 1978.83 7
 0 8 10 5657.6 1813.4 16
 0 8 10 6622.01 1998.61 9
 0 -8 10 5875.19 1911.77 1
 0 -8 10 5043.61 2038.73 3
 0 8 10 3759.09 1760.18 15
 0 8 11 861.306 1587.46 15
 0 -8 -11 -351.863 1859.49 13
 0 -8 11 -528.229 1687.31 1
 0 -8 11 -540.071 2271.38 6
 0 8 11 -320.672 1462.64 16
 0 -8 -11 -34.7304 1880 12
 0 8 -11 -1986.57 1866.92 2
 0 8 -11 -1949.37 1910.28 7
 0 -8 11 624.685 1807.01 3
 0 8 11 2136.04 2011.36 9
 0 -8 -11 -2649.31 2256.3 14
 0 8 -11 -1403.21 2123.8 4
 0 -8 12 6843.23 2494.19 3
 0 8 12 7496.6 2248.04 15
 0 8 -12 12646.9 2948.74 4
 0 8 12 5056.63 1882.2 16
 0 -8 12 13786.5 2778.16 1
 0 -8 12 6087.49 2272.91 6
 0 8 -12 13683.4 2559.18 2
 0 -8 -12 11596.7 2585.63 13
 0 8 12 7880.58 2217.89 9
 0 8 -12 12184.7 2745.64 7
 0 -8 -12 12315.4 2763.09 12
 0 -8 -12 11659.7 2887.75 14
 0 8 -13 1370.35 2054.64 2
 0 8 -13 2864.33 2038.6 7
 0 -8 13 -886.38 1899.92 1
 0 -8 13 2282.41 2289.33 3
 0 8 13 521.033 1782.3 9
 0 8 -14 1464.97 2034.49 7
 0 -8 14 2058.3 2047.05 1
 0 8 -14 4940.7 2581.06 2
 0 10 0 8363.29 2356.84 10
 0 -10 0 16548.8 2496.32 13
 0 -10 0 14392.2 2741.23 11
 0 10 0 9245.93 2372.77 15
 0 -10 0 16189.8 2555.31 14
 0 10 0 4823.71 2304.21 16
 0 -10 -1 2284.22 1644.22 14
 0 10 1 2328.6 1819.08 10
 0 10 -1 1907.41 1581.51 10
 0 -10 -1 1322.86 1657.07 11
 0 10 -1 1809.54 1571.06 15
 0 10 -1 451.527 1466.19 16
 0 10 1 191.556 1462.4 16
 0 -10 1 2087.89 1489.73 13
 0 -10 1 3233.14 2015.79 11
 0 -10 -1 1191.78 1458.61 13
 0 -10 1 2844.94 1658.15 14
 0 10 1 2565.56 1605.77 15
 0 -10 2 10977.4 2157.3 6
 0 -10 -2 14645.6 2542.61 14
 0 10 2 7016.33 2404.4 15
 0 -10 -2 13724.7 2584.61 11
 0 10 -2 9089.32 2238.95 10
 0 -10 2 12384.1 2451.41 11
 0 -10 -2 16886.4 2689.59 13
 0 10 2 15619.6 2373.5 16
 0 10 2 8792.4 2488.21 10
 0 10 -2 11428 2474.57 7
 0 -10 -3 105.462 1656.41 14
 0 -10 -3 2026 1874.53 13
 0 10 3 -785.178 1366.16 16
 0 -10 -3 -559.675 1607.88 11
 0 10 3 31.7663 1561.1 15
 0 10 -3 940.923 1599.98 10
 0 10 3 166.254 1445.48 10
 0 -10 3 1421.55 1565.82 6
 0 10 -3 1605.87 1585.11 7
 0 -10 3 702.9 1689.92 11
 0 10 -4 1494.44 1758.18 7
 0 -10 -4 -5028.34 2021.95 13
 0 10 4 3601.41 1821.16 10
 0 10 -4 343.862 1549 10
 0 -10 4 -2982.33 1840.6 6
 0 -10 -4 -1282.5 1751.86 11
 0 -10 4 -278.943 1792.48 11
 0 -10 -4 -224.043 1823.45 14
 0 10 4 -535.71 1380.33 16
 0 10 4 400.464 1431.54 15
 0 -10 -5 7182.33 2246.05 13
 0 10 -5 5522.06 2123.49 7
 0 10 5 3834.66 1645.98 16
 0 10 5 5694.59 1953.29 15
 0 10 -5 4072.13 2000.16 10
 0 -10 5 9676.2 2469.26 11
 0 -10 -5 8942.45 2372.82 11
 0 10 5 5362.9 1887.93 10
 0 -10 5 5201.46 2145.25 6
 0 -10 -5 4155.9 2113.36 14
 0 -10 -6 1367.81 1826.02 14
 0 10 -6 -2316.82 1875.6 7
 0 10 6 3920.94 1722.41 16
 0 -10 6 1802.18 1881.6 6
 0 10 -6 -4.51034 1513.29 10
 0 10 6 5700.12 2146.58 15
 0 -10 -6 -78.8326 1774.26 13
 0 -10 6 -2500.48 1933.63 11
 0 -10 -7 4559.14 2187.83 13
 0 -10 7 2070.06 2217.91 6
 0 10 -7 3805.1 1910.2 7
 0 10 -7 522.394 1602.24 10
 0 -10 -7 4.99832 1931.48 14
 0 10 7 412.789 1385.07 16
 0 -10 7 -1499.21 2047.58 11
 0 10 7 -1073.86 1948.27 15
 0 10 -8 4172.15 1987.14 10
 0 10 8 -444.161 1697.15 15
 0 10 -8 312.499 1923.61 7
 0 -10 -8 1320.18 2099.77 13
 0 10 8 3194.39 1795.71 16
 0 -10 8 3078.96 2240.12 6
 0 -10 -8 -71.7787 2206.49 14
 0 10 8 4218.5 1836.52 9
 0 -10 -8 2670.09 1764.19 12
 0 -10 8 6764.1 2311.92 11
 0 10 9 -310.037 1645.22 16
 0 -10 -9 779.455 2210.95 14
 0 -10 -9 -841.961 1849.62 12
 0 10 9 -4296.02 2152.63 15
 0 -10 9 -2932.82 2507.23 6
 0 10 9 -2201.41 1686.86 9
 0 -10 -9 3902.86 2299.54 13
 0 10 -9 601.966 1899.62 7
 0 10 -10 5614.35 2575.49 7
 0 10 10 4223.94 2086.7 15
 0 10 10 9109.45 2385.77 9
 0 10 10 6577.7 2095.88 16
 0 -10 -10 4941.31 2292.34 12
 0 10 11 -4581.8 2239.65 15
 0 10 11 -3782.95 2198 16
 0 12 0 2736.02 2054.75 15
 0 -12 0 15165.6 3048.56 14
 0 12 0 7606.22 2601.04 10
 0 -12 0 11961 3104.8 11
 0 -12 0 9441.48 2429.11 13
 0 -12 -1 1952.25 2032.94 13
 0 12 1 -401.709 1740.28 16
 0 -12 -1 -3329.85 2580.87 11
 0 12 1 2498.09 2071.29 15
 0 -12 -1 -252.154 2053.25 14
 0 -12 1 4603.08 2645.46 11
 0 12 -1 863.532 1878.82 10
 0 12 1 -834.018 2072 10
 0 12 2 -1663.54 2096.55 10
 0 -12 -2 833.644 2116.5 11
 0 -12 -2 5496.6 2509.58 14
 0 -12 -2 820.811 1854.45 13
 0 12 -2 4111.05 2338.51 10
 0 12 2 723.521 1875.34 15
 0 -12 2 8192.82 3044.57 11
 0 12 2 1482.53 1602.88 16
 0 12 3 4032.41 1874.15 16
 0 12 3 1809.9 2001.3 15
 0 -12 -3 3935.67 1946.49 13
 0 -12 -3 3280.49 2470.48 14
 0 12 -3 129.98 1832.34 10
 0 12 3 5309.24 2533.46 10
 0 -12 -3 4408.39 2495.99 11
 0 -12 -4 3752.02 2417.24 11
 0 12 -4 -197.706 2116.39 10
 0 12 4 889.052 2253.79 10
 0 12 4 2321.03 1762.86 16
 0 -12 4 3275.27 2210.18 6
 0 12 4 4375.02 1949.15 15
 0 12 -5 6698.31 2963.16 7
 0 12 5 366.319 1934.52 16
 0 12 5 1602.93 1806.59 15
 0 -12 5 822.148 2189.07 6
 0 12 6 1790.86 1767.25 16
 0 12 -6 -2086.01 2162.52 10
 0 12 6 350.716 1902.32 15
 0 12 -7 1213.19 2183.44 10
 0 12 -7 207.821 2284.25 7
 -1 -1 17 -2155.76 2165.94 1
 1 1 -17 -1633.12 2136.56 2
 1 1 -17 3442.69 2571.01 4
 -1 -1 17 -564.161 1897.49 8
 -1 -1 16 10427.5 2500.62 8
 1 -1 -16 7625.9 2476.68 5
 -1 -1 16 4773.81 1954.83 1
 -1 -1 16 6211.21 2149.02 3
 1 1 -16 2349.96 2175.01 2
 1 1 -16 7180.99 2502.52 5
 1 1 -16 -615.842 2206.27 4
 -1 1 16 3703.63 1933.37 8
 -1 -1 15 2960.93 2108.97 3
 -1 1 15 3246.9 1816.33 3
 1 -1 -15 -654.769 1748.01 5
 1 1 -15 669.356 1777.21 4
 1 1 -15 400.279 1734.6 5
 1 1 -15 519.392 1734.73 2
 1 -1 -15 -267.556 1387.34 2
 -1 1 15 565.517 1517.41 8
 -1 -1 15 -1564.05 1676.02 1
 -1 -1 15 2487.71 1500.98 8
 -1 -1 14 5461.68 1753.56 1
 -1 -1 14 6793.15 1819.8 8
 1 -1 -14 7645.56 1954.87 12
 1 1 -14 2774.86 1530.79 5
 -1 1 14 4965 1725.94 3
 -1 -1 14 5676.93 1763.68 3
 1 1 -14 3667.88 1844.46 2
 1 -1 -14 8312.77 2310.85 5
 1 -1 -14 3910.56 1870.05 2
 -1 1 14 4596.28 1569.95 9
 -1 1 14 6889.86 2036.27 8
 1 1 -14 9030.54 2302.94 4
 -1 1 13 2963.33 1333.39 1
 -1 -1 13 1225.78 1253.19 1
 -1 1 13 -313.936 1417.96 3
 1 -1 -13 1802.85 1454.12 4
 1 1 -13 2663.91 1527.97 2
 1 -1 -13 1059.13 1291.32 2
 -1 -1 13 4908.11 1807.45 3
 1 -1 -13 1837.72 1369.39 12
 1 1 -13 2667.86 1523.85 5
 1 -1 -13 1444.75 1406.06 5
 -1 -1 13 1283.87 1360.19 8
 -1 1 13 2538.52 1270.22 9
 -1 1 13 1660.56 1312.3 8
 1 1 -13 3418.65 1826.54 4
 1 1 -12 2182.98 1637.79 4
 1 -1 -12 2216.57 1550.49 5
 -1 1 12 1350.7 1261.93 8
 1 1 -12 2445.85 1140.69 2
 1 1 -12 2258.84 1575.36 5
 1 -1 -12 1567.85 1470.41 4
 -1 1 12 2761.08 1494.77 3
 -1 -1 12 -503.762 1310.68 3
 -1 -1 12 -1026.63 1354.49 1
 -1 1 12 1551.87 1045.31 9
 -1 -1 12 2382.56 1444.04 8
 1 -1 -12 1699.02 2543.58 12
 -1 1 12 226.127 1164.86 1
 1 -1 -12 1000.12 1107.91 2
 1 1 -11 2169.95 1072.51 2
 -1 -1 11 3227.77 1279.21 8
 -1 1 11 3789.27 1334.22 8
 1 -1 -11 3091.85 1071.18 2
 -1 -1 11 3545.95 1418.72 1
 -1 1 11 3199.7 1365.71 3
 1 1 -11 5631.92 1754.88 5
 1 -1 -11 1897.82 1287.04 5
 -1 1 11 2576.82 1159.83 9
 1 -1 -11 3589.25 1361.19 12
 -1 1 11 3716.4 1262.91 1
 1 1 -11 2641.14 1353.58 4
 -1 -1 11 4071.04 1438.73 3
 1 -1 -11 4452.49 1425.93 4
 -1 -1 10 9889.25 1650.64 1
 1 -1 -10 9727.63 1775.32 4
 -1 1 10 8599.85 1536.98 1
 1 -1 -10 10087 1549.5 2
 -1 1 10 9554.09 1579.45 3
 -1 -1 10 10311.6 1738.66 3
 1 -1 -10 9823.21 1583.76 12
 1 1 -10 8207.68 1637.65 5
 -1 -1 10 8522.9 1273.66 9
 -1 1 10 10875.1 1748.34 8
 -1 -1 10 9312.58 1616.73 8
 1 1 -10 8799.52 1364.94 12
 -1 1 10 9784.82 1594.16 9
 1 1 -10 10337.9 1676.79 2
 1 1 -10 9483.85 1788.74 4
 1 -1 -10 9662.13 1746.3 5
 1 1 -9 2384.34 895.105 7
 -1 1 9 2344.37 909.219 1
 1 1 -9 2526.62 1158.17 4
 1 1 -9 2847.72 1049.37 2
 1 1 -9 3491.13 905.461 12
 -1 -1 9 2275.46 834.463 9
 -1 -1 9 3376.07 951.42 6
 -1 1 9 2220.74 938.637 3
 1 -1 -9 2461.04 1008.13 4
 1 1 -9 3355.95 1033.97 5
 1 -1 -9 3284.35 1115.28 5
 -1 -1 9 2374.21 1021.73 8
 -1 -1 9 2684.77 1079.57 3
 1 -1 -9 1964.01 930.82 12
 -1 1 9 2769.96 917.55 9
 1 -1 -9 3145.85 1050.2 2
 -1 -1 9 3435.04 1105.5 1
 -1 1 9 3128.94 1092.75 8
 -1 1 8 38368.6 1865.49 16
 1 1 -8 38472.8 2526.83 5
 1 -1 -8 39935.6 1932.21 13
 -1 -1 8 43209.2 2415.53 6
 -1 -1 8 39527.5 2584.79 3
 1 1 -8 38200.3 2106.76 12
 -1 1 8 38647 2386.41 9
 -1 -1 8 37729 2094.91 9
 1 -1 -8 41394.2 2486.73 4
 -1 1 8 40062.8 1904.38 15
 1 1 -8 36375.7 2418.71 2
 1 -1 -8 35436 2453.12 5
 -1 -1 8 39541.1 2577.44 8
 -1 1 8 37421.9 2311.54 3
 -1 -1 8 41110.5 2630.26 1
 -1 1 8 39578.8 2573.8 8
 1 1 -8 42747.1 2694.03 4
 1 -1 -8 39131.7 2367.89 2
 1 1 -8 37463.9 2210.83 7
 -1 1 8 38698.8 2358.53 1
 1 -1 -7 981.745 663.748 4
 -1 1 7 1596.15 679.275 1
 -1 1 7 662.197 675.783 3
 -1 1 7 1003.79 465.381 6
 1 1 -7 1473.34 731.861 2
 -1 -1 7 1574.63 734.393 1
 -1 -1 7 730.636 624.432 6
 1 1 -7 1242.44 607.24 7
 1 -1 -7 863.364 430.64 14
 -1 -1 7 901.237 460.725 9
 -1 -1 7 997.634 678.096 3
 1 -1 -7 783.062 665.519 5
 -1 1 7 334.17 436.536 16
 1 1 -7 870.399 656.022 5
 -1 1 7 1418.51 668.343 9
 1 1 -7 1998.92 845.779 4
 -1 1 7 897.155 648.155 8
 -1 -1 7 1265.96 698.574 8
 1 -1 -7 760.468 527.577 2
 -1 1 7 1250.57 513.274 15
 1 -1 -6 109549 2894.32 14
 1 -1 -6 107288 3273.38 4
 -1 1 6 110618 2762.17 15
 -1 1 6 102681 3308.73 9
 -1 1 6 106015 2369.92 6
 -1 1 6 109254 3269.96 3
 -1 -1 6 106217 2859.62 9
 -1 1 6 105193 2663.63 16
 1 1 -6 110457 3504.44 5
 1 -1 -6 108489 3535.17 5
 1 -1 -6 102549 3092.04 2
 -1 -1 6 107295 3272.39 6
 1 1 -6 109087 3519.97 2
 -1 -1 6 107904 3602 3
 -1 1 6 114527 3657.2 8
 -1 -1 6 106926 3503.44 8
 1 1 -6 105634 3583.71 4
 1 1 -6 106650 3219.52 7
 -1 1 6 107050 3229.48 1
 -1 -1 6 107708 3621.52 1
 -1 1 5 46464.7 1928.1 1
 -1 1 5 48107.5 2173.95 8
 1 1 -5 48725.4 2121.68 5
 -1 -1 5 45392.2 2168.14 3
 1 -1 -5 47799.7 2154.53 5
 1 1 -5 46802.9 2109.07 2
 1 -1 -5 44125.2 1900.15 4
 -1 -1 5 47872.4 2194.52 1
 -1 1 5 44729 1986.88 9
 1 -1 -5 46472.9 1775.4 14
 -1 1 5 47256 1934.75 3
 -1 -1 5 46955.4 2090.69 8
 1 1 -5 43903.6 2114.08 4
 -1 -1 5 46194.2 2018.64 6
 1 1 -5 48016.1 2012.61 7
 1 -1 -5 47296 1891.17 2
 -1 -1 4 37883.7 1767.87 1
 -1 1 4 38745.7 1528.39 3
 1 -1 -4 37275 1708.49 5
 -1 -1 4 40718.2 1828.09 3
 1 1 -4 39472.4 1689.62 7
 1 -1 -4 38332.2 1476.95 14
 1 1 -4 37192.6 1669.67 5
 -1 1 4 38478.9 1669.78 9
 -1 -1 4 38403 1673.76 6
 -1 1 4 36998.7 1677.19 8
 1 1 -4 38377.5 1789.06 4
 1 -1 -4 37635.6 1521.12 4
 1 1 -4 35752 1670.43 2
 -1 -1 4 39486.4 1674.53 8
 -1 -1 3 34352.9 1495.5 3
 -1 -1 3 37457.9 1503.37 6
 1 -1 -3 35535.7 1367.87 14
 -1 1 3 35014.7 1223.57 3
 1 -1 -3 36560 1473.34 5
 1 1 -3 36736 1417.32 5
 1 1 -3 35444.9 1525.94 4
 1 1 -2 81009.8 1983.07 4
 -1 -1 2 81378.3 1955.13 3
 1 -1 2 57546.1 1723.62 6
 -1 -1 -2 57346.2 1661.56 12
 1 -1 2 53512.3 1626.25 3
 -1 1 -2 58103.1 1742.33 4
 1 -1 3 91531.7 2400.27 6
 1 -1 3 89724.4 2418.64 3
 -1 -1 -3 86964.5 2099.09 13
 -1 -1 -3 85611.8 2334.98 12
 -1 1 -3 88444.2 2264.8 5
 -1 -1 -3 88593 2345.88 5
 -1 1 -3 88208.1 2518.52 4
 -1 1 -4 239679 4286.29 5
 1 1 4 231970 3862.19 3
 1 -1 4 231283 4100.83 8
 -1 1 -4 230990 4126.35 7
 1 -1 4 232256 4385.87 1
 1 1 4 235157 4232.52 8
 -1 -1 -4 233976 4324.01 5
 1 -1 4 233239 4166.73 6
 1 1 4 232127 4143.87 9
 -1 -1 -4 230953 4279.07 12
 -1 -1 -4 235744 3704.23 13
 -1 -1 -4 226217 3884.15 4
 -1 1 -4 217045 4437.72 4
 -1 1 -4 230135 4370.11 2
 1 -1 4 239584 4416.44 3
 1 -1 5 20620.4 1150.54 9
 -1 1 -5 21242.3 1190.62 12
 1 1 5 20330.7 1300.19 1
 -1 -1 -5 22825.8 1560.54 12
 1 -1 5 20804.1 1484.71 3
 -1 -1 -5 21164.8 1524.52 5
 -1 1 -5 20962.6 1470.85 5
 -1 1 -5 21317.4 1402.88 7
 1 1 5 21120.1 1325.3 3
 1 1 5 19507.1 1349.88 9
 1 -1 5 21683.5 1429.83 8
 1 1 5 21509.1 1462.51 8
 -1 1 -5 21368.8 1583.76 4
 -1 -1 -5 21568.1 1351.06 2
 -1 1 -5 22983.2 1571.35 2
 1 -1 5 21291.4 1528.8 1
 1 -1 5 21251.3 1401.36 6
 1 1 5 20423.6 1170.08 16
 -1 -1 -5 22482.7 1419.96 4
 -1 -1 -5 21606.7 1198.79 13
 1 -1 6 88959.2 3255.39 3
 -1 1 -6 93649.3 2773.95 12
 -1 -1 -6 94768.9 3273.09 12
 1 -1 6 88451.4 3298.82 1
 1 1 6 94489.5 3040.65 3
 -1 1 -6 93103.3 3296.41 5
 -1 -1 -6 93759.8 3391.74 5
 1 1 6 92061 3285.94 8
 1 -1 6 91906.8 2653.89 9
 1 1 6 87562.1 3071.76 9
 1 1 6 91594.1 2536.64 16
 1 -1 6 93658 3234.19 8
 -1 -1 -6 97449.6 3248.82 4
 -1 1 -6 95639.7 3532.76 4
 -1 -1 -6 84752.1 2891.39 2
 -1 1 -6 92878 3344.59 2
 1 1 6 92854.5 3030.09 1
 1 -1 6 94147.9 3116.49 6
 -1 1 -6 94030.7 3074.86 7
 -1 -1 -7 3930.41 835.98 12
 1 1 7 4195.67 859.162 3
 1 -1 7 3527.17 826.012 6
 1 -1 7 5421.67 1069.48 3
 1 -1 7 3466.1 896.086 1
 -1 1 -7 3333.29 887.16 4
 -1 -1 -7 5156.12 1015.31 4
 -1 1 -7 4981.96 808.153 12
 -1 1 -7 3585.41 861.343 5
 -1 -1 -7 5110.38 1125.18 5
 1 1 7 4001.3 942.042 9
 1 -1 7 4540.49 781.094 9
 -1 1 -7 5129.85 1092.87 2
 1 1 7 3932.41 881.79 8
 1 -1 7 4564.84 925.564 8
 1 1 7 4207.21 691.34 16
 -1 1 -7 4323.64 822.896 7
 1 1 7 4069.4 864.154 1
 -1 -1 -7 6026.42 996.181 2
 1 -1 8 66507.9 3262.78 3
 1 1 8 67205.5 3073.15 9
 1 -1 8 66120.9 3015.29 6
 -1 1 -8 67953.7 2826.07 12
 -1 -1 -8 66321.6 3384.53 5
 1 1 8 67684.9 3097 1
 -1 -1 -8 64842.1 3182.47 12
 1 1 8 61761.6 2973.48 3
 -1 1 -8 68210.3 3009.38 7
 -1 1 -8 68716.5 3355.4 5
 -1 -1 -8 69154.4 3312.63 4
 1 1 8 64727.1 2391.13 16
 1 -1 8 74685.3 3515.75 1
 1 1 8 68747.6 3327.98 8
 1 -1 8 65708.9 3225.68 8
 -1 1 -8 67457.6 3469.52 4
 -1 1 -8 66285.6 3306.32 2
 -1 -1 -8 64399.9 3008.1 2
 1 -1 8 66375.6 2699.82 9
 -1 -1 -9 8974.28 1565.62 4
 -1 1 -9 6811.1 1341.84 2
 -1 -1 -9 7131.55 1422.42 5
 -1 1 -9 8423.55 1227.9 12
 -1 -1 -9 7160.53 1357.34 12
 1 1 9 7018.47 1253.97 3
 1 1 9 7553.34 1280.1 1
 1 -1 9 5671.79 1312.86 3
 -1 -1 -9 7696.1 1308.4 2
 -1 1 -9 8093.4 1530.66 5
 1 1 9 9731.31 1391.48 9
 1 -1 9 6055.47 993.774 9
 1 -1 9 7029.18 1162.79 6
 1 -1 9 7202.51 1386.57 8
 1 -1 9 7587.97 1436.6 1
 1 1 9 8218.23 1463.31 8
 -1 1 -9 7280 1502.7 4
 -1 1 -9 7623.6 1258.15 7
 1 -1 10 -165.029 776.145 9
 -1 1 -10 -529.501 886.381 2
 1 -1 10 160.653 1055.28 3
 -1 1 -10 139.098 1135.94 4
 -1 1 -10 744.089 862.603 12
 -1 -1 -10 -1086.77 1154.58 5
 1 -1 10 70.0146 936.597 1
 -1 -1 -10 -131.879 1076.04 4
 -1 -1 -10 -29.1045 833.047 2
 1 1 10 -60.7741 823.535 9
 1 1 10 -24.4491 888.621 8
 1 -1 10 507.035 1065.1 8
 1 1 10 23.4278 892.987 1
 1 1 10 -494.518 1002.97 3
 -1 -1 -10 -1571.26 1100.44 12
 -1 1 -10 297.085 1051.18 5
 -1 1 -11 2970.7 1377.17 2
 -1 -1 -11 2214.73 1277.86 5
 -1 -1 -11 2051 1182.19 12
 1 1 11 693.504 1042.33 3
 1 -1 11 1302.44 1255.33 3
 1 -1 11 1547.94 1091.01 1
 -1 1 -11 2552.14 1399.72 5
 1 1 11 -25.6815 1208.75 1
 1 1 11 3922.66 1318.01 9
 -1 1 -11 404.7 1328.09 4
 1 1 11 558.086 1091.69 8
 1 -1 11 1820.22 1182.64 8
 -1 -1 -11 677.869 1213.27 4
 -1 -1 -11 2273.7 1174.16 2
 1 -1 12 20973.4 2567.91 3
 -1 -1 -12 21611.2 2508.11 12
 1 -1 12 12867.9 2080.5 1
 -1 -1 -12 22224.4 2431.96 2
 -1 1 -12 17450.2 2520.59 5
 -1 1 -12 21461.6 2720.62 4
 -1 1 -12 18734.2 2416.94 2
 -1 -1 -12 21555.6 2683.65 5
 -1 -1 -12 19422.8 2458.28 4
 1 1 12 18464.4 2184.55 9
 1 -1 12 23093.7 2660.62 8
 1 1 12 21508.3 2625.82 8
 1 1 12 20403.2 2359.6 3
 1 1 12 17407.2 2291.13 1
 -1 1 -13 1086.85 1501.7 2
 1 1 13 -25.9578 1226.52 1
 1 -1 13 -1538.48 1532.25 3
 1 1 13 -232.493 1383.5 3
 1 1 13 1521.3 1266.13 9
 -1 1 -13 1188.6 1572.23 5
 -1 -1 -13 1194.57 1421.07 5
 -1 -1 -13 383.294 1220.73 12
 1 1 13 -128.185 1337.52 8
 1 -1 13 -577.386 1279.19 8
 -1 -1 -13 586.954 1239.62 2
 1 -1 13 296.49 1302.94 1
 -1 -1 -13 134.172 1454.97 4
 -1 1 -13 2132.63 1698.4 4
 1 1 14 19926.6 2714.52 3
 -1 -1 -14 8164.16 2405.31 2
 1 -1 14 18465.8 2784.56 3
 1 -1 14 14391.5 2479.09 1
 -1 1 -14 19985.9 2961.43 4
 -1 1 -14 13738 2446.22 5
 -1 -1 -14 17342.6 2754.41 5
 -1 -1 -14 20352.7 2536.15 12
 1 1 14 18672.7 2454.76 9
 -1 1 -14 7780.89 2544.4 2
 1 1 14 16037.9 2593.46 8
 1 -1 14 13848 2549.92 8
 1 -1 15 3847.7 1915.8 1
 1 -1 15 1346.72 1739.25 3
 -1 1 -15 705.256 1760.79 2
 -1 1 -15 1745.96 1649.93 5
 -1 -1 -15 3112.87 1922.18 5
 1 1 15 6089.53 2168.32 8
 1 -1 15 4197.52 2108.91 8
 -1 1 -15 1106.31 1712.04 4
 -1 1 -16 2714.24 2403.44 2
 1 -1 16 7291.04 2241.12 8
 1 -1 16 12091.7 2695.59 1
 1 1 16 5213.52 2194.52 8
 -1 1 -16 9673.33 2656.69 5
 -1 -1 -16 6787.82 2368.77 5
 1 -1 16 5911.61 2165.43 3
 -1 1 -16 4993.29 2419.65 4
 1 -1 17 1193.48 1804.47 8
 1 1 17 2032.65 2076.08 8
 -1 -3 17 -3834.32 2482.77 1
 -1 3 17 1750.39 1964.19 8
 1 3 -17 4116.05 2525.5 2
 -1 -3 16 9877.6 2594.44 1
 1 3 -16 13615.4 3003.22 5
 1 -3 -16 12311.9 2947.94 5
 1 3 -16 9642.07 3005.86 4
 1 3 -16 3961.77 2616.03 2
 -1 3 16 11921.3 2388.44 9
 1 -3 -16 12789.4 2742.67 12
 -1 3 16 10099.7 2281.76 8
 -1 -3 16 8823.44 2480.75 8
 -1 -3 16 11243.5 2800.17 3
 1 3 -15 1175.79 1933.06 4
 -1 -3 15 3013.66 1759.35 1
 1 -3 -15 2175.98 2045.12 5
 1 -3 -15 2905.13 1947.76 12
 -1 -3 15 -453.904 1472.41 8
 -1 -3 15 -144.576 1815.13 3
 1 3 -15 -1862.07 1937.07 5
 1 3 -15 300.659 1760.04 2
 -1 3 15 1337.03 1516.85 9
 -1 3 15 1708.96 1483.84 8
 -1 3 14 5100.84 1883.56 8
 1 -3 -14 6070.87 2289.82 5
 -1 -3 14 7742.87 1965.09 8
 -1 -3 14 6173.66 2000.13 3
 1 3 -14 1602.27 1922.14 2
 -1 -3 14 7704.51 2115.58 1
 1 3 -14 6917.39 2136.28 5
 -1 3 14 6296.21 1829.75 9
 1 3 -14 13223.3 2893.76 4
 1 -3 -14 6012.19 1887.99 12
 -1 3 13 1939.57 1490.97 8
 1 -3 -13 1934.12 1587.53 12
 -1 -3 13 -397.918 1384.11 1
 -1 -3 13 2841.13 1408.89 8
 1 3 -13 -1412.18 1701.37 2
 -1 -3 13 6189.41 2136.17 3
 1 3 -13 872.593 1442.73 5
 1 -3 -13 2466.31 1578.05 5
 -1 3 13 3222.32 1555 9
 1 3 -13 -153.287 1625.2 4
 1 3 -12 7953.19 1977.04 5
 1 -3 -12 9641.39 2023.62 12
 -1 -3 12 7765.88 1740.95 6
 1 3 -12 3175.07 1818.98 2
 -1 -3 12 10367.3 2068.15 1
 -1 -3 12 8335.32 1978.41 3
 1 -3 -12 7141.44 1948.03 5
 -1 3 12 6367.73 1610.16 9
 -1 3 12 10397.1 2029.28 8
 1 3 -12 8492.52 1863.77 7
 1 3 -12 8579.61 2162.71 4
 -1 -3 12 7732.02 1800.13 8
 -1 3 11 1153.26 1144.08 8
 1 3 -11 1097.42 1404.6 4
 1 3 -11 1840.74 1167.98 7
 -1 -3 11 2258.62 1307.29 6
 -1 -3 11 2228.67 1468.56 1
 -1 -3 11 -1055.88 1068.34 8
 -1 -3 11 -1368.17 1333.88 3
 1 3 -11 3015.87 1352.84 5
 1 -3 -11 113.125 1279.73 5
 -1 3 11 98.2433 1083.32 9
 1 -3 -11 903.94 1252.15 12
 1 3 -11 571.587 1145.81 2
 1 3 -10 14750.8 1982.64 7
 -1 -3 10 19553.2 2330.87 1
 1 3 -10 16816.5 2230.42 2
 -1 -3 10 17575.3 2229 6
 -1 3 10 15755.9 2013.35 9
 1 -3 -10 16422.5 2184.87 12
 1 3 -10 15883.1 1996.99 5
 1 -3 -10 17612.9 2196.33 5
 -1 3 10 16382.8 2061.91 8
 -1 -3 10 16455.9 1931.41 8
 -1 -3 10 15045.7 2228.22 3
 1 3 -10 15512.6 2307.66 4
 1 -3 -9 574.536 857.78 13
 1 -3 -9 -85.1078 925.614 14
 -1 3 9 407.609 797.77 16
 1 3 -9 1912.7 1202.2 4
 1 3 -9 657.388 1014.2 2
 1 -3 -9 144.943 1012.12 12
 -1 -3 9 723.523 1011.18 6
 -1 -3 9 -370.085 859.681 1
 -1 -3 9 939.214 746.971 8
 -1 3 9 -28.389 818.148 8
 -1 -3 9 1647.84 1064.05 3
 1 3 -9 444.456 896.228 5
 -1 3 9 1862.81 1060.88 9
 1 -3 -9 1351.07 1104.41 5
 -1 3 9 698.536 806.447 15
 1 3 -9 494.147 871.31 7
 -1 -3 8 13537.3 1776.82 6
 1 -3 -8 14187.9 1781.95 12
 -1 3 8 13588.3 1632.1 8
 -1 3 8 13648.9 1331.52 3
 1 3 -8 13189 1806.5 4
 -1 -3 8 12580.7 1765.99 3
 -1 3 8 12541 1695.93 9
 1 3 -8 13072.6 1564.9 5
 1 -3 -8 12459.6 1665.56 5
 -1 -3 8 13589.5 1518.27 8
 1 3 -8 11759.1 1617.6 2
 1 -3 -8 12365.2 1598.97 14
 -1 3 8 14420.8 1479.92 16
 1 -3 -8 15301.2 1442.85 2
 -1 -3 8 14242.1 1872.59 1
 -1 3 8 12464 1483.64 15
 1 3 -8 13853.7 1765.7 7
 1 -3 -7 8417.54 1073.09 4
 1 3 -7 9555.04 1366.59 2
 -1 -3 7 7811.18 1124.36 8
 1 3 -7 7329.97 1293.81 7
 -1 -3 7 8573.41 1441.87 6
 -1 3 7 7767.62 984.12 1
 -1 -3 7 8064.23 1050.03 11
 -1 -3 7 7985.03 1283.61 1
 1 3 -7 8018.5 1026.18 10
 -1 3 7 8327.67 1109.74 16
 -1 3 7 8009.47 949.994 3
 -1 3 7 8482.52 1325.28 9
 -1 -3 7 7788.44 1387.57 3
 1 3 -7 7373.07 1169.02 5
 1 -3 -7 8081.56 1252.16 5
 -1 3 7 6534.13 1125.22 8
 1 3 -7 9092.49 1411.85 4
 1 -3 -7 7901.4 1269.59 14
 -1 3 7 10408.1 1233.13 15
 1 -3 -6 81547.4 3226.17 5
 1 3 -6 84902.9 3435.37 2
 -1 -3 6 86257.4 3588.18 6
 -1 3 6 90295.8 2575.99 3
 -1 -3 6 77705.5 3396.42 3
 1 3 -6 88172.8 3112.54 5
 1 3 -6 88846.3 3005.44 10
 -1 3 6 82273.3 3400.2 9
 -1 -3 6 91560.4 3657.88 1
 1 -3 -6 83412.7 3358.85 14
 -1 3 6 87219.6 3258.21 8
 -1 -3 6 89054.7 3124.12 8
 1 -3 -6 90393.3 2632.7 4
 1 3 -6 82727 3491.21 4
 -1 3 6 90641.8 3228.13 16
 -1 3 6 84310.5 3212.27 15
 1 3 -6 82516 3464.19 7
 1 -3 -5 728.288 371.21 4
 1 -3 -5 -186.607 723.122 14
 -1 -3 5 753.268 429.634 8
 -1 3 5 1060.14 613.772 15
 -1 -3 5 850.952 643.163 6
 1 3 -5 1099.62 663.567 7
 1 3 -5 -119.11 521.316 10
 -1 -3 5 1319.84 605.973 1
 1 3 -5 1689.01 658.231 2
 -1 3 5 917.431 655.879 9
 -1 3 5 1268.08 374.462 3
 -1 3 5 982.827 501.261 8
 1 3 -5 1663.63 545.116 5
 1 -3 -5 1324.97 566.562 5
 -1 -3 5 898.65 618.843 3
 -1 3 5 1149.54 548.29 16
 1 3 -5 353.469 628.249 4
 1 3 -4 155104 3787.13 10
 1 -3 -4 160674 4136.21 14
 -1 -3 4 155327 4008.81 1
 -1 -3 4 147336 3935.41 3
 1 -3 -4 151167 3505.99 11
 -1 3 4 157254 3384.81 10
 -1 3 4 153567 3890.01 16
 1 3 -4 164124 3343.39 5
 1 -3 -4 158645 3582.24 5
 -1 -3 4 161640 4343.03 6
 -1 3 4 154665 4032.44 15
 -1 3 4 158004 3978.14 9
 -1 3 4 161655 3566.7 8
 -1 -3 4 146390 3225 8
 1 3 -4 151238 3979.2 4
 1 3 -4 154424 4190.2 7
 1 3 -4 159997 3961.69 2
 -1 -3 3 13296.1 1109.14 1
 1 -3 -3 13351.9 1217.88 14
 -1 -3 3 13457.7 1233.03 6
 -1 -3 3 12355.2 1070.09 3
 1 3 -3 13183.4 1121.73 10
 1 3 -3 13441.1 1200.85 7
 1 3 -3 13640.5 858.003 5
 -1 3 3 13554.1 1100.49 9
 1 -3 -3 13808.1 1100.01 11
 1 3 -3 13247.9 1091.58 4
 -1 3 3 14067.8 1154.29 16
 1 3 -3 14312.2 1131.3 2
 1 -3 -3 13332.2 955.101 5
 -1 3 3 12968.9 1020.43 10
 -1 3 3 13624.8 1180.73 15
 -1 -3 2 41.3152 231.909 13
 1 -3 -2 295.633 387.941 14
 1 -3 -2 305.508 400.01 11
 -1 -3 2 -385.176 446.459 6
 1 3 -2 381.351 299.245 4
 -1 3 2 339.299 337.607 10
 -1 -3 2 347.413 374.189 3
 1 3 -2 124.923 410.387 10
 -1 -3 2 64.069 298.405 1
 -1 3 2 -3.52613 309.725 9
 1 -3 -2 91.2526 215.927 5
 -1 3 2 193.607 315.715 15
 1 3 -2 338.329 453.504 7
 -1 3 2 -1.04389 332.955 16
 1 -3 -1 700.077 404.085 14
 -1 -3 1 881.838 385.289 13
 1 -3 -1 592.292 351.127 6
 -1 3 1 1443.82 441.702 15
 1 -3 -1 477.937 347.083 11
 -1 3 1 775.592 365.908 10
 1 3 -1 797.174 388.585 10
 -1 -3 1 757.433 411.36 6
 1 3 -1 606.033 353.456 7
 -1 -3 1 661.292 284.359 3
 1 3 -1 967.843 274.919 4
 -1 3 1 990.653 373.929 16
 1 -3 0 44877.8 1944.98 11
 -1 -3 0 43779.8 1810.82 13
 1 3 0 45243.9 1925.59 10
 -1 -3 0 45515 1733.82 6
 -1 3 0 46301.6 1954.34 10
 -1 3 0 46079.7 1713.12 16
 1 3 0 45083.9 1816.27 15
 1 -3 0 46646.5 1858.57 14
 1 3 0 44057.8 1684.19 16
 1 -3 0 46871.4 1803.53 6
 -1 3 0 46218.6 1807.53 15
 1 -3 1 51.7077 335.081 11
 1 -3 1 199.865 294.935 14
 -1 -3 -1 98.0796 337.352 13
 -1 3 -1 -294.386 360.842 7
 1 -3 1 247.058 294.334 3
 -1 -3 -1 -226.913 265.413 6
 -1 3 -1 367.874 379.226 10
 1 3 1 587.799 430.717 10
 -1 -3 -1 38.4333 271.83 12
 1 3 1 -211.484 315.492 15
 -1 3 -1 -16.9146 245.933 4
 1 3 1 -177.51 326.428 16
 1 -3 1 -633.27 421.367 6
 1 -3 2 7155.58 701.66 14
 1 3 2 8226.39 931.745 15
 -1 -3 -2 7247.75 891.534 13
 1 -3 2 7448.76 760.548 3
 -1 -3 -2 6347.86 769.476 12
 -1 3 -2 6377.97 829.622 7
 -1 3 -2 7907.81 880.812 10
 1 3 2 7623.23 784.136 10
 1 3 2 7609.8 767.622 9
 1 -3 2 7323.85 867.457 11
 1 -3 2 7854.35 921.193 6
 -1 3 -2 7243.78 792.53 4
 -1 3 -2 6852.13 736.931 2
 1 -3 2 6996.64 756.912 1
 1 3 2 8103.32 862.644 16
 -1 -3 -3 6340.56 921.57 13
 1 -3 3 6495.12 796.894 1
 -1 3 -3 6701.15 847.824 2
 1 -3 3 7584.64 963.708 6
 1 -3 3 6688.48 885.788 11
 -1 3 -3 8050.32 858.417 10
 1 -3 3 5895.92 790.73 3
 -1 -3 -3 5604.98 664.542 5
 1 3 3 5400.14 701.844 10
 1 3 3 6706.02 812.95 9
 -1 3 -3 7087.6 928.478 7
 -1 -3 -3 6570.56 922.887 12
 1 3 3 6042.63 843.212 16
 -1 3 -3 6475.44 895.367 4
 1 3 3 7423.21 933.29 15
 -1 -3 -4 150981 4005.46 13
 1 -3 4 148606 4195.88 6
 1 -3 4 148675 3768.47 11
 -1 3 -4 148627 3767.01 10
 -1 3 -4 146754 3349.48 5
 -1 -3 -4 146353 3578.3 5
 -1 -3 -4 146714 4048.09 12
 1 3 4 153565 3404.66 10
 1 -3 4 149632 3936.84 3
 1 3 4 152207 3977.34 9
 1 3 4 150896 3851.41 16
 1 -3 4 153261 3279.04 8
 1 3 4 154482 3539.58 8
 -1 3 -4 152671 4178.23 4
 -1 3 -4 149554 3972.14 2
 -1 3 -4 144557 4133.44 7
 1 -3 4 148858 3979.32 1
 1 3 4 152369 3998.93 15
 1 3 5 7534.95 1021.03 15
 -1 -3 -5 8528.56 1073.44 13
 -1 3 -5 7786.27 1144.9 7
 1 -3 5 7298.77 973.017 11
 1 -3 5 7127.58 1141.69 6
 -1 3 -5 8990.24 1008.61 10
 1 -3 5 9339.74 1135.11 3
 -1 3 -5 7738.23 954.723 5
 -1 -3 -5 8273.31 1063.73 5
 1 3 5 7162.54 1026.23 9
 1 3 5 8668.33 1004.86 8
 1 3 5 7755.74 997.551 16
 1 -3 5 8402.13 1134.82 1
 -1 3 -5 10128.7 1240.83 2
 1 -3 5 7724.77 910.634 8
 -1 -3 -5 6930.48 1103.07 12
 -1 3 -5 9182.98 1223.44 4
 -1 3 -6 48554.7 2408.76 5
 -1 -3 -6 51333.7 2591.15 13
 -1 3 -6 48114.5 2685.18 7
 1 -3 6 48450.5 2759.94 6
 -1 -3 -6 50445 2766.02 12
 -1 3 -6 49615.7 2300.75 10
 -1 -3 -6 51123.7 2590.05 5
 1 3 6 48378.6 2631.92 9
 1 3 6 47866.3 2402.17 16
 1 3 6 49286.7 1986.51 1
 1 3 6 45345.9 2422.07 8
 1 -3 6 48796.1 2329.19 8
 -1 3 -6 50978.6 2815.64 4
 -1 3 -6 49720.5 2712.23 2
 1 -3 6 42094.5 2549.27 3
 -1 -3 -6 48220.1 1907.81 2
 1 -3 6 52133.1 2834.37 1
 1 -3 6 53400 2441.77 11
 1 3 6 49899.7 2554.32 15
 1 3 7 4201.79 896.817 15
 -1 -3 -7 5066.28 821.318 2
 1 3 7 4743.49 1026.75 9
 -1 -3 -7 3931.07 1092.92 12
 1 -3 7 5415.5 1241.92 6
 1 -3 7 4383.06 1187.55 3
 1 3 7 3981.1 810.788 1
 -1 3 -7 3291.99 1008.45 2
 -1 3 -7 2813.46 748.84 10
 1 3 7 3335.86 852.521 16
 -1 -3 -7 4596.73 1031.39 13
 -1 3 -7 4140.72 963.831 5
 -1 -3 -7 5829.86 1161.18 5
 1 -3 7 3948.25 1113 1
 -1 3 -7 3818.19 1209.14 4
 1 3 7 4916.56 1091.19 8
 1 -3 7 3619.28 924.953 8
 -1 3 -7 4601.81 1081 7
 1 -3 8 83008.2 3982.59 1
 -1 -3 -8 89467.2 3690.2 13
 1 -3 8 86186.2 3991.76 6
 1 -3 8 82486.3 3932.57 3
 1 3 8 77855.8 3453.02 15
 -1 3 -8 91425.9 3821.46 5
 -1 -3 -8 84138.7 3869.86 5
 -1 -3 -8 86176.3 3999.41 12
 -1 3 -8 83489.3 3867.08 7
 1 3 8 85973 3857.89 9
 1 3 8 75442.4 3602.61 8
 1 -3 8 80987.5 3559.51 8
 -1 3 -8 85660.8 4194.82 4
 -1 3 -8 88037.8 4009.07 2
 -1 -3 -8 85077.2 3100.34 2
 1 3 8 85028 3386.97 16
 -1 3 -9 5965 1384.24 7
 1 3 9 3360.33 941.925 15
 1 3 9 4738 1110.49 16
 1 -3 9 2398.63 1117.53 1
 -1 -3 -9 4966.74 1130.26 13
 -1 3 -9 5047.19 1336.48 2
 1 -3 9 3837.67 1260.27 6
 -1 -3 -9 5456.06 1507.6 12
 1 -3 9 5007.61 1416.8 3
 -1 3 -9 5846.53 1355.92 5
 -1 -3 -9 4480.04 1332.28 5
 1 3 9 5178.98 1324.59 9
 1 3 9 5558.36 1399.14 8
 1 -3 9 2336.48 1027.57 8
 -1 3 -9 4160.42 1500.17 4
 -1 3 -10 1860.61 1194.84 7
 1 -3 10 1621.99 1236.28 6
 -1 -3 -10 2628.97 1387.59 12
 -1 3 -10 -524.028 1166.3 2
 1 -3 10 -6.38135 1237.56 3
 -1 3 -10 1239.22 1486.04 4
 1 -3 10 1058.27 1080.64 1
 -1 3 -10 1685.99 1148.15 5
 -1 -3 -10 -506.547 1241.93 5
 1 3 10 695.318 1033.79 9
 1 3 10 -365.347 958.569 8
 1 -3 10 -327.28 1062.87 8
 -1 3 -11 33.6853 1165.26 7
 -1 3 -11 1761.78 1614.68 4
 -1 3 -11 46.2314 1216.66 2
 -1 -3 -11 457.644 1483.04 12
 1 -3 11 1284.05 1497.11 3
 -1 3 -11 -1044 1267.82 5
 -1 -3 -11 -121.201 1213.86 5
 1 -3 11 1360.42 1183.91 1
 1 3 11 1643.11 1112.49 9
 1 -3 11 -18.293 1334.22 6
 1 3 11 25.7151 1131.95 8
 1 -3 11 -297.586 1091.61 8
 -1 3 -12 552.842 1214.87 2
 1 -3 12 1864.42 1526.8 6
 -1 -3 -12 -775.02 1327.05 12
 1 -3 12 -1990.67 1631.63 3
 -1 3 -12 -1605.55 1402.08 5
 -1 -3 -12 -1057.11 1411.16 5
 1 3 12 497.967 1221.01 9
 -1 3 -12 1722.15 1266.96 7
 1 -3 12 1684.85 1442.14 1
 1 3 12 -2655.31 1487.72 8
 1 -3 12 -90.1771 1153.86 8
 -1 3 -12 247.792 1549.77 4
 1 -3 13 1840.75 1581.29 3
 -1 3 -13 4331.12 2000.27 4
 -1 3 -13 3152.97 1785.57 5
 -1 -3 -13 4189.7 1869.69 5
 -1 3 -13 21.8014 1580.91 2
 1 3 13 4894.96 1777.84 9
 -1 -3 -13 4380.88 1924.86 12
 1 3 13 2428.29 1491.53 8
 1 -3 13 105.099 1360.01 8
 1 -3 13 763.277 1454.79 1
 1 -3 14 7501.09 2153.34 1
 -1 -3 -14 4741.16 1841.28 12
 -1 3 -14 2511.5 2021.61 2
 1 -3 14 10697.2 2487.53 3
 -1 3 -14 7102.68 2143.21 5
 -1 -3 -14 9715.51 2269.14 5
 1 3 14 8409.66 1922.14 9
 -1 3 -14 12310.7 2781.09 4
 1 3 14 10576.5 2202.66 8
 1 -3 14 6773.87 1979.85 8
 -1 -3 -15 1883.35 1724.38 12
 -1 3 -15 1219.83 1615.55 2
 1 -3 15 -3576.58 2358.03 3
 -1 3 -15 1396.74 1703.13 5
 -1 -3 -15 1365.18 1821.52 5
 1 3 15 -1117.96 1741.19 9
 1 -3 15 -1107.79 1561.2 8
 1 3 15 -600.797 1661.89 8
 -1 3 -15 1751.94 1899.36 4
 1 -3 15 2306.45 1821.94 1
 1 -3 16 3447.65 2145.73 3
 -1 3 -16 3327.01 2469.49 2
 1 -3 16 9539.93 2413.04 1
 -1 -3 -16 11082.8 2908.21 5
 1 3 16 10905.9 2520.44 9
 -1 3 -16 9884.72 2858.56 4
 1 3 16 10796.4 2559.04 8
 1 -3 16 7269.34 2331.1 8
 1 5 -16 6119.75 3285.44 2
 -1 -5 16 9225.09 3032.52 1
 -1 5 15 568.802 1538.93 8
 -1 -5 15 433.354 1851.22 3
 1 -5 -15 -3599.74 2316.98 5
 1 5 -15 1722.47 2077.98 2
 -1 -5 15 -1010.99 1650.31 1
 -1 5 15 -1904.85 1594.13 9
 1 5 -15 509.122 2161.54 4
 1 -5 -15 -720.391 1712.45 12
 -1 -5 14 12983.1 2638.58 6
 1 5 -14 7581.14 2277.11 7
 1 -5 -14 17521.3 2956.99 12
 -1 -5 14 10955.1 2349.04 1
 -1 -5 14 16231.5 2938.9 3
 1 5 -14 4740.57 2573.47 2
 1 -5 -14 8869.28 2350.69 5
 -1 5 14 11135.3 2303.36 9
 -1 5 14 14305 2426.51 8
 1 5 -14 10618.2 2838.49 4
 1 5 -13 1545.58 1741.96 7
 1 -5 -13 2212.04 1968.02 12
 -1 -5 13 2162.32 1617.01 6
 -1 5 13 2839.78 1592.91 8
 -1 -5 13 2301.65 1689.55 3
 1 5 -13 255.201 1428.64 2
 1 -5 -13 1841.82 1718.22 5
 -1 5 13 5683.52 1867.24 9
 -1 -5 13 3229.8 1811.24 1
 1 5 -13 693.638 1973.24 4
 1 -5 -12 694.148 1560.96 12
 -1 -5 12 804.41 1689.89 6
 1 5 -12 4595.46 1902.85 2
 -1 5 12 -898.144 1282.43 8
 -1 -5 12 -841.397 1584.31 3
 1 -5 -12 779.471 1494.47 5
 -1 5 12 3084.48 1710.08 9
 1 5 -12 2742.5 1716.92 7
 -1 -5 12 274.18 1496.45 1
 1 5 -12 1815.02 1909.01 4
 1 -5 -11 -206.954 1379.07 12
 -1 -5 11 -408.783 1609.12 6
 1 5 -11 1329.26 1408.86 2
 1 5 -11 1634.64 1416.19 7
 -1 -5 11 -1815.55 1658.48 3
 1 -5 -11 1969.38 1440.28 5
 -1 -5 11 -939.891 1292.52 1
 -1 5 11 554.987 1218.42 9
 -1 5 11 994.277 1170.08 8
 -1 5 11 366.245 1063.67 16
 1 5 -11 199.005 1773.46 4
 1 5 -10 26975.1 2964.95 4
 1 5 -10 23300.1 2711.69 7
 1 -5 -10 23277.6 2695.72 14
 1 -5 -10 23787.6 2634.35 13
 1 -5 -10 21664.6 2699.78 12
 1 5 -10 21601.3 2589.66 2
 1 -5 -10 22839.7 2655.28 5
 -1 -5 10 22943.5 2778.96 3
 -1 5 10 24014.6 2707.3 9
 -1 5 10 21703 2310.49 8
 -1 -5 10 23401.6 2658.9 1
 -1 -5 10 19865.4 2562.11 6
 -1 5 10 25178.6 2562.76 15
 -1 5 10 22456.9 2275.72 16
 1 5 -9 3484.53 1482.64 7
 1 -5 -9 962.297 1296.52 14
 1 -5 -9 319.875 1158.4 13
 -1 5 9 2027.41 1156.17 15
 -1 -5 9 2952.6 1426.03 1
 1 5 -9 2829.58 1634.62 4
 -1 5 9 1381.63 1036.71 16
 -1 -5 9 1473.05 1345.72 3
 1 -5 -9 805.961 1663.95 5
 -1 5 9 1276.82 1176.32 9
 1 -5 -9 257.62 1419.63 12
 1 5 -9 2489.45 1283.69 2
 -1 5 9 1693.08 1042.6 8
 -1 -5 9 1353.48 1501.04 6
 1 5 -8 17352 2251.9 4
 1 -5 -8 19922.1 2281.85 13
 1 -5 -8 17993.2 2227.87 12
 1 5 -8 17480.3 2043.54 2
 -1 -5 8 17305.2 2258.32 6
 1 5 -8 18057.5 1987.86 10
 -1 -5 8 18324.5 2137.67 3
 1 -5 -8 18012.9 1987.19 5
 -1 5 8 15012.5 1897.93 9
 1 -5 -8 15781.2 2112.15 14
 -1 5 8 17755.3 1850.8 8
 -1 5 8 19317.3 1995.88 16
 -1 -5 8 17672.8 1872.07 11
 -1 -5 8 23543.9 2367.68 1
 1 5 -8 18561.2 2308.59 7
 -1 5 8 17305.1 2021.66 15
 1 5 -7 -265.576 982.106 7
 1 5 -7 34.0275 1052.78 4
 1 -5 -7 1400.9 1154.52 14
 -1 -5 7 391.507 870.29 1
 1 5 -7 891.69 1002.05 2
 -1 -5 7 -663.299 1167.42 6
 -1 -5 7 1588.04 966.849 11
 1 5 -7 250.461 900.265 10
 -1 5 7 828.995 761.292 8
 1 -5 -7 504.467 1020.02 12
 -1 -5 7 514.214 1189.24 3
 1 -5 -7 8.86592 783.112 5
 -1 5 7 -1161.04 913.951 9
 -1 5 7 -926.371 1032.28 15
 -1 5 7 1971.93 1070.22 16
 -1 -5 6 38577.1 2601.83 1
 1 -5 -6 34444.5 2630.51 14
 -1 -5 6 35942.2 2800.51 6
 -1 -5 6 36420.4 2614.85 3
 1 -5 -6 36412.3 2616.84 12
 1 -5 -6 35563.5 2311.72 11
 -1 -5 6 36962.5 2572.2 11
 1 5 -6 33944.1 2420.86 10
 -1 5 6 34705.4 2157.33 10
 1 -5 -6 36879.5 2299.49 5
 1 5 -6 35282 2525.76 2
 -1 5 6 33477.9 2490.31 9
 -1 5 6 35536.6 2153.53 8
 1 5 -6 35717.4 2585.8 4
 -1 5 6 35861.6 2515.59 16
 1 5 -6 35584.6 2714.16 7
 -1 5 6 38366 2659.48 15
 1 -5 -5 21449.8 2137.11 14
 -1 -5 5 22146.7 2150.53 6
 -1 -5 5 22879.3 2026.56 3
 1 -5 -5 20367.7 1815.45 11
 -1 -5 5 19767.7 1906.69 11
 -1 -5 5 21046 1845.51 1
 -1 5 5 21632.8 1752.21 10
 1 5 -5 21484.6 1928.41 10
 1 -5 -5 21908.2 1605.21 5
 -1 5 5 20210.6 1798.15 9
 -1 5 5 20881.5 1546.07 8
 1 5 -5 23177 1977.19 4
 -1 5 5 20502.5 1847.81 16
 1 5 -5 22667.3 1858.34 2
 -1 5 5 19845 1909.74 15
 1 5 -5 21103.4 2087.56 7
 1 5 -4 11744.3 1471.15 7
 1 5 -4 11680.8 1157.65 15
 -1 5 4 11207.4 1469.67 15
 -1 -5 4 12956.1 1431.05 3
 1 -5 -4 12262.5 1614.17 14
 1 -5 -4 11673.9 1426.13 11
 -1 -5 4 11217.9 1528.13 6
 -1 5 4 13452.4 1500.46 10
 1 -5 -4 12421.2 1126.65 5
 -1 -5 4 11892.5 1313.08 1
 1 5 -4 12441.9 1556.32 10
 -1 5 4 13676.8 1462.75 9
 1 5 -4 14158.7 1484.04 4
 1 5 -4 13000.2 1080.85 16
 -1 -5 4 10748.7 1084.97 13
 -1 5 4 12864.1 1489.77 16
 1 5 -4 11668.2 1302.85 2
 1 5 -3 4709.32 1010.5 7
 1 5 -3 5573.95 956.679 4
 1 -5 -3 6350.04 1232.52 14
 -1 -5 3 6576.74 915.436 13
 1 -5 -3 5834.77 1065.14 11
 -1 -5 3 6737.1 1256.62 6
 1 5 -3 6439.32 918.53 2
 -1 5 3 4971.8 989.652 10
 1 5 -3 6024.34 1173.41 10
 1 -5 -3 5633.23 688.606 5
 -1 -5 3 6063.47 940.854 3
 -1 5 3 7546.95 1067.06 9
 -1 -5 3 6413.43 940.038 1
 -1 5 3 6726.34 1182.84 15
 1 5 -3 6396.93 830.648 16
 -1 5 3 7643 1181.75 16
 1 5 -3 6933.55 962.594 15
 -1 5 3 6027.61 753.484 7
 -1 5 2 15468.6 1199.18 7
 1 -5 -2 15126.4 1615.15 14
 1 5 -2 13520 1323.22 15
 -1 -5 2 15555.6 1235.47 1
 1 -5 -2 14046.4 1255.46 6
 -1 -5 2 16076.7 1635.28 6
 -1 -5 2 15559.6 1249.4 3
 1 5 -2 15532.8 1574.79 7
 -1 5 2 14909.5 1528.12 10
 1 5 -2 15832.9 1590.88 10
 1 -5 -2 15595.3 876.038 5
 -1 5 2 15179.7 1303.62 9
 -1 -5 2 15840 1377.49 13
 1 5 -2 15092.7 1258.79 4
 1 5 -2 16361.3 1278.02 16
 -1 5 2 14508.4 1430.97 16
 1 5 -2 15553 1217.4 2
 -1 5 2 13878.1 1513.04 15
 1 -5 -2 16601.4 1595.65 11
 1 -5 -1 39568.6 2391.37 14
 1 5 -1 38469.3 2020.41 16
 1 -5 -1 40941.8 2144.56 6
 -1 5 1 42579.8 2082.85 7
 1 -5 -1 37295.3 2373.31 11
 1 5 -1 37611.2 2358.13 10
 -1 5 1 40032.8 1863.73 9
 1 5 -1 39906.6 2231.57 15
 -1 -5 1 37128.2 2216.12 6
 1 5 -1 37646.3 1665.98 4
 -1 -5 1 37682.1 2176.09 13
 -1 -5 1 43554 1803.49 3
 -1 5 1 38963.2 2185.24 16
 -1 5 1 40731.6 2436.7 10
 -1 5 1 38376.3 2337.87 15
 1 5 -1 38664.4 2203 7
 1 -5 0 15608.6 1531.49 14
 -1 -5 0 12837 1109.67 12
 -1 -5 0 14959.1 1475.06 13
 -1 -5 0 15050.4 970.991 3
 1 -5 0 12685.2 1464 11
 -1 5 0 14651 1559.27 10
 1 5 0 14697.6 1571.81 10
 -1 5 0 15566.6 1452.12 15
 -1 -5 0 16817.7 1516.64 6
 1 5 0 16154.9 1104.2 9
 1 5 0 13917.8 950.272 4
 1 5 0 16714.5 1460.34 16
 -1 5 0 16253.9 1414 16
 -1 5 0 14435.6 1381.07 7
 1 5 0 14477 1478.41 15
 1 5 0 15967.8 1473.43 7
 1 -5 0 15910.2 1540.87 6
 -1 -5 -1 12238.1 1179.64 6
 1 -5 1 12159 1006.76 1
 -1 -5 -1 10193.2 1283.81 13
 -1 -5 -1 11020.5 1090.17 12
 1 -5 1 9247 1189.44 6
 1 -5 1 10011.6 1362.42 11
 -1 5 -1 12459.8 1549.1 10
 1 5 1 13713.1 1531.21 10
 1 5 1 13348.4 1125.88 9
 1 -5 1 10592.1 1233.03 14
 -1 5 -1 11769.4 982.668 2
 1 5 1 11546.1 1296.92 16
 -1 5 -1 10414.8 1161.72 16
 -1 5 -1 13751.1 1401.43 15
 1 5 1 12453.8 1253.36 7
 -1 5 -1 12134.1 1312.66 7
 1 5 1 12103.8 1389.7 15
 1 -5 2 5419.61 872.165 14
 -1 -5 -2 5031.08 1004.27 13
 -1 5 -2 5585.76 807.175 2
 -1 -5 -2 4808.62 888.268 12
 1 -5 2 5099.05 1112.65 6
 1 -5 2 4033.81 686.475 1
 1 -5 2 6202.04 902.495 3
 1 -5 2 4231.34 998.253 11
 -1 5 -2 4175.5 946.165 10
 -1 5 -2 5896.65 855.974 16
 1 5 2 4652.77 944.289 10
 1 5 2 4710.79 816.962 9
 -1 5 -2 5092.49 883.197 4
 -1 -5 -2 4453.85 736.619 6
 -1 5 -2 5270.78 884.452 15
 1 5 2 6064.77 1071.55 16
 -1 5 -2 4192.88 881.461 7
 1 5 2 5378.37 1022.95 15
 -1 5 -3 6195.57 915.836 2
 -1 -5 -3 4274.76 1070.7 13
 1 -5 3 3625.44 1024.79 6
 -1 -5 -3 5928.7 1049.51 12
 -1 5 -3 5826.48 925.369 15
 1 -5 3 4976.72 927.508 1
 1 -5 3 5771.16 935.156 14
 -1 -5 -3 6276.62 817.521 6
 1 -5 3 5219.88 1153 11
 1 -5 3 5833.24 976.109 3
 -1 5 -3 6587.68 1151.44 10
 1 5 3 5838.24 1097.47 10
 1 5 3 5175.36 895.431 9
 1 5 3 5755.65 701.051 8
 1 5 3 4578.76 1010.47 15
 -1 5 -3 6122.02 847.125 16
 1 5 3 6194.68 1035.98 16
 -1 5 -3 4654.52 937.097 4
 -1 5 -3 4484.46 992.132 7
 -1 -5 -4 135609 4641.69 13
 -1 -5 -4 128803 4326.75 12
 -1 5 -4 130754 4573.22 7
 -1 5 -4 127643 4458.23 10
 1 5 4 128869 4070.05 10
 1 5 4 129886 4144.8 9
 1 -5 4 130124 4553.57 11
 1 -5 4 124519 4606.86 6
 -1 5 -4 133962 4395.4 4
 1 5 4 129992 3326.51 8
 -1 5 -4 123836 3901.06 2
 1 5 4 125866 4307.15 16
 1 -5 4 126138 4072.08 1
 1 -5 4 132405 4134.25 3
 -1 5 -4 130287 3521.35 15
 1 5 4 129885 4506.3 15
 -1 5 -5 1504.85 840.356 2
 1 5 5 184.279 722.724 15
 -1 -5 -5 1230.51 915.197 13
 1 -5 5 566.733 978.452 6
 1 -5 5 1784.7 880.495 11
 1 -5 5 341.824 677.871 1
 -1 5 -5 1662.36 907.317 4
 1 -5 5 2153.2 861.7 3
 -1 5 -5 3394.38 1087.5 10
 -1 -5 -5 947.012 650.646 5
 1 5 5 728.94 660.19 10
 1 5 5 1274.42 755.563 9
 1 5 5 977.952 544.405 8
 -1 -5 -5 1141.59 868.113 12
 1 5 5 865.048 682.907 16
 -1 5 -5 2172.11 994.805 7
 1 -5 6 99768.4 4542.49 6
 1 -5 6 104500 4177.83 3
 -1 -5 -6 106297 4419.54 12
 1 -5 6 104492 4214.72 11
 -1 -5 -6 105973 3798.71 11
 -1 -5 -6 99820.2 3704.28 5
 -1 5 -6 105029 4210.9 10
 1 5 6 109114 4265.54 9
 -1 -5 -6 111296 4508.95 13
 -1 5 -6 111598 4540.27 4
 1 5 6 108963 3772.17 8
 -1 5 -6 101731 4061.3 2
 1 5 6 100856 4168.63 16
 1 -5 6 107561 4368.03 1
 -1 5 -6 107327 4570.91 7
 1 5 6 106455 4369.49 15
 1 5 7 1381.89 1055.53 15
 1 5 7 550.618 838.002 16
 -1 -5 -7 1432.5 1088.32 13
 1 -5 7 1317.64 953.024 11
 -1 -5 -7 379.488 1058.02 12
 1 -5 7 1913.31 1270.84 6
 -1 5 -7 1821.37 1032.51 2
 1 -5 7 428.077 1057.44 3
 1 -5 7 889.086 1008.26 1
 -1 5 -7 697.753 929.884 10
 -1 -5 -7 180.64 780.973 5
 1 5 7 -194.057 945.126 9
 1 5 7 418.758 774.842 8
 -1 5 -7 892.784 1204.71 4
 -1 5 -7 633.007 993.51 7
 1 5 8 17474.6 2087.16 15
 -1 5 -8 15905.8 2062.23 2
 1 -5 8 18015.3 2235.13 1
 -1 -5 -8 17960.8 2260.74 12
 1 -5 8 18372.2 2294.41 6
 -1 5 -8 20431.5 2379.13 4
 -1 5 -8 17676.7 1940.38 10
 1 -5 8 14873.6 1998.07 3
 1 5 8 17117.4 1918.65 16
 -1 -5 -8 16372.7 2042.47 13
 -1 -5 -8 16537.9 1969.23 5
 1 5 8 15610.9 2047.6 9
 1 5 8 17171.6 1952.08 8
 -1 5 -8 19213.8 2288.63 7
 -1 5 -9 -1510.44 1227.33 7
 1 5 9 3607.38 1439.85 15
 -1 -5 -9 3215.01 1376.13 13
 -1 5 -9 2462.14 1459.99 4
 -1 -5 -9 1392.03 1202.57 12
 1 -5 9 2540.74 1415.47 6
 -1 -5 -9 1673.78 1224.17 14
 1 5 9 1257.45 986.873 16
 1 -5 9 254.594 1267.44 3
 -1 -5 -9 2768.93 1222.77 5
 1 -5 9 1990.88 1309.64 1
 1 5 9 1231.71 1197.16 9
 1 5 9 -1373.36 1128.39 8
 -1 5 -9 1473.59 1191.46 2
 -1 5 -10 2916.64 1591.99 7
 1 5 10 1518.3 1275.1 15
 -1 5 -10 717.941 1277.26 2
 -1 -5 -10 -1381.73 1289.71 13
 -1 -5 -10 189.003 1393.07 12
 1 -5 10 1395.16 1293.05 3
 -1 -5 -10 792.787 1264.75 5
 1 5 10 595.72 1245.4 9
 1 -5 10 1187.59 1476.75 1
 -1 -5 -10 544.784 1306.05 14
 1 5 10 862.73 1050.65 8
 1 5 10 -1813.6 1218.68 16
 -1 5 -10 -1080.12 1508.85 4
 1 -5 10 -407.229 1462.26 6
 -1 5 -11 812.918 1296.08 7
 -1 5 -11 1816.9 1436.73 2
 -1 -5 -11 115.75 1384.2 12
 1 -5 11 -605.518 1588.81 3
 -1 -5 -11 656.078 1279.64 5
 1 5 11 938.67 1368.62 9
 1 -5 11 955.491 1598.57 6
 1 -5 11 -913.793 1522.51 1
 1 5 11 377.873 1154.73 8
 1 5 11 257.34 1082.44 16
 -1 5 -11 -1487.11 1701.19 4
 -1 -5 -12 5249.32 1733.85 12
 -1 5 -12 3950.2 1659.71 2
 1 -5 12 4644.35 1868.62 6
 1 -5 12 7534.91 2231.82 3
 -1 -5 -12 2320.6 1543.44 5
 1 5 12 5341.54 1788.04 9
 1 5 12 3823.59 1535.95 8
 1 -5 12 5411.81 1970.58 1
 -1 5 -12 4923.28 1966.21 4
 -1 5 -12 2866.67 1664.24 7
 -1 5 -13 2999.55 1791.32 7
 1 -5 13 -1334.49 1632.03 1
 -1 5 -13 382.455 1913.25 4
 1 -5 13 -3086.77 2119.62 6
 -1 -5 -13 1093.86 1639.5 12
 -1 5 -13 963.145 1776.89 2
 -1 -5 -13 -1923.92 1658.09 5
 1 5 13 937.879 1651.58 9
 1 -5 13 -469.338 1659.62 3
 1 5 13 535.235 1354.08 8
 -1 5 -14 10435.1 2421.24 7
 1 -5 14 10904.3 2612.91 1
 -1 -5 -14 8762.65 2187.66 12
 -1 5 -14 3019.49 2168.35 2
 1 -5 14 10493 2555.15 3
 -1 -5 -14 6212.08 2171.82 5
 1 5 14 5170.85 1963.87 9
 1 5 14 4775.75 1765.04 8
 -1 5 -14 6172.28 2384.41 4
 -1 -5 -15 492.306 1836.89 12
 1 -5 15 1016.43 2198.97 1
 -1 5 -15 971.999 1865.01 2
 1 5 15 133.735 1798.97 9
 1 5 15 32.8451 1608.73 8
 -1 5 -16 629.929 2301.16 2
 1 -5 16 4404.44 2167.62 1
 -1 -7 14 4667.13 2712.84 6
 1 7 -14 2026.33 1861.15 7
 1 7 -14 1628.82 1987.38 2
 -1 -7 14 506.001 1869.25 1
 -1 7 14 503.609 1867.55 9
 1 7 -13 -1783.88 2007.35 7
 -1 -7 13 2231.65 2000.27 1
 1 -7 -13 3595.23 2371.87 12
 -1 -7 13 3006.56 2254.57 6
 -1 -7 13 -1837.3 2145.26 3
 1 7 -13 -532.584 2331.39 4
 1 7 -13 -753.67 1616.58 2
 -1 7 13 4431.96 1902.56 9
 1 -7 -12 2887.4 1972.1 12
 -1 -7 12 3002.13 1932.62 6
 1 -7 -12 1288.74 1691.27 13
 -1 -7 12 -1180.4 2009.54 3
 1 7 -12 -431.722 1715.06 2
 -1 7 12 -1211.3 1835.61 9
 -1 -7 12 1005.44 1697.06 1
 -1 7 12 -245.328 1324.89 16
 1 7 -12 4328.46 2474.15 4
 1 7 -12 390.476 1792.68 7
 -1 7 11 12742 2313.07 15
 1 -7 -11 10471.6 2547.37 14
 1 7 -11 12210.5 2473.56 7
 -1 7 11 14309.5 2234.45 16
 1 -7 -11 14376.8 2485.18 13
 1 -7 -11 19130.8 2891.08 12
 -1 -7 11 14202.7 2760.88 6
 -1 -7 11 10947 2277.52 1
 -1 -7 11 9181.23 2463.94 3
 1 7 -11 12475.8 2378.66 2
 -1 7 11 14287.6 2524.47 9
 1 7 -11 13357.1 2789.66 4
 1 -7 -10 3294.6 1908.28 13
 1 -7 -10 3828.16 1894.01 14
 1 7 -10 4702.04 2007.64 7
 1 -7 -10 1847.38 1595.96 12
 -1 -7 10 4222.03 1761.02 6
 -1 -7 10 75.0939 1388.55 1
 -1 7 10 641.61 1301.79 16
 -1 7 10 3639.59 1711.65 15
 -1 -7 10 -23.5601 1638.08 3
 1 7 -10 2544.03 1577.65 2
 -1 7 10 1389 1414.45 9
 1 7 -10 -142.645 1672.29 4
 1 7 -9 2217.44 1682.35 7
 1 -7 -9 -898.836 1616.85 14
 1 -7 -9 -2098.04 1657.64 13
 -1 -7 9 108.99 1252.24 1
 1 -7 -9 -60.9967 1551.44 12
 -1 -7 9 3020.75 2035.6 6
 1 7 -9 -345.421 1350.77 2
 -1 -7 9 1183.51 1467.18 3
 -1 7 9 1505.98 1417.97 9
 -1 7 9 4356.18 1649.7 16
 1 7 -9 3381.66 1701.78 4
 -1 7 9 598.044 1263.79 15
 -1 -7 8 11260.6 2150.16 1
 1 -7 -8 19673.1 2772.48 14
 1 -7 -8 18946.7 2613.46 13
 1 -7 -8 17254.5 2515.17 12
 -1 -7 8 19325.4 2761.87 6
 -1 -7 8 15598.2 2319.18 11
 1 7 -8 15102.9 2161.22 2
 -1 -7 8 11981.8 2187.1 3
 1 7 -8 16068 2131.96 10
 -1 7 8 14940.7 2128.7 9
 1 7 -8 15135.3 2370.37 7
 -1 7 8 17323.7 2309.47 16
 1 7 -8 12775.4 2091.17 4
 -1 7 8 19119.5 2492.61 15
 1 7 -7 5313.05 1622.02 7
 1 -7 -7 6626.56 1980.24 14
 1 7 -7 6354.92 1678.71 4
 1 -7 -7 8329.51 1922.34 13
 1 -7 -7 6277.24 1688.8 12
 -1 -7 7 8067.48 2047.02 6
 -1 -7 7 9106.21 1842.72 11
 1 7 -7 6206.39 1568.16 2
 1 7 -7 7579.29 1749.2 10
 -1 -7 7 5854.71 1672.84 3
 -1 7 7 7143.8 1626.96 9
 -1 7 7 7417.06 1752.24 15
 -1 -7 7 5924.06 1660.47 1
 -1 7 7 6125.92 1532.09 16
 1 -7 -6 36485.7 3289.96 14
 1 -7 -6 32608.2 2986.58 13
 1 7 -6 39619.8 2810.43 2
 -1 -7 6 34089.5 3151.07 6
 -1 -7 6 35125 2824.4 3
 1 -7 -6 35105 2945.75 12
 -1 -7 6 32842.9 2944.56 11
 1 7 -6 30132.4 2879.06 10
 -1 7 6 31628.5 2655.09 9
 -1 -7 6 36134.6 2853.84 1
 1 7 -6 35726.9 2833.3 4
 -1 7 6 38271.6 3076.42 16
 -1 7 6 32824 2941.1 15
 1 7 -6 32580.8 3081.66 7
 1 7 -5 2548.85 1244.72 7
 1 7 -5 37.452 1078.79 4
 1 -7 -5 2564.26 1291.66 12
 -1 7 5 1520.94 1022.58 16
 -1 -7 5 2992.24 1462.97 6
 1 -7 -5 1529.9 1147.91 11
 -1 -7 5 1043.92 1227.88 11
 1 -7 -5 1491.57 1297.95 14
 -1 7 5 649.539 945.676 10
 1 7 -5 1954.73 1130.1 10
 1 7 -5 1414.26 1018.87 2
 -1 -7 5 1513.98 933.199 1
 -1 -7 5 1227.8 1097.62 3
 -1 7 5 830.318 1052.29 15
 -1 7 5 -579.2 911.985 9
 1 -7 -4 36657.2 3068.12 14
 1 -7 -4 35928.5 2676.2 12
 1 -7 -4 37936.6 2972.35 11
 -1 -7 4 37361.3 3085.31 11
 -1 -7 4 37047.6 2521.74 1
 -1 -7 4 39121 3123.19 6
 -1 7 4 38060.4 2820.15 10
 1 7 -4 38988.2 3099.63 10
 -1 7 4 41238.8 2693.37 9
 1 7 -4 39034.2 2575.88 4
 -1 7 4 37444.1 2834.06 16
 -1 7 4 37418 2902.64 15
 1 7 -4 40535.1 2975.43 7
 1 7 -3 -305.777 764.681 15
 1 -7 -3 -1294.87 1124.67 14
 -1 -7 3 -110.235 921.916 14
 -1 -7 3 -452.503 761.302 13
 1 -7 -3 -441.101 786.774 12
 -1 -7 3 931.063 1249.5 6
 1 -7 -3 -654.784 985.21 11
 -1 -7 3 -424.334 1127.03 11
 -1 7 3 -840.146 1100.85 10
 1 7 -3 598.566 1061.8 10
 1 7 -3 422.879 969.806 7
 -1 7 3 -974.767 879.983 9
 1 7 -3 -137.63 802.911 16
 -1 7 3 -244.541 910.198 16
 -1 7 3 -69.1074 999.777 15
 1 7 -2 11370.9 1606.18 15
 1 7 -2 8249.78 1675.15 7
 1 -7 -2 11278 1853.97 14
 -1 -7 2 11528.3 1587.02 14
 -1 -7 2 12372.8 1602.38 13
 1 -7 -2 11840.3 1443.77 12
 1 -7 -2 13038.3 1916.5 11
 -1 -7 2 10912.7 1872.4 11
 -1 7 2 11694.2 1744.88 10
 1 7 -2 10473 1775.65 10
 -1 -7 2 12554.4 1797.63 6
 -1 7 2 11228.7 1689.24 15
 -1 7 2 10571 1361.43 9
 1 7 -2 5054.57 1510.67 16
 -1 7 2 10349.7 1518.88 16
 1 7 -1 -177.586 898.911 15
 -1 7 1 1052.68 835.869 7
 1 -7 -1 -1124.14 1161.9 14
 1 7 -1 1497.94 998.071 7
 -1 -7 1 -665.816 962.516 13
 -1 7 1 439.738 785.106 16
 1 -7 -1 704.089 893.917 6
 -1 7 1 1573.4 1161.2 15
 -1 -7 1 -985.584 1021.53 6
 1 -7 -1 1606.69 1298.77 11
 -1 -7 1 877.484 1224.31 11
 -1 7 1 920.906 1055.22 10
 1 7 -1 1067.29 1212.57 10
 1 7 -1 340.085 769.695 16
 -1 7 0 5059.83 1171.66 7
 1 7 0 5210.15 1221.14 15
 1 7 0 6557.58 1319.15 7
 1 -7 0 3528.01 1252.27 14
 -1 -7 0 3859.87 1300.54 13
 1 -7 0 4033.63 1088.87 6
 -1 -7 0 5387.15 1349.74 6
 1 -7 0 4039.36 1341.89 11
 -1 -7 0 5321.77 1438.77 11
 -1 7 0 2325.89 1131.8 10
 1 7 0 1777.59 1169.31 10
 1 7 0 2432.52 1087.97 16
 -1 7 0 2517.54 1139.42 16
 -1 7 0 4297.92 1316.71 15
 1 -7 1 3066.65 1309.27 14
 -1 -7 -1 2343.21 1044.77 13
 1 -7 1 3508.56 1138.82 6
 -1 -7 -1 4501.75 1095.44 6
 1 -7 1 3230.72 1358.17 11
 -1 -7 -1 2461.67 1215.99 11
 -1 7 -1 1520.58 1140.79 10
 1 7 1 2892.33 1164.21 10
 1 7 1 4331.09 1099.59 7
 1 7 1 3052.11 1085.65 16
 -1 7 -1 1482.46 933.971 16
 1 7 1 3261.94 1143.01 15
 -1 7 -1 4102.08 1122.05 15
 -1 7 -1 4039.45 1153.93 7
 1 -7 2 27461.3 2438.14 6
 1 -7 2 28821 2372.06 14
 -1 -7 -2 26343.8 2503.31 13
 -1 -7 -2 25199.9 2012.82 12
 1 -7 2 28675.9 2770.11 11
 -1 -7 -2 28650.9 2618.84 11
 -1 7 -2 24729.8 2532.08 10
 1 7 2 26752.8 2420.63 10
 1 7 2 29154 2045.5 9
 1 7 2 29527.4 2368.5 16
 -1 7 -2 27902.9 2234.98 15
 1 7 2 26735.7 2461.8 15
 1 7 3 1849.47 1016.64 15
 1 -7 3 3191.89 1077.95 14
 -1 -7 -3 3397.01 1294.32 13
 -1 -7 -3 2807.45 972.431 12
 1 -7 3 3596.06 1296.57 6
 1 -7 3 3321.56 1438.13 11
 -1 -7 -3 4115.38 1376.84 11
 -1 7 -3 3835.25 1420.64 10
 1 7 3 5274.14 1308.95 10
 1 7 3 3456.1 1007.41 9
 1 7 3 3149.46 1079.38 16
 -1 7 -3 1547.27 1104.72 16
 -1 7 -3 3441.96 1052.3 15
 -1 7 -3 3933.06 1235.99 7
 1 -7 4 51909.2 3545.34 6
 -1 -7 -4 51608.8 3170.14 12
 1 -7 4 56605 3679.51 11
 -1 -7 -4 51919 3361.27 11
 -1 7 -4 51433.2 3437.25 7
 -1 7 -4 50534.9 3476.91 10
 1 7 4 50050.4 3204.57 10
 1 7 4 50563.6 2958.99 9
 -1 7 -4 44785.3 2855.59 4
 1 7 4 52509.2 3333.62 16
 1 -7 4 46207.7 2833.19 1
 1 7 4 48003.7 3363.71 15
 -1 -7 -4 51955.7 3521.91 13
 -1 7 -5 250.564 1036.38 7
 1 7 5 -2377.3 1461.14 15
 -1 7 -5 1430.31 950.725 2
 -1 -7 -5 268.132 1163.59 13
 -1 -7 -5 1054.8 1188.45 12
 1 -7 5 536.024 1396.53 6
 1 -7 5 719.654 1070.24 3
 1 -7 5 -158.116 1273.51 11
 -1 -7 -5 683.661 1024.46 11
 -1 7 -5 2471.88 1395.17 10
 1 7 5 716.617 954.127 10
 1 7 5 1625.29 1100.8 16
 1 7 5 -45.2321 884.699 9
 1 -7 5 -864.539 935.617 1
 -1 7 -5 658.258 1060.05 4
 -1 7 -6 20577.8 2518.37 7
 1 7 6 19148.1 2290.91 15
 -1 7 -6 16864.3 1999.72 2
 -1 -7 -6 16794.3 2293.21 13
 -1 -7 -6 18226.2 2258.95 12
 1 -7 6 23106.1 2724.73 6
 1 -7 6 21798.4 2357.56 3
 -1 7 -6 21874.9 2418.51 10
 1 -7 6 19274.1 2439.73 11
 1 7 6 20716.2 2246.38 9
 1 7 6 21111 2406.71 16
 -1 7 -6 20917.7 2336.77 4
 1 -7 6 21923.5 2195.47 1
 -1 7 -7 57.1539 1441.3 7
 1 7 7 3104.05 1522.17 15
 -1 -7 -7 190.027 1407.67 14
 -1 -7 -7 1430.07 1307.96 13
 -1 -7 -7 1279.73 1412.53 12
 1 -7 7 1209.71 1467.73 6
 1 -7 7 983.465 1298.15 11
 -1 7 -7 3326.38 1516.51 10
 1 7 7 641.031 1103.44 9
 1 -7 7 -142.243 1122.64 3
 1 -7 7 2201.1 1319.16 1
 -1 7 -7 1763.27 1477.56 4
 1 7 7 840.602 1049.29 16
 -1 7 -7 3072.03 1508.17 2
 -1 7 -8 14319.1 2342.46 7
 1 7 8 13192 2282.3 15
 -1 -7 -8 9273.29 2235.15 14
 -1 -7 -8 14835.6 2366.78 13
 -1 7 -8 13384.1 2038.94 2
 -1 -7 -8 9224.3 1960.93 12
 1 -7 8 10352.8 2275.05 6
 1 -7 8 11335.6 2073.64 11
 1 -7 8 7785.11 1832.85 3
 -1 7 -8 11456.7 1992.78 10
 1 7 8 11272.5 1978.43 9
 1 -7 8 10274.7 2124.53 1
 -1 7 -8 8432.38 1959.34 4
 1 7 8 11519.2 2049.55 16
 -1 7 -9 8039.08 2063.35 7
 1 7 9 7056.87 1803.9 15
 -1 -7 -9 5885.66 1660.17 14
 -1 -7 -9 10593.6 2157.86 13
 -1 7 -9 7841.01 1846.53 2
 -1 -7 -9 11384.8 2203.05 12
 1 -7 9 10895.3 2361.71 6
 1 -7 9 6983.15 1804.24 3
 1 7 9 7263.5 1833.89 9
 -1 7 -9 8783.98 2157.14 4
 1 -7 9 3023.24 1577.11 1
 1 7 9 7403.24 1721.05 16
 1 -7 10 -1580.5 1535.42 1
 -1 7 -10 80.0457 1579.95 7
 1 7 10 -1046.96 1527.01 15
 1 7 10 -1579.79 1524.46 16
 -1 -7 -10 2565.88 1883.23 13
 -1 7 -10 -507.896 1349.03 2
 -1 -7 -10 -916.456 1804.73 12
 1 -7 10 -24.4875 1470.47 3
 1 7 10 2448.12 1430.03 9
 -1 7 -10 -1241.27 1563.24 4
 1 -7 10 521.897 2007.73 6
 -1 -7 -10 2258.75 1917.46 14
 -1 7 -11 491.627 1644.69 7
 1 7 11 2066.06 1427 15
 1 -7 11 3294.95 2019.22 1
 -1 -7 -11 2597.94 1635.7 13
 1 -7 11 1939.02 2018.43 6
 -1 -7 -11 4094.69 1876.68 12
 -1 7 -11 1633.92 1631.76 2
 1 -7 11 2236.4 1865.9 3
 1 7 11 2959.93 1839.27 9
 -1 7 -11 4231.79 1910.94 4
 1 7 11 1904.25 1407.76 16
 -1 -7 -11 1671.43 1641.61 14
 -1 7 -12 958.073 1643.73 7
 1 -7 12 4361.5 2057.62 1
 1 -7 12 1640.56 1932.2 6
 -1 -7 -12 7108.55 2529.89 12
 -1 7 -12 5965.28 2062.4 2
 1 -7 12 3520.63 2058.51 3
 1 7 12 4591.01 1699.01 9
 -1 7 -12 3680.95 2051.47 4
 1 7 12 2535.06 1645.81 16
 -1 7 -13 3327.42 2010.53 7
 1 -7 13 -240.169 2278.37 6
 -1 -7 -13 2262.56 2006.84 12
 1 -7 13 479.893 1955.4 3
 1 -7 13 52.7515 1730.9 1
 -1 7 -13 181.133 1576.35 2
 1 7 13 563.73 1649.33 9
 -1 7 -13 3631.04 2231.82 4
 -1 7 -14 1250.03 1970.75 2
 1 -7 14 7370.73 2758.03 1
 1 7 14 9577.52 2720.84 9
 1 -9 -12 258.153 2375.17 14
 1 9 -12 2993.11 2363.8 7
 -1 9 12 1412.41 1742.82 9
 -1 9 12 2441.98 1918.95 16
 1 -9 -11 2724.47 2178.67 14
 1 9 -11 5612.15 2512.32 7
 1 -9 -11 775.194 1971.38 12
 -1 -9 11 3235.27 2338.22 6
 -1 9 11 -2200.56 3795.38 9
 1 9 -11 -66.1933 2208.45 4
 -1 9 11 -4598.95 4102.65 16
 -1 9 10 -639.61 1945.54 15
 1 9 -10 -1113.36 1964.56 7
 1 -9 -10 -3534.81 2276.7 14
 1 -9 -10 -369.417 1977.62 13
 1 -9 -10 -303.171 1942.89 12
 -1 -9 10 -5217.48 2712.76 6
 -1 -9 10 -537.066 1622.68 1
 -1 9 10 94.9322 1995.91 16
 -1 9 10 5514.03 2026.54 9
 1 9 -10 1750.21 2154.52 4
 -1 9 9 5419.82 1935.32 15
 1 -9 -9 4794.58 2077.75 14
 1 9 -9 9945.69 2475.74 7
 1 -9 -9 6600.79 2448.8 13
 1 -9 -9 11221.9 2579.55 12
 -1 -9 9 8068.57 2601.76 6
 -1 9 9 5733.03 1892.71 9
 -1 9 9 7002.84 1934.21 16
 1 -9 -8 7255.37 2398.54 14
 1 9 -8 4724.2 2107.71 7
 1 -9 -8 7561.75 2474 13
 1 -9 -8 8053.02 2180.56 12
 -1 -9 8 3030.52 2059.69 6
 -1 -9 8 5276.42 1941.12 11
 1 9 -8 6397.96 2025.22 10
 -1 9 8 3063.64 1651.51 9
 -1 9 8 3741.7 1701.23 16
 -1 9 8 592.851 1506.68 15
 1 -9 -7 2192.72 1915.1 14
 1 9 -7 719.035 1384.59 7
 1 -9 -7 2178.44 1841.8 13
 1 -9 -7 762.753 1391.52 12
 -1 -9 7 -111.002 1838.97 6
 -1 -9 7 1017.55 1698.76 11
 1 9 -7 335.874 1461.5 10
 -1 9 7 1040.9 1489.76 9
 -1 9 7 -1247.53 1424.95 16
 -1 9 7 -735.57 1486.4 15
 1 -9 -6 7512.11 2218.68 14
 1 9 -6 6712.96 1975.37 7
 1 -9 -6 9038.42 2386.82 13
 1 -9 -6 9608.92 2094.6 12
 -1 -9 6 10865.9 2542.56 6
 -1 -9 6 8167.47 2278.59 11
 1 9 -6 9290.07 2125.97 10
 -1 9 6 11114.5 1963.93 9
 -1 9 6 8973.37 1990.52 16
 -1 9 6 9541.83 2107.14 15
 1 9 -5 1898.32 1600.29 7
 1 -9 -5 -1653.68 1755.85 14
 1 -9 -5 937.22 1524.51 13
 -1 -9 5 -1510.69 1727.15 6
 1 -9 -5 2787.3 1672.24 11
 -1 -9 5 -201.81 1570.86 11
 -1 9 5 -414.78 1340.88 10
 1 9 -5 2144.46 1707.24 10
 -1 9 5 1641.8 1290.01 16
 -1 9 5 246.969 1413.01 15
 1 -9 -4 27401.6 3195.35 14
 1 -9 -4 26698 2948.84 13
 -1 -9 4 22792.1 2880.08 6
 1 -9 -4 26327.2 3041.39 11
 -1 -9 4 24821.1 3077.14 11
 -1 9 4 30132.4 3022.92 10
 1 9 -4 26366.4 3287.04 10
 -1 9 4 24850.3 2752.45 16
 -1 9 4 26563.8 3011.1 15
 1 9 -4 24504.3 3145.77 7
 1 -9 -3 1831.4 1609.18 14
 1 9 -3 1017.65 1446.85 7
 1 -9 -3 3917.28 1610.04 13
 -1 -9 3 1245.98 1589.56 6
 1 -9 -3 5728.28 1951.49 11
 -1 -9 3 3779.51 1837.34 11
 -1 9 3 3504.05 1679.16 10
 1 9 -3 4272.8 1841.64 10
 -1 9 3 4303.87 1459.54 16
 -1 9 3 6684.34 1916.19 15
 1 9 -2 9610.48 1747.71 15
 1 -9 -2 13530.9 2364.11 14
 1 9 -2 7536.38 2052.37 7
 -1 -9 2 10096 1925.71 14
 -1 -9 2 11923.7 1960.76 13
 1 -9 -2 12263 2296.17 13
 -1 -9 2 6973.46 1880.44 6
 1 -9 -2 13399.7 2392.14 11
 -1 -9 2 10235.7 2161.97 11
 -1 9 2 8831.13 1970.7 10
 1 9 -2 8407.79 2262.78 10
 1 9 -2 4797.28 1784.23 16
 -1 9 2 3580.96 1778.14 16
 -1 9 2 11151.2 2091.55 15
 1 9 -1 5549.64 1773.26 15
 1 -9 -1 10470.6 2109.58 14
 1 9 -1 7546.04 1832.4 7
 -1 -9 1 9915.31 1945.83 14
 -1 -9 1 11912.7 2098.75 13
 1 -9 -1 7313.26 1767.47 13
 -1 -9 1 12607.9 2219.64 6
 1 -9 -1 11756.8 2374.74 11
 -1 -9 1 12049.5 2355.78 11
 -1 9 1 6341.7 2032.29 10
 1 9 -1 5441.77 1820.31 10
 1 9 -1 6091.21 1869.28 16
 -1 9 1 4310.41 1825.24 16
 -1 9 1 7474.85 1666.03 15
 1 9 0 5544.83 1788.09 15
 1 -9 0 7867.27 1812.92 14
 -1 -9 0 6290.86 1656.12 14
 -1 -9 0 8275.1 1801.94 13
 1 -9 0 7428.06 1643.57 13
 1 -9 0 11024.3 2250.66 11
 -1 -9 0 7798.24 2058.99 11
 -1 9 0 3308.54 1655.24 10
 1 9 0 4859.65 1863.81 10
 -1 9 0 2535.17 1647.81 16
 1 9 0 1327.53 1491.62 16
 -1 9 0 4529.08 1741.32 15
 1 9 1 -261.038 1417.12 15
 1 -9 1 -88.6406 1393.94 14
 -1 -9 -1 390.974 1338.64 14
 -1 -9 -1 2684.35 1495.79 13
 1 -9 1 2983.33 1472.7 13
 1 -9 1 -845.616 1423.02 6
 1 -9 1 2605.03 1815.6 11
 -1 -9 -1 1498.46 1564.88 11
 -1 9 -1 1095.75 1375.85 10
 1 9 1 179.95 1318.82 10
 -1 9 -1 400.648 1057.61 16
 -1 9 -1 416.344 1158.36 7
 1 9 1 -576.434 1094.81 16
 -1 9 -1 -1287.06 1343.36 15
 1 9 2 8780.43 2245.21 15
 -1 9 -2 10476.4 1969.91 7
 1 -9 2 16428.4 2312.9 14
 -1 -9 -2 13476.3 2334.68 14
 -1 -9 -2 14887.7 2340.99 13
 1 -9 2 12111 1896.64 13
 1 -9 2 12920.8 2266.99 6
 1 -9 2 11040.4 2182.94 11
 -1 -9 -2 11220.5 2360.57 11
 -1 9 -2 6620.51 2001.32 10
 1 9 2 13126.9 2205.75 10
 1 9 2 5125.69 2084.99 16
 -1 9 -2 9229.47 2011.21 16
 -1 9 -2 14099.5 2128.87 15
 1 9 3 -1484.94 1374.42 15
 -1 9 -3 110.128 1343.39 7
 -1 -9 -3 3992.31 1573.09 14
 -1 -9 -3 -175.516 1461.01 13
 1 -9 3 1006.01 1489.91 6
 1 -9 3 4247.8 1734.2 11
 -1 -9 -3 -1140.38 1515.13 11
 -1 9 -3 2075.7 1409.39 10
 1 9 3 360.808 1306.83 10
 1 9 3 1416.84 1229.45 16
 -1 -9 -4 35051.6 3537.59 14
 -1 -9 -4 36518.3 3483.98 13
 1 -9 4 33337.5 3352.26 6
 1 -9 4 33331.1 3538.51 11
 -1 -9 -4 27386.7 3144.21 11
 -1 9 -4 28416.9 3394.09 10
 1 9 4 34768.4 3258.11 10
 1 9 4 31313.9 2963.33 16
 -1 9 -4 25444.9 3399.47 7
 1 9 4 32556.6 3289.9 15
 1 9 5 -1798.79 1486.16 15
 -1 -9 -5 307.351 1614.84 14
 -1 -9 -5 1820.28 1515.06 13
 1 -9 5 2014.03 1823.72 6
 1 -9 5 3681.14 1871.37 11
 -1 -9 -5 337.099 1468.46 11
 -1 9 -5 -550.464 1450.52 10
 1 9 5 -1800.96 1673.07 10
 -1 9 -5 -766.039 1335.8 7
 1 9 5 -2214.41 1523.64 16
 1 9 6 19305.8 2735.09 15
 -1 -9 -6 19408.6 2955.6 14
 -1 -9 -6 22273.5 3105.45 13
 -1 -9 -6 16793.6 2373.9 12
 1 -9 6 18766.8 2922.77 6
 1 -9 6 21096 2945.38 11
 -1 9 -6 18762.1 2678.88 10
 1 9 6 21552.6 2496.44 9
 -1 9 -6 20847.3 2808.44 7
 1 9 6 19148.2 2623.63 16
 1 9 7 -2127.92 1628.78 15
 -1 9 -7 3425.05 1971.24 7
 -1 -9 -7 -1744.68 1758.93 14
 -1 -9 -7 1330.43 1659.95 13
 -1 -9 -7 1224.17 1394.51 12
 1 -9 7 3694.51 2167.43 6
 1 -9 7 -171.429 1530.98 11
 -1 9 -7 -120.781 1579.78 10
 1 9 7 -894.661 1406.36 9
 1 9 7 460.588 1328.48 16
 -1 9 -8 16033.7 2887.77 7
 -1 -9 -8 12169.7 2625.42 14
 -1 -9 -8 10836.6 2384.95 13
 1 -9 8 12572 2566.5 6
 -1 -9 -8 10624.9 2310.53 12
 1 -9 8 12318.7 2399.91 11
 -1 9 -8 10671.6 2179.14 10
 1 9 8 11299.3 2050.95 9
 1 9 8 10708.9 2343.93 15
 1 9 8 10432.9 2206.46 16
 1 9 9 4880.1 2074.09 15
 -1 9 -9 2515.07 1791.25 7
 -1 -9 -9 699.704 1864.28 14
 -1 -9 -9 4490.17 2178.3 13
 1 -9 9 2860.34 2235.49 6
 -1 -9 -9 604.268 1550.2 12
 1 9 9 2489.39 1808.94 9
 1 9 9 2227.84 1768.92 16
 1 9 10 -2016.89 1960.28 15
 -1 9 -10 354.233 1611.29 7
 -1 -9 -10 443.309 1963.04 14
 -1 -9 -10 1643.42 1898.76 13
 1 -9 10 2412.39 2326.98 6
 -1 -9 -10 -438.124 1648.92 12
 1 -9 10 -1816.7 1741.97 1
 1 9 10 -656.268 1629.8 9
 1 9 10 -87.2231 1645.09 16
 -1 9 -11 3545.71 2125.7 7
 -1 -9 -11 -1197.97 2029.39 14
 -1 -9 -11 3762.73 2090.82 12
 1 9 11 5359.69 2095.88 9
 1 9 11 2082.83 1921.61 16
 -1 9 -12 3246.44 2260.75 7
 -1 11 9 -2122.08 2522.16 15
 1 11 -9 325.509 2110.14 7
 -1 11 9 -2185.89 2101.41 16
 -1 11 8 3347.15 2427.49 15
 1 11 -8 -1741.49 2266.74 7
 -1 -11 8 5080.92 2599.74 11
 -1 11 8 348.197 1722.13 16
 -1 11 7 1019.1 1781.59 15
 1 11 -7 1715.06 1845.06 7
 -1 -11 7 3936.82 2473.05 6
 -1 -11 7 1336.65 2121.21 11
 1 11 -7 -1609.31 2226.48 10
 -1 11 7 392.692 1533.78 16
 -1 11 6 8466.16 2461.47 15
 1 -11 -6 12390.1 3140.2 14
 1 11 -6 5780.01 2068.32 7
 1 -11 -6 13374 2847.25 13
 -1 11 6 8221.14 2066.47 16
 -1 -11 6 12301.4 3097.93 6
 -1 -11 6 9215.08 2697.61 11
 1 11 -6 10399.4 2723.92 10
 -1 11 5 1943.83 1742.34 15
 1 11 -5 5312.71 2213.41 7
 1 -11 -5 1583.42 2321.4 13
 -1 -11 5 2752.01 2042.54 6
 1 -11 -5 2280.01 2171.05 11
 -1 -11 5 888.374 2075.56 11
 1 11 -5 1658.48 1801.77 10
 1 -11 -5 523.254 2067.37 14
 -1 11 5 1848.51 1450.35 16
 -1 11 4 9400.4 2456.22 15
 1 11 -4 5123.83 2581.68 7
 1 -11 -4 11828.3 2643.88 13
 -1 -11 4 10817.4 2637.84 6
 1 -11 -4 10165.6 2777.86 11
 -1 -11 4 13734.5 3107.15 11
 -1 11 4 8138.66 2339.06 10
 1 11 -4 11065.6 2711.47 10
 1 -11 -4 10150.8 2842.81 14
 -1 11 4 12163 2354.09 16
 -1 11 3 301.07 1714.45 15
 1 -11 -3 -3284.5 3512.74 14
 1 11 -3 943.565 1607.03 7
 1 -11 -3 683.929 1964.5 13
 -1 -11 3 1975.45 1849.62 6
 1 -11 -3 -1986.72 2386.18 11
 -1 -11 3 826.337 2102.43 11
 -1 11 3 2318.59 1848.82 10
 1 11 -3 -1157.26 1816.25 10
 -1 11 3 4284.87 1924.9 16
 1 -11 -2 1324.33 2030.32 14
 1 -11 -2 3942.02 2039.7 13
 1 -11 -2 -1009.83 5001.1 11
 -1 -11 2 2185.96 2008.04 11
 -1 11 2 2204.1 2172.71 10
 1 11 -2 5576.51 2241.85 10
 -1 11 2 4156.63 1793.98 16
 -1 11 2 6998.13 2070.63 15
 1 11 -1 246.45 1632.16 15
 1 -11 -1 1615.55 1867.27 14
 -1 -11 1 1439.76 1860.13 14
 1 -11 -1 1291.29 1708.56 13
 1 -11 -1 -241.044 2022.01 11
 -1 -11 1 3733.92 2228.09 11
 -1 11 1 740.341 1877.72 10
 1 11 -1 783.59 1682.49 10
 -1 11 1 180.861 1528.11 16
 -1 11 1 2087.6 1635.58 15
 -1 11 0 708.019 1598 15
 1 11 0 -616.527 1781.34 15
 1 -11 0 -1815.6 1766.16 14
 -1 -11 0 -998.997 1657.94 14
 -1 -11 0 -484.776 1507.95 13
 1 -11 0 1544.13 1662.09 13
 1 -11 0 2364.38 2169.14 11
 -1 -11 0 857.516 1963.7 11
 -1 11 0 -33.5999 1772.07 10
 1 11 0 -217.942 1613.93 10
 1 11 0 -269.237 1377.41 16
 -1 11 0 -485.673 1319.05 16
 -1 11 -1 553.423 1532.67 15
 1 11 1 -421.075 1584.92 15
 1 -11 1 1637.18 1803.27 14
 -1 -11 -1 2932.6 2147.63 14
 -1 -11 -1 1746.98 1863.85 13
 1 -11 1 2477.37 1998.84 11
 -1 -11 -1 942.676 1821.53 11
 -1 11 -1 -833.346 1946.33 10
 1 11 1 1855.88 2009.86 10
 1 11 1 -115.82 1492.17 16
 -1 -11 -2 10486.3 2598.8 14
 -1 -11 -2 9914.93 2430.76 13
 1 -11 2 9980.71 2654.86 11
 -1 -11 -2 9455.48 2604.58 11
 -1 11 -2 8966.67 2594.36 10
 1 11 2 7387.18 2048.07 15
 1 11 2 4494.35 2169.34 10
 1 11 2 7415.66 1973.03 16
 1 11 3 84.1396 1547.67 15
 -1 11 -3 -1303.51 1655.36 7
 -1 -11 -3 -114.055 1933.41 14
 -1 -11 -3 -4130.96 2204 13
 1 -11 3 29.0533 1739.24 6
 1 -11 3 -1739.26 2160.71 11
 -1 -11 -3 1477.52 1898.15 11
 -1 11 -3 1273.56 1867.27 10
 1 11 3 3090.28 2148.19 10
 1 11 3 4718.87 2002 16
 1 11 4 5385.76 2119 15
 -1 11 -4 5155.39 2220.35 7
 -1 -11 -4 9682.12 2719.24 14
 -1 -11 -4 6209.69 2222.22 13
 1 -11 4 5680.94 2031.65 6
 1 -11 4 11903.4 2902.23 11
 -1 -11 -4 4351.38 2224.53 11
 -1 11 -4 4872.39 2302.74 10
 1 11 4 2742.08 1903.02 10
 1 11 4 12935.9 2506.24 16
 1 11 5 -981.825 1876.95 15
 -1 11 -5 2317.35 1835.81 7
 -1 -11 -5 101.784 1968.78 14
 -1 -11 -5 2456.73 1798.64 13
 1 -11 5 1419.26 1939.58 6
 1 -11 5 -3329.86 2344.36 11
 -1 11 -5 1127.71 1731.54 10
 1 11 5 3025.54 1674.31 16
 1 11 6 14358.5 2945.78 15
 -1 11 -6 12216 2874.97 7
 -1 -11 -6 17781.8 3299.12 14
 -1 -11 -6 12051.7 2725.16 13
 1 -11 6 15615.3 3191.64 6
 1 -11 6 16432.9 3195.97 11
 -1 11 -6 13892.2 3091.22 10
 1 11 6 12027.6 2411.48 16
 1 11 7 7748.29 2512.9 15
 -1 11 -7 4824.7 2228.13 7
 1 -11 7 3514.08 2616.82 6
 1 -11 7 -488.316 2098.13 11
 -1 11 -7 -428.131 2156.67 10
 1 11 7 6473.23 2121.42 16
 1 11 8 2175.4 1945.74 15
 -1 11 -8 6443.4 2669.5 7
 1 11 8 4233.92 2003.31 16
 -1 11 -9 -449.156 2112.84 7
 2 0 -16 2439.22 1922.47 5
 -2 0 16 -1925.07 1851.19 8
 -2 0 15 1935.51 1667.18 3
 2 0 -15 868.035 1700.37 5
 -2 0 15 1025.06 1485.78 8
 2 0 -15 -1356.82 1781.99 4
 -2 0 14 8756.64 2039.76 3
 2 0 -14 8967.29 2164.92 5
 -2 0 14 12018.2 2314.44 1
 -2 0 14 8331.73 1975.31 8
 2 0 -14 9541.7 2230.04 4
 2 0 -13 -2534.18 1654.33 4
 -2 0 13 -1123.32 1215.05 1
 -2 0 13 349.152 1364.29 3
 2 0 -13 -716.4 1453.16 5
 2 0 -13 -127.856 1202.14 2
 -2 0 13 636.244 1294.8 8
 2 0 -12 22056.6 2700.34 4
 -2 0 12 26686.8 2869.93 1
 -2 0 12 23695.7 2642.37 3
 2 0 -12 25564 2559.87 12
 2 0 -12 23108.4 2714.03 5
 -2 0 12 19900.8 2492.33 8
 2 0 -12 23887.8 2621.57 2
 2 0 -11 285.378 1420.2 4
 -2 0 11 346.314 1027.59 8
 2 0 -11 722.85 1015.11 12
 2 0 -11 -502.627 1033 2
 -2 0 11 1864.61 1315.62 3
 2 0 -11 810.26 1131.58 5
 -2 0 11 -423.828 900.721 9
 -2 0 11 60.0305 1154.17 1
 -2 0 10 69973.3 3781.47 1
 -2 0 10 65223.4 3617.7 3
 2 0 -10 69059.1 3914.59 5
 -2 0 10 69609.1 3477.87 9
 -2 0 10 69719.7 3894.29 8
 2 0 -10 70619.2 3833.51 4
 2 0 -10 68834.4 3678.74 2
 2 0 -9 1035.45 883.404 4
 2 0 -9 -977.794 909.498 2
 -2 0 9 -267.52 818.682 1
 2 0 -9 489.475 1005.51 5
 -2 0 9 -66.3525 829.849 3
 -2 0 9 -689.451 766.592 9
 -2 0 9 -662.688 871.306 8
 -2 0 8 13465 1292.1 6
 -2 0 8 14057.4 1617.19 3
 -2 0 8 11937.5 1405.07 1
 2 0 -8 17008.1 1830.15 5
 -2 0 8 12675.4 1378.39 9
 -2 0 8 14793.7 1758.53 8
 2 0 -8 14840.4 1691.42 4
 2 0 -8 14411.4 1585.94 2
 2 0 -7 -393.96 690.187 4
 -2 0 7 -452.017 631.033 8
 -2 0 7 -586.819 519.388 6
 2 0 -7 -426.496 546.329 2
 -2 0 7 -613.52 640.812 1
 2 0 -7 340.19 616.149 5
 -2 0 7 -858.104 584.194 9
 -2 0 7 1271.45 730.335 3
 -2 0 6 1777.52 569.622 1
 2 0 -6 1297.73 654.786 4
 -2 0 6 1863.18 602.012 6
 2 0 -6 837.704 558.56 2
 2 0 -6 1431.23 643.63 5
 -2 0 6 1250.17 497.29 9
 -2 0 6 2222.82 662.779 3
 -2 0 6 1830.74 685.13 8
 2 0 -5 -247.799 471.089 4
 -2 0 5 -656.71 494.842 1
 2 0 -5 14.2187 392.577 2
 2 0 -5 -685.247 530.877 5
 -2 0 5 -523.769 492.015 3
 -2 0 5 520.235 445.812 8
 -2 0 4 125.76 259.703 8
 2 0 5 91.7935 448.289 1
 -2 0 -5 251.484 488.384 5
 2 0 5 485.776 458.995 9
 2 0 5 312.68 447.346 8
 -2 0 -5 980.433 579.778 2
 2 0 6 11104.4 1267.04 3
 -2 0 -6 11649.4 1285.46 5
 2 0 6 11162.6 1165.97 9
 2 0 6 10810.2 1255.53 8
 -2 0 -6 12428.3 1265.74 2
 2 0 6 10565.4 1237.23 1
 -2 0 -6 9807.3 1191.28 4
 -2 0 -6 8519.05 891.395 7
 -2 0 -7 71.2092 557.644 2
 2 0 7 130.907 648.424 1
 2 0 7 1540.12 840.741 3
 -2 0 -7 -489.036 778.967 5
 2 0 7 -578.387 551.444 9
 2 0 7 -369.834 463.816 16
 2 0 7 -106.439 616.553 8
 -2 0 -7 499.334 768.833 4
 -2 0 -7 -404.271 496.471 7
 2 0 8 7560.43 1272.26 1
 2 0 8 6071.48 1193.23 3
 -2 0 -8 8422.36 1412.95 5
 2 0 8 6646.5 1114.43 9
 2 0 8 6961.03 1318.76 8
 -2 0 -8 7409.97 1294.67 4
 -2 0 -8 5848.68 964.236 7
 -2 0 -8 5405.99 1118.86 2
 2 0 9 139.442 809.215 1
 2 0 9 423.825 876.772 3
 -2 0 -9 346.951 1039.98 5
 2 0 9 -916.349 724.387 9
 2 0 9 -393.572 846.463 8
 -2 0 -9 393.051 986.103 4
 -2 0 -9 621.682 792.963 2
 2 0 10 33255.3 2805.11 3
 -2 0 -10 36305.2 2938.49 5
 2 0 10 37401.9 2569.31 9
 -2 0 -10 40786.7 3041.78 4
 2 0 10 38874.2 2944.85 8
 -2 0 -10 37363.6 2803.6 2
 2 0 10 36946.1 2846.13 1
 -2 0 -11 369.634 1081.93 2
 2 0 11 -141.55 1193.54 3
 2 0 11 273.676 1196.16 1
 -2 0 -11 -1549.09 1378.53 5
 2 0 11 2176.21 1135.3 9
 2 0 11 129.682 1076.65 8
 -2 0 -11 -904.699 1196.93 4
 2 0 12 55673.2 3955.32 3
 -2 0 -12 53954.5 3988.37 5
 2 0 12 54678 3413.29 9
 -2 0 -12 48507.8 3654.22 4
 2 0 12 55222.7 4015.32 8
 -2 0 -12 54895.2 3728.26 2
 2 0 12 52699.1 3781.65 1
 -2 0 -13 691.104 1402.17 2
 -2 0 -13 -1082.53 1459.1 5
 2 0 13 -669.822 1341.11 1
 2 0 13 486.925 1426.61 8
 -2 0 -14 4638.19 2183.36 2
 -2 0 -14 7943.11 2305.04 5
 2 0 14 8754.1 2212.33 1
 2 0 14 8935.47 2159.31 8
 2 -2 -16 5380.19 2217.86 5
 -2 2 16 4120.96 2160.75 8
 -2 -2 15 -716.468 1651.25 1
 2 -2 -15 -1383.84 1665.88 12
 -2 -2 15 1312.99 1865.62 3
 2 2 -15 -726.558 1740.48 5
 2 -2 -15 578.34 1637.05 5
 2 2 -15 27.7294 1578.89 2
 -2 2 15 -1995.2 1821.64 8
 -2 -2 15 783.223 1448.01 8
 2 2 -15 2288.59 2041.41 4
 2 2 -14 12548.2 2679.75 4
 2 -2 -14 12573.6 2253.09 12
 -2 -2 14 13262.6 2467.16 3
 2 2 -14 11634.9 2232.89 5
 2 -2 -14 9838.63 2373.39 5
 2 2 -14 5927.16 2331.76 2
 -2 2 14 9544.92 1933.6 9
 -2 -2 14 11535.6 2337.24 1
 -2 2 14 8979.44 2065.65 8
 -2 -2 14 14009.2 2338.09 8
 2 2 -13 2903.99 1680.29 4
 -2 -2 13 1113.6 1247.41 1
 2 -2 -13 686.365 1303.45 12
 -2 -2 13 1394.18 1498.36 3
 2 2 -13 -308.481 1375.98 2
 2 2 -13 -1104.05 1527.93 5
 2 -2 -13 1234.02 1663.78 5
 -2 2 13 -826.369 1282.7 9
 -2 2 13 1602.01 1438.82 8
 -2 -2 13 1332.14 1314.23 8
 2 2 -12 21978.7 2923.52 4
 2 -2 -12 23231 2645.17 12
 -2 2 12 18806.2 2147.13 3
 2 2 -12 12478.5 2660.17 2
 -2 -2 12 21516.3 2574.45 3
 2 2 -12 19063.1 2588.56 5
 2 -2 -12 20016.4 2548.23 5
 -2 2 12 17778 2294.36 9
 -2 -2 12 20215.4 2546.63 1
 -2 2 12 21045.9 2580.6 8
 -2 -2 12 18803.7 2430.35 8
 2 2 -11 1269.14 1439.42 4
 2 -2 -11 -758.622 1125.36 12
 -2 -2 11 2.12 1124.7 1
 -2 -2 11 475.618 1047.77 6
 2 2 -11 -1385.97 1374.47 2
 -2 2 11 1141.71 1111.24 3
 -2 -2 11 -917.905 1281.08 3
 2 2 -11 -45.8934 1164.8 5
 2 -2 -11 1222.66 1268.09 5
 -2 2 11 -235.374 1029.81 9
 -2 2 11 -10.1057 1056.31 8
 -2 -2 11 1777.33 1112.3 8
 2 -2 -10 9171 1511.94 4
 2 2 -10 9142.14 1747.1 4
 -2 -2 10 13690.3 1978.19 1
 -2 -2 10 10487.1 1707.75 6
 2 2 -10 9311.6 1538.58 2
 -2 2 10 11105.6 1579.44 3
 -2 -2 10 10289.1 1798.23 3
 2 2 -10 9439.6 1639.65 5
 2 -2 -10 12812.7 1997.63 5
 -2 2 10 10307.9 1653.55 9
 -2 2 10 9429.63 1612.31 8
 -2 -2 10 10916.9 1693.86 8
 2 -2 -9 550.492 799.409 4
 2 2 -9 312.682 1044.4 4
 2 2 -9 384.613 766.669 7
 -2 -2 9 -852.276 869.754 6
 2 2 -9 -395.882 988.767 2
 -2 2 9 -62.5604 779.64 3
 2 2 -9 -621.77 915.7 5
 -2 2 9 -1137.41 1016.98 9
 2 -2 -9 325.216 930.375 5
 -2 -2 9 -308.324 985.803 3
 -2 2 9 180.614 785.703 8
 -2 -2 9 819.284 896.231 8
 -2 -2 9 603.08 896.133 1
 -2 -2 8 17697.7 1865.14 1
 -2 -2 8 15994.2 1696.52 6
 -2 2 8 16233 1534.38 3
 -2 -2 8 17638.1 1921.73 3
 2 2 -8 17711.8 1753.46 5
 2 -2 -8 16379.9 1820.15 5
 -2 2 8 16620.9 1758.83 9
 -2 2 8 17741.7 1856.07 8
 -2 -2 8 15877 1750.45 8
 2 -2 -8 18262.8 1680.02 4
 2 2 -8 19093.2 2064.71 4
 2 2 -8 18182.2 1847.91 2
 -2 2 8 17061.5 1516.25 15
 2 2 -8 17906.5 1842.8 7
 2 2 -7 6699.88 1170.54 7
 2 2 -7 6702.93 1258.62 4
 2 -2 -7 5339.08 904.796 4
 -2 2 7 7206.25 1035.39 15
 -2 -2 7 6843.84 1143.92 6
 2 2 -7 5594.04 1005.57 2
 -2 2 7 5336.37 1063.19 9
 2 2 -7 8174.46 1199.62 5
 2 -2 -7 7449.56 1310.26 5
 -2 -2 7 6190.97 1257.92 3
 -2 2 7 6419.43 990.003 3
 -2 -2 7 7146.24 1223.91 1
 -2 2 7 7323.96 1163.11 8
 -2 -2 7 6198.67 1048.15 8
 2 2 -6 1692.3 856.413 7
 2 2 -6 1315.63 896.5 4
 2 -2 -6 711.221 632.556 4
 -2 2 6 862.377 578.146 15
 -2 -2 6 1374.35 779.225 6
 2 2 -6 954.887 676.47 2
 -2 2 6 284.977 571.795 9
 2 -2 -6 1644.58 733.848 5
 2 2 -6 1390.48 752.019 5
 -2 -2 6 1158.88 852.501 3
 -2 2 6 966.164 621.136 3
 -2 2 6 595.667 632.154 8
 -2 -2 6 939.504 601.596 8
 -2 -2 6 -1027.81 709.598 1
 -2 -2 5 110324 3601.37 1
 -2 -2 5 116922 3630.88 6
 -2 -2 5 115421 3685.19 3
 -2 2 5 120175 2914.75 3
 2 -2 -5 116288 3546.42 5
 2 2 -5 120077 3418.53 5
 -2 2 5 119500 3554.4 9
 -2 2 5 124530 3545.73 8
 -2 -2 5 119339 3412.32 8
 2 2 -5 112984 3686.06 4
 2 -2 -5 117854 2979.48 4
 2 2 -5 114775 3623.01 2
 -2 2 5 121199 3393.16 15
 2 2 -5 113993 3674.04 7
 -2 -2 4 45095.5 2118.47 1
 -2 -2 4 37751.2 1984.63 3
 -2 2 4 40638.8 1952.44 9
 2 2 -4 42921.7 2108.42 4
 2 2 -4 42763 2036.33 2
 -2 2 4 37572.4 1880.58 15
 2 2 -4 42895.7 2104.07 7
 2 -2 4 3166.21 716.146 1
 2 -2 4 2829.18 715.937 6
 -2 -2 -4 1968.75 590.291 12
 2 -2 4 2628.4 698.994 3
 2 2 4 2813.26 670.947 9
 2 2 4 2420.06 603.65 8
 -2 2 -4 2467.94 691.816 4
 2 2 4 1878.14 481.121 16
 -2 2 -4 2273.13 553.01 2
 -2 2 -4 2113.36 583.998 7
 2 2 5 183.901 414.298 1
 2 -2 5 279.834 591.776 1
 2 -2 5 -56.8314 632.435 6
 -2 -2 -5 437.088 645.787 12
 2 -2 5 324.413 686.903 3
 -2 2 -5 313.593 356.937 10
 -2 -2 -5 433.967 501.552 5
 2 2 5 371.921 506.61 9
 -2 2 -5 1536.24 753.544 4
 2 -2 5 613.006 524.441 8
 2 2 5 761.811 527.2 8
 2 2 5 132.796 402.785 16
 -2 -2 -5 71.0445 387.749 2
 -2 2 -5 320.424 568.357 7
 -2 2 -5 294.656 479.28 2
 2 -2 6 35854.2 2225.4 6
 2 -2 6 38596.3 2450.83 3
 -2 -2 -6 53370.3 2715 12
 -2 2 -6 56864.8 2776.18 5
 -2 -2 -6 48345.7 2591.9 5
 -2 2 -6 50737.3 2184.99 10
 2 -2 6 50043.4 1952.34 9
 2 2 6 49685.9 2580.98 9
 2 -2 6 48650.8 2432.69 8
 -2 2 -6 58742.6 3075.66 4
 2 2 6 49017.6 2561.37 8
 -2 -2 -6 48620.1 2217.76 2
 2 2 6 54289.5 2335.72 1
 -2 2 -6 59593.6 3066.06 2
 2 -2 6 45172.5 2587.71 1
 2 2 6 48825.9 2245 16
 -2 2 -6 66188.7 3013.42 7
 2 -2 7 3610.53 985.058 6
 2 2 7 3317.69 815.789 1
 2 -2 7 3779.03 932.027 1
 -2 -2 -7 3617.18 1080.34 12
 2 -2 7 2897.21 935.164 3
 -2 2 -7 3154.77 624.493 10
 -2 2 -7 4926.43 1004.2 5
 -2 -2 -7 2751.61 1024.61 5
 2 -2 7 4233.74 779.82 9
 2 2 7 2205.4 859.666 9
 2 -2 7 2360.81 744.611 8
 2 2 7 3371.64 983.344 8
 2 2 7 3271.42 768.119 16
 -2 2 -7 3509.53 1058.06 4
 -2 -2 -7 3605.27 843.23 2
 -2 2 -7 3554.08 882.555 7
 -2 2 -7 2959.95 979.188 2
 -2 2 -8 59455.1 3031 7
 2 -2 8 65868.5 3502.08 3
 -2 -2 -8 68081 3430.57 12
 -2 2 -8 60080.5 3219.11 5
 -2 -2 -8 56342.2 3195.13 5
 2 -2 8 61981.6 2522.86 9
 2 2 8 58814.9 3146.03 9
 -2 2 -8 72434.5 3746.19 4
 2 -2 8 62202 3185.93 8
 2 2 8 61443.2 3300.92 8
 -2 -2 -8 59337.8 2833.04 2
 -2 2 -8 55848.8 3213.26 2
 2 2 8 62659.9 2988.93 1
 2 -2 8 63233.1 3493.48 1
 2 2 8 62058.1 2745.39 16
 -2 -2 -9 1911.46 1055.5 12
 2 -2 9 725.477 1064.69 1
 2 2 9 1152.97 904.334 1
 2 -2 9 -774.636 1132.04 3
 -2 2 -9 -408.008 864.438 5
 -2 -2 -9 1167.25 1070.88 5
 2 2 9 1229.8 947.677 9
 2 2 9 -643.039 1002.21 8
 2 -2 9 -1282.08 932.721 8
 2 2 9 969.187 751.132 16
 -2 2 -9 -444.378 1090.69 4
 -2 2 -9 -207.076 784.217 7
 -2 2 -9 -421.581 869.599 2
 -2 -2 -9 785.916 794.332 2
 2 -2 10 35557.2 2993.77 3
 -2 -2 -10 35881.3 2839.27 12
 -2 2 -10 33400.6 2793.6 5
 -2 -2 -10 34215.3 2950.65 5
 2 2 10 35023.1 2738.13 9
 -2 2 -10 36400.9 3128.22 4
 2 2 10 37905.1 2965.99 8
 2 -2 10 36916.2 2850.9 8
 -2 2 -10 40624.7 3055.69 2
 -2 -2 -10 33384.3 2461.05 2
 2 -2 10 36722.9 3018.49 1
 2 2 10 41467.9 2806.67 1
 -2 2 -10 38628.2 2754.59 7
 -2 2 -11 5005.83 1505.39 2
 -2 -2 -11 3065.14 1114.92 2
 -2 -2 -11 2026.41 1159.97 12
 2 -2 11 3452.34 1604.13 3
 2 -2 11 1381.84 1205.81 1
 -2 2 -11 3523.02 1477.18 5
 -2 -2 -11 3779.61 1619.48 5
 2 2 11 3678.39 1397.91 9
 2 2 11 2110.24 1219.01 8
 2 -2 11 3188.26 1277.17 8
 -2 2 -11 1259.62 1412.03 4
 -2 2 -11 3283.66 1208.51 7
 -2 2 -12 11305.7 2514.63 2
 2 -2 12 20893.7 2711.96 3
 2 -2 12 20860.7 2638.8 1
 -2 2 -12 21967.3 2665.63 5
 -2 -2 -12 22835.8 2755.91 5
 2 2 12 23066.3 2589.13 9
 2 2 12 23894.8 2810.49 8
 2 -2 12 21683.2 2617.69 8
 -2 -2 -12 22256.5 2356.18 2
 -2 2 -12 14591.3 2516.01 4
 -2 2 -13 345.122 1525.01 2
 2 -2 13 2707.56 1588.94 3
 -2 2 -13 3662.83 1572.79 5
 -2 -2 -13 4486.89 1867.82 5
 2 -2 13 3463.63 1685.44 1
 2 2 13 3093.87 1394.06 9
 2 2 13 2808.52 1774.55 8
 2 -2 13 2575.25 1375.97 8
 -2 2 -13 4412.48 2082.09 4
 -2 2 -14 1660 1969.86 2
 -2 -2 -14 4190.26 1820.66 5
 2 2 14 5496.59 1706.68 9
 2 -2 14 3419.87 1923.4 1
 2 2 14 6265.62 2163.43 8
 2 -2 14 5709.89 2011.24 8
 2 4 -15 -1052.37 2072.55 4
 -2 -4 15 -1031.47 1932.37 1
 -2 -4 15 2277.12 2115.89 3
 2 -4 -15 -100.834 1755.1 5
 2 4 -15 -672.332 1580.39 2
 -2 -4 14 13026.3 2597.31 1
 2 -4 -14 9847.72 2397.93 12
 -2 -4 14 14681.2 2933.55 3
 2 4 -14 11887.9 2490.77 5
 2 -4 -14 14651.4 2771.52 5
 2 4 -14 4490.12 2664.33 2
 -2 4 14 11613.6 2207.26 9
 -2 4 14 12671.2 2377.82 8
 2 4 -14 18011.7 3080.01 4
 2 4 -13 -1655.92 1776.41 4
 2 -4 -13 2122.99 1846.2 12
 -2 -4 13 -621.462 1513.73 6
 -2 -4 13 -925.635 1551.82 1
 -2 -4 13 -1481.71 1624.08 3
 2 4 -13 -2788.7 1778.53 5
 2 -4 -13 3965.37 2050.23 5
 2 4 -13 443.316 1431.71 2
 -2 4 13 1093.96 1416.72 9
 -2 4 13 -2487.77 1612.93 8
 2 4 -12 21643.1 2961.54 4
 2 -4 -12 24144.8 2987.4 12
 -2 -4 12 18086.7 2435.22 6
 2 -4 -12 25353.4 3088.95 5
 -2 -4 12 21391.4 2824.84 3
 2 4 -12 9755.07 2783.38 2
 2 4 -12 19447.1 2601.53 5
 -2 4 12 22927.1 2684.85 9
 -2 4 12 20800.4 2574.66 8
 -2 -4 12 22478.6 2807.39 1
 2 4 -11 101.551 1476.12 4
 2 4 -11 -64.8416 1239.67 7
 2 -4 -11 1732.27 1389.19 12
 -2 -4 11 -702.712 1520.1 6
 -2 -4 11 68.0716 1310.68 1
 2 4 -11 1841.74 1483.38 2
 -2 -4 11 -117.801 1562.18 3
 2 4 -11 -676.501 1128.92 5
 2 -4 -11 -445.955 1263 5
 -2 4 11 -143.687 1212.31 9
 -2 4 11 -271.036 1132.03 8
 -2 -4 11 1053.53 1086.23 8
 -2 -4 10 42874.5 3444.11 1
 -2 -4 10 42423.4 3336.1 6
 -2 -4 10 46697.4 3516.58 3
 2 -4 -10 50962.1 3689.39 12
 2 4 -10 45033.3 3194.46 5
 2 -4 -10 43402.3 3372.01 5
 -2 4 10 41926.5 3265.46 9
 -2 4 10 45342.6 3254.1 8
 -2 -4 10 44943.9 3145.25 8
 2 4 -10 43894 3547.34 4
 2 4 -10 43065.5 3342.34 2
 -2 4 10 47957.4 3122.25 15
 2 4 -10 44368.2 3460.72 7
 2 -4 -9 19933.1 2183.51 14
 2 4 -9 21972.1 2414.3 4
 -2 -4 9 21471.2 2406.1 1
 2 4 -9 20754 2358.14 7
 -2 -4 9 20495.5 2430.19 6
 2 4 -9 20779.7 2100.32 5
 2 -4 -9 23465.2 2438.76 5
 -2 4 9 19771.1 2166.84 9
 -2 -4 9 20861.5 2476.44 3
 -2 4 9 23272.3 2267.7 8
 -2 4 9 21632 2035.6 16
 2 4 -9 24513 2514.06 2
 -2 4 9 23393.1 2144.5 15
 -2 -4 8 376.959 947.894 1
 2 -4 -8 -728.859 963.539 14
 2 4 -8 1549.56 927.273 7
 2 4 -8 -90.9876 1095.71 4
 -2 -4 8 134.366 1015.37 6
 2 4 -8 645.103 847.141 2
 -2 -4 8 -490.808 1052.4 3
 2 4 -8 11.6522 790.743 5
 2 -4 -8 956.92 976.903 5
 -2 4 8 -139.102 886.825 9
 -2 4 8 728.367 825.84 8
 -2 4 8 115.018 824.847 16
 -2 4 8 1339 915.628 15
 2 -4 -7 4383.56 1197.53 14
 2 4 -7 4610.4 1182.66 7
 2 4 -7 3936.02 1159.46 4
 -2 -4 7 5059.06 1237.82 1
 -2 -4 7 3971.92 1227.4 6
 2 4 -7 4114.11 1064.01 2
 -2 4 7 4385.7 1145.54 9
 2 4 -7 6529.35 1112.88 5
 2 -4 -7 5049.19 1160.74 5
 -2 -4 7 3816.26 1137.32 3
 -2 4 7 6762.49 1167.31 8
 -2 4 7 4913.61 1091.5 16
 -2 4 7 5350.17 1188.16 15
 2 -4 -6 13557.1 1662.57 14
 2 4 -6 11361.2 1517.35 7
 2 4 -6 12472.4 1599.84 4
 -2 -4 6 12537.5 1559.28 1
 -2 4 6 11110.5 1425.03 15
 -2 -4 6 11920.5 1629.86 6
 -2 4 6 12288.3 1213.53 10
 2 4 -6 12751.9 1366.54 5
 -2 4 6 13680.2 1575 9
 2 -4 -6 12847.7 1396.95 5
 -2 -4 6 11498.6 1588.13 3
 -2 4 6 11723.7 1448.26 16
 2 4 -6 13643.2 1584.01 2
 2 -4 -5 326.244 751.469 14
 2 4 -5 674.795 841.138 7
 2 4 -5 375.681 738.947 4
 -2 -4 5 1031.64 767.089 6
 -2 4 5 483.425 542.171 10
 2 4 -5 586.366 716.118 10
 2 4 -5 296.276 680.607 2
 -2 4 5 273.125 593.812 9
 2 -4 -5 1261.4 613.896 5
 2 4 -5 -46.5291 504.37 5
 -2 -4 5 1276.97 746.292 3
 -2 -4 5 182.516 555.679 1
 -2 4 5 1333.65 721.211 16
 -2 4 5 -241.755 638.145 15
 2 -4 -4 123754 4216.22 14
 -2 -4 4 129097 4003.05 1
 -2 -4 4 135079 4449.14 6
 -2 -4 4 133355 4003.27 3
 -2 4 4 128887 3806.39 10
 2 4 -4 130463 4152.82 10
 2 -4 -4 126596 3434 5
 2 4 -4 122217 3029.29 5
 -2 4 4 130777 3972.85 9
 2 4 -4 124708 3925.19 4
 2 4 -4 134126 2920.4 16
 -2 4 4 128616 4040.22 16
 2 4 -4 132053 3901.37 2
 -2 4 4 126370 4204.52 15
 2 4 -4 130212 4330.94 7
 2 -4 -3 77181.2 3219.23 14
 -2 -4 3 75450.7 3183.17 6
 -2 -4 3 67948.9 2650.51 3
 -2 4 3 77332.1 2946.67 10
 2 4 -3 78827.4 3158.5 10
 2 -4 -3 81500.2 2449.75 5
 -2 4 3 74645.7 2794.16 9
 2 4 -3 82385.8 2945.73 4
 2 4 -3 79588.6 2384.83 16
 -2 4 3 80728.7 3069.67 16
 -2 4 3 79002.4 3182.29 15
 2 4 -3 79315.4 3230.4 7
 2 -4 -2 149191 4314.27 14
 -2 -4 2 153384 4243.75 6
 -2 -4 2 158370 3636.2 3
 2 -4 -2 159655 4399.12 11
 -2 4 2 158348 4202.18 10
 2 4 -2 155338 4322.78 10
 2 4 -2 161738 4344.49 7
 2 4 -2 155446 3684.09 4
 2 4 -2 156091 3502.54 16
 -2 4 2 162412 4139.08 16
 -2 4 2 156455 3375.59 7
 -2 4 2 151173 4206.44 15
 2 -4 -1 1223.59 644.311 14
 2 4 -1 583.133 485.607 7
 2 4 -1 235.532 389.64 4
 2 -4 -1 1313.87 719.104 11
 -2 -4 1 973.905 622.205 6
 -2 4 1 935.766 517.587 10
 2 4 -1 675.654 564.437 10
 -2 -4 1 1303.98 439.227 3
 2 4 -1 1174.63 488.604 16
 -2 4 1 941.642 494.059 16
 -2 4 1 1334.96 663.256 15
 -2 4 1 1202.62 576.076 7
 2 4 0 1188.37 611.321 15
 2 -4 0 678.697 509.487 14
 -2 -4 0 450.495 456.676 13
 2 -4 0 749.882 528.88 11
 -2 -4 0 1288.75 578.25 6
 -2 4 0 359.817 601.363 10
 2 4 0 -88.4211 578.279 10
 2 4 0 528.534 420.32 9
 2 4 0 -58.2595 425.446 16
 -2 4 0 702.556 463.689 16
 -2 4 0 942.584 572.139 15
 -2 4 0 -593.926 518.631 7
 2 4 1 3251.75 781.529 15
 -2 -4 -1 3710.71 827.831 13
 2 -4 1 2745.05 571.736 1
 2 -4 1 2951.03 765.038 6
 2 -4 1 3429.88 775.508 11
 -2 4 -1 3713.45 798.541 10
 2 4 1 3694.72 846.444 10
 2 4 1 3578.07 654.173 9
 2 4 1 4405.35 824.487 16
 -2 4 -1 2748.81 544.966 2
 -2 4 -1 3412.53 689.084 15
 -2 4 -1 3258.35 691.547 7
 -2 -4 -2 55140.9 2667.83 13
 2 -4 2 51139.2 2552.53 6
 2 -4 2 54465.6 2612.27 11
 -2 4 -2 50972.4 2558.28 10
 2 4 2 49689 2437.21 10
 2 4 2 58361.6 2339.69 9
 -2 4 -2 54831.7 2182.25 2
 2 -4 2 56315.5 2300.45 1
 2 4 2 54365.1 2456.6 16
 -2 4 -2 56304.3 2621.65 7
 -2 4 -2 55495.1 2270.22 15
 2 4 2 56875.9 2604.35 15
 -2 -4 -3 12569.5 969.548 13
 2 -4 3 8895.69 1618.44 1
 2 -4 3 8719.08 1441.92 6
 2 -4 3 16688.7 1685.72 11
 2 4 3 20430.5 1675.81 9
 -2 4 -3 12977.6 1315.1 2
 2 4 3 13628.9 1330.51 16
 -2 4 -3 15279.9 1681.03 7
 -2 4 -3 14273.5 1154.4 15
 2 4 4 7855.58 1186.6 15
 -2 -4 -4 7620.5 1151.44 13
 2 -4 4 7722.2 1060.96 1
 2 -4 4 6775.06 1144.29 6
 -2 -4 -4 7662.65 1156.45 12
 2 -4 4 6622.9 1092.49 3
 2 -4 4 8449.88 1195.25 11
 -2 4 -4 6832.47 1074.33 10
 2 4 4 8138.17 1146.02 9
 2 -4 4 7107.15 850.589 8
 2 4 4 9463.26 1003.08 8
 -2 4 -4 8016.52 1191 4
 2 4 4 8115.42 1182.15 16
 -2 4 -4 7280.44 1043.25 2
 -2 4 -4 7439.31 830.376 15
 -2 4 -4 7227.48 1184.27 7
 2 4 5 6763.32 1198.95 15
 -2 -4 -5 6878.25 1121.81 13
 2 -4 5 7177.07 1191.92 1
 2 -4 5 7709.56 1371.07 6
 -2 -4 -5 6000.93 1145.59 12
 2 -4 5 8590.68 1352.84 3
 -2 4 -5 5712.09 1045.49 10
 2 4 5 6316.88 1116.33 9
 2 -4 5 7359.48 946.18 8
 2 4 5 6718.25 1057.21 8
 -2 4 -5 7283.37 1215.12 4
 2 4 5 5820.75 1091.92 16
 -2 4 -5 7306.61 807.366 15
 -2 4 -5 6383.9 1092.31 2
 -2 4 -5 5246.94 1134.88 7
 2 4 6 9948.74 1382.12 15
 -2 -4 -6 11058.4 1468.54 13
 2 -4 6 9504.51 1525.86 6
 -2 -4 -6 12112.6 1647.58 12
 2 -4 6 9951.57 1466.53 1
 2 -4 6 11292.3 1528.76 3
 -2 4 -6 8390.36 1233.84 10
 2 4 6 10296.5 1433.4 9
 2 -4 6 8584.13 1125.58 8
 2 4 6 9900.27 1287.01 8
 -2 4 -6 9713.18 1587.76 4
 2 4 6 9317.33 1314.43 16
 -2 4 -6 9697.63 1488.85 7
 -2 4 -6 9603.53 1381.12 2
 2 4 7 544.737 766.569 15
 -2 -4 -7 -343.533 930.927 13
 2 -4 7 -902.818 999.717 6
 -2 -4 -7 -1270.57 1090.01 12
 2 -4 7 61.8838 859.379 1
 2 -4 7 1074.31 1112.12 3
 -2 4 -7 510.676 750.212 10
 2 4 7 620.407 984.057 9
 2 -4 7 168.254 634.967 8
 2 4 7 1302.07 908.215 8
 2 4 7 1058.45 826.878 16
 -2 4 -7 -433.118 1058.51 4
 -2 4 -7 1374.76 957.841 7
 -2 4 -7 706.933 769.302 2
 2 -4 8 81358.9 4252.1 6
 2 -4 8 72506.7 3924.21 3
 -2 -4 -8 82433.6 4140.52 12
 -2 -4 -8 84577.2 3916.34 5
 2 4 8 80965.2 4072.72 9
 -2 4 -8 87592.7 4436.11 4
 2 4 8 87031.2 3964.5 8
 2 -4 8 88797.1 3790.73 8
 -2 4 -8 83634.1 4094.89 2
 2 -4 8 87434.8 4339 1
 2 4 8 81793.4 3755.29 16
 -2 4 -8 81090.3 4119.38 7
 -2 4 -9 1900.38 1241.93 2
 2 -4 9 -2044.83 1356.56 6
 -2 -4 -9 1632.44 1313.18 12
 2 -4 9 983.022 1040.36 1
 2 -4 9 -71.7924 1210.93 3
 -2 -4 -9 123.437 997.857 5
 2 4 9 -677.644 1090.62 9
 2 4 9 577.624 1050.74 8
 2 -4 9 363.618 871.031 8
 2 4 9 291.635 989.773 16
 -2 4 -9 -795.965 987.636 7
 2 -4 10 55144.4 3948.9 6
 2 -4 10 60121.8 4139.75 3
 -2 -4 -10 58332.4 3924.13 12
 -2 -4 -10 59896.9 3807.62 5
 2 4 10 54927 3741.23 9
 -2 4 -10 63850 4301.29 4
 2 4 10 52723 3534.97 8
 2 -4 10 56508.5 3536.03 8
 -2 4 -10 52645.9 3667.19 2
 2 4 10 54535.6 3292.68 16
 2 -4 10 58902.6 4054.7 1
 -2 4 -10 56520.8 3687.64 7
 -2 4 -11 3888.74 1470.84 2
 -2 -4 -11 1860.71 1572.73 12
 2 -4 11 1598.69 1657.62 3
 2 -4 11 819.658 1435.28 1
 -2 -4 -11 3982.52 1854.77 5
 2 4 11 3024.46 1419.43 9
 2 4 11 773.394 1330.45 8
 2 -4 11 1287.43 1308.29 8
 -2 4 -11 628.557 1621.95 4
 -2 4 -11 850.012 1221.37 7
 -2 4 -12 12150.7 2167.45 7
 -2 4 -12 4199.85 2011.56 2
 -2 -4 -12 13360.9 2340.98 12
 2 -4 12 13051.4 2615.91 3
 2 -4 12 15207.4 2687.7 1
 2 4 12 16033.5 2473.42 9
 2 4 12 10220.7 2032.17 8
 2 -4 12 11113.8 2075.11 8
 -2 4 -12 14647.8 2692.13 4
 -2 4 -13 1331.81 1726.4 2
 2 -4 13 1563.2 1784.65 3
 2 4 13 588.628 1356.05 9
 2 -4 13 280.688 1598.14 1
 2 4 13 -1171.38 1335.38 8
 2 -4 13 2679.27 1641.17 8
 -2 4 -13 -3735.39 2040.01 4
 2 -6 -14 12552.2 2645.72 12
 -2 6 14 7963.21 2131.22 9
 2 -6 -13 3713.67 2141.75 12
 -2 -6 13 -16.0468 1797.8 6
 -2 -6 13 2174.34 2130.88 3
 -2 -6 13 -385 1541.02 1
 -2 6 13 -1438.55 1662.61 9
 2 6 -13 -2500.69 1818.46 2
 2 6 -13 -1778.24 2196.7 4
 2 6 -12 26895.6 3600.5 4
 2 6 -12 24432.1 3243.41 7
 -2 -6 12 17395.1 3001.63 1
 2 -6 -12 27550.6 3397.55 12
 -2 -6 12 26414.3 3393.39 6
 -2 -6 12 23379.5 3308.88 3
 2 6 -12 23649.9 3078.38 2
 -2 6 12 21716.1 2987.09 9
 2 6 -11 -3029.41 1942.96 4
 2 6 -11 405.815 1567.88 7
 2 -6 -11 447.478 1292.66 13
 2 -6 -11 -1508.91 1693.48 12
 -2 -6 11 -975.178 1757.08 6
 -2 -6 11 864.598 1592.83 3
 2 6 -11 3095.61 1644.09 2
 -2 -6 11 1893.41 1534.05 1
 -2 6 11 974.045 1432 9
 -2 6 11 365.322 1300.57 15
 2 6 -10 5464.4 1880.06 4
 2 -6 -10 7687.35 2135.16 14
 2 6 -10 9113.37 2155.52 7
 2 -6 -10 8098.95 1825.31 13
 2 -6 -10 8618.63 2196.48 12
 -2 -6 10 5395.35 1910.4 6
 -2 -6 10 5372.73 1810.76 1
 -2 -6 10 3000.04 1498.66 3
 2 6 -10 8357.8 1978.91 2
 -2 6 10 5789.42 1570.49 9
 -2 6 10 6374.25 1576.35 16
 -2 6 10 7536.57 1855.49 15
 2 6 -9 8790.58 2047.54 4
 2 -6 -9 9182.77 1975.06 14
 2 6 -9 8539.46 1996.14 7
 -2 -6 9 10382 1916.94 1
 2 -6 -9 5213.1 1710.25 12
 -2 -6 9 5422.62 1768.07 6
 -2 -6 9 7977.02 1917.53 3
 2 6 -9 7703.47 1806.12 2
 -2 6 9 7661.1 1756.5 9
 -2 6 9 6364.1 1582.6 16
 -2 6 9 7560.08 1711.34 15
 2 6 -8 6816.33 1616.79 4
 2 -6 -8 7804.92 1862.54 14
 2 6 -8 9662.81 1978.82 7
 -2 -6 8 8629.36 1628.23 1
 2 -6 -8 7011.74 1872.5 12
 -2 -6 8 8328.56 1844.22 6
 -2 -6 8 8380.47 1694.99 11
 -2 -6 8 6919.28 1732.73 3
 2 6 -8 9671.85 1682.47 2
 -2 6 8 7050.77 1446.62 9
 -2 6 8 7210.05 1476.7 16
 -2 6 8 8334.39 1727.23 15
 2 -6 -7 3441.54 1471.24 14
 2 6 -7 470.18 1108.44 4
 2 6 -7 3723.07 1525.69 7
 -2 -6 7 2170.56 1477.21 6
 -2 -6 7 3697.6 1306.4 11
 -2 -6 7 2800.69 1244.55 1
 2 6 -7 3244.34 1309.27 10
 -2 -6 7 2628.11 1311.31 3
 2 6 -7 630.058 981.492 2
 -2 6 7 1711.62 982.849 9
 -2 6 7 2273.26 1077.21 16
 -2 6 7 3649.83 1410.71 15
 2 -6 -6 8033.25 1742.07 14
 2 6 -6 8084.03 1547.23 4
 2 6 -6 8791.76 1660.92 7
 -2 -6 6 6034.85 1561.82 6
 -2 6 6 9960.42 1555.78 10
 2 6 -6 9923.67 1697.21 10
 -2 -6 6 8439.37 1573.44 3
 2 6 -6 9114.24 1536.36 2
 -2 6 6 7653.77 1370.88 9
 -2 6 6 9175.67 1582.34 16
 -2 6 6 8402.19 1706.02 15
 -2 -6 6 6156.77 1407.84 1
 2 -6 -5 148.896 1155.19 14
 2 6 -5 1591.21 1104.18 7
 2 6 -5 1535.94 1100.73 4
 -2 -6 5 412.685 1120.99 6
 -2 6 5 -942.034 983.64 10
 2 6 -5 1339.32 1023.14 10
 -2 -6 5 -672.627 1010.46 3
 -2 6 5 1394.63 915.113 9
 2 6 -5 650.389 844.218 2
 -2 6 5 729.293 962.204 16
 -2 -6 5 -485.607 753.669 1
 -2 6 5 590.681 919.385 15
 2 -6 -4 1241.68 1175.89 14
 2 6 -4 1675.75 1061.21 7
 2 6 -4 1000.47 841.354 4
 2 -6 -4 1417.92 997.624 11
 -2 -6 4 895.486 1090.16 6
 -2 6 4 -8.6317 886.696 10
 2 6 -4 1196.21 1085.48 10
 -2 -6 4 727.043 828.49 3
 -2 6 4 231.395 689.722 9
 -2 6 4 1303.54 954.829 16
 -2 6 4 1668.74 942.596 15
 2 -6 -3 972.099 975.118 14
 2 6 -3 1797.58 1006.56 7
 2 6 -3 238.327 690.764 4
 2 -6 -3 1954.08 1021.36 11
 -2 -6 3 1887.29 1100.36 6
 -2 6 3 1707.86 870.221 10
 2 6 -3 577.495 877.955 10
 -2 -6 3 2248.34 868.667 3
 2 6 -3 776.504 676.522 16
 -2 6 3 394.532 722.13 16
 -2 6 3 937.841 916.616 15
 2 -6 -2 41627.1 2850.17 14
 -2 -6 2 39208.3 2708.06 6
 -2 -6 2 41372.1 2163.14 3
 2 -6 -2 38076.2 2763.39 11
 -2 6 2 39943.7 2674.21 10
 2 6 -2 38001.5 2678.01 10
 2 6 -2 39919.3 2094.87 4
 2 6 -2 41660 2329.9 16
 -2 6 2 41404.4 2594.9 16
 -2 6 2 40582.2 2167.25 7
 -2 6 2 40933.2 2717.63 15
 2 6 -2 36196.6 2385 15
 2 6 -2 41043.6 2707.68 7
 2 6 -1 2379.46 881.702 15
 2 -6 -1 1728.86 983.574 14
 2 6 -1 3402.91 988.268 7
 -2 -6 1 2037.21 905.348 13
 2 -6 -1 1394.44 1045.95 11
 -2 -6 1 1244.15 922.746 6
 -2 6 1 2935.95 1045.17 10
 2 6 -1 1974.59 993.042 10
 2 6 -1 1573.87 921.047 16
 -2 6 1 2034.96 834.065 16
 -2 6 1 2696.71 972.898 15
 -2 6 1 2624.12 844.392 7
 2 -6 0 54467 3041.09 14
 -2 -6 0 44402.4 2771.75 13
 -2 -6 0 51397.6 2835.18 6
 2 -6 0 50783.3 3119.4 11
 -2 6 0 51052.5 3091.45 10
 2 6 0 52503.4 3072.92 10
 2 6 0 53385 2185.17 9
 -2 6 0 50857.3 2667.68 7
 -2 6 0 50994.3 2902.14 15
 2 6 0 52627.2 2932.42 15
 2 6 1 10023.7 1475.43 15
 2 -6 1 9387.16 1321.13 14
 -2 -6 -1 10210.8 1526.09 13
 2 -6 1 9962.24 1479.69 6
 2 -6 1 9888.46 1574.98 11
 -2 -6 -1 9909.91 1264.61 6
 -2 6 -1 10243.9 1517 10
 2 6 1 9067.74 1446.72 10
 2 6 1 11236.3 1177.08 9
 2 6 1 10658 1426.11 16
 -2 6 -1 10306.7 1272.38 16
 -2 6 -1 11981.4 1480.61 15
 -2 6 -1 8375.44 1401.31 7
 -2 -6 -2 22721.9 2124.04 13
 2 -6 2 22448.3 2186.05 6
 -2 -6 -2 22129.2 1721.04 6
 2 -6 2 19746 2090.2 11
 -2 6 -2 23158.8 2191.6 10
 2 6 2 24918.6 2215.53 10
 2 6 2 21580 1747.76 9
 -2 6 -2 22089.1 1611.42 2
 2 -6 2 21975.9 1636.45 1
 2 6 2 24043.8 2051.36 16
 -2 6 -2 21596.3 1981.05 7
 -2 6 -2 23852.7 1923.04 15
 2 6 2 23091.4 2116.17 15
 2 6 3 11131.1 1601.69 15
 -2 -6 -3 13383.5 1777.23 13
 -2 -6 -3 10995.6 1460.96 12
 2 -6 3 11588.5 1680.49 6
 2 -6 3 10934.7 1318.64 1
 2 -6 3 9009.01 1677.26 11
 -2 6 -3 12791.8 1730.45 10
 2 6 3 11547.9 1551.57 10
 2 6 3 11876 1430.56 9
 -2 6 -3 13086 1394 2
 2 6 3 12018.8 1545.84 16
 -2 6 -3 13036.5 1453.65 15
 -2 6 -3 12393.7 1675.98 7
 -2 -6 -4 34717 2683.49 13
 2 -6 4 32079.3 2727.18 6
 -2 -6 -4 30620.5 2324.43 12
 2 -6 4 34214.9 2645.09 11
 -2 6 -4 31358.3 2573.47 10
 2 6 4 28887 2230.9 9
 -2 6 -4 31588.3 2161 2
 2 -6 4 29624.8 2181.45 1
 2 6 4 32489 2471.74 16
 -2 6 -4 29651.9 2607.59 7
 -2 6 -4 34592.3 2168.2 15
 2 6 4 31395.5 2599.9 15
 -2 6 -5 -20.8034 815.459 2
 2 6 5 18.7493 946.985 15
 -2 -6 -5 24.5414 1069.84 13
 -2 -6 -5 -744.931 1026.39 12
 2 -6 5 -413.87 1268.09 6
 2 -6 5 883.407 889.584 1
 2 -6 5 -671.877 1134.35 11
 -2 6 -5 -741.769 1000.58 10
 2 6 5 875.319 824.19 9
 2 6 5 -507.088 957.618 16
 -2 6 -5 -347.921 910.878 7
 2 6 6 12477.3 1897.88 15
 -2 -6 -6 9197.86 1789.46 13
 -2 -6 -6 11308.5 1771.45 12
 2 -6 6 15729.7 2190.78 3
 2 -6 6 10864.2 1727.11 11
 2 -6 6 13125.3 1842.6 1
 2 6 6 15490.7 1964.99 9
 2 6 6 10770.1 1708.64 16
 -2 6 -7 629.564 1002.51 2
 2 6 7 1223.94 1232.22 15
 -2 -6 -7 3050.29 1329.36 13
 2 -6 7 3493.47 1464.38 6
 -2 -6 -7 4002.23 1481.96 12
 2 -6 7 551.732 1191.02 3
 2 -6 7 1498.34 1247.44 1
 -2 6 -7 1658.16 1151.69 10
 2 6 7 -281.941 1104.19 9
 -2 6 -7 1029.26 1326.91 4
 2 6 7 1455.7 1151.45 16
 -2 6 -7 2335.26 1322.73 7
 2 6 8 12429.2 2067.6 15
 -2 6 -8 11650.8 1934.34 2
 -2 -6 -8 14038.9 2188.55 13
 2 -6 8 14380.5 2313.17 6
 -2 -6 -8 14396.4 2229.17 12
 2 -6 8 7319.76 1846.09 3
 2 -6 8 13263.7 1976.42 1
 -2 6 -8 13703.4 1966.79 10
 2 6 8 11194.1 1939.6 9
 -2 6 -8 15903.6 2262.74 4
 2 6 8 11208.1 1873.46 16
 -2 6 -8 11629.4 2037.88 7
 -2 6 -9 -1597.15 1312.75 2
 2 -6 9 2392.94 1699.98 6
 -2 -6 -9 1266.82 1378.81 12
 2 -6 9 -609.611 1414.17 3
 2 -6 9 1674.08 1386.74 1
 2 6 9 78.8184 1388.22 9
 -2 6 -9 -2357.64 1632.74 4
 2 6 9 -1127.11 1249.25 16
 -2 6 -9 -848.384 1282.89 7
 -2 6 -10 9806.03 2110.76 7
 -2 6 -10 9100.88 1927.05 2
 2 -6 10 9908.44 2286.51 6
 -2 -6 -10 7521.07 1789.02 12
 2 -6 10 9951.04 2217.74 3
 2 -6 10 7955.44 2039.57 1
 2 6 10 10885.3 2082.72 9
 -2 6 -10 9944.87 2251.06 4
 2 6 10 10349.4 1936.46 16
 -2 6 -11 2775.31 1543.71 7
 -2 -6 -11 9277.09 2214.89 14
 -2 6 -11 5796.92 1848.46 2
 2 -6 11 2344.55 1713.12 6
 -2 -6 -11 6191.43 1995.54 12
 2 -6 11 3949.06 1962.48 3
 2 -6 11 9221.34 2128.75 1
 2 6 11 4460.39 1470.5 9
 -2 6 -11 6393.48 2163.68 4
 2 6 11 7433.27 1803.17 16
 -2 6 -12 15251.9 2544.95 7
 -2 6 -12 15215.3 2609.03 2
 -2 -6 -12 14746.8 2694.7 12
 2 -6 12 10406.4 2652.06 3
 2 6 12 16213.4 2735.25 9
 2 -6 12 17611.1 2904.21 1
 2 -8 -12 11544.9 2790.99 12
 2 8 -11 -1881.53 2065.83 7
 2 -8 -11 -54.6559 1641.04 12
 -2 -8 11 3200.55 2245.82 6
 -2 8 11 -898.153 1766.82 9
 2 -8 -10 23529.2 3378.01 14
 2 8 -10 19703.3 3038.42 7
 2 -8 -10 21701.9 3163.26 13
 2 -8 -10 22380.1 3187.62 12
 -2 -8 10 22847.8 3355.49 6
 -2 -8 10 21166.6 3205.29 3
 -2 8 10 19813.5 2838.03 9
 -2 8 10 20392.4 2685.55 16
 2 8 -10 25634 3355.13 4
 -2 8 10 22517.1 3061.41 15
 2 -8 -9 390.114 1613.99 14
 2 8 -9 195.342 1693.53 7
 2 -8 -9 920.085 1649.27 13
 2 -8 -9 819.746 1586.98 12
 -2 -8 9 293.574 1885.63 6
 -2 -8 9 -8.98307 1507.72 3
 -2 8 9 -1807.18 1350.37 9
 -2 8 9 -937.264 1348.01 16
 -2 8 9 -2065.27 1560.21 15
 2 8 -9 -663.85 1679.36 4
 2 8 -8 5920.67 1843.34 4
 2 -8 -8 4476.62 2029.61 14
 2 8 -8 6414.93 1951.36 7
 2 -8 -8 6888.39 2053.46 13
 2 -8 -8 4995.35 1736.21 12
 -2 -8 8 3267.4 2263.95 6
 -2 -8 8 3923.01 1997.03 11
 -2 -8 8 4002.92 1899.54 3
 -2 8 8 4485.77 1443.99 9
 -2 8 8 4365.1 1592.37 16
 -2 8 8 5083.98 1852.12 15
 2 8 -7 604.906 1357.1 4
 2 -8 -7 4877.1 1760.61 14
 2 8 -7 5587.12 1873.53 7
 2 -8 -7 6272.2 1950.52 13
 2 -8 -7 4968.21 1758.41 12
 -2 -8 7 7307.92 2057.94 6
 -2 -8 7 3798.86 1567.97 11
 2 8 -7 3097.86 1574.86 10
 -2 8 7 2991.2 1344.44 9
 -2 8 7 3435.45 1533.78 16
 -2 8 7 4962.13 1681.75 15
 2 -8 -6 1793.45 1739.69 14
 2 8 -6 699.858 1284.67 7
 2 -8 -6 1150 1310.33 12
 -2 -8 6 555.508 1511.45 6
 -2 -8 6 3467.97 1758.04 11
 2 8 -6 -291.293 1501.49 10
 -2 8 6 1065.59 1081.33 9
 -2 8 6 -299.526 1109.6 16
 -2 8 6 948.603 1285.31 15
 2 -8 -5 11932.1 2283.32 14
 2 8 -5 11915.8 2117.67 7
 2 -8 -5 10970 1926.09 12
 -2 -8 5 10376.8 2128.3 6
 -2 -8 5 11138.8 2127.65 11
 -2 8 5 12287.7 2053.81 10
 2 8 -5 15475.4 2382.72 10
 -2 8 5 12344.4 2060.73 16
 -2 8 5 12432.8 2130.8 15
 2 -8 -4 -2227.37 1571.46 14
 2 8 -4 -1231.36 1639.47 7
 2 -8 -4 843.388 1148.54 12
 2 -8 -4 1874.17 1488.8 11
 -2 -8 4 -1259.57 1418.26 6
 -2 -8 4 -1054.47 1542.35 11
 -2 8 4 216.312 1163.07 10
 2 8 -4 790.932 1391.58 10
 -2 8 4 -955.711 1000.34 16
 -2 8 4 272.722 1137.08 15
 2 -8 -3 2372.63 1564.29 14
 2 8 -3 1540.48 1411.62 7
 2 -8 -3 985.772 1231.26 11
 -2 -8 3 2815.85 1612.41 6
 -2 -8 3 1599.99 1365.82 11
 -2 8 3 2542.7 1508.79 10
 2 8 -3 988.319 1355.14 10
 -2 8 3 3785.57 1301 16
 -2 8 3 3162.18 1340.65 15
 2 -8 -2 22524 2588.54 14
 2 -8 -2 21431.5 2723 11
 -2 -8 2 19838 2304.13 6
 -2 8 2 23518.3 2509.81 10
 2 8 -2 16003.1 2483.62 10
 2 8 -2 11825.4 2094.14 16
 -2 8 2 21055.8 2250.94 16
 -2 8 2 22922.5 2520.95 15
 2 8 -2 20425 2255.59 15
 2 8 -2 20097.3 2465.53 7
 2 8 -1 -606.357 1113.73 15
 2 -8 -1 -624.338 1218.37 14
 -2 -8 1 736.023 1014.87 13
 2 -8 -1 448.728 1276.67 11
 -2 -8 1 -223.803 1191.16 6
 -2 8 1 2211.15 1488.34 10
 2 8 -1 208.481 1154.15 10
 2 8 -1 -798.281 1096.16 16
 -2 8 1 52.2121 1061.2 16
 -2 8 1 4.84994 1111.34 15
 2 -8 0 27834.1 2798.49 14
 -2 -8 0 26803.6 2537.65 13
 -2 -8 0 29209.9 2616.9 6
 2 -8 0 26635.3 2992.16 11
 -2 8 0 26782.3 2965.09 10
 2 8 0 25500.4 2861.78 10
 -2 8 0 28394.6 2575.64 7
 -2 8 0 29866.4 2693.92 15
 2 8 0 27408.3 2678.31 15
 2 8 1 2423.76 1276.48 15
 2 -8 1 1384.4 1096.07 14
 -2 -8 -1 375.867 1115.88 13
 2 -8 1 2895.23 1717.38 11
 -2 8 -1 402.588 1321.08 10
 2 8 1 3540.88 1443.66 10
 2 8 1 785.884 1153.93 16
 -2 8 -1 1696.68 1117.72 15
 -2 8 -1 452.674 1071.29 7
 -2 -8 -2 82425.8 4834.12 13
 2 -8 2 58000.6 3905.89 6
 2 -8 2 57240.1 4023.03 11
 2 8 2 64022.7 4124.08 10
 2 8 2 75612.3 4137.66 16
 -2 8 -2 58159.3 3523.14 15
 2 8 2 58835.3 3903.67 15
 2 8 3 21274.1 2503.49 15
 -2 -8 -3 18667.6 2404.83 13
 2 -8 3 19367.4 2515.66 6
 2 -8 3 24964.9 2941.03 11
 2 8 3 22150.7 2519.18 10
 -2 8 -3 17608.9 2488.07 10
 2 8 3 20488 2356.66 16
 -2 8 -3 17341.7 2237.27 15
 -2 8 -3 12890.4 2510.86 7
 2 8 4 7586.45 1796.22 15
 -2 -8 -4 6132.19 1710.2 13
 2 -8 4 8031.51 1989.97 6
 2 -8 4 5348.03 1761.58 11
 -2 -8 -4 9688.86 1929.82 11
 -2 8 -4 6297.23 1837.1 10
 2 8 4 7096.75 1418.79 9
 2 8 4 7015.16 1647.36 16
 -2 8 -4 5743.36 1726.61 7
 2 8 5 651.976 1587.34 15
 -2 -8 -5 399.667 1312.19 13
 2 -8 5 300.563 1492.94 6
 2 -8 5 -649.61 1445.6 11
 -2 -8 -5 -233.622 1233.86 11
 -2 8 -5 -338.987 1384.98 10
 2 8 5 365.626 981.219 9
 2 8 5 2053.96 1359.15 16
 -2 8 -5 753.025 1323.29 7
 2 8 6 4182.84 1640.1 15
 -2 -8 -6 2515.23 1588.88 13
 2 -8 6 -68.4704 1558.88 6
 2 -8 6 1076.91 1399.92 11
 -2 8 -6 4172.19 1728.42 10
 2 8 6 2678.56 1451.14 9
 2 8 6 393.62 1207.96 16
 -2 8 -6 3286.02 1515.52 7
 -2 8 -7 9688.29 2119.55 7
 2 8 7 4772.08 1589.77 15
 -2 -8 -7 5170.86 1909.33 13
 2 -8 7 5887.8 2003.62 6
 -2 -8 -7 4759.07 1668.51 12
 -2 8 -7 7587.6 1918.25 10
 2 8 7 4567.46 1706.5 9
 2 -8 7 6492.62 1584.98 1
 2 8 7 4925.64 1581.76 16
 2 8 8 8299.51 2012.21 15
 -2 -8 -8 11916.3 2555.38 14
 -2 -8 -8 14306.6 2429.76 13
 -2 8 -8 13601 2685.21 2
 2 -8 8 22184.1 3746.54 6
 -2 -8 -8 9225.35 2025.04 12
 -2 8 -8 30539.5 3501.13 10
 2 8 8 11429.5 1987.01 9
 2 -8 8 10820.5 2002.61 1
 2 8 8 8434.01 1992.12 16
 -2 8 -9 -73.784 1773.04 7
 -2 8 -9 2529.33 1611.41 2
 2 -8 9 -375.438 1987.67 6
 2 8 9 -2539.01 1774.87 9
 2 -8 9 -248.08 1575.92 1
 2 8 9 -947.504 1460.15 16
 -2 8 -10 25626.5 3376.97 7
 2 -8 10 31574.4 3867.12 6
 2 -10 -8 -419.624 1999.35 14
 2 -10 -8 1009.85 2019.57 13
 -2 10 8 280.619 1572.24 16
 -2 10 8 119.044 1805.25 15
 2 -10 -7 1470.03 2214.58 14
 2 -10 -7 2019.83 1922.31 13
 -2 -10 7 1477.74 2266.72 6
 -2 10 7 -190.832 1565.06 16
 -2 10 7 435.79 1605.57 15
 2 -10 -6 5137.96 2282.57 14
 2 -10 -6 5822.44 2225.21 13
 -2 -10 6 4126.49 2198.42 6
 -2 -10 6 -282.419 1877.69 11
 -2 10 6 4390.99 1795.53 16
 -2 10 6 2875.81 1823.76 15
 2 -10 -5 2275.39 1878.87 14
 2 -10 -5 3562.28 2017.98 13
 -2 -10 5 2024.41 1893.85 6
 -2 -10 5 5263.67 2302.21 11
 -2 10 5 5566.3 2134.06 10
 2 10 -5 2831.18 1812.63 10
 -2 10 5 6236.76 1984.1 16
 -2 10 5 -112.625 1773.14 15
 2 -10 -4 -346.604 1709.77 14
 2 -10 -4 5404.77 2041.85 13
 -2 -10 4 1757.61 1760.06 6
 -2 -10 4 4700.57 2137.38 11
 -2 10 4 2189.97 1807.91 10
 2 10 -4 1780.12 1908.61 10
 -2 10 4 734.308 1348.65 16
 -2 10 4 3599.75 1822.51 15
 2 -10 -3 6777.85 2315.77 14
 2 -10 -3 6731.16 1997.64 13
 -2 -10 3 6428.44 2041.1 6
 2 -10 -3 8504.63 2305.55 11
 -2 -10 3 4027.95 1791.31 11
 -2 10 3 6976.55 2243.51 10
 2 10 -3 5776.48 2109.05 10
 -2 10 3 6620.6 1825.72 16
 -2 10 3 7270.25 2175.98 15
 2 -10 -2 10482.7 2284.51 14
 2 -10 -2 7065.22 1952.37 13
 -2 -10 2 9185.86 2250.85 6
 2 -10 -2 9609.46 2649.41 11
 -2 -10 2 10655.3 2468.02 11
 -2 10 2 5865.71 2103.21 10
 2 10 -2 9250.94 2280.32 10
 -2 10 2 14833.1 2318.29 16
 -2 10 2 8631.13 2174.95 15
 2 -10 -1 6208.79 2006.27 14
 -2 -10 1 5893.04 2165 14
 2 -10 -1 7246.88 2037.41 13
 2 -10 -1 5033.93 2226.5 11
 -2 -10 1 8028.39 2165.85 11
 -2 10 1 4778.69 2053.75 10
 2 10 -1 4470.1 2076.67 10
 2 10 -1 855.083 1392.14 16
 -2 10 1 2151.58 1724.2 15
 2 10 0 7000.55 2033.3 15
 -2 -10 0 15238.3 2584.14 14
 2 -10 0 14724.6 2423.16 13
 2 -10 0 15205.2 2769.38 11
 -2 -10 0 16319.6 2832.15 11
 -2 10 0 14127.9 2790.48 10
 2 10 0 4203.65 1829.65 10
 2 10 0 4222.07 2320.87 16
 -2 10 0 11889.8 2526.84 15
 2 10 1 71.2166 1461.44 15
 -2 -10 -1 2538.47 1758.87 14
 -2 -10 -1 -2602.99 1749.11 13
 2 -10 1 -2968.89 2047.9 11
 -2 -10 -1 2482.95 1650.21 11
 -2 10 -1 2447.84 1760.76 10
 2 10 1 -733.457 1413.75 10
 2 10 1 1078.61 1460.58 16
 -2 10 -1 -1077.8 1627.98 15
 -2 10 -2 2545.48 1834.05 7
 2 10 2 6009.54 1956.4 15
 -2 -10 -2 4125.3 1931.45 14
 -2 -10 -2 4102.3 1718.75 13
 2 -10 2 6007.95 2107.23 11
 -2 -10 -2 6830.75 2184.45 11
 -2 10 -2 5318.85 2062.32 10
 2 10 2 1254.05 1585.97 10
 2 10 2 6678.86 1826.01 16
 -2 10 -3 1396.52 1637.73 7
 2 10 3 -419.221 1476.49 15
 -2 -10 -3 1086.38 1787.48 14
 -2 -10 -3 3928.64 1827.54 13
 2 -10 3 3140.44 1882.74 11
 -2 -10 -3 135.987 1520.26 11
 -2 10 -3 372.664 1534.01 10
 2 10 3 1146.79 1409.89 16
 -2 10 -4 1011.3 1881.8 7
 2 10 4 1559.49 1609.61 15
 -2 -10 -4 1840.04 1933.26 14
 -2 -10 -4 2278.96 1556.45 13
 2 -10 4 4050.44 2115.08 11
 -2 -10 -4 708.033 1543.38 11
 -2 10 -4 1582.2 1780.74 10
 2 10 4 4532.48 1669.66 16
 -2 10 -5 10589.1 2358.85 7
 2 10 5 6443.44 2124.1 15
 -2 -10 -5 10552.8 2475.15 14
 -2 -10 -5 6566.15 2182.75 13
 2 -10 5 6968.24 2213.39 11
 -2 10 -5 11993.2 2800.7 10
 2 10 5 9911.42 2058.09 16
 -2 10 -6 5908.38 2158.11 7
 2 10 6 9854.17 2352 15
 -2 -10 -6 3253.99 2089.63 14
 -2 -10 -6 6549.95 2202.25 13
 -2 10 -6 4388.34 2055.13 10
 2 10 6 8717.14 2208.48 16
 3 1 -12 -199.527 1344.47 4
 3 -1 -12 -729.269 1401.7 5
 -3 1 12 -995.209 1077.62 8
 3 -1 -11 2213.5 1274.04 4
 3 1 -11 2433.63 1412.45 4
 -3 1 11 1877.16 1064.6 3
 -3 -1 11 721.403 1183.76 3
 3 1 -11 1882.49 1346.42 5
 3 -1 -11 2966.11 1460.57 5
 -3 1 11 3160.24 1349.62 8
 3 -1 -10 3127.39 1253.34 4
 3 1 -10 3970.91 1365.94 4
 3 1 -10 3856.21 1382.8 5
 3 -1 -10 3553.14 1275.16 5
 -3 1 10 3307 1131.59 3
 -3 -1 10 3769.2 1375.18 3
 -3 1 10 2773.16 1043.34 8
 -3 -1 10 2572.94 1095.76 8
 3 1 -9 383.748 902.444 4
 3 -1 -9 185.733 899.66 4
 -3 -1 9 436.447 803.997 6
 3 1 -9 -1153.48 1020 5
 3 -1 -9 886.5 948.961 5
 -3 -1 9 -1359.06 1035.67 3
 -3 1 9 -925.942 955.723 3
 -3 1 9 249.316 889.88 8
 3 3 -11 -552.396 1439.14 4
 -3 -3 11 1219.9 1371.84 1
 -3 -3 11 888.691 1417.39 3
 3 3 -11 -967.218 1216.38 2
 -3 -3 10 36485.2 3149.2 1
 -3 -3 10 36215.5 2935.63 6
 -3 -3 10 38543.1 3273.79 3
 3 3 -10 35247.1 2898.79 5
 3 -3 -10 32941.1 2860.14 5
 -3 3 10 36830.1 2915.79 9
 3 3 -10 33722.8 3002.32 4
 3 3 -10 35366.5 3009.76 2
 3 3 -9 1187.49 1222.46 4
 -3 -3 9 1973.75 1174.1 6
 3 3 -9 1980.44 1107.69 5
 3 -3 -9 1678.16 1063.34 5
 -3 -3 9 144.044 1164.62 3
 -3 3 9 1168.93 970.15 9
 3 3 -9 40.3766 1015.06 2
 -3 -3 9 2149.97 1183.14 1
 -3 3 9 -350.285 838.94 15
 -3 -3 8 28798.1 2565.37 1
 -3 -3 8 30499.4 2580.31 6
 -3 -3 8 33864.8 2696.28 3
 -3 3 8 31263.9 2023.91 3
 3 3 -8 29192.7 2255.28 5
 3 -3 -8 26987.9 2209.59 5
 -3 3 8 27496.9 2278.93 9
 3 3 -8 27981.1 2546.25 4
 -3 3 8 27543.3 2147.78 15
 3 3 -8 24366.6 2275.22 2
 -3 5 10 986.674 1168.5 9
 3 5 -9 2116.55 1441.64 4
 -3 -5 9 2729.94 1487.93 6
 3 -5 -9 3081.73 1204.71 5
 -3 -5 9 2111.03 1339.12 3
 -3 5 9 2849.03 1203.41 9
 -3 -5 8 31168.2 2911.1 6
 -3 -5 8 34554.9 2984.66 3
 3 -5 -8 34501.6 2576.79 5
 -3 5 8 34174 2810.31 9
 3 5 -8 33217.4 3003.22 4
 -3 5 8 36664.1 2919.04 15
 3 5 -7 1075.06 1161.87 4
 3 -5 -7 1494.59 876.318 5
 -3 -5 7 2437.22 1250.98 3
 -3 5 7 1402.82 890.729 15
 -3 -5 6 70706.1 3910.68 6
 -3 5 6 74009.7 3299.97 10
 3 -5 -6 68942.6 3190.81 5
 3 5 -6 65519.5 3580.2 4
 -3 5 6 68445.8 3650.25 15
 -3 7 6 22259.7 2465 16
 3 -7 -5 3691.08 1518.91 14
 -3 7 5 7048.89 1599.25 10
 -3 7 5 5448.41 1334.96 16
 -3 7 5 5395.72 1538.59 15
 3 -7 -4 21926.3 2634.74 14
 -3 7 4 22972.6 2356.6 10
 -3 7 4 19551.8 2205.49 16
 -3 7 4 21616.6 2451.27 15
 -3 7 3 2786.81 1176.56 10
 -3 7 3 2490.39 1246.35 15
 -3 7 2 15361.8 2074.01 10
