# Supplementary material for: High-pressure preference for reduced water content in porous zinc aspartate hydrates
Source: Acta Crystallogr B Struct Sci Cryst Eng Mater. 2020 Aug 28;76(Pt 5):795–801. doi: 10.1107/S2052520620009348 (PMC7535066; doi:10.1107/S2052520620009348)
Supplement: Supplementary file 16 [file b-76-00795-zinc-aspartate_sesquihydrate_3_92GPasup16.hkl]

data_zinc-aspartate_sesquihydrate_3_92GPa 
loop_
  _refln_index_h
  _refln_index_k
  _refln_index_l
  _refln_F_squared_meas
  _refln_F_squared_sigma
 0 0 -3 -7.84 9.12
 0 0 3 4.42 6.67
 0 0 3 -1.97 7.75
 0 0 -4 170.09 20.35
 0 0 4 179.98 24.71
 0 0 4 168.59 26.17
 0 0 -4 176.13 26.2
 0 0 4 171.57 23.65
 0 0 -4 147.53 23.8
 0 0 -4 157.86 23.65
 0 0 4 160.25 25.87
 0 0 -5 6.39 10.58
 0 0 -5 -1.81 14.52
 0 0 5 5.74 15.35
 0 0 5 7.88 13.28
 0 0 5 -1.05 13.86
 0 0 5 7.2 15.39
 0 0 -5 10.81 14.23
 0 0 -5 -0.3 15.32
 0 0 -5 -15.01 14.78
 0 0 6 9656.97 202.32
 0 0 -6 9507.5 220.42
 0 0 -6 9989.34 199.15
 0 0 -6 9999 182.29
 0 0 -6 9976.3 217.5
 0 0 -6 9615.53 214.83
 0 0 6 9503.46 176.68
 0 0 6 9680.22 216.96
 0 0 6 9424.41 222.71
 0 0 6 9687.43 213.4
 0 0 6 9417.89 142.88
 0 0 -7 -19.09 24.26
 0 0 -7 1.44 21.87
 0 0 -7 -2.44 24.34
 0 0 7 -6.43 17.81
 0 0 7 -11.3 26.53
 0 0 7 -3.08 19.46
 0 0 -7 11.47 21.88
 0 0 -7 23.57 25.4
 0 0 7 -0.1 12.17
 0 0 7 -0.64 20.23
 0 0 7 -36.28 30.3
 0 0 7 -26.43 17.43
 0 0 -8 6524.52 214.35
 0 0 8 6105.72 198.35
 0 0 8 6466.83 217.57
 0 0 8 6592.84 197.24
 0 0 8 6637.32 215.22
 0 0 -8 6487.47 189.31
 0 0 -8 6586.49 206.76
 0 0 8 6449 169.47
 0 0 -8 6166.83 166.47
 0 0 -8 6670.68 210.35
 0 0 -9 41.34 28.52
 0 0 9 -33.6 34.35
 0 0 -9 43.86 35.35
 0 0 9 -18.96 33.25
 0 0 9 -24.31 35.16
 0 0 9 14.48 37.58
 0 0 -9 13.24 33.6
 0 0 -9 -13.58 27.01
 0 0 10 599.38 76.53
 0 0 10 459.41 74.3
 0 0 -10 516.63 66.52
 0 0 -10 475.8 71.86
 0 0 -10 555.45 73.98
 0 0 -10 549.47 76.55
 0 0 10 552.2 70.98
 0 0 10 532.72 82.03
 0 0 -11 2.06 41.37
 0 0 11 46.95 36.61
 0 0 -11 -9.18 45.64
 0 0 -11 -3.48 38.03
 0 0 11 10.28 43.72
 0 0 11 43.77 48.69
 0 0 11 9.66 41.53
 0 0 -11 66 48.86
 0 0 -12 1421.01 119.6
 0 0 12 986.45 104.41
 0 0 12 1046.7 117.63
 0 0 12 1076.91 111.16
 0 0 12 1073.43 121.94
 0 0 -12 1173.66 124.4
 0 0 -12 1190.51 116.8
 0 0 -12 1074.5 113.77
 0 0 13 4.13 44.4
 0 0 -13 -62.1 52.87
 0 0 13 42.68 50.89
 0 0 -13 -53.84 54.8
 0 0 -13 32.63 46.92
 0 0 13 41.58 59.72
 0 0 14 490.79 107.13
 0 0 -14 276.7 80.71
 0 0 -14 408.84 86.05
 0 0 14 108.78 71.57
 0 0 14 281.46 79.1
 0 0 -14 265.92 75.65
 0 0 -15 -141.85 72.81
 0 0 15 17 65.47
 0 0 15 -10.52 53.64
 0 0 -15 86.85 59.24
 0 0 15 -37.7 68.79
 0 0 -15 -0.02 62.19
 0 0 -16 199.15 89.84
 0 0 16 15.27 75.44
 0 0 16 18.65 55.65
 0 0 -16 64.43 74.23
 0 0 16 152.53 86.59
 0 0 -17 91.78 99.1
 0 0 17 -20.68 59.27
 0 0 -17 -44.56 76.54
 0 -2 -1 691.44 40.82
 0 -2 -2 5168.26 112.62
 0 2 2 5012.71 112.6
 0 -2 -2 5130.37 123.45
 0 2 3 5862.5 117.81
 0 -2 -3 5779.11 137.23
 0 -2 3 6011.35 128.66
 0 2 -3 5815.79 129.9
 0 2 3 6038.61 144.19
 0 2 3 5656.52 137.58
 0 2 -3 5915.92 136.33
 0 2 3 5924.4 137.57
 0 -2 -3 5924.64 125.66
 0 -2 -3 5847.7 144.55
 0 -2 -3 5984.65 139.92
 0 2 -3 5766.72 132.33
 0 -2 -4 58.91 19.87
 0 -2 -4 64.97 15.49
 0 2 -4 65.47 19.04
 0 -2 4 63.11 19.92
 0 2 -4 52.58 17.22
 0 2 -4 60.57 18.68
 0 2 -4 67.71 19.02
 0 -2 4 65.9 16.78
 0 2 4 63.11 20.41
 0 2 -4 67.1 15.71
 0 -2 -4 65.39 22.34
 0 -2 -4 78.29 17.78
 0 2 4 31.71 17.89
 0 2 4 61.43 19.26
 0 -2 -4 58.88 21.17
 0 2 4 80.58 18.16
 0 2 5 5465.4 149.9
 0 -2 -5 5612.94 169
 0 -2 5 5514.5 165.45
 0 2 -5 5161.7 153.46
 0 -2 5 5479.03 133.79
 0 -2 5 5648.17 148.85
 0 2 5 5206.18 156.21
 0 2 5 5546.35 164.95
 0 2 -5 5509.67 145.47
 0 -2 -5 5357.03 124.81
 0 2 5 5458.05 165.26
 0 2 5 5347.88 108.84
 0 -2 -5 5216.01 147.38
 0 2 -5 5464.23 127.23
 0 -2 5 5600.48 127.77
 0 -2 -5 5201.73 156.97
 0 -2 -5 5416.58 163.86
 0 2 -5 5303.79 152.71
 0 -2 5 5517.05 159.57
 0 2 -5 5481.2 139.97
 0 2 6 27.73 15.97
 0 2 -6 10.25 20.18
 0 -2 -6 25.34 22.3
 0 -2 6 26.16 24.24
 0 2 -6 31.29 18.15
 0 -2 -6 36.98 28.32
 0 -2 6 22.86 19.04
 0 -2 -6 10.9 22.93
 0 2 -6 -9.83 21.88
 0 2 6 -5.13 23.83
 0 2 -6 -12.11 23.6
 0 -2 -6 -20.62 19.89
 0 2 -6 13.47 21.87
 0 2 6 9.19 25.74
 0 2 6 34.03 23.13
 0 2 -6 15.23 16.35
 0 -2 6 -19.56 21.27
 0 -2 -6 17.77 21.04
 0 -2 6 -4.89 15.98
 0 2 6 -1.69 19.89
 0 -2 6 12.58 23.5
 0 2 -7 70.49 24.26
 0 2 7 94.18 31.53
 0 2 7 105.54 22.71
 0 -2 -7 117.24 37.76
 0 -2 7 106.52 27.4
 0 -2 7 113.53 34.68
 0 2 -7 115.84 26.92
 0 2 -7 106.1 33.3
 0 2 -7 78.31 25.3
 0 -2 7 95.9 33.32
 0 2 7 76.35 31.17
 0 -2 -7 104.33 32.93
 0 2 7 103.44 25.16
 0 2 7 115.91 34.79
 0 2 7 141.1 42.87
 0 -2 -7 97.14 37.98
 0 -2 -7 84.87 30.77
 0 -2 -7 88.91 21.65
 0 -2 7 110.61 32.55
 0 -2 7 119.46 31.44
 0 2 -7 90.75 27.18
 0 -2 7 95.85 30.19
 0 -2 -7 104.27 23.87
 0 2 -7 45.09 28.12
 0 -2 8 647.06 65.25
 0 2 8 609.04 73.33
 0 -2 -8 659.47 70.9
 0 2 -8 627.7 62.64
 0 2 -8 622.1 71.22
 0 -2 -8 670.64 54.9
 0 -2 -8 648.18 72.49
 0 -2 -8 678.85 76.84
 0 -2 8 605.59 59.12
 0 -2 8 664.25 60.96
 0 2 8 691.51 76.42
 0 2 -8 617.76 68.35
 0 -2 8 614.07 73
 0 2 -8 620.93 61.47
 0 2 -8 644.24 58.07
 0 2 8 675.99 78.14
 0 -2 8 628.24 74.03
 0 2 8 654.26 70.26
 0 -2 8 688.45 63.05
 0 2 -8 656.11 61.93
 0 -2 -8 691.62 76.9
 0 2 9 36.32 34.26
 0 2 -9 33.05 32.9
 0 -2 9 -8.35 37.78
 0 2 -9 50.36 31.52
 0 -2 9 -36.68 40.86
 0 2 9 15.65 31.59
 0 2 -9 48.86 31.86
 0 2 9 4.77 42.22
 0 -2 9 7.67 23.42
 0 2 9 34.09 31.94
 0 -2 -9 15.92 36.92
 0 2 -9 -4.27 22.53
 0 -2 -9 -4.53 29.51
 0 -2 9 -18.88 30.7
 0 2 -9 4.57 30.7
 0 -2 -9 16.28 33.76
 0 -2 -9 2.26 30.64
 0 2 10 1495.82 124.05
 0 2 10 1573.82 132.82
 0 2 -10 1249.08 100.81
 0 -2 -10 1353.22 119.65
 0 2 -10 1521.36 125.14
 0 -2 10 1411.69 104.54
 0 2 -10 1426.28 110.31
 0 -2 10 1648.17 120.17
 0 -2 -10 1552.66 126.39
 0 -2 -10 1411.66 116.76
 0 -2 10 1560.08 125.42
 0 2 10 1508.27 111.98
 0 2 -10 1464.79 117.07
 0 2 10 1552.91 122.78
 0 -2 -10 1461.56 112.09
 0 -2 10 1533.37 129.48
 0 -2 -11 -5.22 38.79
 0 2 11 -29.57 43.4
 0 2 -11 63.14 41.4
 0 2 11 -15.39 44.62
 0 2 -11 38.43 49.69
 0 2 11 47.81 50.53
 0 -2 11 20.31 35.43
 0 -2 -11 94.26 55.8
 0 -2 -11 15.13 41.26
 0 2 -11 62.72 43.89
 0 -2 11 70.25 45.58
 0 -2 -11 39.53 38.55
 0 -2 11 50.17 53.71
 0 2 11 16.57 35.2
 0 -2 -12 317.38 73.54
 0 -2 -12 345.24 76.64
 0 -2 12 255.09 72.92
 0 2 -12 326.5 75.99
 0 -2 -12 276.71 71.25
 0 2 -12 340.42 71.6
 0 -2 12 258.03 57.35
 0 2 12 422.4 78.44
 0 2 12 350.21 84.84
 0 -2 12 423.62 81.78
 0 2 12 96.02 62.88
 0 -2 -13 70.27 58.95
 0 -2 13 114.09 64.28
 0 -2 13 -67.02 60.24
 0 2 13 18.51 52.88
 0 -2 -13 -74.31 63.25
 0 2 13 38.18 62.7
 0 2 13 1.29 51.15
 0 -2 -13 -54.3 53.49
 0 2 -13 -32.05 51.75
 0 2 -13 -71.94 61.35
 0 2 -14 237.78 76.72
 0 -2 14 195.87 63.22
 0 2 14 300.69 88.15
 0 -2 -14 182.66 68.99
 0 -2 14 384.09 89.75
 0 2 -14 301.35 69.15
 0 2 14 295.09 88.24
 0 -2 -14 223.87 73.21
 0 -2 -14 130.82 71.02
 0 2 14 85.59 78.16
 0 2 -15 98.93 73.95
 0 2 -15 -81.48 68.87
 0 -2 15 -34.26 74.09
 0 2 15 44.25 71.72
 0 -2 -15 136.95 71.15
 0 -2 15 -26.87 57.51
 0 2 15 -44.98 58.72
 0 2 15 -112.43 81.06
 0 -2 -15 -87.53 82.32
 0 -2 -15 -99.68 64.33
 0 2 -16 -45.47 70.38
 0 -2 -16 -166.08 94.08
 0 -2 -16 60.88 69.25
 0 -2 16 65.37 77.43
 0 2 16 105.62 82.02
 0 -2 -16 96.45 70.31
 0 2 -16 83.36 69.49
 0 -2 16 -33.9 64.02
 0 2 16 22.88 77.2
 0 2 16 18.2 64.43
 0 -2 -17 -18.9 68.1
 0 2 17 3.27 64.56
 0 2 -17 28.32 66.55
 0 -2 -17 -91.65 76.8
 0 4 0 1914.7 84.95
 0 4 0 1750.09 92.13
 0 4 0 1826.1 84.68
 0 4 0 1770 61.46
 0 4 0 1796.21 89.01
 0 -4 0 1852.96 69.92
 0 -4 0 1886.5 88.7
 0 -4 1 56.17 19.49
 0 -4 -1 13.49 19.07
 0 4 1 22.67 18.92
 0 4 1 5.96 20.91
 0 4 -1 -1.25 19.98
 0 4 1 41 20.43
 0 -4 -1 -18.44 25.16
 0 -4 1 25.39 13.91
 0 4 -1 20.95 11.91
 0 4 -1 47.35 21.83
 0 4 1 25.42 16.47
 0 4 -1 34.86 16.93
 0 -4 -1 30.66 13.91
 0 4 -1 63.7 23.09
 0 4 1 21.28 14.56
 0 4 -2 86.87 22.55
 0 -4 2 103.53 27.3
 0 -4 2 117.93 21.05
 0 4 2 70.73 19.08
 0 4 2 83.17 20.18
 0 4 2 123.46 31.24
 0 -4 -2 75.71 19.62
 0 4 2 123.67 24.8
 0 -4 -2 141.88 25.64
 0 -4 -2 115.56 29.85
 0 -4 -2 73.36 24.7
 0 4 2 97.46 21.53
 0 -4 2 102.95 26.32
 0 4 -2 102.57 25.82
 0 4 2 81.97 25.03
 0 4 -2 102.49 26.61
 0 -4 -2 84.78 23.1
 0 4 -2 98.18 26.96
 0 4 3 23.3 16.63
 0 -4 -3 27.77 25.26
 0 4 3 40.91 25.52
 0 4 3 18.12 19.44
 0 4 3 10.55 24.77
 0 -4 -3 30.86 15.11
 0 -4 3 33.69 22.99
 0 4 -3 14.32 18.2
 0 -4 -3 27.29 16.08
 0 -4 -3 11.32 21.76
 0 4 -3 22.48 20.83
 0 4 3 6.21 21.06
 0 4 -3 20.25 18.08
 0 -4 3 46.2 26.31
 0 -4 -3 2.79 19.13
 0 -4 3 26.91 16.39
 0 4 3 -1.86 13.35
 0 4 3 16.54 10.5
 0 4 -3 20.41 21.8
 0 -4 -3 24.58 14.98
 0 4 4 598.71 62.85
 0 4 4 578.9 47.34
 0 -4 -4 542.36 67.92
 0 4 -4 551.65 49.12
 0 -4 -4 549.92 40.17
 0 -4 -4 528.45 43.07
 0 4 -4 457.03 55.6
 0 -4 4 516.12 63.72
 0 4 -4 528.73 59.4
 0 4 4 527.15 55.7
 0 -4 -4 528.46 56.92
 0 -4 -4 610.29 45.89
 0 -4 -4 585.46 61
 0 -4 -4 633.53 64.66
 0 4 -4 533.82 53.76
 0 4 4 548.32 59.5
 0 4 4 544.39 63.27
 0 4 -4 477.98 53.77
 0 -4 4 523 56.18
 0 -4 4 560.12 49.31
 0 -4 5 45.03 31.14
 0 -4 -5 -0.05 23.7
 0 4 -5 -28.36 25.28
 0 -4 -5 3.69 23.32
 0 -4 5 14.27 21.05
 0 4 -5 0.05 18.08
 0 -4 -5 -1.61 25.93
 0 -4 5 -13.84 25.04
 0 -4 -5 29.23 33.67
 0 4 5 1.07 24.3
 0 -4 5 21.22 19.71
 0 4 -5 27.44 24.44
 0 4 5 29.04 29.26
 0 -4 -5 -4.47 18.49
 0 4 5 7.03 25.07
 0 4 5 18.32 21.81
 0 4 5 -13.59 18.89
 0 4 -5 0.8 18.15
 0 4 -5 28.01 23.72
 0 -4 6 263.3 44.85
 0 4 6 241.29 50.66
 0 4 6 242.14 44.07
 0 -4 6 266.59 48.74
 0 4 -6 244.07 37.6
 0 4 6 259.09 40
 0 4 -6 228.3 44.69
 0 -4 -6 311.56 52.24
 0 -4 -6 249.21 39.61
 0 4 -6 275.85 44.26
 0 4 -6 248.95 45.69
 0 -4 -6 272.38 52.66
 0 -4 -6 286.5 46.01
 0 -4 -6 252.96 50.14
 0 4 6 259.17 47.76
 0 4 6 241.22 51.1
 0 -4 6 227.48 36.03
 0 4 -6 254.09 46.16
 0 -4 6 312.97 54.6
 0 -4 7 21.94 34.34
 0 4 7 33.28 39.9
 0 -4 -7 23.2 30.19
 0 -4 -7 7.44 31.23
 0 -4 -7 45.55 36.51
 0 4 7 31.91 26.04
 0 4 -7 21.4 28.01
 0 -4 -7 21.9 26.49
 0 4 7 8.33 29.73
 0 4 7 52.98 29.86
 0 -4 7 -26.27 31.7
 0 4 -7 50.13 32.03
 0 4 -7 24.01 26.87
 0 -4 7 31.51 29.46
 0 4 -7 12.44 25.41
 0 -4 7 56.22 37.3
 0 -4 -7 25.41 33.79
 0 4 7 27.22 31.34
 0 4 -8 129.84 43.46
 0 -4 8 113.88 43.71
 0 4 8 211.76 51.49
 0 -4 -8 204.61 54.59
 0 4 -8 204.35 48.35
 0 4 -8 143.74 42.44
 0 -4 -8 156.48 43.86
 0 -4 -8 161.56 54.29
 0 -4 -8 138.84 45.99
 0 4 -8 124.95 36.53
 0 -4 8 123.7 45.08
 0 4 8 177.31 53.33
 0 -4 8 191.26 57.81
 0 4 8 153.49 50.72
 0 4 8 69.96 32.78
 0 -4 8 161.9 46.48
 0 4 9 57.07 46.6
 0 4 9 95.8 48.58
 0 -4 -9 101.98 51.32
 0 4 -9 104.83 41.77
 0 -4 -9 96.48 42.34
 0 -4 -9 143.08 46.19
 0 4 -9 84.03 38.6
 0 -4 -9 78.56 46.44
 0 -4 9 110.33 48.41
 0 -4 9 157.39 56.55
 0 -4 9 55.52 46.74
 0 -4 9 126.01 45.69
 0 4 -9 134.48 46.91
 0 4 9 104.76 50.7
 0 4 9 106.42 45.5
 0 4 -9 134.99 45.85
 0 -4 -10 178.31 47.89
 0 4 -10 186.37 52.52
 0 -4 10 187.12 66.15
 0 4 -10 228.72 50.6
 0 4 -10 243.75 61.58
 0 4 10 196.49 57.26
 0 4 10 229.54 61.16
 0 -4 10 182.32 57.9
 0 -4 -10 149.44 60.12
 0 4 10 223.93 64.49
 0 -4 -10 134.85 56.03
 0 -4 -10 228.42 63.22
 0 -4 10 201.36 54.17
 0 4 -10 271.25 60.51
 0 -4 10 232.47 57.01
 0 4 10 216.05 69.93
 0 -4 -11 132.77 49.33
 0 4 11 64.55 56.71
 0 -4 -11 45.53 50.91
 0 4 11 63.44 42.83
 0 4 11 100.72 55.51
 0 -4 11 96.16 58.83
 0 4 -11 34.98 46.24
 0 4 11 64.86 45.82
 0 -4 -11 53.16 48.53
 0 4 -11 51.26 41.07
 0 -4 -11 184.5 69.52
 0 -4 11 140.1 62.14
 0 4 12 196.78 63.57
 0 -4 -12 153.08 76.51
 0 -4 12 217.72 74.07
 0 -4 -12 57.53 52.32
 0 -4 12 94.27 57.44
 0 4 -12 214.41 71.27
 0 4 12 -8.49 63.13
 0 -4 -12 154.7 62.48
 0 4 -12 82.37 49.47
 0 4 12 376.74 85.29
 0 -4 -12 132.8 56.94
 0 4 12 58.06 67.67
 0 4 13 42.24 62.46
 0 4 13 53.58 57.99
 0 -4 -13 38.29 56.04
 0 4 -13 -66.15 48.69
 0 -4 -13 -1.55 61.8
 0 -4 -13 90.71 68.98
 0 4 13 7.8 52.67
 0 4 13 -1.48 53.31
 0 4 -13 -13.71 50.85
 0 -4 13 17.64 56.16
 0 -4 -13 -0.27 47.05
 0 -4 13 49.21 61.81
 0 4 14 43.84 69.16
 0 -4 14 331.34 92.35
 0 4 14 447.09 111.33
 0 4 14 318.96 77.41
 0 4 -14 376.56 92.32
 0 -4 -14 333.14 89.22
 0 -4 -14 441.79 96.32
 0 -4 14 388.52 92.34
 0 -4 -14 423.7 85.19
 0 4 -14 275.46 79.75
 0 -4 -15 120.23 82.67
 0 -4 15 25.21 69.79
 0 -4 -15 -62.83 71.24
 0 -4 15 -42.09 72.82
 0 4 15 26.33 64.72
 0 4 15 80.63 76.61
 0 4 -15 -9.89 66.37
 0 -4 -15 5.74 53.45
 0 4 -15 -40.89 64.03
 0 4 15 161.43 92.3
 0 4 -16 25.63 70.95
 0 -4 -16 -9.81 64.56
 0 4 16 50.65 69.78
 0 4 16 -35.56 71.99
 0 4 -16 147.69 77.67
 0 -4 -16 27.14 69.12
 0 4 -17 -79.53 75.01
 0 -4 -17 -44.8 74.88
 0 4 -17 85.08 68.47
 0 6 0 6202.19 204.17
 0 -6 0 5898.01 212.15
 0 6 0 6200.71 190.23
 0 6 0 6056.83 187.66
 0 -6 0 6051.76 203.78
 0 -6 0 5980.78 197.25
 0 6 0 6051.93 213.35
 0 -6 0 5920.64 156.26
 0 6 0 6107.1 150.26
 0 -6 0 5765.86 188.72
 0 -6 -1 107.17 33.06
 0 6 1 109.54 38.98
 0 -6 1 85.07 29.21
 0 6 -1 81.09 26.08
 0 -6 1 84.24 37.02
 0 -6 -1 53.93 38.59
 0 6 1 66.49 33.72
 0 -6 1 92.51 41.58
 0 6 1 106.5 37.75
 0 6 1 125.64 34.01
 0 6 -1 80.68 27.67
 0 6 -1 112.73 39.6
 0 -6 1 97.28 30.55
 0 -6 1 105.43 39.47
 0 -6 -1 80.47 35.52
 0 6 -1 89.73 32.86
 0 6 -1 72.22 24.96
 0 -6 -1 125.74 36.86
 0 6 2 1634.79 84.78
 0 -6 -2 1592.05 111.35
 0 6 2 1613.32 108.84
 0 -6 -2 1494.54 97.65
 0 -6 -2 1506.46 87.93
 0 6 -2 1528.07 109.24
 0 6 2 1570.82 100.55
 0 -6 2 1622.8 112.1
 0 -6 2 1647.82 91.49
 0 -6 -2 1503.67 110.84
 0 6 2 1599.62 116.76
 0 -6 2 1606.32 110.94
 0 6 2 1550.08 89.82
 0 -6 -2 1614.74 86.27
 0 6 -2 1515.07 106.86
 0 6 -2 1608.89 92.76
 0 -6 2 1640.89 114.19
 0 -6 2 1645.94 99.57
 0 6 2 1491.44 90.91
 0 -6 -2 1563.75 98.27
 0 6 -2 1657.29 106.3
 0 6 -2 1545.6 85.99
 0 6 3 76.34 30.39
 0 -6 -3 80.99 32.1
 0 6 -3 53.77 31.79
 0 -6 -3 61.62 28.35
 0 -6 3 50.47 41.64
 0 -6 3 44.01 30.83
 0 -6 -3 60.79 29.27
 0 6 3 92.88 41.39
 0 6 -3 19.71 25.13
 0 -6 -3 84.54 44.23
 0 6 3 42.35 27.07
 0 -6 3 114.75 38.49
 0 6 3 55.6 26.06
 0 6 3 71.79 29.66
 0 6 -3 64.63 32.91
 0 6 -3 47.45 34.12
 0 -6 3 38.41 34.25
 0 6 3 38.12 25.95
 0 -6 -3 78.55 41.91
 0 -6 -3 75.11 31.41
 0 -6 -4 1641.26 104.09
 0 -6 4 1507.92 109.52
 0 6 -4 1654.17 111.11
 0 6 -4 1526.44 102.47
 0 6 4 1641.12 119.93
 0 -6 4 1707.69 120.55
 0 -6 -4 1697.38 104.78
 0 -6 4 1728.9 115.52
 0 6 -4 1625.87 111.54
 0 6 4 1668.66 107.45
 0 6 4 1545.14 94.32
 0 -6 -4 1735.41 123.86
 0 -6 -4 1732.43 123.44
 0 6 4 1779.36 124.65
 0 -6 4 1725.16 124.25
 0 6 -4 1544.96 116.82
 0 6 4 1799.23 104.42
 0 6 -5 -18.29 36.34
 0 6 -5 16.85 29.51
 0 6 -5 0.69 33.26
 0 -6 -5 40.76 34.77
 0 -6 -5 32.56 33.35
 0 6 5 17.57 40.02
 0 6 -5 12.25 31.65
 0 -6 5 31.87 39
 0 -6 5 45.06 39.16
 0 -6 5 30.75 41.95
 0 6 5 15.87 33.88
 0 -6 -5 -0.54 39.81
 0 -6 5 6.26 40.28
 0 6 5 38.62 34.56
 0 -6 -5 86.31 51.79
 0 6 5 33.79 32.24
 0 -6 -6 161.01 75.31
 0 -6 -6 225.03 68.26
 0 6 -6 -44.24 40.35
 0 6 6 -13.82 34.78
 0 -6 -6 299.94 76.14
 0 6 -6 -3.94 34.61
 0 -6 6 47.55 35.35
 0 -6 6 -43.17 32.89
 0 6 6 19.16 43.37
 0 -6 6 17.73 39.57
 0 -6 -6 -11.77 31.18
 0 -6 6 -31.99 45.43
 0 6 -6 3.5 34.43
 0 6 6 36.29 48.6
 0 6 -6 37.96 33.12
 0 6 6 -4.15 40.96
 0 6 -7 -12.51 35.71
 0 -6 7 -6.65 42.88
 0 6 7 -40.86 47.86
 0 -6 7 -11.72 42.41
 0 6 -7 -91.02 52.66
 0 6 7 79.88 46.28
 0 6 -7 40.95 37.67
 0 -6 -7 37.66 41.91
 0 6 7 -15.5 38.56
 0 -6 -7 21.57 43.24
 0 -6 -7 -29.94 56.61
 0 6 7 -104.8 55.45
 0 -6 7 60.86 42.13
 0 6 8 2051.76 153.77
 0 -6 8 1756.16 144.77
 0 6 -8 1754.27 140.04
 0 -6 -8 1954.9 151.06
 0 6 -8 1736.38 138.08
 0 6 8 1880.18 138.37
 0 -6 8 1842.6 147.05
 0 -6 8 1832.27 143.45
 0 -6 -8 1858.37 143.48
 0 6 8 1849.62 143.03
 0 -6 -8 1798.62 143.61
 0 -6 -8 1894.37 133.13
 0 6 -8 1793.54 132.88
 0 6 8 1722.55 128.18
 0 -6 9 236.57 66.99
 0 6 9 170.67 67.69
 0 -6 9 151.82 52.03
 0 -6 -9 173.08 68.02
 0 6 9 201.4 63.93
 0 -6 -9 151.19 57.42
 0 6 -9 192.73 59.25
 0 6 9 177.59 61.35
 0 -6 9 168.78 67.81
 0 6 -9 180.47 62.44
 0 6 -9 223.38 58.27
 0 -6 -9 71.8 57.55
 0 6 10 1215.27 131.18
 0 6 -10 1207.72 118.88
 0 6 10 1187.43 129.9
 0 -6 -10 1179.29 130.41
 0 -6 10 1231.22 129.47
 0 -6 -10 1149.46 131.1
 0 6 -10 1274.29 134.6
 0 -6 10 1230.8 127.6
 0 6 10 1304.76 140.01
 0 6 -10 1351.09 131.93
 0 -6 -10 1044.47 121.77
 0 -6 10 1283.85 141.9
 0 6 11 119.27 58.31
 0 6 -11 99.76 48.78
 0 -6 11 113.46 60.39
 0 -6 11 74.49 69.44
 0 -6 -11 35.63 54.8
 0 6 -11 235.47 78.43
 0 6 11 185.42 69.02
 0 6 -11 86.31 53.29
 0 6 11 113.09 70.86
 0 -6 11 101.38 60.39
 0 -6 -11 -1.74 50.39
 0 -6 -11 114.77 68.05
 0 -6 -12 1318.95 155.91
 0 -6 12 1378.77 157.07
 0 -6 -12 1324.04 143.71
 0 6 12 1292.73 142.27
 0 -6 -12 1141.45 136.9
 0 6 -12 1512.58 155
 0 6 12 1580.8 173.5
 0 6 12 1134.05 139.14
 0 -6 -13 -95.62 68.29
 0 -6 -13 32.45 68.59
 0 6 -13 -127.6 79.06
 0 6 13 100.26 55.59
 0 -6 -13 -4.1 54.48
 0 -6 13 9.49 68.63
 0 6 13 -59 79.15
 0 6 13 27.49 58.19
 0 6 14 -8.12 65.87
 0 6 14 103.36 91.22
 0 -6 -14 12.29 75.76
 0 -6 -14 -102.43 83.79
 0 6 -14 178.75 73.76
 0 -6 -14 -2.02 66.96
 0 6 14 17.13 81.49
 0 -6 14 40.91 70.3
 0 -6 -15 -186.61 108.77
 0 6 -15 41.01 65.89
 0 -6 -15 43.74 77.36
 0 6 15 10.61 66.27
 0 -8 0 3985.54 184.15
 0 8 0 4245.18 185.16
 0 -8 0 4100.58 195.39
 0 -8 0 3473.75 197.64
 0 8 0 3485.79 184.74
 0 8 -1 -6.06 36.43
 0 -8 1 0.97 47.88
 0 -8 1 55.79 50.19
 0 8 -1 18.85 39.37
 0 -8 1 52.57 49.32
 0 8 -1 61.58 45.98
 0 -8 -2 1037.34 98.87
 0 8 2 718.6 107.98
 0 8 2 864.88 104.71
 0 -8 2 951.94 107.12
 0 8 -2 1109.8 114.25
 0 -8 2 1003.83 114.62
 0 8 -2 1110.83 115.07
 0 -8 -2 895.2 109.37
 0 -8 2 996 107.71
 0 -8 -2 1038.51 101.78
 0 8 -2 1043.74 102.33
 0 -8 3 52.62 52.39
 0 -8 -3 57.05 40.22
 0 -8 3 68.37 51.03
 0 -8 3 70.99 55.88
 0 -8 -3 91.65 58.85
 0 8 -3 4.02 42.27
 0 -8 -3 12.43 46.86
 0 8 -3 45.37 46.3
 0 8 -3 104.69 47.69
 0 8 3 36.91 44.32
 0 8 3 44.51 53.22
 0 8 3 1.97 35.92
 0 8 4 -8.78 43.8
 0 8 4 -45.13 50.52
 0 -8 -4 -21.3 51.79
 0 -8 4 80.7 58.83
 0 8 -4 30.47 42.2
 0 -8 4 -23.93 41.18
 0 8 -4 16.24 37.79
 0 8 -4 7.96 46.38
 0 -8 4 16.27 51.92
 0 8 -4 42.38 37.48
 0 -8 4 9.39 48.75
 0 -8 -4 88.18 60.24
 0 8 -5 177.82 63.08
 0 -8 5 37.46 43.77
 0 -8 5 112.11 45.65
 0 8 -5 66.43 43.72
 0 8 -5 128.46 48.9
 0 -8 -5 35.41 63.51
 0 -8 -5 -2.24 52.07
 0 8 5 144.24 57.84
 0 8 5 76.5 53.77
 0 -8 5 8.92 50.3
 0 8 -5 165 52.97
 0 -8 5 84.4 53.05
 0 -8 6 72.55 60.57
 0 -8 6 83.51 49.75
 0 8 6 145.26 62.13
 0 8 -6 33.02 45.84
 0 -8 6 38.73 49.18
 0 -8 -6 83.75 53.95
 0 8 -6 56.08 47.54
 0 8 6 143.82 58.59
 0 -8 -6 10.43 57.63
 0 8 -6 199.52 69.7
 0 -8 7 280.31 77.77
 0 -8 7 298.6 80.81
 0 -8 7 223.17 73.3
 0 8 7 200.88 71.5
 0 8 -7 206.91 64.24
 0 8 7 76.11 55.7
 0 -8 -7 240.56 74.42
 0 8 7 314.54 74.21
 0 8 -7 127.93 55.92
 0 -8 -7 164.21 70
 0 -8 -7 255.1 62.48
 0 8 -7 169.3 73.98
 0 8 -8 277.72 73.37
 0 8 -8 152.87 60.35
 0 -8 8 202.92 68.79
 0 -8 -8 222.85 72.9
 0 -8 8 139.82 65.08
 0 -8 8 111.51 68.73
 0 8 -8 164.95 64.19
 0 8 8 231.69 68.49
 0 -8 -8 196.2 71.32
 0 8 8 187.38 73.1
 0 8 8 202.25 77.8
 0 -8 -8 243.63 66.46
 0 -8 -8 131.79 73.11
 0 8 9 161.16 65.43
 0 8 -9 229.46 73.99
 0 -8 -9 282.15 90.51
 0 -8 -9 -11.52 60.28
 0 -8 9 221.64 80.27
 0 8 9 313.18 72.73
 0 -8 9 220.55 75.34
 0 8 -9 204.94 66.25
 0 8 9 270.27 87.6
 0 -8 -9 123.46 64.7
 0 8 -9 205.91 72.43
 0 -8 9 147.62 73.38
 0 -8 -10 160.22 84.03
 0 8 -10 267.26 80.02
 0 8 -10 90.51 65.06
 0 8 -10 219.75 72.71
 0 8 10 222.7 77.43
 0 8 10 146.71 83.23
 0 8 10 160.08 61.35
 0 -8 10 169.61 71.49
 0 -8 -10 96.49 62.28
 0 -8 -10 159.27 60.4
 0 -8 10 277.16 108.05
 0 -8 10 69.74 60.95
 0 8 11 61.63 70.54
 0 -8 11 -26.57 62.99
 0 8 -11 43.46 57.92
 0 -8 11 -17.22 63.96
 0 -8 -11 21.88 63.93
 0 8 11 99.33 65.41
 0 8 -11 -21.11 67.71
 0 -8 11 -4.91 71.11
 0 8 11 126.83 80.4
 0 8 -11 188.57 86.16
 0 -8 -11 -15.29 61.94
 0 -8 -11 -72.4 69.53
 0 8 12 418.54 106.38
 0 -8 -12 411.58 115.01
 0 8 12 410.32 97.92
 0 -8 12 282.58 86.32
 0 -8 -12 317.23 95.32
 0 -8 12 283.4 94.9
 0 8 -12 381.77 100.76
 0 -8 12 305.7 86.78
 0 -8 -12 344.95 104.27
 0 8 -12 398.87 93.43
 0 8 12 333.58 108.11
 0 -8 -13 165.97 95.25
 0 8 13 -34.46 72.29
 0 -8 -13 28.38 77.73
 0 8 -13 -0.18 73.4
 0 8 13 57.91 76.57
 0 8 14 21.62 74.7
 0 10 0 209.47 88.37
 0 -10 0 495.05 93.1
 0 -10 0 445.71 99.75
 0 10 0 286.99 89.23
 0 10 0 267.71 93.19
 0 -10 0 487.23 90.04
 0 -10 1 113.51 63.82
 0 -10 -1 98.32 61.32
 0 -10 -1 15.36 49.35
 0 10 -1 63.74 71.28
 0 10 1 33.11 58.87
 0 10 -1 110.54 66.73
 0 -10 -1 30.81 64.52
 0 10 1 20.7 53.48
 0 10 1 45.95 48.53
 0 -10 1 68.8 65.75
 0 10 -1 26.26 46.03
 0 -10 1 91.88 68.97
 0 10 -2 519.37 98.06
 0 -10 2 498.41 102.62
 0 -10 -2 133.1 91.66
 0 10 -2 504.54 87.42
 0 -10 -2 480.38 105.46
 0 -10 2 547.5 105.11
 0 10 -2 231.86 81.91
 0 10 2 420.29 94.27
 0 10 2 399.91 95.57
 0 -10 2 508.5 89.73
 0 10 -3 -68.03 65.35
 0 -10 3 11.88 56.52
 0 10 3 -19.67 53.18
 0 -10 3 84.17 63.86
 0 -10 3 -57.22 73.8
 0 -10 -3 -12.19 59.72
 0 -10 -3 -86.04 69.54
 0 10 3 -27.18 60.06
 0 10 -3 -8.48 64.5
 0 10 -3 -61.01 51.12
 0 -10 4 12.11 71.44
 0 10 4 33.94 53.97
 0 -10 -4 2.99 65.11
 0 -10 -4 -95.44 72.72
 0 10 4 15.85 57.42
 0 10 -4 -22.93 57.89
 0 -10 4 -55.06 62.39
 0 -10 4 -9.65 59.79
 0 10 -4 -69.91 52.79
 0 10 -4 87.02 67.18
 0 -10 5 147.9 77.18
 0 -10 5 142.98 68.2
 0 -10 -5 87.86 68.34
 0 10 -5 198.85 69.75
 0 10 5 233.91 74.48
 0 10 5 215.35 89.16
 0 10 -5 88.73 72.5
 0 -10 5 190.13 75.75
 0 10 -5 163.88 64.17
 0 -10 -5 56.82 70.19
 0 -10 6 31.03 64.2
 0 -10 6 77.65 72.84
 0 10 6 -35.27 64
 0 -10 -6 65.7 68.91
 0 10 -6 63.17 67.78
 0 10 6 -55.34 59.71
 0 10 -6 87.63 65.2
 0 -10 -6 11.31 64.06
 0 -10 7 -60.85 75.06
 0 -10 -7 0.03 65.71
 0 10 7 -196.76 81.87
 0 -10 7 -83.21 78.95
 0 -10 -7 63.57 75.32
 0 10 7 -3.61 60.15
 0 10 -7 -11.54 57.87
 0 10 -7 -18.08 59.94
 0 10 -8 118.03 79.11
 0 10 8 14.98 63.43
 0 -10 -8 117.03 86.86
 0 -10 8 12.97 66.83
 0 10 8 16.08 60.25
 0 -10 8 3.01 67.86
 0 10 -8 149.55 75.18
 0 10 -8 28.42 65.35
 0 -10 -8 89.81 81.96
 0 -10 8 1.58 86.6
 0 -10 9 107.33 81.92
 0 -10 9 19.35 71.34
 0 10 -9 -104.79 80.79
 0 -10 9 156.96 86.56
 0 10 -9 98.84 73.19
 0 10 -9 65.72 70.11
 0 -10 -9 -17.89 80.84
 0 10 9 -24.42 75.1
 0 10 10 245.64 96.64
 0 10 -10 219.49 88.88
 0 10 -10 174.51 74.9
 0 -10 10 212.91 93.89
 0 10 -10 323.82 89.46
 0 10 -11 81.95 78.69
 0 10 -11 40.48 66.71
 0 10 -11 -4.24 76.53
 0 -12 0 558.6 125.09
 0 12 0 314.32 107.95
 0 12 0 365.07 104.01
 0 -12 0 441.1 111.64
 0 -12 0 469.14 102.13
 0 -12 1 -62.83 69.87
 0 12 -1 -141.93 72.92
 0 12 -1 62.58 86.06
 0 -12 1 37.29 66.88
 0 12 1 77.79 77.46
 0 12 -1 -9.7 55.29
 0 -12 1 -48.83 83.87
 0 12 -2 71.61 80.71
 0 12 -2 155.12 72.12
 0 12 2 77.62 65.91
 0 -12 2 127.99 93.93
 0 12 -2 90.05 87.05
 0 -12 2 108.2 78.36
 0 -12 2 -11.42 96.37
 0 12 -3 52.12 73.51
 0 -12 3 182.42 84.53
 0 -12 3 241.29 100.13
 0 12 -3 66.24 76.73
 0 12 3 130.83 70.26
 0 -12 3 217.45 97.27
 0 12 -3 54.82 57.23
 0 12 -4 71.88 73.45
 0 -12 -4 53.6 81.27
 0 -12 4 116.34 84.78
 0 12 4 11.22 73.37
 0 12 -4 14.72 58.33
 0 12 -4 19.44 68.03
 0 12 -5 90.6 73.86
 0 -12 -5 92.92 105.18
 0 12 -5 -21.34 70.92
 0 12 5 -68.67 85.06
 0 12 -6 -27.96 70.01
 0 12 6 -184.33 90.38
 0 12 6 -53.01 80.46
 0 12 -6 77.57 73.61
 0 12 7 -56.3 72.43
 0 12 7 13.51 73.61
 1 -1 -17 -18.42 66.07
 1 -1 -17 4.25 65.05
 1 1 -17 -185.04 92.47
 -1 1 17 31.64 69.48
 -1 1 17 25.75 77.79
 1 1 -16 136.28 68.3
 1 -1 -16 281.39 94.2
 -1 1 16 133.95 73.63
 -1 -1 16 67.53 75.38
 -1 1 16 77.79 73.96
 1 -1 -16 190.4 83.92
 -1 1 16 154.74 87.92
 1 -1 -16 137.71 66.51
 1 -1 -15 -49.36 64.48
 -1 1 15 -83.76 79.89
 1 -1 -15 23.97 62.99
 -1 -1 15 -5.15 51.23
 1 1 -15 60.61 62.07
 -1 1 15 -188.33 84.75
 -1 -1 15 16.46 68.07
 -1 1 15 2.53 54.33
 1 -1 -15 4.29 55.02
 1 1 -15 -0.76 57.91
 1 -1 -14 301.08 88.74
 -1 -1 14 226.78 73.52
 1 -1 -14 235.69 73.35
 1 -1 -14 142.84 65.01
 -1 1 14 210.64 91.16
 -1 1 14 105.62 67.91
 1 1 -14 93.38 63.29
 -1 1 14 206.15 68.72
 -1 -1 14 230.83 78.95
 1 1 -14 155.57 58.15
 1 1 -14 84.09 54.44
 -1 -1 14 85.81 65.36
 -1 1 13 -13.51 56.23
 -1 -1 13 58.72 49.73
 -1 -1 13 21.13 56.53
 1 1 -13 90.01 53.85
 1 -1 -13 39.24 52.6
 -1 -1 13 42.46 44.05
 -1 1 13 72.83 55.92
 1 1 -13 60.98 45.05
 1 1 -13 23.26 43.05
 1 -1 -13 26.58 53
 1 1 -13 74.28 43.5
 -1 1 13 50.89 59.29
 -1 -1 13 91.32 66.98
 1 -1 -13 36.02 46.61
 -1 -1 12 67.82 108.79
 1 -1 -12 82.32 56.57
 1 1 -12 -12.19 48.83
 -1 1 12 31.07 42.2
 1 1 -12 -42.97 50.35
 1 -1 -12 88.7 51.84
 -1 -1 12 7.76 41.2
 1 -1 -12 0.46 43.52
 -1 1 12 34.11 48.05
 -1 -1 12 -38.42 52.68
 1 1 -12 17.99 39.85
 1 1 -12 88.93 57.17
 -1 1 12 49.74 52.14
 -1 -1 12 30.38 59.23
 -1 1 11 137.63 51.51
 1 -1 -11 158.89 57.74
 -1 -1 11 82.76 39.42
 1 1 -11 134.29 45.78
 -1 -1 11 29.69 43.1
 -1 1 11 108.3 54.41
 1 1 -11 73.51 44.84
 1 1 -11 99.19 50.35
 1 -1 -11 79.68 44.41
 -1 -1 11 189.53 64.1
 1 1 -11 137.43 47.49
 1 -1 -11 84.16 52.71
 -1 -1 11 96.3 52.89
 -1 1 11 117.78 57.78
 -1 1 10 386.21 73.34
 1 1 -10 372.7 67.2
 1 -1 -10 379.75 66.2
 -1 -1 10 355.04 65.59
 1 1 -10 345.95 67.18
 -1 1 10 323.87 62.75
 -1 -1 10 353.22 58.84
 1 1 -10 359.57 65.47
 1 1 -10 360.63 62.93
 1 -1 -10 385.68 70.25
 -1 -1 10 316.68 62.24
 -1 1 10 366.38 62.02
 -1 -1 10 342.24 68.86
 -1 1 10 377.4 59.89
 1 -1 -10 329.2 50.15
 1 -1 -10 358.26 61.06
 -1 -1 9 92.95 35.27
 1 -1 -9 93.27 36.75
 -1 1 9 129.13 36.55
 -1 -1 9 65.66 27.26
 1 1 -9 83.13 38.03
 1 -1 -9 90.24 39.56
 -1 1 9 62.33 29.55
 1 -1 -9 129.87 37.39
 1 1 -9 125 37.61
 -1 -1 9 122.64 46.77
 1 -1 -9 142.41 36.84
 1 -1 -9 68.86 35.15
 -1 1 9 138.97 44.05
 -1 1 9 161.5 46.56
 -1 1 9 90.2 41.24
 1 1 -9 132.57 46.86
 1 1 -9 81.73 38.66
 -1 -1 9 63.74 38.84
 -1 1 8 1410.99 89.78
 1 -1 -8 1418.9 104.54
 -1 1 8 1482.16 88.48
 -1 1 8 1413.87 101.92
 1 1 -8 1413.5 95.11
 1 -1 -8 1370.4 103.78
 1 -1 -8 1411.58 86.64
 -1 -1 8 1422.56 103.96
 -1 1 8 1417.52 105.49
 -1 1 8 1384.56 100.99
 1 1 -8 1460.21 98.51
 1 1 -8 1308.3 72.09
 1 -1 -8 1529 95
 1 1 -8 1440.31 105.22
 -1 -1 8 1451.36 96.96
 -1 -1 8 1470.46 75.88
 1 -1 -8 1405.29 104.21
 1 1 -8 1421.75 74.58
 -1 -1 8 1336.25 92.24
 1 1 -8 1433.82 94.38
 1 -1 -7 42.56 27.2
 -1 -1 7 43.18 26.4
 1 1 -7 34.25 16.18
 -1 1 7 37.58 26.84
 1 1 -7 18.3 24.28
 -1 -1 7 45.59 21.96
 1 1 -7 28.34 14.93
 -1 -1 7 9.7 20.79
 1 1 -7 21.03 22.99
 1 1 -7 9.41 19.84
 1 -1 -7 25.06 22.67
 -1 1 7 53.62 24.92
 1 -1 -7 18.04 18.39
 1 -1 -7 3.02 27.76
 -1 -1 7 41.25 26.58
 1 1 -7 6.23 23.04
 1 -1 -7 4.23 24.81
 -1 1 7 79.41 32.57
 1 1 -7 63.53 28.71
 -1 1 7 35.3 28.73
 1 1 -6 3650.06 134.43
 -1 1 6 4126.52 146.15
 -1 -1 6 4142.85 149.28
 1 1 -6 4071.08 112.28
 1 -1 -6 4074.74 148.44
 -1 -1 6 4112.65 118.47
 -1 1 6 4040.33 144.52
 1 -1 -6 3787.56 116.09
 1 -1 -6 3848.84 130.61
 -1 1 6 3935.86 129.79
 1 -1 -6 3933.72 141.74
 1 1 -6 3882.86 129.36
 -1 -1 6 3878.96 127.62
 1 1 -6 4134.88 147.14
 -1 -1 6 3893.49 132.15
 -1 1 6 3856.12 145
 1 -1 -6 4110.52 148.19
 1 1 -6 3868.71 130.09
 1 1 -6 3942.72 96.07
 1 1 -6 3867.58 108.71
 -1 -1 5 1657.63 70.5
 -1 1 5 1681.55 85.27
 1 -1 -5 1754.64 89.03
 1 1 -5 1625.15 75.48
 1 -1 -5 1677.84 80.42
 -1 -1 5 1668.99 86.71
 -1 -1 5 1547.4 73.1
 1 1 -5 1546.43 79.33
 1 1 -5 1655.37 77.11
 1 1 -5 1638.44 87.05
 1 -1 -5 1656.7 83.52
 -1 1 5 1551.91 84.04
 -1 -1 5 1512.36 74.69
 -1 1 5 1594.24 84.16
 -1 1 5 1665.15 79.32
 1 -1 -5 1630.52 86.97
 1 -1 -4 1449.51 68
 1 -1 -4 1387.23 67.53
 -1 -1 4 1356.89 70.18
 -1 1 4 1312.98 68.57
 1 1 -4 1358.38 60.56
 1 -1 -4 1341.01 69.57
 1 1 -4 1388.3 67.81
 -1 -1 4 1372.23 59.12
 1 1 -4 1362.73 68.8
 1 -1 -4 1436.37 72.87
 -1 1 4 1402.22 72.56
 -1 -1 4 1272.85 58.67
 -1 1 4 1311.09 64.97
 -1 1 4 1317.95 68.54
 -1 -1 3 1212.61 53.19
 1 -1 -3 1262.53 58.45
 -1 1 3 1345.26 58.09
 1 1 -3 1264.56 49.73
 1 -1 -3 1280.11 61.23
 -1 1 3 1214.64 58.61
 -1 -1 3 1278.32 59.36
 1 -1 -2 2762.72 76.41
 -1 1 2 2815.29 77.09
 1 -1 2 2038.39 67.26
 -1 -1 -2 1949.35 66.3
 1 1 2 2054.68 70.16
 -1 -1 -2 2014.93 67.96
 1 -1 3 3031.09 93.63
 1 -1 3 3213.42 95.05
 -1 -1 -3 3161.5 97.04
 -1 -1 -3 3282.35 96
 1 -1 3 3088.47 83.81
 1 1 3 3100.02 101.18
 1 1 3 3078.68 90.07
 1 -1 4 8245.91 159.6
 -1 1 -4 7930.37 153.03
 -1 -1 -4 8611.65 178.62
 1 1 4 8000.07 172.39
 1 -1 4 8087.57 171.9
 1 1 4 8446.2 169.93
 -1 1 -4 8233.38 165.95
 1 -1 4 8298.01 147.54
 -1 -1 -4 8172.28 166.15
 -1 1 -4 8332.34 170.27
 1 1 4 7503.67 175.88
 -1 -1 -4 8251.05 177.34
 1 -1 4 8137.95 172.35
 -1 -1 -4 8263.4 166.1
 1 1 4 8209.85 164.4
 1 1 5 750.34 54.59
 -1 -1 -5 774.75 60.56
 1 -1 5 772.86 48.83
 1 -1 5 776.01 61.67
 -1 1 -5 760.5 46.36
 1 1 5 736.51 58.4
 -1 -1 -5 774.76 47.16
 -1 1 -5 732.14 55.49
 -1 -1 -5 753.87 57.3
 -1 1 -5 768.22 60.59
 1 -1 5 796.59 57.02
 1 1 5 770.22 62.48
 1 -1 5 767.26 53.75
 1 1 5 774.12 60.17
 -1 1 -5 732.77 52.74
 -1 -1 -5 779.25 61.8
 1 -1 5 757.55 59.16
 -1 1 -5 787.66 55.34
 -1 -1 -5 749.59 54.73
 1 1 5 798.24 49.68
 -1 -1 -6 3411.5 108.99
 -1 1 -6 3327.35 135.1
 1 -1 6 3513.26 134.77
 1 1 6 3449.54 114.61
 -1 -1 -6 3500.46 125.4
 1 1 6 3392.23 141.46
 1 -1 6 3287.19 120.53
 1 1 6 3270.28 132.05
 1 -1 6 3507.84 139.62
 -1 1 -6 3261.24 126.11
 -1 -1 -6 3373.81 134.81
 -1 -1 -6 3280.04 130.59
 1 -1 6 3665.52 134.19
 1 1 6 3451.01 136.23
 -1 1 -6 3460.47 125.97
 -1 -1 -6 3199.33 136.03
 -1 1 -6 3465.95 125.72
 -1 1 -6 3335.83 103.07
 1 1 6 3445.26 123.4
 1 -1 7 76.79 24.39
 1 1 7 155.27 31.11
 1 -1 7 172.16 38.15
 1 1 7 137.41 40.66
 -1 -1 -7 138.69 32.4
 -1 1 -7 155.68 34.02
 -1 1 -7 121.13 31
 -1 1 -7 161.78 25.65
 -1 -1 -7 164.78 38.88
 -1 1 -7 179.42 40.75
 1 1 7 120.93 34.29
 1 1 7 160.2 36.82
 1 -1 7 128.43 37.15
 -1 1 -7 153.78 33.8
 -1 -1 -7 143.45 28.7
 -1 -1 -7 133.05 33.31
 1 -1 7 168.31 37.59
 -1 -1 -7 130.93 35.79
 1 1 7 180.88 33.92
 1 1 8 2469.76 135.99
 -1 1 -8 2323.4 95.6
 -1 -1 -8 2532.9 122.98
 -1 -1 -8 2617.01 138.91
 1 -1 8 2413.54 130.53
 1 -1 8 2545.84 135.19
 -1 -1 -8 2501.77 136.66
 -1 1 -8 2556.98 128.15
 1 -1 8 2485.34 139.38
 -1 1 -8 2393.08 134.64
 1 1 8 2571.62 118.22
 -1 1 -8 2476.41 126.12
 -1 -1 -8 2578.48 113.37
 1 1 8 2582.52 122.22
 -1 -1 -8 2439.15 134.19
 1 1 8 2445.37 140.83
 1 1 8 2517.07 134.18
 1 -1 8 2347.81 121.63
 -1 1 -8 2508.67 126.19
 1 1 9 279.68 48.71
 1 1 9 294.44 53.91
 1 -1 9 219.53 48.37
 1 -1 9 231.02 53.18
 1 -1 9 256.78 54.71
 1 1 9 301.36 62.21
 -1 -1 -9 279.36 58.95
 -1 1 -9 346.51 56.86
 -1 -1 -9 320.89 59.59
 -1 1 -9 298.85 53.68
 1 1 9 302.77 60.91
 -1 1 -9 332.09 54.99
 -1 -1 -9 263.35 43.3
 1 -1 9 312.16 52.3
 -1 -1 -9 266 44.55
 -1 1 -9 284.26 57.86
 -1 -1 -9 256.72 53.84
 1 1 9 262.49 46.02
 1 1 10 -36.92 35.2
 -1 1 -10 -5.44 36.45
 1 -1 10 0.62 35.11
 -1 -1 -10 25.82 36.64
 -1 -1 -10 -54.63 33.38
 -1 -1 -10 56.99 44.74
 -1 1 -10 69.29 40.78
 1 1 10 9.7 40.67
 1 -1 10 40.88 40.53
 1 1 10 -2.87 32.69
 -1 1 -10 -16.59 32.96
 -1 1 -10 -14.17 37.38
 -1 -1 -10 53.34 41.07
 1 1 10 -55.66 47
 1 -1 10 -8.37 40.64
 1 -1 10 2.91 29.92
 1 1 11 100.85 47.81
 1 -1 11 31.85 45.32
 -1 -1 -11 80.26 54.51
 1 -1 11 53.76 36.27
 -1 1 -11 49.1 42.88
 -1 1 -11 41.43 42.09
 -1 1 -11 85.25 44.88
 1 -1 11 40.53 48.1
 1 1 11 -8.48 48.17
 1 1 11 115.19 52.58
 1 -1 11 23.39 45.91
 -1 -1 -11 27.02 43.51
 -1 1 -11 95.52 45.55
 -1 -1 -11 38.62 36.66
 1 -1 12 695.17 89.22
 -1 -1 -12 568.44 89.74
 1 1 12 664.07 100.51
 1 -1 12 660.53 99.03
 -1 1 -12 644.9 87.05
 -1 -1 -12 625.33 92.51
 -1 -1 -12 867.64 110.81
 1 1 12 642.63 100.27
 -1 1 -12 767.9 97.72
 -1 1 -12 562.6 92.34
 1 -1 12 645.56 94.83
 1 1 12 696 96.74
 -1 1 -12 780.9 99.77
 1 -1 12 687.39 94.65
 -1 -1 -13 16.39 59.16
 1 1 13 -42.14 64.85
 1 -1 13 -61.97 50.06
 -1 1 -13 24.33 46.56
 1 -1 13 84.77 59.35
 1 1 13 11.55 41.27
 -1 1 -13 -7.67 42.53
 1 1 13 36.43 52.77
 -1 1 -13 -24.53 56
 -1 1 -13 1.8 50.66
 -1 -1 -13 11.24 44.49
 1 -1 13 -0.21 51.83
 -1 -1 -13 -24.36 55.01
 1 -1 13 71.79 51.2
 -1 -1 -14 654.74 106.35
 -1 1 -14 474.79 95.69
 -1 1 -14 661.22 102.63
 1 -1 14 279.02 90.58
 -1 -1 -14 677.69 116.48
 1 1 14 517.71 102.37
 1 1 14 574.97 104.44
 1 -1 14 817.87 123.75
 -1 1 -14 650.01 99.81
 1 -1 14 642.15 99.36
 -1 -1 -14 605.37 104.24
 1 1 14 239.42 94.52
 -1 -1 -15 18.65 71.98
 1 1 15 -18.32 60.91
 1 1 15 5.39 64.13
 1 -1 15 -11.8 61.25
 -1 -1 -15 37.09 57.79
 -1 1 -15 88.12 68.8
 -1 -1 -15 255.77 81.09
 1 1 15 31.02 68.27
 -1 1 -16 246.98 89.61
 -1 -1 -16 339.51 104.84
 1 -1 16 171 89.53
 1 1 16 167.34 90.14
 -1 -1 -16 368.64 96
 1 1 16 315.82 101.43
 1 1 16 39.93 71.31
 -1 -1 -16 266.69 91.08
 -1 1 -17 155.99 89.02
 -1 -1 -17 33.52 69.21
 1 3 -17 -19.77 71.56
 -1 3 17 45.82 72.43
 1 -3 -17 -73.43 74.39
 1 -3 -17 -221.98 95.64
 1 -3 -16 205.15 70.71
 1 -3 -16 653.69 126.53
 1 3 -16 308.24 86.68
 -1 -3 16 398.5 102.54
 -1 3 16 308.93 99.43
 -1 3 16 322.78 105.39
 1 -3 -16 423.14 104.35
 -1 -3 16 430.05 105.36
 -1 3 16 154.06 98.78
 1 3 -16 234.18 86.05
 1 -3 -15 -9.14 61.07
 1 -3 -15 -93.98 75.49
 -1 3 15 14.11 61.23
 -1 -3 15 53.9 70.48
 -1 3 15 60.35 55.76
 1 -3 -15 -21.25 54.99
 1 3 -15 9.39 54.54
 -1 3 15 -73.17 77.16
 -1 -3 15 -7.98 64.53
 1 3 -15 90.37 65.01
 -1 -3 14 253.55 79.85
 1 3 -14 144.47 64.64
 1 -3 -14 155.95 59.31
 1 -3 -14 388.72 97.05
 -1 3 14 21.44 65.72
 -1 3 14 163.66 73.19
 -1 -3 14 153.71 72.37
 1 -3 -14 343.5 88.02
 1 3 -14 160.3 67.96
 -1 3 14 240.07 84.72
 -1 -3 13 21.77 56.47
 1 3 -13 -13.91 44.35
 -1 3 13 12.78 56.65
 1 -3 -13 10.05 47.85
 1 -3 -13 -46.42 62.3
 -1 3 13 25.39 52.43
 -1 -3 13 64.98 60.33
 1 3 -13 -52.7 49.97
 1 -3 -13 -5.78 50.55
 -1 3 13 60.95 60.22
 -1 3 12 161.03 74.97
 1 3 -12 319.71 72.2
 -1 3 12 336.34 74.75
 1 -3 -12 287.82 70.06
 -1 -3 12 400.72 89.7
 -1 3 12 289.47 74.33
 1 -3 -12 272.72 65.65
 -1 3 12 269.45 77.9
 1 -3 -12 299.37 81.61
 -1 -3 12 230.49 69.24
 1 3 -12 275.66 66.68
 1 -3 -12 302.66 71.8
 1 -3 -11 20.69 41.58
 1 3 -11 50.19 44.99
 -1 3 11 71.46 46.88
 -1 3 11 -55.52 57.3
 -1 -3 11 15.17 48.93
 1 -3 -11 34.12 43.57
 1 -3 -11 39.11 44.61
 1 -3 -11 -9.06 49.02
 -1 3 11 125.62 54.36
 -1 -3 11 35.7 54.67
 1 3 -11 22.49 47.86
 -1 3 11 43.83 52.49
 -1 3 10 520.46 87.85
 1 -3 -10 569.43 81
 -1 3 10 510.16 77.41
 1 -3 -10 629.49 88.52
 1 -3 -10 636.48 88.03
 1 -3 -10 498.44 80.73
 -1 3 10 519.09 78.36
 -1 -3 10 574.7 88.51
 1 3 -10 650.18 86.29
 -1 -3 10 534.18 82.16
 -1 3 10 602.77 86.74
 1 3 -10 495.9 72.85
 1 3 -9 28.71 31.48
 -1 -3 9 67.74 40.45
 -1 3 9 30.04 33.07
 1 3 -9 20.27 28.26
 -1 -3 9 18.35 31.36
 1 -3 -9 -9.13 32.14
 1 -3 -9 42.14 38
 1 -3 -9 32.76 34.34
 -1 3 9 -41.84 33.22
 -1 -3 9 52.39 42.32
 -1 3 9 5.67 40.36
 1 -3 -9 -48.28 48.05
 -1 3 9 105.89 38.71
 -1 -3 9 35.85 37.9
 1 3 -9 0.97 34.74
 1 3 -9 28.57 32.8
 1 -3 -8 590.5 76.87
 -1 -3 8 517.63 62.58
 1 3 -8 473.09 52.43
 -1 3 8 533.5 74.14
 -1 3 8 493.23 63.68
 -1 -3 8 528.03 71.33
 -1 3 8 562.33 73.41
 -1 -3 8 555.77 72.76
 1 -3 -8 513.29 70.36
 1 3 -8 500.74 68.35
 1 -3 -8 506.3 73.38
 1 -3 -8 526.58 65.16
 -1 3 8 479.39 66.27
 1 3 -8 647.5 74.99
 1 3 -8 529.54 58.26
 1 3 -8 494.61 59.81
 -1 -3 8 511.78 55.47
 -1 3 7 247.13 49.97
 -1 -3 7 304.96 40.73
 -1 -3 7 265.14 47.14
 1 3 -7 294.58 46.83
 -1 3 7 249.37 48.55
 1 3 -7 295.09 47.98
 1 -3 -7 310.79 54.72
 1 -3 -7 272.9 39.99
 1 -3 -7 304 47.53
 -1 3 7 273.11 40.28
 1 3 -7 260.94 41.96
 1 3 -7 278.94 38.73
 1 3 -7 276.81 52.31
 1 -3 -7 238.11 51.97
 -1 3 7 319.19 47.85
 -1 -3 7 309.56 50.91
 1 -3 -7 251.74 49.21
 -1 3 7 311.73 56.24
 -1 3 6 3122.05 120.38
 -1 -3 6 2789.85 129.7
 1 3 -6 3055.03 124.18
 1 -3 -6 2784.87 134.52
 1 3 -6 3000.15 99.71
 1 -3 -6 3035.04 142.67
 -1 3 6 3101.6 125.14
 -1 -3 6 2959.6 130.43
 1 3 -6 2845.97 133.04
 1 3 -6 3072.44 129.79
 1 3 -6 3038.26 129.57
 1 -3 -6 2890.67 121.27
 -1 -3 6 3049.25 101.34
 -1 3 6 2993.44 137.65
 -1 3 6 2882.24 138.62
 -1 3 6 2948.97 137.63
 1 -3 -6 2752.55 134.16
 1 -3 -5 12.17 19.01
 -1 -3 5 22.65 12.75
 -1 3 5 12.81 23.16
 -1 -3 5 31.42 22.56
 1 -3 -5 29.57 15.11
 1 3 -5 33.9 21.39
 1 -3 -5 -1.47 24.88
 -1 3 5 22.47 19.75
 -1 3 5 38.58 19.79
 1 3 -5 40.11 25.06
 1 3 -5 12.46 18.5
 1 3 -5 18.41 12
 -1 3 5 34.39 17.5
 -1 -3 5 29.99 20.86
 1 -3 -5 2.65 24.21
 1 3 -5 26.2 18.64
 -1 3 5 25.58 21.75
 1 3 -4 5605.83 155.85
 1 -3 -4 5390.08 159.28
 -1 -3 4 5568.98 137.59
 1 3 -4 5763.31 136.37
 -1 3 4 5630.88 154.59
 1 -3 -4 5535.96 162.05
 -1 3 4 6035.95 137.89
 -1 -3 4 5799.74 148
 -1 3 4 5674.22 159.76
 1 3 -4 5801.36 162.98
 1 -3 -4 5829.31 173.27
 -1 -3 4 5809.68 165.76
 1 3 -4 5822.41 146.19
 1 -3 -4 5360.41 131.34
 -1 3 4 5488 160.84
 1 3 -4 5726.49 164.2
 -1 3 4 5608.52 169.58
 1 -3 -3 503.6 49.29
 -1 -3 3 460.24 41.65
 -1 -3 3 499.59 49.2
 -1 3 3 513.87 46.81
 -1 3 3 514.21 49.13
 1 3 -3 498.43 44.86
 1 -3 -3 493.13 44.27
 1 3 -3 528.43 43.46
 -1 -3 3 501.88 39.3
 -1 3 3 503.9 35.33
 1 3 -3 506.35 45.79
 1 -3 -3 505.05 44.73
 -1 3 3 478.23 44.18
 -1 3 3 497.62 44.12
 1 3 -3 513.43 49.04
 1 3 -2 -0.86 13.32
 -1 3 2 3.23 12.25
 1 -3 -2 3.13 9.29
 1 -3 -2 -5.37 13.58
 1 3 -2 7.34 15.23
 1 3 -2 2.88 13.26
 -1 3 2 6.62 13.72
 1 3 -2 10.51 10.7
 -1 -3 2 -6.21 8.76
 1 -3 -2 10.53 13.22
 1 -3 -2 16.12 11.87
 -1 -3 2 15.5 15.84
 -1 3 2 4.62 13.68
 -1 -3 2 21.03 16.47
 -1 3 1 15.06 10.88
 1 -3 -1 7.82 10.12
 1 3 -1 7.34 14.08
 1 -3 -1 19.02 13.28
 -1 3 1 28.68 15.69
 1 -3 -1 27.76 10.7
 1 3 -1 31.4 14.23
 1 3 -1 12.23 12.61
 -1 -3 1 18.41 14.24
 -1 -3 1 24.61 9.58
 -1 -3 1 3.59 11.44
 -1 3 1 25.07 10.71
 -1 -3 0 1682.3 73.85
 -1 -3 0 1604.34 69.84
 -1 3 0 1572.44 75.42
 1 3 0 1620.74 72.68
 1 3 0 1643.94 77.91
 1 -3 0 1637.6 69.34
 -1 -3 0 1565.87 76.07
 1 3 0 1599.92 67.63
 -1 3 0 1514.16 66.43
 -1 3 0 1625.08 73.48
 1 -3 0 1542.04 70.87
 -1 3 -1 12.63 15.35
 -1 3 -1 -17.32 15.48
 1 -3 1 4.23 14.32
 1 -3 1 -6.83 9.58
 1 3 1 14.42 12.69
 -1 -3 -1 -6.65 13.43
 -1 -3 -1 1.07 9.18
 -1 -3 -1 -7.17 13.8
 1 -3 1 -7.07 10.19
 1 3 1 29.92 18.65
 -1 3 -1 -6 12.33
 1 3 1 -1.61 11.27
 -1 -3 -1 6.59 12.06
 -1 -3 -2 270.76 28.53
 -1 -3 -2 330.72 37.6
 -1 -3 -2 296.31 36.27
 -1 -3 -2 281.58 30.65
 1 -3 2 242.81 33.36
 1 -3 2 249.25 31.88
 -1 3 -2 287.29 33.6
 1 3 2 289.35 35.74
 -1 3 -2 300.48 33.62
 1 3 2 280.19 34.13
 1 3 2 276.68 32.76
 1 3 2 265.86 30.79
 -1 -3 -2 287.52 31.16
 -1 3 -2 275.48 33.51
 -1 3 -2 298.78 36.03
 1 -3 3 253.23 36.25
 -1 3 -3 248.16 32.27
 -1 -3 -3 278.77 35.59
 1 -3 3 263.86 35.72
 -1 -3 -3 286.51 39.64
 -1 -3 -3 263.72 34.68
 1 -3 3 249.97 29.58
 1 3 3 270.16 36.41
 1 3 3 239.31 34.18
 -1 -3 -3 265.2 35.25
 -1 3 -3 239.7 32.84
 1 3 3 270.55 34.42
 -1 3 -3 281.37 38.47
 -1 3 -3 214.33 32.23
 1 3 3 299.42 38.23
 -1 -3 -4 5307.93 168.55
 -1 -3 -4 5481.96 161.71
 1 -3 4 5307.48 164.96
 -1 -3 -4 5321.87 148.49
 1 3 4 5238.75 134.76
 1 -3 4 5267.25 144.59
 1 3 4 5166.88 148.73
 -1 3 -4 5432.76 135.76
 -1 3 -4 5490.73 159.88
 -1 3 -4 5352.92 152.4
 -1 3 -4 5361.89 158.88
 1 3 4 5113.19 164.54
 -1 -3 -4 5495.77 133.36
 -1 3 -4 5433.18 141.49
 1 3 4 5319.8 165.72
 1 3 4 5459.16 162.06
 -1 -3 -4 5012.89 157.82
 1 -3 4 5260.35 157.33
 1 3 5 337.16 48.51
 -1 3 -5 309.86 44.22
 1 -3 5 280.49 42.11
 -1 -3 -5 245.43 34.08
 1 -3 5 220.03 39.9
 1 3 5 224.85 38.82
 -1 -3 -5 278.39 43.51
 1 3 5 280.53 37.5
 -1 -3 -5 243.18 41.06
 1 3 5 299.56 39.04
 1 -3 5 292.45 40.97
 -1 3 -5 285.32 44.32
 1 3 5 250.83 42.22
 -1 -3 -5 298.78 37.98
 -1 3 -5 265.23 39.8
 -1 -3 -5 302.73 45.79
 -1 3 -5 238.9 38.49
 1 -3 6 1859.22 103.49
 1 -3 6 1719.6 108.94
 -1 -3 -6 1862.21 94.5
 1 3 6 1762.66 108.07
 1 3 6 1804.33 98.45
 1 -3 6 1809.98 103.79
 -1 -3 -6 1664.62 106.63
 -1 -3 -6 1525.87 102.02
 -1 3 -6 1708.85 105.09
 -1 3 -6 1602.53 97.43
 -1 -3 -6 1784.16 95.54
 1 3 6 1796.32 112.52
 1 3 6 1666.16 104.76
 1 -3 6 1731.83 78.1
 -1 -3 -6 1919.94 115.08
 -1 3 -6 1651.58 94.92
 -1 3 -6 1743.17 79.05
 1 3 6 1779.41 91.38
 -1 3 -6 1796.37 102.98
 -1 3 -7 147.94 35.79
 1 3 7 200.93 45.41
 1 -3 7 163.81 28.92
 1 -3 7 187.8 41.7
 1 -3 7 132.23 42.9
 -1 -3 -7 147.93 42.76
 1 3 7 107.26 37.12
 -1 -3 -7 121.74 37.02
 -1 3 -7 111.69 28.2
 -1 3 -7 180.56 34.93
 1 3 7 163.72 34.08
 -1 -3 -7 171.92 47.73
 1 3 7 164.26 38.95
 1 3 7 146.84 47.76
 1 -3 7 154.68 39.52
 -1 3 -7 150.01 39.44
 -1 3 -7 186.07 41.99
 -1 -3 -7 142.37 36.76
 -1 -3 -8 3000.75 159.45
 1 -3 8 3164.6 142.54
 -1 -3 -8 3011.97 160.67
 1 -3 8 3115.56 162.75
 -1 3 -8 2715.55 145.91
 1 3 8 2996.73 148.69
 1 -3 8 3052.31 156.74
 -1 3 -8 3037.14 155.12
 -1 -3 -8 3028.52 155.97
 -1 -3 -8 2741.54 139.6
 1 3 8 3070.78 168.63
 1 3 8 3066.64 159.98
 1 -3 8 3155.37 128.27
 -1 3 -8 2990.04 133.74
 1 3 8 3004.76 154.13
 -1 3 -8 2906.71 140.59
 1 3 9 183.09 47.28
 -1 3 -9 143.07 36.69
 1 3 9 135.88 44.88
 1 -3 9 184.58 44.07
 -1 -3 -9 248.07 60.27
 -1 -3 -9 72.86 40.65
 1 3 9 163.37 58.33
 -1 -3 -9 160.32 52.89
 1 3 9 192.44 51.27
 -1 3 -9 120.17 37.52
 1 -3 9 126.56 46.84
 -1 3 -9 158.2 45.89
 1 -3 9 112 45.63
 -1 3 -9 209.66 52.55
 -1 -3 -9 237.53 53.67
 1 3 10 74.27 43.67
 1 3 10 72.46 49.03
 1 -3 10 99.23 50.21
 -1 -3 -10 76.96 49.98
 -1 -3 -10 -47.99 44.63
 -1 -3 -10 33.2 42.04
 1 3 10 57.45 43.61
 1 -3 10 83.91 50.81
 -1 3 -10 43.24 45.45
 -1 3 -10 21.57 34.8
 -1 -3 -10 -12.24 33.73
 1 3 10 -21.83 51.47
 -1 -3 -11 0.6 46.04
 1 -3 11 18.78 51.51
 -1 -3 -11 -4.53 53.6
 1 3 11 -20.51 46.24
 1 3 11 -10.63 48.18
 1 3 11 48.67 54.43
 1 -3 11 39.6 49.13
 -1 3 -11 64.12 45.86
 -1 -3 -11 10.81 47.8
 -1 3 -11 -40.35 46.29
 -1 -3 -11 -26.61 38.41
 1 3 11 -11.85 44.74
 1 3 12 -107.32 73.2
 1 3 12 2.57 45.77
 1 -3 12 -25.27 53.63
 -1 -3 -12 -1.33 59.85
 1 3 12 44.48 56.7
 1 -3 12 23.69 54.74
 -1 3 -12 74.04 58.49
 1 3 12 -54.6 44.08
 -1 -3 -12 -54.22 59.09
 -1 -3 -12 46.4 47.9
 -1 3 -12 27.69 51.94
 -1 -3 -12 -122.03 61.39
 1 3 13 -18.63 48.86
 1 -3 13 17.31 56.31
 -1 -3 -13 -112.62 70.01
 1 3 13 54.92 55.79
 1 -3 13 14.84 55.95
 -1 3 -13 27.2 49.8
 -1 3 -13 -1.32 46.46
 -1 -3 -13 -35.01 52.74
 1 3 13 197.85 82.4
 -1 -3 -13 147.56 70.19
 -1 -3 -14 273.16 86.8
 1 -3 14 231.66 79.47
 1 3 14 92.98 70.91
 -1 -3 -14 203.55 71.11
 -1 -3 -14 307.44 90.41
 1 3 14 293.02 77.03
 1 -3 14 306.66 90.52
 -1 3 -14 222.29 66.64
 -1 3 -14 258.39 80.33
 1 3 14 268.34 92.68
 -1 -3 -15 87.75 63.12
 -1 -3 -15 43.16 67.03
 -1 -3 -15 66.79 72.05
 1 3 15 -58.09 69.14
 1 -3 15 10.98 62.02
 1 3 15 0.97 70.64
 -1 3 -15 165.16 78.39
 1 -3 15 105.6 70.23
 -1 3 -15 41.45 63.62
 1 3 15 120.95 77.42
 -1 -3 -16 351.66 106.07
 1 -3 16 354.63 105.99
 1 3 16 181.44 98.37
 -1 3 -16 358.96 93.47
 -1 3 -16 239.95 84.13
 1 3 16 387.35 113.71
 -1 -3 -16 362.82 97.43
 1 -5 -16 418.39 115.05
 -1 5 16 193.62 126.73
 1 -5 -15 -99.16 78.4
 -1 -5 15 -10.2 69.14
 1 -5 -15 33.87 73.12
 -1 -5 15 51.41 74.18
 -1 5 15 -41.06 70.39
 1 5 -15 8.06 64.13
 1 5 -15 6.6 59.9
 -1 -5 14 297.02 89.42
 1 -5 -14 448.49 97.32
 1 -5 -14 385.94 98.59
 -1 -5 14 547.68 106.98
 -1 5 14 88.15 81.12
 1 -5 -14 484.79 107.47
 1 5 -14 470.34 99.37
 1 5 -14 547.27 104.03
 -1 5 14 415.23 106.58
 -1 5 14 481.06 123.49
 1 -5 -13 74.24 64.61
 1 -5 -13 25.4 53.65
 -1 5 13 38.78 53.29
 -1 5 13 134.66 77.69
 1 -5 -13 149.67 65.29
 -1 5 13 9.93 53.13
 -1 -5 13 136.91 67.58
 1 5 -13 88.97 62.76
 -1 -5 13 98.21 74.16
 1 5 -13 132.18 60.46
 -1 -5 12 129.2 77.01
 1 -5 -12 -5.93 57.72
 1 5 -12 9.22 52.41
 -1 5 12 -50.35 51.13
 1 -5 -12 62.46 63.91
 -1 -5 12 115.62 69.44
 1 5 -12 24.57 53.7
 -1 5 12 33.38 55.95
 1 -5 -12 107.74 63.7
 -1 5 12 57.91 73.58
 -1 5 11 47.55 55.94
 -1 5 11 -14.29 48.82
 1 -5 -11 -65.26 62.71
 -1 5 11 24.5 62.86
 1 5 -11 31.47 37.08
 1 -5 -11 -79 69.29
 -1 -5 11 44.25 46.77
 1 5 -11 104.46 60.51
 -1 -5 11 42.72 65.97
 1 -5 -11 5.16 49.54
 1 5 -11 33.46 40.37
 -1 5 10 882.03 108.45
 1 -5 -10 816.27 107.17
 1 5 -10 862.76 93.11
 -1 -5 10 903.79 107.27
 1 -5 -10 963.97 113.73
 -1 -5 10 927.86 119.33
 -1 5 10 848.1 110.41
 1 5 -10 915.19 104.23
 1 -5 -10 773.95 104.09
 -1 -5 10 702.51 94.39
 -1 5 10 893.64 106.58
 -1 -5 10 968.81 111.08
 1 5 -10 732.47 96.63
 1 5 -10 816.93 95.95
 1 5 -9 -8.55 53.59
 -1 5 9 90.85 60.81
 -1 5 9 117.01 51.99
 -1 -5 9 55.88 48.2
 -1 -5 9 44.74 53.78
 -1 5 9 97.38 48.92
 1 -5 -9 98.5 48.97
 1 5 -9 60.48 42.81
 1 -5 -9 52.14 47.82
 -1 -5 9 31.37 46.24
 1 5 -9 91.37 48.84
 1 -5 -9 29.29 48.69
 -1 -5 9 56.26 47.81
 1 5 -9 61.17 40.46
 -1 -5 8 621.62 81.06
 -1 -5 8 543.97 84.33
 -1 -5 8 655.41 86.95
 -1 5 8 556.2 73.87
 1 -5 -8 710.21 92.19
 -1 -5 8 646.14 81.15
 1 -5 -8 748.31 92.84
 -1 5 8 632.33 73.12
 -1 5 8 699.02 92.63
 1 5 -8 708.49 88.02
 1 -5 -8 688.68 89.8
 1 5 -8 591.76 73.23
 1 5 -8 668.85 79.7
 -1 5 8 689.82 89.79
 1 5 -8 617.46 79.41
 -1 -5 7 4.73 36.85
 -1 -5 7 -4.92 36.66
 1 -5 -7 -55.65 37.76
 1 -5 -7 8.27 35.18
 1 5 -7 -22.88 33.64
 1 5 -7 7.41 25.04
 -1 5 7 -28.36 33.1
 1 -5 -7 32.38 38.77
 -1 -5 7 -11.03 29.15
 1 5 -7 49.98 33.24
 1 -5 -7 -91.03 53.85
 -1 5 7 41.04 42
 -1 5 7 40.14 37.66
 -1 5 7 42.01 40.32
 1 5 -7 -0.69 31.71
 1 -5 -6 1353.82 102.68
 -1 -5 6 1255.24 105.29
 1 -5 -6 1194.11 107.01
 1 -5 -6 1357.22 106.29
 -1 -5 6 1257.99 104.95
 -1 -5 6 1240.5 89.14
 1 -5 -6 1217.03 97.31
 -1 -5 6 1215.28 87.77
 -1 5 6 1221.8 99.87
 1 5 -6 1304.19 100.35
 1 5 -6 1302.03 88.51
 1 5 -6 1275.56 99.93
 1 5 -6 1276.28 89.25
 -1 5 6 1268.23 103.35
 -1 5 6 1197.29 97.84
 1 5 -6 1408.94 107.65
 -1 5 6 1320.87 109.64
 -1 -5 5 691.31 78.06
 1 -5 -5 740.76 75.72
 1 -5 -5 884.41 87.45
 -1 -5 5 774.72 73.5
 1 5 -5 835.07 72.81
 -1 5 5 813.3 78.37
 -1 -5 5 777.2 63.8
 1 5 -5 788.44 80.76
 1 5 -5 801.75 78.15
 -1 5 5 745.19 71.37
 1 5 -5 875.53 66.77
 -1 5 5 783.96 76.68
 1 5 -5 737.3 73.01
 1 -5 -5 711.48 72.62
 -1 5 5 749.76 79.98
 1 -5 -4 485.41 59.16
 -1 -5 4 388.23 59.49
 1 -5 -4 490.19 56.75
 1 -5 -4 435.29 46.14
 -1 -5 4 469.64 57.29
 1 -5 -4 461.04 65
 -1 5 4 458.87 61.78
 1 5 -4 451.6 57.67
 -1 -5 4 438.58 44.49
 -1 5 4 465.11 53.7
 -1 5 4 467.43 62.32
 -1 5 4 501.02 49.35
 1 5 -4 436.1 54.22
 -1 5 4 488.15 57.29
 -1 5 4 489.74 43.02
 1 5 -4 449 57.41
 1 5 -4 501.07 64.65
 1 5 -3 201.31 42.1
 1 5 -3 209.13 29.12
 -1 5 3 207.34 34.05
 -1 5 3 197.97 43.31
 -1 5 3 218.78 37.91
 -1 -5 3 244.05 49.8
 -1 5 3 237.87 37.42
 1 -5 -3 219.1 34.72
 -1 -5 3 252.78 48.2
 1 -5 -3 183.34 42.8
 1 5 -3 166.84 37.81
 -1 5 3 198.69 41.04
 -1 -5 3 217.77 28.86
 1 5 -3 220.2 39.88
 1 -5 -3 217.94 36.7
 1 -5 -3 237.08 39.54
 -1 5 3 227.27 32.64
 1 5 -3 237.07 43.95
 -1 -5 2 614.62 66.51
 1 -5 -2 586.32 55.31
 -1 -5 2 485.22 48.6
 1 -5 -2 547.34 50.26
 1 -5 -2 563.36 48.72
 -1 -5 2 591.96 65.1
 1 5 -2 573.13 61.86
 -1 5 2 546.64 62.93
 -1 -5 2 523.67 34.56
 1 -5 -2 538.95 61.28
 1 5 -2 519.66 44.52
 1 5 -2 524.51 49.39
 -1 5 2 538.69 49.19
 -1 5 2 526.74 46.29
 -1 5 2 550.55 50.59
 1 5 -2 508.29 56.03
 1 5 -2 498.99 59.86
 -1 5 2 522.63 59.33
 -1 5 2 495.31 54.79
 -1 -5 1 1366.39 91.2
 -1 -5 1 1410.02 82.83
 1 -5 -1 1474.82 69.15
 1 -5 -1 1355.11 88.22
 1 -5 -1 1377.31 86.05
 1 5 -1 1395.43 95.59
 -1 5 1 1501.47 100.46
 -1 5 1 1392.83 81.49
 1 5 -1 1546.73 77.61
 -1 -5 1 1392.72 95.73
 -1 5 1 1378.26 68.32
 1 5 -1 1457.77 90.44
 1 5 -1 1472.34 82.07
 1 5 -1 1327.96 92.12
 -1 5 1 1367.98 86.73
 -1 5 1 1428.19 88.92
 -1 -5 0 554.98 58.68
 1 -5 0 564.65 56.34
 1 -5 0 540.32 57.76
 -1 -5 0 517.71 55.6
 1 -5 0 469.05 44.46
 1 -5 0 548.49 37.9
 -1 -5 0 574.3 62.55
 1 5 0 593.5 65.14
 -1 5 0 589.38 65.48
 -1 5 0 571.65 57.4
 -1 5 0 549.86 43.79
 -1 5 0 566.11 39.6
 1 5 0 608.27 57.09
 1 5 0 513.59 55.7
 1 5 0 596 61.74
 -1 5 0 565.2 60.1
 -1 5 0 575.63 56.82
 -1 5 -1 479.37 49.57
 -1 -5 -1 379.79 48.18
 1 -5 1 318.39 46.76
 -1 5 -1 413.56 55.2
 1 -5 1 377.62 42.91
 1 -5 1 354.58 41.07
 -1 -5 -1 345.74 46.28
 -1 -5 -1 418.57 58.79
 1 5 1 479.85 60.19
 -1 5 -1 434.4 56.75
 1 5 1 485.52 56.51
 -1 5 -1 391.42 41.27
 1 5 1 410.65 38.93
 -1 5 -1 489.96 55.17
 -1 -5 -1 457.41 40.44
 1 5 1 404.29 45.39
 1 5 1 467 53.59
 -1 5 -2 185.29 40.42
 -1 -5 -2 167.69 44.69
 -1 -5 -2 178.32 32.8
 -1 5 -2 146.81 36.97
 1 -5 2 185.22 41.74
 1 -5 2 161.53 34.29
 -1 -5 -2 151.13 39.01
 -1 -5 -2 187.1 33.62
 -1 -5 -2 142.19 27.3
 1 5 2 180.21 39.86
 -1 5 -2 163.33 34.89
 -1 5 -2 168.06 31.26
 1 5 2 183.39 31.2
 1 5 2 184.58 34.01
 1 -5 2 175.47 28.86
 1 5 2 150.18 30.97
 1 5 2 217.9 33.34
 1 5 2 158.02 37.14
 -1 5 -3 205.86 44.98
 1 5 3 188.19 34.73
 -1 5 -3 192 42.32
 1 5 3 172.79 29.53
 -1 -5 -3 194.14 34.19
 -1 -5 -3 197.83 37.42
 1 -5 3 185.51 43.44
 1 5 3 210.98 37.58
 1 -5 3 197.65 40.73
 -1 -5 -3 177.23 42.7
 -1 -5 -3 176.15 33.38
 1 -5 3 193.77 30.03
 -1 -5 -3 200.32 46.62
 1 5 3 194.52 46.04
 1 5 3 209.05 39.33
 -1 5 -3 166.38 38.85
 -1 5 -3 199.64 39
 -1 5 -3 172.63 25.68
 1 5 3 226.1 46.85
 -1 5 -4 4468.59 161.33
 1 -5 4 4729.51 182.57
 -1 -5 -4 4725.23 167.89
 1 -5 4 4591.43 175.68
 -1 -5 -4 4595.22 176.62
 1 5 4 4505.48 177.36
 -1 -5 -4 4250.81 178.36
 -1 5 -4 4525.39 165.82
 1 5 4 4874.29 176.68
 -1 5 -4 4610.58 133.79
 1 5 4 4462.66 161.42
 1 5 4 4503.61 184.49
 -1 5 -4 4427.84 170.57
 -1 -5 -4 4299.63 159.73
 -1 5 -4 4602.33 179.93
 1 5 4 4529.91 140.14
 -1 5 -5 72.19 37.91
 1 5 5 53.2 29.34
 1 -5 5 82.17 40.73
 -1 -5 -5 81.17 43.97
 1 -5 5 29.75 30.59
 -1 -5 -5 31.32 30.38
 -1 -5 -5 57 34.78
 -1 -5 -5 53.47 34.22
 1 5 5 60.31 38.41
 1 5 5 67.12 34.7
 1 -5 5 73 30.9
 -1 5 -5 88.35 33
 -1 5 -5 22.93 26.58
 -1 5 -5 77.94 27.9
 -1 5 -5 65.85 34.09
 1 5 5 66.1 40.37
 1 -5 6 3963.91 180.39
 1 -5 6 3636.19 152.08
 -1 -5 -6 3755.13 183.12
 -1 -5 -6 3853.67 172.09
 1 -5 6 3840.8 180.29
 -1 -5 -6 3800.4 164.73
 1 5 6 3709.45 180.56
 1 5 6 3749.16 166.64
 1 -5 6 3852.5 149.92
 -1 5 -6 3636.3 169.22
 1 5 6 4107.72 186.35
 -1 5 -6 3922.51 153.61
 1 5 6 3900.01 170.95
 -1 5 -6 3612.32 165.88
 -1 -5 -6 3787.87 173.51
 -1 5 -6 3968.26 179.35
 -1 5 -7 -58.21 38.7
 1 5 7 -27.14 38.45
 1 -5 7 1.04 36.92
 1 -5 7 23.37 36.7
 -1 -5 -7 8.37 40.26
 1 5 7 22.96 41.87
 -1 -5 -7 28.23 36.36
 -1 -5 -7 -12.84 37.59
 1 5 7 11.9 32.54
 -1 -5 -7 -5.23 31.72
 1 -5 7 9.16 30.3
 -1 5 -7 -16.85 37.72
 -1 5 -7 -15.42 30.27
 -1 5 -7 26.47 30.28
 1 5 7 -14.45 35.8
 1 -5 8 651.59 88.81
 1 -5 8 582.32 84.44
 1 5 8 622.47 73.99
 -1 -5 -8 592.84 84.71
 1 -5 8 594.72 78.3
 -1 -5 -8 576.81 82.4
 -1 5 -8 749.91 88.92
 -1 5 -8 702.13 82.77
 -1 5 -8 634.46 81.41
 1 5 8 632.27 88.25
 -1 5 -8 703.55 82.18
 -1 -5 -8 634.07 90.49
 1 5 8 771.16 96.61
 1 5 8 588.78 84.41
 1 5 9 22.5 40.99
 1 -5 9 114.6 50.26
 1 -5 9 23.63 39.46
 1 -5 9 117.63 56.76
 -1 -5 -9 133.85 55.84
 1 5 9 123.57 53.97
 -1 -5 -9 78.97 50.9
 1 -5 9 89.45 44.22
 -1 5 -9 132.96 47.89
 -1 -5 -9 98 47.38
 -1 5 -9 18.63 41.47
 -1 5 -9 3.06 36.82
 -1 5 -9 164.13 49.28
 1 5 9 110.74 61.03
 1 5 10 -93.27 62.17
 1 5 10 9.16 56.75
 1 -5 10 -77.34 50.89
 1 5 10 33.77 44.02
 1 -5 10 49.87 47.04
 -1 -5 -10 26.8 50.19
 -1 -5 -10 -27.42 49.84
 1 -5 10 -8.37 42.43
 1 -5 10 -64.55 52.46
 -1 5 -10 -48.55 47.74
 -1 -5 -10 58.1 52.1
 -1 5 -10 0.98 40.31
 -1 5 -10 -122.38 57.27
 -1 5 -10 10.72 38.99
 1 5 11 59.66 54.84
 1 5 11 12.98 41.9
 -1 -5 -11 47.14 56.49
 1 -5 11 55.88 54.77
 -1 -5 -11 -79.2 64.27
 1 -5 11 -18.17 51.34
 -1 5 -11 39.7 52.34
 -1 5 -11 7.08 43.59
 -1 -5 -11 8.27 53.08
 -1 5 -11 22.6 39.16
 1 5 11 67.98 63.3
 1 5 12 240.81 77.23
 1 5 12 106.19 51.49
 -1 -5 -12 105.44 64.3
 1 -5 12 256.52 79.87
 -1 -5 -12 220.23 79.77
 1 -5 12 213.33 74.52
 -1 5 -12 42.21 56.47
 -1 5 -12 66.54 55.44
 1 5 12 47.7 65.66
 -1 -5 -12 185.8 72
 1 5 13 109.51 63.84
 -1 -5 -13 13.27 61.51
 1 -5 13 40.57 63.14
 1 5 13 -7.57 55.83
 -1 -5 -13 36.56 68.58
 1 5 13 46.44 70.22
 1 -5 13 78.95 58.37
 -1 5 -13 -26.42 56.61
 -1 5 -13 43.77 64.48
 -1 -5 -13 45.15 62.1
 -1 -5 -14 225.83 78.5
 1 -5 14 249.42 84.44
 1 5 14 127.1 85.9
 -1 -5 -14 163.07 86.78
 1 -5 14 213.03 83.12
 -1 5 -14 193.65 74.44
 -1 5 -14 259.9 73.76
 1 5 14 181.65 84.31
 1 5 14 229.71 81.47
 -1 -5 -15 90.94 79.63
 -1 5 -15 38.4 68.32
 1 -5 15 10.42 67.98
 -1 5 -15 42.42 60.35
 1 5 15 31.86 71.82
 -1 -5 -16 346.91 100.75
 1 -7 -14 49.25 63.22
 1 -7 -14 144.65 100.84
 -1 7 14 -34.23 60.62
 1 7 -14 131.56 78.2
 -1 7 13 126.7 77.56
 -1 -7 13 161.4 87.84
 1 -7 -13 231.39 98.56
 1 -7 -13 2.22 71.79
 1 -7 -13 19.01 72.48
 -1 7 13 13.21 58.97
 1 7 -13 5.37 65.21
 -1 7 13 -93.93 96.27
 1 -7 -12 -76.01 62.97
 -1 7 12 56.37 63.37
 -1 -7 12 -0.36 66.76
 1 -7 -12 -164.65 88.4
 1 -7 -12 11.22 64.63
 -1 7 12 -69.83 69.93
 -1 -7 12 113.1 71.44
 1 7 -12 41.6 64.48
 -1 7 12 -29.1 72.27
 1 7 -12 -31.2 56.79
 1 7 -11 602.52 102.27
 -1 -7 11 505.95 95.98
 -1 7 11 607.35 109.78
 -1 -7 11 505.79 102.27
 1 -7 -11 534.55 105.35
 -1 -7 11 334 80.69
 1 -7 -11 278.06 80.63
 -1 7 11 411.2 88.11
 1 -7 -11 348.8 92.25
 1 7 -11 348.4 77.69
 1 7 -11 472.55 89.58
 -1 7 11 602.63 114.84
 -1 -7 10 84.89 76.21
 -1 7 10 95.02 58.39
 -1 -7 10 121.46 56.85
 -1 -7 10 87.96 67.57
 1 -7 -10 17.17 59.86
 1 7 -10 8.48 50.37
 1 -7 -10 128.72 70.12
 1 -7 -10 143.9 69.96
 -1 7 10 -30.31 54.21
 1 7 -10 21.54 54.67
 1 7 -10 34.34 48.92
 -1 7 10 53.2 63.57
 1 7 -9 -9.6 49.05
 1 7 -9 -13.43 45
 -1 7 9 -5.42 46.08
 -1 -7 9 -17.88 62.18
 -1 -7 9 66.59 55.82
 -1 -7 9 85.33 64.61
 1 -7 -9 -21.15 65.53
 1 -7 -9 49.39 51.09
 1 -7 -9 -54.11 53.71
 -1 7 9 -24.29 46.37
 1 7 -9 40.19 47.22
 -1 7 9 36.83 54.21
 1 7 -8 520.33 86.44
 -1 7 8 625.3 94.74
 1 7 -8 654.45 87.46
 -1 -7 8 642.78 98.43
 1 -7 -8 559.4 91.64
 -1 -7 8 652.69 101.34
 -1 -7 8 556.01 94.19
 1 -7 -8 699.4 105.34
 1 -7 -8 755.28 95.34
 -1 7 8 666.2 90.43
 -1 7 8 689.8 92.98
 1 -7 -8 500.7 87.32
 1 7 -8 664.02 93.53
 -1 7 8 647.08 99.84
 -1 7 7 261.45 72.59
 -1 -7 7 328.85 73.49
 -1 -7 7 237.7 74.52
 1 -7 -7 239.03 59.24
 -1 7 7 310.24 71.69
 -1 -7 7 233.58 63.55
 1 -7 -7 364.84 82.43
 1 -7 -7 204.87 60.29
 -1 7 7 124.07 51.1
 -1 7 7 245.19 69.16
 1 -7 -7 251.3 61.27
 1 7 -7 259.17 59.32
 1 7 -7 275.8 62.98
 1 7 -7 261.03 68.71
 1 -7 -6 1150.65 108.95
 -1 -7 6 1170.56 123.41
 -1 -7 6 1245.96 120.93
 1 -7 -6 1254.14 109.86
 -1 -7 6 1250.63 117.21
 1 -7 -6 1278.88 128.76
 1 -7 -6 1252.21 121.29
 -1 7 6 1168.48 116.81
 1 7 -6 1302.42 115.68
 -1 7 6 1254.32 113.39
 1 7 -6 1190.05 112.56
 -1 7 6 1351.92 109.37
 1 7 -6 1066.73 110.87
 -1 7 6 1266.82 124.44
 -1 7 5 77.85 44.35
 -1 7 5 40.72 44.17
 -1 -7 5 12.4 39.3
 -1 -7 5 44.62 51.67
 -1 -7 5 32.46 40.27
 1 -7 -5 50.73 46.33
 1 7 -5 108.41 45.08
 -1 7 5 40.41 39.18
 -1 7 5 8.23 33.95
 1 -7 -5 38.56 41.49
 1 7 -5 -38.93 42.8
 1 -7 -5 50.57 51.75
 1 -7 -5 37.52 30.19
 1 7 -5 62.04 43.21
 1 7 -5 65.59 44.65
 -1 -7 4 1425.66 126.81
 1 -7 -4 1382.21 100.63
 1 -7 -4 1421.6 122.69
 -1 -7 4 1269.52 106.12
 -1 -7 4 1396.9 116.36
 1 -7 -4 1337.64 120.76
 1 7 -4 1368.61 110.99
 -1 7 4 1408.39 123.48
 1 7 -4 1421.51 105.33
 -1 7 4 1544.97 110.97
 1 7 -4 1489.22 118.03
 1 7 -4 1327.88 118.45
 -1 7 4 1325.29 114.16
 -1 7 3 -58.65 35.96
 -1 7 3 -17.48 38.51
 -1 -7 3 62.2 46.03
 1 7 -3 -43.32 44.37
 1 -7 -3 -45.31 33.03
 -1 -7 3 -29.6 35.99
 -1 -7 3 -23.81 46.15
 1 -7 -3 20.37 41.99
 1 7 -3 12.1 35.73
 -1 7 3 -52.52 44.44
 1 7 -3 8.32 27.19
 1 -7 -3 -1.88 43.78
 -1 7 3 9.21 26.7
 1 7 -3 30.52 35.34
 1 -7 -3 27.26 31.1
 -1 7 2 380.74 60.92
 -1 7 2 254.41 65.33
 -1 -7 2 390.18 69.77
 1 -7 -2 390.26 63.48
 1 -7 -2 533.91 68.59
 -1 -7 2 449.28 61.1
 -1 -7 2 361.04 67.88
 1 -7 -2 345.82 67.49
 1 7 -2 419.46 68.18
 -1 7 2 265.89 66.62
 1 7 -2 402.93 53.04
 1 -7 -2 75.55 66.35
 1 7 -2 450.88 73.65
 -1 7 2 140.01 55.9
 1 7 -2 414.82 63.29
 -1 7 1 -10.99 31.07
 1 7 -1 18.76 28.26
 -1 7 1 -14.15 32.97
 1 -7 -1 -0.19 33.77
 -1 -7 1 14.24 31.76
 1 -7 -1 0.62 39.49
 -1 -7 1 -33.03 43.22
 1 -7 -1 36.42 44.04
 1 7 -1 -15.43 35.88
 -1 7 1 14.54 36.68
 -1 -7 1 25.2 34.06
 1 7 -1 13.43 35.67
 -1 7 1 -13.76 28.2
 1 7 -1 -0.59 27.43
 1 7 0 149.61 43.65
 -1 -7 0 128.57 44.67
 -1 7 0 86.55 37.93
 1 -7 0 165.61 49.09
 -1 -7 0 35.45 38.62
 1 -7 0 43.94 48.44
 -1 -7 0 163.91 52.34
 1 -7 0 122.05 50.93
 1 7 0 149.81 53.83
 -1 7 0 142.22 50.88
 -1 7 0 72.46 41.13
 1 7 0 75.4 42.41
 -1 7 0 153.76 46.56
 1 7 0 55.91 38.98
 1 7 1 91.41 40.58
 -1 7 -1 129.24 42
 1 -7 1 119.23 48.29
 -1 -7 -1 10.18 40.35
 1 -7 1 32.78 39.12
 -1 -7 -1 160.64 56.38
 -1 7 -1 129.75 46.81
 1 -7 1 116.77 50.56
 1 7 1 46.47 49.08
 -1 7 -1 97.9 43.45
 -1 -7 -1 100.47 45.18
 -1 7 -1 141.17 42.6
 1 7 1 70.64 40.71
 1 7 1 111.73 38.84
 1 -7 2 865.19 78.96
 -1 -7 -2 960.87 102.08
 1 -7 2 1051.13 101.76
 -1 -7 -2 887.82 85.03
 -1 7 -2 1052.76 100.51
 1 -7 2 837.38 91.5
 -1 7 -2 996.72 80.59
 -1 7 -2 981.36 92.17
 1 7 2 909.65 87.09
 -1 7 -2 966.23 99.74
 1 7 3 96.89 45.26
 -1 7 -3 111.18 46.7
 -1 -7 -3 153.28 46.2
 1 -7 3 146.16 48.63
 1 -7 3 135.66 43.57
 -1 -7 -3 40.45 53.47
 -1 -7 -3 95.58 49.36
 1 -7 3 135.04 47.28
 1 7 3 113.43 51.37
 -1 7 -3 115.4 46.25
 -1 7 -3 71.46 33.75
 1 7 3 19.6 34.88
 -1 7 -3 119.7 41.83
 1 7 3 145.15 42.15
 1 -7 4 1743.33 135.93
 -1 -7 -4 1744.35 135.3
 1 -7 4 1861.39 128.71
 -1 -7 -4 1859.88 139.9
 1 -7 4 2059.72 139.46
 -1 -7 -4 1688.31 111.78
 1 7 4 1817.3 136.98
 -1 7 -4 1718.5 124.23
 -1 7 -4 1814.26 119.1
 1 7 4 1537.38 115.9
 -1 7 -4 1803.36 130.1
 1 7 4 1767.88 135.17
 -1 7 -4 1757.69 135.5
 1 7 5 -2.74 30.87
 -1 7 -5 75.72 52.88
 1 -7 5 21.78 43.09
 1 -7 5 -68.84 47.27
 -1 -7 -5 28.54 50.42
 1 7 5 22.32 37.86
 -1 -7 -5 28.96 37.98
 1 -7 5 60.42 46.1
 1 7 5 17.53 39.77
 -1 7 -5 41.44 36.89
 -1 7 -5 70.4 41.26
 -1 -7 -5 1.72 46.05
 -1 -7 -5 101.62 43.51
 1 7 5 22.63 44.3
 -1 7 -5 -0.4 40.38
 1 7 6 786 98.61
 1 -7 6 733.71 96.65
 1 -7 6 695.36 93.34
 -1 -7 -6 902.04 110.78
 -1 -7 -6 720.84 90.48
 -1 -7 -6 742.96 91.25
 1 7 6 843.68 100.35
 -1 7 -6 747.7 89.7
 1 7 6 865.48 99.83
 -1 -7 -6 693.73 84.5
 -1 7 -6 741.01 96.45
 1 7 6 718.66 88.16
 -1 7 -6 719.59 98.34
 1 -7 7 42.95 52.45
 1 -7 7 21.91 56.88
 1 7 7 24.78 46.64
 1 -7 7 63.24 54.51
 -1 -7 -7 -0.22 58.05
 -1 -7 -7 87.33 58.66
 -1 -7 -7 43.36 52.01
 1 7 7 -29.39 43.89
 -1 7 -7 74.57 45.38
 -1 -7 -7 110.28 49.54
 -1 7 -7 10.32 43.17
 1 7 7 -31.45 51.84
 -1 7 -7 62.3 56.24
 1 7 7 -78.06 58.4
 1 7 8 387.29 82.28
 -1 7 -8 493.47 86.79
 1 -7 8 338.77 85.11
 1 -7 8 553.11 94.87
 -1 7 -8 527.7 84
 1 7 8 352.34 70.87
 1 -7 8 509.2 90.8
 -1 -7 -8 544.98 92.4
 -1 -7 -8 613.54 92.16
 -1 -7 -8 386.46 82.4
 -1 -7 -8 416.44 80.13
 1 7 8 343.11 70.98
 -1 7 -8 488.01 80.36
 1 7 8 554.57 92.03
 1 7 9 408.92 87.8
 -1 7 -9 217.73 73.61
 1 -7 9 291.92 78.21
 1 -7 9 321.8 81.34
 1 7 9 276.45 67.99
 1 -7 9 286.48 76.93
 -1 -7 -9 163.15 69.28
 -1 -7 -9 312.1 76.59
 -1 7 -9 235.65 72.54
 1 7 9 262.15 83.82
 -1 7 -9 187.44 61.78
 -1 -7 -9 267.59 71.82
 1 7 10 24.52 57.81
 -1 -7 -10 132 64.99
 1 -7 10 -24.01 53.95
 1 -7 10 76.99 63.51
 -1 7 -10 83.96 52.5
 -1 -7 -10 8.45 63.55
 1 -7 10 30.31 67.03
 1 7 10 -137.25 64.2
 -1 -7 -10 73.1 64.46
 -1 7 -10 -31.81 53.41
 1 7 10 21.77 60.92
 -1 7 -10 -38.26 47.86
 -1 7 -11 63.77 61.38
 1 7 11 69.87 64.61
 1 -7 11 55.28 52.9
 1 -7 11 63.37 53.08
 -1 -7 -11 46.4 62.04
 -1 -7 -11 35.13 72.82
 1 -7 11 51.02 67.9
 1 7 11 144.82 66.29
 1 7 11 55.2 64.43
 -1 -7 -11 176.12 82.72
 -1 7 -11 201.95 77.96
 -1 7 -11 123.3 62.04
 1 7 12 74.64 65
 -1 -7 -12 51.29 69.46
 1 -7 12 273 85.58
 -1 -7 -12 148.86 72.66
 1 7 12 34.11 58.39
 -1 -7 -12 146.35 77.68
 -1 7 -12 204.08 74.78
 1 7 12 -4.27 67.53
 -1 7 -12 123.44 60.16
 1 7 13 -35.86 58.79
 -1 -7 -13 199.96 94.4
 -1 -7 -13 103.16 82.64
 1 7 13 183.79 80.04
 -1 -7 -13 -33.1 68.12
 -1 7 -13 31.01 66.18
 1 -7 13 170.27 91.82
 1 7 13 13.17 86.36
 1 7 14 154.86 101.58
 -1 -7 -14 200.01 91.22
 -1 7 -14 210.68 77.69
 -1 -9 12 55.81 82.5
 -1 9 12 -20.36 78.67
 1 9 -12 207.09 91.33
 1 9 -12 189.52 80.26
 -1 -9 11 -28.87 87.17
 -1 9 11 4.47 67.77
 -1 -9 11 0.06 84.84
 -1 9 11 12.83 85.38
 1 9 -11 -221.53 93.58
 1 9 -11 -3.94 157.58
 1 9 -10 68.67 76.88
 -1 -9 10 84.18 80.54
 -1 9 10 26.84 65.75
 -1 -9 10 5.73 81.19
 -1 -9 10 41.67 69.29
 1 -9 -10 126.66 82.71
 1 9 -10 -31.76 65.17
 1 9 -10 64.73 56.32
 -1 9 10 22.74 77.35
 1 9 -9 303.01 83.13
 -1 -9 9 406.45 107.73
 -1 9 9 352.78 94.44
 -1 -9 9 462.33 101.56
 -1 -9 9 402.07 95.7
 1 -9 -9 383.13 103.99
 1 9 -9 260.27 73.84
 1 9 -9 83.62 59.04
 1 9 -8 264.79 78.92
 -1 -9 8 99.34 76.42
 -1 -9 8 41.47 60.09
 -1 9 8 -18.56 59.83
 -1 -9 8 224.63 81.41
 1 -9 -8 248.03 84.38
 1 -9 -8 233.97 80.96
 -1 9 8 246.14 81.04
 1 9 -8 90.61 53.56
 1 9 -8 38.94 51.95
 1 9 -7 15.96 55.53
 -1 -9 7 69.38 69.61
 -1 9 7 50.58 51.02
 -1 -9 7 -12.16 65.74
 -1 -9 7 -23.39 55.98
 1 -9 -7 -36.29 65.26
 1 -9 -7 71.05 61.41
 -1 9 7 54.2 55.27
 1 9 -7 31.52 47.22
 1 9 -7 96.36 58.3
 1 9 -6 403.04 84.54
 -1 -9 6 340.54 95.49
 -1 9 6 237.08 70.99
 -1 -9 6 265.27 83.94
 -1 -9 6 313.84 76.54
 1 -9 -6 104.49 89.92
 1 -9 -6 249.14 75.92
 -1 9 6 368.05 92.01
 1 9 -6 354.45 72.45
 1 9 -6 283.12 71.02
 1 9 -5 62.1 49.49
 -1 -9 5 88.82 67.56
 -1 9 5 121.89 62.32
 -1 -9 5 -26.37 53.12
 1 -9 -5 -20.56 55.53
 -1 -9 5 7.69 51.56
 1 -9 -5 73.61 62.69
 1 9 -5 22.77 47.85
 -1 9 5 79.48 67.93
 1 9 -5 80.26 54.84
 -1 -9 4 965.41 122.46
 -1 -9 4 926.18 118.83
 -1 -9 4 919.5 117.7
 1 -9 -4 862.28 116.92
 1 9 -4 935.39 113.07
 -1 9 4 653.18 123.38
 1 9 -4 1007.33 114.03
 1 9 -4 912.55 114.78
 -1 9 4 796.53 122.12
 1 9 -3 189.91 70.02
 -1 -9 3 152.91 63.51
 -1 9 3 68.63 58.01
 -1 -9 3 162.49 65.37
 1 -9 -3 16.47 50.88
 -1 -9 3 165.59 69.74
 1 -9 -3 98.28 66.25
 1 9 -3 200.7 70.33
 -1 9 3 121.13 73.92
 1 9 -3 50.36 46.69
 1 9 -2 438.37 84.3
 -1 9 2 358.43 74.93
 -1 -9 2 454.99 84.6
 1 -9 -2 296.56 67.3
 -1 9 2 154.68 69.32
 1 -9 -2 356.91 68.22
 -1 -9 2 352.08 81.59
 1 -9 -2 101.23 72.18
 -1 -9 2 420.63 85.95
 1 -9 -2 463.15 91.72
 1 9 -2 432.08 83.95
 -1 9 2 248.14 91.46
 -1 9 2 246.55 75.4
 1 9 -2 150.37 79.85
 1 9 -1 369.87 75.02
 -1 9 1 147.96 69.34
 -1 -9 1 335.98 74.61
 1 -9 -1 286.06 68.15
 -1 9 1 255.34 70.67
 1 -9 -1 439.94 84.97
 -1 -9 1 331.02 83.09
 1 -9 -1 200.33 80.4
 -1 -9 1 346.1 85.15
 1 -9 -1 378.19 82.21
 1 9 -1 250.26 80.75
 -1 9 1 261.78 84.9
 -1 9 1 200.85 65.86
 1 9 -1 106.36 66.27
 1 9 0 207.16 68.05
 -1 9 0 99.31 63.95
 -1 -9 0 299.03 71.41
 1 -9 0 243.52 69.04
 1 -9 0 234.36 65.33
 -1 -9 0 247.82 65.53
 -1 9 0 77.22 54.65
 1 -9 0 151.86 63.98
 1 9 0 153.41 73.39
 -1 9 0 159.39 71.12
 -1 -9 0 148.39 67.17
 1 9 0 80.14 60.65
 1 9 1 6.83 44.88
 -1 9 -1 0.57 47.23
 -1 -9 -1 -32.04 52.93
 1 -9 1 -27.47 50
 1 -9 1 -36.11 48.7
 -1 -9 -1 22.59 45.95
 -1 -9 -1 1.97 53.62
 -1 -9 -1 21.42 54.64
 1 -9 1 -30.45 57
 1 9 1 26.96 60.25
 -1 9 -1 17.33 47.03
 1 9 1 -21.43 43.05
 -1 9 -1 -16 40.61
 1 9 1 11.33 38.67
 1 9 2 423.02 80.76
 -1 9 -2 316.19 87.33
 1 9 2 368.72 80.87
 1 9 2 280.34 69.67
 1 -9 2 321.77 77.71
 1 -9 2 568.47 98.17
 -1 -9 -2 449.6 70.36
 -1 -9 -2 82.52 80.03
 -1 -9 -2 388.96 76.92
 -1 -9 -2 473.17 87.72
 1 -9 2 521.24 94.48
 1 9 2 206.29 80.82
 -1 9 -2 439.6 86.04
 -1 9 -2 141.93 77.46
 -1 9 -3 -90.3 57.56
 1 9 3 6.94 44.21
 1 -9 3 22.17 51
 1 -9 3 109.55 64.02
 -1 -9 -3 6.75 56.69
 -1 -9 -3 24.3 58.82
 1 -9 3 69.2 60.98
 1 9 3 2.78 53.75
 -1 9 -3 41.81 49.02
 -1 9 -3 157.15 59.21
 -1 9 -4 1003.66 120.48
 1 -9 4 1299.12 139.55
 1 -9 4 1195.35 127.38
 -1 -9 -4 1138.29 131.56
 1 -9 4 957.56 118.02
 1 9 4 946.28 135.43
 -1 9 -4 1199.51 128.82
 -1 9 -4 1194.98 124.8
 1 9 4 706.99 128.16
 -1 9 -5 9.25 54.41
 1 -9 5 30.52 65.37
 1 -9 5 9.14 57.36
 -1 -9 -5 33.29 57.97
 -1 -9 -5 -34.09 63.49
 1 -9 5 -91.72 62.45
 1 9 5 -37.07 57.68
 -1 9 -5 -50.7 53.66
 -1 9 -5 38.19 48.44
 1 9 5 -14.65 47.01
 -1 9 -6 747.3 114.33
 1 9 6 783.28 114.04
 1 -9 6 626.35 107.03
 1 -9 6 764.07 114.35
 1 -9 6 701.87 104.25
 -1 -9 -6 228.42 114.9
 -1 -9 -6 567.4 100.06
 1 9 6 676.09 106.39
 -1 9 -6 630.13 91.04
 -1 9 -6 645.67 95.5
 -1 9 -7 84.47 65.54
 1 9 7 -3.76 58.1
 1 -9 7 48.38 58.54
 1 -9 7 138.71 70.63
 1 -9 7 -71.87 61.02
 -1 -9 -7 -0.26 61.27
 -1 -9 -7 37.93 68.04
 1 9 7 126.67 66.34
 -1 9 -7 76 54.72
 -1 9 -7 -115.35 61.99
 -1 9 -8 504.15 98.1
 1 9 8 573.41 109.35
 1 -9 8 359.69 96.92
 1 -9 8 320.24 84.63
 -1 -9 -8 501.1 104.93
 1 -9 8 482.26 93.75
 -1 -9 -8 537.13 112.23
 1 9 8 492.49 97.12
 -1 9 -8 555.74 96.95
 -1 9 -8 351.48 75.07
 -1 9 -9 18.65 63.99
 1 9 9 109.14 67.26
 1 -9 9 -38.88 66.21
 -1 -9 -9 73.89 67.76
 1 -9 9 47.9 60.25
 1 -9 9 55.49 63.19
 -1 9 -9 82.07 72.74
 -1 9 -9 23.37 58.85
 -1 9 -10 45.35 59.74
 1 9 10 -9.31 57.02
 1 -9 10 -32.02 70.97
 1 -9 10 -62.2 65.1
 -1 -9 -10 -33.9 72.64
 1 -9 10 -80.08 82.55
 -1 9 -10 76.51 68.09
 -1 -9 -10 88.45 66.84
 -1 9 -10 -8.22 62.52
 1 9 11 28.68 63.61
 1 -9 11 -33.35 73.74
 1 -9 11 -15.09 69.07
 -1 9 -11 96.5 76.02
 -1 9 -11 74.02 70.25
 1 9 12 110.23 84.22
 1 11 -9 -30.5 70.95
 -1 11 9 53.97 89.78
 1 11 -9 19.76 65.45
 1 11 -8 77.27 75.35
 -1 11 8 -62.75 82.07
 1 11 -8 -20.34 73.15
 1 11 -7 86.13 76.76
 -1 11 7 64.5 74.67
 1 -11 -7 27.95 75.43
 1 -11 -7 5.17 85.24
 1 11 -7 51.76 69.27
 -1 11 7 90.89 75.25
 1 11 -6 394.17 104.21
 -1 -11 6 568.88 123.43
 -1 11 6 531.61 107.51
 -1 -11 6 306.79 100.22
 1 11 -6 295.53 88.25
 1 -11 -6 92.67 101.16
 1 -11 -6 192.89 75.12
 -1 11 6 359.39 108.65
 1 11 -5 27.7 60.02
 -1 -11 5 -76.32 81.45
 1 11 -5 100.79 55.25
 -1 11 5 -137.67 84.62
 -1 -11 5 139.4 79.09
 1 -11 -5 -14.39 75.19
 -1 -11 5 90.95 80.25
 1 -11 -5 9.27 71.28
 -1 11 5 185.78 93.03
 1 11 -4 301.78 95.33
 -1 -11 4 357.53 106.05
 -1 11 4 100.23 87.05
 -1 -11 4 439.15 105.77
 1 -11 -4 56.11 88.57
 -1 -11 4 209.1 88.06
 1 -11 -4 362.51 104.16
 1 11 -4 284.91 86.69
 -1 11 4 325.57 93.57
 1 11 -4 354.7 80.71
 1 11 -3 30.02 69.04
 -1 -11 3 -24.04 99.84
 -1 11 3 -39.27 58.96
 -1 -11 3 -66.07 72.83
 1 -11 -3 10.36 63.83
 -1 -11 3 -96.2 91.23
 1 -11 -3 -27.68 70.07
 1 11 -3 3.84 67.88
 -1 11 3 9.86 62.62
 1 11 -3 154.18 70.26
 1 11 -2 195.05 84.41
 -1 -11 2 159.97 75.15
 -1 -11 2 91.39 64.62
 -1 -11 2 72.33 181
 1 -11 -2 230.28 94.11
 1 11 -2 43.43 77.87
 -1 11 2 -10.81 67.55
 1 11 -2 111.07 56.06
 1 11 -1 84.23 61.03
 -1 11 1 109.83 70.97
 -1 -11 1 -19.92 65.92
 1 -11 -1 98.23 73.2
 -1 -11 1 33.42 64.61
 -1 -11 1 -78.66 85.28
 1 -11 -1 86.06 66.8
 1 11 -1 70.33 71.69
 1 11 -1 16.55 61.93
 1 11 0 16.31 62.36
 -1 11 0 -10.4 57.48
 -1 -11 0 -109.05 74.16
 1 -11 0 -25.18 62.33
 1 -11 0 14.16 59.77
 -1 -11 0 30.07 72.2
 -1 -11 0 -45.65 69.33
 1 -11 0 76.91 67.67
 1 11 0 -81.6 76.43
 -1 11 0 1.04 59.58
 -1 11 0 -75.9 69.36
 1 11 0 39.26 53.26
 1 11 1 1 60.95
 -1 11 -1 165.45 79.72
 -1 -11 -1 -50.88 65.05
 1 -11 1 -64.62 66.88
 1 -11 1 -73.39 67.74
 -1 -11 -1 40.3 76.12
 1 -11 1 14.15 75.65
 1 11 1 -28.31 67.97
 -1 11 -1 69.99 66.95
 -1 11 -1 50.95 57.25
 -1 11 -2 90.09 78.47
 1 -11 2 281.13 77.96
 1 -11 2 295.22 86.45
 -1 -11 -2 307.17 95.94
 1 -11 2 74 72.89
 1 11 2 220.29 92.38
 -1 11 -2 173.77 87.31
 -1 11 -2 310.26 81.62
 -1 11 -3 21.43 62.72
 1 11 3 14.52 63.66
 1 -11 3 82.98 81.73
 1 -11 3 -166.7 83.85
 -1 -11 -3 -15.79 75.78
 -1 -11 -3 -49.92 72.95
 1 -11 3 26.67 65.7
 1 11 3 -99.84 66.15
 -1 11 -3 29.56 72.12
 -1 11 -3 125.64 69.71
 -1 11 -4 155.89 82.34
 1 11 4 66.68 65.34
 1 -11 4 192.47 84.5
 1 -11 4 126.62 74.46
 -1 -11 -4 30.56 75.01
 -1 -11 -4 112.76 76.82
 1 -11 4 165.6 83.71
 1 11 4 241.79 98.32
 -1 11 -4 278.18 84.33
 -1 11 -4 223.08 76.96
 -1 11 -5 -13.87 68.55
 1 11 5 -92.92 72.59
 1 -11 5 -53.37 68.13
 1 -11 5 73.97 81.66
 -1 -11 -5 24.12 66.28
 -1 -11 -5 31.71 78.3
 1 11 5 39.99 71.61
 -1 11 -5 -1.73 57.94
 -1 11 -6 419.53 99.48
 1 11 6 427.59 106.89
 1 -11 6 418.32 112.57
 1 -11 6 587.19 116.45
 -1 -11 -6 162.14 113.25
 -1 -11 -6 460.63 112.84
 1 11 6 355.46 111.21
 -1 11 -6 394.49 91.71
 -1 11 -7 29.42 68.65
 1 11 7 50.79 63.94
 -1 -11 -7 93.68 96.25
 -1 -11 -7 39.51 76.08
 1 11 7 141.3 84.51
 -1 11 -7 146.13 66.48
 -1 11 -8 183.51 86.53
 1 11 8 46.88 70.27
 -1 11 -8 130.69 76.2
 1 11 9 75.43 80.31
 -2 0 16 -29.84 66.7
 2 0 -16 18.72 71.4
 2 0 -15 32.74 59.19
 -2 0 15 83.93 81.99
 2 0 -15 -51.83 59.63
 -2 0 15 95.01 69.34
 -2 0 14 373.85 90.3
 2 0 -14 366.13 85.39
 -2 0 14 437.99 94.68
 2 0 -14 320.29 82.37
 -2 0 13 -113.74 66.56
 2 0 -13 56.65 51.36
 -2 0 13 75.18 61.29
 -2 0 13 13.99 42.76
 2 0 -13 60.71 53.65
 2 0 -13 65.76 53.21
 -2 0 12 901.26 110.12
 2 0 -12 835.95 102.22
 -2 0 12 885.29 98.88
 -2 0 12 908.7 115.55
 2 0 -12 783.89 100.49
 2 0 -12 703.4 98.09
 -2 0 12 888.32 106.77
 -2 0 11 25.28 49.16
 2 0 -11 -4.28 38.5
 -2 0 11 13.66 41.15
 -2 0 11 -43.15 41.07
 2 0 -11 25.16 41.8
 -2 0 11 -36.87 42.96
 2 0 -11 16.64 33.92
 2 0 -11 63.97 46.12
 2 0 -10 2576.69 153.34
 2 0 -10 2481.57 151.95
 -2 0 10 2498.23 156.98
 2 0 -10 2455.46 140.6
 2 0 -10 2641.71 159.86
 -2 0 10 2537.39 152.56
 -2 0 10 2520.18 149.41
 -2 0 9 -10.69 33.79
 -2 0 9 17.27 25.17
 2 0 -9 -48.92 37.43
 -2 0 9 27.6 34.62
 2 0 -9 42.11 29.97
 2 0 -9 63.16 36.07
 2 0 -9 -24.59 30.13
 2 0 -8 546.28 65.28
 2 0 -8 499.21 52.15
 -2 0 8 542.78 69.61
 2 0 -8 475.39 56.91
 2 0 -8 508.99 63.16
 2 0 -8 463.01 64.69
 -2 0 8 525.99 65.61
 -2 0 8 471.53 59.9
 -2 0 7 -5.58 26.46
 2 0 -7 14.39 19.12
 -2 0 7 -20.43 23.28
 -2 0 7 10.88 26.84
 2 0 -7 -28.51 21.49
 2 0 -7 -16.92 27.04
 2 0 -7 -7.16 23.47
 2 0 -7 -4.58 23.78
 -2 0 6 83.36 27.16
 2 0 -6 57.44 24.6
 2 0 -6 60.19 18.1
 -2 0 6 116.74 28.39
 -2 0 6 105.99 32.09
 2 0 -6 103.42 24.6
 2 0 -6 95.31 26.79
 2 0 -6 86.18 27.9
 2 0 -5 3.82 14.41
 -2 0 5 -17.12 18.97
 -2 0 5 -8.02 16.87
 -2 0 5 1.35 15.28
 2 0 -5 21.09 17.54
 2 0 -5 6.01 13.9
 -2 0 -5 15.01 16.57
 2 0 5 11.29 16.21
 -2 0 -5 5.59 14.34
 -2 0 -5 -6.65 17.61
 2 0 5 30.85 19.24
 -2 0 -6 426.89 51.62
 2 0 6 441.75 54.48
 -2 0 -6 471.54 48.66
 2 0 6 440.58 53.88
 -2 0 -6 405.18 52.46
 2 0 6 455.49 49.74
 -2 0 -6 416.01 51.66
 2 0 6 360.87 39.27
 -2 0 -7 9.95 23.04
 -2 0 -7 -31.33 27.29
 2 0 7 -32.43 30.2
 -2 0 -7 19.19 21.31
 -2 0 -7 -17.96 27.7
 2 0 7 34.21 25.67
 -2 0 -7 -10.22 15.48
 2 0 7 0.18 16.94
 2 0 7 -4.22 21.14
 2 0 8 237.34 45.62
 -2 0 -8 232.06 48.26
 -2 0 -8 245.27 48.09
 2 0 8 224.1 49.91
 -2 0 -8 201.8 40.4
 -2 0 -8 190.74 45.35
 2 0 8 201.31 46.71
 2 0 8 174.46 32.31
 2 0 9 16.03 27.78
 -2 0 -9 26.2 33.54
 -2 0 -9 6.82 32.65
 2 0 9 -11.15 35.94
 -2 0 -9 -23.32 30.84
 -2 0 -9 27.29 35.8
 2 0 9 29.45 37.37
 -2 0 -10 1150.37 108.42
 2 0 10 1323.62 118.34
 -2 0 -10 1210.5 98.43
 2 0 10 1415.89 122.11
 -2 0 -10 1472.12 120.84
 2 0 10 1356.31 112.22
 -2 0 -10 1365.3 116.72
 2 0 11 47.6 36.3
 -2 0 -11 -51.34 44.69
 -2 0 -11 -16.36 43.58
 2 0 11 -2.14 48.08
 -2 0 -11 -8.48 35.64
 -2 0 -11 12.05 43.32
 2 0 11 24.73 48.36
 -2 0 -12 1841.5 155.26
 2 0 12 1822.6 153.73
 -2 0 -12 1949.02 153.48
 2 0 12 1951.81 149.65
 -2 0 -12 2004.24 139.8
 2 0 12 1875.52 156.55
 -2 0 -12 1938.07 159.01
 2 0 13 12.22 53.49
 2 0 13 54.55 57.1
 -2 0 -13 41.84 51.66
 -2 0 -13 47.59 56.96
 2 0 14 112.03 75.33
 2 0 14 82.17 64.26
 -2 0 -14 291.6 81.79
 -2 2 15 -58.74 77.1
 2 -2 -15 42.34 66.96
 2 -2 -15 10.65 68.82
 -2 2 15 -32.41 78.79
 -2 -2 15 4.36 74.18
 -2 2 15 6.79 61.53
 2 2 -15 51.8 58.53
 2 -2 -15 23.85 59.49
 -2 2 14 512.22 107.91
 2 -2 -14 459.81 96.7
 -2 -2 14 523.35 100.77
 2 -2 -14 454.6 95.9
 -2 2 14 462.8 98.11
 -2 -2 14 474.89 100.33
 -2 2 14 172.2 96.66
 2 2 -14 335.13 73.5
 2 2 -14 384.05 88.27
 2 -2 -14 461.24 93.36
 -2 2 13 137.07 66.81
 -2 -2 13 139.45 58.03
 2 -2 -13 65.35 59.32
 2 -2 -13 -19.6 63
 -2 2 13 61.34 50.84
 -2 2 13 15.77 52.45
 -2 -2 13 -4.15 53.89
 2 2 -13 5.89 42.69
 2 2 -13 -45.01 56.95
 2 -2 -13 19.64 46.7
 -2 2 12 734.77 110.55
 2 -2 -12 802.27 110.09
 -2 -2 12 776.64 105.21
 -2 2 12 305.62 90.89
 2 -2 -12 824.68 109.17
 -2 2 12 746.03 101.61
 -2 -2 12 662.28 98.93
 2 2 -12 592.17 87.03
 2 -2 -12 801.32 103.86
 2 2 -12 713.88 100.1
 -2 2 11 1.25 47.21
 -2 -2 11 2.69 40.49
 2 -2 -11 -55.52 45.94
 -2 2 11 -3.87 43.54
 2 -2 -11 14.41 41.53
 2 2 -11 74.65 48.09
 2 -2 -11 47.42 53.88
 -2 2 11 -4.87 42.48
 -2 -2 11 41.52 44.32
 2 2 -11 21.44 44.9
 2 2 -11 13.91 40.34
 2 -2 -11 -12.78 36.6
 -2 -2 10 361.39 61.63
 -2 2 10 319.57 70.33
 2 -2 -10 358.41 68.5
 2 -2 -10 273.73 54.39
 -2 2 10 315.23 64.28
 2 2 -10 259.05 55.02
 2 -2 -10 299.6 60.83
 -2 2 10 377.6 66.97
 -2 -2 10 279.23 61.88
 2 2 -10 329.91 64.3
 2 2 -10 268.13 65.3
 2 -2 -10 352.59 65.51
 2 -2 -9 26.56 35.27
 -2 -2 9 -16.32 29.92
 -2 2 9 36.79 39.53
 -2 2 9 10.21 30.68
 2 -2 -9 -61.11 39.7
 -2 2 9 -46.4 39.91
 2 2 -9 -1.5 28.51
 2 2 -9 30.8 36.1
 -2 2 9 -54.04 39.45
 -2 -2 9 -36.67 39.76
 2 -2 -9 23.25 44.34
 2 2 -9 17.72 31.33
 2 -2 -9 -7.22 28.8
 2 -2 -8 600.5 75.53
 2 -2 -8 538.74 65.39
 2 2 -8 575.29 61.51
 -2 2 8 590.98 71.38
 -2 2 8 586.85 69.56
 -2 -2 8 579.69 71.17
 2 2 -8 549.17 67.58
 2 -2 -8 606.77 72.12
 2 2 -8 602.3 72.99
 2 -2 -8 536.7 66.81
 -2 -2 8 621.24 63.99
 -2 2 8 668.33 77.79
 -2 2 8 555.68 70.85
 2 2 -8 619.84 61.7
 2 -2 -7 231.15 46.31
 -2 2 7 202.35 41.83
 -2 2 7 230.89 47.22
 -2 -2 7 219.06 38.6
 2 -2 -7 192.98 42.24
 -2 2 7 253.65 46.84
 2 2 -7 242.18 45.52
 -2 2 7 194.16 42.49
 -2 -2 7 235.82 46.56
 2 -2 -7 291.83 51.65
 2 2 -7 209.77 37.38
 2 2 -7 222.33 39.04
 2 2 -7 262.51 46.92
 2 -2 -7 210.24 42.28
 2 -2 -6 81.84 35.09
 -2 2 6 32.31 29.62
 -2 2 6 43.2 37.34
 -2 -2 6 17.43 24.32
 2 -2 -6 -2.95 23.98
 -2 2 6 15.53 20.88
 2 2 -6 14.43 22.25
 -2 -2 6 72.88 31.97
 -2 2 6 35.12 29.25
 2 -2 -6 54.48 31.22
 2 2 -6 13.46 21.34
 2 2 -6 23.54 23.54
 2 -2 -6 15.23 23.93
 2 2 -6 9.24 18.15
 2 2 -5 4355.39 137.19
 2 -2 -5 4046.44 147.69
 2 -2 -5 4401.66 148.16
 2 -2 -5 4228.03 150.08
 2 2 -5 4356.59 119.04
 -2 -2 5 4266.16 145.89
 -2 2 5 4322.16 140.08
 2 2 -5 4391.1 146.55
 2 2 -5 4574 145.95
 -2 2 5 4266.26 148.18
 -2 -2 5 4297.01 119.87
 -2 2 5 4128.94 144.32
 -2 2 5 4195.7 146.77
 2 -2 -4 1464.87 83.44
 2 -2 -4 1247.8 75.53
 2 2 -4 1410.27 78.24
 -2 2 4 1545.59 84.03
 2 2 -4 1309.51 73.74
 -2 2 4 1531.49 81.77
 -2 2 4 1488.25 82.92
 -2 -2 -4 92.94 25.36
 -2 -2 -4 91.65 25.79
 2 -2 4 63.05 21.23
 -2 -2 -4 104.29 27.99
 -2 2 -4 58.74 19.58
 -2 2 -4 78.21 22.69
 -2 2 -4 85.83 21.59
 2 2 4 85.08 27.45
 2 2 4 83.64 20.83
 2 2 4 70.64 20.84
 -2 2 -5 1.67 15.47
 -2 -2 -5 4.02 26.91
 -2 -2 -5 4.66 23.09
 2 -2 5 4.85 20.57
 -2 -2 -5 30.99 27.03
 2 2 5 5.41 13.98
 2 -2 5 9.66 20.62
 -2 2 -5 8.11 18.11
 -2 -2 -5 -0.6 17.18
 -2 2 -5 3.81 16.14
 2 2 5 21.18 18.3
 -2 2 -5 14.93 15.3
 2 2 5 12.55 24.28
 2 -2 5 6.4 16.39
 2 2 5 9.65 17.26
 -2 -2 -6 1405.2 92.57
 -2 -2 -6 1427.95 98.23
 2 -2 6 1807.25 106.64
 2 2 6 1820.3 104.63
 2 -2 6 1583.27 99.2
 2 2 6 1759.28 81.62
 -2 -2 -6 1825.83 79.37
 -2 2 -6 1678.36 101.84
 -2 -2 -6 1566.29 94.49
 -2 2 -6 1600.77 98.76
 2 2 6 2039.03 121.7
 2 -2 6 1651.86 86.58
 -2 2 -6 1763.32 90.32
 2 2 6 2076.15 124.43
 -2 -2 -6 1625.92 103.91
 -2 2 -6 1668.8 88
 2 2 6 2265.42 120.81
 -2 -2 -7 151.88 41.4
 -2 2 -7 145.52 32.32
 2 -2 7 49.14 32.3
 -2 -2 -7 96.85 34.74
 -2 -2 -7 118.63 40.59
 2 2 7 93.25 23.92
 2 2 7 146.06 38.51
 2 -2 7 77.32 36.55
 -2 -2 -7 156 30.22
 -2 2 -7 116.9 37.68
 -2 -2 -7 98.81 27.57
 -2 2 -7 97.33 35.49
 -2 2 -7 68.6 24.27
 2 2 7 118.48 39.73
 2 2 7 126.73 33.78
 2 -2 7 112.67 28.9
 2 2 7 114.72 32.48
 -2 -2 -8 2160.18 136.12
 2 -2 8 2129.92 130.82
 2 2 8 1962.51 123.79
 2 -2 8 2037.38 129.41
 -2 -2 -8 2048.31 97.39
 -2 2 -8 2106.91 126.01
 -2 -2 -8 2102.71 127.32
 -2 2 -8 2066.99 130.2
 2 2 8 2249.45 140.63
 2 -2 8 2158.84 113.38
 2 2 8 2089.54 129.58
 -2 2 -8 2249.92 119.93
 -2 -2 -8 2024.8 130.79
 -2 2 -8 2070.42 104.81
 2 2 8 2023.67 119.42
 2 2 9 13.47 35.14
 2 -2 9 7.87 25.13
 2 -2 9 20.14 39.61
 -2 -2 -9 12.15 35.22
 -2 2 -9 -5.74 28.19
 -2 -2 -9 44.47 39.92
 2 2 9 -0.28 34.12
 2 -2 9 -17.89 39.07
 -2 2 -9 -38.56 33.88
 -2 2 -9 16.43 37.17
 -2 -2 -9 6.88 30.51
 -2 2 -9 8.78 24.26
 2 2 9 22.71 45.04
 2 2 9 19.47 32.31
 -2 -2 -10 1212.43 116.21
 2 -2 10 1371.46 119.49
 2 2 10 1059.51 104.84
 2 -2 10 1217.93 115.54
 -2 2 -10 1263.4 110.61
 2 2 10 1347.4 127.21
 -2 2 -10 1126.92 108.7
 -2 -2 -10 1290.49 115.27
 2 2 10 1231.04 114.52
 2 -2 10 1237.99 101.76
 -2 -2 -10 1346.37 122.95
 -2 2 -10 1380.53 107.23
 2 2 10 1348.81 109.17
 2 2 11 163.82 50.52
 2 2 11 91.07 50.91
 2 -2 11 96.44 41.76
 2 -2 11 128.27 55.06
 -2 -2 -11 119.67 62.57
 -2 -2 -11 97.9 48.67
 2 2 11 119.07 58.37
 2 -2 11 124.12 54.89
 -2 2 -11 149.91 53.2
 -2 2 -11 151.05 54.39
 -2 -2 -11 108.01 54.84
 2 2 11 104.2 58.82
 2 2 12 404.37 105.43
 -2 -2 -12 707.78 107.88
 2 2 12 768.48 104.41
 -2 -2 -12 763.11 108.68
 2 -2 12 720.16 105.9
 -2 2 -12 709.07 96.09
 -2 2 -12 715.19 104.88
 -2 -2 -12 781.47 106.02
 2 2 12 687.28 107.59
 2 2 13 58.16 65.51
 -2 -2 -13 132.21 75.93
 2 2 13 131.13 59.8
 2 -2 13 108.7 69.87
 -2 -2 -13 59.89 64.56
 -2 2 -13 124.09 51.32
 -2 2 -13 171.65 69.14
 -2 -2 -13 109.21 51.64
 2 2 13 11.93 68.19
 2 2 14 34.33 56.48
 2 -2 14 215.34 80.78
 -2 2 -14 205.86 72.28
 -2 -2 -14 237.76 85.87
 -2 2 -14 19.31 55.56
 -2 -2 -14 148.44 68.82
 2 -4 -15 -135.32 85.33
 2 -4 -15 -87.69 78.24
 -2 4 15 7.86 56.82
 -2 4 15 5.85 77.54
 -2 4 14 534.95 113.63
 -2 -4 14 573.43 112.18
 2 -4 -14 274.5 79.98
 2 -4 -14 522.19 104
 -2 4 14 434.44 97.61
 -2 -4 14 468.82 106.51
 -2 4 14 201.55 112.6
 2 4 -14 534.23 100.39
 2 4 -14 507.39 99.54
 -2 4 13 -131.15 66.64
 -2 -4 13 -35.92 57.45
 2 -4 -13 -45.14 60.75
 2 -4 -13 -155.94 74.83
 -2 4 13 -11.79 56.68
 -2 -4 13 33.02 55.57
 -2 4 13 27.93 55.08
 2 -4 -13 -58.44 71.18
 2 4 -13 10.83 47.83
 2 4 -13 11.46 48.24
 -2 4 12 815.89 116.91
 2 -4 -12 767.1 111.58
 -2 -4 12 805.96 112.55
 2 -4 -12 922.19 119.56
 2 -4 -12 798.12 120.07
 -2 4 12 773.55 110.84
 -2 4 12 748.87 103.39
 -2 -4 12 872.08 117.81
 2 4 -12 804.88 108.02
 2 4 -12 811.17 107.21
 -2 4 11 -30.39 51.81
 -2 4 11 30.71 48.3
 -2 -4 11 35.73 47.32
 2 -4 -11 9.88 48.3
 -2 4 11 28.78 45.08
 2 -4 -11 5.61 48.58
 2 -4 -11 31.86 58.57
 -2 4 11 -44.39 47.76
 -2 -4 11 28.81 48.01
 2 4 -11 -25.77 47.74
 2 4 -11 -22.97 44.17
 2 -4 -10 1617.59 140.66
 2 -4 -10 1557.37 136.45
 2 -4 -10 1575.57 139.25
 -2 -4 10 1831.71 146.9
 -2 4 10 1587.36 126.79
 -2 -4 10 1560.65 134.65
 2 4 -10 1588.01 131.76
 2 4 -10 1685.46 130.96
 2 -4 -10 1661.38 125.7
 -2 4 10 1563.96 137.66
 -2 4 10 1592.06 136.56
 2 4 -10 1589.48 117.6
 -2 4 10 1570.28 134.5
 -2 -4 9 785.74 90.25
 2 -4 -9 762.24 93.69
 2 -4 -9 806.92 97.63
 -2 4 9 777.53 85.79
 2 4 -9 816.41 93.72
 2 -4 -9 720.95 95.65
 -2 -4 9 680.78 86.18
 2 4 -9 734.17 85.1
 -2 4 9 743.67 96.97
 -2 4 9 780.86 95.53
 2 4 -9 832.65 84.85
 -2 4 9 838.62 97.29
 2 4 -9 710.58 82.77
 -2 -4 8 14.44 34
 -2 4 8 46.97 37.52
 -2 4 8 22.36 38.19
 2 -4 -8 28.37 32.31
 2 4 -8 66.65 37.16
 2 -4 -8 96.65 47.69
 -2 4 8 46.37 34.76
 -2 4 8 55.59 33.62
 2 -4 -8 34.59 41.5
 -2 -4 8 24.09 35.75
 2 4 -8 57.38 38.11
 2 4 -8 70.99 39.78
 2 4 -8 30.67 31.53
 -2 -4 7 193.25 51.94
 -2 4 7 207.92 52.5
 -2 4 7 95 40.31
 2 -4 -7 176.76 44.34
 2 -4 -7 161.76 48.76
 -2 4 7 141.64 41.39
 2 4 -7 239.16 50.92
 -2 4 7 216.56 43.57
 -2 -4 7 125.34 41.68
 2 -4 -7 179.75 47.49
 2 4 -7 128.84 35.72
 2 4 -7 146.18 42.69
 2 4 -7 219.4 48.8
 -2 -4 6 474.2 63.8
 -2 4 6 487.68 65.2
 -2 4 6 390.57 60
 2 -4 -6 384.98 61.15
 2 4 -6 436.37 47.91
 -2 4 6 422.48 51.79
 2 -4 -6 453.73 62.67
 2 4 -6 470.79 61.64
 2 4 -6 399.45 55.61
 -2 -4 6 395.69 53.16
 2 -4 -6 390.24 59.01
 -2 4 6 454.6 60.13
 2 4 -6 399.24 56.43
 -2 -4 5 1.83 30.53
 -2 4 5 24.9 30.6
 -2 4 5 40.09 29.36
 2 -4 -5 3.72 29.02
 2 4 -5 21.5 19.84
 -2 4 5 28.6 26.99
 -2 4 5 6.73 21.4
 2 4 -5 12.81 21.26
 -2 -4 5 8.77 20.54
 -2 4 5 2.9 19.01
 2 -4 -5 47.03 29.26
 2 4 -5 33.8 24.04
 2 4 -5 5.67 25
 2 -4 -5 17.86 22.36
 -2 -4 4 4434.71 168.01
 2 -4 -4 4544.78 160.65
 2 -4 -4 4656.33 175.32
 2 -4 -4 4763.53 160.91
 2 4 -4 4612.09 150.7
 -2 4 4 4750.32 167.99
 -2 -4 4 4434.99 138.46
 -2 4 4 4204.23 119.82
 2 4 -4 4591.05 158.54
 -2 4 4 4339.14 154.97
 -2 4 4 4733.75 116.88
 2 4 -4 4554.78 160.71
 2 4 -4 4578.28 169.28
 -2 4 4 4832.16 160.34
 -2 4 4 4774.74 173.59
 -2 -4 3 2716.94 126.4
 2 -4 -3 2491.77 122.45
 2 -4 -3 2591.4 109.46
 2 4 -3 2696.67 115.93
 -2 4 3 2713.78 124.35
 -2 -4 3 2889.2 99.63
 2 4 -3 2622.98 111.93
 -2 4 3 2675.91 125.49
 -2 4 3 2842.32 115.13
 -2 4 3 2697.6 93.75
 2 4 -3 2796.7 119.42
 2 4 -3 2718.82 124.97
 -2 -4 2 5278.67 170.23
 2 -4 -2 5445.98 169.04
 2 -4 -2 5706.1 146.57
 -2 -4 2 5800.64 173.58
 2 4 -2 5581.64 165.86
 -2 4 2 5452.98 173.69
 -2 4 2 5725.59 147.58
 -2 4 2 5589.75 141.1
 2 4 -2 5818.55 164.61
 2 4 -2 5530.99 133.57
 2 4 -2 5544 170.32
 -2 4 2 5687.36 172.03
 -2 -4 1 48.71 25.86
 -2 4 1 33.43 20.9
 -2 4 1 39.44 15.4
 -2 -4 1 35.33 24.99
 2 -4 -1 -11.89 19.22
 2 4 -1 43.89 20.64
 2 4 -1 8.16 17.85
 -2 4 1 49.37 26.51
 2 -4 -1 28.05 15.16
 -2 4 1 39.55 15.88
 2 4 -1 20.43 19.76
 2 4 -1 41.4 16.58
 -2 4 0 5.25 18.13
 -2 -4 0 12.71 18.82
 2 -4 0 6.85 17.71
 -2 -4 0 12.16 22.96
 2 -4 0 4.72 15.97
 2 4 0 31.47 20.17
 -2 4 0 37.26 23.24
 -2 4 0 39.02 15.58
 -2 4 0 16.57 17.71
 2 4 0 5.18 17.26
 2 4 0 14.09 17.72
 2 4 0 9.95 17.33
 -2 4 -1 114.24 27.18
 2 -4 1 130.52 30.64
 -2 -4 -1 118.29 22.42
 -2 -4 -1 120.47 29.63
 -2 -4 -1 157.31 34.83
 2 4 1 162.75 32.24
 -2 4 -1 127.84 27.49
 -2 4 -1 159.14 29.73
 -2 4 -1 147.23 30.08
 2 4 1 113.18 22.24
 2 4 1 142.54 27.57
 2 4 1 125.92 28.66
 2 -4 2 2081.17 107.76
 -2 -4 -2 1729.41 98.72
 -2 -4 -2 2089.49 106.3
 2 4 2 2015.96 106.69
 -2 4 -2 1904.5 99.14
 -2 4 -2 2029.6 93.05
 2 4 2 2006.06 88.04
 -2 -4 -2 2108.93 92.97
 -2 4 -2 2016.14 99.97
 2 4 2 2050.24 106.97
 2 4 2 1970.78 89.81
 -2 4 -2 2083.18 107.18
 -2 -4 -3 532.94 66.39
 2 -4 3 489.31 44.85
 -2 -4 -3 327.53 59.58
 -2 -4 -3 556.13 63.14
 -2 4 -3 673.43 68.8
 2 4 3 519.69 55.01
 -2 4 -3 501.25 56.8
 2 4 3 523.27 63.27
 2 4 3 524.61 45.82
 -2 4 -4 247.55 44.62
 2 -4 4 254.38 46.46
 -2 -4 -4 314.73 47.13
 -2 -4 -4 290.99 52.21
 2 -4 4 283.89 46.21
 -2 -4 -4 255.53 42.89
 -2 -4 -4 231.97 40.72
 2 4 4 249.46 43.02
 -2 4 -4 305.93 47
 -2 -4 -4 252.5 30.6
 -2 4 -4 310.84 38.94
 2 4 4 309.37 44.74
 -2 4 -4 261.89 39.64
 2 4 4 284.04 34.15
 2 4 4 297.29 44.95
 2 4 4 228.46 45.63
 -2 4 -5 243.64 48.74
 2 -4 5 269.1 50.62
 -2 -4 -5 237.76 48.48
 2 -4 5 261.36 51.97
 -2 -4 -5 231.25 43.76
 -2 -4 -5 275.23 49.97
 2 4 5 206.41 39.12
 -2 4 -5 232.54 45.01
 -2 -4 -5 252.3 36.88
 -2 4 -5 221.92 40.35
 2 4 5 209.1 47.09
 -2 4 -5 264.69 48.7
 2 4 5 246.21 30.78
 2 4 5 222.62 47.08
 2 4 5 232.84 44.48
 2 4 6 346.53 57.52
 -2 4 -6 352.37 56.49
 2 -4 6 369.35 56.88
 -2 -4 -6 327.28 62.29
 2 -4 6 326.44 57.54
 -2 -4 -6 312.27 54.72
 -2 -4 -6 353.48 55.68
 2 4 6 303.88 47.57
 -2 4 -6 314.88 54.86
 -2 -4 -6 312.66 43.39
 -2 4 -6 404.15 53.41
 -2 4 -6 317.29 50.77
 2 4 6 316.6 58.51
 2 4 6 370.05 57.31
 2 4 7 -6.16 32.12
 -2 4 -7 -33.06 36.92
 2 -4 7 26.55 33.02
 -2 -4 -7 15.79 35.97
 2 -4 7 24.44 36.36
 -2 -4 -7 -19.31 32.64
 -2 -4 -7 20.58 32.81
 2 4 7 14.51 26.15
 -2 4 -7 16.78 33.43
 -2 -4 -7 5.95 23.19
 -2 4 -7 -7.78 29.45
 -2 4 -7 -0.86 31.49
 2 4 7 25.91 42.08
 2 4 7 3.88 28.31
 -2 -4 -8 2851.96 165.82
 -2 -4 -8 2387.71 150.62
 2 -4 8 2818.13 165.47
 2 -4 8 2945.85 157.58
 -2 4 -8 2730.62 156.63
 2 4 8 2916.3 174.15
 -2 4 -8 3047.01 157.12
 -2 -4 -8 3000.88 147.83
 2 4 8 2818.75 159.52
 -2 -4 -8 2916.26 168.23
 -2 4 -8 2757.43 144.23
 2 4 8 2809.82 160.03
 2 4 9 1.83 42.73
 2 4 9 43.42 41.41
 -2 -4 -9 -77.42 55.65
 2 -4 9 -1.7 45.05
 -2 -4 -9 -63.47 57.66
 -2 -4 -9 6.53 38.88
 2 -4 9 20.58 36.94
 -2 4 -9 44.3 44
 -2 4 -9 -73.71 41.6
 -2 -4 -9 -60.93 38.23
 -2 4 -9 9.05 32.25
 2 4 9 136.08 63.08
 -2 -4 -10 1690.24 145.79
 -2 -4 -10 2222.16 164.75
 2 -4 10 2033.64 155.61
 2 -4 10 2134.3 152.21
 -2 4 -10 2109.7 153.9
 2 4 10 2096.82 166.78
 -2 4 -10 1789.47 139.04
 -2 -4 -10 2061.8 141.34
 2 4 10 1754.42 143.77
 -2 4 -10 2149.02 135.27
 -2 -4 -10 2065.19 157.47
 2 4 10 2105.08 150.99
 2 4 11 34.61 43.37
 2 4 11 47.8 44.04
 2 -4 11 21.59 47.55
 -2 -4 -11 22.56 53.46
 2 -4 11 106.59 53.64
 -2 -4 -11 23.97 52.48
 -2 4 -11 90.29 44.38
 -2 4 -11 14.66 42.27
 -2 -4 -11 101.45 46.33
 2 4 11 -30.58 58.05
 2 4 12 489.05 90.84
 2 4 12 247.75 101.32
 2 -4 12 466.59 90.76
 -2 -4 -12 408.85 94.89
 -2 -4 -12 343.95 80.31
 -2 4 -12 434.41 88.47
 -2 4 -12 555.19 96.9
 -2 -4 -12 505.71 89.19
 2 4 12 474.66 99.7
 2 4 13 8.55 57.29
 -2 -4 -13 -11.38 65.75
 -2 4 -13 -37.42 56.82
 -2 -4 -13 160.14 79.12
 -2 4 -13 64.52 58.04
 -2 -4 -13 49.57 51
 2 4 13 -51.53 66.02
 2 6 -14 444.03 99.12
 -2 6 13 128.13 84.66
 2 -6 -13 72.22 73.16
 -2 -6 13 -25.28 64.74
 2 -6 -13 -79.84 80.74
 2 -6 -13 2.43 62.87
 2 6 -13 36.35 52.21
 -2 6 13 -100.89 76.19
 -2 6 12 952.9 140.52
 -2 6 12 801.98 120.18
 -2 -6 12 815.65 127.15
 2 -6 -12 727.88 113.74
 2 -6 -12 889.8 126.55
 2 -6 -12 751.52 117.45
 -2 6 12 908.94 124.18
 2 6 -12 793.66 114.72
 2 6 -11 0.66 48.89
 -2 6 11 14.89 66.19
 -2 6 11 114.51 55.23
 -2 -6 11 37.1 51.28
 -2 -6 11 10.92 59.7
 2 -6 -11 -20.32 57.38
 2 -6 -11 85.39 61.81
 -2 6 11 56.46 53.93
 2 6 -11 61.87 56.41
 2 -6 -11 -118.03 62.55
 -2 6 10 126.25 64.18
 -2 -6 10 98.71 60.74
 -2 6 10 156.07 65.49
 -2 -6 10 200.88 70.88
 -2 -6 10 273.14 78.05
 2 -6 -10 245.68 78.74
 2 -6 -10 125.78 57.24
 2 -6 -10 168.62 67.58
 -2 6 10 170.18 60.91
 2 6 -10 185.13 63.52
 2 6 -10 185.24 54.35
 2 6 -10 156.28 59.42
 -2 6 9 332.28 80.17
 -2 -6 9 259.55 74.34
 -2 6 9 264.22 75.75
 -2 -6 9 241.96 73.13
 2 -6 -9 121.28 62.79
 2 -6 -9 194.45 60.93
 2 -6 -9 93.05 52.35
 -2 6 9 241.6 68.64
 2 6 -9 199.66 61.8
 2 6 -9 245.28 60.44
 2 6 -9 232.45 64.25
 -2 -6 8 315.45 75.41
 -2 6 8 292.48 72
 -2 6 8 254.23 63
 -2 -6 8 319.2 74.53
 2 -6 -8 356.67 75.84
 2 -6 -8 291.59 64.37
 2 -6 -8 255.42 63.04
 -2 6 8 246.19 60.34
 2 -6 -8 248.82 64.98
 2 6 -8 234.01 61.61
 2 6 -8 254.98 59.92
 2 6 -8 289.58 67.54
 -2 -6 7 81.17 51.28
 -2 6 7 88.37 51.49
 -2 6 7 132.98 57.17
 2 -6 -7 141.65 57.74
 2 -6 -7 78.38 46.7
 -2 6 7 124.81 52.79
 2 -6 -7 102.75 49.52
 -2 6 7 49.55 39.23
 2 6 -7 89.07 43.11
 2 -6 -7 73.12 41.87
 2 6 -7 106.9 50.75
 2 6 -7 69.13 40.26
 -2 -6 6 240.86 62.78
 -2 6 6 294.49 62.64
 -2 6 6 226.84 54.76
 2 -6 -6 229.79 50.04
 2 -6 -6 237.49 61.28
 2 6 -6 256.24 53.19
 -2 6 6 296.85 60.65
 2 -6 -6 355.25 64.59
 -2 6 6 217.44 52.99
 2 6 -6 332.76 60.29
 2 6 -6 220.5 53.54
 2 6 -6 303.97 63.06
 -2 -6 5 25.14 39.41
 -2 6 5 -7.1 33.78
 -2 6 5 -31.62 32.96
 2 -6 -5 28.84 44.68
 2 6 -5 33.9 29.56
 -2 6 5 11.6 35.75
 2 -6 -5 20.09 31.17
 2 6 -5 1.61 29.34
 -2 6 5 -22.35 31.38
 2 -6 -5 31.42 32.24
 2 6 -5 -12.58 35.47
 2 6 -5 10.91 36.48
 -2 -6 4 -23.72 39.38
 -2 6 4 34.54 34.04
 -2 6 4 10.89 28.94
 -2 -6 4 52.48 36.75
 2 -6 -4 31.11 45.39
 2 6 -4 14.19 29.16
 -2 6 4 34.23 36.38
 2 -6 -4 -5.21 31.12
 2 6 -4 -3.24 24.94
 2 6 -4 -3.57 30.01
 2 6 -4 -17.61 34.9
 -2 -6 3 21.66 36.51
 -2 6 3 39.87 34.67
 -2 6 3 82.01 32.03
 -2 -6 3 49.76 39.72
 2 -6 -3 42.03 36.24
 2 6 -3 56.11 33.58
 -2 6 3 40.89 28.83
 2 -6 -3 38.19 25.51
 -2 6 3 29.21 23.32
 2 6 -3 52.1 29.25
 2 6 -3 46.31 35.73
 -2 -6 2 1351.72 106.34
 2 -6 -2 1404.62 106.12
 2 -6 -2 1420.29 84.67
 -2 -6 2 1328.98 106.97
 2 6 -2 1271.14 100.42
 -2 6 2 1358.68 108.64
 -2 6 2 1460.06 85.24
 -2 6 2 1471.94 92.29
 2 6 -2 1542.02 105.1
 2 6 -2 1373.68 84.06
 2 6 -2 1474.69 108.4
 -2 6 2 1185.06 90.27
 -2 6 2 1395.77 103.88
 -2 6 1 92.5 38.91
 -2 -6 1 78.82 38.02
 -2 6 1 73.99 30.55
 2 -6 -1 77.6 32.87
 -2 -6 1 120.38 43.53
 2 -6 -1 27.19 33.11
 2 6 -1 96.17 39.25
 -2 6 1 134.75 44.57
 -2 6 1 108.43 34
 2 6 -1 90.71 32.02
 2 6 -1 91.57 38.88
 2 6 -1 80.11 29.9
 -2 -6 0 1942.65 121.16
 2 -6 0 1573.57 108.52
 2 -6 0 1749.06 107.75
 -2 -6 0 1869.74 124.21
 2 6 0 1907.57 126.15
 -2 6 0 1808.79 121.63
 -2 6 0 1851.02 88.41
 -2 6 0 1919.09 112.07
 2 6 0 1939.94 110.41
 2 6 0 1857.22 107.51
 2 6 0 1727.82 111.88
 -2 6 0 1832.43 117.06
 -2 6 -1 408.29 63.2
 -2 -6 -1 364.86 56.35
 2 -6 1 403.41 64.9
 -2 -6 -1 375.84 65.13
 2 -6 1 378.87 50.81
 2 6 1 367.29 59.56
 -2 6 -1 359.61 56.68
 -2 6 -1 346.18 44.57
 -2 6 -1 434.58 58.51
 2 6 1 331.92 48.02
 2 6 1 418.04 57.96
 2 6 1 301.8 58.18
 2 -6 2 845.77 86.63
 -2 -6 -2 771.76 82.67
 2 -6 2 833 68.48
 -2 -6 -2 836.77 86.15
 2 6 2 844.4 83.66
 -2 6 -2 847.98 84.11
 -2 6 -2 859.63 72.33
 2 6 2 849.03 69
 -2 -6 -2 843.27 66.33
 -2 6 -2 823.95 80.44
 2 6 2 907.78 85.25
 2 6 2 822.29 74.38
 -2 6 -2 891.75 86.66
 2 6 3 416.21 50.5
 -2 6 -3 397.71 61.78
 2 -6 3 451.8 69.42
 2 -6 3 408.11 58.7
 -2 -6 -3 460.24 68.14
 -2 -6 -3 389.68 50.99
 -2 -6 -3 342.04 59.82
 2 6 3 419.29 67.39
 -2 6 -3 386.75 58.22
 -2 6 -3 392.35 54.19
 -2 6 -3 446.86 62.9
 2 6 3 372.62 51.45
 2 6 3 391.62 62.36
 2 -6 4 1297.28 111.24
 -2 -6 -4 1129.21 106.3
 2 -6 4 1115.16 94.99
 -2 -6 -4 1286.34 109.01
 2 6 4 1194.57 104.63
 -2 6 -4 1167.79 94.25
 2 6 4 1159.52 89.47
 -2 -6 -4 1178.22 93.9
 -2 6 -4 1186.95 100.69
 2 6 4 1200.18 105.23
 2 6 4 1185.71 83.72
 -2 6 -4 1209.12 106.2
 2 6 5 -4.52 28.75
 -2 6 -5 -19.84 36.06
 2 -6 5 65.74 53.05
 2 -6 5 -25.45 41.32
 -2 -6 -5 29.9 42.61
 -2 -6 -5 30.89 33.62
 -2 -6 -5 -24.25 43.33
 2 6 5 -7.36 34.11
 -2 6 -5 4.77 33.61
 -2 6 -5 -5.1 36.13
 2 6 5 1.64 31.59
 -2 6 -6 419.26 72.68
 2 -6 6 396.54 71.66
 2 -6 6 471.93 75.02
 -2 -6 -6 500.37 79.99
 -2 -6 -6 217.46 48.54
 -2 -6 -6 342.46 63.31
 -2 6 -6 533.52 75.56
 -2 6 -6 450.82 71.71
 2 6 7 63.78 47.8
 -2 6 -7 68.64 45.25
 2 6 7 69.01 44.02
 2 -6 7 64.49 48.22
 -2 -6 -7 60.15 51.95
 2 -6 7 119.27 54.36
 -2 -6 -7 45.07 46.52
 -2 -6 -7 5.25 38.85
 2 6 7 54.21 39.76
 -2 6 -7 -15.88 41.68
 2 6 7 76.82 52.1
 -2 6 -7 99.27 47.5
 2 6 8 394.36 74.15
 -2 6 -8 381.8 74.13
 2 6 8 519.46 79.95
 2 -6 8 486.18 80.88
 -2 -6 -8 457.43 85.36
 2 -6 8 370.38 77.41
 -2 -6 -8 371.05 78.84
 -2 -6 -8 429.69 73.46
 2 6 8 438.57 75.11
 -2 6 -8 484.41 83.54
 2 6 8 468.8 80.02
 -2 6 -8 392.07 72.96
 2 6 9 43.6 50.18
 2 6 9 19.36 43.87
 -2 -6 -9 -11.37 56.5
 2 -6 9 21.6 47.72
 -2 -6 -9 5.09 53.06
 -2 -6 -9 -7.81 40.89
 -2 6 -9 36.84 49.89
 2 6 9 -126.89 67.34
 -2 6 -9 2.11 43.93
 2 6 10 386.37 82.41
 2 6 10 343.67 80.96
 -2 -6 -10 225.01 80.82
 2 -6 10 216.42 70.24
 -2 -6 -10 293.32 77.14
 -2 -6 -10 318.09 77.57
 -2 6 -10 310.49 72.67
 2 6 10 456.66 92.57
 -2 6 -10 341.24 72.95
 2 6 11 191.86 64.08
 2 -6 11 140.73 61.54
 2 6 11 117.67 52.36
 -2 -6 -11 151.01 72.18
 2 -6 11 145.35 62.86
 -2 -6 -11 82.88 66
 -2 6 -11 224.21 73.83
 -2 -6 -11 330.32 86.36
 2 6 11 146.46 73.05
 -2 6 -11 105.06 48.93
 2 6 12 505.42 102.26
 2 6 12 536.61 102.38
 2 -6 12 483.97 104.23
 -2 -6 -12 535.02 118.45
 -2 6 -12 663.71 113.19
 -2 -6 -12 465.54 93.27
 -2 8 11 -35.85 60.89
 -2 -8 11 -6.14 66.34
 2 -8 -11 -33.12 77.38
 2 8 -11 26.07 56.72
 -2 8 10 892.01 128.06
 2 8 -10 639.6 109.05
 -2 -8 10 681.83 118.12
 -2 8 10 552.7 109
 -2 -8 10 897.36 130.16
 -2 -8 10 670.15 119.19
 2 -8 -10 746.14 122.54
 2 -8 -10 642.21 111.74
 2 8 -10 592.04 98.85
 2 8 -10 719.61 104.87
 2 8 -9 -16.92 52.58
 -2 8 9 -37.72 65.06
 -2 -8 9 -42.94 64.54
 -2 8 9 -22.24 58.94
 -2 -8 9 25.96 56.13
 -2 -8 9 7.08 58.03
 2 -8 -9 -219.88 95.61
 2 -8 -9 68.28 58.85
 2 8 -9 -26.13 54.49
 2 8 -9 -14.3 55.01
 -2 8 8 129.79 62.73
 -2 -8 8 96.59 66.24
 -2 8 8 189.15 69.61
 -2 -8 8 273.55 79.27
 -2 -8 8 123.68 65.03
 2 -8 -8 133.99 89.46
 2 -8 -8 171.55 91.64
 2 -8 -8 75.56 66.41
 2 8 -8 185.72 61.94
 2 8 -8 139.12 57.58
 2 8 -8 154.25 62.08
 -2 8 7 148.62 64.26
 -2 -8 7 174.38 69.95
 -2 8 7 93.84 60.98
 -2 -8 7 170.15 63.99
 -2 -8 7 172.28 62.14
 2 -8 -7 269.56 76.2
 2 -8 -7 185.14 71.72
 -2 8 7 258.05 62.39
 2 8 -7 202.83 64.55
 2 8 -7 141.36 54.75
 2 8 -7 243.03 75.18
 -2 -8 6 -85.67 67.76
 -2 8 6 38.4 54.69
 -2 -8 6 131.68 55.45
 2 -8 -6 -37.65 63.94
 2 -8 -6 32.28 56.22
 -2 8 6 7.51 47.17
 2 8 -6 45.76 40.06
 2 8 -6 69.99 47.73
 2 8 -6 58.88 52.18
 -2 -8 5 384.58 85.02
 -2 8 5 527.84 86.69
 -2 -8 5 367.48 71.49
 2 -8 -5 97.57 79.61
 2 -8 -5 391.47 83.95
 2 8 -5 473.14 79.62
 -2 8 5 432.88 84.74
 2 8 -5 374.44 71.34
 2 8 -5 335.12 77.27
 -2 -8 4 96.82 62.15
 -2 -8 4 63.9 43.54
 -2 -8 4 11.32 47.55
 2 -8 -4 9.01 50.54
 2 -8 -4 33.91 50.25
 2 8 -4 -111.04 59.78
 -2 8 4 9.98 49.38
 2 8 -4 40.37 42.58
 2 8 -4 103.92 55.76
 -2 -8 3 86.12 54.05
 -2 8 3 45.02 51.19
 -2 -8 3 76.22 56.99
 2 -8 -3 37.93 58.25
 2 -8 -3 88.23 53.96
 2 8 -3 94.42 49.15
 -2 8 3 71.94 53.25
 2 8 -3 128.18 48.08
 2 8 -3 105.1 48.37
 -2 -8 2 700.66 97.76
 -2 -8 2 914.09 113.96
 2 -8 -2 248.91 93.44
 2 8 -2 832.13 102.21
 -2 8 2 447.91 96.06
 -2 8 2 453.99 82.71
 2 8 -2 764.65 87.14
 -2 8 2 746.13 92.14
 -2 8 2 687.65 99.4
 2 8 -2 695 93.38
 -2 8 1 -23.27 38
 -2 -8 1 -33.5 46.77
 2 -8 -1 11.16 39.35
 -2 -8 1 14.76 51.7
 2 -8 -1 -5.06 38.1
 2 8 -1 17.18 38.61
 -2 8 1 -27.29 47.48
 -2 8 1 26.4 36.12
 2 8 -1 -13.25 40.61
 2 8 -1 -15.92 37.87
 -2 -8 0 848.99 102.28
 2 -8 0 966.78 101.06
 -2 -8 0 984.78 113.96
 2 8 0 685.15 112.61
 -2 8 0 658.74 109.22
 2 8 0 937.96 99.66
 2 8 0 957.76 101.07
 -2 8 0 1070.62 109.09
 2 8 1 19 44.77
 -2 8 -1 115.06 54.39
 -2 -8 -1 31.34 42.47
 2 -8 1 115.85 49.7
 -2 -8 -1 109.97 53.67
 2 8 1 -0.2 43.79
 -2 8 -1 70.68 47.82
 -2 8 -1 3.28 45.33
 2 8 1 52.65 49.91
 2 -8 2 3221.08 200.32
 -2 -8 -2 2018.63 157.39
 -2 8 -2 2183.91 159.87
 -2 8 -2 2808.66 168.44
 -2 8 -2 1964.12 152.99
 2 8 3 382.95 97.31
 -2 8 -3 770.97 101.83
 2 -8 3 569.28 88.77
 -2 -8 -3 264.75 100.44
 -2 -8 -3 779.49 103.76
 -2 8 -3 834.91 99.92
 2 8 3 618.8 101.24
 -2 8 -3 763.89 93.44
 2 8 3 614.24 89.88
 2 8 4 215.29 66.49
 -2 8 -4 230.61 65.69
 2 -8 4 299.79 74.25
 -2 -8 -4 64.88 67.97
 -2 -8 -4 231.38 71.07
 2 -8 4 246.81 66.81
 2 8 4 193.71 68.42
 -2 8 -4 290 60.09
 -2 8 -4 313.77 73.08
 2 8 5 6.16 44.21
 -2 8 -5 33.69 47.4
 2 -8 5 53.37 49.11
 -2 -8 -5 25.76 59.31
 -2 -8 -5 89.54 63.72
 2 -8 5 70.74 47.07
 2 8 5 13.68 47.78
 -2 8 -5 65.36 44.94
 -2 8 -5 -71.75 56.9
 2 8 6 78.2 52.86
 -2 8 -6 -2.4 50.38
 2 -8 6 105 63.92
 -2 -8 -6 55.01 60.52
 -2 -8 -6 60.19 55.75
 2 8 6 53.71 52.42
 -2 8 -6 31.53 43.03
 -2 8 -6 85.43 55.33
 2 8 7 276.34 79.45
 -2 8 -7 142.36 69.49
 2 -8 7 240.19 81.61
 -2 -8 -7 267.69 79.59
 2 -8 7 241.38 71.36
 2 8 7 172.71 59.88
 -2 8 -7 276 70.05
 -2 -8 -7 294.75 66.47
 -2 8 -7 259.62 68.82
 -2 8 -8 420.94 90.79
 2 -8 8 282.78 83.01
 -2 -8 -8 736.72 153.81
 2 -8 8 460.95 91.4
 2 -8 8 452.41 91.76
 2 8 8 1064.55 138.39
 -2 8 -8 378.12 80.6
 -2 -8 -8 387.13 83.46
 -2 8 -8 422.95 86.55
 2 8 8 1285.94 152.85
 2 -8 9 -52.11 62.34
 2 8 9 62.53 60.23
 -2 -8 -9 85.85 62.62
 -2 8 -9 34.65 55.73
 -2 -8 -9 -7.29 54.14
 -2 8 -9 90.75 57.16
 2 8 10 907.56 130.61
 -2 -8 -10 1143.8 149.55
 -2 -10 8 -6.9 74.78
 -2 -10 8 77.3 78.73
 2 10 -8 -66.11 62.06
 2 10 -7 57.12 58.18
 -2 -10 7 114.85 84.77
 -2 -10 7 35.7 71.89
 2 -10 -7 -21.11 68.25
 2 10 -7 69.04 69.18
 2 10 -6 48.18 62.67
 -2 -10 6 175.62 85.85
 -2 -10 6 278.05 94.25
 2 -10 -6 -1.62 72.48
 2 -10 -6 46.59 65.2
 2 10 -6 10.35 52.24
 2 10 -5 87.2 64.73
 -2 -10 5 137.3 81.69
 -2 -10 5 204.73 80.89
 2 -10 -5 10.57 61.39
 2 -10 -5 -60.98 75.56
 2 10 -5 205.82 78.26
 -2 10 5 15.01 64.97
 2 10 -5 -0.93 51.41
 2 10 -4 41.66 59.1
 -2 -10 4 134.87 76.85
 -2 -10 4 155.3 73.45
 2 -10 -4 31.39 66.73
 2 -10 -4 208.85 70.81
 2 10 -4 -2.68 62.32
 -2 10 4 162.53 79.14
 2 10 -4 222.94 72.11
 -2 -10 3 292.43 87.98
 -2 -10 3 184.75 72.07
 2 -10 -3 37.5 73.08
 -2 -10 3 178.32 88.81
 2 -10 -3 227.08 78.8
 2 10 -3 112.31 74.43
 -2 10 3 269.68 93.98
 2 10 -3 240.1 67.35
 2 10 -3 224.77 70.51
 -2 -10 2 337.93 91.75
 -2 -10 2 306.65 79.97
 2 -10 -2 16.39 75.44
 -2 -10 2 356.79 93.46
 2 -10 -2 264.73 87.96
 2 10 -2 134.67 74.81
 -2 10 2 324.66 85.35
 2 10 -2 339.12 74.73
 2 10 -2 320.16 83.93
 -2 -10 1 148.82 61.47
 2 -10 -1 178.99 79.47
 -2 -10 1 169.46 72.9
 -2 -10 1 202.39 75.58
 2 -10 -1 85.33 70.52
 2 10 -1 106.97 64.28
 -2 10 1 206.31 92.67
 -2 10 1 86.78 52.14
 2 10 -1 60.67 64.95
 -2 10 0 285.57 90.89
 2 -10 0 405.06 80.32
 -2 -10 0 499.23 92.75
 -2 -10 0 549.3 109.36
 2 -10 0 450.55 90.73
 2 10 0 399.13 109.71
 -2 10 0 215.9 87.82
 -2 10 0 252.49 95.03
 2 10 0 542.88 101.85
 -2 10 -1 -25.87 52.02
 2 -10 1 4.02 57.44
 2 -10 1 -14.73 56.04
 -2 -10 -1 93.05 72.4
 -2 -10 -1 -86.23 74.05
 2 -10 1 -16.26 61.24
 2 10 1 -1.28 68.95
 -2 10 -1 34.37 52.85
 -2 10 -1 -24.91 55.66
 2 10 1 32.18 55.15
 2 10 2 190.43 72.43
 -2 10 -2 245.67 79.77
 2 -10 2 163.7 63.73
 2 -10 2 210.85 72.36
 -2 -10 -2 172.04 76.48
 2 -10 2 146.34 74.52
 2 10 2 194.12 78.33
 -2 10 -2 130.6 83.72
 -2 10 -2 105.48 53.81
 2 10 3 -42.15 71.54
 -2 10 -3 111.9 65.51
 2 -10 3 -50.12 67.57
 2 -10 3 72.3 63.3
 -2 -10 -3 137.28 81.1
 2 -10 3 51.88 59.81
 2 10 3 -80.14 71.4
 -2 10 -3 10.46 47.72
 2 10 4 50.23 67.01
 -2 10 -4 138.74 64.62
 2 -10 4 72.8 62.08
 2 -10 4 87.61 58.95
 -2 -10 -4 191.28 89.64
 2 -10 4 130.65 71.37
 2 10 4 146.9 72.3
 -2 10 -4 100.66 51.78
 2 10 5 206.87 73.47
 -2 10 -5 339.57 92.17
 2 -10 5 259.07 82.42
 2 -10 5 270.73 81.57
 -2 -10 -5 442.1 105.34
 2 10 5 307.15 96.78
 -2 10 -5 299.89 75.12
 2 10 6 196.22 80.93
 -2 10 -6 168.68 70.67
 2 -10 6 129.04 70.21
 2 -10 6 214.81 88.27
 2 10 6 109.4 67.2
 -2 10 -6 323.31 93.71
 3 1 -12 4.78 40.77
 -3 -1 11 90.56 47.63
 -3 1 11 52.61 49.49
 3 1 -11 74.76 44.5
 3 -1 -11 96.98 50.61
 -3 1 11 0.46 43.65
 -3 -1 11 43.46 48.97
 3 1 -11 100.63 54.64
 -3 -1 10 86.51 44.21
 -3 1 10 64.37 44.56
 -3 1 10 185.53 56.86
 -3 -1 10 171.76 59.51
 3 1 -10 85.75 39.45
 3 -1 -10 160.37 56.77
 3 1 -10 160.21 53.71
 -3 1 9 -1.63 34.23
 -3 -1 9 -20.29 31.81
 3 -1 -9 35.16 34.27
 -3 1 9 -25.09 38.19
 -3 -1 9 1.79 34.8
 3 -1 -9 19.42 34.97
 3 1 -9 66.26 38.44
 3 1 -9 8.62 33.67
 -3 3 11 57.28 49.22
 -3 -3 11 -253.23 78.9
 3 -3 -10 1401.57 130.59
 3 -3 -10 1391.3 120.13
 3 -3 -10 1350.09 127.52
 -3 3 10 1407.05 121.11
 -3 -3 10 1404.13 126.46
 -3 3 10 1398.8 128.99
 -3 3 10 1058.87 112.54
 -3 3 9 49.95 48.42
 3 -3 -9 -15.45 38.83
 3 -3 -9 21.33 35.11
 -3 3 9 -2.32 34.29
 -3 -3 9 38.14 38.11
 3 -3 -9 39.42 48.3
 3 3 -9 15.07 33.13
 -3 3 9 -48.87 36.23
 3 3 -9 -16.1 28.83
 3 -3 -8 1260.57 110.29
 3 -3 -8 1151.21 102.97
 3 -3 -8 1212.5 107.27
 3 3 -8 1132.5 79.95
 -3 -3 8 1115.8 97.16
 -3 3 8 1071.72 92.3
 3 3 -8 1135.84 99.23
 -3 3 8 1127.62 105.51
 3 3 -8 1156.97 91.37
 -3 3 8 934.61 92.66
 -3 5 9 44.25 46.2
 3 -5 -9 74.7 51.71
 -3 -5 9 121.77 53.14
 3 5 -9 94.52 50.3
 3 -5 -8 1089.57 113.39
 3 -5 -8 1142.6 113.78
 -3 -5 8 1162.61 103.05
 3 5 -8 1100.5 106.06
 -3 5 8 996.14 108.51
 3 5 -8 1170.14 108.8
 -3 5 7 101.34 41.93
 3 -5 -7 129.29 57.48
 -3 -5 7 55.4 36.65
 3 -5 -7 49.2 38.6
 3 5 -7 85.31 44.51
 3 -5 -6 2576.79 156.5
 3 5 -6 2568.35 128.09
 -3 -5 6 2494.23 131
 -3 5 6 2287.35 139.54
 3 5 -6 2357.59 144.47
 -3 -7 5 99.77 59.21
 3 7 -5 128.42 47.1
 3 7 -5 132.45 51.86
 -3 -7 4 767.79 103.54
 3 7 -4 708.01 84.23
 3 7 -4 706.71 87.88
 3 7 -4 812.26 97.21
 3 7 -3 130.35 51.14
 3 7 -3 157.72 52.67
