# Supplementary material for: High-pressure preference for reduced water content in porous zinc aspartate hydrates
Source: Acta Crystallogr B Struct Sci Cryst Eng Mater. 2020 Aug 28;76(Pt 5):795–801. doi: 10.1107/S2052520620009348 (PMC7535066; doi:10.1107/S2052520620009348)
Supplement: Supplementary file 17 [file b-76-00795-zinc-aspartate_dihydrate_0_001GPasup17.hkl]

data_zinc-aspartate_dihydrate_0_001GPa 
_audit_creation_date               2019-09-16
_chemical_name_common              
; 
zinc-aspartate dihydrate 
;  

loop_
  _refln_index_h
  _refln_index_k
  _refln_index_l
  _refln_F_squared_meas
  _refln_F_squared_sigma
 0 0 -1 3013.35 11.09
 0 0 1 2906.3 9.49
 0 0 2 106.99 2.32
 0 0 -2 114.1 3.08
 0 0 2 111.34 2.66
 0 0 -2 110.62 2.42
 0 0 2 106.96 2.64
 0 0 -2 114.13 2.5
 0 0 2 113.52 1.99
 0 0 2 103.26 2.15
 0 0 -3 4627.64 24.66
 0 0 3 4696.75 22.54
 0 0 -3 4727.9 21.06
 0 0 3 4590.84 22.07
 0 0 3 4807.64 16.56
 0 0 3 4719.17 18.82
 0 0 3 4700.86 19.31
 0 0 -3 4748.9 19.71
 0 0 4 2575.92 17.42
 0 0 -4 2514.61 21.63
 0 0 -4 2554.27 19.13
 0 0 4 2520.6 20.88
 0 0 4 2487.71 20
 0 0 -4 2541.2 18.73
 0 0 4 2540.43 17.32
 0 0 -4 2511.66 17.36
 0 0 -5 42.2 2.9
 0 0 5 39.17 2.56
 0 0 -5 39.25 2.88
 0 0 -5 39.64 2.58
 0 0 -5 43.07 3.32
 0 0 5 44.73 3.46
 0 0 -6 2.12 0.72
 0 0 6 1.73 0.81
 0 0 -6 2.89 0.98
 0 0 6 1.85 0.93
 0 0 -7 37.24 3.19
 0 0 7 33.45 3.28
 0 0 -7 33.81 3.38
 0 0 7 36.88 3.43
 0 0 7 36.19 3.46
 0 0 -7 35.2 4.2
 0 0 7 32.11 3
 0 0 -7 36.02 3.52
 0 0 7 30.44 3.17
 0 0 7 34.1 3.11
 0 0 -7 32.2 3.38
 0 0 -7 34.72 4.22
 0 0 -7 32.95 3.58
 0 0 7 27.15 3.74
 0 0 -8 4.95 1.64
 0 0 -8 2.57 1.08
 0 0 8 3.79 1.15
 0 0 8 2.07 0.9
 0 0 8 6.59 1.35
 0 0 -8 2.37 1.26
 0 0 8 2.81 1.12
 0 0 9 188.07 6.58
 0 0 -9 171.29 7.68
 0 0 9 191.41 6.93
 0 0 -9 188.52 8.46
 0 0 9 184.55 6.96
 0 0 -9 177.88 7.16
 0 0 10 109.89 3.89
 0 0 -10 108.81 4.69
 0 0 -10 106.13 4.15
 0 1 -10 52.12 3.97
 0 1 -10 50.89 3.4
 0 -1 10 51.21 3.09
 0 -1 10 52.37 3.13
 0 -1 9 142.92 6.3
 0 1 -9 140.32 6.65
 0 1 -9 145.25 6.79
 0 -1 9 143.67 6.33
 0 1 -9 135.91 7.85
 0 -1 9 139.98 6.13
 0 -1 9 136.45 6.26
 0 1 -9 137.26 7.33
 0 -1 8 1068.31 18.16
 0 -1 8 1013.51 17.98
 0 1 -8 1077.01 23.34
 0 1 -8 1046.42 20.04
 0 -1 8 1036.11 18.03
 0 1 -8 1061 22.6
 0 1 -8 1096.15 19.46
 0 -1 8 1071.37 17.56
 0 1 -7 1449.23 19.3
 0 1 -7 1470.94 21.01
 0 -1 7 1481.93 26.85
 0 -1 7 1521.37 20.96
 0 -1 7 1443.55 20.37
 0 1 -7 1377.81 23.78
 0 -1 7 1506.85 20.63
 0 -1 7 1448.89 19.13
 0 -1 7 1492.06 19.82
 0 1 -7 1476.48 23.19
 0 -1 7 1514.74 20.55
 0 1 -7 1428.4 26
 0 -1 6 2014.6 19.81
 0 1 -6 2018.74 21.69
 0 1 -6 1994.99 25.53
 0 1 -6 2070.83 20.35
 0 -1 6 1981.71 26.27
 0 1 -5 153.29 6.15
 0 -1 5 152.3 5.48
 0 1 -5 153.21 4.79
 0 -1 5 147.89 4.06
 0 -1 5 148.48 6.07
 0 -1 5 151.22 4.65
 0 -1 4 26.05 1.17
 0 1 -4 23.34 2.09
 0 -1 4 23.58 1.58
 0 -1 4 24.85 2.07
 0 -1 4 23.15 1.8
 0 1 -4 23.42 1.58
 0 1 -4 22.3 1.41
 0 1 -3 633.36 8.97
 0 -1 3 608.31 6.66
 0 -1 3 617.25 4.87
 0 -1 3 617.6 8.37
 0 1 -3 612.88 6.61
 0 -1 3 628.19 7.71
 0 -1 2 36.17 1.66
 0 -1 2 33.21 1.25
 0 1 -2 32.89 1.23
 0 1 -2 34.87 1.68
 0 -1 2 34 1.49
 0 1 -1 462.68 4.28
 0 1 -1 466.35 4
 0 -1 1 441.29 4.97
 0 1 -1 479.57 3.56
 0 -1 1 466.16 4.91
 0 -1 1 453.4 3.58
 0 1 -1 478.99 3.61
 0 -1 1 471.97 3.56
 0 -1 0 1547.98 9.28
 0 1 0 1604.03 7.01
 0 1 0 1680.35 8.05
 0 1 0 1543.25 7.57
 0 -1 0 1648.88 8.68
 0 -1 0 1667.88 7.98
 0 1 2 1432.63 9.99
 0 1 2 1464.38 10.99
 0 -1 -2 1425.54 11.51
 0 1 2 1477.82 10.28
 0 1 2 1485.42 10.87
 0 -1 -2 1509.89 10.63
 0 -1 -2 1480.54 10.97
 0 -1 -2 1522.52 13.14
 0 1 3 1336.85 12.92
 0 -1 -3 1336.67 11.98
 0 -1 -3 1362.07 14.88
 0 1 3 1307.6 11.46
 0 1 3 1399.36 11.48
 0 1 3 1354.06 13.03
 0 -1 -3 1318.67 12.52
 0 1 3 1397.65 10.35
 0 -1 -3 1353.91 13.73
 0 1 4 4398.89 28.74
 0 1 4 4248.6 29.06
 0 1 4 4397.7 23.24
 0 -1 -4 4395.44 25.36
 0 -1 -4 4274 29.06
 0 -1 -4 4371.87 27.35
 0 -1 -4 4410.21 31.03
 0 -1 -5 1045.74 14.33
 0 -1 -5 984.41 16.15
 0 1 5 994.11 16.51
 0 -1 -5 1015.82 15.46
 0 -1 -5 1000.78 16.8
 0 1 5 1024.79 17.07
 0 1 6 1302.47 19.49
 0 -1 -6 1276.87 24.07
 0 1 6 1253.51 18.66
 0 1 6 1252.7 19.67
 0 1 6 1282.15 22.58
 0 1 6 1347.07 20.88
 0 -1 -6 1247.81 19.83
 0 -1 -6 1301.08 25.24
 0 1 6 1288.89 22.61
 0 1 6 1286.54 18.15
 0 1 6 1278.37 20
 0 -1 -6 1339.39 18.17
 0 -1 -6 1308.79 20.92
 0 1 7 466.62 11.74
 0 1 7 477.09 11.61
 0 -1 -7 465.82 15.41
 0 1 7 429.35 13.16
 0 1 7 448.97 12.04
 0 -1 -7 478.69 13.35
 0 1 7 469.73 12.58
 0 1 7 477.19 12.58
 0 -1 -7 469.53 15.14
 0 1 8 470.31 10.86
 0 1 8 476.5 11.77
 0 1 8 473.34 12.03
 0 -1 -8 482.95 14.44
 0 -1 -8 483.83 14.32
 0 -1 -8 451.77 12.2
 0 1 9 -0.15 0.47
 0 1 9 0.86 0.54
 0 -1 -9 1.09 0.62
 0 -1 -9 -0.14 0.56
 0 -1 -9 1.23 0.75
 0 2 -11 419.1 8.74
 0 2 -11 436.08 7.91
 0 -2 11 414.56 6.99
 0 -2 10 0.47 0.52
 0 2 -10 0.81 0.86
 0 2 -10 1.52 0.78
 0 2 -10 0.81 0.63
 0 -2 10 0.87 0.61
 0 -2 10 1.88 0.82
 0 -2 10 1.03 0.56
 0 -2 9 216.41 7.8
 0 2 -9 216 9.07
 0 2 -9 223.6 8.59
 0 2 -9 210.43 10.1
 0 2 -9 189.77 8.69
 0 -2 9 215.98 7.98
 0 -2 9 210.12 7.76
 0 -2 9 211.23 7.88
 0 2 -8 16.24 2.62
 0 2 -8 13.98 2.05
 0 -2 8 17.35 2.31
 0 -2 8 16.51 2.27
 0 -2 8 14.4 2.1
 0 -2 8 14.78 2.11
 0 2 -8 15.03 2.88
 0 2 -7 24.23 2.66
 0 2 -7 21.43 3.18
 0 2 -7 23.37 2.4
 0 -2 7 21.44 2.3
 0 2 -7 22.34 2.9
 0 2 -7 23.56 3.16
 0 -2 7 21.63 3.28
 0 -2 7 22.08 2.4
 0 -2 7 22.74 2.39
 0 -2 6 669.76 11.06
 0 2 -6 655.44 11.11
 0 2 -6 706.4 15.02
 0 -2 6 681.54 15.55
 0 -2 6 726.22 14.84
 0 -2 5 1654.47 19.29
 0 -2 5 1604.53 14.96
 0 2 -5 1699.6 20.45
 0 -2 5 1604 20.29
 0 2 -5 1691.29 15.41
 0 -2 4 108.62 4.29
 0 -2 4 110.65 3.38
 0 2 -4 108.39 4.45
 0 2 -4 117.26 3.48
 0 -2 4 112.39 4.61
 0 -2 3 1914.44 12.08
 0 2 -3 1913.08 12.08
 0 -2 3 1877.41 16.39
 0 2 -3 1925.03 15.67
 0 -2 2 8883.18 31.97
 0 -2 2 8456.43 31.2
 0 -2 1 7149.31 27.23
 0 -2 1 7242.44 24.76
 0 2 0 5612.49 20.58
 0 2 0 5574.33 21.03
 0 2 1 851.75 8.12
 0 2 1 842.96 8.45
 0 2 1 874.85 9.18
 0 2 1 841.32 8.04
 0 -2 -1 839.93 8.33
 0 -2 -1 846.05 11.01
 0 -2 -1 858.19 9.12
 0 2 2 534 7.92
 0 -2 -2 499.16 7.98
 0 -2 -2 520.13 9.78
 0 -2 -2 494.21 7.31
 0 2 2 506.41 7.31
 0 2 2 527.77 7.77
 0 -2 -3 300.62 7.2
 0 -2 -3 287.78 8.25
 0 -2 -3 300.23 6.54
 0 2 3 290.09 6.78
 0 2 3 283.64 6.65
 0 2 3 299.29 6.6
 0 -2 -4 212.68 6.27
 0 2 4 214.71 6.93
 0 2 4 213.79 6.89
 0 -2 -4 219.31 7.1
 0 -2 -4 216.02 8.1
 0 2 5 19.44 2.47
 0 -2 -5 20.14 2.89
 0 -2 -5 23.54 2.67
 0 2 5 20.22 2.52
 0 2 5 24.04 2.67
 0 -2 -5 19.68 2.57
 0 2 5 17.84 2.27
 0 2 5 22.34 2.73
 0 -2 -5 20.8 2.21
 0 2 5 19.11 2.51
 0 2 5 22 2.61
 0 2 5 19.42 2.83
 0 -2 -5 16.17 2.81
 0 2 6 8.66 1.68
 0 2 6 7.88 1.57
 0 2 6 7.33 1.7
 0 2 6 6.67 1.88
 0 -2 -6 8.66 1.98
 0 2 6 8.12 1.65
 0 -2 -6 5.15 1.82
 0 -2 -6 7.23 1.77
 0 2 7 1111.32 19.48
 0 2 7 1083.37 18.28
 0 -2 -7 1079.06 20.29
 0 2 7 1081.68 17.63
 0 -2 -7 1087.84 21.65
 0 -2 -7 1106.75 22.85
 0 2 7 1062.06 16.92
 0 -2 -7 1074.48 19.64
 0 -2 -8 542.46 12.69
 0 -2 -8 552.74 13.56
 0 2 8 557.32 11.49
 0 2 8 537.63 11.73
 0 -2 -8 548.13 12.12
 0 2 9 76.92 3.06
 0 -2 -9 73.18 3.23
 0 3 -11 537.27 9.82
 0 -3 11 525.35 9.11
 0 3 -11 495.56 9.43
 0 3 -11 492.98 10.59
 0 3 -10 353.08 10.77
 0 3 -10 373.54 10.27
 0 -3 10 348.52 9.19
 0 -3 10 362.05 9.41
 0 3 -10 341.65 11.62
 0 -3 10 358.11 9.14
 0 3 -9 938.49 16.03
 0 -3 9 880.68 15.55
 0 -3 9 926.57 16.49
 0 3 -9 886.04 20.68
 0 -3 9 917.49 16.35
 0 -3 9 931.41 16.53
 0 3 -9 901.95 19.4
 0 -3 8 604.29 13.09
 0 3 -8 596.35 13.01
 0 -3 8 611.69 11.84
 0 3 -8 607.87 15.99
 0 3 -8 606.45 16.99
 0 3 -8 570.21 11.84
 0 -3 8 569.33 18.58
 0 3 -8 590.21 14.55
 0 -3 8 614.31 13.23
 0 -3 8 618.61 13.07
 0 3 -8 644.59 17.63
 0 -3 8 647 13.5
 0 3 -8 610.85 14.38
 0 3 -7 2227.46 23.08
 0 3 -7 2308.36 30.22
 0 -3 7 2205.45 30.47
 0 -3 7 2256.21 22.83
 0 3 -7 2231.72 25.67
 0 -3 6 281.15 10.39
 0 -3 6 280.68 9.66
 0 3 -6 284.13 8.11
 0 3 -6 282.73 7.29
 0 -3 6 280.13 7.2
 0 -3 5 51.84 3.94
 0 -3 5 56.39 2.84
 0 -3 5 56.92 3.93
 0 3 -5 53.94 2.79
 0 3 -5 55.97 3.72
 0 3 -5 51.48 3.06
 0 -3 4 66.31 3.82
 0 -3 4 69.25 2.8
 0 3 -4 61.58 2.97
 0 3 -4 68.21 3.52
 0 3 -3 3539.77 19.92
 0 3 -3 3559.81 21.46
 0 -3 3 3585.49 25.81
 0 -3 2 611.11 6.71
 0 -3 2 615.75 10.18
 0 3 -2 612.48 7.56
 0 3 -2 636.94 7.73
 0 3 -2 615.1 5.07
 0 -3 2 640.69 8.41
 0 3 -2 592.57 7.15
 0 -3 1 1152.32 12.98
 0 3 -1 1134.37 10.09
 0 3 -1 1123.54 7.36
 0 -3 1 1124.47 13.18
 0 3 -1 1167.06 11.18
 0 -3 1 1136.83 12.08
 0 3 -1 1181.85 7.38
 0 -3 1 1169.4 8.84
 0 3 0 1772.6 12.48
 0 3 0 1758.62 7.9
 0 3 0 1765.75 14.9
 0 3 0 1854.85 13.27
 0 -3 0 1884.31 18.35
 0 -3 0 1751.94 15.31
 0 3 0 1805.5 14.19
 0 -3 -1 2254.27 16.53
 0 -3 -1 2342.04 18.9
 0 3 1 2221.98 16.53
 0 -3 -1 2301.45 22.38
 0 3 1 2311.04 15.84
 0 3 1 2347.19 18.53
 0 3 2 859.89 11.63
 0 3 2 886.7 11
 0 3 2 866.1 12.19
 0 -3 -2 865.08 12.77
 0 -3 -2 863.97 11.39
 0 -3 -2 885.78 15.31
 0 3 3 353.97 8.21
 0 -3 -3 333.37 10.38
 0 -3 -3 345.83 8.99
 0 3 3 348.86 8.97
 0 -3 -3 339.49 7.96
 0 3 3 365.39 8.54
 0 3 3 350.95 8.45
 0 3 4 436.41 11.18
 0 -3 -4 398.66 13.34
 0 3 4 417.21 10.7
 0 3 4 406.55 10.89
 0 3 4 405.86 11.48
 0 3 4 383.68 10.35
 0 -3 -4 409.22 9.65
 0 -3 -4 406.67 12.5
 0 -3 -4 385.39 11.6
 0 3 4 379.6 12.23
 0 3 5 20.61 2.73
 0 3 5 21.44 2.53
 0 -3 -5 18.45 3.11
 0 -3 -5 23.98 3.24
 0 3 5 20.05 2.77
 0 3 5 18.64 2.93
 0 3 5 20.34 2.61
 0 3 5 20.69 2.59
 0 -3 -5 19.67 2.78
 0 3 6 36 3.44
 0 -3 -6 38.34 3.98
 0 -3 -6 36.28 4.26
 0 -3 -6 38.76 4.11
 0 3 6 39.8 3.83
 0 3 6 48.83 3.96
 0 -3 -6 38.57 3.85
 0 -3 -7 21.08 2.56
 0 3 7 19.29 2.2
 0 3 7 20.45 2.57
 0 -3 -7 19.87 2.51
 0 -3 -7 20.27 2.84
 0 3 7 21.12 2.4
 0 3 8 6.99 1.1
 0 -3 -8 6.98 1.28
 0 3 8 7.12 1.05
 0 3 8 4.7 0.95
 0 -3 -8 5.16 0.94
 0 -4 11 37.31 2.64
 0 4 -11 40.85 3.13
 0 4 -11 37.09 2.75
 0 -4 10 385.02 9.71
 0 4 -10 360.14 11.87
 0 -4 10 394.55 10.13
 0 -4 10 399.51 9.78
 0 4 -10 388.77 9.44
 0 4 -10 395.88 12
 0 4 -9 236.65 10.48
 0 4 -9 231.11 7.49
 0 -4 9 240.2 8.3
 0 4 -9 244.95 10.18
 0 -4 9 261.6 7.93
 0 4 -9 254.06 8.51
 0 -4 9 246.99 8.5
 0 4 -8 1170 16.8
 0 4 -8 1100.62 22.12
 0 -4 8 1160.55 17.99
 0 -4 8 1241.58 17.43
 0 4 -8 1211.29 19.2
 0 4 -8 1180.37 23.45
 0 -4 8 1110.24 24.09
 0 4 -8 1215.23 22.49
 0 4 -8 1194.37 23.22
 0 4 -8 1180.36 20.42
 0 -4 8 1206.86 18.54
 0 -4 7 1989.03 21.68
 0 4 -7 2018.39 28.34
 0 4 -7 1994.43 24.44
 0 4 -7 1972.52 21.83
 0 -4 7 1933.21 29.82
 0 -4 6 2011.11 27.87
 0 -4 6 2009.26 19.52
 0 4 -6 2024.27 25.18
 0 -4 5 1819.68 24.2
 0 4 -5 1807.24 18.73
 0 -4 5 1827.72 16.78
 0 -4 4 3968.87 22.52
 0 4 -4 3940.55 26.98
 0 -4 4 3953.75 32.75
 0 4 -4 3992.79 25.22
 0 -4 3 8883.07 46.98
 0 4 -3 8976.23 34.34
 0 -4 3 9069.78 35.42
 0 4 -3 8687.65 24.07
 0 -4 3 9106.73 31.25
 0 4 -3 9335.53 35.88
 0 -4 2 18.21 1.83
 0 -4 2 25.3 1.56
 0 4 -2 20.46 1.62
 0 4 -2 23.75 1.42
 0 -4 2 19.59 2.12
 0 4 -2 17.88 1.59
 0 4 -1 736.81 10.67
 0 4 -1 787.35 11
 0 -4 1 751.48 8.37
 0 -4 1 750.6 11.65
 0 -4 1 766.67 12.85
 0 4 -1 775.03 7.5
 0 4 -1 744.46 9.66
 0 4 0 342.36 7.78
 0 -4 0 318.42 8.98
 0 4 0 340.14 6.32
 0 -4 0 326.75 7.88
 0 4 0 324.25 6.97
 0 4 0 338.13 6.82
 0 4 1 528.5 9.33
 0 4 1 530.57 10.38
 0 -4 -1 504.68 9.22
 0 4 1 515.8 9.3
 0 4 1 562.39 8.94
 0 -4 -1 527.93 10.73
 0 -4 -1 548.5 12.68
 0 -4 -2 210.47 8.61
 0 4 2 239.81 7.02
 0 4 2 225.93 7.14
 0 4 2 221.12 6.87
 0 4 2 229.67 6.3
 0 -4 -2 224.94 7.57
 0 -4 -2 226.14 6.72
 0 4 3 6.5 1.37
 0 4 3 3.75 1.26
 0 -4 -3 5.67 1.48
 0 -4 -3 4.37 1.48
 0 -4 -3 5.72 1.2
 0 4 3 3.48 1.1
 0 4 3 3.11 0.94
 0 4 3 5.6 1.23
 0 4 3 3.51 0.98
 0 4 3 3.36 1.23
 0 4 4 89.13 5.86
 0 4 4 84 5.06
 0 4 4 90.53 5.53
 0 -4 -4 91.74 6.01
 0 -4 -4 85.98 6.44
 0 -4 -4 92.1 4.93
 0 -4 -4 79.96 6.24
 0 4 4 79.6 5.92
 0 4 4 97.05 5.6
 0 4 4 85.52 5.19
 0 -4 -4 90.52 6.36
 0 -4 -5 41.52 3.92
 0 4 5 42.89 3.45
 0 4 5 43.93 3.84
 0 -4 -5 37.38 3.84
 0 4 5 43.12 4.13
 0 -4 -5 41.64 4.41
 0 -4 -5 38.21 4.32
 0 4 5 40.68 3.66
 0 -4 -6 419.37 11.45
 0 4 6 417.46 10.63
 0 -4 -6 415.43 11.85
 0 4 6 422.1 11.62
 0 4 6 419.33 10.58
 0 -4 -6 405.55 12.48
 0 4 7 48.29 2.91
 0 4 7 49.28 2.8
 0 4 7 48.23 3.12
 0 -4 -7 47.82 3.35
 0 -4 -7 47.48 2.99
 0 -5 11 290.01 7.31
 0 5 -11 291.54 8.69
 0 -5 10 1.1 0.64
 0 -5 10 0.22 0.44
 0 5 -10 0.86 0.48
 0 5 -10 0.99 0.77
 0 5 -10 1.15 0.77
 0 -5 10 -0.72 0.66
 0 -5 9 87.63 4.71
 0 5 -9 84.71 5.17
 0 5 -9 86.29 6.01
 0 -5 9 84.04 4.94
 0 5 -9 85.76 4.59
 0 5 -9 88.48 6.13
 0 5 -8 161.71 8.22
 0 5 -8 142.2 6.48
 0 5 -8 151.49 6.08
 0 -5 8 138.06 8.86
 0 -5 8 147.41 6.44
 0 5 -8 154.66 7.19
 0 5 -8 153.27 7.32
 0 -5 8 159.13 6.5
 0 5 -7 110.6 6.64
 0 5 -7 126.12 6.89
 0 -5 7 121.35 5.53
 0 5 -7 118.5 6.13
 0 -5 7 123.91 5.61
 0 5 -7 120.21 5.78
 0 -5 7 102.9 7.23
 0 5 -7 126.05 6.2
 0 -5 7 117.14 5.37
 0 -5 6 453.24 9.69
 0 5 -6 465.54 10.91
 0 5 -6 466.14 12.07
 0 -5 6 455.79 14.21
 0 -5 5 910.67 18.65
 0 -5 5 910.09 12.61
 0 5 -5 906.3 14.14
 0 5 -5 901.27 14.87
 0 -5 4 350.77 10.92
 0 5 -4 375.32 8.28
 0 -5 4 370.53 7.39
 0 5 -4 370.26 8.34
 0 5 -3 4.39 0.94
 0 -5 3 3.65 1.23
 0 -5 3 3.28 0.7
 0 5 -3 4.66 0.95
 0 -5 3 3.38 0.88
 0 5 -2 3687.43 24.41
 0 -5 2 3768.61 32.63
 0 -5 2 3796.03 30.81
 0 -5 2 3697.67 21.16
 0 -5 1 508.97 12.06
 0 5 -1 501.2 9.14
 0 5 -1 520.48 10.42
 0 5 -1 492.86 9.73
 0 -5 1 495.25 7.76
 0 5 0 4403.19 32.04
 0 5 0 4441.51 29.6
 0 5 0 4400.38 25.57
 0 5 0 4421.27 26.9
 0 -5 0 4344.79 37.87
 0 5 0 4397.65 28.7
 0 -5 0 4379.58 33.1
 0 5 1 938.81 13.62
 0 5 1 941.66 15.49
 0 5 1 931.17 14.24
 0 -5 -1 940.24 14.23
 0 -5 -1 904.93 18.66
 0 5 2 153.18 6.38
 0 5 2 132.76 7.16
 0 5 2 143.37 6.67
 0 -5 -2 139.63 7.66
 0 -5 -2 140.92 7.83
 0 -5 -2 142.89 8.04
 0 5 2 151.87 6.47
 0 -5 -2 134.5 7.42
 0 5 2 139.19 6.74
 0 5 2 131.84 6.16
 0 -5 -2 144.33 5.98
 0 5 2 149.88 6.17
 0 -5 -2 136.69 7.22
 0 5 2 143.8 5.95
 0 -5 -3 167.44 8.99
 0 5 3 170.54 8.4
 0 5 3 166.84 7.32
 0 5 3 174.95 7.47
 0 -5 -3 169.87 8.57
 0 5 3 174.25 7.81
 0 -5 -3 173.61 8.36
 0 -5 -3 166.84 8.66
 0 -5 -4 116.5 7.29
 0 -5 -4 114.31 6.66
 0 5 4 109.24 6.06
 0 5 4 112.16 5.75
 0 5 4 110.83 5.91
 0 5 4 105.19 6.56
 0 -5 -4 100.46 6.26
 0 -5 -4 101.38 6.76
 0 -5 -5 50.76 4.25
 0 -5 -5 48.8 3.91
 0 5 5 47.34 3.67
 0 5 5 44.73 3.91
 0 -5 -5 52.42 4.39
 0 5 5 49 3.61
 0 5 5 46.24 3.51
 0 5 6 222.02 5.99
 0 -5 -6 220.77 6.48
 0 -5 -6 219.96 7.04
 0 5 6 206.56 5.88
 0 5 6 220.58 6.14
 0 -6 11 152.36 4.51
 0 6 -11 148.84 4.62
 0 -6 11 163.78 5.3
 0 6 -10 212.3 8.61
 0 -6 10 226.8 7.39
 0 6 -10 225.27 6.67
 0 -6 10 217.3 6.82
 0 -6 10 228.63 7.24
 0 6 -10 215.89 7.48
 0 6 -9 4.78 1.59
 0 6 -9 5.24 1.2
 0 -6 9 4.91 1.26
 0 -6 9 3.14 1
 0 6 -9 4.58 1.31
 0 6 -8 865.64 16.26
 0 6 -8 833.02 18.3
 0 6 -8 837.87 17.08
 0 -6 8 887.39 15.8
 0 6 -8 844.63 14.52
 0 -6 8 871.18 15.43
 0 6 -7 564.99 13.38
 0 6 -7 577.18 12.58
 0 -6 7 549.88 11.79
 0 6 -7 550.17 14.29
 0 6 -7 568.72 13.01
 0 -6 7 540.3 17.23
 0 -6 7 536.45 11.75
 0 -6 7 565.92 12.58
 0 6 -7 534.83 14.1
 0 6 -7 591.3 14.13
 0 -6 6 207.98 7.6
 0 6 -6 168.22 6.85
 0 -6 6 165.04 6.01
 0 -6 6 186.36 7.33
 0 -6 6 166.35 9.12
 0 6 -6 183.55 7.18
 0 6 -6 178.46 7.05
 0 6 -6 194.86 7.85
 0 -6 6 179.03 6.88
 0 -6 5 323.13 7.85
 0 -6 5 308.92 11.81
 0 6 -5 317.9 8.79
 0 -6 4 40.53 2.61
 0 -6 4 44.6 4.29
 0 -6 4 42.06 3.14
 0 6 -4 42.81 3.08
 0 6 -3 25.52 2.3
 0 -6 3 23.63 3.01
 0 -6 3 24.22 2.56
 0 -6 2 428.77 11.67
 0 6 -2 433.98 9.44
 0 6 -2 445.81 10.5
 0 6 -1 1062 15.74
 0 -6 1 1027.39 19.4
 0 6 -1 1029.29 16.52
 0 6 -1 1074.55 15.3
 0 6 0 1707.34 21.99
 0 6 0 1670.21 21.88
 0 6 0 1617.07 22.45
 0 6 0 1689.51 20.01
 0 6 0 1597.03 21.63
 0 -6 0 1659.94 24.4
 0 -6 0 1653.55 26.11
 0 -6 0 1634.68 25.71
 0 6 0 1599.48 22.69
 0 -6 0 1556.63 25.55
 0 -6 0 1648.73 20.26
 0 6 1 197.22 8.26
 0 -6 -1 193.52 9.14
 0 6 1 202.9 7.81
 0 -6 -1 205.07 9.6
 0 -6 -1 194.25 8.65
 0 6 1 215.29 7.87
 0 -6 -1 204.66 8.89
 0 6 1 199.33 9.06
 0 6 1 199.64 8.2
 0 6 1 193.46 7.12
 0 6 1 195.42 7.9
 0 -6 -1 203.37 7.34
 0 -6 -1 195.86 9.43
 0 6 2 165.25 7.36
 0 -6 -2 180.61 8.51
 0 6 2 165.35 8.38
 0 -6 -2 165.04 8.78
 0 6 2 176.58 6.92
 0 -6 -2 171.5 8.39
 0 -6 -2 156.35 8.27
 0 6 2 160.2 7.35
 0 6 2 168.91 7.18
 0 6 2 172.64 7.8
 0 -6 -3 100.76 6.3
 0 6 3 94.93 5.24
 0 -6 -3 90.08 6.24
 0 6 3 90.4 5.28
 0 -6 -3 94.55 5.91
 0 -6 -3 97.16 6.14
 0 6 3 91.8 6.12
 0 6 3 94.45 5.64
 0 6 3 98.3 5.43
 0 -6 -4 270.11 8.66
 0 6 4 274.5 7.98
 0 6 4 262.28 8.44
 0 6 4 282.15 8.32
 0 -6 -4 274.07 9.31
 0 -6 -4 279.52 8.96
 0 -6 -4 275.41 9.6
 0 -6 -5 6.04 1.06
 0 6 5 6.33 1.11
 0 -6 -5 6.22 1.15
 0 -6 -5 5.6 1.12
 0 6 5 5.96 0.99
 0 7 -11 22.3 2.21
 0 7 -11 21.63 1.74
 0 -7 11 21.47 1.69
 0 -7 11 22.05 1.77
 0 7 -11 22.44 1.88
 0 7 -10 4.49 0.9
 0 -7 10 3.13 0.92
 0 -7 10 5.64 1.17
 0 7 -10 5.45 1.21
 0 7 -10 4.31 1.24
 0 -7 9 259.28 7.9
 0 -7 9 255.61 8.19
 0 7 -9 259.28 9.1
 0 7 -9 253.4 7.63
 0 7 -9 243.95 9.38
 0 7 -9 245.45 8.3
 0 -7 8 251.32 8.51
 0 7 -8 235.39 9.41
 0 7 -8 241.17 8.66
 0 -7 8 242.1 7.79
 0 7 -8 255.44 8.35
 0 7 -8 250 9.38
 0 7 -7 107.66 6.14
 0 7 -7 93.04 5.71
 0 -7 7 98.64 5.23
 0 -7 7 97.86 5.37
 0 -7 7 99.49 5.73
 0 -7 7 101.01 4.98
 0 7 -7 104.53 5.63
 0 7 -7 98.76 5.6
 0 -7 6 129.21 6.39
 0 -7 6 116.59 5.84
 0 -7 6 105.14 7.66
 0 7 -6 114.74 5.89
 0 7 -6 124.82 6.19
 0 -7 6 123.2 5.95
 0 -7 6 118.01 6.05
 0 7 -6 124.46 6.49
 0 7 -6 116.62 6.08
 0 7 -6 122.92 5.19
 0 7 -5 533.11 11.75
 0 -7 5 553.14 13.13
 0 7 -5 499.34 12.54
 0 7 -5 524.97 10.96
 0 -7 5 482.68 15.66
 0 -7 5 533.08 11.98
 0 7 -5 505.68 12.61
 0 7 -5 535.89 12.01
 0 7 -5 543.02 11.64
 0 -7 5 529.26 12.95
 0 7 -5 520.61 12.54
 0 -7 5 513.48 12.47
 0 -7 4 88.35 5.34
 0 7 -4 89.73 4.76
 0 7 -4 93.79 4.96
 0 7 -4 96.61 5.29
 0 7 -4 88.06 4.85
 0 -7 4 98.53 5.64
 0 7 -4 88.46 5.22
 0 7 -4 92.1 5.36
 0 7 -4 93.23 5.22
 0 -7 4 93.75 5.27
 0 -7 4 95.51 6.7
 0 7 -3 33.56 3.17
 0 -7 3 38.11 3.59
 0 -7 3 30.77 3.18
 0 -7 3 32.65 3.35
 0 7 -3 35.9 2.97
 0 7 -3 37.64 3.2
 0 7 -3 34.02 3.33
 0 7 -3 31.3 2.97
 0 7 -3 32.75 3.12
 0 -7 3 31.69 3.25
 0 7 -3 40.43 3.46
 0 7 -2 459.04 11.29
 0 -7 2 419.45 11.89
 0 7 -2 422.9 10.84
 0 7 -2 422.14 11.86
 0 7 -2 414.14 10.19
 0 7 -2 419.14 11.19
 0 7 -2 411.58 10.84
 0 7 -2 436.7 11.29
 0 -7 2 417.21 12.67
 0 7 -2 439.23 11.21
 0 7 -2 425.33 11.35
 0 -7 2 421.21 12.63
 0 -7 2 452.89 12.98
 0 -7 2 473.53 12.93
 0 -7 1 15.22 2.4
 0 7 -1 12.87 2.02
 0 7 -1 15.02 2.19
 0 7 -1 14.57 2.03
 0 7 -1 16.39 2.35
 0 -7 1 12.5 2.36
 0 7 -1 14.13 2.17
 0 7 -1 12.94 2.27
 0 7 -1 15.75 2.17
 0 -7 1 13.23 2.39
 0 -7 1 13.33 2.38
 0 7 0 79.52 5.27
 0 7 0 79.47 5.32
 0 -7 0 86.78 6.13
 0 -7 0 87.57 6.22
 0 -7 0 87.53 5.8
 0 7 0 84.59 5.06
 0 7 0 90.22 5.32
 0 7 1 687.39 15.38
 0 7 1 727.12 14.14
 0 7 1 669.12 14.33
 0 -7 -1 690.65 16.06
 0 -7 -1 666.9 17.04
 0 -7 -1 647.57 16.47
 0 7 1 714.04 15.51
 0 -7 -1 678.98 13.77
 0 -7 -2 160.42 7.68
 0 -7 -2 155.79 7.85
 0 7 2 162.8 6.9
 0 -7 -2 167.74 7.26
 0 -7 -2 159.24 7.28
 0 7 2 158.36 7.05
 0 7 2 158.28 6.66
 0 7 2 167.12 6.07
 0 7 3 23.13 2.25
 0 -7 -3 19.75 2.46
 0 -7 -3 23.09 2.37
 0 7 3 22.24 2.18
 0 -7 -3 20.7 2.37
 0 -7 -3 24.34 2.49
 0 7 3 24.39 2.5
 0 -7 -4 170.64 4.88
 0 -7 -4 197.1 5.88
 0 7 4 212.26 5.73
 0 7 4 198.64 4.95
 0 -7 -4 155.84 4.49
 0 8 -11 281.57 6.19
 0 -8 11 283.49 5.61
 0 -8 10 6.39 1.15
 0 8 -10 5.32 0.97
 0 8 -10 7.14 1.35
 0 8 -9 78.79 4.81
 0 8 -9 83.11 4.18
 0 8 -9 82.14 4.15
 0 -8 9 78.69 4.39
 0 8 -9 77.05 4.47
 0 8 -8 435.75 11.31
 0 8 -8 428.63 10.82
 0 8 -8 413.32 11.61
 0 -8 8 439.08 10.19
 0 -8 8 459.44 11.19
 0 -8 7 4.98 1.28
 0 8 -7 5.54 1.43
 0 -8 7 6.38 1.5
 0 -8 7 5.25 1.28
 0 8 -7 4.57 1.28
 0 8 -7 7.24 1.61
 0 -8 7 4.66 1.32
 0 -8 6 183.36 7.24
 0 8 -6 180.38 7.72
 0 -8 6 194.35 7.79
 0 8 -6 199.72 6.69
 0 -8 6 197.5 8
 0 8 -6 193.52 7.81
 0 -8 6 197.3 7.89
 0 8 -6 197.87 8.03
 0 8 -5 33.78 2.89
 0 -8 5 31.14 2.92
 0 8 -5 32.41 3.17
 0 -8 5 34.73 3.4
 0 -8 5 33.66 3.38
 0 -8 5 29.77 3.07
 0 8 -5 37.51 3.41
 0 8 -5 31.81 3
 0 8 -5 35 3.11
 0 8 -5 35.53 3.45
 0 8 -4 2.58 1.02
 0 8 -4 2.38 0.89
 0 8 -4 2.89 0.96
 0 -8 4 3.56 1.18
 0 -8 4 3.28 1.14
 0 -8 4 2.82 0.93
 0 -8 4 3.4 1.14
 0 8 -4 1.48 0.72
 0 -8 4 3.09 1.02
 0 8 -3 119.87 6.01
 0 8 -3 118.29 5.83
 0 -8 3 120.32 6.51
 0 8 -3 120.47 6.43
 0 8 -3 118.1 5.91
 0 -8 3 131.55 6.84
 0 8 -3 130.14 6.27
 0 -8 3 124.86 6.55
 0 -8 3 128.17 6.66
 0 8 -2 250.65 8.77
 0 8 -2 263.46 8.54
 0 8 -2 242.59 9.22
 0 -8 2 230.05 9.36
 0 8 -2 253.03 8.2
 0 -8 2 251.69 9.65
 0 -8 2 233.58 9.17
 0 -8 2 228.28 8.7
 0 8 -2 235.63 8.36
 0 8 -1 80.73 5.1
 0 -8 1 72.43 5.33
 0 8 -1 78.86 4.83
 0 -8 1 81.95 5.35
 0 -8 1 87.49 5.78
 0 8 -1 86.06 5.06
 0 8 -1 82.46 4.95
 0 8 -1 82.46 5.36
 0 -8 1 85.65 5.13
 0 -8 0 35.82 3.06
 0 -8 0 36.8 3.76
 0 8 0 35.6 3.08
 0 8 0 35.22 3.34
 0 8 0 35.18 3.13
 0 -8 0 34.97 3.42
 0 -8 0 32.59 3.49
 0 8 0 35.87 3.34
 0 8 1 4.87 1.15
 0 -8 -1 3.94 1.32
 0 8 1 5.12 1.24
 0 -8 -1 3.99 1.25
 0 -8 -1 5.06 1.26
 0 8 1 6.54 1.21
 0 8 1 2.94 1.03
 0 8 2 19.67 1.92
 0 8 2 17.05 1.92
 0 -8 -2 19.15 2.1
 0 -8 -2 21.09 2.05
 0 8 2 19.38 1.83
 0 -8 -2 18.39 2.14
 0 -8 -3 0.28 0.3
 0 8 3 -0.04 0.19
 0 8 3 0.36 0.28
 0 9 -10 233.47 6.43
 0 -9 10 231.3 5.74
 0 9 -9 183.24 5.78
 0 9 -9 180.01 6.46
 0 -9 9 180.48 5.9
 0 9 -9 176.88 6.05
 0 9 -9 188.56 5.67
 0 9 -8 44.04 3.32
 0 9 -8 42.19 3.21
 0 -9 8 44.74 3.03
 0 -9 8 41.21 3.07
 0 9 -8 42.58 3.38
 0 9 -7 405.09 10.63
 0 9 -7 422.05 10.63
 0 -9 7 411.32 9.98
 0 -9 7 400.61 10.63
 0 -9 7 393.49 10.01
 0 9 -7 396.31 10.54
 0 -9 6 152.04 6.55
 0 -9 6 157.2 6.81
 0 -9 6 145.21 5.97
 0 9 -6 138.29 6.13
 0 9 -6 150.66 5.81
 0 9 -6 153.88 5.52
 0 -9 6 151.84 6.65
 0 9 -6 152.87 6.54
 0 9 -6 154.57 6.8
 0 9 -5 30.97 2.63
 0 -9 5 27.7 2.97
 0 9 -5 28.78 2.72
 0 -9 5 29.75 2.92
 0 9 -5 28.34 2.83
 0 -9 5 31 2.69
 0 9 -5 29.99 2.82
 0 -9 5 31.52 3.12
 0 9 -5 28.13 2.91
 0 9 -4 1.33 0.68
 0 -9 4 0.06 0.68
 0 9 -4 1.11 0.65
 0 -9 4 0.67 0.71
 0 -9 4 0.69 0.64
 0 9 -4 3.02 0.92
 0 9 -4 0.04 0.44
 0 -9 4 2.24 1.01
 0 -9 4 -0.31 0.4
 0 9 -4 -0.43 0.56
 0 -9 3 353.75 10.22
 0 -9 3 390.67 10.77
 0 -9 3 360.4 10.39
 0 9 -3 377.37 9.57
 0 9 -3 370.6 10.21
 0 -9 3 357.12 9.42
 0 -9 3 374.86 10.34
 0 9 -3 380.4 9.83
 0 9 -3 370.93 10.78
 0 9 -3 353.58 9.33
 0 9 -2 141.01 6.08
 0 -9 2 152.71 6.61
 0 -9 2 139.38 6.53
 0 -9 2 137.09 6.04
 0 -9 2 130.81 5.26
 0 -9 2 145.03 6.47
 0 9 -2 135.11 6.36
 0 9 -2 134.78 5.76
 0 9 -1 439.55 9.83
 0 9 -1 427.6 9.83
 0 -9 1 407.18 10.7
 0 -9 1 462.36 10.81
 0 -9 1 451.28 11.15
 0 -9 1 431.23 9.65
 0 9 -1 450.71 10.84
 0 -9 0 31.5 2.71
 0 9 0 28.61 1.94
 0 9 0 31.8 2.36
 0 9 0 31.92 2.62
 0 -9 0 29.66 2.47
 0 9 0 29.96 2.33
 0 -9 0 30.39 2.68
 0 9 1 153.66 3.67
 0 -9 -1 197.28 5.6
 0 9 1 196.61 5.12
 0 -9 -1 157.85 4.49
 0 -9 -1 205.6 5.69
 0 9 1 203.05 5
 0 -10 10 25.04 1.45
 0 10 -10 22.76 1.53
 0 10 -9 26.46 2
 0 10 -9 28.16 1.79
 0 10 -9 29.42 2.03
 0 -10 9 30.15 1.96
 0 10 -9 26.21 1.85
 0 10 -8 69.81 3.47
 0 -10 8 71.06 3.3
 0 10 -8 73.45 3.64
 0 -10 8 71.87 3.27
 0 10 -8 72.11 3.55
 0 10 -7 420.02 9.39
 0 -10 7 411.57 9.2
 0 10 -7 405 8.78
 0 -10 7 403.42 8.13
 0 -10 7 395.89 8.69
 0 10 -6 375.75 9.16
 0 -10 6 393.22 9.06
 0 -10 6 384 9.15
 0 10 -6 384.69 8.74
 0 -10 6 397.63 9.31
 0 10 -6 376.89 7.98
 0 10 -5 308.24 7.7
 0 -10 5 300.7 7.8
 0 10 -5 300.11 8.01
 0 10 -5 302.16 6.72
 0 -10 5 298 8.21
 0 10 -5 290.57 7.56
 0 10 -4 199.31 6.37
 0 10 -4 203.31 5.65
 0 10 -4 207.46 6.19
 0 -10 4 203.18 6.11
 0 10 -4 200.71 6.1
 0 -10 4 218.45 6.94
 0 -10 4 200.6 6
 0 -10 4 211.6 6.66
 0 -10 3 22.2 2.07
 0 10 -3 20.25 1.77
 0 -10 3 20.69 2.01
 0 10 -3 19.63 1.87
 0 -10 3 22.79 2.13
 0 10 -3 22.27 2.11
 0 -10 2 44.35 2.68
 0 -10 2 40.82 2.67
 0 10 -2 44.46 2.55
 0 10 -2 44.33 2.72
 0 -10 2 41.37 2.48
 0 10 -2 43.04 2.4
 0 -10 2 34.95 2.31
 0 -10 1 13.72 1.27
 0 10 -1 16.9 1.36
 0 10 -1 17.41 1.44
 0 10 -1 16.13 1.28
 0 -10 1 16.55 1.51
 0 -10 1 14.96 1.31
 0 11 -8 0.42 0.21
 0 11 -8 0.9 0.33
 0 11 -7 1.77 0.52
 0 -11 7 2.03 0.49
 0 11 -6 223.89 5.1
 0 -11 6 253.39 5.55
 0 -11 5 34.57 1.95
 0 -11 5 38.1 2.14
 0 -11 4 60.02 2.48
 0 11 -4 58.15 2.41
 0 11 -3 84.62 2.58
 -1 11 -2 2.41 0.5
 -1 11 -3 84.64 3.23
 1 -11 3 81.54 3.19
 -1 11 -3 75.47 2.71
 1 -11 4 98.58 3.56
 -1 11 -4 95.75 3.21
 -1 11 -4 101.16 3.72
 1 -11 4 104.87 3.93
 1 -11 5 15.03 1.51
 1 -11 5 9.83 1.1
 -1 11 -5 11.27 1.12
 1 -11 5 13.98 1.49
 -1 11 -6 223.86 5.71
 1 -11 6 230.26 5.69
 1 -11 7 190.08 4.52
 -1 11 -7 194.21 5.2
 1 -11 8 85 2.81
 -1 11 -8 84.12 3.08
 -1 11 -8 86.7 2.92
 1 -10 0 26.82 1.94
 -1 10 0 30.37 1.9
 -1 10 -1 336.77 7.39
 1 -10 1 309.99 7.6
 1 -10 1 254.2 6.22
 1 -10 1 280.89 6.18
 1 -10 1 296.41 6.89
 -1 10 -1 318.66 7.15
 -1 10 -2 372.48 8.66
 1 -10 2 398.24 9.22
 -1 10 -2 400.26 8.76
 1 -10 2 370.03 8.8
 1 -10 2 400.56 8.54
 1 -10 2 364.27 8.02
 1 -10 3 26.05 2.37
 -1 10 -3 27.57 2.54
 -1 10 -3 29.57 2.48
 1 -10 3 29.6 2.49
 1 -10 3 31.46 2.56
 1 -10 3 28.42 2.69
 -1 10 -3 30.32 2.58
 1 -10 4 176.48 6.28
 -1 10 -4 165.88 6.22
 1 -10 4 154.45 6.28
 -1 10 -4 159.99 5.68
 -1 10 -4 156.6 5.83
 -1 10 -4 170.31 6.12
 1 -10 4 158.32 6.09
 -1 10 -5 48.39 3.31
 1 -10 5 48.28 3.11
 1 -10 5 52.37 3.59
 -1 10 -5 49.78 3.14
 -1 10 -5 47.25 3.39
 1 -10 5 50.33 3.56
 1 -10 5 54.09 3.49
 -1 10 -6 30.75 2.35
 1 -10 6 32.27 2.65
 -1 10 -6 32.19 2.58
 1 -10 6 30.04 2.71
 1 -10 6 31.9 2.68
 1 -10 6 30.16 2.51
 -1 10 -6 35.85 2.98
 1 -10 7 6.53 1.15
 -1 10 -7 5.99 0.99
 -1 10 -7 6.42 1.15
 1 -10 7 7.18 1.22
 -1 10 -7 9.09 1.51
 -1 10 -8 121.27 4.78
 -1 10 -8 121.69 4.81
 1 -10 8 127.08 4.67
 -1 10 -8 127.15 4.72
 -1 10 -8 133.02 4.71
 -1 10 -9 21.14 1.84
 1 -10 9 22.79 1.78
 -1 10 -9 20.17 1.65
 -1 10 -9 23.03 1.73
 -1 10 -10 202.61 4.46
 1 -10 10 212.49 4.11
 1 -9 -2 61.11 3
 1 -9 -2 61.58 2.96
 -1 9 2 62.78 2.45
 -1 9 1 1.61 0.55
 1 -9 -1 1.39 0.69
 1 -9 -1 3.31 0.77
 1 -9 -1 3.04 0.89
 -1 9 1 2.34 0.75
 -1 9 1 2.79 0.78
 1 -9 0 69.56 4.52
 1 -9 0 71.9 4.06
 -1 9 0 72.53 4.26
 -1 9 0 74.49 4.17
 1 -9 0 65.77 4.31
 1 -9 0 76.59 4.16
 -1 9 0 71.97 3.6
 -1 9 0 77.53 4.05
 -1 9 -1 14.24 1.98
 -1 9 -1 15.21 2.16
 -1 9 -1 22.45 2.08
 1 -9 1 16.45 2.44
 1 -9 1 12.66 2.06
 -1 9 -1 16.59 2.12
 1 -9 1 18.2 2.33
 1 -9 1 19.81 2.35
 -1 9 -2 442.5 11.32
 -1 9 -2 491.67 11.66
 -1 9 -2 487.05 12.49
 1 -9 2 419.53 11.11
 1 -9 2 505.97 12.22
 1 -9 2 492.91 12.6
 1 -9 2 441.74 11.78
 -1 9 -3 1772.29 23.02
 -1 9 -3 1821.56 22.21
 1 -9 3 1808.16 24.4
 1 -9 3 1726.18 22.8
 -1 9 -3 1796.98 22.4
 -1 9 -4 168.64 6.59
 -1 9 -4 174.79 6.77
 -1 9 -4 176.93 7.26
 1 -9 4 185.47 7.83
 -1 9 -4 167.86 6.98
 1 -9 4 180.23 7.31
 -1 9 -4 169.58 6.84
 1 -9 4 167.01 7.08
 1 -9 5 402.73 10.79
 1 -9 5 367.36 9.93
 -1 9 -5 393.88 11.08
 -1 9 -5 407.28 10.48
 -1 9 -5 411.47 10.62
 1 -9 5 374.49 10.77
 -1 9 -5 395.98 10.31
 -1 9 -5 387.04 9.81
 1 -9 5 395.25 10.95
 1 -9 6 482.38 11.96
 1 -9 6 469.21 11.25
 -1 9 -6 483.81 10.47
 -1 9 -6 458.04 11.48
 -1 9 -6 485.85 11.6
 -1 9 -6 488.94 12.27
 1 -9 6 459.73 11.38
 -1 9 -6 464.02 10.5
 1 -9 6 481.15 11.85
 -1 9 -7 374.59 10.34
 -1 9 -7 395.01 8.98
 1 -9 7 359.28 10.08
 1 -9 7 379.7 9.45
 1 -9 7 374.05 9.84
 -1 9 -7 393.33 10.29
 -1 9 -7 344.02 9.98
 -1 9 -8 10.32 1.63
 1 -9 8 10.91 1.6
 -1 9 -8 9.86 1.62
 -1 9 -8 11.87 1.89
 -1 9 -9 24.2 2.41
 -1 9 -9 25.32 2.17
 1 -9 9 24.67 2.18
 -1 9 -9 23.87 2.1
 -1 9 -10 138.27 4.14
 1 -9 10 144.4 4.3
 -1 9 -10 147.2 5
 -1 8 3 243.57 5.85
 -1 8 3 256.78 6.47
 1 -8 -3 241.76 6.95
 1 -8 -3 244.39 7.29
 -1 8 2 1.43 0.66
 1 -8 -2 1.85 0.75
 1 -8 -2 2.37 0.97
 -1 8 2 4.93 1.14
 -1 8 2 1.99 0.86
 1 -8 -2 1.51 0.89
 -1 8 1 450.99 11.39
 -1 8 1 455.49 11.41
 1 -8 -1 440.35 12.76
 1 -8 -1 444.89 10.95
 -1 8 1 428.66 11.68
 1 -8 -1 445.92 12.82
 1 -8 -1 442.99 11.47
 -1 8 1 447.8 10.37
 -1 8 0 140.4 6.61
 1 -8 0 142.1 6.9
 1 -8 0 140.5 7.44
 -1 8 0 132.88 6.74
 1 -8 0 137.77 7.51
 -1 8 0 146.17 6.97
 -1 8 0 159.11 6.76
 -1 8 -1 44.14 3.74
 -1 8 -1 46.14 4.01
 1 -8 1 43.76 4.21
 1 -8 1 48.81 4.13
 -1 8 -1 49.61 3.98
 1 -8 1 42.06 4.01
 -1 8 -1 46.15 3.79
 1 -8 2 19.29 2.77
 1 -8 2 21.39 2.79
 -1 8 -2 19.6 2.67
 -1 8 -2 22.06 2.66
 -1 8 -2 20.07 2.36
 1 -8 2 23.52 2.85
 1 -8 2 20.46 2.7
 -1 8 -2 19.75 2.52
 -1 8 -3 2.89 1.02
 -1 8 -3 0.74 0.64
 1 -8 3 3.28 1.05
 -1 8 -3 2.05 0.75
 -1 8 -3 2.96 1.07
 1 -8 3 1.81 0.98
 -1 8 -3 2.14 0.88
 -1 8 -3 2.47 0.96
 -1 8 -4 30.56 2.97
 1 -8 4 33.85 3.3
 -1 8 -4 31.37 3.02
 -1 8 -4 30.85 2.97
 -1 8 -4 31.88 2.91
 -1 8 -4 29.45 2.99
 -1 8 -4 32.95 3.29
 1 -8 4 27.76 3.11
 -1 8 -5 80.62 4.71
 1 -8 5 70.27 4.53
 1 -8 5 69.84 4.73
 1 -8 5 77.17 4.99
 1 -8 5 86.38 5.19
 -1 8 -5 78.73 5.1
 -1 8 -5 77.24 4.65
 -1 8 -5 77.2 4.5
 -1 8 -5 74.41 4.86
 -1 8 -5 77.24 4.81
 -1 8 -6 370.22 11.03
 1 -8 6 374.51 10.5
 1 -8 6 375.39 10.82
 -1 8 -6 358.15 10.99
 -1 8 -6 368.52 9.57
 -1 8 -6 385.92 10.83
 1 -8 6 374.79 10.85
 1 -8 6 384.77 10.64
 -1 8 -6 378 9.59
 -1 8 -7 530.07 11.14
 1 -8 7 536.92 11.55
 1 -8 7 541.27 11.4
 -1 8 -7 549.02 12.93
 1 -8 7 536.38 12.48
 1 -8 7 545.83 12.86
 -1 8 -7 545.13 13.71
 -1 8 -7 547.6 12.99
 -1 8 -8 423.42 11.13
 1 -8 8 445.48 10.86
 -1 8 -8 423.92 10.68
 -1 8 -8 426.22 11.9
 1 -8 8 435.7 10.16
 -1 8 -8 440.01 10.59
 -1 8 -9 318.76 9.58
 1 -8 9 297.47 7.91
 1 -8 9 311.75 8.33
 -1 8 -9 308.96 7.9
 -1 8 -9 323.31 8.43
 1 -8 10 304.07 6.92
 -1 8 -10 310.81 7.09
 -1 8 -10 309.87 8.23
 1 -8 10 308.29 7.04
 -1 8 -10 300.6 6.71
 -1 8 -11 189.4 4.46
 -1 7 5 0.03 0.22
 -1 7 5 0.19 0.2
 1 -7 -5 0.26 0.31
 1 -7 -4 8.35 1.61
 1 -7 -4 8.61 1.34
 -1 7 4 5.96 1.24
 1 -7 -4 6.57 1.34
 1 -7 -4 7.73 1.29
 -1 7 4 8.13 1.32
 -1 7 3 20.9 2.44
 -1 7 3 14.68 2.18
 1 -7 -3 13.71 2.25
 1 -7 -3 19.81 2.42
 -1 7 3 19.73 2.22
 1 -7 -3 13.09 2.32
 1 -7 -3 14.05 2
 -1 7 2 29.3 3.09
 1 -7 -2 34.12 3.46
 1 -7 -2 29.32 3.67
 1 -7 -2 35.81 3.94
 -1 7 2 35.86 3.35
 -1 7 2 41.5 3.83
 -1 7 2 34.87 2.94
 -1 7 1 244.24 9.07
 1 -7 -1 248.36 9.55
 1 -7 -1 212.95 9.83
 1 -7 -1 223.66 9.93
 -1 7 1 235.03 8.85
 -1 7 1 249.91 8.45
 -1 7 1 234.45 9.13
 1 -7 0 548.32 15.22
 -1 7 0 547.09 13.22
 -1 7 0 563.32 13.81
 -1 7 0 532.5 13.68
 1 -7 0 567.38 15.9
 1 -7 0 544.44 12.37
 -1 7 0 552.68 12.85
 1 -7 0 534.15 13.78
 -1 7 -1 852.63 15.94
 1 -7 1 859.21 18.27
 -1 7 -1 896.77 16.27
 -1 7 -1 850.64 16.85
 -1 7 -1 836.77 16.43
 1 -7 1 855.93 16.78
 -1 7 -1 868.51 14.99
 1 -7 1 842.51 18.4
 1 -7 1 829.41 17.72
 1 -7 2 1194.55 19.47
 -1 7 -2 1184.21 19.45
 -1 7 -2 1201.33 18.46
 -1 7 -2 1224.54 18.78
 -1 7 -2 1221.7 17.33
 1 -7 2 1149.13 20.03
 1 -7 3 1134.16 15.1
 -1 7 -3 1115.9 17.03
 -1 7 -3 1238.11 17.7
 -1 7 -3 1177.92 17.66
 1 -7 3 1220.61 18.88
 1 -7 3 1163.84 21.86
 -1 7 -4 12.71 1.9
 -1 7 -4 15.93 2.05
 1 -7 4 14.67 1.81
 -1 7 -4 19.81 2.31
 -1 7 -4 15.2 2.17
 1 -7 4 14.12 2.09
 1 -7 4 10.9 2.29
 -1 7 -5 882.45 16.59
 1 -7 5 836.42 13.91
 -1 7 -5 831.15 15.52
 -1 7 -5 838.55 14.42
 1 -7 5 823.05 20.29
 -1 7 -5 850.09 15.6
 -1 7 -5 862.55 14.89
 -1 7 -5 866.07 14.32
 1 -7 5 827.32 15.57
 1 -7 5 879.55 15.88
 -1 7 -5 810.7 15.87
 1 -7 5 844.41 15.65
 1 -7 6 4.78 1.28
 1 -7 6 2.76 0.96
 1 -7 6 1.72 0.8
 1 -7 6 3.09 0.93
 -1 7 -6 2.54 0.93
 -1 7 -6 1.18 0.66
 1 -7 6 4.61 1.13
 -1 7 -6 2.09 0.85
 -1 7 -6 2.16 0.84
 1 -7 6 4.13 1.71
 -1 7 -6 1.53 0.71
 -1 7 -7 12.23 2.13
 -1 7 -7 10.64 1.87
 1 -7 7 9.74 1.7
 -1 7 -7 10.72 1.99
 -1 7 -7 11.43 1.7
 1 -7 7 12.68 1.93
 1 -7 8 71.55 4.44
 -1 7 -8 68.27 4.29
 -1 7 -8 62.38 4.91
 1 -7 8 68 4.32
 -1 7 -8 64.48 4.17
 -1 7 -8 63.76 4.46
 -1 7 -8 64.79 4.83
 -1 7 -9 0.47 0.64
 -1 7 -9 0.53 0.52
 -1 7 -9 1.63 0.78
 1 -7 9 1.16 0.67
 1 -7 9 2.53 0.82
 -1 7 -10 293.22 9.2
 1 -7 10 298.86 7.1
 1 -7 10 297.98 7.96
 1 -7 10 297.66 7.76
 -1 7 -10 302.12 8.49
 -1 7 -10 301.34 7.5
 -1 7 -10 294.69 6.97
 1 -7 11 155.41 4.46
 -1 7 -11 150.2 4.72
 -1 7 -11 140.78 5.02
 -1 7 -11 135.29 4.13
 1 -6 -6 214.21 5.29
 1 -6 -6 222.61 5.71
 1 -6 -5 245.32 7.78
 -1 6 5 269.47 7.76
 -1 6 5 252.88 7.59
 -1 6 5 261.67 7.69
 1 -6 -5 261.21 8.36
 1 -6 -5 253.13 8.78
 1 -6 -5 263.99 7.62
 1 -6 -4 278.86 10.8
 -1 6 4 296.83 9.64
 1 -6 -4 289.3 10.28
 -1 6 4 296.69 9.44
 1 -6 -4 297.21 10.64
 -1 6 4 284.5 9.28
 1 -6 -4 268 9.27
 1 -6 -3 207.87 8.8
 1 -6 -3 207.04 9.58
 -1 6 3 204.91 8.23
 1 -6 -3 215.46 10.16
 -1 6 3 213.45 8.65
 -1 6 3 211.55 8.04
 -1 6 3 213.13 9.36
 1 -6 -3 219.4 9.44
 -1 6 3 213.38 8.51
 -1 6 2 127.41 6.71
 -1 6 2 112.92 6.05
 -1 6 2 126.72 5.84
 1 -6 -2 121.2 5.81
 1 -6 -2 113.58 6.64
 1 -6 -2 121.18 7.54
 -1 6 2 109.9 6.07
 -1 6 2 113.8 6.12
 -1 6 2 107.27 6.72
 1 -6 -2 113.81 7.32
 1 -6 -2 111.37 6.46
 -1 6 1 1.18 0.72
 -1 6 1 4.34 1.13
 -1 6 1 0.34 0.49
 -1 6 1 -0.77 0.58
 1 -6 -1 0.96 0.76
 1 -6 -1 0.92 0.75
 -1 6 1 -0.95 0.73
 -1 6 1 4.7 1.23
 1 -6 -1 1.49 0.71
 1 -6 -1 5.42 1.24
 1 -6 0 27.42 2.27
 1 -6 0 22.89 2.96
 -1 6 0 27.74 2.31
 -1 6 0 28.39 2.54
 -1 6 0 25.47 2.62
 -1 6 -1 1.56 0.68
 1 -6 1 0.66 0.44
 -1 6 -1 1.14 0.68
 -1 6 -1 2.91 0.86
 1 -6 1 0.93 0.67
 1 -6 2 447.27 11.93
 1 -6 2 452.78 8.84
 -1 6 -2 475.53 9.81
 1 -6 2 479.24 11.64
 -1 6 -2 448.31 9.67
 1 -6 3 409.26 8.54
 1 -6 3 402.28 11.86
 1 -6 3 431.01 9.85
 -1 6 -3 400.53 9.11
 1 -6 4 713.4 16.56
 -1 6 -4 676.93 12.51
 1 -6 5 433.53 13.83
 1 -6 5 431.53 9.6
 -1 6 -5 432.53 10.59
 -1 6 -6 443.27 11.13
 -1 6 -6 415.08 11.1
 1 -6 6 449.4 11.24
 -1 6 -6 433.16 9.68
 -1 6 -6 439 11.07
 -1 6 -6 448.06 12.01
 1 -6 6 414.78 9.96
 1 -6 6 463.03 11.06
 -1 6 -6 413.98 11.77
 1 -6 6 407.18 14.17
 1 -6 6 424.99 10.48
 -1 6 -7 1628.26 25.19
 -1 6 -7 1564.51 20.57
 -1 6 -7 1488.43 24.94
 -1 6 -7 1625.13 23.8
 -1 6 -7 1455.92 22.42
 -1 6 -7 1573.68 21.75
 1 -6 7 1559.67 20.53
 1 -6 7 1604.91 20.77
 1 -6 7 1464.58 28.37
 1 -6 7 1500.34 20.06
 -1 6 -8 14.26 2.32
 -1 6 -8 15.71 2.27
 1 -6 8 16.36 2.08
 -1 6 -8 13.01 1.93
 -1 6 -8 11.53 2.24
 1 -6 8 13.35 2.04
 -1 6 -9 144.18 6.85
 1 -6 9 137.77 5.65
 1 -6 9 136.14 6.11
 -1 6 -9 135.52 5.91
 -1 6 -9 139.7 7.54
 -1 6 -10 19.54 2.58
 1 -6 10 20.41 2.17
 1 -6 10 20.02 1.83
 1 -6 10 19.61 2.17
 -1 6 -10 21.38 2.29
 -1 6 -10 19.18 2.17
 -1 6 -11 11.3 1.39
 -1 6 -11 10.53 1.2
 1 -6 11 12.1 1.36
 -1 6 -11 10.04 1.5
 1 -5 -7 46.6 2.71
 -1 5 7 51.86 2.52
 -1 5 6 4.82 1.07
 -1 5 6 5.08 1.11
 1 -5 -6 3.73 1.23
 -1 5 6 4.3 1.18
 1 -5 -6 4.16 1.32
 -1 5 6 3.49 1.14
 1 -5 -6 6.68 1.28
 -1 5 5 36.91 3.44
 1 -5 -5 35.38 3.88
 1 -5 -5 31.76 3.47
 1 -5 -5 36.67 4.02
 -1 5 5 32.7 3.51
 1 -5 -5 34.58 3.48
 -1 5 5 39.69 3.56
 1 -5 -4 744.59 16.76
 -1 5 4 710.91 15.75
 -1 5 4 691.19 14.19
 -1 5 4 716.66 16.89
 1 -5 -4 761.14 19.23
 -1 5 4 690.42 17.31
 -1 5 4 723.99 15.7
 1 -5 -4 740.2 18.33
 -1 5 3 909.08 15.87
 1 -5 -3 939.44 15.81
 1 -5 -3 823.16 18.71
 -1 5 3 879.01 16.9
 1 -5 -3 876.32 19.97
 -1 5 3 843.9 18.57
 -1 5 3 923.69 16.72
 1 -5 -3 863.65 17.86
 -1 5 3 906.85 17.57
 -1 5 3 878.79 18.39
 -1 5 2 70.86 4.18
 -1 5 2 66.13 3.67
 1 -5 -2 66.99 3.98
 1 -5 -2 66.69 5.17
 -1 5 2 69.76 4.05
 1 -5 -1 2387.85 22.18
 -1 5 1 2509.95 20.62
 -1 5 1 2452.02 23.58
 1 -5 -1 2336.1 28.15
 -1 5 1 2469.45 21.13
 -1 5 0 2300.38 17.63
 -1 5 0 2220.61 21.39
 -1 5 0 2282 18.58
 1 -5 0 2267.39 25.54
 -1 5 0 2235.15 19.89
 -1 5 -1 21.38 1.44
 1 -5 1 24.47 2.49
 1 -5 1 26.12 2.47
 -1 5 -1 22.72 1.93
 1 -5 1 20.82 1.74
 -1 5 -1 23.67 2.15
 -1 5 -1 23.06 1.95
 1 -5 2 108.52 5.29
 -1 5 -2 98.68 3.98
 1 -5 2 104.3 4.63
 1 -5 2 96.2 3.7
 1 -5 3 0.6 0.68
 1 -5 3 0.76 0.45
 -1 5 -3 0.63 0.47
 -1 5 -4 326.7 8.03
 1 -5 4 311.32 9.92
 1 -5 4 332.23 7.43
 -1 5 -5 6.9 1.43
 1 -5 5 8.99 1.35
 -1 5 -5 2.73 0.8
 -1 5 -5 3.99 1.01
 1 -5 5 5.9 1.52
 -1 5 -6 577.1 12.63
 1 -5 6 552.83 15.35
 -1 5 -6 560.41 13.97
 1 -5 6 556.48 11.11
 -1 5 -6 538.54 12.63
 -1 5 -7 61.86 4.56
 1 -5 7 63.88 3.95
 -1 5 -7 63.48 3.96
 -1 5 -7 58.59 5.08
 1 -5 7 59.12 3.96
 -1 5 -7 60.44 4.48
 -1 5 -7 59.72 4.72
 1 -5 7 62.83 4.03
 -1 5 -7 67.23 4.39
 1 -5 7 58.81 5.54
 1 -5 8 467.63 10.91
 -1 5 -8 462.97 14.31
 -1 5 -8 447.81 11.02
 1 -5 8 487.65 10.92
 -1 5 -8 465.87 12.6
 1 -5 8 473.19 11.72
 1 -5 9 177.75 6.22
 -1 5 -9 171.95 6.37
 -1 5 -9 168.42 6.63
 -1 5 -9 166.08 8.41
 1 -5 9 175.12 7.03
 -1 5 -9 166.89 7.19
 -1 5 -9 162.91 8.06
 1 -5 9 173.81 6.49
 1 -5 10 149.31 5.97
 -1 5 -10 154.54 7.28
 1 -5 10 153.63 5.95
 -1 5 -10 164.93 6.21
 -1 5 -11 79.46 3.67
 1 -5 11 76.73 3.37
 -1 5 -11 77.77 4.04
 1 -4 -8 71.67 3.31
 -1 4 8 69.26 2.77
 -1 4 8 68.93 2.9
 -1 4 7 28.73 2.65
 1 -4 -7 27.84 3.04
 1 -4 -7 28.86 2.61
 1 -4 -7 25.26 2.73
 -1 4 7 26.04 2.59
 -1 4 7 24.18 1.95
 1 -4 -6 214.09 9.72
 -1 4 6 202.92 8.44
 1 -4 -6 214.37 8.5
 1 -4 -6 208.5 9.49
 1 -4 -6 212.88 8.5
 -1 4 6 206.3 8.09
 -1 4 6 203.37 7.82
 -1 4 5 20.75 2.91
 -1 4 5 16.24 2.39
 -1 4 5 15.35 2.3
 1 -4 -5 14.99 2.71
 1 -4 -5 15.85 2.52
 -1 4 5 17.12 2.87
 -1 4 4 486.93 12.14
 1 -4 -4 449.62 14.05
 1 -4 -4 444.27 12.59
 1 -4 -4 465.66 14.51
 -1 4 4 442.75 11.91
 1 -4 -4 473.24 11.05
 -1 4 4 452.73 12.71
 -1 4 4 438.26 11.96
 -1 4 4 447.26 13.6
 1 -4 -3 698.51 12.37
 -1 4 3 697.73 12.02
 1 -4 -3 684.45 15.88
 -1 4 3 698.99 12.12
 -1 4 3 718.44 13.37
 1 -4 -2 852.36 16.12
 -1 4 2 917.05 13.38
 -1 4 2 873.78 11.77
 -1 4 2 902.49 13.21
 1 -4 -2 898.72 12.87
 1 -4 -1 37.72 3.1
 -1 4 1 37.25 2.19
 -1 4 1 37.84 2.36
 -1 4 1 37.51 1.85
 -1 4 1 32.35 2.39
 -1 4 1 37.87 2.38
 -1 4 0 25.82 1.65
 1 -4 0 26.96 2.4
 -1 4 0 24.61 1.7
 -1 4 0 22.44 1.69
 -1 4 0 19.87 1.77
 1 -4 0 25.4 1.81
 1 -4 1 2528.45 21.13
 -1 4 -1 2607.22 17.93
 -1 4 -1 2567.57 13.46
 1 -4 1 2556.26 21.3
 -1 4 -1 2556.36 18.71
 1 -4 1 2505.1 16.51
 1 -4 2 2775.71 17.73
 1 -4 2 2807.22 19.66
 -1 4 -2 2842.29 15.53
 -1 4 -2 2812.68 11.48
 -1 4 -2 2768.11 14.43
 -1 4 -2 2840.8 19.04
 1 -4 3 1802.34 19.66
 -1 4 -3 1786.02 14.69
 -1 4 -3 1807.44 16.15
 1 -4 3 1846.34 15.05
 -1 4 -3 1750.68 16.05
 1 -4 4 229.81 7.56
 1 -4 4 239.7 5.82
 -1 4 -4 238.74 7.09
 1 -4 4 225.47 7.63
 -1 4 -4 222.54 6.33
 -1 4 -4 230.69 6.31
 1 -4 5 2302.76 27.38
 1 -4 5 2495.61 20.41
 -1 4 -5 2405.56 24.68
 -1 4 -5 2350.13 22.47
 -1 4 -5 2441.01 26.29
 1 -4 5 2360.93 26.74
 -1 4 -6 477.26 13.11
 -1 4 -6 452.2 12.26
 1 -4 6 463.45 13.89
 -1 4 -6 473.26 9.95
 1 -4 6 467.75 13.2
 -1 4 -6 482.21 11.39
 1 -4 6 453.69 9.69
 1 -4 7 44.66 4.54
 -1 4 -7 49.85 4.79
 -1 4 -7 45.02 3.4
 1 -4 7 50.32 3.31
 1 -4 7 41.84 4.7
 -1 4 -7 47.9 3.42
 -1 4 -7 48.95 4.59
 -1 4 -7 47.17 4.41
 1 -4 7 62.79 4.05
 -1 4 -7 48.42 3.88
 1 -4 7 67.01 4.08
 -1 4 -7 47.69 3.98
 -1 4 -7 43.75 4.3
 1 -4 8 393.47 10.41
 -1 4 -8 404.79 11.34
 -1 4 -8 379.93 12.99
 1 -4 8 400.04 10.63
 -1 4 -8 406.24 10.15
 -1 4 -8 393.18 10.33
 -1 4 -8 380.97 13.46
 -1 4 -9 336.15 11.94
 1 -4 9 335.13 9.36
 -1 4 -9 327.06 12.16
 1 -4 9 347.58 10.05
 1 -4 9 340.05 9.65
 -1 4 -9 343.26 10.13
 1 -4 10 7.13 1.32
 1 -4 10 7.53 1.37
 -1 4 -10 7.33 1.35
 -1 4 -10 7.42 1.46
 -1 4 -10 5.44 1.45
 -1 4 -10 4.86 1.47
 1 -4 11 75.06 3.16
 -1 4 -11 73.83 3.6
 -1 4 -11 70.95 3.33
 -1 3 8 169.37 6.09
 -1 3 8 156.3 5
 1 -3 -8 162.27 7
 1 -3 -8 155.63 5.78
 -1 3 7 7.17 1.59
 -1 3 7 9.26 1.64
 -1 3 7 5.95 1.56
 1 -3 -7 6.16 1.48
 1 -3 -7 5.94 1.49
 -1 3 7 7.45 1.58
 1 -3 -7 6.62 1.85
 -1 3 6 60.32 4.34
 -1 3 6 61.13 4.46
 1 -3 -6 70.86 5.14
 -1 3 6 55.58 5.03
 -1 3 6 62.29 4.63
 -1 3 6 56.57 4.54
 1 -3 -6 65.16 5.19
 1 -3 -6 55.97 5.4
 -1 3 5 2908.15 31.2
 1 -3 -5 3091.55 27.95
 -1 3 5 2821.53 29.73
 -1 3 5 2871.1 30.14
 -1 3 5 2685.44 29.19
 -1 3 5 3052.4 31.39
 1 -3 -5 2904.08 34.79
 -1 3 5 2890.86 34.66
 -1 3 5 2897.41 29.25
 1 -3 -5 2945.82 37.3
 1 -3 -5 2881.4 31.76
 1 -3 -4 1339.31 16.78
 -1 3 4 1310.83 17.52
 -1 3 3 324.5 7.24
 -1 3 3 354.2 7.23
 -1 3 3 354.32 7.54
 1 -3 -3 340.87 7.64
 1 -3 -3 332.82 7.49
 -1 3 3 343.19 8.54
 1 -3 -3 321.36 9.41
 1 -3 -2 392.97 6.99
 -1 3 2 406.95 8.06
 -1 3 2 396.98 6.78
 -1 3 2 400.76 7.55
 1 -3 -2 410.98 9.36
 -1 3 2 410.81 6.3
 -1 3 1 2237.12 13.79
 -1 3 1 2228.4 15.21
 -1 3 1 2190.99 11.71
 1 -3 -1 2226 14.39
 -1 3 1 2187.52 16.43
 -1 3 1 2172.25 15.69
 -1 3 0 267.41 4.87
 -1 3 0 272.64 4.58
 -1 3 0 256.74 4.43
 1 -3 0 251.28 5.19
 1 -3 0 259.23 5.94
 1 -3 0 261.27 4.53
 -1 3 0 256.45 5.2
 1 -3 1 4184.9 21.72
 -1 3 -1 4497.64 20.1
 -1 3 -1 4433.09 13.58
 1 -3 1 4339.94 22.92
 -1 3 -1 4317.09 14.54
 1 -3 1 4573.52 19.2
 -1 3 -1 4466.19 16.5
 -1 3 -2 9.06 0.94
 1 -3 2 3.13 0.55
 1 -3 2 5.44 0.66
 -1 3 -2 4.08 0.42
 -1 3 -2 10.29 1.02
 1 -3 2 1.44 0.53
 -1 3 -2 1.38 0.43
 1 -3 2 1.77 0.58
 -1 3 -3 4225.03 24.43
 -1 3 -3 4223.7 25.62
 -1 3 -3 4418.04 23.37
 1 -3 3 4074.2 25.02
 1 -3 3 4334.4 26.24
 1 -3 3 4334.98 21.12
 1 -3 4 11.59 1.6
 1 -3 4 11.77 1.24
 1 -3 4 12.78 1.61
 -1 3 -4 14.36 1.52
 -1 3 -4 15.54 1.88
 -1 3 -4 12.61 1.25
 1 -3 5 331.8 7.16
 1 -3 5 337.95 9.34
 -1 3 -5 341.51 8.32
 -1 3 -5 366.85 10.24
 1 -3 5 333.39 9.68
 -1 3 -5 338.89 7.31
 1 -3 6 2193.09 20.87
 -1 3 -6 2183.63 20.94
 -1 3 -6 2219.14 24.18
 1 -3 6 2223.24 27.41
 1 -3 6 2248.63 29.31
 -1 3 -7 490.23 11.82
 1 -3 7 490.86 10.9
 1 -3 7 454.08 13.9
 -1 3 -7 500.2 11.23
 1 -3 7 506.7 11.49
 -1 3 -7 504.01 12.67
 -1 3 -7 479.03 13.88
 -1 3 -7 483.47 14.89
 1 -3 7 481.2 15.63
 -1 3 -7 477.47 10.9
 -1 3 -7 488.55 12.73
 -1 3 -7 500.95 15.2
 1 -3 7 509.89 11.25
 -1 3 -7 514.87 15.3
 1 -3 8 23.64 2.75
 -1 3 -8 26.65 2.8
 1 -3 8 23.56 2.6
 -1 3 -8 22.64 3.46
 1 -3 8 27.84 2.89
 1 -3 8 25 2.67
 -1 3 -8 26.24 2.89
 -1 3 -8 25.74 3.41
 -1 3 -9 27.19 3.64
 1 -3 9 28.22 2.91
 1 -3 9 30.07 2.9
 -1 3 -9 27.35 2.85
 -1 3 -9 29.18 3.12
 -1 3 -9 26.59 3.34
 1 -3 9 28.9 2.81
 1 -3 10 37.44 2.76
 1 -3 10 38.66 2.96
 1 -3 10 39.38 2.79
 -1 3 -10 40.38 3.2
 -1 3 -10 34.76 2.55
 -1 3 -10 34.48 3.39
 -1 3 -10 40.42 3.41
 -1 3 -11 6.57 0.94
 1 -2 -9 22.62 2.1
 -1 2 9 26.45 2.23
 1 -2 -9 24.78 2.52
 -1 2 9 26.04 1.99
 1 -2 -9 23.82 2.08
 1 -2 -8 2.63 1.16
 1 -2 -8 3.33 1.1
 -1 2 8 3.78 1.11
 1 -2 -8 1.46 0.88
 -1 2 8 3.99 1.16
 -1 2 7 0.27 0.66
 -1 2 7 0.75 0.81
 -1 2 7 1.07 0.75
 1 -2 -7 1.07 0.93
 -1 2 7 2.83 1.26
 1 -2 -7 1.96 1.07
 -1 2 7 0.98 1
 1 -2 -7 1.46 0.87
 -1 2 7 3.54 1.54
 -1 2 6 1.4 0.72
 1 -2 -6 4.06 1.63
 -1 2 6 2.08 0.91
 -1 2 6 0.01 0.47
 -1 2 6 1.66 0.79
 1 -2 -6 0.61 0.51
 -1 2 6 3.79 1.1
 -1 2 6 4.99 1.6
 1 -2 -6 1.82 0.8
 -1 2 6 0.67 0.69
 1 -2 -6 1 0.94
 -1 2 5 1916.47 23.35
 1 -2 -5 1876.58 20
 -1 2 4 1408.47 16.59
 -1 2 4 1310.53 15.8
 1 -2 -4 1274.66 14.77
 1 -2 -4 1388.5 15.06
 1 -2 -4 1342.53 14.95
 -1 2 4 1368.91 17.64
 1 -2 -4 1359.83 18.61
 -1 2 3 1136.67 12.06
 -1 2 3 1194.08 12.15
 1 -2 -3 1184.71 12.35
 -1 2 3 1186.85 14.27
 1 -2 -3 1241.21 11.96
 -1 2 3 1200.6 11.45
 1 -2 -3 1168.11 14.68
 1 -2 -3 1195.86 11.58
 1 -2 -2 119.73 3
 -1 2 2 111.32 2.03
 -1 2 2 121.82 1.6
 1 -2 -2 115.67 3.35
 -1 2 2 116.83 3.05
 1 -2 -2 117.96 4.02
 -1 2 2 123.15 3.4
 -1 2 2 119 2.9
 1 -2 -2 114.15 2.79
 -1 2 2 114.51 3.78
 -1 2 1 3561.55 11.16
 1 -2 -1 3550.16 18.9
 -1 2 1 3392.43 16.14
 -1 2 1 3257.57 12.24
 1 -2 -1 3489.63 9.5
 1 -2 -1 3783.75 13.38
 -1 2 1 3644.06 17.19
 -1 2 1 3467.89 15.38
 -1 2 1 3583.28 13.25
 1 -2 0 28.83 1.34
 -1 2 0 29.25 1.2
 -1 2 0 29.08 1.27
 -1 2 0 28.88 1.35
 -1 2 0 26.37 1.26
 1 -2 0 31.58 1.55
 -1 2 -1 185.13 3.42
 1 -2 1 189.85 3.34
 -1 2 -1 189.6 3.32
 1 -2 1 195.85 3.24
 -1 2 -1 189.76 3.48
 1 -2 1 192.7 3.62
 1 -2 1 196.26 3.46
 -1 2 -1 203.89 2.68
 1 -2 2 198.41 3.69
 -1 2 -2 191.56 3.39
 1 -2 2 202.11 4.21
 -1 2 -2 194.11 3.92
 -1 2 -2 207.68 4.68
 -1 2 -2 200.27 4.6
 1 -2 2 197.22 4.1
 -1 2 -3 3146.34 22.3
 -1 2 -3 3087.38 15.99
 1 -2 3 3255.44 20.55
 1 -2 3 3285.43 19.77
 1 -2 3 3198.24 16.79
 1 -2 4 351.3 8.05
 -1 2 -4 365.73 8.92
 1 -2 4 357.22 7.57
 1 -2 4 360.43 6.4
 -1 2 -4 362.97 6.41
 1 -2 5 604.17 12.66
 -1 2 -5 643.13 9.98
 -1 2 -5 660.02 13.98
 1 -2 5 616.78 9.65
 1 -2 5 626.92 11.91
 -1 2 -5 655.17 11.35
 -1 2 -6 831.36 17.7
 1 -2 6 822.03 17.46
 1 -2 6 780.61 15.44
 -1 2 -6 814.66 12.93
 -1 2 -6 835.78 14.84
 1 -2 6 793.04 12.43
 -1 2 -7 894.59 20.99
 1 -2 7 900.27 16.24
 1 -2 7 868.66 14.67
 -1 2 -7 884.72 20.05
 1 -2 7 855.18 20.49
 1 -2 7 851.94 15.19
 -1 2 -7 873.3 18.63
 -1 2 -7 847.38 16.82
 -1 2 -7 886.18 16.21
 -1 2 -7 886.07 20.87
 1 -2 7 891.89 15.69
 -1 2 -7 866.36 14.97
 1 -2 7 891.29 14.98
 1 -2 8 730.45 14.11
 -1 2 -8 710.63 14.88
 -1 2 -8 711.94 19.18
 1 -2 8 726.81 13.91
 -1 2 -8 770.43 16.37
 1 -2 8 727.86 14.42
 1 -2 8 728.95 15.15
 1 -2 8 718.01 14.68
 -1 2 -8 708.32 17.18
 -1 2 -9 212.06 9.69
 1 -2 9 208.12 7.78
 1 -2 9 203.6 7.13
 -1 2 -9 200.99 7.32
 -1 2 -9 195.7 8.36
 -1 2 -9 210.27 8.15
 1 -2 9 206.11 7.36
 1 -2 10 141.75 4.98
 -1 2 -10 153.43 5.86
 1 -2 10 142.05 5.3
 -1 2 -10 145.22 6.41
 1 -2 10 145.17 4.89
 -1 2 -10 139.69 5.32
 -1 2 -10 127.48 4.89
 1 -1 -10 252.54 6.17
 -1 1 10 293.96 5.75
 -1 1 9 6.6 1.32
 1 -1 -9 8.84 1.83
 1 -1 -9 5.67 1.56
 1 -1 -9 10.95 1.71
 -1 1 9 8.1 1.45
 -1 1 8 208.27 7.89
 -1 1 8 197.97 8.04
 -1 1 8 206.58 8.14
 -1 1 8 201.06 7.93
 1 -1 -8 195.66 8.14
 -1 1 8 194.28 8.48
 1 -1 -8 196.82 9.78
 1 -1 -8 203.87 9.61
 1 -1 -7 61.03 5.34
 -1 1 7 56.26 4.93
 -1 1 7 60.27 4.43
 -1 1 7 60.49 4.31
 1 -1 -7 55.03 4.32
 -1 1 7 56.07 4.26
 -1 1 7 62.27 4.58
 1 -1 -6 725.52 13.35
 -1 1 6 697.38 14.24
 1 -1 -6 713.13 14.52
 -1 1 6 702.57 14.58
 -1 1 6 689.87 16.26
 1 -1 -6 718.63 12.9
 -1 1 5 1852.58 22.16
 1 -1 -5 1875.79 18.3
 -1 1 5 1840.75 21.18
 1 -1 -5 1886.69 18.32
 1 -1 -5 1880.16 21.38
 1 -1 -5 1863.25 20.44
 -1 1 4 192.31 5.59
 1 -1 -4 218.98 5.34
 1 -1 -4 210.41 5.14
 -1 1 4 208.79 6.11
 -1 1 4 209.74 6.27
 1 -1 -4 214.52 5.93
 1 -1 -4 201.41 5.9
 -1 1 3 895.79 9.52
 -1 1 3 878.13 7.32
 1 -1 -3 905.15 9.28
 1 -1 -3 930.58 8.8
 -1 1 3 921.76 6.98
 -1 1 3 894.83 9.85
 -1 1 3 912.85 6.87
 1 -1 -3 905.55 10.04
 1 -1 -3 921.48 10.61
 -1 1 3 910.41 11.03
 -1 1 2 101.88 1.44
 -1 1 2 95.03 2.04
 1 -1 -2 91.28 2.45
 1 -1 -2 95.66 2.79
 -1 1 2 95.2 2.93
 -1 1 2 99.91 2.12
 -1 1 2 92.78 2.36
 1 -1 -2 98.1 2.62
 -1 1 2 96.59 2.37
 1 -1 -1 478.34 4.43
 -1 1 1 481.01 4.21
 -1 1 1 492.55 3.42
 -1 1 1 493.71 3.36
 -1 1 1 498.34 3.99
 1 -1 -1 525.96 4.41
 -1 1 1 506.08 5.11
 -1 1 1 470.1 4.2
 1 -1 -1 511.46 5.11
 -1 1 0 4206.12 14.29
 1 -1 1 514.63 4.78
 -1 1 -1 498.72 3.9
 1 -1 1 504.6 4.47
 1 -1 1 495.69 4.54
 -1 1 -1 516.16 5.99
 -1 1 -1 489.85 5.99
 1 -1 1 496.79 4.43
 1 -1 2 298.41 4.17
 1 -1 2 303.02 4.72
 1 -1 2 309.49 4.87
 -1 1 -2 307.17 4.03
 -1 1 -2 300.16 2.85
 1 -1 2 303.03 4.58
 -1 1 -2 299.52 5.77
 -1 1 -3 2524.32 16.78
 1 -1 3 2521.01 14.37
 -1 1 -3 2526.6 14.37
 -1 1 -3 2422.72 12.69
 1 -1 3 2457.5 17.14
 1 -1 3 2517.01 15.98
 1 -1 3 2626.43 17.79
 1 -1 3 2600.55 13.74
 -1 1 -3 2566.39 20.4
 1 -1 4 48.89 2.37
 -1 1 -4 53.58 2.9
 -1 1 -4 48.82 3.34
 1 -1 4 51.31 3
 1 -1 4 47.31 2.97
 1 -1 4 45.33 2.59
 -1 1 -4 46.76 2.37
 1 -1 4 45.83 2.1
 1 -1 5 2831.54 20.97
 -1 1 -5 2995.69 22.25
 1 -1 5 2941.5 28.08
 -1 1 -5 3013.87 25.5
 1 -1 5 2915.2 24.74
 -1 1 -5 2895.24 29.44
 -1 1 -6 348.6 10.05
 1 -1 6 334.03 8.35
 1 -1 6 342 11.5
 -1 1 -6 345.97 8.74
 -1 1 -6 347.28 11.43
 -1 1 -7 1.36 0.67
 -1 1 -7 1.11 1.18
 -1 1 -7 0.48 0.64
 1 -1 7 2.28 0.89
 -1 1 -7 2.06 0.88
 1 -1 7 0.82 0.67
 -1 1 -7 0.73 0.7
 -1 1 -7 0.08 0.45
 1 -1 7 0.84 0.63
 1 -1 7 1.07 0.72
 1 -1 7 2.11 0.82
 1 -1 7 1.7 1.07
 -1 1 -8 285.1 12
 1 -1 8 290.57 9.39
 -1 1 -8 272.67 10.82
 -1 1 -8 276.1 9.15
 -1 1 -8 273.44 10.24
 1 -1 8 290.84 8.84
 -1 1 -8 293.98 10.2
 1 -1 8 285.61 8.76
 1 -1 8 282.01 9.6
 1 -1 8 302.23 9.2
 -1 1 -9 119.32 6.77
 1 -1 9 117.43 5.59
 1 -1 9 111.35 5.19
 -1 1 -9 116.85 5.58
 1 -1 9 115 4.9
 -1 1 -9 115.01 5.58
 -1 1 -9 110 5.67
 1 -1 10 110.76 3.86
 -1 1 -10 109.68 4.77
 1 -1 10 110.55 4.06
 -1 1 -10 114.97 4.4
 1 0 -10 223.27 7.86
 -1 0 10 210.14 6.34
 1 0 -10 212.72 6.57
 1 0 -9 30.01 3.61
 -1 0 9 29.4 2.9
 -1 0 9 33.45 3.06
 1 0 -9 30.47 3.08
 1 0 -9 30.68 3.66
 -1 0 9 27.94 2.91
 -1 0 9 32.82 3.1
 1 0 -8 0.05 0.68
 -1 0 8 3.34 1.14
 -1 0 8 0.48 0.61
 -1 0 8 1.89 0.83
 1 0 -8 0.12 0.45
 -1 0 8 1.46 0.8
 1 0 -8 2.14 1.24
 1 0 -7 310.48 9.26
 -1 0 7 309.84 9.3
 -1 0 7 299.83 9.15
 -1 0 7 317.71 9.67
 -1 0 7 319.47 12.54
 -1 0 7 306.21 9.68
 1 0 -7 332.06 10.08
 1 0 -7 315.35 11.95
 -1 0 7 310.52 9.79
 1 0 -7 327.88 9.24
 1 0 -7 304.99 10.56
 1 0 -6 3508.24 27.34
 -1 0 6 3431.49 29.66
 -1 0 6 3431.39 34.89
 1 0 -6 3594.82 26.87
 1 0 -6 3538.25 29.13
 1 0 -6 3489.19 32
 1 0 -5 776.26 11.04
 1 0 -5 773.81 11.45
 -1 0 5 766.21 13.76
 1 0 -5 782 13.09
 1 0 -5 746.99 10.59
 -1 0 5 778.46 11.09
 -1 0 4 1118.39 12.68
 -1 0 4 1110.22 9.59
 1 0 -4 1137.32 13.52
 -1 0 4 1137.75 11.85
 -1 0 4 1108.82 13.62
 1 0 -4 1122.28 11.5
 1 0 -4 1123.77 10.95
 1 0 -3 5503.67 24.99
 -1 0 3 5255.47 22.53
 -1 0 3 5411.02 19.12
 -1 0 3 5220.66 21.01
 -1 0 3 5216.07 24.23
 1 0 -2 45.83 1.41
 -1 0 2 45.87 1.87
 -1 0 2 46.77 1.56
 -1 0 2 42.58 1.58
 1 0 -2 44.19 1.83
 -1 0 2 45.66 1.59
 1 0 -1 257.25 3.55
 1 0 -1 248.26 2.04
 -1 0 1 256.37 3.12
 -1 0 1 245.77 3.51
 1 0 -1 254.25 1.95
 -1 0 1 263.32 2.66
 -1 0 0 1098.42 7.08
 1 0 0 1066.3 3.67
 1 0 0 1120.77 5.9
 -1 0 0 1123.33 6.96
 1 0 0 1147.02 5.98
 -1 0 0 1163.49 6
 -1 0 0 1086.61 5.94
 -1 0 0 1056.7 2.91
 -1 0 -1 2487.53 12.07
 1 0 1 2422.85 11.82
 -1 0 -1 2334.33 8.95
 -1 0 -1 2456.26 12.34
 -1 0 -1 2357.03 13.81
 1 0 1 2478.17 8.72
 -1 0 -1 2610.29 9.29
 1 0 1 2389.86 11.25
 1 0 1 2565.31 11.19
 -1 0 -2 892.61 7.47
 1 0 2 922.99 9.02
 -1 0 -2 905.66 9.37
 1 0 2 926.12 7.22
 -1 0 -2 910.53 10.61
 1 0 2 956.97 9
 1 0 2 938.97 8.04
 -1 0 -2 916.33 9.23
 1 0 3 371.09 7.11
 1 0 3 368.5 6.88
 -1 0 -3 359.19 6.9
 -1 0 -3 366.66 5.93
 -1 0 -3 362.3 7.11
 1 0 3 369.65 5.88
 1 0 3 366.24 5.68
 1 0 3 370.29 6.19
 -1 0 -3 364.29 7.98
 1 0 4 4141.59 28.49
 -1 0 -4 4163.13 23.93
 1 0 4 4219.37 29.04
 -1 0 -4 4210.23 27.7
 1 0 4 4243.51 22.82
 -1 0 -4 4233.94 31.51
 -1 0 -4 4224.09 27.36
 1 0 5 1274.82 15.14
 1 0 5 1318.94 19.71
 -1 0 -5 1270.17 17.82
 -1 0 -5 1243.21 19.37
 1 0 5 1311.43 16.42
 1 0 5 1263.45 18.68
 -1 0 -5 1302.63 15.63
 1 0 6 2045.67 23.64
 -1 0 -6 2014.09 26.16
 1 0 6 2053.9 23.91
 -1 0 -6 2014.93 22.05
 -1 0 -6 2017.23 30.92
 1 0 6 2026.32 24.97
 -1 0 -6 1924.31 24.25
 -1 0 -6 1970.34 26.48
 1 0 6 1967.09 21.72
 -1 0 -6 1976.38 30.78
 -1 0 -6 2072.84 30.4
 1 0 6 1960.42 23.6
 -1 0 -6 2058.43 26.11
 1 0 6 2002.07 28.3
 1 0 7 256.51 8.19
 1 0 7 249.94 8.59
 1 0 7 248.62 9.22
 -1 0 -7 258.13 11.32
 1 0 7 244.65 8.59
 -1 0 -7 251.7 9.68
 1 0 7 254.44 8.86
 -1 0 -7 257.74 9.77
 -1 0 -7 228.91 8.55
 -1 0 -7 248.13 11.22
 1 0 8 46.46 3.48
 -1 0 -8 51.24 3.91
 -1 0 -8 45.66 3.94
 -1 0 -8 43.39 4.47
 1 0 8 45.27 3.3
 -1 0 -8 48.72 4.5
 1 0 8 48.4 3.95
 -1 0 -8 48.61 3.92
 1 0 8 47.87 3.72
 -1 0 -9 39.11 3.11
 1 0 9 41.82 2.89
 1 0 9 41.11 3.04
 -1 0 -9 41.49 3.53
 1 1 -11 407.77 8.64
 -1 -1 11 376.91 6.87
 -1 -1 10 23.37 2.37
 1 1 -10 24.37 3.02
 -1 -1 10 23.48 2.42
 1 1 -10 24.54 2.49
 1 1 -9 10.65 1.98
 1 1 -9 7.97 1.63
 -1 -1 9 8.37 1.61
 1 1 -9 8.56 2.19
 1 1 -9 10.61 2.22
 -1 -1 9 9.57 1.79
 -1 -1 9 7.37 1.61
 -1 -1 9 7.22 1.62
 -1 -1 8 1049.49 17.78
 1 1 -8 1088.5 23.01
 -1 -1 8 1034.4 16.01
 -1 -1 8 1043.15 17.74
 -1 -1 8 1071.2 18.5
 -1 -1 8 1053.25 17.57
 1 1 -8 1042.85 19.48
 -1 -1 7 15.84 2.02
 1 1 -7 9.78 1.63
 -1 -1 7 17.66 2.2
 1 1 -7 9.68 1.54
 -1 -1 7 9.04 1.53
 1 1 -7 9.23 1.86
 -1 -1 6 301.83 7.66
 1 1 -6 297.62 7.34
 1 1 -6 292.02 7.31
 -1 -1 6 301.1 7.75
 -1 -1 6 286.32 10.23
 1 1 -6 299.58 9.29
 1 1 -5 1171.66 16.02
 1 1 -5 1142.72 12.39
 -1 -1 5 1149.8 17.12
 -1 -1 5 1122.32 12.08
 -1 -1 5 1100.68 12.76
 -1 -1 5 1161.04 12.64
 -1 -1 5 1128.24 15.23
 1 1 -5 1175.73 12.22
 -1 -1 4 824.08 12.4
 -1 -1 4 840.96 11.52
 1 1 -4 823.32 8.89
 1 1 -4 849.07 11.71
 -1 -1 4 818.58 9.01
 -1 -1 4 836.84 9.1
 -1 -1 3 8033.41 34.34
 -1 -1 3 8543.66 32.58
 1 1 -3 8718.37 31.94
 -1 -1 3 8209.72 23.4
 -1 -1 2 6947.65 27.04
 -1 -1 1 260.16 4.85
 1 1 -1 264.9 2.79
 -1 -1 1 258.22 4
 -1 -1 1 264.34 3.67
 -1 -1 1 256.32 3.1
 -1 -1 1 262.88 4.67
 -1 -1 0 631.36 5.63
 -1 -1 0 627.96 7.29
 1 1 0 626.94 6.12
 -1 -1 0 621.51 4.6
 1 1 0 615.49 6.43
 -1 -1 0 615.4 7.5
 1 1 0 620.88 4.8
 -1 -1 -1 199.16 4.54
 1 1 1 189.43 3.87
 -1 -1 -1 191.36 3.38
 1 1 1 204.59 2.93
 1 1 1 202.63 4.08
 1 1 1 202.89 4.16
 -1 -1 -1 199.16 5
 -1 -1 -2 327.95 6.59
 1 1 2 323.41 6.1
 1 1 2 337.89 6.21
 1 1 2 340.88 4.96
 -1 -1 -2 332.41 7.36
 -1 -1 -2 321.22 5.29
 1 1 2 309.83 5.62
 1 1 3 1463.89 12.5
 -1 -1 -3 1413.83 15.94
 -1 -1 -3 1423.73 13.15
 1 1 3 1432.38 15.31
 1 1 3 1493.02 15.51
 -1 -1 -3 1475.76 17.49
 1 1 3 1378.81 13.47
 -1 -1 -4 5.62 1.2
 1 1 4 4.09 0.8
 1 1 4 4.35 0.89
 -1 -1 -4 8.1 1.19
 1 1 4 3.86 0.96
 -1 -1 -4 5.41 1.26
 1 1 4 4.86 1.12
 1 1 5 163.06 6.48
 -1 -1 -5 172.56 6.11
 -1 -1 -5 175.87 8.16
 -1 -1 -5 166.96 7.28
 -1 -1 -5 169.38 8.62
 1 1 5 167.04 7.28
 1 1 5 165.49 7.01
 -1 -1 -5 164.18 7.25
 1 1 5 165.81 7.41
 1 1 6 11.59 1.92
 1 1 6 15.54 2.36
 -1 -1 -6 13.42 2.3
 -1 -1 -6 11.32 2.42
 1 1 6 12.21 1.99
 -1 -1 -6 13.8 2.22
 -1 -1 -6 13.12 2.65
 1 1 7 473.72 11.97
 -1 -1 -7 480.33 13.4
 -1 -1 -7 493.9 15.18
 1 1 7 494.08 13.07
 1 1 7 492.46 11.28
 1 1 7 486.05 11.96
 -1 -1 -7 497.69 13.04
 -1 -1 -7 495.17 15.29
 -1 -1 -8 531.35 13.6
 -1 -1 -8 538.94 12.56
 1 1 8 548.27 10.9
 -1 -1 -8 509.74 12.98
 1 1 8 527.67 12
 1 1 8 538.14 11.41
 1 1 9 106.16 3.77
 -1 -1 -9 102.72 4.16
 -1 -1 -9 103.72 4.03
 1 1 9 106.42 3.96
 1 2 -11 257.49 8.1
 1 2 -11 242.43 6.54
 -1 -2 11 250.65 6.68
 -1 -2 10 570.58 12.33
 1 2 -10 567.34 15.33
 -1 -2 10 579.67 12.5
 1 2 -10 566.23 13.04
 1 2 -10 587.91 12.72
 -1 -2 9 373.07 10.26
 1 2 -9 386.95 13.72
 1 2 -9 371.15 11.83
 -1 -2 9 376.22 10.89
 -1 -2 9 385.9 10.89
 -1 -2 9 383.33 10.3
 -1 -2 9 387.85 9.87
 -1 -2 8 560.72 12.78
 -1 -2 8 570.33 12.33
 1 2 -8 561.65 13.25
 -1 -2 8 539.3 18.01
 -1 -2 8 590.06 11.99
 1 2 -8 574.25 14.84
 -1 -2 8 594.03 13.12
 1 2 -8 609.84 16.95
 -1 -2 8 583.17 12.79
 1 2 -8 578.16 12.69
 1 2 -8 588.92 16.1
 -1 -2 7 215.94 7.09
 1 2 -7 212.31 6.94
 -1 -2 7 212.72 10.14
 -1 -2 6 774.44 12.11
 -1 -2 6 789.05 15.61
 -1 -2 6 772.71 16.81
 1 2 -6 785.2 15.06
 1 2 -6 790.03 11.68
 -1 -2 6 797.32 11.84
 -1 -2 5 2114.04 23.11
 1 2 -5 2058.99 16.36
 -1 -2 5 2144.22 16.88
 -1 -2 5 2132.39 14.05
 -1 -2 5 2041.8 23.9
 1 2 -5 2102.57 21.51
 -1 -2 4 1162.17 15.43
 1 2 -4 1154.68 10.57
 -1 -2 4 1150.88 7.68
 -1 -2 4 1186.67 10.67
 1 2 -4 1182.07 14.12
 -1 -2 3 2629.19 21.45
 -1 -2 3 2518.47 6.04
 1 2 -3 2682.63 14.95
 1 2 -3 2663.38 18.19
 -1 -2 3 2749.08 13.47
 1 2 -3 2677.45 13.85
 1 2 -3 2585.82 11.59
 1 2 -2 307.64 4.45
 -1 -2 2 320.21 3.69
 -1 -2 2 320.91 7.01
 1 2 -2 332.19 4.86
 -1 -2 2 318.47 5.43
 1 2 -2 321.02 5.41
 -1 -2 1 579.33 8.63
 -1 -2 1 607.24 4.11
 -1 -2 1 607.76 8.61
 1 2 -1 576.43 6.97
 1 2 -1 587.99 5.84
 -1 -2 0 57.25 1.7
 -1 -2 0 59.88 3.09
 1 2 0 55.54 1.96
 -1 -2 0 54.55 1.57
 -1 -2 0 60.64 2.87
 1 2 0 60.16 2.46
 1 2 0 57.17 2.46
 1 2 2 335.11 7.07
 1 2 2 329.68 7.03
 -1 -2 -2 327.69 6.27
 1 2 2 341.58 7.22
 -1 -2 -2 337.36 8.12
 -1 -2 -2 333.86 8.9
 1 2 3 625.73 11.31
 1 2 3 624.75 11.2
 -1 -2 -3 611.44 9.84
 1 2 3 597.56 10.45
 -1 -2 -3 603.98 12.2
 -1 -2 -3 611.18 13.24
 1 2 4 5186.32 37.36
 -1 -2 -4 4878.85 39.39
 -1 -2 -4 5038.91 31.82
 -1 -2 -4 5211.62 39.47
 1 2 4 5325.73 38.35
 -1 -2 -4 4884.54 40.31
 1 2 5 1222.77 19.47
 -1 -2 -5 1193.57 21.47
 1 2 5 1238.39 20.17
 -1 -2 -5 1241.43 17.45
 1 2 5 1271.3 21.42
 -1 -2 -5 1189.85 23.36
 -1 -2 -5 1175.12 24.3
 -1 -2 -5 1179.74 21.12
 1 2 5 1215.38 19.03
 -1 -2 -5 1139.6 22.41
 1 2 5 1236.07 21.37
 1 2 5 1252.47 20.91
 1 2 5 1202.73 18.81
 -1 -2 -5 1247.9 21.42
 1 2 6 156.48 7.06
 -1 -2 -6 164.28 7.61
 1 2 6 160.64 7.67
 -1 -2 -6 140.62 7.47
 -1 -2 -6 154.72 8.79
 1 2 6 160.98 7.06
 -1 -2 -6 145.38 8.22
 1 2 6 154.58 6.65
 -1 -2 -7 66.87 4.97
 1 2 7 63.73 4.16
 1 2 7 67.01 4.21
 -1 -2 -7 67.24 4.75
 1 2 7 63.11 4.49
 -1 -2 -7 67.49 5.17
 -1 -2 -8 9.84 1.44
 -1 -2 -8 10.02 1.46
 1 2 8 10.13 1.36
 -1 -2 -8 10.36 1.56
 1 2 8 10.53 1.49
 1 3 -11 22.78 2.3
 -1 -3 11 23 2.09
 1 3 -11 20.21 2.46
 -1 -3 11 20.22 2.07
 1 3 -11 22.32 2.17
 1 3 -10 54.01 4.85
 -1 -3 10 53.42 3.87
 -1 -3 10 56.09 3.97
 -1 -3 10 57.86 3.59
 1 3 -10 54.57 4.41
 1 3 -9 18.05 3.01
 1 3 -9 19.92 2.88
 -1 -3 9 23.47 2.54
 -1 -3 9 20.59 2.57
 -1 -3 9 22.22 2.42
 -1 -3 8 240.55 8.2
 1 3 -8 234.69 10.38
 1 3 -8 230.78 7.92
 1 3 -8 228.64 9.53
 1 3 -8 234.02 8.76
 1 3 -8 238.7 10.39
 -1 -3 8 233.82 7.63
 -1 -3 8 239.17 8.19
 -1 -3 7 946.34 14.68
 1 3 -7 958.74 14.63
 -1 -3 7 959.68 20.15
 1 3 -7 929.97 15.74
 -1 -3 7 891.95 15.17
 1 3 -7 924.68 18.32
 -1 -3 7 864.89 20.5
 -1 -3 6 779.94 11.78
 1 3 -6 781.57 12.78
 1 3 -6 789.2 11.75
 1 3 -6 800 15.24
 -1 -3 6 757.07 17.04
 -1 -3 6 785.09 16.67
 1 3 -5 4588.75 27.48
 -1 -3 5 4752.29 37.46
 1 3 -5 4690.11 25.25
 1 3 -5 4647.88 32.34
 1 3 -4 3787.57 21.99
 -1 -3 4 3852.27 19.68
 -1 -3 4 3706.61 30.9
 1 3 -4 3923.89 26.02
 -1 -3 3 5417.18 35.05
 -1 -3 3 5537.8 20.31
 1 3 -3 5221.34 22.49
 -1 -3 3 5548.42 26.71
 1 3 -3 5397.63 23.68
 1 3 -3 5365.58 26.68
 1 3 -2 422.62 2.68
 1 3 -2 435.74 6.34
 -1 -3 2 423.51 8.06
 1 3 -2 449.81 7.17
 -1 -3 2 439.91 8.94
 -1 -3 2 452.52 5
 -1 -3 2 452.49 9.67
 1 3 -2 442.25 6.76
 -1 -3 1 151.53 5.33
 1 3 -1 144.34 3.61
 1 3 -1 143.62 4.37
 -1 -3 1 141.3 2.64
 1 3 -1 147.97 3.72
 -1 -3 1 144.85 5.1
 1 3 -1 140.78 4.51
 1 3 0 37.5 2.37
 1 3 0 33.84 2.27
 1 3 0 37.61 1.99
 -1 -3 0 33.53 2.73
 -1 -3 0 36.76 2.69
 -1 -3 -1 84.59 4.36
 -1 -3 -1 84.2 3.32
 1 3 1 85.33 3.9
 -1 -3 -1 84.39 4.76
 1 3 1 90.52 3.85
 -1 -3 -2 180.33 7.54
 -1 -3 -2 174.95 6.87
 1 3 2 181.63 5.84
 1 3 2 166.65 5.87
 -1 -3 -2 176.06 5.39
 1 3 2 187.68 6.17
 -1 -3 -3 38.33 3.58
 1 3 3 38.1 3.04
 1 3 3 43.9 3.36
 1 3 3 34.3 2.88
 -1 -3 -3 35.78 3.64
 -1 -3 -3 36.56 2.74
 1 3 4 67.53 4.57
 1 3 4 66.1 4.94
 -1 -3 -4 70.33 5.26
 -1 -3 -4 72.33 4.16
 1 3 4 68.79 4.66
 -1 -3 -4 69.78 5.63
 -1 -3 -4 65.31 5.24
 1 3 4 70.74 4.83
 -1 -3 -4 69.99 5.1
 -1 -3 -4 66.41 5.72
 1 3 4 71.19 4.71
 1 3 4 71.05 4.58
 1 3 4 78.47 4.96
 -1 -3 -5 1439.48 25
 1 3 5 1437.92 20.99
 1 3 5 1464.07 23.75
 -1 -3 -5 1428.95 23.97
 1 3 5 1447.78 21.16
 -1 -3 -5 1367.3 26.16
 -1 -3 -5 1419.53 24.76
 1 3 5 1384.04 21.53
 1 3 6 853.69 15.64
 -1 -3 -6 830.93 17.3
 1 3 6 838.26 16.85
 -1 -3 -6 827.53 17.07
 1 3 6 807.61 14.85
 -1 -3 -6 833.94 18.77
 1 3 6 832.68 14.23
 -1 -3 -7 220.5 7.21
 1 3 7 226.23 6.57
 -1 -3 -7 203.23 6.57
 1 3 7 218.38 7.16
 1 3 7 215.56 6.37
 -1 -3 -7 226.27 7.79
 -1 -4 12 124.71 3.66
 -1 -4 11 202.59 5.61
 1 4 -11 237.38 7.25
 -1 -4 11 221.18 6.82
 1 4 -11 204.89 7.74
 -1 -4 11 218.19 6.56
 1 4 -11 218.62 7.62
 -1 -4 10 1105.26 16.21
 -1 -4 10 1126.64 17.73
 -1 -4 10 1119.47 17.68
 1 4 -10 1125.59 20.52
 1 4 -9 74.66 4.63
 1 4 -9 72.84 5.55
 -1 -4 9 71.2 4.36
 1 4 -9 69.38 5.68
 -1 -4 9 75 4.46
 -1 -4 9 73.45 4.72
 1 4 -8 47.88 4.59
 -1 -4 8 44.29 3.83
 1 4 -8 50.73 3.88
 -1 -4 8 50.93 3.68
 -1 -4 8 50.46 3.76
 1 4 -8 48.55 3.57
 -1 -4 8 51.13 3.77
 -1 -4 8 40.34 4.65
 1 4 -8 47.77 3.97
 1 4 -8 49.05 4.42
 -1 -4 7 837.82 13.75
 -1 -4 7 829.38 19.77
 1 4 -7 797.11 17.18
 1 4 -7 814.09 14.9
 1 4 -6 658.48 12.1
 -1 -4 6 661.27 16.44
 1 4 -6 682.77 14.18
 -1 -4 6 671.09 11.09
 -1 -4 5 1517.21 14.7
 -1 -4 5 1493.3 22.83
 1 4 -5 1505.66 18.64
 1 4 -4 995.25 12.29
 -1 -4 4 974.95 17.54
 1 4 -4 980.87 13.43
 -1 -4 3 1006.59 9.42
 -1 -4 3 963.68 13.34
 1 4 -3 935.31 11.17
 1 4 -3 996.97 11.82
 1 4 -3 982.11 11.85
 -1 -4 3 943.68 16.39
 -1 -4 2 1596.93 19.51
 1 4 -2 1622.17 14.15
 1 4 -2 1640.77 16.36
 -1 -4 2 1598.17 18.54
 -1 -4 2 1623.24 10.9
 1 4 -1 3110.71 24.18
 -1 -4 1 3092.25 28.26
 1 4 -1 3206.13 17.18
 1 4 -1 3054.93 19.99
 -1 -4 1 3065.24 27.32
 -1 -4 1 3302.63 18.75
 1 4 -1 2939.71 23.21
 1 4 0 1628.28 17.67
 1 4 0 1644.98 18.49
 -1 -4 0 1707.62 22.47
 -1 -4 0 1705.06 21.33
 -1 -4 -1 1940.17 18.63
 1 4 1 1987.5 19.68
 -1 -4 -1 1957.5 24.39
 -1 -4 -1 1985.23 26.11
 1 4 1 1998.78 20.64
 1 4 2 48.36 3.53
 -1 -4 -2 39.87 3.73
 -1 -4 -2 40.33 2.96
 1 4 2 41.62 3.12
 1 4 2 43.08 3.41
 1 4 2 40.17 3.14
 -1 -4 -2 41.88 4.09
 1 4 3 1281.51 20.59
 1 4 3 1294.94 19.22
 1 4 3 1323.66 20.08
 1 4 3 1284.31 22.3
 -1 -4 -3 1296.28 17.61
 -1 -4 -3 1252.49 21.62
 1 4 3 1259.36 18.15
 -1 -4 -3 1210.41 22.15
 -1 -4 -3 1223.13 22.34
 -1 -4 -3 1223.2 23.73
 -1 -4 -3 1241.75 23.98
 1 4 3 1288.51 20.34
 1 4 3 1261.43 19.18
 -1 -4 -3 1309.44 23.69
 1 4 4 77.89 5.17
 -1 -4 -4 85.27 5.97
 1 4 4 78.13 5.01
 1 4 4 82.85 5.8
 1 4 4 76.77 4.81
 -1 -4 -4 86.86 5.78
 -1 -4 -4 81.76 5.44
 -1 -4 -4 76.83 6.1
 -1 -4 -4 87.74 6.32
 -1 -4 -5 42.08 4.24
 -1 -4 -5 43.51 3.76
 1 4 5 41.99 3.61
 1 4 5 43.08 3.49
 1 4 5 42.76 3.99
 -1 -4 -5 41.99 3.89
 1 4 5 43.9 3.42
 -1 -4 -5 41.98 3.94
 -1 -4 -5 46.38 3.9
 1 4 6 4.24 0.99
 1 4 6 4.55 1.04
 1 4 6 3.2 0.79
 -1 -4 -6 4.69 1.18
 1 4 6 4.36 1.17
 -1 -4 -6 5.84 1.38
 -1 -4 -7 2.71 0.61
 1 5 -12 8.52 1.12
 1 5 -12 7.86 0.98
 -1 -5 12 8.15 0.96
 -1 -5 11 57.39 3.37
 -1 -5 11 58.37 3.45
 1 5 -11 60.52 4.11
 -1 -5 11 59.61 3.23
 1 5 -10 370.9 9.68
 1 5 -10 364.15 11.6
 -1 -5 10 386.42 9.7
 -1 -5 10 378.02 10.02
 1 5 -10 378.74 11.95
 1 5 -9 10.3 2.11
 1 5 -9 11.59 2.31
 -1 -5 9 8.85 1.65
 1 5 -9 11.93 1.99
 -1 -5 9 9.57 1.69
 1 5 -8 401.29 11.38
 1 5 -8 448.83 12.11
 1 5 -8 428.83 13.65
 -1 -5 8 399.92 12.14
 1 5 -8 467.32 13.73
 1 5 -8 442.44 11.23
 -1 -5 8 452.85 11.07
 -1 -5 8 450.24 11.23
 -1 -5 8 420.64 15.44
 -1 -5 8 426.16 10.72
 -1 -5 7 534.99 16.64
 -1 -5 7 540.1 11.97
 -1 -5 7 574.27 12.92
 -1 -5 7 527.61 11.37
 1 5 -7 540.76 12.19
 -1 -5 7 532.64 11.13
 1 5 -7 531.04 12.17
 1 5 -7 566.73 14.36
 1 5 -7 539.57 13.09
 1 5 -7 516.69 13.77
 -1 -5 6 3004.74 37.12
 -1 -5 6 3005.02 23.96
 1 5 -6 2986.53 26.5
 1 5 -6 2972.85 29.85
 -1 -5 5 2496.69 19.5
 1 5 -5 2590.31 24.81
 -1 -5 5 2636.08 33.04
 1 5 -5 2531.13 22.45
 -1 -5 4 499.85 13.69
 1 5 -4 495.21 9.46
 1 5 -4 503.45 9.39
 -1 -5 4 510.57 7.98
 1 5 -4 521.27 9.87
 1 5 -3 132.37 4.69
 1 5 -3 128.93 5.04
 -1 -5 3 131.25 5.77
 -1 -5 2 494.36 11.98
 1 5 -2 527.33 9.25
 1 5 -2 522.62 10.66
 1 5 -2 524.87 11.22
 -1 -5 1 132.65 6.53
 1 5 -1 134.3 4.89
 -1 -5 1 147.28 7.05
 1 5 -1 142.47 5.88
 1 5 -1 144.42 5.81
 -1 -5 0 73.03 4.97
 -1 -5 0 75.17 3.96
 1 5 0 74.34 4.03
 -1 -5 0 76.54 5.38
 1 5 0 69.36 4.35
 1 5 0 72.67 4.22
 1 5 1 114.14 5.67
 1 5 1 113.78 5.71
 1 5 1 110.57 6.48
 1 5 1 114.16 5.97
 -1 -5 -1 114.6 5.16
 -1 -5 -1 115.74 6.67
 -1 -5 -1 116.68 7.19
 1 5 1 119.18 5.9
 -1 -5 -1 113.01 6.83
 1 5 1 122 5.71
 -1 -5 -1 117.11 7.02
 -1 -5 -1 110.72 6.71
 1 5 1 118.19 6.14
 1 5 2 144.73 6.71
 1 5 2 170.53 7.14
 -1 -5 -2 154.86 8.48
 1 5 2 160.35 6.71
 1 5 2 155.93 8.03
 -1 -5 -2 163.33 8.18
 -1 -5 -2 171.41 8.55
 -1 -5 -2 150.87 8.23
 1 5 2 169.97 7.66
 -1 -5 -2 165.35 6.4
 1 5 2 163.53 7.06
 -1 -5 -2 157.49 8.01
 -1 -5 -2 161.33 8.55
 1 5 2 177.05 7.74
 -1 -5 -3 284.03 10.8
 1 5 3 287.59 9.98
 1 5 3 274.89 8.28
 1 5 3 278.83 9.58
 1 5 3 279.07 8.96
 1 5 3 274.93 10.67
 -1 -5 -3 280.08 11.2
 -1 -5 -3 281.08 11.21
 1 5 3 273.14 9.14
 -1 -5 -3 282.96 10.5
 1 5 4 1024.6 16.29
 -1 -5 -4 1030.78 19.96
 1 5 4 1061.56 17.02
 1 5 4 993.51 17.4
 1 5 4 976.18 18.65
 -1 -5 -4 1040.12 19.39
 1 5 4 1056.99 16.23
 -1 -5 -4 1015.43 18.88
 1 5 5 667.24 10.66
 1 5 5 673.16 13.22
 -1 -5 -5 689.35 12.96
 1 5 5 668.5 10.74
 -1 -5 -5 724.94 14
 1 5 5 706.9 12.31
 -1 -5 -6 45.66 2.35
 1 5 6 41.98 2.02
 -1 -5 -6 41.24 2.08
 1 6 -12 95.42 3.67
 1 6 -12 90.95 3.17
 1 6 -11 44.37 3.47
 -1 -6 11 43.15 2.82
 -1 -6 11 47.46 2.89
 -1 -6 11 45.01 2.81
 1 6 -11 43.25 2.69
 1 6 -10 0.79 0.6
 -1 -6 10 0.78 0.54
 -1 -6 10 1.86 0.72
 1 6 -10 1.67 1.01
 1 6 -9 31.16 2.61
 1 6 -9 26.49 2.99
 1 6 -9 25.99 3.29
 1 6 -9 28.24 2.89
 -1 -6 9 28.9 2.75
 -1 -6 9 28.26 2.88
 1 6 -8 388.04 12.31
 1 6 -8 373.41 11.39
 -1 -6 8 374.4 9.82
 1 6 -8 383.09 10.75
 -1 -6 8 386.3 10.66
 -1 -6 8 412.98 10.36
 -1 -6 7 53.65 3.93
 -1 -6 7 56.21 5.68
 1 6 -7 58.42 4.07
 1 6 -7 64.81 4.73
 -1 -6 7 59.98 4.13
 1 6 -7 60.06 4.26
 1 6 -7 55.68 3.96
 1 6 -7 56.25 4.55
 -1 -6 7 59.2 4.39
 1 6 -6 878.94 16.85
 -1 -6 6 869.75 15.3
 -1 -6 6 853.6 21.02
 -1 -6 6 856.13 15.88
 1 6 -6 848.65 15.72
 -1 -6 6 908.19 16.14
 -1 -6 6 865.02 15.67
 1 6 -6 854.55 15.71
 -1 -6 5 711.05 18.32
 1 6 -5 687.7 12.57
 1 6 -4 1109.96 15.16
 -1 -6 4 1099.95 17.91
 1 6 -4 1120.32 16.1
 1 6 -3 2024.98 24.5
 1 6 -3 2091.2 20.61
 -1 -6 3 2056.27 25.71
 1 6 -3 2060.98 22.77
 1 6 -2 2979.03 29.11
 1 6 -2 2937.27 24.9
 1 6 -2 2858.92 28.1
 -1 -6 2 2857.54 32
 1 6 -1 98.44 5.22
 1 6 -1 99.46 5.4
 1 6 -1 100.65 5.7
 1 6 -1 105.58 5.59
 -1 -6 1 98.61 6.08
 -1 -6 1 118.4 6.04
 1 6 -1 106.27 5.65
 1 6 -1 103.14 4.98
 -1 -6 1 103.87 6.52
 -1 -6 1 104.53 6.42
 1 6 -1 106.96 5.46
 -1 -6 1 109.7 6.62
 1 6 0 159.64 6.87
 -1 -6 0 159.82 6.3
 1 6 0 172.77 7.5
 -1 -6 0 166.54 8
 1 6 0 160.65 6.99
 1 6 0 175.79 7.47
 -1 -6 0 161.75 8.46
 -1 -6 0 160.29 6.88
 -1 -6 0 163.58 8.09
 -1 -6 0 154.59 8.03
 -1 -6 0 164.26 8.49
 1 6 0 183 7.93
 1 6 0 173.01 6.99
 -1 -6 -1 616.86 15.81
 -1 -6 -1 588.65 15.8
 1 6 1 590.84 13.33
 1 6 1 614 13.44
 -1 -6 -1 590.31 15.63
 1 6 1 551.57 13.75
 1 6 1 594.2 14.37
 -1 -6 -1 594.85 16.39
 1 6 2 7.16 1.48
 1 6 2 9.52 1.79
 -1 -6 -2 7.53 1.86
 1 6 2 6.65 1.55
 -1 -6 -2 7.23 1.83
 1 6 2 9.13 1.6
 -1 -6 -2 4.68 1.7
 -1 -6 -2 9.2 1.96
 -1 -6 -3 3.85 1.28
 -1 -6 -3 1.19 0.81
 1 6 3 1.72 0.92
 1 6 3 1.31 0.8
 -1 -6 -3 0.79 0.81
 -1 -6 -3 1.71 0.94
 1 6 3 0.95 0.79
 -1 -6 -4 16.06 1.97
 -1 -6 -4 16.14 1.91
 1 6 4 13.46 1.46
 1 6 4 18.11 1.95
 -1 -6 -4 13.83 1.79
 -1 -7 11 258.76 6.42
 1 7 -11 259.52 7.65
 1 7 -11 257.92 6.52
 1 7 -11 243.1 5.55
 1 7 -10 451.31 10.76
 -1 -7 10 439.66 9.94
 1 7 -10 450.96 11.67
 1 7 -9 52.39 4.1
 -1 -7 9 55.01 3.9
 1 7 -9 56.71 3.46
 1 7 -9 49.2 4.2
 -1 -7 9 53.75 3.45
 1 7 -9 53.51 3.87
 1 7 -8 896.39 15.8
 1 7 -8 887.77 17.43
 1 7 -8 867.56 17.57
 -1 -7 8 906.61 16.24
 -1 -7 8 910.31 15.79
 1 7 -8 880.92 16.48
 1 7 -7 378.43 11.42
 1 7 -7 362.08 10.52
 1 7 -7 349.98 10.95
 1 7 -7 364.08 10.74
 -1 -7 7 369.28 10.3
 -1 -7 7 364.7 11
 -1 -7 7 365.22 10.58
 -1 -7 6 136.96 6.19
 1 7 -6 137.82 6.08
 -1 -7 6 147.58 6.78
 -1 -7 6 142.03 8.94
 -1 -7 6 147.32 7.26
 1 7 -6 146.12 7.02
 1 7 -6 139.8 6.67
 -1 -7 6 142.69 6.85
 1 7 -6 138.58 6.61
 -1 -7 6 143.31 6.84
 1 7 -5 82.69 5.17
 -1 -7 5 99.33 5.09
 -1 -7 5 78.54 5.04
 1 7 -5 75.95 4.4
 1 7 -5 77 4.38
 1 7 -5 77.69 4.97
 1 7 -5 74.72 4.37
 1 7 -5 79.92 5.03
 -1 -7 5 80.27 5.19
 -1 -7 5 83.54 5.28
 -1 -7 5 79.67 4.91
 -1 -7 4 331.2 10.81
 1 7 -4 313.14 9.36
 -1 -7 4 343.88 10.76
 -1 -7 4 328.3 9.68
 1 7 -4 339.02 8.98
 1 7 -4 307.67 8.93
 -1 -7 4 346.54 10.96
 1 7 -4 337.44 10.31
 1 7 -4 313.93 10.5
 -1 -7 4 329.67 8.89
 1 7 -4 335.05 10.3
 -1 -7 4 311.07 10.18
 1 7 -4 352.58 10.5
 -1 -7 4 333.96 10.61
 1 7 -4 347.76 10.24
 1 7 -3 273.02 9.03
 1 7 -3 269.07 8.02
 -1 -7 3 257.25 9.87
 -1 -7 3 272.2 10.07
 1 7 -3 263.89 9.29
 -1 -7 3 261.87 9.85
 1 7 -3 265.84 9.38
 1 7 -3 266.34 9
 -1 -7 3 271.62 9.51
 -1 -7 3 263.85 9.83
 1 7 -3 275.56 9.31
 1 7 -3 270.48 9.07
 1 7 -3 258.28 8.36
 1 7 -2 34.9 3.31
 -1 -7 2 36.97 3.54
 -1 -7 2 38.43 3.97
 1 7 -2 35.55 3.33
 1 7 -2 34.14 3.46
 -1 -7 2 33.89 3.74
 1 7 -2 32.06 3.01
 -1 -7 2 29.73 3.5
 -1 -7 2 35.9 3.75
 1 7 -2 36.73 3.3
 1 7 -2 42.13 3.47
 1 7 -1 478.05 11.8
 1 7 -1 464.19 12.15
 -1 -7 1 499.42 14.47
 1 7 -1 481.98 12.2
 1 7 -1 478.45 12.09
 -1 -7 1 474.75 13.85
 1 7 -1 449.51 12.68
 -1 -7 1 490.18 12.25
 1 7 0 24.9 2.68
 -1 -7 0 28.61 3.2
 1 7 0 26.85 2.87
 -1 -7 0 25.95 3.2
 -1 -7 0 26.35 3.37
 1 7 0 25.55 2.91
 -1 -7 0 27.07 3.33
 1 7 0 26.01 2.76
 1 7 0 26.76 3.09
 1 7 1 321.6 9.02
 1 7 1 315.24 9.79
 1 7 1 320.58 8.98
 -1 -7 -1 309.71 10.85
 1 7 1 320.29 10.02
 -1 -7 -1 304.15 10.34
 -1 -7 -1 320.85 10.16
 -1 -7 -1 324.03 10.68
 -1 -7 -2 472.59 11.92
 1 7 2 483.77 11.04
 -1 -7 -2 469.06 11.47
 -1 -7 -2 490.66 11.42
 -1 -7 -2 488.87 11.33
 1 7 2 493.61 9.86
 -1 -7 -3 32 2.31
 1 7 3 30.63 1.92
 1 7 3 35.62 2.48
 -1 -7 -3 35.51 2.63
 -1 -7 -3 36.3 2.61
 1 7 3 34.8 2.33
 1 8 -11 167.71 4.86
 -1 -8 11 178.43 4.79
 -1 -8 10 63.87 3.49
 1 8 -10 66.51 3.87
 1 8 -9 97.35 4.25
 1 8 -9 97.04 4.51
 -1 -8 9 95.43 4.41
 1 8 -9 89.65 5.03
 -1 -8 9 97.41 4.81
 1 8 -9 95.68 4.87
 1 8 -8 11.19 1.84
 -1 -8 8 12.06 1.85
 1 8 -8 11.55 1.77
 -1 -8 8 12.37 1.84
 1 8 -8 11.95 2.01
 1 8 -7 804.29 15.67
 -1 -8 7 811.08 14.65
 1 8 -7 826.4 16.34
 -1 -8 7 809.3 16.13
 1 8 -7 834.72 15.95
 -1 -8 7 832.32 15.88
 -1 -8 6 637.57 14.41
 1 8 -6 617.76 14.05
 -1 -8 6 618.2 13.69
 1 8 -6 641.47 14.17
 -1 -8 6 573.57 13.51
 1 8 -6 595.4 13.84
 -1 -8 6 608.3 12.48
 -1 -8 5 299.49 9.41
 -1 -8 5 295.22 9.27
 -1 -8 5 292.6 8.33
 -1 -8 5 295.39 9.32
 1 8 -5 298.68 9.76
 -1 -8 5 283.06 9.95
 -1 -8 5 304.38 10.01
 1 8 -5 293.68 8.83
 1 8 -5 296.84 8.63
 1 8 -5 284.04 9.28
 1 8 -5 298.98 9.83
 1 8 -4 702.02 14.25
 1 8 -4 718.42 13.95
 -1 -8 4 712.66 14.06
 -1 -8 4 745.4 15.82
 1 8 -4 766.61 15.44
 -1 -8 4 764.64 16.68
 1 8 -4 715.74 14.95
 1 8 -4 718.94 15.34
 -1 -8 4 740.85 15.73
 -1 -8 4 764.02 15.85
 1 8 -4 729.16 13.72
 -1 -8 3 135.31 5.85
 1 8 -3 127.52 5.81
 1 8 -3 129.43 6.29
 1 8 -3 135.55 6.35
 -1 -8 3 123.96 6.31
 1 8 -3 122.21 5.93
 1 8 -3 133.13 6.71
 -1 -8 3 137.43 7.09
 -1 -8 3 134.35 6.97
 -1 -8 3 139.13 7.13
 1 8 -2 28.85 2.69
 -1 -8 2 34.28 3.52
 1 8 -2 32.15 3
 -1 -8 2 30.83 3.01
 -1 -8 2 32 3.45
 1 8 -2 30.98 3.01
 -1 -8 2 31.39 3.39
 1 8 -2 31.17 3.1
 1 8 -2 29.19 3.17
 1 8 -1 4.32 1.17
 -1 -8 1 5.55 1.56
 -1 -8 1 3.53 1.16
 -1 -8 1 3.89 1.22
 1 8 -1 3.32 1
 -1 -8 1 2.99 0.91
 1 8 -1 2.79 1.13
 1 8 -1 4.17 1.07
 1 8 0 9.69 1.64
 -1 -8 0 9.01 1.75
 1 8 0 10.89 1.83
 -1 -8 0 10.36 1.81
 -1 -8 0 10.11 1.82
 1 8 0 11.08 1.62
 1 8 0 11.43 1.66
 -1 -8 -1 32.1 2.69
 1 8 1 29.64 2.17
 -1 -8 -1 33.33 2.71
 1 8 1 33.63 2.66
 -1 -8 -1 30.77 2.73
 1 8 1 30.6 2.29
 1 8 2 1.87 0.53
 1 8 2 1.56 0.42
 -1 -8 -2 1.3 0.51
 -1 -8 -2 0.78 0.39
 1 8 2 1.02 0.36
 1 9 -10 41.86 2.66
 -1 -9 10 48.03 2.56
 1 9 -9 49.61 3.3
 1 9 -9 51.25 2.98
 -1 -9 9 51.67 3.02
 1 9 -9 53.32 3.25
 1 9 -9 51.39 2.7
 -1 -9 9 53.77 2.93
 1 9 -8 5.85 1.27
 1 9 -8 4.54 1.07
 -1 -9 8 4.12 0.99
 1 9 -8 4.39 1.09
 -1 -9 8 3.02 0.83
 1 9 -7 71.97 4.36
 -1 -9 7 73.2 4.48
 -1 -9 7 71.6 3.83
 1 9 -7 75.41 4.44
 -1 -9 7 84.5 4.64
 1 9 -7 65.05 4.11
 -1 -9 6 1.02 0.68
 -1 -9 6 0.7 0.61
 1 9 -6 0.58 0.51
 1 9 -6 0.14 0.39
 1 9 -6 1.93 0.82
 1 9 -6 0.73 0.52
 -1 -9 6 0.25 0.52
 1 9 -5 440.65 10.96
 -1 -9 5 459.93 11.57
 1 9 -5 462.54 11.17
 -1 -9 5 436.24 10.34
 1 9 -5 434.97 10.14
 -1 -9 5 464.35 11.43
 -1 -9 5 450.69 10.31
 1 9 -4 459.58 10.67
 1 9 -4 435.06 9.57
 -1 -9 4 438.6 10.84
 -1 -9 4 438.95 9.63
 1 9 -4 440.19 10.48
 -1 -9 4 439.09 11.25
 1 9 -4 431.88 8.87
 -1 -9 4 446.66 10.83
 1 9 -4 453.33 10.78
 -1 -9 4 471.05 11.25
 1 9 -3 143.2 5.7
 1 9 -3 146.25 5.55
 -1 -9 3 158.45 6.62
 -1 -9 3 163.31 6.59
 1 9 -3 165.38 6.69
 -1 -9 3 156.96 6.55
 1 9 -3 152.46 5.57
 -1 -9 3 155.54 6.11
 1 9 -3 151.59 6.07
 -1 -9 2 37.88 3.13
 1 9 -2 38.42 2.93
 1 9 -2 38.1 3.12
 -1 -9 2 36.29 3.05
 -1 -9 2 40.03 2.79
 1 9 -2 36.3 2.6
 -1 -9 2 38.86 3.16
 -1 -9 1 259.35 7.42
 -1 -9 1 256.99 7.44
 1 9 -1 268.07 6.91
 1 9 -1 268.92 7.47
 1 9 -1 270.84 6.39
 -1 -9 1 268.53 7.48
 -1 -9 0 111.8 4.13
 -1 -9 0 103.3 4.02
 -1 -9 0 104.42 3.84
 1 9 0 101.4 3.43
 1 9 0 108.29 3.97
 1 10 -9 23.05 1.62
 1 10 -9 23.49 1.75
 1 10 -9 25.5 1.78
 -1 -10 9 21.53 1.44
 1 10 -8 128.8 4.5
 -1 -10 8 129.79 4.32
 1 10 -8 131.51 4.51
 -1 -10 7 528.3 9.55
 1 10 -7 503.73 9.32
 1 10 -7 501.02 9.53
 -1 -10 7 517.62 9.75
 1 10 -6 28.19 2.33
 1 10 -6 23.81 1.8
 1 10 -6 28.84 2.28
 -1 -10 6 25 2.22
 -1 -10 6 22.95 2.12
 1 10 -5 3.04 0.78
 1 10 -5 2.83 0.75
 1 10 -5 2.59 0.72
 -1 -10 5 3.97 0.79
 -1 -10 5 2.68 0.79
 -1 -10 5 3.79 0.87
 1 10 -4 17.66 1.71
 -1 -10 4 16.54 1.75
 -1 -10 4 16.12 1.59
 -1 -10 4 14.29 1.41
 -1 -10 4 16.33 1.65
 -1 -10 3 31.44 2.15
 -1 -10 3 30.99 2.2
 1 10 -3 32.69 2.2
 -1 -10 2 10.74 1.05
 -1 -10 2 13.95 1.26
 -1 -10 2 14.69 1.33
 1 10 -2 16.02 1.34
 -1 -11 6 229.89 4.26
 -2 11 -1 69.45 2.36
 -2 11 -1 72.71 2.46
 -2 11 -2 309.99 5.97
 2 -11 2 297.8 6.31
 -2 11 -3 74.55 3.17
 -2 11 -3 72.54 3.32
 2 -11 3 75.54 3.53
 2 -11 3 67.35 3.16
 -2 11 -4 121.27 4.14
 2 -11 4 122.02 4.51
 2 -11 4 119.51 4.52
 -2 11 -5 187.68 5.35
 2 -11 5 200.36 5.82
 2 -11 5 196.3 5.22
 -2 11 -5 200.41 5.26
 2 -11 5 204.79 5.77
 -2 11 -6 484.11 8.82
 2 -11 6 503.41 8.4
 -2 11 -6 492.79 7.83
 2 -11 6 473.58 8.8
 2 -11 6 467.72 7.9
 -2 11 -7 107.73 3.75
 2 -11 7 106.16 3.67
 -2 11 -7 104.67 3.96
 -2 11 -8 2.74 0.61
 2 -11 8 3.39 0.63
 -2 11 -8 4 0.67
 -2 10 1 80.85 2.89
 2 -10 -1 74.81 3.05
 2 -10 0 29.92 2.21
 -2 10 0 31.62 1.88
 2 -10 0 32.33 2.45
 -2 10 0 33.8 2.32
 -2 10 -1 2.77 0.83
 2 -10 1 3.69 1.02
 -2 10 -1 2.82 0.65
 -2 10 -1 2.78 0.82
 2 -10 1 2.38 0.82
 -2 10 -2 144.72 5.76
 2 -10 2 144.37 6.13
 2 -10 2 152.24 5.76
 -2 10 -2 152.51 5.78
 2 -10 3 122.13 5.56
 -2 10 -3 140.09 5.73
 -2 10 -3 129.98 5.44
 -2 10 -3 144.11 6
 2 -10 3 126.17 5.88
 2 -10 4 17.1 1.92
 -2 10 -4 16.66 2
 2 -10 4 14.47 1.85
 -2 10 -4 15.76 1.97
 -2 10 -4 17.62 2.16
 2 -10 4 22.89 2.55
 -2 10 -4 17.89 2.08
 2 -10 4 18.83 2.26
 -2 10 -5 433.43 9.69
 -2 10 -5 424.11 10.37
 2 -10 5 438.34 10.63
 2 -10 5 431.55 10.23
 2 -10 5 455.89 9.8
 2 -10 5 427.58 9.9
 -2 10 -6 493.72 11.19
 2 -10 6 499.29 11.01
 2 -10 6 498.17 10.12
 -2 10 -6 500.55 9.93
 2 -10 6 482.5 10.36
 -2 10 -7 112.08 5.08
 -2 10 -7 107.26 4.29
 -2 10 -7 106.83 4.48
 2 -10 7 107.69 4.66
 -2 10 -8 506.8 9.24
 2 -10 8 513.75 9.29
 -2 10 -8 492.77 9.62
 -2 10 -9 253.26 6.35
 2 -10 9 262.63 5.59
 2 -9 -3 128.13 3.78
 -2 9 3 135.71 3.21
 2 -9 -2 83.95 4.01
 2 -9 -2 88.54 4.33
 -2 9 2 90.2 3.54
 -2 9 2 93.66 3.85
 -2 9 1 369.64 8.29
 2 -9 -1 365.91 9.73
 2 -9 -1 347.99 9.97
 2 -9 -1 342.16 8.72
 -2 9 1 372.3 8.96
 -2 9 0 277.49 8.44
 -2 9 0 267.04 7.99
 2 -9 0 291.87 9.3
 -2 9 0 281.42 8.69
 -2 9 0 279.58 7.69
 2 -9 0 275.2 9.52
 2 -9 0 269.69 8.8
 -2 9 -1 71.4 4.49
 2 -9 1 65.58 4.7
 -2 9 -1 74.6 4.82
 2 -9 1 67.69 4.7
 -2 9 -1 68.22 3.89
 -2 9 -1 68.49 4.39
 -2 9 -2 656.86 14.09
 2 -9 2 650.76 13.22
 2 -9 2 631.2 14.08
 2 -9 2 609.68 14.42
 -2 9 -2 632.24 13.49
 -2 9 -3 1.33 0.96
 2 -9 3 1.72 1
 2 -9 3 1.25 0.63
 -2 9 -3 2.23 0.89
 -2 9 -4 3 1.03
 -2 9 -4 2.95 1.11
 -2 9 -4 3.44 1.15
 2 -9 4 3.78 1.11
 2 -9 4 4.58 1.26
 -2 9 -4 2.9 1.02
 2 -9 5 2.72 1.07
 -2 9 -5 4.81 1.3
 -2 9 -5 2.39 0.89
 2 -9 5 1.95 0.86
 2 -9 5 2.28 0.93
 -2 9 -5 1.9 0.78
 2 -9 5 1.38 0.71
 -2 9 -5 3.23 1.02
 -2 9 -6 11.06 1.95
 2 -9 6 9.49 1.74
 2 -9 6 9.11 1.62
 -2 9 -6 10.75 1.69
 -2 9 -6 8.51 1.56
 -2 9 -6 10.39 1.79
 2 -9 6 9.92 1.65
 2 -9 7 362.62 9.59
 -2 9 -7 353.45 10.02
 -2 9 -7 369.39 9.04
 2 -9 7 353.38 8.78
 -2 9 -7 365.13 9.72
 -2 9 -7 343.97 10.05
 2 -9 8 482.52 9.72
 -2 9 -8 470.57 11.31
 -2 9 -8 486.06 10.36
 2 -9 8 475.09 10.12
 -2 9 -8 470.98 10.54
 -2 9 -9 240.97 7.31
 2 -9 9 242.38 6.28
 2 -9 9 242.26 6.2
 -2 9 -9 252.52 6.69
 -2 9 -10 84.89 3.13
 2 -9 10 66 2.37
 -2 9 -10 68.49 2.71
 -2 9 -10 63.17 2.67
 2 -9 10 84.96 3.26
 -2 8 4 48.5 2.52
 2 -8 -4 42.65 2.71
 -2 8 4 41.46 2.26
 2 -8 -4 42.07 2.62
 -2 8 4 45.01 2.26
 2 -8 -3 44.41 3.57
 2 -8 -3 45.06 3.54
 -2 8 3 50.47 3.28
 -2 8 3 47.88 2.96
 2 -8 -2 84.85 5.54
 2 -8 -2 87.34 5.6
 -2 8 2 94.14 5.08
 -2 8 1 2.39 1.09
 -2 8 1 0.55 0.7
 -2 8 1 2.92 1.08
 2 -8 -1 0.15 0.58
 -2 8 1 2.55 0.91
 2 -8 -1 3.61 1.34
 2 -8 0 590.24 15.13
 -2 8 0 597.35 13.71
 2 -8 0 549.73 15.09
 -2 8 0 606.13 14.14
 -2 8 0 552.14 12.85
 -2 8 0 588.7 12.46
 -2 8 -1 31.54 3.2
 -2 8 -1 25.92 2.91
 2 -8 1 28.16 3.33
 -2 8 -1 26.61 3.08
 -2 8 -1 28.03 2.66
 -2 8 -1 28.83 2.98
 -2 8 -2 121.34 6.2
 -2 8 -2 126.49 6.59
 -2 8 -2 128.5 6.03
 -2 8 -2 132.43 5.51
 -2 8 -2 124.44 6.09
 -2 8 -2 114.3 5.72
 2 -8 3 703.75 13.17
 -2 8 -3 717.57 14.21
 2 -8 3 738.12 14.46
 -2 8 -3 699.96 14.69
 2 -8 3 680.85 15.33
 -2 8 -3 743.46 15.28
 -2 8 -3 648.08 13.72
 2 -8 4 11.47 2.34
 2 -8 4 13.58 1.91
 2 -8 4 10.96 1.97
 -2 8 -4 10.21 1.75
 -2 8 -4 12 1.83
 -2 8 -4 12.02 1.95
 -2 8 -4 12.74 1.86
 -2 8 -4 9.95 1.75
 2 -8 4 12.31 1.8
 -2 8 -4 13.34 2.14
 2 -8 5 216.36 7.89
 2 -8 5 201.97 7.87
 -2 8 -5 209.51 7.64
 -2 8 -5 216.55 8.55
 -2 8 -5 187.81 7.81
 -2 8 -5 192.78 7.47
 2 -8 5 207.27 7.85
 -2 8 -5 207.43 7.41
 2 -8 6 455.54 11.56
 -2 8 -6 475.74 12.54
 -2 8 -6 452.63 11.64
 2 -8 6 469.53 11.86
 -2 8 -6 465.93 12.72
 -2 8 -6 468.32 10.93
 -2 8 -7 304.04 8.68
 -2 8 -7 303.63 9.68
 2 -8 7 292.37 9
 -2 8 -7 299.01 9.46
 -2 8 -7 292.29 10.1
 -2 8 -8 114.96 5.44
 -2 8 -8 118.58 6.23
 -2 8 -8 117.67 5.53
 2 -8 8 114.99 5.32
 2 -8 8 113.06 5.23
 -2 8 -9 141.7 5.47
 2 -8 9 140.51 5.12
 2 -8 9 134.47 5.28
 -2 8 -9 138.68 6.16
 2 -8 10 5.19 0.94
 -2 8 -10 4.14 0.85
 2 -8 10 4.47 0.95
 -2 8 -10 4.8 0.82
 2 -8 10 3.84 0.67
 -2 8 -10 4.96 1
 -2 7 5 173.82 5.23
 2 -7 -5 167.57 6.04
 -2 7 5 157.96 4.54
 -2 7 4 246.25 7.82
 -2 7 4 238.24 7.79
 2 -7 -4 242.82 9.17
 2 -7 -4 238.72 8.75
 -2 7 3 806.21 15.69
 -2 7 3 774.04 16
 2 -7 -3 806.14 18.54
 2 -7 -3 769.94 17.9
 2 -7 -2 334.91 12.33
 -2 7 2 354.71 10.8
 -2 7 2 357.84 11.27
 -2 7 2 381.79 9.93
 -2 7 2 361.23 10.48
 -2 7 1 810.28 16.29
 2 -7 -1 825.83 19
 -2 7 1 831.91 16.44
 -2 7 1 811.38 17.15
 -2 7 1 871.53 15.85
 -2 7 0 481.22 12.14
 2 -7 0 455.73 10.44
 -2 7 0 490.81 12.05
 -2 7 0 494.4 11.47
 2 -7 0 490.6 13.91
 -2 7 0 467.94 12.34
 -2 7 0 477.06 12.82
 2 -7 0 464.94 14.05
 2 -7 1 315.11 8.53
 -2 7 -1 313.32 9.59
 -2 7 -1 317.22 8.96
 -2 7 -1 317.79 9.54
 2 -7 1 317.96 10.8
 -2 7 -1 333.76 10.28
 2 -7 1 324.38 10.92
 -2 7 -1 304.45 8.51
 -2 7 -2 1121.87 16.67
 2 -7 2 1060.2 15.61
 2 -7 2 1096.95 18.54
 2 -7 3 33.54 2.83
 2 -7 3 34.33 3.72
 -2 7 -3 37.2 3.09
 -2 7 -4 1171.99 17.15
 2 -7 4 1094.91 16.37
 -2 7 -4 1114.15 17.45
 2 -7 4 1088.66 22.1
 -2 7 -4 1150.17 17.42
 -2 7 -4 1161.22 18.9
 -2 7 -4 1119.1 16.68
 2 -7 5 1.06 0.62
 2 -7 5 1.21 0.65
 2 -7 5 3.16 1.37
 -2 7 -5 2.37 0.84
 -2 7 -5 0.3 0.57
 -2 7 -5 0.37 0.54
 -2 7 -5 0.55 0.43
 2 -7 5 0.46 0.43
 -2 7 -5 0.23 0.5
 -2 7 -5 3.86 1.1
 2 -7 6 268.19 8.54
 -2 7 -6 264 8.18
 2 -7 6 242.41 11.53
 -2 7 -6 261.4 9.28
 -2 7 -6 274.04 9.31
 2 -7 6 271.13 8.74
 2 -7 6 275.24 8.79
 -2 7 -6 257.38 9.57
 -2 7 -6 272.55 9.02
 -2 7 -7 1706.79 24.98
 -2 7 -7 1763.7 23.02
 2 -7 7 1747.2 21.68
 -2 7 -7 1722.24 23.12
 -2 7 -7 1786.78 22.42
 -2 7 -7 1717.93 25.48
 -2 7 -8 334.07 11.34
 -2 7 -8 356.35 9.64
 -2 7 -8 347.62 11.12
 2 -7 8 360.39 9.35
 2 -7 8 350.36 9.73
 -2 7 -8 351.37 9.82
 2 -7 9 43.03 3.24
 -2 7 -9 45.67 3.71
 -2 7 -9 45.25 3.96
 -2 7 -9 44.44 3.26
 -2 7 -9 51.7 3.51
 2 -7 9 48.76 3.05
 -2 7 -10 5.11 1.25
 2 -7 10 7.58 1.25
 2 -7 10 8.01 1.23
 -2 7 -10 7.26 1.09
 -2 7 -10 6.91 1.29
 2 -7 11 35.99 1.84
 -2 6 6 98.18 4.15
 -2 6 6 98.12 3.59
 2 -6 -6 98.05 4.88
 2 -6 -6 86.01 4.08
 -2 6 5 166.99 6.7
 -2 6 5 164.45 6.59
 -2 6 5 155.99 6.68
 2 -6 -5 165.53 7.95
 2 -6 -5 154.27 7.21
 2 -6 -5 170.63 7.35
 -2 6 4 176.8 7.59
 2 -6 -4 173.47 7.3
 -2 6 4 171.17 7.73
 -2 6 4 175.61 8.41
 -2 6 4 170.04 7.56
 2 -6 -4 180.69 9.15
 2 -6 -4 189.48 8.59
 -2 6 3 318.54 10.39
 -2 6 3 314.9 10.63
 -2 6 3 325.98 11.51
 -2 6 3 313.55 10.58
 -2 6 2 1348.58 18.41
 2 -6 -2 1429.68 19.8
 -2 6 2 1343.36 20.29
 -2 6 2 1332.48 21.58
 -2 6 2 1273.49 21.85
 -2 6 2 1298.4 20.44
 2 -6 -2 1376.06 25.05
 -2 6 2 1322.34 21.15
 -2 6 1 286.07 7.77
 2 -6 -1 288.2 8.49
 2 -6 -1 281.79 10.51
 2 -6 0 2472.64 22.62
 -2 6 0 2484.48 23.03
 -2 6 0 2525.24 20.53
 2 -6 1 1962.82 19.59
 2 -6 1 1949.45 24.1
 2 -6 2 1250.52 19.37
 -2 6 -2 1280.6 16.05
 2 -6 2 1283.16 17.63
 2 -6 3 3.72 0.87
 2 -6 3 2.11 1.14
 -2 6 -3 2.24 0.75
 2 -6 4 243.94 7.19
 2 -6 4 235.83 9.51
 -2 6 -4 236.94 7.54
 2 -6 5 814.85 13.87
 2 -6 5 800.01 18.51
 2 -6 6 167.47 6.48
 2 -6 6 164.87 6.53
 -2 6 -6 158.6 7.15
 2 -6 6 157.04 8.8
 -2 6 -6 157.48 7.7
 -2 6 -6 168.62 6.89
 -2 6 -6 163.58 6.26
 -2 6 -6 170.99 7.03
 2 -6 6 162.53 6.4
 -2 6 -6 175.02 7.75
 -2 6 -6 160.79 7.82
 -2 6 -7 53.03 3.86
 2 -6 7 53.3 3.64
 -2 6 -7 46.38 4.15
 -2 6 -7 49.41 3.7
 -2 6 -7 52.35 4.74
 2 -6 7 46.18 3.66
 -2 6 -8 352.33 9.98
 2 -6 8 348.53 8.97
 -2 6 -8 337.5 12.09
 2 -6 8 330.43 9.69
 -2 6 -8 347.72 11.21
 -2 6 -9 82.33 4.58
 -2 6 -9 83.2 4.45
 2 -6 9 90.82 4.78
 -2 6 -9 83.36 5.69
 -2 6 -9 83.49 5.06
 -2 6 -10 34.45 3.16
 2 -6 10 37.01 2.79
 -2 6 -10 34.52 2.27
 -2 6 -10 38.84 2.9
 -2 6 -10 39.92 2.95
 2 -6 10 37.89 2.69
 2 -6 11 195.02 4.47
 2 -6 11 205.24 4.5
 -2 6 -11 196.37 5.25
 -2 5 7 334.03 7.66
 -2 5 7 326.02 7.94
 2 -5 -7 317.02 8.65
 2 -5 -7 328.71 8.59
 -2 5 6 243.75 6.8
 2 -5 -6 251.73 9.56
 -2 5 6 242.28 7.81
 -2 5 6 228.34 8.22
 -2 5 6 221.36 8.05
 2 -5 -6 234.11 8.68
 2 -5 -6 236.12 7.64
 2 -5 -6 245.51 9.83
 -2 5 5 16.29 2.7
 -2 5 5 15.15 2.45
 -2 5 5 16.9 2.5
 2 -5 -5 18.6 2.82
 -2 5 5 17.02 2.02
 -2 5 5 16.31 2.4
 -2 5 4 356.73 11.1
 -2 5 4 345.96 11.53
 -2 5 4 348.28 11.22
 -2 5 4 357.87 9.44
 -2 5 4 365.92 12.45
 2 -5 -4 357.7 11.04
 2 -5 -4 363.44 12.63
 -2 5 3 80.88 4.7
 -2 5 3 77.04 5.32
 2 -5 -3 76.24 5.73
 2 -5 -3 73.85 4.36
 -2 5 3 77.96 5.06
 -2 5 3 78.79 5.44
 -2 5 3 71.07 4.88
 -2 5 2 160.66 6
 2 -5 -2 158.89 5.94
 2 -5 -2 160.17 7.64
 -2 5 1 297.12 7.3
 -2 5 1 292.66 7.39
 2 -5 -1 289.72 9.37
 -2 5 0 30.74 2.07
 -2 5 0 27.78 2.14
 2 -5 0 28.43 2.76
 2 -5 1 388.82 7.86
 2 -5 1 380.62 9.03
 -2 5 -1 420.69 6.68
 -2 5 -1 418.39 8.17
 2 -5 1 429.77 9.6
 -2 5 -1 409.89 6.98
 2 -5 2 2589.63 24.9
 -2 5 -2 2610.48 14.93
 -2 5 -2 2615.34 17.98
 2 -5 2 2608.96 21.21
 2 -5 2 2599.53 20.39
 -2 5 -2 2592.31 21.06
 2 -5 3 1053.33 13.25
 2 -5 3 1046.17 16.57
 -2 5 -3 1047.76 13.88
 -2 5 -3 1022.46 12.99
 -2 5 -4 1261.82 16.5
 2 -5 4 1248.2 19.44
 2 -5 4 1284.12 15.38
 2 -5 4 1221.12 18.87
 -2 5 -4 1239.45 16.22
 -2 5 -5 1013.62 16.03
 2 -5 5 965.8 18.82
 2 -5 5 947.88 18.78
 2 -5 5 1013.16 14.63
 -2 5 -5 983.01 16.77
 -2 5 -5 973.61 17.88
 -2 5 -6 2164.69 25.64
 2 -5 6 2199.81 22.82
 -2 5 -6 2310.23 27.28
 2 -5 6 2100.11 30.26
 2 -5 6 2050.61 30.76
 -2 5 -6 2183.69 23.12
 -2 5 -6 2232.46 24.52
 -2 5 -6 2118.94 27.79
 -2 5 -6 2058.32 29.18
 -2 5 -7 186.4 8.17
 2 -5 7 182.53 7.05
 -2 5 -7 178.76 7.91
 2 -5 7 174.85 9.52
 -2 5 -7 183.77 7.1
 -2 5 -7 191.53 8.16
 2 -5 7 189.06 7.21
 2 -5 7 172.65 9.85
 -2 5 -7 172.22 8.69
 -2 5 -7 216.54 9.72
 -2 5 -7 181.01 9.37
 -2 5 -8 175.3 7.82
 -2 5 -8 175.87 8.97
 -2 5 -8 175.75 7.04
 -2 5 -8 167.24 6.94
 2 -5 8 175.3 7.01
 2 -5 8 174.25 6.89
 2 -5 9 86.99 4.57
 2 -5 9 88.18 4.99
 -2 5 -9 88.97 6.04
 2 -5 9 93.21 4.86
 -2 5 -9 91.73 4.62
 -2 5 -9 91.96 5.26
 2 -5 10 70.8 3.88
 -2 5 -10 69.08 4.47
 2 -5 10 66.58 3.52
 -2 5 -10 68.71 3.9
 -2 5 -10 68 3.81
 -2 5 -11 9.98 1.19
 -2 4 8 1.17 0.54
 -2 4 8 1.29 0.6
 -2 4 8 0.51 0.34
 2 -4 -8 -0.51 0.55
 2 -4 -7 66.69 4.07
 -2 4 7 64.07 4.76
 -2 4 7 67.8 3.79
 2 -4 -7 70.2 5.2
 -2 4 7 67.67 4.43
 -2 4 6 30.53 3.3
 -2 4 6 36.27 3.59
 2 -4 -6 31.44 3.22
 -2 4 6 33.19 3.23
 -2 4 6 29.72 3.62
 2 -4 -6 34.35 4.02
 -2 4 5 391.9 11.46
 -2 4 5 378.12 11.58
 2 -4 -5 407.92 11.72
 2 -4 -5 385.95 13.47
 -2 4 5 382.68 11.75
 -2 4 5 399.15 13.15
 -2 4 4 463.86 11.61
 2 -4 -4 460.71 10.59
 -2 4 4 442.25 12.82
 -2 4 4 434.94 11.8
 2 -4 -4 473.65 13.96
 2 -4 -4 457.33 13.6
 2 -4 -3 380.53 11.2
 -2 4 3 372.88 9.47
 2 -4 -3 372.58 8.76
 -2 4 2 531.57 10
 2 -4 -2 513.42 9.36
 2 -4 -2 533.71 11.84
 -2 4 1 7.89 1.09
 -2 4 1 9.65 1.17
 2 -4 -1 5.71 1.16
 -2 4 0 1477.52 12.57
 2 -4 0 1514.92 14.05
 -2 4 0 1487.18 10.41
 -2 4 0 1507.19 12.96
 -2 4 0 1505.64 13.52
 2 -4 0 1458.11 16.05
 2 -4 1 29.24 1.92
 -2 4 -1 36.41 2.13
 2 -4 1 27.98 2.08
 -2 4 -1 34.4 1.99
 2 -4 1 30.75 2.13
 -2 4 -1 33.28 1.69
 2 -4 2 108.84 3.75
 2 -4 2 104.58 4.18
 -2 4 -2 110.08 3.85
 -2 4 -2 103.76 3.75
 -2 4 -2 112.96 2.92
 2 -4 2 116.89 3.43
 2 -4 3 650.31 9.58
 2 -4 3 664.02 11.25
 2 -4 3 637.79 11.15
 -2 4 -3 639.22 10.63
 -2 4 -3 643.8 11.1
 2 -4 4 61.75 3.16
 2 -4 4 61.78 3.9
 2 -4 4 63.78 4
 -2 4 -4 57.4 3.77
 -2 4 -4 60.7 3.4
 2 -4 5 236.02 6.63
 -2 4 -5 235.52 8.99
 2 -4 5 230.66 8.32
 2 -4 5 226.2 8.63
 -2 4 -5 230.78 8.61
 -2 4 -5 237.31 7.54
 2 -4 6 1214.12 16.36
 -2 4 -6 1222.5 18.98
 2 -4 6 1199.29 21.4
 2 -4 6 1183.13 22.25
 -2 4 -6 1205.78 22.09
 -2 4 -6 1247.36 19.37
 -2 4 -6 1259.79 23.15
 -2 4 -7 1076.36 22.41
 2 -4 7 1130.08 17.12
 -2 4 -7 1119.59 19.84
 -2 4 -7 1155.24 22.78
 -2 4 -7 1167.6 18.01
 2 -4 7 1086.34 22.85
 -2 4 -7 1131.44 19.43
 2 -4 7 1136.48 17.31
 -2 4 -7 1082.1 22.87
 -2 4 -7 1094.37 17.32
 2 -4 7 1062.11 23.89
 -2 4 -7 1132.68 23.81
 -2 4 -7 1091.84 19.7
 2 -4 8 1602.15 22.38
 2 -4 8 1589.6 21.29
 -2 4 -8 1485.51 26.37
 -2 4 -8 1590.03 20.8
 2 -4 8 1528.02 20.47
 -2 4 -8 1640.24 23.49
 -2 4 -8 1560.61 26.77
 -2 4 -9 291.3 10.75
 -2 4 -9 259.04 10.06
 -2 4 -9 279.98 9.04
 2 -4 9 274.95 8.25
 2 -4 9 288.15 9.04
 2 -4 9 274.84 8.15
 -2 4 -9 289.76 9.31
 -2 4 -9 269.86 7.72
 2 -4 10 16.25 1.85
 -2 4 -10 15.13 2.04
 -2 4 -10 13.9 1.65
 -2 4 -10 15.81 1.88
 2 -4 10 15.25 1.62
 -2 3 9 363.88 7.29
 2 -3 -9 375.57 8.55
 -2 3 8 240.93 7.17
 -2 3 8 242.27 7.99
 -2 3 8 230.34 8.41
 2 -3 -8 260.4 9.76
 2 -3 -8 240.02 7.44
 -2 3 7 146.73 7.08
 -2 3 7 139.17 6.7
 -2 3 7 133.73 6.55
 2 -3 -7 151.15 7.4
 2 -3 -7 141.77 6.7
 -2 3 7 145.18 7.83
 2 -3 -7 143.23 8.32
 -2 3 6 418.25 11.95
 2 -3 -6 429.16 14.73
 -2 3 6 421.14 11.9
 -2 3 6 446.01 12.44
 -2 3 6 427.79 13.66
 2 -3 -6 421.81 11.84
 -2 3 6 443.36 11.84
 -2 3 6 418.05 12.17
 -2 3 5 471.63 12.12
 2 -3 -5 475.19 10.69
 -2 3 5 440.44 11.63
 -2 3 5 428.49 11.51
 2 -3 -5 437.59 12.98
 -2 3 5 427.76 12.72
 -2 3 5 430.16 11.68
 -2 3 4 33.58 2.98
 2 -3 -4 34.79 2.63
 2 -3 -4 30.93 3.08
 -2 3 3 152.25 5.51
 2 -3 -3 152.83 4.88
 2 -3 -3 162.52 6.2
 -2 3 3 169.04 4.68
 -2 3 2 253.96 6.12
 -2 3 2 255.48 4.48
 2 -3 -2 258.63 5.67
 2 -3 -2 261.01 6.77
 -2 3 2 264.55 4.73
 -2 3 1 936.15 10.08
 2 -3 -1 939.48 6.75
 -2 3 1 894.65 9.01
 -2 3 1 881.48 9.22
 -2 3 1 870.85 6.39
 2 -3 -1 951.16 11.48
 2 -3 0 9999 29.63
 2 -3 1 3750.93 19.04
 2 -3 1 3477.34 18.65
 -2 3 -1 3708.41 18.79
 2 -3 1 3536.62 16.88
 -2 3 -1 3742.35 20.52
 -2 3 -1 3787.9 16.31
 2 -3 1 3949.91 18.21
 -2 3 -2 223.89 4.99
 2 -3 2 237.15 4.98
 2 -3 2 229.66 5.28
 -2 3 -2 230.58 5.78
 2 -3 2 223.85 2.42
 -2 3 -2 222.09 5.61
 2 -3 2 235.76 5.15
 2 -3 3 451.78 8.43
 2 -3 3 434.35 8.31
 -2 3 -3 437.67 9.35
 2 -3 3 447.16 7.27
 -2 3 -3 431.67 7.76
 -2 3 -3 432.41 9.44
 2 -3 4 758.54 10.4
 -2 3 -4 763.81 14.36
 2 -3 4 799.45 12.58
 -2 3 -4 804.51 10.27
 -2 3 -4 801.04 11.96
 2 -3 4 793.36 13.18
 -2 3 -4 792.38 14.75
 2 -3 5 245.31 6.52
 2 -3 5 234.26 7.91
 -2 3 -5 240.67 6.47
 -2 3 -5 245.67 7.58
 -2 3 -5 245.95 7.55
 2 -3 5 239.51 8.4
 -2 3 -5 230.16 9.02
 -2 3 -5 252.38 9.35
 2 -3 5 245.97 6.14
 -2 3 -6 1.61 0.97
 -2 3 -6 3.01 1.02
 2 -3 6 9.7 1.9
 2 -3 6 2.7 1.11
 2 -3 6 2.38 0.77
 -2 3 -6 3.56 1.28
 -2 3 -6 3.33 0.93
 -2 3 -6 10.78 1.84
 2 -3 7 297.44 8.65
 -2 3 -7 297.65 10.45
 2 -3 7 297.89 11.55
 2 -3 7 305.78 12.81
 -2 3 -7 295.85 9.18
 -2 3 -7 307.25 11.73
 -2 3 -7 289.31 8.79
 -2 3 -7 311.5 9.3
 2 -3 7 316.02 9.86
 2 -3 7 311.94 9.43
 2 -3 7 316.89 9.01
 -2 3 -7 304.38 10.46
 -2 3 -7 338.04 13.26
 -2 3 -7 326.08 10.31
 -2 3 -7 309.84 12.55
 -2 3 -8 100.04 5.17
 2 -3 8 98.26 5.34
 2 -3 8 96.46 5.04
 2 -3 8 93.71 5.46
 -2 3 -8 99.88 6.67
 -2 3 -8 102.61 5.8
 -2 3 -8 98.14 5.79
 -2 3 -8 93.26 6.81
 -2 3 -9 221.42 9.35
 -2 3 -9 253.61 9.53
 -2 3 -9 247.81 8.23
 -2 3 -9 256.57 8.64
 2 -3 9 260.31 8.46
 2 -3 9 248.14 7.78
 2 -3 9 251.69 7.4
 2 -3 10 72.25 3.03
 2 -3 10 81.42 3.8
 2 -3 10 77.17 3.4
 -2 3 -10 80.11 3.9
 -2 3 -10 77.75 3.88
 -2 2 9 3.62 1.02
 2 -2 -9 2.7 0.95
 2 -2 -9 4.74 1.36
 2 -2 -9 4.78 1.02
 2 -2 -8 412.51 12.59
 -2 2 8 403.37 11.25
 2 -2 -8 398.18 13.55
 -2 2 8 393.25 11.09
 2 -2 -8 411.2 11.04
 -2 2 8 407.97 12.46
 2 -2 -7 1012.81 20.64
 -2 2 7 1004.55 18.65
 -2 2 7 1001.77 17.91
 -2 2 7 968 20.3
 -2 2 7 987.07 18.56
 -2 2 7 994.09 18.21
 2 -2 -7 981 17.76
 -2 2 6 611.96 13.43
 -2 2 6 636.25 14.42
 -2 2 6 622.68 13.99
 2 -2 -6 642.92 12.6
 2 -2 -6 597.75 13.22
 2 -2 -6 626.89 15.5
 -2 2 6 620.54 15.5
 2 -2 -6 620.42 15.29
 -2 2 6 640 14.33
 -2 2 6 593.88 13.45
 2 -2 -5 1951.17 19.76
 2 -2 -5 1997.07 24.02
 -2 2 4 13.75 1.76
 2 -2 -4 12.27 1.68
 2 -2 -4 14.27 1.46
 -2 2 3 1995.07 14.4
 -2 2 3 2003.62 15.19
 -2 2 3 1934.13 17.56
 2 -2 -3 2071.89 11.99
 2 -2 -3 2043.02 15.42
 2 -2 -3 2100.76 14.65
 -2 2 3 2016.03 12.75
 2 -2 -3 2020.52 18.04
 2 -2 -2 69.65 1.51
 2 -2 -2 69.79 2.46
 2 -2 -2 68.43 2.2
 -2 2 2 74.08 2.07
 -2 2 2 73.46 2.02
 -2 2 2 75.88 2.43
 -2 2 2 72.32 2.88
 2 -2 -2 72.03 2.88
 2 -2 -1 1397.78 8.79
 -2 2 1 1406.45 10.65
 2 -2 -1 1371.52 6.61
 -2 2 1 1389.04 12.22
 -2 2 1 1375.89 9.1
 2 -2 -1 1391.33 10.81
 -2 2 0 948.32 4.85
 2 -2 0 967.92 4.81
 2 -2 0 940.18 6.92
 -2 2 0 990.42 7.71
 -2 2 0 975.78 9.84
 -2 2 0 1003.1 8.95
 -2 2 0 967.57 7.88
 2 -2 0 941.71 7.29
 2 -2 1 297.38 4.67
 -2 2 -1 318.44 4.31
 2 -2 1 304.01 4.68
 2 -2 1 315.05 4.24
 2 -2 1 304.8 3.12
 -2 2 -1 297.81 5.91
 -2 2 -1 316.78 4.74
 -2 2 -1 301.92 4.37
 2 -2 2 458.53 6.18
 2 -2 2 480.59 6.95
 -2 2 -2 475.42 5.61
 -2 2 -2 489.24 6.79
 -2 2 -2 488.25 8.83
 2 -2 2 477.62 6.7
 -2 2 -2 449.74 6.55
 -2 2 -2 479.49 8.58
 2 -2 3 738.93 8.66
 -2 2 -3 745.2 8.33
 -2 2 -3 773.01 10.22
 2 -2 3 745.59 10.42
 2 -2 3 728.31 10.06
 -2 2 -3 755.67 13.02
 -2 2 -3 716.69 12.31
 2 -2 4 430.74 7.47
 -2 2 -4 427.23 11.28
 -2 2 -4 443.31 9.11
 2 -2 4 446.9 9.09
 2 -2 4 430.55 9.48
 -2 2 -4 429.99 7.45
 2 -2 4 439.67 7.53
 -2 2 -4 431.48 11.01
 2 -2 5 300.56 7.1
 -2 2 -5 291.86 8.58
 2 -2 5 303.43 8.85
 -2 2 -5 291.85 7.19
 -2 2 -5 330.04 11.21
 2 -2 5 303.71 6.88
 2 -2 5 299.06 9.33
 -2 2 -5 307.71 10.42
 2 -2 6 695.34 12.18
 -2 2 -6 733.4 15.46
 -2 2 -6 708.56 13.49
 2 -2 6 743.16 13.87
 2 -2 6 729.83 15.74
 -2 2 -6 724.2 12.87
 -2 2 -6 734.51 18.81
 2 -2 6 751.45 17.61
 -2 2 -6 745.73 17.28
 2 -2 6 755.06 12.93
 -2 2 -6 762.28 18.95
 2 -2 6 756.54 14.48
 -2 2 -6 777.56 15.27
 -2 2 -7 767.72 16.08
 2 -2 7 766.64 15.7
 -2 2 -7 761.14 18.31
 2 -2 7 774.78 13.87
 -2 2 -7 742.49 14.4
 2 -2 7 786.54 15.2
 -2 2 -7 769.97 20.11
 -2 2 -7 798.24 16.63
 2 -2 8 78.91 4.78
 2 -2 8 83.69 4.77
 2 -2 8 81.29 5.11
 -2 2 -8 79.46 5.1
 -2 2 -8 84.16 5.87
 2 -2 8 85.06 4.54
 -2 2 -8 83.98 5.4
 -2 2 -8 83.09 6.39
 2 -2 9 5.23 1.04
 2 -2 9 7.16 1.35
 -2 2 -9 4.15 1.22
 -2 2 -9 4.17 1.1
 -2 2 -9 5.78 1.61
 2 -2 9 4.64 1.23
 -2 2 -9 5.14 1.23
 2 -2 10 0.38 0.36
 -2 2 -10 0.9 0.39
 2 -2 10 0.89 0.39
 -2 2 -10 0.8 0.46
 -2 1 10 8.94 1.25
 2 -1 -10 8.06 1.1
 2 -1 -10 10.1 1.62
 2 -1 -10 7.59 1.31
 -2 1 9 1.73 0.88
 2 -1 -9 0.18 0.47
 -2 1 9 0.75 0.68
 -2 1 9 0.44 0.55
 2 -1 -9 1.07 0.78
 -2 1 9 1.2 0.69
 2 -1 -9 1.96 1.17
 -2 1 8 95.35 5.74
 2 -1 -8 88.11 6.42
 -2 1 8 95.72 5.69
 2 -1 -8 88.09 5.28
 -2 1 8 89.42 5.44
 -2 1 8 85.31 5.88
 -2 1 8 96.35 5.33
 -2 1 7 36.02 3.45
 -2 1 7 38.59 3.56
 2 -1 -7 40.03 3.26
 -2 1 7 38.99 3.99
 -2 1 7 37.78 3.49
 2 -1 -7 38.95 3.43
 2 -1 -7 40.66 4.27
 -2 1 7 37.2 3.49
 -2 1 6 108.44 5.5
 2 -1 -6 130.87 5.27
 2 -1 -6 116.21 5.8
 2 -1 -6 115.08 5.65
 2 -1 -5 200.49 5.3
 -2 1 5 177.88 6.28
 2 -1 -5 187.59 6.34
 2 -1 -5 195.24 6.38
 2 -1 -5 187.97 5.54
 -2 1 5 193.44 7.29
 -2 1 4 4070.95 27.49
 2 -1 -4 4211.1 22.19
 -2 1 4 4117.11 20.31
 2 -1 -4 4256.78 25.83
 2 -1 -4 4110.47 25.18
 -2 1 3 25.63 1.51
 2 -1 -3 27.63 1.53
 -2 1 3 27.22 1.8
 -2 1 3 29.11 1.97
 2 -1 -3 31.94 1.91
 -2 1 2 1246.09 9.96
 2 -1 -2 1190.83 8.08
 -2 1 2 1170.06 9.54
 2 -1 -2 1219.31 10.22
 2 -1 1 1251.08 8.12
 2 -1 1 1259.98 9.23
 -2 1 -1 1298.01 10.16
 -2 1 -1 1245.37 6.72
 -2 1 -1 1242.83 9.67
 -2 1 -1 1226.42 12.37
 2 -1 1 1190.9 8.28
 2 -1 2 852.56 7.72
 -2 1 -2 903.1 12.55
 -2 1 -2 850.83 7.29
 2 -1 2 894.6 9.59
 -2 1 -2 914.75 10.18
 2 -1 2 888.41 9.04
 2 -1 2 900.52 9.19
 2 -1 3 5.47 0.75
 -2 1 -3 2.67 0.7
 2 -1 3 2.74 0.66
 -2 1 -3 3.35 0.58
 2 -1 3 2.02 0.6
 -2 1 -3 2.78 0.96
 2 -1 3 2.31 0.66
 2 -1 3 4.91 0.78
 2 -1 4 1130.68 12.05
 -2 1 -4 1075.44 15.1
 2 -1 4 1124.17 14.52
 -2 1 -4 1126.67 12.44
 2 -1 4 1101.62 15.55
 -2 1 -4 1154.49 19.38
 2 -1 4 1099.1 15.32
 2 -1 4 1092.42 12.57
 -2 1 -5 16.61 2.2
 2 -1 5 15.07 1.97
 2 -1 5 16.15 2.31
 -2 1 -5 16.17 1.77
 -2 1 -5 15.45 2.54
 2 -1 5 15.09 1.62
 2 -1 6 1.89 0.71
 -2 1 -6 0.29 0.62
 -2 1 -6 3.83 1.02
 -2 1 -6 4.03 1.38
 2 -1 6 1.31 0.55
 2 -1 6 2.39 0.92
 2 -1 6 2.68 1.35
 -2 1 -6 1.22 0.81
 -2 1 -6 1 0.77
 2 -1 6 0.75 0.6
 -2 1 -6 0.39 0.75
 -2 1 -6 0.6 0.52
 -2 1 -6 -2.27 1.25
 -2 1 -6 0.78 0.57
 -2 1 -7 822.39 20.72
 2 -1 7 792.86 16.34
 2 -1 7 800.56 15.57
 2 -1 7 825.32 14.06
 -2 1 -7 791.19 18.07
 -2 1 -7 773.98 16.33
 -2 1 -7 815.38 17.21
 -2 1 -7 790.79 18.65
 -2 1 -7 772.03 14.41
 2 -1 7 817.07 15.6
 2 -1 8 176.32 6.7
 -2 1 -8 179.91 8.96
 2 -1 8 179.01 6.11
 2 -1 8 181.21 7.02
 2 -1 8 189.86 7.59
 -2 1 -8 180.14 7.7
 -2 1 -8 185.54 8.09
 -2 1 -8 184.81 7.92
 2 -1 9 33.53 2.69
 -2 1 -9 32.47 3.09
 -2 1 -9 27.79 2.55
 2 -1 9 30.62 2.4
 -2 1 -9 28.54 2.43
 -2 0 11 11.74 1.09
 2 0 -11 10.62 1.23
 -2 0 10 24.2 2.42
 2 0 -10 27.18 3.02
 2 0 -10 25.48 2.35
 -2 0 10 28.69 2.67
 2 0 -10 21.26 2.69
 2 0 -9 154.65 8.35
 -2 0 9 152.93 6.77
 2 0 -9 149.81 6.7
 -2 0 9 155.34 7.03
 -2 0 9 152.65 6.97
 -2 0 8 567.24 13.66
 -2 0 8 553.7 13.48
 2 0 -8 582.06 16.47
 -2 0 8 553.58 13.33
 2 0 -8 566.5 13.2
 -2 0 8 570.14 14.66
 -2 0 8 518.62 12
 -2 0 7 297.56 8.99
 2 0 -7 322.21 8.83
 -2 0 7 329.55 9.82
 -2 0 7 324.24 9.05
 2 0 -7 334.94 11.89
 -2 0 7 335.61 9.88
 -2 0 7 321.08 10.34
 -2 0 7 323.18 9.56
 -2 0 7 314.37 12.44
 2 0 -7 323.56 10.49
 -2 0 6 52.07 3.41
 2 0 -6 59.32 3.63
 2 0 -6 56.43 3.23
 -2 0 6 54.41 4.54
 2 0 -6 57.01 3.98
 -2 0 5 30.07 2.25
 2 0 -5 37.04 2.26
 -2 0 5 30.44 2.94
 -2 0 5 33.56 2.13
 2 0 -5 35.02 2.41
 2 0 -5 31.3 2.59
 -2 0 4 4580.1 22.98
 -2 0 4 4773.96 23.69
 2 0 -4 4916.35 21.7
 -2 0 4 4689.04 31.11
 -2 0 4 4635.39 22.86
 -2 0 4 5077.2 24.27
 2 0 -4 4886.41 28.01
 -2 0 3 797.64 8.58
 -2 0 3 799.14 8.71
 2 0 -3 799.46 7.1
 -2 0 3 813.52 8.02
 2 0 -2 4904.27 22.04
 -2 0 2 4835.77 19.79
 -2 0 2 4884.91 22.73
 -2 0 1 46.51 2.04
 -2 0 1 44.79 1.79
 -2 0 1 44.39 1.99
 -2 0 1 51.18 1.58
 2 0 -1 44.63 1.47
 -2 0 0 9302.26 30.01
 2 0 1 4134.26 12.82
 -2 0 -1 4299.63 22.31
 -2 0 -1 4003.48 13.01
 2 0 1 4139.42 19.78
 -2 0 -1 4164 16.17
 -2 0 -1 4113.89 23.64
 2 0 1 4061.6 18.2
 2 0 1 4211.73 18.98
 -2 0 -1 4183.03 18.34
 2 0 2 3750.55 15.82
 -2 0 -2 3719.48 23.77
 2 0 2 3823.42 21.31
 -2 0 -2 3741.73 16.59
 2 0 2 3816.41 21.97
 -2 0 -2 3823.62 27.31
 2 0 2 3840.07 20.68
 -2 0 -2 3825.34 20.75
 2 0 3 1292.12 14.9
 -2 0 -3 1305.45 16.18
 2 0 3 1290.71 13.84
 -2 0 -3 1257.56 11.83
 2 0 3 1319.64 15.32
 2 0 3 1314.8 11.44
 -2 0 -3 1256.9 18.11
 2 0 3 1256.01 13.31
 2 0 4 1379.68 18.38
 -2 0 -4 1394.03 19.26
 2 0 4 1354.33 16.2
 -2 0 -4 1355.43 14.56
 2 0 4 1359.91 18.37
 2 0 4 1373.42 15.49
 -2 0 -4 1400.78 21.78
 2 0 5 170.77 7.63
 2 0 5 186.45 7.88
 -2 0 -5 181.7 7.86
 2 0 5 178.69 6.75
 -2 0 -5 172.51 6.02
 -2 0 -5 182.51 8.11
 2 0 5 185.12 7.1
 -2 0 -5 163.81 8.79
 2 0 5 181.44 7.32
 2 0 5 178.97 6.76
 -2 0 -5 177.93 7.57
 -2 0 -5 186.43 8.79
 -2 0 -5 165.44 7.26
 -2 0 -6 48.33 5.04
 2 0 6 49.63 4.08
 2 0 6 51.25 3.98
 -2 0 -6 48.91 4.43
 -2 0 -6 45.84 4.1
 2 0 6 44.26 3.65
 -2 0 -6 45.05 4.75
 -2 0 -6 45.28 4.02
 2 0 7 0.95 0.7
 -2 0 -7 1.24 0.84
 -2 0 -7 1.27 0.81
 2 0 7 1.73 0.94
 -2 0 -7 2.79 1.17
 -2 0 -7 -0.01 0.51
 2 0 7 0.01 0.51
 2 0 8 15.28 2.11
 2 0 8 15.19 1.93
 -2 0 -8 16.47 2.52
 -2 0 -8 15.88 2.19
 2 0 8 14.56 1.85
 -2 0 -8 15.17 2.05
 2 0 9 23.86 1.89
 2 0 9 24.47 1.78
 -2 0 -9 22.78 2.04
 -2 0 -9 22.47 1.87
 -2 -1 11 40.75 2.71
 2 1 -11 38.51 3.02
 -2 -1 11 35.24 2.27
 2 1 -11 33.68 2.21
 -2 -1 10 126.15 5.9
 2 1 -10 133.41 7.26
 -2 -1 10 131.19 6.1
 2 1 -10 133.27 5.76
 2 1 -10 129.44 6.99
 2 1 -9 85.46 6.45
 -2 -1 9 86.21 4.82
 2 1 -9 95.92 5.63
 -2 -1 9 90.87 5.48
 2 1 -9 99.56 5.55
 -2 -1 9 94.16 5.55
 -2 -1 9 91.87 5.21
 -2 -1 8 246.75 8.78
 2 1 -8 247.44 10.72
 2 1 -8 237.24 8.17
 2 1 -8 248.63 8.22
 -2 -1 8 254.39 8.22
 -2 -1 8 243.24 8.76
 2 1 -8 242.46 9.19
 2 1 -8 240.73 10
 2 1 -7 909.72 14.2
 -2 -1 7 908.74 20.92
 2 1 -7 928.94 17.84
 -2 -1 6 228.79 6.66
 -2 -1 6 229.42 6.09
 2 1 -6 224.12 6.18
 -2 -1 6 218.48 6.27
 -2 -1 6 227.46 9.28
 2 1 -6 232.6 6.5
 2 1 -6 234.74 8.04
 -2 -1 5 447.45 8.39
 -2 -1 5 451.13 7.15
 -2 -1 5 466.58 8.18
 2 1 -5 450.05 9.83
 -2 -1 5 461 9.94
 2 1 -5 440.86 7.39
 -2 -1 5 445.08 11.3
 -2 -1 4 2616.53 16.27
 -2 -1 4 2567.79 13.92
 2 1 -4 2589.81 20.71
 -2 -1 4 2569.8 21.54
 2 1 -4 2595.72 15.07
 -2 -1 4 2569.8 18.62
 -2 -1 3 22.06 1.87
 -2 -1 3 20.99 1.18
 -2 -1 3 21.17 1.58
 2 1 -3 20.99 0.88
 2 1 -3 20.32 1.67
 -2 -1 2 536.67 7.08
 2 1 -2 511.94 4.05
 -2 -1 2 499.99 6.76
 2 1 -2 522.65 7.75
 -2 -1 2 506.5 4.5
 2 1 -2 548.53 5.6
 -2 -1 1 6.17 0.94
 -2 -1 1 10.13 0.9
 2 1 -1 13.39 1.03
 -2 -1 1 6.85 0.78
 2 1 -1 10.28 1.02
 -2 -1 1 6.31 0.83
 2 1 0 980.64 9.75
 -2 -1 0 985.03 11.86
 -2 -1 0 947.88 6.35
 -2 -1 0 967.23 9.77
 -2 -1 0 978.25 8.01
 2 1 0 970.31 9.58
 -2 -1 0 956.99 10.82
 -2 -1 -1 3863.7 25.37
 2 1 1 3796.51 21.15
 -2 -1 -1 3783.64 15.96
 2 1 1 3672.66 21.84
 2 1 1 3598.91 20.52
 -2 -1 -1 3683.14 23.08
 -2 -1 -1 3567.53 23.68
 -2 -1 -1 3801.4 13.42
 2 1 2 4038.38 25.03
 -2 -1 -2 4059.78 28.83
 -2 -1 -2 3986.42 19.79
 2 1 2 4022.75 25.53
 -2 -1 -2 4073.64 28.56
 2 1 2 3985.89 24.14
 -2 -1 -2 3936.47 27.65
 2 1 3 732.57 12.53
 -2 -1 -3 726.1 13.66
 -2 -1 -3 731.81 10.05
 2 1 3 766.84 12.6
 -2 -1 -3 716.64 12.76
 -2 -1 -3 763.5 14.3
 2 1 3 703.59 11.28
 2 1 4 801.5 15.05
 -2 -1 -4 806.04 16.4
 2 1 4 829.32 13.2
 -2 -1 -4 818.76 12.27
 2 1 4 786.87 13.03
 2 1 4 816.53 15.34
 -2 -1 -4 782.63 16.37
 -2 -1 -5 6.58 1.3
 -2 -1 -5 9.97 1.88
 -2 -1 -5 6.96 1.91
 -2 -1 -5 5.69 1.86
 2 1 5 6.19 1.36
 2 1 5 5.55 1.47
 2 1 5 7.59 1.55
 -2 -1 -5 6.44 1.6
 2 1 5 4.94 1.36
 -2 -1 -5 5.11 1.49
 -2 -1 -5 6.94 1.76
 2 1 5 3.65 1.27
 2 1 6 1130.31 18.44
 2 1 6 1149.83 18.91
 -2 -1 -6 1086.29 23.33
 2 1 6 1178.14 20.57
 -2 -1 -6 1191.98 21.59
 2 1 6 1184.28 19.06
 -2 -1 -6 1116.66 23.28
 -2 -1 -6 1189.31 21.69
 -2 -1 -7 395.48 12.62
 -2 -1 -7 392.96 11.48
 -2 -1 -7 383.49 11.96
 2 1 7 393.43 10.21
 2 1 7 385.7 10.03
 -2 -1 -7 398.13 11.18
 2 1 7 394.87 11.11
 2 1 7 381.28 9.55
 -2 -1 -8 44.33 3.29
 2 1 8 46.53 3.1
 2 1 8 45.15 2.76
 -2 -1 -8 43.97 3.07
 2 1 8 41.68 2.6
 -2 -2 11 620.42 11.1
 2 2 -11 625.54 13.6
 2 2 -11 598.99 10.53
 -2 -2 11 600.42 11.22
 2 2 -10 174.65 6.89
 -2 -2 10 168.24 6.97
 2 2 -10 176.24 7.47
 2 2 -10 170.62 8.59
 -2 -2 10 165.66 6.31
 -2 -2 10 163.56 6.97
 2 2 -9 3.6 1.25
 -2 -2 9 2.3 1.03
 2 2 -9 2.04 1.14
 2 2 -8 167.69 7.84
 2 2 -8 166.83 6.63
 -2 -2 8 173.24 6.74
 -2 -2 8 176.52 7.2
 2 2 -8 170.9 7.19
 2 2 -8 160.93 8.25
 2 2 -7 1.01 0.82
 -2 -2 7 0.6 0.45
 2 2 -7 0.67 0.46
 -2 -2 7 0.94 0.61
 2 2 -7 0.29 0.44
 -2 -2 6 533.36 9.8
 -2 -2 6 523.79 12.91
 2 2 -6 505.12 9.09
 -2 -2 6 503.95 10.59
 2 2 -6 513.04 9.73
 2 2 -6 500.91 11.78
 -2 -2 5 2914.65 19.64
 -2 -2 5 2931.06 28.38
 2 2 -5 2918.33 18.99
 -2 -2 5 2944.13 23.4
 2 2 -5 2918.2 25.36
 -2 -2 4 1622.53 19.66
 -2 -2 4 1597.56 16.13
 2 2 -4 1559.38 11.99
 2 2 -4 1609.62 17
 2 2 -4 1586.33 8.68
 -2 -2 4 1537.06 7.7
 2 2 -4 1545.75 12.43
 -2 -2 3 343.77 4.4
 2 2 -3 343.98 4.99
 -2 -2 3 322.16 8.27
 -2 -2 3 325.87 6.66
 2 2 -3 343 5.22
 2 2 -3 336.57 7.01
 2 2 -2 1877.13 15.81
 -2 -2 2 1877.94 18.44
 2 2 -2 1886.25 10.15
 2 2 -2 1922.33 13.71
 -2 -2 2 1880.73 14.56
 -2 -2 2 1891.83 16.05
 -2 -2 1 14.53 1.67
 -2 -2 1 19.24 1.33
 2 2 -1 14.61 1.31
 -2 -2 1 16.72 1.08
 2 2 -1 15.93 0.98
 -2 -2 1 14.68 1.56
 -2 -2 0 6611.71 22.65
 2 2 0 6652.37 30.6
 -2 -2 0 6657.17 25.15
 2 2 0 6607.19 29.94
 -2 -2 0 6545.21 35.54
 -2 -2 -1 3096.09 26.75
 -2 -2 -1 3192.48 17.99
 2 2 1 3052.26 22.72
 2 2 1 3106.19 22.12
 2 2 1 3058.9 22.33
 -2 -2 -1 3232.5 21.37
 -2 -2 -1 2984.33 26.49
 -2 -2 -2 76.07 3.2
 2 2 2 77.22 3.95
 -2 -2 -2 74.4 4.51
 2 2 2 68.97 3.69
 -2 -2 -2 72.95 3.85
 -2 -2 -2 75.82 4.58
 2 2 2 74.25 3.87
 2 2 3 0.82 0.65
 -2 -2 -3 0.01 0.47
 -2 -2 -3 0.95 0.46
 2 2 3 0.45 0.47
 -2 -2 -4 163.06 8.21
 2 2 4 157.27 6.93
 2 2 4 169.24 7.49
 -2 -2 -4 154.2 8.4
 2 2 4 152.8 7.27
 2 2 4 152.9 6.92
 2 2 4 159.06 6.57
 -2 -2 -4 152.92 7.63
 -2 -2 -4 151.67 8.68
 2 2 4 161.58 7.32
 -2 -2 -4 159.98 7.97
 -2 -2 -5 987.04 21.58
 2 2 5 1026.19 18.22
 2 2 5 1033.39 17.44
 -2 -2 -5 1014.7 20.21
 -2 -2 -5 1042.6 22.77
 2 2 5 1018.48 19.36
 -2 -2 -5 997.19 20.01
 2 2 5 1030.89 18.17
 2 2 6 217.27 8.6
 -2 -2 -6 209.38 9.25
 2 2 6 214.96 7.62
 -2 -2 -6 213.09 8.79
 2 2 6 215.24 7.96
 -2 -2 -6 217.94 9.56
 2 2 6 212.39 7.54
 -2 -2 -6 218.1 8.61
 2 2 7 215 6.64
 -2 -2 -7 208.31 7.51
 2 2 7 216.91 7.28
 2 2 7 207.88 6.33
 -2 -2 -7 217.6 7.44
 -2 -2 -7 205.22 7.36
 2 3 -12 2.93 0.72
 -2 -3 12 2.94 0.62
 -2 -3 11 175.8 6.21
 2 3 -11 172.94 7.46
 2 3 -11 174.98 6.56
 -2 -3 11 173.39 6.3
 2 3 -11 185.88 6.22
 2 3 -10 884.73 19.57
 -2 -3 10 882.87 16.26
 2 3 -10 864.61 17.55
 -2 -3 10 852.4 14.81
 -2 -3 10 888.18 16.23
 2 3 -9 397.38 13.71
 -2 -3 9 379.4 10.32
 -2 -3 9 405.21 11.23
 2 3 -9 390.14 12.42
 -2 -3 8 492.39 11.89
 2 3 -8 491.46 11.22
 2 3 -8 525.4 14.2
 -2 -3 8 518.12 11.74
 -2 -3 8 507.99 12.06
 2 3 -8 519.47 12.27
 2 3 -8 502.6 14.62
 2 3 -7 4775.4 31.78
 -2 -3 7 4747.6 45.33
 -2 -3 7 4752.76 37.19
 2 3 -7 4760.17 33.65
 -2 -3 6 356.05 7.95
 2 3 -6 347.4 9.99
 -2 -3 6 359.38 11.7
 2 3 -6 347.45 7.68
 -2 -3 6 354.99 9.59
 2 3 -6 353.18 8.13
 2 3 -5 1045.39 12.31
 -2 -3 5 1078.82 18.9
 -2 -3 5 1046.86 15.42
 2 3 -5 1040.15 15.53
 -2 -3 4 241.31 4.67
 2 3 -4 242.38 5.27
 -2 -3 4 244.72 8.45
 -2 -3 4 246.67 6.92
 2 3 -4 227.92 4.75
 2 3 -4 228.04 6.59
 -2 -3 3 2.99 0.41
 2 3 -3 3.06 0.59
 2 3 -3 3.68 0.71
 -2 -3 3 3.18 0.79
 2 3 -3 3.08 0.74
 2 3 -2 0.31 0.34
 -2 -3 2 1.39 0.71
 2 3 -2 0.7 0.34
 -2 -3 2 0.67 0.4
 2 3 -2 0.23 0.29
 -2 -3 2 1.47 0.62
 2 3 -1 1352.83 15.66
 -2 -3 1 1236.36 17.72
 -2 -3 1 1400.95 12.12
 2 3 -1 1275.15 14.4
 2 3 -1 1313.77 11.25
 -2 -3 1 1352.01 17.54
 -2 -3 0 1332.06 19.01
 2 3 0 1294.14 15.56
 -2 -3 0 1344.21 12.52
 2 3 0 1311.5 15.69
 -2 -3 0 1331.28 18.91
 -2 -3 -1 1617.75 22.34
 -2 -3 -1 1490.73 14.68
 2 3 1 1559.51 18.17
 2 3 1 1624.23 18.41
 2 3 1 1528.63 18.29
 -2 -3 -1 1617.14 22.6
 2 3 2 837.81 14.69
 -2 -3 -2 776.56 16.71
 -2 -3 -2 816.72 11.98
 2 3 2 813.09 14.2
 2 3 2 802.81 14.32
 -2 -3 -2 833.34 17.29
 -2 -3 -3 147.36 7.86
 -2 -3 -3 157.63 8.3
 2 3 3 157.33 6.92
 -2 -3 -3 165.18 8.36
 2 3 3 172.61 6.84
 2 3 3 164.85 7.65
 2 3 3 172.47 7.35
 -2 -3 -3 151.02 7.74
 2 3 3 156.97 7.11
 2 3 3 157.68 7.04
 2 3 3 163.69 6.5
 -2 -3 -3 154.66 8.66
 2 3 3 166.39 6.9
 -2 -3 -3 172.32 8.31
 -2 -3 -4 207.1 9.65
 2 3 4 214.03 9.01
 -2 -3 -4 218.87 10.36
 -2 -3 -4 214.4 9.47
 -2 -3 -4 213.99 9.47
 2 3 4 213.35 8.41
 2 3 4 207.33 8.3
 2 3 4 216.84 7.85
 -2 -3 -4 215.43 9.4
 -2 -3 -5 1.49 0.91
 -2 -3 -5 0.35 0.65
 -2 -3 -5 0.8 0.58
 2 3 5 1.82 0.88
 2 3 5 1.28 0.9
 2 3 5 3.88 1.11
 -2 -3 -5 -0.04 0.87
 2 3 6 24.25 2.04
 2 3 6 25.32 2.45
 -2 -3 -6 24.94 2.63
 2 3 6 25.63 2.69
 2 3 6 25.85 2.27
 2 3 6 24.51 2.21
 -2 -3 -6 25.08 2.78
 -2 -3 -6 25.22 2.64
 -2 -3 -6 26.51 2.71
 2 3 7 15.98 1.34
 -2 -3 -7 16.52 1.5
 2 3 7 16.15 1.52
 -2 -3 -7 14.17 1.37
 2 4 -12 1.27 0.46
 -2 -4 12 1.21 0.45
 -2 -4 12 2.77 0.61
 2 4 -12 1.36 0.44
 -2 -4 11 33.46 2.33
 -2 -4 11 33.53 2.76
 -2 -4 11 37.65 2.93
 2 4 -11 31.56 3.18
 -2 -4 11 33.76 2.61
 2 4 -11 35.51 3.19
 2 4 -10 9.03 1.95
 -2 -4 10 8.5 1.52
 -2 -4 10 9.16 1.68
 2 4 -10 8.94 2.08
 -2 -4 9 981.78 16.7
 2 4 -9 951.84 19.72
 -2 -4 9 922.04 16.64
 2 4 -9 941.2 16.43
 -2 -4 8 1521.84 20.62
 2 4 -8 1577.74 24.96
 -2 -4 8 1518.42 23.36
 2 4 -8 1539.57 21.54
 -2 -4 8 1571.48 20.93
 2 4 -8 1549.04 19.81
 -2 -4 8 1576.16 20.74
 -2 -4 8 1614.58 20.01
 2 4 -8 1522.41 25.46
 -2 -4 7 1680.26 19.32
 2 4 -7 1640.35 19.75
 -2 -4 7 1712.34 29.05
 -2 -4 7 1725.64 24.15
 2 4 -7 1689.67 24.6
 -2 -4 6 2813.83 22.07
 -2 -4 6 2869.91 35.68
 -2 -4 6 2713.51 28.62
 2 4 -6 2896.23 23.8
 2 4 -6 2757 28.7
 -2 -4 5 2678.89 18.4
 2 4 -5 2655.68 20.67
 -2 -4 5 2662.22 32.8
 2 4 -5 2599.62 25.31
 -2 -4 4 987.6 18.66
 -2 -4 4 990.04 14.97
 2 4 -4 1003.45 11.74
 2 4 -4 996.71 12.2
 2 4 -4 983.06 14.22
 -2 -4 3 997.02 13.82
 2 4 -3 995.77 11.13
 2 4 -3 1000.7 13.18
 -2 -4 3 1007.4 15.47
 2 4 -3 990 13.34
 -2 -4 2 518.56 12.7
 -2 -4 2 546.05 9.3
 2 4 -2 564.27 8.48
 2 4 -2 540.66 10.37
 -2 -4 2 544.98 11.98
 2 4 -2 527.27 11.04
 2 4 -2 511.44 9.17
 -2 -4 1 1736.26 23.9
 2 4 -1 1867.65 20.62
 2 4 -1 1773.55 19.87
 -2 -4 1 1828.77 23.62
 -2 -4 0 1822.33 25.23
 2 4 0 1796.74 21.22
 -2 -4 0 1818.11 17.23
 2 4 0 1809.21 20.6
 -2 -4 0 1833.02 25.36
 -2 -4 -1 1.84 0.85
 -2 -4 -1 3.42 0.86
 2 4 1 0.67 0.5
 2 4 1 0.55 0.57
 2 4 1 2.5 0.97
 -2 -4 -1 1.15 0.79
 -2 -4 -2 643.83 16.77
 2 4 2 619.49 14.21
 2 4 2 729.58 14.93
 -2 -4 -2 659.61 16.11
 -2 -4 -2 628.7 16.82
 2 4 2 642.87 13.12
 2 4 2 648.59 13.77
 2 4 2 686.82 14.03
 2 4 2 696.82 16.25
 -2 -4 -2 636.53 16.14
 -2 -4 -2 668.13 16.51
 2 4 2 673.48 15.05
 -2 -4 -2 661.24 16.16
 -2 -4 -2 626.15 17.02
 2 4 2 642.33 14.07
 -2 -4 -2 668.46 16.64
 -2 -4 -3 8.25 2.04
 2 4 3 9.49 1.91
 -2 -4 -3 8.5 1.99
 2 4 3 19.02 2.72
 2 4 3 10.88 1.78
 2 4 3 13.21 2.18
 -2 -4 -3 7.55 2.02
 -2 -4 -3 10.37 2.05
 -2 -4 -3 9.05 1.89
 -2 -4 -3 21.05 3.05
 2 4 4 62.05 3.94
 2 4 4 70.09 5.09
 2 4 4 62.42 4.42
 2 4 4 65.84 4.09
 -2 -4 -4 71.08 5.22
 2 4 4 61.48 4.35
 -2 -4 -4 68.24 5.15
 -2 -4 -4 62.88 4.73
 -2 -4 -4 56.3 4.91
 -2 -4 -4 69.57 4.95
 2 4 5 454.01 8.73
 -2 -4 -5 482.39 11.69
 2 4 5 450.21 9.83
 2 4 5 468.33 11.52
 2 4 5 462.47 9.23
 2 4 5 463.29 10.53
 -2 -4 -5 482.74 12.24
 -2 -4 -5 449.83 10.88
 -2 -4 -6 6.22 1
 2 4 6 7.49 1.03
 -2 -4 -6 5.78 1.02
 2 5 -12 120.18 3.78
 2 5 -12 130.87 4.62
 -2 -5 12 124.05 3.83
 -2 -5 11 264.62 7.37
 2 5 -11 267.38 8.7
 2 5 -10 39.37 3.87
 2 5 -10 37.01 3.08
 2 5 -10 41.43 3.97
 -2 -5 10 43.42 3.34
 -2 -5 10 39.78 3.26
 -2 -5 9 136.6 6.34
 2 5 -9 137.64 7.44
 -2 -5 9 130.7 5.93
 2 5 -9 143.08 6.65
 2 5 -9 136.99 6.03
 -2 -5 9 135.36 5.81
 2 5 -8 279.16 9.55
 -2 -5 8 269.5 12.38
 -2 -5 8 283.41 10.71
 -2 -5 8 272.71 8.99
 2 5 -8 275.26 10.52
 -2 -5 8 273.46 8.67
 2 5 -8 275.28 8.78
 2 5 -8 246.91 10.23
 -2 -5 7 171.62 9.64
 -2 -5 7 159.6 7.78
 2 5 -7 162.15 7.24
 -2 -5 7 161.89 6.96
 -2 -5 7 166.47 6.8
 2 5 -7 175.68 7.01
 -2 -5 7 159.95 6.67
 2 5 -7 177.55 8.03
 -2 -5 6 1120.04 23.47
 -2 -5 6 1156.01 19.78
 2 5 -6 1102.43 18.22
 -2 -5 5 138.5 6.38
 2 5 -5 133.86 4.94
 2 5 -5 138.24 5.95
 -2 -5 4 862.07 14.72
 2 5 -4 835.08 13.02
 2 5 -4 858.1 13.56
 -2 -5 3 461.72 9.92
 2 5 -3 448.39 8.38
 2 5 -3 446.4 10.17
 -2 -5 3 443.42 11.75
 2 5 -3 431.36 11.15
 -2 -5 2 2513.15 31.05
 2 5 -2 2531.2 26.58
 2 5 -2 2643.06 26.03
 -2 -5 2 2619.33 29.72
 2 5 -2 2673.72 21.13
 -2 -5 1 1193.63 22.08
 -2 -5 1 1229.8 15.34
 2 5 -1 1306.95 18.96
 2 5 -1 1277.89 19.16
 -2 -5 1 1237.85 21.56
 -2 -5 0 880.92 19.51
 2 5 0 919.45 16.58
 2 5 0 957.11 16.04
 2 5 0 952.77 16.76
 -2 -5 0 987.04 20.26
 -2 -5 0 920.42 19.84
 -2 -5 0 829.87 18.01
 2 5 0 945.94 17.49
 2 5 0 955.84 16.5
 -2 -5 0 958.44 19.66
 -2 -5 0 921.03 19.37
 2 5 0 999.61 17.69
 -2 -5 0 912.22 19.93
 2 5 0 899.54 18.14
 2 5 1 1263.13 18.7
 2 5 1 1274.68 19.67
 2 5 1 1247.22 20.22
 2 5 1 1247.35 22.35
 -2 -5 -1 1305.91 23.25
 -2 -5 -1 1338.35 24.38
 2 5 1 1325.34 21.38
 -2 -5 -1 1350.39 23.44
 -2 -5 -1 1241.84 23.33
 -2 -5 -1 1359.97 24.67
 2 5 2 296.55 8.95
 2 5 2 314.38 10.24
 2 5 2 321.54 10.53
 2 5 2 295.35 10.83
 -2 -5 -2 314.69 11.38
 -2 -5 -2 300.55 11.38
 -2 -5 -2 307.23 10.74
 -2 -5 -2 301.21 11.49
 -2 -5 -2 322.59 11.81
 2 5 2 310.57 9.37
 2 5 3 19.28 2.12
 2 5 3 18.39 2.06
 2 5 3 16.6 2.29
 2 5 3 17.62 2.59
 -2 -5 -3 17.23 2.55
 -2 -5 -3 17.71 2.56
 -2 -5 -3 18.32 2.73
 -2 -5 -3 19.76 2.72
 2 5 3 18.96 2.44
 2 5 4 14.72 1.54
 2 5 4 14.65 1.88
 -2 -5 -4 12.49 1.74
 -2 -5 -4 16.5 2.25
 2 5 4 13.45 1.77
 -2 -5 -4 15.91 2.11
 -2 -5 -5 24.43 1.89
 2 5 5 24.1 1.76
 -2 -5 -5 23.66 1.94
 -2 -6 12 22.49 1.55
 -2 -6 12 24.26 1.61
 2 6 -12 25.07 1.97
 2 6 -12 22.93 1.6
 2 6 -11 15.2 2.06
 -2 -6 11 15.27 1.74
 2 6 -11 17.17 1.72
 2 6 -10 487.84 11.28
 2 6 -10 490.77 12.93
 -2 -6 10 471.03 10.87
 -2 -6 9 1314.34 19.51
 2 6 -9 1253.89 18.59
 2 6 -9 1246.88 20.01
 2 6 -9 1324.06 22.5
 -2 -6 9 1292.46 18.33
 2 6 -8 474.83 12.77
 2 6 -8 482.4 11.26
 2 6 -8 470.98 13.54
 2 6 -8 462.77 11.75
 -2 -6 8 481.83 11.85
 -2 -6 8 453.3 11.63
 2 6 -7 307.28 9.45
 -2 -6 7 278.14 10.51
 -2 -6 7 293.44 9.68
 -2 -6 7 295.96 9.19
 2 6 -7 282.28 9.28
 -2 -6 7 307.16 9.78
 2 6 -7 294.76 10.11
 -2 -6 6 861.88 17.56
 -2 -6 6 863.18 16.05
 2 6 -6 889.31 17.41
 2 6 -6 873.41 16.25
 -2 -6 6 857.26 15.06
 -2 -6 6 844.98 16.32
 2 6 -6 836.11 16.04
 -2 -6 6 842.57 16.12
 -2 -6 6 885.62 16.68
 -2 -6 5 392.63 11.2
 -2 -6 5 393.98 10.98
 -2 -6 5 394.29 10.46
 2 6 -5 391.15 10.96
 -2 -6 5 406.61 11.45
 2 6 -5 425.16 11.75
 -2 -6 5 406.86 11.33
 2 6 -5 391.55 10.95
 -2 -6 5 393.42 11.08
 -2 -6 4 117.98 5.66
 -2 -6 4 111.1 6.22
 2 6 -4 114.25 5.94
 -2 -6 4 103.14 5.89
 2 6 -4 114.24 5.9
 -2 -6 4 111.41 6.14
 -2 -6 4 118.44 6.14
 2 6 -4 104.35 5.22
 2 6 -4 108.76 5.56
 2 6 -4 107.86 5.33
 2 6 -4 114.21 6.31
 2 6 -3 235.54 8.77
 -2 -6 3 235.43 9.28
 2 6 -3 240.58 8.2
 2 6 -3 216.68 8.1
 -2 -6 3 225.73 9.27
 2 6 -3 237.48 8.64
 2 6 -3 238.57 8.58
 -2 -6 3 230.41 9.02
 -2 -6 3 233.26 8.61
 2 6 -3 238.19 8.24
 -2 -6 3 240.84 9.51
 2 6 -2 76.24 4.43
 -2 -6 2 65.59 5.16
 2 6 -2 82.41 5.02
 -2 -6 2 73.91 5.32
 2 6 -2 77.96 4.8
 -2 -6 2 103.52 6.37
 -2 -6 2 74.49 5.16
 2 6 -2 69.56 4.81
 -2 -6 2 114.19 6.78
 -2 -6 2 76.94 4.83
 -2 -6 2 78.86 5.98
 2 6 -2 93.97 5.43
 2 6 -2 82.29 5.12
 2 6 -1 229.49 7.79
 -2 -6 1 236.03 9.7
 -2 -6 1 223.35 9.76
 2 6 -1 225.75 8.11
 2 6 -1 228.63 7.94
 -2 -6 1 237.07 9.64
 2 6 -1 236.75 8.4
 2 6 -1 244.16 8.72
 -2 -6 1 235.76 10
 2 6 -1 226.33 8.9
 -2 -6 1 233.17 9.82
 -2 -6 1 248.58 10.61
 2 6 -1 240.87 8.92
 2 6 -1 228.6 8.46
 2 6 0 364.31 9.81
 2 6 0 365.48 10.78
 -2 -6 0 368.57 12.2
 2 6 0 344.68 11.13
 -2 -6 0 377.41 12.76
 -2 -6 0 360.54 12.17
 2 6 0 356.62 10.54
 -2 -6 0 369.43 12.22
 -2 -6 0 375.81 12.98
 2 6 1 569.46 11.8
 2 6 1 560.76 13.84
 2 6 1 561.82 13.26
 -2 -6 -1 575.98 14.49
 -2 -6 -1 561.04 15.12
 -2 -6 -1 536.69 14.52
 -2 -6 -1 570.65 15.06
 2 6 1 574.68 12.73
 -2 -6 -1 523.49 14.32
 2 6 2 1254.33 15.78
 2 6 2 1219.44 16.44
 2 6 2 1254.54 18.55
 -2 -6 -2 1228 20.15
 -2 -6 -2 1211.65 18.45
 -2 -6 -2 1249.93 20.31
 -2 -6 -2 1284.7 20.8
 -2 -6 -2 1314.05 20.3
 2 6 2 1275.63 19.29
 2 6 3 69.4 3.79
 -2 -6 -3 66.6 3.85
 -2 -6 -3 68.89 4.1
 -2 -6 -3 63.4 3.97
 2 6 3 70.68 3.84
 2 6 4 93.07 3.15
 -2 -6 -4 95.81 3.42
 -2 -6 -4 94.23 3.4
 -2 -7 11 151.33 5
 2 7 -11 141.51 4.76
 2 7 -11 145.18 5.63
 2 7 -10 184.87 6.76
 -2 -7 10 184.28 6.42
 2 7 -10 190.3 6.27
 2 7 -10 176.61 7.15
 -2 -7 10 180.1 5.65
 2 7 -9 21.01 2.4
 2 7 -9 22.17 2.62
 -2 -7 9 22.92 2.5
 2 7 -9 24.92 2.94
 -2 -7 9 22.24 2.37
 2 7 -8 30.77 3.25
 2 7 -8 31.23 2.97
 -2 -7 8 29.47 3.11
 -2 -7 8 29.67 2.92
 2 7 -8 29.19 3
 -2 -7 8 29.66 2.98
 2 7 -8 29.54 3.3
 2 7 -7 219.89 8.76
 -2 -7 7 212.57 7.6
 2 7 -7 218.89 8.21
 -2 -7 7 214.64 8.44
 2 7 -7 204.98 8.11
 2 7 -7 212.37 8.49
 -2 -7 7 210.16 8.2
 -2 -7 6 447.17 12.25
 -2 -7 6 444.88 10.64
 2 7 -6 434.56 12.02
 -2 -7 6 431.73 11.41
 -2 -7 6 454.61 12.02
 -2 -7 6 465.76 12.45
 -2 -7 6 457.94 11.66
 2 7 -6 454.66 12.52
 2 7 -6 430.47 11.79
 2 7 -5 436.55 11.98
 2 7 -5 431.47 11.95
 -2 -7 5 412.54 10.9
 2 7 -5 424.73 10.4
 -2 -7 5 442.18 12.46
 -2 -7 5 444.05 12.21
 2 7 -5 427.35 11.13
 -2 -7 5 435.16 12.01
 -2 -7 5 437.53 11.99
 2 7 -5 401.6 11.55
 -2 -7 4 1020.36 18.36
 2 7 -4 1038.35 17.99
 -2 -7 4 996.32 16.2
 2 7 -4 1013.99 18.07
 2 7 -4 1002.18 16.86
 2 7 -4 1021.8 18.42
 -2 -7 4 1001.33 18.94
 -2 -7 4 950.15 18.69
 -2 -7 4 991.56 18.99
 2 7 -4 970.08 15.28
 2 7 -4 964.19 17.34
 2 7 -3 133.33 6.18
 -2 -7 3 140.1 6.69
 -2 -7 3 127.66 7.07
 2 7 -3 130.81 6.59
 2 7 -3 125.57 6.5
 -2 -7 3 129.59 6.96
 -2 -7 3 125.6 6.94
 2 7 -3 138.03 6.45
 2 7 -3 129.45 6.32
 2 7 -3 128.93 5.68
 2 7 -2 188.62 7.83
 2 7 -2 193.13 8.14
 2 7 -2 188.22 7.63
 -2 -7 2 192.07 8.58
 -2 -7 2 172.17 8.31
 -2 -7 2 207.33 8.97
 -2 -7 2 191.14 8.1
 -2 -7 2 187.31 7.43
 2 7 -2 200.86 7.51
 2 7 -2 175.37 6.73
 2 7 -1 423.49 10.87
 2 7 -1 434.73 11.51
 -2 -7 1 435.63 12.72
 2 7 -1 453.73 11.66
 -2 -7 1 441.37 12.92
 2 7 -1 397.11 11.64
 -2 -7 1 454.44 13.33
 -2 -7 1 477.07 12.69
 -2 -7 0 5.8 1.54
 2 7 0 5.92 1.31
 2 7 0 6.11 1.39
 -2 -7 0 4.36 1.39
 2 7 0 5.13 1.27
 2 7 0 5.7 1.41
 -2 -7 0 4.48 1.3
 -2 -7 0 4.96 1.36
 2 7 1 6.93 1.3
 -2 -7 -1 6.64 1.39
 2 7 1 7.91 1.35
 -2 -7 -1 4.84 1.27
 2 7 1 5.57 1.34
 -2 -7 -1 3.8 1.13
 -2 -7 -1 5.76 1.31
 2 7 2 38.67 2.62
 -2 -7 -2 40.45 2.8
 2 7 2 37.75 2.46
 -2 -7 -2 38.99 2.7
 -2 -7 -2 37.44 2.57
 2 7 2 32.4 1.99
 2 8 -11 283.59 6.03
 -2 -8 11 294.9 5.95
 2 8 -10 343.85 8.41
 -2 -8 10 370.03 7.97
 2 8 -10 365.6 7.97
 -2 -8 10 348.93 7.11
 2 8 -9 272.48 7.3
 -2 -8 9 277.35 7.6
 2 8 -9 279.25 8.01
 2 8 -9 282.88 8.58
 -2 -8 9 280.35 7.74
 2 8 -8 71.29 4.63
 -2 -8 8 71.69 4.06
 2 8 -8 75.23 4.36
 2 8 -8 67.46 4.28
 -2 -8 8 72.69 4.57
 -2 -8 8 73.62 4.41
 -2 -8 7 330.89 9.98
 -2 -8 7 338.25 8.74
 2 8 -7 336.77 9.96
 2 8 -7 345.93 10.03
 2 8 -7 315.13 9.86
 -2 -8 7 329.37 9.83
 2 8 -6 1.23 0.77
 2 8 -6 3.3 1.11
 -2 -8 6 1 0.79
 2 8 -6 0.98 0.64
 -2 -8 6 0.74 0.57
 -2 -8 6 1.17 0.74
 -2 -8 5 18.57 2.51
 -2 -8 5 27.31 2.64
 2 8 -5 19.37 2.45
 2 8 -5 21.06 2.56
 2 8 -5 16.91 2.09
 -2 -8 5 20.22 2.57
 2 8 -5 19.06 2.53
 -2 -8 5 19.84 2.46
 -2 -8 5 19.35 2.49
 2 8 -4 155.88 6.77
 -2 -8 4 164.86 7.47
 2 8 -4 161.69 7.06
 -2 -8 4 164.12 7.3
 2 8 -4 154.17 6.43
 2 8 -4 156.72 6.85
 -2 -8 4 160.76 7.27
 2 8 -4 163.64 6.49
 -2 -8 4 167.88 7.03
 2 8 -4 159.03 5.87
 2 8 -3 1.84 0.83
 -2 -8 3 3.38 1.12
 2 8 -3 1.13 0.64
 -2 -8 3 1.78 0.97
 -2 -8 3 2.14 0.99
 -2 -8 3 2.1 0.83
 2 8 -3 5.03 1.09
 -2 -8 2 119.95 6.16
 2 8 -2 133.63 5.9
 -2 -8 2 124.69 6.29
 2 8 -2 123.35 5.7
 -2 -8 2 127.71 6.22
 2 8 -2 128.88 6.1
 2 8 -2 125.78 4.97
 -2 -8 1 249.87 8.39
 -2 -8 1 265.23 8.48
 -2 -8 1 256.35 8.24
 2 8 -1 270.02 7.5
 2 8 -1 270.16 8.28
 2 8 -1 250.45 7.45
 2 8 -1 258.58 6.65
 -2 -8 0 231.55 6.81
 2 8 0 236.7 6.28
 -2 -8 0 234.33 7.08
 2 8 0 237.24 6.9
 -2 -8 0 230.54 6.93
 2 8 0 207.7 5.11
 -2 -8 -1 131.76 4.16
 2 8 1 140.18 4.19
 -2 -9 10 56.29 2.15
 2 9 -10 79.55 3.1
 -2 -9 10 62.73 2.42
 2 9 -10 78.89 3.37
 2 9 -9 305.01 7.57
 2 9 -9 281.98 6.47
 2 9 -9 299.84 7.14
 -2 -9 9 285.1 6.68
 2 9 -8 203.06 6.38
 2 9 -8 190.33 6.27
 -2 -9 8 184.66 6.09
 -2 -9 7 604.37 11.66
 -2 -9 7 604.84 11.93
 2 9 -7 596.11 11.64
 2 9 -7 588.14 11.65
 2 9 -7 567.26 11.29
 -2 -9 6 373 9.62
 2 9 -6 340.12 8.54
 2 9 -6 368.23 9.38
 -2 -9 6 365.13 9.23
 -2 -9 6 383.37 8.64
 2 9 -6 349.68 9.19
 -2 -9 5 207.33 7.23
 2 9 -5 200.41 6.26
 -2 -9 5 212.11 6.85
 2 9 -5 207.76 6.96
 -2 -9 5 207.05 6.86
 -2 -9 5 208.87 6.83
 2 9 -5 207.97 6.96
 2 9 -4 12.54 1.64
 -2 -9 4 12.37 1.7
 -2 -9 4 12.35 1.78
 -2 -9 4 10.77 1.52
 2 9 -4 11.92 1.62
 2 9 -4 13.24 1.74
 -2 -9 4 12.97 1.76
 -2 -9 3 20.19 2.16
 2 9 -3 18.85 1.95
 -2 -9 3 20.4 2.14
 2 9 -3 20.92 2.11
 -2 -9 3 19.05 2.06
 2 9 -3 18.28 1.88
 -2 -9 2 101.97 4.32
 -2 -9 2 104.5 4.35
 2 9 -2 101.47 4.06
 -2 -9 2 101.13 4.31
 2 9 -2 99.55 4.19
 2 9 -1 0.51 0.36
 -2 -9 1 0.94 0.43
 -2 -9 1 0.74 0.4
 -2 -9 1 0.64 0.37
 2 9 -1 0.54 0.34
 2 10 -9 0.82 0.37
 -2 -10 9 0.63 0.28
 2 10 -8 28.35 1.85
 2 10 -8 23.79 1.7
 -2 -10 8 24.68 1.71
 -2 -10 7 65.17 3.04
 2 10 -7 63.28 2.99
 2 10 -7 63.56 2.92
 -2 -10 7 65.99 2.96
 2 10 -6 250.56 5.91
 -2 -10 6 245.41 6
 2 10 -6 225.67 5.57
 -2 -10 6 230.5 5.51
 -2 -10 5 68.47 3.09
 2 10 -5 64.49 2.78
 2 10 -5 58.01 2.66
 2 10 -5 51.95 2.27
 -2 -10 5 52.41 2.35
 -2 -10 5 55.27 2.54
 2 10 -4 27.99 1.68
 -2 -10 4 25.95 1.65
 -2 -10 3 150.14 3.6
 3 -11 1 11.13 1.12
 -3 11 -1 13.22 1.21
 3 -11 1 12.27 1.27
 -3 11 -1 12.99 1.18
 3 -11 2 22.16 1.83
 -3 11 -2 24.86 1.87
 3 -11 2 21.79 1.91
 -3 11 -2 23.88 1.8
 3 -11 3 25.99 2.13
 3 -11 3 26.09 1.9
 -3 11 -3 25.37 1.98
 3 -11 3 26.71 2.19
 3 -11 4 11.28 1.35
 3 -11 4 9.74 1.37
 -3 11 -4 11.26 1.35
 3 -11 4 9.73 1.32
 3 -11 5 9.51 1.28
 3 -11 5 10.78 1.39
 -3 11 -5 9.25 1.26
 -3 11 -5 11.34 1.34
 3 -11 5 8.89 1.15
 3 -11 6 225.95 5.76
 -3 11 -6 227.11 5.65
 -3 11 -6 215.87 5.94
 -3 11 -6 232.9 5.61
 -3 11 -7 28.98 2.08
 -3 11 -7 32.01 1.99
 3 -11 7 33.66 2.04
 3 -11 8 130.32 3.34
 -3 11 -8 133.41 3.51
 3 -10 -1 207.33 5.66
 -3 10 1 211.63 4.79
 3 -10 -1 211.97 5.47
 3 -10 0 6.12 1.22
 3 -10 0 5.27 1.1
 -3 10 0 5.81 0.96
 -3 10 0 5.49 1.02
 3 -10 1 27.8 2.45
 -3 10 -1 29.23 2.5
 -3 10 -1 27.02 2.08
 3 -10 1 23.93 2.51
 -3 10 -1 26.12 2.37
 -3 10 -2 1125.53 13.3
 -3 10 -2 1176.03 16.86
 3 -10 2 1130.74 17.62
 -3 10 -2 1173.41 16.24
 -3 10 -2 1120.72 16
 -3 10 -3 894.93 14.45
 -3 10 -3 942.18 15.62
 -3 10 -3 947.13 14.83
 3 -10 3 907.92 15.91
 3 -10 4 57.37 3.88
 -3 10 -4 60.81 3.9
 -3 10 -4 65.83 3.9
 3 -10 4 61.48 3.98
 -3 10 -5 142.2 6.14
 -3 10 -5 139.75 5.55
 -3 10 -5 139.02 6
 3 -10 5 135.82 5.82
 3 -10 5 130.96 5.6
 3 -10 5 141.59 5.54
 -3 10 -6 57.22 3.96
 3 -10 6 56.98 3.59
 -3 10 -6 59.36 3.49
 -3 10 -6 55.12 3.75
 3 -10 6 54.84 3.5
 -3 10 -7 58.67 3.86
 -3 10 -7 56.85 3.56
 -3 10 -7 63.65 3.47
 3 -10 7 57.34 3.3
 3 -10 7 56.95 3.06
 -3 10 -8 35.32 2.38
 -3 10 -8 31.78 2.58
 3 -10 8 32.15 2.09
 3 -10 8 31.88 2.16
 -3 10 -9 2.14 0.56
 -3 10 -9 2.52 0.58
 3 -10 9 1.76 0.4
 -3 10 -9 1.71 0.48
 3 -9 -3 21.21 1.89
 -3 9 3 22.36 1.6
 -3 9 3 21.47 1.54
 3 -9 -2 9.55 1.63
 3 -9 -2 8.61 1.39
 -3 9 2 8.65 1.25
 -3 9 2 7.81 1.25
 3 -9 -1 89.47 4.89
 3 -9 -1 88.63 5.29
 -3 9 1 95.66 4.53
 -3 9 1 94.76 4.66
 -3 9 0 61.55 4
 3 -9 0 57.36 4.44
 -3 9 0 64.88 3.92
 -3 9 0 59.13 3.92
 -3 9 -1 8.94 1.67
 3 -9 1 11.03 1.98
 -3 9 -1 10.77 1.58
 -3 9 -1 11.46 1.87
 -3 9 -2 48.34 3.86
 -3 9 -2 54.11 3.48
 -3 9 -2 57.86 4.05
 -3 9 -3 1387.09 19.93
 -3 9 -3 1350.14 20.49
 -3 9 -3 1426.2 20.5
 -3 9 -3 1292.9 19.18
 3 -9 3 1266.68 20.49
 -3 9 -3 1314.23 19.24
 -3 9 -4 445.82 11.93
 -3 9 -4 425.1 11.33
 -3 9 -4 451.8 11.08
 3 -9 4 455.05 11.78
 -3 9 -4 450.52 11.18
 3 -9 5 344.17 9.93
 -3 9 -5 367.29 10.87
 -3 9 -5 359.62 9.69
 3 -9 5 361.31 9.65
 3 -9 6 660.11 13.1
 -3 9 -6 640.19 14.08
 3 -9 6 610.79 12.8
 -3 9 -6 632.98 12.48
 -3 9 -6 653.39 12.75
 -3 9 -6 610.15 13.51
 -3 9 -7 609.12 13.28
 -3 9 -7 620.52 13.06
 3 -9 7 593.52 11.68
 3 -9 7 605.02 11.73
 -3 9 -7 627.99 12.23
 -3 9 -8 249.19 8.14
 -3 9 -8 238.17 7.81
 -3 9 -8 259.44 7.32
 3 -9 8 241.72 6.59
 3 -9 8 249.16 6.95
 -3 9 -9 6.85 1.13
 -3 9 -9 9.34 1.28
 3 -9 9 7.91 0.95
 -3 9 -9 8.46 1.22
 3 -9 9 8.58 1.16
 3 -9 10 116.3 3.28
 3 -9 10 118.71 3.05
 -3 9 -10 126.89 3.56
 -3 8 4 144.14 4.77
 3 -8 -4 141.1 5.55
 3 -8 -4 136.12 5.52
 -3 8 4 139.5 4.51
 -3 8 4 130.79 4.32
 -3 8 3 703.84 12.8
 3 -8 -3 660.2 14.68
 -3 8 3 686.13 12.05
 -3 8 2 1.39 0.72
 -3 8 2 1.45 0.77
 3 -8 -2 2.33 1.07
 3 -8 -2 2.58 1.27
 -3 8 1 226.1 8.27
 -3 8 1 222.56 7.85
 3 -8 -1 219.04 9.17
 -3 8 1 226.95 8.13
 3 -8 -1 216.37 9.5
 -3 8 1 223.8 7.87
 -3 8 0 521.54 12.64
 -3 8 0 542.3 12.9
 -3 8 0 537.47 13.18
 3 -8 0 481.51 13.99
 -3 8 0 518.99 11.95
 -3 8 0 488.92 12.07
 -3 8 -1 416.83 11.53
 -3 8 -1 406.4 10.3
 -3 8 -1 393.29 10.64
 3 -8 2 392.65 10.44
 -3 8 -2 386.76 10.74
 -3 8 -2 390.59 11.07
 -3 8 -2 406.25 10.65
 -3 8 -2 401.48 9.82
 -3 8 -2 395.02 10.6
 3 -8 3 22.1 2.5
 -3 8 -3 24.16 2.85
 -3 8 -3 23.39 2.76
 -3 8 -3 21.18 2.45
 -3 8 -3 22.07 2.56
 -3 8 -4 47.85 4.04
 -3 8 -4 57.12 3.97
 -3 8 -4 49.51 3.89
 -3 8 -4 48.11 3.69
 3 -8 4 45.26 3.69
 3 -8 5 7.35 1.54
 -3 8 -5 8.99 1.65
 -3 8 -5 6.8 1.42
 3 -8 6 741.71 14.12
 -3 8 -6 707.85 15.37
 3 -8 6 737.3 14.29
 -3 8 -6 710.12 15.83
 -3 8 -6 710.6 13.7
 -3 8 -6 709.65 14.28
 -3 8 -7 264.19 8.9
 -3 8 -7 247.85 9.36
 -3 8 -7 262.24 8.45
 3 -8 7 251.48 7.9
 -3 8 -8 12.15 1.97
 -3 8 -8 10.56 1.62
 3 -8 8 13.67 1.7
 -3 8 -8 12.27 2.02
 3 -8 8 15.28 1.95
 -3 8 -9 450.82 9.27
 -3 8 -9 476.99 9.58
 3 -8 9 472.59 9.35
 -3 8 -9 481.72 9.77
 3 -8 10 268.36 5.55
 3 -8 10 268.44 5.87
 -3 8 -10 275.87 6.16
 -3 7 6 48.73 2.1
 3 -7 -6 46.59 2.51
 -3 7 5 77.92 3.84
 3 -7 -5 78.11 4.63
 3 -7 -5 76.66 4.45
 -3 7 5 79.06 3.58
 -3 7 4 66.79 4.22
 -3 7 4 63.33 4.23
 3 -7 -4 51.08 4.42
 -3 7 4 60.9 3.83
 -3 7 3 54.16 4.09
 -3 7 3 53.66 4.33
 3 -7 -3 51.12 4.72
 -3 7 3 49.28 4.27
 -3 7 2 634.23 14.31
 -3 7 2 623.13 15.04
 -3 7 2 607.86 14.73
 3 -7 -2 634.32 16.83
 -3 7 1 20.12 2.54
 3 -7 -1 21.3 2.45
 -3 7 1 21.37 2.42
 3 -7 -1 25.74 2.69
 -3 7 1 20.38 2.78
 -3 7 1 26.91 2.87
 3 -7 -1 21.97 3.03
 -3 7 1 22.74 2.65
 3 -7 -1 23.67 3.31
 -3 7 0 18.95 2.42
 3 -7 0 21.1 2.38
 -3 7 0 18.82 2.39
 -3 7 0 24.56 2.78
 -3 7 0 17.23 2.33
 -3 7 0 19.62 2.25
 3 -7 0 17.89 2.74
 -3 7 -1 1443.59 19.81
 3 -7 1 1443.82 19.27
 -3 7 -1 1380.28 20.22
 -3 7 -1 1320.35 19.82
 -3 7 -1 1446.31 18.83
 -3 7 -1 1503.57 19.07
 -3 7 -1 1419.74 19.34
 3 -7 1 1467.92 22.28
 3 -7 2 672.32 13.04
 -3 7 -2 697.68 13.19
 3 -7 3 3552.5 30.08
 -3 7 -3 3449.07 29.57
 3 -7 3 3454.59 37.14
 -3 7 -3 3521.83 30.25
 -3 7 -3 3579.72 31.56
 3 -7 4 441.99 10.83
 3 -7 4 421.15 13.88
 -3 7 -4 441.78 11.76
 -3 7 -4 443.58 11.83
 -3 7 -4 472.96 11.29
 -3 7 -4 434.05 10.5
 -3 7 -4 404.11 10.79
 3 -7 5 633.25 13.31
 3 -7 5 581.64 17.29
 -3 7 -5 606.56 13.73
 -3 7 -5 613.57 14.66
 3 -7 5 618.39 12.83
 -3 7 -5 630.52 12.73
 -3 7 -5 651.72 14.51
 -3 7 -5 642.79 13.45
 -3 7 -6 549.12 13.29
 3 -7 6 583.25 12.13
 3 -7 6 550.19 12.09
 -3 7 -6 546.91 12.11
 -3 7 -6 563.22 12.64
 -3 7 -6 547.11 14.26
 -3 7 -6 550.18 12.82
 -3 7 -7 38.39 3.83
 -3 7 -7 40.27 3.41
 3 -7 7 42.24 3.21
 -3 7 -7 40.4 3.98
 3 -7 7 44.55 3.56
 -3 7 -8 133.95 6.3
 -3 7 -8 125.86 6.54
 -3 7 -8 122.04 6.74
 3 -7 8 126.47 5.7
 -3 7 -8 130.12 5.93
 -3 7 -9 21.11 2.17
 -3 7 -9 20.28 2.12
 3 -7 9 20.79 2.24
 -3 7 -9 19.83 2.39
 3 -7 9 19.77 2.05
 -3 7 -9 25.11 2.57
 -3 7 -10 13.35 1.26
 3 -7 10 18.16 1.69
 3 -7 10 16.27 1.48
 -3 7 -10 14.87 1.74
 -3 7 -10 17.42 1.71
 -3 6 7 35.44 1.87
 3 -6 -7 31.2 2.15
 -3 6 6 46.69 3.1
 3 -6 -6 44.78 3.73
 3 -6 -6 43.38 3.41
 -3 6 6 44.96 2.67
 3 -6 -6 41.1 3.06
 -3 6 5 1201.71 18.4
 -3 6 5 1232.88 15.57
 -3 6 5 1243.61 18.66
 3 -6 -5 1203.22 22.55
 -3 6 5 1210.29 21.22
 3 -6 -5 1187.73 19.75
 -3 6 5 1190.33 19.74
 -3 6 4 1196.39 19.65
 -3 6 4 1212.72 20.38
 -3 6 4 1173.83 20.87
 -3 6 4 1183.27 21.75
 -3 6 3 161.26 7.26
 -3 6 3 170.33 7.76
 -3 6 3 167.69 8.08
 -3 6 3 162.56 7.79
 -3 6 2 339.85 10.17
 3 -6 -2 348.5 9.64
 -3 6 2 339.68 10.83
 -3 6 2 326.77 10.73
 -3 6 2 343.35 10.87
 3 -6 -2 353.56 12.36
 -3 6 2 330.12 9.26
 3 -6 -1 1951.95 21.78
 3 -6 -1 1919.95 26.78
 -3 6 1 1969.65 20.77
 3 -6 0 316.03 8.46
 -3 6 0 309.06 8.04
 3 -6 0 289.29 9.65
 -3 6 0 316.39 7.55
 3 -6 1 221.58 6.92
 -3 6 -1 217.24 6.65
 -3 6 -1 236.6 5.94
 3 -6 1 210.92 7.47
 3 -6 2 19.37 2.08
 3 -6 2 23.14 2.66
 -3 6 -2 20.71 2.1
 3 -6 3 159.66 5.98
 3 -6 3 158.37 7.35
 -3 6 -3 167.91 6.19
 3 -6 4 1761.36 26.19
 -3 6 -4 1724.73 21.21
 3 -6 5 215.79 7.4
 -3 6 -5 205.37 7.81
 3 -6 5 194.25 9.24
 -3 6 -5 219.34 8.6
 -3 6 -5 221.01 8.06
 3 -6 5 206.11 7.01
 -3 6 -5 207.89 7
 -3 6 -5 193.7 7.97
 -3 6 -5 234.09 7.97
 3 -6 6 116.74 5.64
 -3 6 -6 123.97 6.47
 3 -6 6 122.73 8.01
 -3 6 -6 120.29 6.67
 -3 6 -6 132.96 6.01
 -3 6 -6 126.36 6.15
 3 -6 6 126.95 5.48
 -3 6 -6 118.88 7.11
 -3 6 -7 397.14 10.72
 -3 6 -7 388.05 12.11
 3 -6 7 392.22 10.49
 -3 6 -7 385.89 13.17
 -3 6 -8 124.69 6.55
 -3 6 -8 125.22 5.94
 -3 6 -8 132.6 6.14
 -3 6 -8 117.46 7.03
 3 -6 8 122.77 5.68
 -3 6 -9 160.06 5.95
 3 -6 9 160.45 6.28
 3 -6 9 155.37 5.62
 -3 6 -9 160.31 7.37
 3 -6 9 158.3 5.78
 -3 6 -9 166.25 6.62
 -3 6 -10 47.51 3.16
 3 -6 10 52.18 2.89
 3 -6 10 51.99 2.63
 -3 6 -10 51.66 2.97
 -3 5 8 50.48 2.14
 3 -5 -8 29.82 1.96
 -3 5 7 0.19 0.49
 -3 5 7 0.34 0.58
 -3 5 7 1.19 0.54
 3 -5 -7 0.67 0.75
 3 -5 -7 0.53 0.64
 -3 5 6 9.17 1.47
 -3 5 6 10.44 2.11
 3 -5 -6 10.24 2.07
 -3 5 6 12.54 2.16
 -3 5 5 451.36 12.25
 -3 5 5 437.35 12.38
 -3 5 5 409.25 12.34
 -3 5 5 449.44 11.04
 -3 5 5 462.66 14.08
 3 -5 -5 439.74 13.84
 -3 5 4 750.84 15.54
 3 -5 -4 718.73 14.06
 3 -5 -4 686.92 16.82
 -3 5 4 650.06 15.34
 -3 5 4 710.63 13.82
 -3 5 4 689.58 16.68
 -3 5 4 671.65 15.22
 3 -5 -4 709.2 18.29
 -3 5 4 690.59 16.04
 -3 5 3 934.9 16.06
 3 -5 -3 963.52 15.34
 -3 5 3 892.25 17.45
 3 -5 -3 1004.11 20.14
 -3 5 2 1134.4 16.07
 3 -5 -2 1106.41 15.32
 3 -5 -2 1112.54 19.3
 -3 5 1 827.57 12.14
 3 -5 -1 803.63 15.03
 -3 5 1 841.78 12.42
 -3 5 0 2485.74 20.02
 -3 5 0 2452.84 20.5
 3 -5 0 2541.51 24.32
 -3 5 0 2542.69 19.62
 3 -5 1 2014.55 18.89
 3 -5 1 1997.68 20.36
 -3 5 -1 2001.89 18.28
 -3 5 -1 2000.42 16.09
 -3 5 -1 1976.13 18.6
 3 -5 1 2004.29 19.67
 3 -5 2 1746.96 17.72
 3 -5 2 1714.78 19.6
 -3 5 -2 1751.47 17.7
 -3 5 -2 1790.14 18.61
 3 -5 3 6052.9 33.76
 -3 5 -3 6193.3 31.03
 -3 5 -3 6154.41 34.75
 3 -5 3 6262.74 40.47
 3 -5 3 6208.05 37.58
 -3 5 -3 6120.85 37.81
 3 -5 4 237.23 7.01
 3 -5 4 221.2 8.18
 -3 5 -4 204.67 6.97
 -3 5 -4 223.97 6.87
 3 -5 4 213.67 8.21
 -3 5 -4 203.92 7.73
 3 -5 5 7.29 1.32
 -3 5 -5 6.56 1.42
 -3 5 -5 9.93 1.64
 3 -5 5 6.92 1.71
 3 -5 5 7.45 1.63
 -3 5 -5 11.23 2.02
 -3 5 -6 36.96 3.5
 3 -5 6 35.34 3.03
 -3 5 -6 35.86 3.48
 3 -5 6 29.67 3.73
 -3 5 -6 37.06 3.66
 -3 5 -6 31.39 2.93
 -3 5 -6 33.65 3.86
 -3 5 -6 29.56 3.66
 3 -5 6 30.82 3.94
 -3 5 -7 18.35 2.66
 -3 5 -7 20.27 2.49
 -3 5 -7 17.59 3.04
 -3 5 -7 21.14 2.55
 3 -5 7 18.4 2.25
 -3 5 -8 648.88 17.09
 -3 5 -8 684.91 13.89
 3 -5 8 651.55 13.26
 3 -5 8 660 13
 -3 5 -8 682.31 15.01
 3 -5 8 680.3 14.29
 3 -5 9 51.46 3.6
 -3 5 -9 47.85 3.23
 3 -5 9 47.64 3.23
 -3 5 -9 47.47 4.07
 3 -5 9 47.88 3.13
 -3 5 -9 44.83 3.3
 -3 5 -9 50.59 3.68
 -3 5 -10 29.67 2.57
 3 -5 10 31.22 2.22
 3 -5 10 29.12 1.84
 -3 5 -10 27.84 2.09
 -3 4 8 222.98 6.98
 3 -4 -8 216.43 7.72
 -3 4 8 218.75 5.98
 3 -4 -8 216.13 7.69
 -3 4 7 91 5.43
 -3 4 7 85.03 4.66
 -3 4 7 80.05 5.59
 3 -4 -7 84.66 5.88
 -3 4 6 569.44 13.06
 -3 4 6 572.01 15.78
 -3 4 6 590.53 14.88
 3 -4 -6 578.1 16.45
 -3 4 5 649.01 14.82
 3 -4 -5 627.52 12.98
 -3 4 5 605.71 15.6
 3 -4 -5 604.18 16.44
 -3 4 5 602.91 14.82
 -3 4 4 1071.18 17.66
 3 -4 -4 1109.86 15.98
 -3 4 3 47.92 3.37
 3 -4 -3 46.82 3.02
 3 -4 -3 48.47 3.85
 -3 4 2 37.7 2.68
 3 -4 -2 38.85 2.51
 3 -4 -2 42.21 3.17
 -3 4 1 253.81 5.78
 3 -4 -1 246.36 6.89
 -3 4 1 255.4 6.2
 3 -4 0 17.33 1.48
 -3 4 0 17.73 1.5
 -3 4 0 16.18 1.67
 3 -4 0 15.59 1.57
 -3 4 0 15.4 1.41
 3 -4 1 2384.41 18.43
 3 -4 1 2372.02 18.68
 -3 4 -1 2359.16 17.61
 -3 4 -1 2374.73 16.31
 3 -4 1 2405.44 17.22
 3 -4 2 3526.39 22.81
 -3 4 -2 3543.97 19.82
 3 -4 2 3474.05 22.47
 -3 4 -2 3465.3 26.38
 -3 4 -2 3490.37 22.79
 -3 4 -3 3751.96 25.75
 3 -4 3 3712.81 24.49
 -3 4 -3 3644.42 24.12
 3 -4 3 3837.69 28.69
 3 -4 3 3919.57 28.22
 -3 4 -3 3800.35 30.77
 3 -4 4 354.78 8.02
 -3 4 -4 376.81 9.01
 3 -4 4 355.83 9.68
 3 -4 4 355.36 9.65
 -3 4 -4 333.86 10.37
 -3 4 -4 351.05 8.78
 3 -4 5 481.66 9.88
 -3 4 -5 500.61 11.86
 3 -4 5 464.78 12.45
 3 -4 5 480.25 13.14
 3 -4 5 463.24 9.92
 -3 4 -5 473.43 13.86
 -3 4 -5 486.63 11.55
 3 -4 6 1272.33 17.4
 -3 4 -6 1286.99 21.15
 3 -4 6 1234.25 22.77
 -3 4 -6 1280.4 20.73
 3 -4 6 1238.8 23.76
 -3 4 -6 1272.92 18.69
 -3 4 -6 1320.03 19.43
 -3 4 -6 1287.4 24.04
 3 -4 6 1350.42 18.19
 -3 4 -6 1255.88 24.81
 -3 4 -6 1221.32 20.15
 -3 4 -7 289.92 9.36
 -3 4 -7 275.78 11.4
 3 -4 7 305.38 9.76
 -3 4 -7 317.44 12.29
 3 -4 7 309.52 8.95
 -3 4 -7 273.28 9.12
 -3 4 -7 326.3 10.61
 -3 4 -8 39.52 4.09
 3 -4 8 45.19 3.71
 -3 4 -8 43.29 4.45
 3 -4 8 39.84 3.12
 3 -4 8 39.76 3.32
 -3 4 -8 38.91 3.5
 -3 4 -8 39.82 3.63
 -3 4 -8 41.07 3.39
 -3 4 -9 5.69 1.24
 3 -4 9 2.9 0.84
 -3 4 -9 3.57 1.25
 3 -4 9 2.12 0.71
 3 -4 9 3.1 1.04
 -3 4 -9 2.81 0.77
 -3 4 -9 3.17 0.98
 -3 4 -10 4.28 0.91
 3 -4 10 4.37 0.73
 3 -4 10 5.13 0.87
 -3 4 -10 4.13 0.83
 -3 3 9 5.83 1.08
 -3 3 9 6.23 1.03
 3 -3 -9 5.23 1.28
 -3 3 8 4.5 1.26
 -3 3 8 3.42 1.26
 3 -3 -8 2.02 1.04
 -3 3 7 380.77 12.77
 3 -3 -7 388.95 13.76
 -3 3 7 361.01 11.44
 -3 3 6 1070.64 19.49
 3 -3 -6 1033.64 16.61
 -3 3 6 1044.98 18.57
 -3 3 6 989.13 19.02
 -3 3 6 976.24 18.7
 -3 3 6 1025.41 20.35
 3 -3 -6 1024.98 21.05
 -3 3 5 1699.78 22.77
 3 -3 -5 1733.3 19.71
 3 -3 -5 1711.7 24.59
 -3 3 4 304.83 8.67
 3 -3 -4 291.51 9.02
 3 -3 -4 281.56 7.16
 -3 3 3 4540.92 29.59
 3 -3 -3 4554.33 25.59
 3 -3 -3 4477.45 31.16
 -3 3 2 2138.58 17.92
 3 -3 -2 2207.72 15.87
 -3 3 2 2125.18 16.2
 3 -3 -2 2235.53 19.11
 3 -3 -1 145.54 3.37
 3 -3 -1 135.75 2.94
 -3 3 1 148.47 4.91
 -3 3 1 138.8 3.53
 -3 3 1 138.99 4.14
 3 -3 -1 155.73 4.42
 -3 3 1 162.93 4.42
 -3 3 0 5591.72 22.47
 3 -3 0 5768.23 22.11
 -3 3 0 5789.32 30.33
 -3 3 0 5804.83 24.69
 -3 3 0 5518.35 26.8
 3 -3 0 5419.29 22.94
 3 -3 1 1566.87 13.38
 -3 3 -1 1576.5 11.29
 -3 3 -1 1567.71 12.81
 3 -3 1 1592.1 13.27
 -3 3 -1 1561.79 16.49
 -3 3 -1 1526.08 12.37
 3 -3 1 1631.45 11.2
 3 -3 1 1625.25 10.52
 3 -3 2 25.99 1.79
 -3 3 -2 21.83 1.66
 3 -3 2 23.07 1.81
 3 -3 2 25.52 1.77
 -3 3 -2 23.03 2.23
 -3 3 -2 28.3 1.92
 3 -3 3 336.67 6.79
 3 -3 3 352.87 7.85
 -3 3 -3 359.2 7.87
 3 -3 3 360.98 8.13
 -3 3 -3 366.75 9.99
 -3 3 -3 355.59 7.61
 3 -3 4 928.53 12.13
 -3 3 -4 939.4 14.63
 3 -3 4 913.49 14.77
 3 -3 4 885.77 14.91
 -3 3 -4 970.48 12.01
 -3 3 -4 996.16 18.6
 -3 3 -4 953.73 14.21
 3 -3 4 945.35 12.94
 3 -3 5 203.01 6.23
 -3 3 -5 210.62 7.9
 3 -3 5 203.55 7.94
 -3 3 -5 206.8 6.32
 3 -3 5 204.67 8.32
 -3 3 -5 216.81 9.76
 -3 3 -5 192.71 7.24
 3 -3 5 208.66 6.49
 3 -3 6 465.29 10.27
 -3 3 -6 464.32 13.07
 3 -3 6 459.93 13.44
 3 -3 6 477.44 14.71
 -3 3 -6 457.99 11.4
 -3 3 -6 469.93 15.32
 -3 3 -6 486.66 12.71
 -3 3 -6 479.41 11.74
 3 -3 6 503.64 12.13
 -3 3 -6 468.73 14.64
 3 -3 6 491.86 10.67
 -3 3 -6 478.34 15.87
 -3 3 -6 467.44 12.49
 -3 3 -7 543.8 16.64
 -3 3 -7 556.15 13.01
 3 -3 7 540.19 13.04
 3 -3 7 560.94 12.76
 -3 3 -7 566.76 16.31
 3 -3 7 551.66 11.57
 -3 3 -7 561.55 13.72
 -3 3 -7 551.72 13.94
 3 -3 8 50.06 3.66
 -3 3 -8 46.18 3.46
 -3 3 -8 45.33 4.49
 3 -3 8 53.17 3.97
 3 -3 8 51.54 3.73
 -3 3 -8 49.2 4.52
 -3 3 -8 46.79 3.82
 3 -3 8 51.97 3.35
 -3 3 -8 46.99 3.95
 -3 3 -9 59.12 3.67
 3 -3 9 71.63 3.72
 -3 3 -9 61.71 4.15
 3 -3 9 67.43 3.85
 -3 3 -9 60.78 3.67
 -3 3 -9 70.56 4.37
 -3 2 10 170.84 4.57
 3 -2 -10 165.23 5.62
 3 -2 -9 202.99 7.45
 -3 2 9 207.36 7
 -3 2 9 206.09 7.12
 -3 2 9 200.07 7.62
 3 -2 -9 206.11 8.68
 -3 2 8 481.08 12.48
 3 -2 -8 473.87 13.55
 -3 2 8 466.38 12.58
 -3 2 8 457.93 12.58
 -3 2 8 478.77 13.84
 -3 2 7 7.97 1.65
 3 -2 -7 5.52 1.6
 -3 2 7 8.75 1.76
 -3 2 7 8.06 1.74
 -3 2 7 6.53 1.76
 -3 2 6 482.59 12.28
 3 -2 -6 494.38 10.67
 -3 2 6 470.92 11.77
 -3 2 6 486.82 12.7
 -3 2 6 491.52 12.5
 -3 2 6 482.56 13.06
 3 -2 -6 483.58 12.94
 -3 2 5 444.88 10.66
 3 -2 -5 458.73 9.16
 -3 2 4 139.37 5.3
 3 -2 -4 139.68 4.42
 -3 2 4 138.02 4.24
 3 -2 -4 140.49 5.34
 3 -2 -4 134.53 4.54
 -3 2 3 954.66 12.05
 3 -2 -3 943.35 9.91
 -3 2 3 954.62 10.87
 3 -2 -3 1002.56 12.34
 3 -2 -3 993.8 11.01
 -3 2 2 931.19 10.45
 -3 2 2 914.91 12.54
 3 -2 -2 889.82 8.13
 -3 2 2 910.29 10.27
 3 -2 -2 922.6 9.97
 3 -2 -1 1413.21 8.62
 3 -2 -1 1404.8 5.12
 -3 2 1 1443.49 8.71
 -3 2 1 1429.35 14.77
 -3 2 1 1422.96 12.63
 -3 2 1 1454.52 11.92
 3 -2 0 1403.56 11.01
 -3 2 0 1364.24 10.21
 3 -2 0 1380.38 10.25
 -3 2 0 1400.09 9.34
 3 -2 0 1411.77 8.3
 -3 2 0 1364.37 14.6
 -3 2 0 1360.87 12.47
 -3 2 0 1382.19 11.15
 3 -2 1 6273.29 23.56
 -3 2 -1 6231.59 25.74
 3 -2 1 6678.03 26.07
 3 -2 1 6668.99 23.66
 3 -2 1 6476.13 21.51
 -3 2 -1 6426.24 34.03
 -3 2 -1 6397.03 28.13
 -3 2 -1 6440.27 23.14
 3 -2 2 346.59 5.87
 -3 2 -2 341.26 7.05
 3 -2 2 360.84 6.94
 3 -2 2 366.31 6.78
 -3 2 -2 343.48 8.91
 -3 2 -2 340.37 6.29
 3 -2 3 157.04 4.28
 -3 2 -3 168.51 5.69
 3 -2 3 161.66 5.39
 3 -2 3 151.58 5.13
 -3 2 -3 160.16 4.15
 3 -2 3 157.94 5.38
 -3 2 -3 154.06 6.86
 3 -2 3 156.19 4.9
 3 -2 4 3.19 0.72
 -3 2 -4 1.82 0.78
 3 -2 4 0.55 0.56
 -3 2 -4 1.05 0.44
 3 -2 4 1.05 0.61
 -3 2 -4 -0.35 0.69
 3 -2 4 1.77 0.63
 3 -2 4 0.1 0.4
 3 -2 5 299.68 7.47
 -3 2 -5 309.68 10.12
 3 -2 5 310.67 9.74
 -3 2 -5 297.62 7.63
 3 -2 5 294.12 10.14
 -3 2 -5 286.57 10.78
 -3 2 -5 307.21 12.03
 -3 2 -5 302.06 9.49
 3 -2 5 293.92 7.93
 3 -2 6 212.27 9.94
 3 -2 6 188.66 8.51
 -3 2 -6 203.49 7.91
 -3 2 -6 200.58 10.35
 3 -2 6 208.37 7.99
 3 -2 6 211.02 7.73
 -3 2 -6 200.49 9.53
 -3 2 -6 210.37 8.41
 -3 2 -6 212.89 8.64
 -3 2 -6 204.7 8.38
 3 -2 7 110.22 5.69
 3 -2 7 106.63 5.86
 -3 2 -7 109.41 6.15
 -3 2 -7 104 6.81
 -3 2 -7 101.35 5.47
 -3 2 -7 114.99 7.7
 -3 2 -7 104.63 6.15
 3 -2 7 111.93 5.81
 3 -2 8 168.06 6.38
 -3 2 -8 160.88 6.9
 3 -2 8 166.14 6.9
 3 -2 8 159.06 6.27
 -3 2 -8 176.44 8.47
 -3 2 -8 168.81 7.67
 -3 2 -8 160.58 6.86
 3 -2 9 183.92 5.79
 -3 2 -9 144.65 4.8
 -3 2 -9 171.21 6.25
 3 -2 9 175.47 5.27
 -3 2 -9 154.94 5.29
 -3 2 -9 177.41 6.02
 3 -1 -10 276.69 8.24
 -3 1 10 278.93 7.33
 3 -1 -10 276.31 9.02
 3 -1 -9 300.59 10.7
 -3 1 9 305.78 9.55
 -3 1 9 301.72 9.25
 -3 1 9 277.72 9.44
 -3 1 9 292.61 10.02
 -3 1 8 857.64 16.89
 3 -1 -8 844.37 19.26
 -3 1 8 850.07 16.96
 -3 1 8 796.57 16.68
 -3 1 8 827.55 18.13
 -3 1 7 425.47 11.47
 -3 1 7 458.07 12.27
 -3 1 7 445.78 10.12
 3 -1 -7 475.09 10.79
 -3 1 7 464.91 11.9
 3 -1 -7 485.19 14.16
 -3 1 7 460.42 12.21
 -3 1 7 462.14 13.15
 3 -1 -7 448.75 12.59
 -3 1 6 93.41 4.91
 3 -1 -6 110.04 4.63
 3 -1 -6 102.92 5.3
 3 -1 -6 104.09 5.24
 3 -1 -5 4131.85 24.89
 -3 1 5 4122.83 25.23
 3 -1 -5 4172.06 29.57
 3 -1 -5 4170.89 29.65
 -3 1 4 3212.25 22.1
 3 -1 -4 3232.46 18.41
 3 -1 -4 3162.9 23.17
 -3 1 3 12.79 1.23
 3 -1 -3 14.24 1.01
 3 -1 -3 13.58 0.72
 3 -1 -3 12.89 1.37
 3 -1 -2 468.82 7.77
 -3 1 2 468.87 7.3
 -3 1 2 459.99 8.44
 -3 1 2 479.99 6.73
 -3 1 1 7462.59 27.03
 -3 1 1 7493.19 28.3
 -3 1 0 3277.32 11.64
 3 -1 0 3297.54 13.93
 -3 1 0 3132.46 19.12
 3 -1 0 3086.71 15.87
 -3 1 0 3210.83 18.39
 -3 1 0 3102.22 21.89
 -3 1 0 2961.51 15.9
 3 -1 0 3135.9 13.25
 3 -1 0 3258.87 17.24
 3 -1 1 6538.46 20.53
 -3 1 -1 6374.77 30.13
 -3 1 -1 6625.09 16.36
 3 -1 1 6766.41 24.41
 3 -1 1 6686.82 26.57
 -3 1 -1 6433.55 34.7
 -3 1 -1 6483.84 26.63
 3 -1 1 6351.32 26.77
 3 -1 2 809.5 8.11
 -3 1 -2 818.83 12.09
 -3 1 -2 844.07 7.88
 3 -1 2 810.42 10.89
 3 -1 2 844.68 10.52
 -3 1 -2 810.45 14.12
 3 -1 2 838.58 10.73
 3 -1 3 2.44 0.53
 -3 1 -3 2.36 0.8
 -3 1 -3 2.21 0.53
 3 -1 3 2.03 0.7
 3 -1 3 1.35 0.61
 3 -1 3 1.3 0.52
 3 -1 4 1070.5 12.45
 -3 1 -4 1040.04 17.7
 3 -1 4 1080.69 16.11
 -3 1 -4 1073.96 12.98
 3 -1 4 1116.03 17.59
 3 -1 4 1072.02 16.91
 -3 1 -4 1076.68 20.8
 3 -1 4 1038.65 14.51
 -3 1 -5 1347.8 22.51
 3 -1 5 1311.69 20
 3 -1 5 1345.95 22.54
 -3 1 -5 1280.32 19.42
 -3 1 -5 1318.33 25.81
 3 -1 5 1374.83 19.89
 3 -1 5 1361.28 18.8
 -3 1 -5 1319.63 23.27
 -3 1 -5 1310.46 20.45
 -3 1 -5 1354.74 25.36
 -3 1 -5 1312.07 20.96
 -3 1 -6 4.12 1.77
 3 -1 6 11.33 2
 -3 1 -6 6.58 1.47
 3 -1 6 5.77 1.34
 -3 1 -6 5.77 1.78
 -3 1 -6 4.48 1.32
 3 -1 6 4.39 1.26
 -3 1 -6 4.73 1.41
 3 -1 7 14.83 2.12
 3 -1 7 17.01 2.4
 3 -1 7 15.39 2.12
 -3 1 -7 13.71 2.26
 -3 1 -7 13.32 2.21
 -3 1 -7 17.4 3
 -3 1 -7 13.63 2.39
 -3 1 -8 3.29 1.2
 3 -1 8 4.31 0.99
 -3 1 -8 2.57 0.95
 3 -1 8 5 1.16
 3 -1 8 2.47 0.77
 -3 1 -8 2.3 0.99
 3 -1 9 10.5 1.16
 3 -1 9 11.41 1.11
 -3 1 -9 10.46 1.27
 3 0 -11 128.69 4.79
 3 0 -11 119.62 4.68
 -3 0 11 127.84 3.94
 -3 0 10 9.54 1.66
 -3 0 10 9.83 1.74
 3 0 -10 9.38 1.93
 -3 0 9 40.52 3.66
 3 0 -9 43.59 4.46
 -3 0 9 41.34 3.76
 3 0 -9 43.37 3.38
 -3 0 9 42.85 3.91
 -3 0 8 133.11 5.62
 -3 0 8 126.97 6.11
 3 0 -8 137.8 7.92
 -3 0 8 134.55 6.58
 -3 0 8 135.11 6.84
 -3 0 8 132.18 7
 -3 0 7 115.25 5.54
 -3 0 7 107.4 5.14
 -3 0 7 117.7 5.18
 3 0 -7 117.99 5.13
 -3 0 7 116.06 6.14
 -3 0 7 112.11 5.76
 3 0 -7 115.73 5.8
 3 0 -7 114.78 6.21
 -3 0 6 176.12 5.86
 3 0 -6 178.76 5.54
 -3 0 6 172.89 5.77
 3 0 -6 198.54 6.69
 3 0 -6 184.06 7.12
 -3 0 5 473.1 8.36
 3 0 -5 478.81 7.71
 -3 0 5 461.46 8.95
 3 0 -5 484.86 10.38
 -3 0 4 4493.75 22.41
 -3 0 4 4488.64 26.1
 3 0 -3 1801.92 16.66
 3 0 -3 1803.18 9.81
 -3 0 3 1847.11 15.65
 3 0 -3 1853.66 9.14
 -3 0 3 1768.46 12.43
 -3 0 2 1731.6 15.48
 3 0 -2 1670.04 6.03
 -3 0 2 1731.15 14.31
 3 0 -2 1673.58 10.57
 -3 0 2 1701.26 15.66
 -3 0 2 1685.54 11.32
 3 0 -1 1209.41 6.37
 -3 0 1 1211.02 13.38
 3 0 -1 1246.33 10.11
 -3 0 1 1209.78 11.44
 -3 0 1 1213.75 12.94
 3 0 -1 1241.3 10.32
 3 0 0 202.48 2.41
 -3 0 0 207.83 5.85
 3 0 0 195.64 4.71
 -3 0 0 209.9 4.6
 3 0 0 206.51 4.34
 -3 0 0 213.59 5.79
 3 0 0 214.03 4.79
 3 0 1 602.39 5.31
 -3 0 -1 580.45 10.4
 -3 0 -1 565.38 5.29
 3 0 1 597.22 9.1
 -3 0 -1 606.67 10.9
 -3 0 -1 618.07 7.78
 3 0 1 634.57 8.7
 3 0 1 601.02 8.94
 -3 0 -1 622 8.24
 -3 0 -2 84.75 4.41
 -3 0 -2 95.55 2.85
 3 0 2 96.2 4.14
 3 0 2 91.43 3.87
 -3 0 -2 91.53 4.85
 3 0 2 95.86 3.98
 -3 0 -3 20.15 2.41
 3 0 3 24.07 2.24
 3 0 3 23.73 2.39
 3 0 3 25.67 2.39
 -3 0 -3 23.59 2.81
 -3 0 -4 50.02 4.28
 3 0 4 52.3 3.66
 3 0 4 53.59 4.02
 -3 0 -4 48.96 3.74
 -3 0 -4 51.39 4.94
 3 0 4 53.54 4.1
 -3 0 -4 48.93 4.28
 -3 0 -4 53.39 4.63
 -3 0 -4 59.33 4.4
 3 0 4 47.82 3.39
 -3 0 -5 16.71 2.49
 -3 0 -5 18.36 3.17
 3 0 5 22.05 2.64
 3 0 5 18.13 2.49
 3 0 5 16.6 2.55
 3 0 5 18.29 2.25
 -3 0 -5 18.88 2.95
 3 0 5 20.05 2.91
 -3 0 -5 18.54 3.1
 -3 0 -5 18.35 2.63
 -3 0 -5 17.87 2.8
 3 0 6 269.74 9.12
 -3 0 -6 260 11.55
 3 0 6 267.05 9.55
 3 0 6 266.31 8.78
 -3 0 -6 252.11 9.81
 -3 0 -6 258.3 10.57
 -3 0 -6 263.37 10.6
 3 0 7 117.58 5.5
 3 0 7 120.18 5.94
 -3 0 -7 114.57 5.94
 3 0 7 117.65 5.39
 -3 0 -7 124.08 7.08
 3 0 7 115.87 5.31
 -3 0 -7 117.34 6.24
 3 0 8 158.03 4.9
 -3 0 -8 153.18 5.33
 -3 0 -8 158.49 6.09
 3 0 8 161.19 4.93
 3 0 8 158.95 5.38
 -3 -1 11 179.01 6.09
 -3 -1 11 182.61 5.9
 3 1 -11 182.15 6.9
 -3 -1 10 1729.93 22.14
 -3 -1 10 1750.27 22.89
 3 1 -10 1800.01 20.38
 3 1 -10 1769.72 26.55
 -3 -1 9 187.54 7.77
 -3 -1 9 186.69 6.68
 -3 -1 9 178.36 7.27
 3 1 -9 191.89 9.49
 -3 -1 9 179.03 7.76
 3 1 -9 194.94 7.35
 3 1 -9 195.02 7.93
 3 1 -8 30.87 2.82
 -3 -1 8 31.83 3.04
 3 1 -8 30.8 3.24
 -3 -1 8 30.13 3.17
 -3 -1 8 31.23 3.25
 3 1 -8 30.15 3.54
 3 1 -7 11.22 1.51
 -3 -1 7 9.82 1.57
 3 1 -7 11.06 1.7
 3 1 -7 9.69 1.95
 3 1 -6 1001.47 12.47
 -3 -1 6 962.5 14.59
 3 1 -6 992.33 16.7
 3 1 -5 9.04 1.04
 -3 -1 5 6.24 1.14
 -3 -1 5 7.17 0.85
 3 1 -5 8.45 1.44
 3 1 -4 136.7 3.34
 -3 -1 4 136.47 4.81
 3 1 -4 142.54 3.24
 -3 -1 4 134.39 3.29
 3 1 -4 138.07 5.2
 3 1 -3 182.98 5.72
 -3 -1 3 196.39 5.39
 3 1 -3 202.22 3.87
 -3 -1 3 185.15 3.56
 -3 -1 2 273.19 7.25
 -3 -1 2 272.54 5.95
 -3 -1 2 265.85 5.93
 3 1 -2 283.44 5.19
 -3 -1 1 672.07 11.57
 3 1 -1 635.95 8.94
 -3 -1 1 705.4 8.97
 -3 -1 1 664.76 9.45
 3 1 -1 673.88 8.86
 -3 -1 0 3307.09 26.89
 3 1 0 3300.51 21.01
 -3 -1 0 3438.05 18.5
 -3 -1 0 3396.38 23.03
 -3 -1 0 3458.06 23.31
 -3 -1 -1 1090.38 16.41
 3 1 1 1100.68 14.04
 -3 -1 -1 1146.1 15.12
 3 1 1 1095.77 13.27
 3 1 1 1094.59 13.64
 -3 -1 -1 1085.22 14.12
 -3 -1 -2 37.47 3.4
 3 1 2 42.86 2.98
 -3 -1 -2 40.7 3.27
 3 1 2 39.22 2.84
 -3 -1 -2 36.87 2.75
 -3 -1 -3 1289.65 21.85
 3 1 3 1294.52 17.34
 3 1 3 1358.37 19.48
 -3 -1 -3 1360.51 20.91
 3 1 3 1296.95 18.59
 3 1 3 1260.99 17.49
 3 1 4 81.12 5.34
 -3 -1 -4 78.33 5.87
 3 1 4 84.24 5.44
 3 1 4 78.71 4.9
 -3 -1 -4 83.51 6.38
 3 1 4 82.26 5.19
 3 1 4 82.44 4.65
 -3 -1 -4 77.77 5.35
 -3 -1 -4 73.58 6.03
 3 1 4 72.13 4.48
 -3 -1 -4 82.69 5.86
 3 1 5 51.83 3.85
 3 1 5 56.33 4.27
 -3 -1 -5 50.52 5.11
 3 1 5 54.25 4.37
 -3 -1 -5 48.99 4.44
 -3 -1 -5 52.71 5.06
 -3 -1 -5 52.89 4.79
 3 1 6 110.66 5.98
 3 1 6 107.57 5.56
 3 1 6 115.52 5.45
 -3 -1 -6 108.63 6.14
 3 1 6 110.88 5.62
 -3 -1 -6 109.48 6.89
 -3 -1 -6 105.81 6.39
 -3 -1 -6 118.81 6.64
 3 1 7 23.67 2.09
 -3 -1 -7 26.28 2.55
 3 1 7 25.08 2.27
 3 1 7 24.23 2.12
 -3 -1 -7 24.9 2.7
 3 1 7 26.3 2.5
 -3 -1 -7 22.25 2.27
 3 2 -12 37.13 2.31
 3 2 -11 7.39 1.61
 -3 -2 11 6.9 1.29
 3 2 -11 6.34 1.16
 -3 -2 11 6.81 1.32
 3 2 -11 7.75 1.18
 -3 -2 10 206.49 6.71
 -3 -2 10 211.8 7.95
 -3 -2 10 204.13 7.43
 -3 -2 10 215.12 8.16
 3 2 -10 211.96 8.15
 3 2 -10 222.03 7.49
 3 2 -10 226.87 9.83
 -3 -2 9 21.03 2.55
 -3 -2 9 22.38 2.73
 3 2 -8 34.41 2.9
 -3 -2 8 35.02 3.15
 3 2 -8 42.92 3.96
 -3 -2 8 31.18 3.15
 -3 -2 8 32.21 3.14
 3 2 -8 32.64 3.67
 3 2 -7 464.63 9.58
 -3 -2 7 458.54 11.47
 3 2 -7 487.21 13.13
 -3 -2 6 504.34 9.67
 3 2 -6 490.27 8.66
 -3 -2 6 505.82 11.46
 3 2 -6 487.16 11.95
 -3 -2 5 1442.24 13.99
 3 2 -5 1408.72 12.91
 -3 -2 5 1465.05 18.16
 3 2 -5 1469.35 18.98
 -3 -2 4 789.32 12.47
 3 2 -4 818.5 8.44
 3 2 -4 808.77 13.13
 3 2 -3 259.13 7.13
 -3 -2 3 265.83 6.73
 3 2 -3 267.39 5.51
 -3 -2 2 853.69 14.57
 -3 -2 2 836.97 11.12
 3 2 -2 848.35 10.67
 3 2 -2 839.15 11.97
 -3 -2 1 1227.23 17.91
 3 2 -1 1165.23 14
 -3 -2 1 1271.12 12.6
 3 2 -1 1189.41 13.64
 -3 -2 1 1245.02 12.29
 -3 -2 1 1186.69 15.61
 -3 -2 0 70.24 4.49
 3 2 0 62.36 3.5
 3 2 0 60.54 3.32
 3 2 0 64.8 3.46
 -3 -2 0 65.99 3.93
 -3 -2 -1 535.32 13.22
 3 2 1 553.28 11.12
 3 2 1 541.97 10.67
 3 2 1 526.27 10.69
 -3 -2 -1 531.45 11.96
 -3 -2 -2 742.54 16.8
 3 2 2 742.55 13.86
 3 2 2 746.63 14.07
 3 2 2 719.36 13.52
 -3 -2 -3 197.48 9.36
 3 2 3 190.17 6.91
 3 2 3 202.33 8.1
 3 2 3 202.31 7.77
 -3 -2 -3 209.69 9.87
 3 2 3 198.67 8.07
 -3 -2 -3 187.11 8.41
 3 2 3 193.86 7.85
 3 2 3 194.79 7.95
 -3 -2 -3 187.69 9.57
 3 2 3 185.07 7.31
 -3 -2 -3 176.07 8.57
 3 2 4 1061.48 18.58
 -3 -2 -4 1083.41 22.87
 3 2 4 1054.07 19.53
 3 2 4 1099.26 17.08
 -3 -2 -4 1054.58 20.54
 3 2 4 1085.52 19.18
 -3 -2 -4 1074.38 23.06
 -3 -2 -4 1054.09 21.52
 3 2 4 1098.8 17.14
 3 2 5 612.21 13.56
 -3 -2 -5 602.2 14.86
 3 2 5 595.71 14.26
 3 2 5 606.57 12.4
 -3 -2 -5 595.99 16.06
 3 2 5 631.39 13.76
 -3 -2 -5 612.46 16.16
 -3 -2 -5 601.14 15.29
 3 2 6 235.95 7.35
 3 2 6 216.52 6.39
 3 2 6 226.94 7.68
 3 2 6 225.27 6.96
 -3 -2 -6 222.66 8.01
 -3 -2 -6 221.17 7.75
 -3 -2 -6 220.9 7.62
 -3 -2 -6 231.99 8.38
 3 2 7 145.42 4.09
 -3 -2 -7 136.94 4.17
 3 2 7 142.88 4.33
 -3 -3 12 71.87 3.04
 3 3 -12 65.44 3.42
 -3 -3 11 424.18 9.94
 -3 -3 11 449.47 8.55
 -3 -3 11 454.29 10.27
 -3 -3 11 417.68 9.41
 3 3 -11 422.52 11.75
 3 3 -11 449.65 10.56
 3 3 -11 458.8 9.34
 3 3 -10 340.67 12.09
 3 3 -10 317.94 10.5
 -3 -3 10 334.07 9.66
 -3 -3 10 330.52 9.93
 3 3 -9 412.95 12.65
 -3 -3 9 408.28 11.25
 -3 -3 9 405.29 11.04
 -3 -3 8 264.84 9.68
 -3 -3 8 298.38 9.17
 -3 -3 8 275.61 8.9
 -3 -3 8 290.14 8.76
 3 3 -8 280.56 10.92
 3 3 -8 282.89 10.46
 -3 -3 7 40.11 3.05
 -3 -3 7 36.51 3.5
 3 3 -7 38.79 3.77
 -3 -3 6 395.2 8.26
 -3 -3 6 393.12 10.91
 3 3 -6 404.75 11.09
 -3 -3 5 8.41 1.55
 3 3 -5 8.05 1.51
 -3 -3 4 199.56 6.77
 3 3 -4 214.58 5.42
 3 3 -4 209.4 7.01
 3 3 -3 5016.31 33.08
 -3 -3 3 5021.96 31.31
 3 3 -3 4933.43 28.57
 3 3 -2 1133.17 15.71
 3 3 -2 1164.77 15.94
 -3 -3 2 1186.63 19.34
 -3 -3 2 1155.73 13.89
 3 3 -2 1143.4 14.61
 -3 -3 2 1190.87 17.3
 -3 -3 1 131.43 6.76
 3 3 -1 131.47 5.34
 3 3 -1 131.14 5.26
 -3 -3 1 131.64 6.07
 -3 -3 0 12.77 2.21
 3 3 0 19.72 2.24
 3 3 0 12.83 1.75
 3 3 0 12.75 1.8
 -3 -3 0 15.37 2.2
 -3 -3 -1 551.24 15.07
 3 3 1 564.74 12.44
 3 3 1 539.62 12.29
 -3 -3 -1 535.88 13.73
 -3 -3 -2 189.73 9.28
 -3 -3 -2 196.95 9.31
 3 3 2 201.45 7.95
 3 3 2 204.7 7.95
 3 3 2 194.72 7.7
 -3 -3 -2 185.49 8.54
 -3 -3 -2 190.29 8.89
 3 3 2 189.59 8.1
 3 3 2 194.12 7.96
 -3 -3 -2 186.23 9.47
 3 3 2 197.68 7.85
 -3 -3 -2 181.65 8.87
 3 3 3 565.96 12.69
 3 3 3 589.91 13.76
 -3 -3 -3 559.93 15.16
 -3 -3 -3 579.17 16.2
 3 3 3 575.55 14.61
 -3 -3 -3 582.23 15.12
 3 3 3 587.28 14.22
 -3 -3 -3 589.94 16.87
 -3 -3 -3 565.38 15.79
 3 3 4 15.82 1.96
 3 3 4 17.51 2.35
 3 3 4 16.26 2.41
 3 3 4 15.79 2.08
 3 3 4 17.43 2.38
 -3 -3 -4 17.07 2.81
 -3 -3 -4 15.72 2.57
 -3 -3 -4 16.18 2.57
 -3 -3 -4 16.32 2.59
 -3 -3 -5 48.08 3.79
 3 3 5 50.79 3.5
 3 3 5 48.24 3.43
 3 3 5 48.68 3.69
 3 3 5 45.93 2.87
 -3 -3 -5 48.03 3.91
 -3 -3 -5 48.74 3.75
 -3 -3 -5 51 4.04
 3 3 6 18.27 1.61
 3 3 6 16.64 1.62
 -3 -3 -6 17.15 1.65
 -3 -3 -6 16.73 1.65
 -3 -3 -6 12.75 1.39
 -3 -4 12 90.64 3.55
 3 4 -12 81.46 3.45
 3 4 -12 80.47 3.8
 -3 -4 11 200.8 6.15
 3 4 -11 188.04 7.7
 -3 -4 11 192.14 6.51
 3 4 -11 189.13 7.24
 -3 -4 11 200.85 6.86
 3 4 -10 842.42 17.48
 -3 -4 10 852.08 15.54
 -3 -4 10 808.25 14.71
 -3 -4 9 363.25 10.54
 -3 -4 9 351.31 9.96
 3 4 -9 339.56 9.79
 -3 -4 9 331.7 9.51
 3 4 -9 354.88 11.95
 3 4 -8 4.92 1.55
 3 4 -8 2.09 0.92
 -3 -4 8 1.7 0.92
 -3 -4 8 1.96 0.87
 3 4 -7 525.26 12.66
 -3 -4 7 566.76 12.57
 -3 -4 7 523.55 14.05
 -3 -4 7 542 12.08
 -3 -4 7 544.13 12.15
 3 4 -7 525.27 11.45
 3 4 -7 514.54 13.85
 -3 -4 6 266.63 9.52
 3 4 -6 271.78 9.37
 -3 -4 5 59.05 4.21
 3 4 -5 70.01 4.47
 -3 -4 4 154.92 6.32
 3 4 -4 148.71 5.33
 3 4 -4 149.54 6.15
 3 4 -3 1081.53 15.48
 3 4 -3 1046.12 16.97
 3 4 -3 1066.38 15.77
 3 4 -2 170.51 6.26
 -3 -4 2 180.84 8.55
 3 4 -2 183.3 7.07
 3 4 -2 198.78 7
 -3 -4 2 185.51 7.78
 -3 -4 1 855.55 18.96
 3 4 -1 880.65 15.42
 3 4 -1 835.22 15.21
 -3 -4 1 862.99 17.47
 -3 -4 0 28.55 3.54
 3 4 0 29.25 2.95
 -3 -4 0 27.63 3.28
 3 4 0 29.42 3.19
 -3 -4 0 24.94 3.12
 -3 -4 0 28.39 3.47
 3 4 0 33.51 3.23
 -3 -4 0 27.99 3.49
 3 4 0 28.42 2.84
 3 4 0 29.35 3.04
 -3 -4 0 26.86 3.54
 -3 -4 0 26.13 3.24
 3 4 0 27.48 2.9
 -3 -4 -1 1119.76 23.34
 3 4 1 1186.67 19.21
 3 4 1 1100.97 18.29
 3 4 1 1127.12 19.49
 3 4 1 1092.64 19.8
 3 4 1 1115.37 18.57
 -3 -4 -1 1039.8 20.4
 -3 -4 -1 1090.51 21.64
 -3 -4 -1 1008.56 19.62
 -3 -4 -1 1081.37 22.41
 3 4 1 1181.7 19.84
 -3 -4 -1 1143.24 23.29
 -3 -4 -1 1114.17 21.19
 3 4 1 1233.31 19.96
 3 4 2 390.49 11.25
 3 4 2 410.88 12.43
 3 4 2 445.18 11.46
 -3 -4 -2 428.64 13.31
 -3 -4 -2 419.55 13.08
 3 4 2 419.57 12.07
 -3 -4 -2 441.6 12.42
 -3 -4 -2 411.54 13.84
 -3 -4 -2 439.04 14.45
 3 4 3 46.18 3.74
 3 4 3 41.33 3.84
 3 4 3 44.18 3.31
 -3 -4 -3 42.91 4.01
 -3 -4 -3 46.38 3.95
 3 4 3 45.95 3.85
 -3 -4 -3 42.91 4.27
 -3 -4 -3 45.08 4.41
 3 4 4 249.66 7.74
 3 4 4 220.16 7.79
 -3 -4 -4 234.49 8.16
 3 4 4 246.18 7.71
 -3 -4 -4 241.76 8.71
 -3 -4 -4 232.74 8.46
 3 4 5 436.89 7.86
 3 4 5 426.96 7.48
 -3 -4 -5 416.43 8.54
 -3 -5 12 5.92 0.78
 -3 -5 12 6.8 0.96
 3 5 -12 5.2 0.98
 -3 -5 11 8.29 1.4
 3 5 -11 8.57 1.62
 3 5 -11 9.11 1.64
 3 5 -10 213.5 7.15
 -3 -5 10 216.24 7.76
 3 5 -10 211.06 8.68
 3 5 -9 426.98 13.07
 3 5 -9 458.55 11.81
 -3 -5 9 453.69 11.65
 3 5 -9 447.65 10.48
 -3 -5 9 442.57 11.06
 3 5 -8 6.2 1.49
 -3 -5 8 5.89 1.46
 3 5 -8 6.19 1.4
 -3 -5 8 6.25 1.36
 3 5 -7 72.08 4.96
 3 5 -7 72.02 4.45
 -3 -5 7 70.62 4.45
 -3 -5 7 61.17 5.04
 -3 -5 7 66.19 4.47
 -3 -5 7 73.33 4.57
 3 5 -7 66.8 4.38
 -3 -5 7 72.37 4.74
 3 5 -7 67.33 5.04
 3 5 -6 861.25 17.13
 -3 -5 6 875.71 18
 3 5 -6 912.29 16.21
 -3 -5 6 865.91 14.93
 -3 -5 6 895.15 16.13
 -3 -5 6 871.33 16.74
 3 5 -6 865.78 15.84
 -3 -5 6 904.99 16.22
 -3 -5 6 901.6 16.64
 3 5 -6 838.49 16.64
 -3 -5 5 557.86 13.5
 -3 -5 5 585.28 13.79
 3 5 -5 520.26 12.33
 3 5 -5 529.81 12.53
 -3 -5 5 573.74 13.31
 -3 -5 5 556.57 12.89
 3 5 -5 535.28 12.45
 -3 -5 4 1155.77 17.87
 3 5 -4 1144.21 16.71
 3 5 -3 1399.27 21.17
 -3 -5 3 1402 22.92
 -3 -5 3 1468.66 23.03
 -3 -5 3 1419.18 25.37
 3 5 -3 1388.83 19.67
 -3 -5 2 11.52 2.29
 3 5 -2 14.97 2.23
 3 5 -2 9.64 1.83
 -3 -5 2 13.24 2.23
 -3 -5 2 12.72 2.32
 3 5 -2 12.18 1.98
 -3 -5 2 12.12 2.25
 -3 -5 2 10.07 2.13
 -3 -5 2 16.39 2.76
 3 5 -2 13.14 2.06
 -3 -5 2 13.17 2.33
 -3 -5 1 26.28 3.58
 3 5 -1 25.46 2.84
 -3 -5 1 26.84 3.31
 3 5 -1 29.84 3.07
 -3 -5 1 27.06 3.42
 3 5 -1 26.75 3
 -3 -5 1 29.23 3.47
 -3 -5 1 26.48 3.34
 3 5 -1 28.41 3.1
 -3 -5 1 26.98 3.61
 -3 -5 1 29.6 3.56
 3 5 -1 26.01 2.88
 3 5 0 40.36 3.51
 -3 -5 0 34.74 3.97
 3 5 0 39.29 3.59
 -3 -5 0 34 3.72
 3 5 0 37.05 3.63
 -3 -5 0 37.38 3.85
 -3 -5 0 31.04 3.8
 -3 -5 0 35.09 4.17
 3 5 1 207.79 8.01
 3 5 1 228.18 8.32
 -3 -5 -1 215.11 9.22
 -3 -5 -1 210.33 9.27
 3 5 1 233.9 8.96
 -3 -5 -1 232.48 9.12
 -3 -5 -1 234.92 10.09
 -3 -5 -1 239.23 10.51
 -3 -5 -2 281.41 9.87
 3 5 2 272.59 8.75
 3 5 2 274.37 8.28
 -3 -5 -2 270.23 9.5
 3 5 2 282.71 9.28
 -3 -5 -2 287.73 10.51
 -3 -5 -2 276.83 10.44
 3 5 3 55.75 3.52
 -3 -5 -3 56.6 3.86
 3 5 3 58.35 3.7
 -3 -5 -3 63.46 4.27
 -3 -5 -3 54.55 3.9
 3 5 4 47.2 2.46
 -3 -5 -4 47.85 2.66
 3 5 4 53.7 2.66
 -3 -5 -4 53.94 2.96
 -3 -6 12 277.04 5.06
 -3 -6 12 285.54 5.65
 -3 -6 12 282.66 5.6
 3 6 -12 295.46 6.49
 3 6 -11 63.33 3.1
 -3 -6 11 63.04 3.47
 3 6 -11 64.73 4
 3 6 -10 288.3 8.4
 -3 -6 10 293.27 8.52
 3 6 -10 290.18 9.61
 3 6 -10 290.39 7.55
 -3 -6 10 277.53 7.71
 3 6 -9 26.55 2.88
 -3 -6 9 32.41 3.05
 3 6 -9 31.26 3.44
 3 6 -9 34.02 2.96
 -3 -6 9 32.69 3
 3 6 -8 140.65 6.98
 3 6 -8 136.21 6.02
 -3 -6 8 140.95 6.63
 -3 -6 8 133.47 6.2
 3 6 -8 135.76 6.28
 -3 -6 8 134.58 6.47
 3 6 -7 18.29 2.59
 -3 -6 7 15.81 2.14
 -3 -6 7 20.11 2.56
 3 6 -7 18.27 2.39
 3 6 -7 15.95 2.31
 -3 -6 7 18.08 2.32
 -3 -6 7 16.66 2.39
 3 6 -6 4.67 1.38
 -3 -6 6 2.98 1.1
 3 6 -6 4.25 1.27
 -3 -6 6 2.83 1.07
 3 6 -6 3.57 1.22
 -3 -6 6 2.52 1.03
 -3 -6 6 1.55 1.06
 -3 -6 6 4.18 1.26
 -3 -6 5 779.29 15.97
 -3 -6 5 790.19 16.36
 -3 -6 5 815.82 17.05
 3 6 -5 762.13 15.83
 -3 -6 5 794.12 16.53
 3 6 -5 761.43 15.74
 3 6 -4 1945.35 26.67
 3 6 -4 2066.56 26.1
 3 6 -4 1926.29 23.04
 -3 -6 4 2022.6 26.82
 3 6 -4 1978.72 25.71
 -3 -6 4 2036.53 28.12
 -3 -6 4 1974.38 27.02
 -3 -6 4 1956.44 25.12
 3 6 -4 1944.48 23.68
 3 6 -3 541.31 12.8
 -3 -6 3 576.17 14.74
 -3 -6 3 583.11 15.29
 3 6 -3 572.17 13.62
 3 6 -3 577.75 14.01
 -3 -6 3 569.25 14.81
 -3 -6 3 570.47 13.09
 3 6 -2 633.6 14.26
 -3 -6 2 645.86 15.57
 3 6 -2 669.32 14.4
 -3 -6 2 612.36 16.02
 3 6 -2 643.98 14.67
 -3 -6 2 624.5 15.72
 -3 -6 2 656.13 15.99
 -3 -6 2 673.49 18.08
 3 6 -1 665.12 13.44
 -3 -6 1 676.97 16.01
 3 6 -1 685.69 14.64
 -3 -6 1 669.68 16.54
 3 6 -1 637.92 14.68
 -3 -6 1 680.48 16.11
 -3 -6 1 677.94 16.35
 -3 -6 1 686.44 18.06
 3 6 0 256.33 8.26
 3 6 0 269.03 9.36
 -3 -6 0 254.57 9.59
 -3 -6 0 237.63 9.4
 -3 -6 0 260.26 9.41
 -3 -6 0 273.82 10.13
 -3 -6 0 261.7 10.52
 3 6 0 262.35 8.71
 3 6 1 433.16 10.07
 -3 -6 -1 437.93 11.58
 -3 -6 -1 448.78 11.7
 3 6 1 405.92 10.69
 3 6 1 427.48 10.04
 -3 -6 -1 422.49 10.44
 -3 -6 -1 427.34 11.72
 -3 -6 -1 444.54 12.27
 3 6 2 0.22 0.37
 -3 -6 -2 -0.32 0.5
 -3 -6 -2 0.71 0.57
 3 6 2 0.66 0.58
 -3 -6 -2 2.15 0.83
 -3 -6 -2 0.74 0.51
 -3 -6 -3 20.59 1.57
 3 6 3 20.87 1.54
 -3 -6 -3 21.58 1.66
 3 7 -11 264.41 6.02
 -3 -7 11 278.51 6.45
 3 7 -11 267.71 7.16
 3 7 -10 527.94 10.83
 -3 -7 10 506.77 8.83
 -3 -7 10 517.09 10.16
 3 7 -10 512.42 11.54
 3 7 -10 512.04 9.51
 -3 -7 10 500.71 9.72
 3 7 -9 45.97 3.61
 -3 -7 9 44.38 3.24
 3 7 -9 46.99 3.79
 3 7 -9 41.29 3.15
 -3 -7 9 47.81 3.53
 -3 -7 8 42.32 3.53
 3 7 -8 44.65 3.44
 3 7 -8 47.16 3.91
 -3 -7 8 41.28 3.17
 3 7 -8 46.02 3.59
 3 7 -8 40.87 3.71
 -3 -7 8 41.38 3.51
 3 7 -7 428.48 12.02
 -3 -7 7 431.45 9.96
 -3 -7 7 420.95 11.45
 3 7 -7 416.07 11.27
 -3 -7 7 436.88 11.01
 -3 -7 7 424.35 11.58
 3 7 -6 449.92 12.34
 -3 -7 6 437.3 11.81
 -3 -7 6 459.23 12.51
 3 7 -6 440 11.9
 3 7 -6 433.27 11.81
 -3 -7 6 406.71 11.3
 -3 -7 6 434.42 11.85
 3 7 -5 15.02 2.29
 -3 -7 5 14.36 2.21
 3 7 -5 15.41 1.97
 -3 -7 5 17.22 2.46
 3 7 -5 18.49 2.49
 -3 -7 5 16.43 2.46
 -3 -7 5 13.77 2.15
 3 7 -5 15.14 2.3
 3 7 -4 42.33 3.65
 3 7 -4 43.31 3.51
 -3 -7 4 46.47 4.03
 3 7 -4 46.53 3.88
 -3 -7 4 41.66 3.95
 3 7 -4 46.52 3.95
 3 7 -4 42.3 3.48
 -3 -7 4 47.08 4.11
 -3 -7 4 46 3.77
 3 7 -3 124.55 5.99
 3 7 -3 119.8 5.98
 -3 -7 3 124.39 6.66
 -3 -7 3 121.72 6.7
 3 7 -3 125.22 6.39
 3 7 -3 125.02 6.18
 3 7 -3 120.44 5.77
 -3 -7 3 120.45 6.57
 -3 -7 3 124.92 5.75
 3 7 -2 67.18 4.39
 3 7 -2 78.94 4.48
 -3 -7 2 66.64 4.74
 -3 -7 2 69.34 4.88
 -3 -7 2 68.88 4.99
 3 7 -2 75.47 4.82
 3 7 -2 68.98 4.57
 3 7 -1 475.9 11.05
 -3 -7 1 473.81 11.94
 -3 -7 1 455.39 12.14
 3 7 -1 452.24 11.02
 3 7 -1 467.47 11.46
 -3 -7 1 460.94 11.72
 -3 -7 1 492.84 12.1
 -3 -7 0 262.7 8.05
 3 7 0 268.35 7.39
 -3 -7 0 275.81 8.31
 3 7 0 263.27 7.32
 3 7 0 276.94 8.06
 -3 -7 0 280.4 7.92
 -3 -7 0 278.02 8.16
 -3 -7 -1 11.83 1.43
 3 7 1 12.32 1.28
 3 7 1 12.07 1.46
 -3 -7 -1 14.36 1.55
 3 8 -11 69.04 2.62
 -3 -8 10 1.41 0.48
 3 8 -10 1.41 0.64
 3 8 -10 2.1 0.61
 -3 -8 10 1.93 0.6
 3 8 -9 405.86 9.56
 3 8 -9 384.26 7.98
 3 8 -9 388.57 8.65
 -3 -8 9 398.87 8.94
 3 8 -8 227.21 7.65
 3 8 -8 221.54 7.02
 -3 -8 8 214.15 7.18
 3 8 -8 201.66 6.9
 -3 -8 8 222.18 7.29
 3 8 -7 2.03 0.85
 3 8 -7 2.4 0.9
 3 8 -7 2.89 0.97
 -3 -8 7 1.79 0.8
 -3 -8 7 3.31 0.92
 -3 -8 7 4.92 1.25
 3 8 -6 401.04 10.47
 3 8 -6 397.94 10.49
 -3 -8 6 416.77 10.69
 3 8 -6 427.56 10.87
 -3 -8 6 413.59 10.33
 -3 -8 6 429.01 10.62
 3 8 -5 718.9 13.51
 -3 -8 5 719.38 14.12
 3 8 -5 714.17 12.3
 -3 -8 5 723.21 14.47
 3 8 -5 737.88 14.29
 -3 -8 5 727.52 14.15
 3 8 -5 722.91 13.92
 -3 -8 5 689.67 13.14
 3 8 -4 313.13 8.42
 3 8 -4 317.95 8.9
 -3 -8 4 346.56 9.78
 3 8 -4 335.32 9.49
 3 8 -4 331.45 8.77
 -3 -8 4 331.93 9.76
 -3 -8 4 329.99 9.59
 -3 -8 4 332.04 8.51
 -3 -8 3 142.99 6.24
 -3 -8 3 120.15 5.59
 3 8 -3 133.33 5.45
 3 8 -3 148.88 6.01
 3 8 -3 134.84 5.58
 -3 -8 3 140.2 6.08
 3 8 -3 141.52 5.43
 -3 -8 2 429.98 9.9
 3 8 -2 457.29 9.46
 -3 -8 2 453.99 10.33
 3 8 -2 460.39 9.59
 3 8 -2 450.38 9.67
 -3 -8 2 459.43 10.13
 -3 -8 1 61.9 3.31
 3 8 -1 66.74 3.19
 -3 -8 1 67.67 3.48
 3 8 -1 67.52 3.35
 -3 -8 1 65.39 3.27
 -3 -8 0 6.91 0.88
 3 8 0 8.22 0.85
 -3 -8 0 8.29 0.94
 3 8 0 8.96 0.98
 3 9 -10 31.48 1.79
 3 9 -9 77.87 3.39
 3 9 -9 75.66 3.1
 -3 -9 9 79.9 3.22
 3 9 -8 29.44 2.24
 3 9 -8 30.68 2.23
 3 9 -8 28.63 2.14
 -3 -9 8 32.07 2.29
 3 9 -7 32.15 2.37
 3 9 -7 34.63 2.53
 -3 -9 7 32.63 2.45
 3 9 -7 33.81 2.5
 -3 -9 7 33.54 2.44
 3 9 -6 63.64 3.47
 3 9 -6 61.13 3.38
 -3 -9 6 63.89 3.47
 -3 -9 6 64.79 3.25
 -3 -9 6 63.04 3.27
 -3 -9 5 78.99 3.8
 3 9 -5 70.49 3.06
 3 9 -5 82.9 3.86
 -3 -9 5 79.16 3.7
 -3 -9 5 76.21 3.68
 3 9 -5 77.36 3.65
 -3 -9 4 171.3 5.31
 3 9 -4 151.45 4.56
 -3 -9 4 169.24 5.31
 3 9 -4 168.91 5.18
 -3 -9 4 169.02 5.26
 -3 -9 3 505.82 8.37
 -3 -9 3 515.65 8.28
 3 9 -3 500.93 7.71
 3 9 -3 504.76 7.77
 -3 -9 3 531.68 8.49
 -3 -9 2 31.2 1.65
 3 9 -2 32.8 1.64
 -3 -9 2 32.53 1.75
 -3 -9 2 30.75 1.67
 4 -11 0 25.32 1.49
 -4 11 0 23.83 1.31
 4 -11 0 25.09 1.55
 4 -11 1 33 2.09
 -4 11 -1 35.63 1.99
 4 -11 1 34.93 2.22
 4 -11 2 152.28 4.89
 -4 11 -2 168.76 4.85
 4 -11 2 156.23 5.04
 4 -11 3 158.37 4.95
 -4 11 -3 173.92 5.14
 4 -11 3 164.44 5.19
 4 -11 3 164.14 5.27
 4 -11 4 117.68 4.42
 4 -11 4 118.25 4.37
 4 -11 4 107.27 3.85
 -4 11 -4 118.24 4.28
 4 -11 5 44.61 2.61
 4 -11 5 44.71 2.64
 -4 11 -5 44.17 2.55
 4 -11 6 92.19 3.51
 -4 11 -6 79.7 3.53
 4 -11 7 66.76 2.55
 -4 11 -7 61.15 2.47
 -4 11 -7 62.7 2.91
 -4 10 2 163.48 3.67
 4 -10 -2 146.04 3.79
 -4 10 1 50.33 2.57
 4 -10 -1 41.84 2.58
 -4 10 1 50.32 2.54
 4 -10 -1 48.1 2.93
 -4 10 0 168.41 5.45
 4 -10 0 158.65 5.41
 -4 10 0 178.04 5.31
 4 -10 0 172.25 6.27
 -4 10 0 168.06 5.29
 -4 10 -1 50.57 3.25
 -4 10 -1 55.21 3.09
 4 -10 1 48.86 3.6
 -4 10 -1 53.93 3.24
 -4 10 -2 65.8 3.85
 -4 10 -2 68.29 3.41
 4 -10 2 66.43 4.22
 -4 10 -2 70.24 3.85
 -4 10 -3 29.98 2.67
 4 -10 3 31.44 2.84
 -4 10 -4 279.86 8.48
 4 -10 4 293.78 8.39
 -4 10 -4 302.09 8.67
 -4 10 -4 311.97 8.35
 4 -10 4 296.3 8
 -4 10 -5 3.71 1.1
 4 -10 5 6.83 1.28
 -4 10 -5 4.31 1.13
 4 -10 5 5.33 1.16
 -4 10 -5 4.97 1.08
 -4 10 -6 65.24 4.19
 -4 10 -6 68.44 3.63
 4 -10 6 67.68 3.64
 -4 10 -6 67.81 3.63
 -4 10 -7 167.22 6.18
 4 -10 7 172.65 5.12
 4 -10 7 167.43 5.17
 -4 10 -7 170.05 5.33
 -4 10 -8 221.02 5.33
 -4 10 -8 223.47 5.63
 4 -10 8 221.38 5.09
 -4 10 -8 204.75 5.8
 4 -9 -3 2.46 0.71
 4 -9 -3 4.21 0.95
 -4 9 3 3.74 0.74
 4 -9 -2 20.86 2.44
 -4 9 2 23.52 2.14
 4 -9 -1 125.27 6.24
 -4 9 1 124.57 5.32
 -4 9 1 121.96 5.19
 -4 9 0 400.18 10.28
 4 -9 0 365.17 10.78
 -4 9 0 414.5 10.08
 -4 9 0 382.46 9.71
 -4 9 -1 274.12 9
 -4 9 -1 256.82 7.91
 -4 9 -1 268.54 8.32
 -4 9 -2 360.9 9.76
 -4 9 -2 345.81 10.35
 -4 9 -2 348.33 9.84
 -4 9 -2 354.85 8.97
 -4 9 -2 335.43 9.34
 -4 9 -3 32.82 3.21
 -4 9 -3 31.64 3.11
 -4 9 -3 34.18 3.08
 -4 9 -3 31.07 2.56
 4 -9 3 28.72 3
 -4 9 -3 32.96 2.96
 -4 9 -4 1.46 0.89
 4 -9 4 -0.1 0.51
 -4 9 -4 1.84 0.87
 -4 9 -4 0.51 0.63
 -4 9 -5 1.14 0.87
 -4 9 -5 0.33 0.78
 4 -9 5 1.83 0.73
 4 -9 5 -0.7 0.63
 -4 9 -5 1.23 0.7
 -4 9 -6 66.74 4.82
 -4 9 -6 64.08 4.25
 4 -9 6 66.96 3.95
 -4 9 -6 64.52 3.91
 -4 9 -6 70.32 4.12
 -4 9 -7 3.36 1.08
 -4 9 -7 1.94 0.72
 4 -9 7 3.62 0.86
 4 -9 7 2.9 0.91
 -4 9 -8 1.43 0.7
 -4 9 -8 1.39 0.58
 4 -9 8 1.08 0.44
 -4 9 -8 2.4 0.78
 4 -9 8 2.45 0.75
 4 -9 9 121 3.89
 -4 9 -9 131.2 4.04
 4 -9 9 126.61 3.73
 -4 9 -9 122.09 3.99
 4 -8 -5 49.54 2.67
 -4 8 5 51.61 2.07
 -4 8 4 32.09 2.33
 4 -8 -4 30.58 2.71
 4 -8 -4 30.54 2.84
 -4 8 4 35.17 2.44
 -4 8 3 140.83 5.67
 4 -8 -3 134.24 6.48
 4 -8 -3 144.94 7.08
 -4 8 3 146.54 5.8
 -4 8 3 139.18 5.38
 -4 8 2 164.23 6.65
 4 -8 -2 159.49 7.45
 -4 8 2 157.29 6.54
 -4 8 2 147.21 6.11
 -4 8 1 105.18 5.51
 -4 8 1 110.28 5.51
 -4 8 1 103.02 5.49
 -4 8 1 105.85 5.39
 -4 8 0 7.88 1.62
 -4 8 0 9.44 1.66
 -4 8 -1 3.47 1.15
 -4 8 -1 4.23 1.17
 -4 8 -1 5.54 1.27
 -4 8 -2 1.05 0.65
 -4 8 -2 1.19 0.71
 -4 8 -2 0.81 0.58
 -4 8 -2 1.68 0.61
 -4 8 -2 1.87 0.85
 -4 8 -3 1195.99 21.35
 -4 8 -3 1147.12 19.63
 -4 8 -3 1167.94 18.03
 -4 8 -3 1160.28 16.16
 -4 8 -3 1213.2 17.91
 4 -8 4 188.59 7.23
 -4 8 -4 206.66 8.49
 -4 8 -4 203.56 7.46
 -4 8 -5 2.94 1.07
 -4 8 -5 3.28 1.17
 4 -8 5 2.86 1.01
 -4 8 -5 2.67 0.9
 -4 8 -6 614.97 15.56
 -4 8 -6 618.51 12.95
 4 -8 6 594.62 12.07
 -4 8 -6 571.57 14.21
 -4 8 -7 129.48 6.56
 -4 8 -7 122.58 6.34
 4 -8 7 127.53 4.97
 4 -8 7 124.38 5.57
 -4 8 -7 131.52 5.81
 -4 8 -8 94.12 4.77
 -4 8 -8 102.85 4.85
 4 -8 8 98.14 4.44
 -4 8 -8 95.52 4.55
 -4 8 -9 16.28 1.64
 4 -8 9 17.83 1.69
 4 -8 9 16.84 1.54
 -4 8 -9 15.66 1.67
 4 -7 -6 1.13 0.54
 4 -7 -6 0.79 0.49
 -4 7 5 134.09 5.09
 4 -7 -5 138.32 6.44
 -4 7 5 149.78 5.22
 -4 7 4 191.4 7.05
 4 -7 -4 189.28 8.56
 -4 7 4 176.77 7.67
 -4 7 4 198.58 7.08
 -4 7 3 330.27 9.86
 -4 7 3 326.35 10.78
 -4 7 3 340.47 10.04
 -4 7 2 1054.75 17.75
 -4 7 2 1106.67 18.02
 -4 7 2 1116.05 18.45
 -4 7 1 972.94 16.73
 4 -7 -1 1022.83 17.56
 -4 7 1 1044.16 17.9
 4 -7 -1 1025.67 16.66
 -4 7 1 1062.43 17.48
 -4 7 1 1015.39 17.34
 4 -7 -1 1032.37 21.04
 -4 7 0 609.38 12.78
 4 -7 0 609.3 13.22
 -4 7 0 659.29 14.39
 -4 7 0 590.2 13.31
 -4 7 0 631.43 12.55
 -4 7 0 562.39 12.52
 -4 7 0 585.33 12.39
 4 -7 1 77.29 4.67
 -4 7 -1 82.91 5.15
 -4 7 -1 84.9 5.05
 -4 7 -1 73.03 4.21
 -4 7 -1 91.15 4.81
 -4 7 -1 71.85 4.25
 -4 7 -2 161.32 7.66
 4 -7 2 143.32 6.28
 -4 7 -2 130.53 6.33
 -4 7 -2 144.67 6.54
 -4 7 -2 143.06 6.1
 -4 7 -2 149.02 5.91
 -4 7 -2 134 5.81
 -4 7 -2 142.92 5.9
 4 -7 3 3.81 1.1
 4 -7 3 0.06 0.82
 -4 7 -3 4.06 1.31
 -4 7 -3 1.3 0.65
 -4 7 -3 1.44 0.81
 -4 7 -3 1.32 0.63
 4 -7 4 719.07 14.37
 -4 7 -4 681.75 15.29
 -4 7 -4 693.49 14.3
 -4 7 -4 705.33 13.6
 -4 7 -4 724.8 15.56
 -4 7 -5 10.11 1.99
 -4 7 -5 12.25 2.06
 -4 7 -5 10.18 1.76
 4 -7 5 9.45 1.54
 -4 7 -5 9.21 1.63
 -4 7 -6 13.66 2.39
 -4 7 -6 13.09 1.97
 -4 7 -6 13.61 2.28
 4 -7 6 13.16 1.78
 -4 7 -7 727.56 15.56
 -4 7 -7 711.82 13.96
 4 -7 7 684.42 13.39
 -4 7 -7 686.05 15.9
 -4 7 -7 710.34 16.04
 -4 7 -8 491.06 10.86
 -4 7 -8 517.97 11.38
 4 -7 8 493.68 10.3
 -4 7 -8 533.74 12.13
 -4 7 -8 475.65 10.35
 -4 7 -9 471.65 10.76
 -4 7 -9 505.1 9.4
 4 -7 9 494.38 9.38
 4 -7 9 489.7 8.53
 -4 7 -9 520.03 10.17
 4 -6 -7 59.63 3.41
 4 -6 -7 41.86 2.61
 -4 6 6 88.19 4.27
 -4 6 6 87.97 3.9
 4 -6 -6 86.94 5.4
 -4 6 6 85.6 5.06
 -4 6 5 158.98 6.62
 -4 6 5 157.97 6.08
 -4 6 5 154.71 7.61
 -4 6 5 166.95 6.55
 -4 6 4 12.15 1.98
 -4 6 4 13.12 2.23
 -4 6 4 14.33 2.02
 -4 6 4 10.46 2.17
 -4 6 4 15.16 2.22
 -4 6 3 39.97 3.5
 -4 6 3 45.61 3.6
 -4 6 3 41.31 3.33
 4 -6 -3 44.37 3.5
 -4 6 3 43.2 3.97
 -4 6 3 39.55 3.9
 -4 6 3 40.71 3.54
 -4 6 2 676.54 13.86
 -4 6 2 704.89 14.21
 4 -6 -2 707.48 13.38
 -4 6 2 684.72 14.13
 -4 6 2 692.78 13.17
 4 -6 -2 692.46 16.89
 4 -6 -1 67.13 3.95
 -4 6 1 69.12 3.89
 -4 6 1 73.45 4.16
 4 -6 -1 69.5 4.95
 4 -6 0 2243.79 23.56
 -4 6 0 2266.33 21.55
 -4 6 0 2256.43 21.43
 4 -6 0 2278.71 26.05
 4 -6 1 2771.22 25.58
 -4 6 -1 2741.26 23.91
 4 -6 2 581.4 11.78
 -4 6 -2 568.87 11.14
 4 -6 2 599.62 13.42
 -4 6 -2 585.53 12.32
 -4 6 -2 615.18 10.01
 4 -6 3 918.21 14.96
 4 -6 3 897.66 17.91
 -4 6 -3 928.97 15.09
 -4 6 -3 913.74 16.49
 4 -6 4 466.92 11
 4 -6 4 445.58 13.42
 -4 6 -4 429.91 10.8
 -4 6 -4 475.12 12.67
 -4 6 -4 465.43 11.95
 -4 6 -4 472.47 10.64
 -4 6 -4 431.99 12.31
 4 -6 5 -0.23 0.35
 4 -6 5 1.33 1.08
 -4 6 -5 0.44 0.59
 -4 6 -5 -0.15 0.52
 -4 6 -5 1.3 0.72
 -4 6 -6 195.28 8.42
 -4 6 -6 185.17 8.46
 -4 6 -6 180.1 8.96
 -4 6 -6 186.86 7.35
 -4 6 -7 12.71 2.07
 -4 6 -7 10.11 1.77
 -4 6 -7 8.56 1.65
 -4 6 -7 8.74 2.14
 4 -6 7 9.9 1.67
 4 -6 8 0.89 0.76
 -4 6 -8 1.44 0.74
 4 -6 8 3 0.92
 -4 6 -8 0.4 0.64
 4 -6 8 1.09 0.65
 -4 6 -8 1.96 0.95
 4 -6 9 13.29 1.62
 4 -6 9 12.49 1.45
 -4 6 -9 11.26 1.71
 4 -6 9 12.77 1.37
 -4 6 -9 12.85 1.68
 -4 6 -9 12.2 1.48
 -4 6 -9 15.22 2.12
 4 -5 -8 82.36 3.89
 -4 5 8 77.25 2.71
 -4 5 7 479.2 9.9
 -4 5 7 498.98 12.38
 -4 5 7 503.91 9.86
 4 -5 -7 496.48 11.79
 -4 5 6 81.21 5.37
 -4 5 6 82.34 4.68
 -4 5 6 77.7 5.55
 4 -5 -6 79.61 5.49
 -4 5 6 83.78 4.46
 -4 5 5 24.51 2.77
 -4 5 5 21.99 3.03
 -4 5 5 24.75 3.21
 4 -5 -5 24.48 3.24
 -4 5 5 22.65 2.59
 -4 5 4 533.54 12.02
 4 -5 -4 573.2 12.21
 -4 5 4 540.41 14.42
 -4 5 4 550.84 12.59
 -4 5 4 545.02 14.37
 4 -5 -4 557.31 15.85
 -4 5 4 565.65 13.64
 -4 5 3 1312.2 18.55
 4 -5 -3 1301.56 17.28
 -4 5 3 1231.88 20.95
 -4 5 3 1295.47 18.55
 -4 5 3 1298.21 19.02
 4 -5 -3 1314.45 22.55
 -4 5 3 1368.14 19.79
 4 -5 -2 41.27 2.89
 4 -5 -2 32.85 3.22
 -4 5 2 37.61 3.03
 -4 5 1 786.83 11.64
 4 -5 -1 808.8 14.53
 -4 5 1 797.31 12.74
 4 -5 0 1.38 0.6
 -4 5 0 1.85 0.66
 -4 5 0 1.22 0.53
 4 -5 0 1.16 0.58
 4 -5 1 9.92 1.45
 4 -5 1 10.63 1.51
 -4 5 -1 8.1 1.2
 -4 5 -1 10.22 1.61
 -4 5 -1 9.21 1.24
 4 -5 2 2543.69 22.71
 4 -5 2 2434.77 24.38
 -4 5 -2 2553.07 22.01
 -4 5 -2 2456.39 25.83
 4 -5 3 711.64 12.27
 4 -5 3 697.16 14.04
 -4 5 -3 682.17 12.21
 -4 5 -3 700.03 14.93
 4 -5 4 1340.56 17.55
 4 -5 4 1377.33 21.6
 -4 5 -4 1314 22.47
 -4 5 -5 256.8 9.29
 4 -5 5 249.12 7.82
 -4 5 -5 239.26 8.59
 -4 5 -5 237.33 8.91
 4 -5 5 253.47 10.35
 -4 5 -5 241.45 9.35
 4 -5 5 257.04 10.41
 -4 5 -5 255.22 8.23
 -4 5 -5 240.19 10.34
 -4 5 -5 252.24 10.72
 4 -5 5 233.84 7.89
 -4 5 -6 1025.77 17.92
 -4 5 -6 1026.07 18.13
 -4 5 -6 992.3 17.11
 -4 5 -6 1016.38 22.09
 4 -5 6 1001.01 16.16
 -4 5 -7 2309.73 26.83
 4 -5 7 2239.72 25.81
 -4 5 -7 2244.13 32.27
 4 -5 7 2293.42 23.65
 -4 5 -7 2302.05 28.35
 -4 5 -8 741.09 13.89
 4 -5 8 750.57 13.91
 4 -5 8 729.29 13.26
 -4 5 -8 745.81 16.95
 4 -5 8 745.37 12.21
 -4 5 -8 762.74 15.09
 -4 5 -9 44.3 3.5
 -4 5 -9 39.06 2.5
 4 -5 9 43.36 2.81
 4 -5 9 42.7 2.63
 4 -5 9 39.14 2.18
 -4 5 -9 42.57 2.96
 -4 4 9 37.78 1.86
 4 -4 -9 32.98 2.11
 -4 4 8 1.3 0.64
 -4 4 8 1.21 0.91
 4 -4 -8 2.4 0.92
 -4 4 7 48.45 4.13
 -4 4 7 47.46 3.66
 -4 4 7 47.79 4.35
 4 -4 -7 48.85 4.48
 -4 4 6 9.91 2.06
 -4 4 6 11.84 2.05
 -4 4 6 12.65 2.4
 -4 4 6 9.87 1.71
 -4 4 5 207.66 8.44
 -4 4 5 194.88 7.07
 4 -4 -5 200.54 7.05
 -4 4 5 169.95 8.08
 -4 4 5 198.49 7.92
 -4 4 5 182.12 8.36
 4 -4 -5 190.22 9.03
 -4 4 4 1090.47 18.01
 4 -4 -4 1084.49 15.27
 4 -4 -4 1052.84 19.34
 4 -4 -3 651.62 10.75
 -4 4 3 624.38 10.7
 4 -4 -3 649.09 13.7
 -4 4 3 651.19 12.59
 4 -4 -2 520.39 8.83
 -4 4 2 534.71 9.95
 -4 4 2 542.53 10.49
 -4 4 1 1053.24 15.61
 -4 4 1 1087.07 14.27
 -4 4 1 1080.5 13.64
 4 -4 -1 1089.8 14.28
 4 -4 0 7627.86 35.57
 -4 4 0 7656.66 30.89
 -4 4 0 7571.87 41.86
 4 -4 0 7598.52 33.75
 4 -4 1 523.12 9.33
 4 -4 1 553.01 9.44
 -4 4 -1 530.89 8.62
 -4 4 -1 517.05 11.28
 -4 4 -1 520.34 8.75
 4 -4 2 29.68 2.26
 -4 4 -2 27.33 2.09
 -4 4 -2 31.07 2.29
 -4 4 -2 26.64 2.78
 4 -4 3 1.28 0.54
 -4 4 -3 1.3 0.61
 4 -4 3 2.39 0.89
 4 -4 3 1.2 0.64
 -4 4 -3 0.49 0.67
 -4 4 -3 1.79 0.65
 -4 4 -4 203.83 7.14
 4 -4 4 204.29 6.43
 -4 4 -4 197.56 7.5
 4 -4 4 192.81 7.72
 4 -4 4 202.87 7.8
 -4 4 -4 207.6 9.3
 4 -4 4 213.4 7.07
 4 -4 5 286.2 8.03
 -4 4 -5 305.05 10.5
 4 -4 5 306.57 10.84
 4 -4 5 285.52 10.64
 -4 4 -5 300.79 9.44
 -4 4 -5 304.17 11.83
 -4 4 -5 282.7 11.88
 -4 4 -5 294.76 8.95
 4 -4 5 282.9 8.51
 -4 4 -5 281 9.27
 -4 4 -6 34.38 3.26
 -4 4 -6 37.45 3.48
 4 -4 6 32.19 3.15
 -4 4 -6 30.45 3.93
 4 -4 6 35.39 2.97
 -4 4 -6 34.36 3.51
 -4 4 -7 253.18 10.3
 -4 4 -7 269.45 9.18
 4 -4 7 264.29 8.93
 4 -4 7 264.7 8.66
 -4 4 -7 258.32 10.98
 4 -4 7 278.76 7.9
 -4 4 -7 259.35 8.8
 -4 4 -7 265.55 9.61
 4 -4 8 689.9 13.27
 4 -4 8 697.38 12.73
 4 -4 8 670.94 12.57
 -4 4 -8 717.23 16.15
 4 -4 8 686.16 10.87
 -4 4 -8 667.2 12.66
 -4 4 -8 696.73 14.23
 -4 4 -9 262.51 7.65
 4 -4 9 266.86 6.62
 4 -4 9 263.23 6.27
 -4 4 -9 274.14 7.69
 -4 3 9 615.74 12.33
 -4 3 9 634.69 10.81
 4 -3 -9 629.77 13.09
 -4 3 8 532.14 12.29
 -4 3 8 569.78 13.25
 -4 3 8 567.15 14.43
 4 -3 -8 569.61 15.28
 -4 3 7 507.43 13.08
 -4 3 7 500.58 12.66
 -4 3 7 502.1 13.64
 -4 3 7 512.95 14.5
 -4 3 6 617.53 14.8
 -4 3 6 637.54 12.66
 4 -3 -6 641.69 12.59
 -4 3 6 624.84 13.91
 -4 3 6 630.19 15.37
 -4 3 6 616.46 14.31
 -4 3 6 620 15.48
 4 -3 -6 650.02 16.41
 -4 3 5 894.9 16.57
 4 -3 -5 1012.08 14.38
 -4 3 5 922.69 16.73
 -4 3 5 886.67 17.29
 -4 3 5 949.57 17.59
 4 -3 -5 963.96 18.1
 -4 3 4 74.81 4.33
 4 -3 -4 67.44 3.35
 -4 3 4 61.82 3.33
 4 -3 -4 71.32 4.39
 4 -3 -3 6.87 0.98
 -4 3 3 6.75 1.12
 4 -3 -3 7.96 1.32
 4 -3 -2 943.49 9.86
 -4 3 2 890.32 14.51
 -4 3 2 907.45 12.35
 4 -3 -2 929.6 12.48
 -4 3 2 920.33 12.38
 4 -3 -2 928.55 10.99
 4 -3 -1 381.74 5.64
 4 -3 -1 386.35 5.64
 -4 3 1 373.1 9.11
 -4 3 1 369.01 5.51
 -4 3 1 367.45 7.79
 -4 3 1 364.93 7.28
 4 -3 -1 371.65 7.06
 4 -3 0 1034.59 11.73
 4 -3 0 1055.71 10.85
 -4 3 0 1036.53 9.67
 -4 3 0 1043.74 15.31
 -4 3 0 1013.04 13.2
 -4 3 0 1014.82 11.74
 4 -3 0 1070.39 10.4
 4 -3 1 3610.94 21.86
 4 -3 1 3572.61 19.27
 -4 3 -1 3571.56 22.32
 -4 3 -1 3603.92 20.39
 -4 3 -1 3626.21 22.22
 -4 3 -2 924.27 11.68
 4 -3 2 847.36 10.93
 -4 3 -2 869.08 12.93
 4 -3 2 812.21 12.04
 4 -3 2 957.1 12.32
 -4 3 -2 898.15 16.38
 4 -3 3 94.76 3.85
 -4 3 -3 93.97 4.9
 4 -3 3 101.5 4.83
 4 -3 3 95.62 4.63
 -4 3 -3 93.85 5.91
 4 -3 3 85.24 4.15
 -4 3 -3 95.43 4.32
 4 -3 4 2810.32 22.28
 -4 3 -4 2877.3 30.38
 4 -3 4 2833.03 28.66
 4 -3 4 2762.53 28.97
 -4 3 -4 2844.78 35.6
 4 -3 4 2841.69 25.72
 -4 3 -4 2903.2 26.95
 -4 3 -5 178.81 8.33
 4 -3 5 189.71 8.34
 -4 3 -5 177.37 9.72
 -4 3 -5 171.72 9.2
 -4 3 -5 191.84 7.56
 4 -3 5 194.21 7.31
 -4 3 -5 198.84 9.61
 4 -3 5 183.05 8.5
 -4 3 -5 185.47 7.78
 4 -3 5 173.94 6.74
 -4 3 -5 170.93 7.26
 4 -3 6 474.23 11.69
 -4 3 -6 478.88 12.45
 4 -3 6 480.07 12.03
 -4 3 -6 484.75 15.32
 -4 3 -6 459.21 12.15
 -4 3 -6 464.05 12.84
 -4 3 -7 192.06 7.56
 -4 3 -7 184.3 9.09
 4 -3 7 198.41 7.39
 -4 3 -7 197.8 9.32
 -4 3 -7 191.63 7.62
 -4 3 -7 186.49 8.05
 4 -3 7 195.16 7.61
 -4 3 -8 74.63 4.92
 4 -3 8 76.94 4.27
 4 -3 8 66.41 3.77
 4 -3 8 73.75 3.95
 -4 3 -8 70.43 4.31
 -4 3 -8 74.43 4.82
 4 -3 9 104.29 3.64
 4 -3 9 107.98 3.54
 -4 3 -9 102.85 4.05
 -4 2 10 25.92 1.97
 -4 2 10 22.86 1.95
 4 -2 -10 27.29 2.49
 4 -2 -9 377.58 10.19
 -4 2 9 388.83 10.01
 -4 2 9 375.78 10.87
 4 -2 -9 385.83 12.13
 -4 2 8 259.57 7.59
 -4 2 8 252.41 8.88
 -4 2 8 241.32 9.43
 4 -2 -8 243.66 9.48
 -4 2 8 250.66 9.2
 -4 2 8 246.81 9.11
 -4 2 8 251.38 9.93
 -4 2 7 652.05 12.77
 -4 2 7 620.36 14.02
 4 -2 -7 625.94 15.47
 -4 2 7 593.4 14.56
 -4 2 7 594 14.97
 -4 2 7 635.39 15.88
 -4 2 6 51.55 4
 -4 2 6 50.51 3.5
 4 -2 -6 56.23 3.45
 -4 2 6 54.91 3.92
 -4 2 6 53.76 4.25
 -4 2 6 51.46 4.22
 4 -2 -6 59.5 4.47
 -4 2 5 1601.29 20.06
 4 -2 -5 1643.24 16.48
 4 -2 -4 2417.6 17.22
 -4 2 4 2346.04 20.46
 4 -2 -4 2399.46 22.46
 4 -2 -4 2418.41 21.09
 4 -2 -3 1939.26 13
 -4 2 3 1920.44 17.93
 -4 2 3 1991.86 18.01
 4 -2 -3 2003.64 18.21
 4 -2 -2 3014.18 22.1
 4 -2 -2 3056.02 13.18
 -4 2 2 3076.88 25.86
 -4 2 2 2990.56 21.86
 -4 2 2 3051.69 20.43
 -4 2 1 1294.6 11.43
 4 -2 -1 1281.52 8.63
 -4 2 1 1298.65 16.75
 -4 2 1 1243.51 13.92
 -4 2 1 1246.54 12.56
 -4 2 0 1365.4 13.93
 -4 2 0 1334.25 9.05
 4 -2 0 1344.11 10.88
 -4 2 0 1354.51 17.51
 -4 2 0 1378.46 14.73
 -4 2 0 1333.42 12.97
 -4 2 -1 149.94 3.86
 4 -2 1 148.5 3.88
 -4 2 -1 151.37 5.28
 4 -2 1 150.02 4.65
 4 -2 1 156.98 3.97
 4 -2 1 147.55 4.29
 -4 2 -1 150.65 6.26
 -4 2 -1 152.46 5.04
 4 -2 1 149.62 4.71
 4 -2 2 377.38 6.54
 -4 2 -2 391.74 9.49
 4 -2 2 379.18 8.29
 4 -2 2 379.8 8.07
 4 -2 2 364.27 7.5
 -4 2 -2 372.96 10.81
 4 -2 2 357.52 7.91
 -4 2 -2 372.45 7.32
 4 -2 3 419.43 7.46
 -4 2 -3 398.69 10.71
 4 -2 3 425.09 9.86
 4 -2 3 396.36 9.36
 4 -2 3 396.58 9.67
 -4 2 -3 409.44 12.63
 -4 2 -3 423.3 9.1
 4 -2 3 416.04 9.32
 -4 2 -4 182.25 8.1
 4 -2 4 160.37 6.85
 4 -2 4 154.95 7.01
 -4 2 -4 153.66 6.54
 -4 2 -4 155.8 8.11
 -4 2 -4 153.41 8.48
 -4 2 -4 158.83 6.9
 -4 2 -4 156.59 6.34
 4 -2 4 159.94 6.26
 -4 2 -5 67.83 5.43
 4 -2 5 74.16 5.19
 -4 2 -5 68.42 4.68
 4 -2 5 74.84 4.67
 4 -2 5 78.43 4.66
 -4 2 -5 73.79 5.89
 -4 2 -5 69.22 4.69
 -4 2 -5 75.99 6.39
 -4 2 -5 69.72 6.08
 4 -2 5 72.67 5.47
 -4 2 -5 73.95 5.16
 -4 2 -6 216.27 8.38
 -4 2 -6 202.92 10.35
 4 -2 6 208.52 8.15
 4 -2 6 217.21 7.85
 -4 2 -6 225.15 10.16
 -4 2 -6 206.51 8.43
 -4 2 -6 206.3 8.77
 -4 2 -7 993.34 19.43
 4 -2 7 976.94 16.24
 -4 2 -7 957.44 20.24
 4 -2 7 979.14 16.71
 4 -2 7 958.53 15.56
 -4 2 -7 928.66 16.75
 -4 2 -7 911.83 17.13
 -4 2 -7 1012.65 19.67
 -4 2 -8 246.01 7.17
 4 -2 8 261.09 6.82
 -4 2 -8 260.18 8.25
 4 -2 8 257.46 7.11
 4 -2 8 262.95 6.8
 4 -2 8 260.85 6.79
 -4 2 -8 273.12 8.26
 -4 1 10 261.98 7.54
 4 -1 -10 257.88 8.08
 -4 1 10 267.72 7.45
 -4 1 10 252.09 7.58
 4 -1 -10 275.96 9.35
 -4 1 9 31.55 2.54
 -4 1 9 34.79 3.25
 4 -1 -9 34.52 3.62
 -4 1 9 36.07 3.37
 -4 1 9 35.26 3.58
 -4 1 9 33.74 3.45
 -4 1 8 18.24 2.18
 -4 1 8 19.75 2.56
 4 -1 -8 20.77 2.98
 -4 1 8 19.62 2.76
 -4 1 8 19.75 2.84
 -4 1 7 578.21 12.08
 4 -1 -7 586.4 11.54
 -4 1 7 581.41 13
 -4 1 7 595.03 14.59
 -4 1 7 592.64 14.54
 4 -1 -7 567.18 13.99
 4 -1 -6 152.57 5.21
 -4 1 6 148.71 5.66
 4 -1 -6 159.26 6.63
 4 -1 -6 155.83 6.6
 -4 1 6 154.63 6.14
 4 -1 -5 442.08 7.62
 -4 1 5 437.82 9.41
 4 -1 -5 439.18 10.18
 -4 1 5 432.08 9.22
 4 -1 -4 2011.5 13.53
 4 -1 -4 2028 20.45
 4 -1 -3 174.31 5.72
 -4 1 3 163.51 6.13
 -4 1 3 164.68 5.28
 -4 1 3 159.72 4.58
 -4 1 2 5583.67 28.04
 -4 1 2 5613.41 29.71
 -4 1 2 5541.29 25.45
 4 -1 -1 5741.71 20.79
 -4 1 1 5525.53 30.19
 4 -1 -1 5510.68 23.74
 -4 1 1 5723.51 29.44
 -4 1 1 5589.73 34
 4 -1 -1 5592.22 18.4
 -4 1 1 5623.61 25.56
 4 -1 -1 5520.35 24.94
 4 -1 0 1066.12 9.71
 4 -1 0 1106.43 8.53
 -4 1 0 1035.76 14.15
 4 -1 0 1113.59 11.68
 -4 1 0 1009.1 15.18
 -4 1 0 1112.78 12.9
 4 -1 0 1068.49 12.01
 -4 1 -1 5199.98 34.47
 4 -1 1 5313.36 28.5
 4 -1 1 5448.59 26.11
 -4 1 -1 5301.62 37.63
 -4 1 -1 5331.34 28.6
 4 -1 1 5378.76 29.49
 -4 1 -2 2094.02 24.05
 -4 1 -2 2051.17 26
 4 -1 2 2089.19 19.17
 4 -1 2 2069.31 20.01
 -4 1 -3 555.28 13.8
 4 -1 3 569.76 11.85
 4 -1 3 579.78 11.94
 4 -1 3 574.39 12.31
 -4 1 -3 558.98 14.95
 4 -1 3 521.4 11.04
 4 -1 4 816.38 16.43
 -4 1 -4 832.75 18.5
 4 -1 4 809.75 15.65
 4 -1 4 835.28 16.98
 -4 1 -4 813.35 20.4
 4 -1 4 800.18 14.9
 4 -1 4 866.09 14.75
 -4 1 -4 771.09 15.69
 -4 1 -4 846.71 19.85
 -4 1 -4 789.79 15.66
 -4 1 -4 816.5 16.77
 4 -1 4 831.02 14.97
 -4 1 -4 824.98 18.83
 -4 1 -5 4.66 1.71
 4 -1 5 3.78 1.11
 -4 1 -5 4.26 1.23
 4 -1 5 5.04 1.32
 -4 1 -5 4.39 1.3
 -4 1 -5 2.72 1.14
 4 -1 6 6.68 1.57
 -4 1 -6 7.21 1.81
 -4 1 -6 6.41 1.89
 4 -1 6 9.08 1.72
 4 -1 6 9.01 1.59
 -4 1 -6 6.85 1.55
 -4 1 -6 6.9 1.73
 4 -1 7 34.62 2.87
 -4 1 -7 33.24 3.52
 -4 1 -7 33.79 2.88
 4 -1 7 37.2 3.06
 4 -1 7 34.99 2.76
 4 -1 7 34.26 2.89
 -4 1 -7 35.44 3.39
 4 -1 8 95.28 3.47
 -4 1 -8 100.83 4.32
 4 -1 8 93.76 3.63
 4 -1 8 94.14 3.35
 -4 1 -8 83.79 3.75
 4 0 -11 8.34 1.3
 4 0 -11 8.76 1.41
 -4 0 10 286.14 6.92
 -4 0 10 294.54 8.67
 4 0 -10 313.01 10.29
 -4 0 10 280.32 8.26
 -4 0 10 293.58 9.29
 -4 0 10 300.76 8.87
 -4 0 9 181.29 6.62
 -4 0 9 180.03 7.5
 4 0 -9 193.02 9.06
 -4 0 9 194.02 8.29
 -4 0 9 182.99 8.09
 -4 0 8 196.26 7.21
 -4 0 8 197.28 7.83
 -4 0 8 190.95 7.72
 -4 0 8 213.11 8.78
 -4 0 8 211.4 8.73
 -4 0 7 1623.55 20.28
 4 0 -7 1561.83 17.81
 -4 0 7 1523.35 20.97
 -4 0 7 1577.52 22.49
 -4 0 7 1619.5 22.75
 4 0 -7 1576.6 21.7
 4 0 -7 1525.94 22.97
 4 0 -6 27.78 2.1
 -4 0 6 29.44 2.68
 4 0 -6 28.38 2.94
 4 0 -5 1365.4 12.39
 -4 0 5 1337.38 14.21
 4 0 -5 1333.46 18.44
 -4 0 4 1126.46 14.91
 -4 0 4 1164.25 12.04
 4 0 -4 1158.08 16.06
 4 0 -3 218.15 6.74
 -4 0 3 214.58 6.22
 -4 0 3 233.35 7.08
 4 0 -3 236.23 4.56
 -4 0 3 220.1 4.93
 4 0 -2 409.6 6.56
 -4 0 2 410.01 9.15
 -4 0 2 423.66 8.34
 -4 0 2 424.12 9.19
 -4 0 2 415.58 6.6
 4 0 -2 401.76 6.68
 -4 0 1 972.75 14.77
 4 0 -1 990.48 10.5
 -4 0 1 996 12.37
 -4 0 1 946.26 13.92
 4 0 -1 983.88 11.49
 -4 0 0 2147.86 23
 4 0 0 2129.74 18.75
 -4 0 0 2209.94 17.84
 -4 0 0 2190.88 22.36
 4 0 0 2182.07 16.68
 4 0 0 2167.7 18.61
 4 0 1 53.42 2.97
 -4 0 -1 50.59 3.86
 4 0 1 47.58 3.07
 -4 0 -1 53.35 3.83
 4 0 1 58.61 3.35
 4 0 2 2911.8 26.31
 4 0 2 2906.09 24.94
 -4 0 -2 2885.14 30.8
 4 0 2 2896.71 25.57
 -4 0 -3 756.94 17.56
 4 0 3 755.5 14.25
 4 0 3 766.54 15.34
 -4 0 -3 703.08 14.55
 -4 0 -3 743.9 18.97
 -4 0 -3 752.8 17.21
 -4 0 -3 691.71 15.24
 4 0 3 751.8 14.2
 4 0 3 757.82 14.6
 -4 0 -3 714.19 16.79
 4 0 4 42.92 3.7
 4 0 4 53.06 4.07
 -4 0 -4 46.58 4.4
 4 0 4 46.75 3.5
 -4 0 -4 42.18 4.75
 4 0 4 43.42 3.7
 4 0 4 47.05 4.18
 -4 0 -4 40.96 3.87
 -4 0 -4 59.31 5.23
 -4 0 -4 38.47 3.81
 4 0 4 40.33 3.44
 -4 0 -4 48.52 4.62
 -4 0 -5 213.6 10.53
 4 0 5 207.56 8.28
 4 0 5 215 7.55
 -4 0 -5 207.84 8.74
 4 0 5 215.4 8.2
 -4 0 -5 207.37 9.3
 -4 0 -5 226.99 9.92
 4 0 6 382.65 10.17
 -4 0 -6 390.79 12.81
 4 0 6 378.08 10.33
 4 0 6 376.95 9.35
 -4 0 -6 374.72 10.74
 4 0 6 394.2 10.44
 -4 0 -6 385.55 11.78
 -4 0 -7 319.96 9.16
 4 0 7 314.82 7.76
 4 0 7 308.97 6.87
 4 0 7 316.19 7.33
 -4 0 -7 321.83 8.63
 4 0 7 311.93 7.44
 -4 -1 11 51.3 3.18
 4 1 -11 53.38 3.79
 -4 -1 11 48.57 3.21
 -4 -1 10 114.52 4.94
 -4 -1 10 107.26 5.46
 4 1 -10 121.4 6.89
 -4 -1 10 103.56 5.01
 -4 -1 10 107.7 5.78
 -4 -1 9 1.53 0.84
 -4 -1 9 1.7 0.8
 4 1 -9 2.49 0.87
 -4 -1 9 4.16 1.29
 -4 -1 9 2.5 1.1
 -4 -1 8 291.49 9.42
 4 1 -8 314.19 10.27
 -4 -1 8 290.33 9.99
 -4 -1 8 301.21 10.03
 -4 -1 7 262.96 8.44
 -4 -1 7 258.24 8.76
 -4 -1 7 280.42 9.11
 4 1 -7 259.7 9.72
 -4 -1 6 525.64 12.08
 4 1 -6 537.73 12.95
 -4 -1 5 100.13 5
 4 1 -5 101.62 5.31
 -4 -1 4 3217.53 17.74
 4 1 -4 3310.98 28.47
 4 1 -3 854.06 14.29
 -4 -1 3 884.05 13.19
 -4 -1 3 877.46 13.24
 4 1 -2 18.21 1.7
 -4 -1 2 14.25 1.98
 -4 -1 2 14.23 1.61
 -4 -1 2 18.45 1.88
 4 1 -2 14.73 1.45
 -4 -1 1 181.5 7.23
 4 1 -1 176.33 5.28
 -4 -1 1 178.77 5.32
 -4 -1 1 180.11 5.97
 4 1 -1 176.84 5.45
 -4 -1 0 3553.76 33.51
 4 1 0 3649.79 27.5
 -4 -1 0 3610.08 28.33
 4 1 0 3571.78 25.1
 4 1 0 3530.87 26.43
 -4 -1 -1 568.77 14.24
 4 1 1 614.92 12.08
 -4 -1 -1 611.91 12.75
 4 1 1 582.59 11.7
 4 1 1 602.55 11.37
 -4 -1 -2 380.91 12.56
 4 1 2 390.02 10.49
 4 1 2 414.11 10.45
 -4 -1 -2 406.49 13.66
 4 1 2 395.35 10.34
 -4 -1 -2 397.2 12.43
 -4 -1 -3 15.85 2.75
 4 1 3 17.9 2.28
 4 1 3 15.08 2.34
 4 1 3 23.38 2.66
 -4 -1 -3 14.76 2.85
 4 1 3 21.83 2.59
 -4 -1 -3 17.12 2.56
 -4 -1 -3 20.85 3.28
 4 1 3 18.01 2.44
 4 1 3 16.99 2.27
 -4 -1 -3 15.86 2.66
 4 1 4 9.9 1.78
 -4 -1 -4 8.71 2.3
 4 1 4 15.33 2.3
 4 1 4 10.55 1.64
 -4 -1 -4 14 2.44
 -4 -1 -4 7.42 1.9
 -4 -1 -4 10.01 2.26
 4 1 5 200.97 7.65
 -4 -1 -5 212.26 9.69
 4 1 5 208.41 7.93
 4 1 5 216.06 7.1
 -4 -1 -5 192.32 8.04
 4 1 5 207.46 7.9
 -4 -1 -5 206.71 8.87
 -4 -1 -5 187.42 8.6
 4 1 6 282.93 7.74
 -4 -1 -6 295.57 9.51
 4 1 6 272.2 7.78
 4 1 6 271.29 6.64
 -4 -1 -6 267.32 7.86
 4 1 6 282.06 7.73
 -4 -1 -6 274.87 8.66
 4 1 7 55.37 2.35
 -4 -2 12 68.06 2.73
 4 2 -12 70.08 3.26
 -4 -2 11 391.31 7.87
 -4 -2 11 411.26 9.42
 4 2 -11 413.38 11.23
 4 2 -11 384.96 8.35
 -4 -2 11 369.69 9.09
 -4 -2 10 134.26 5.71
 -4 -2 10 137.24 6.28
 -4 -2 10 132.83 6.2
 4 2 -10 141.48 7.68
 4 2 -10 136.81 6.4
 -4 -2 10 133.22 6.34
 -4 -2 9 59.96 4.38
 4 2 -9 64.92 4.81
 -4 -2 9 67.58 4.75
 -4 -2 8 1101.14 18.24
 -4 -2 8 1033.57 19.01
 4 2 -8 1068.08 19.85
 -4 -2 8 1011.11 17.85
 -4 -2 8 1059.59 18.08
 4 2 -8 1034.24 20.88
 -4 -2 7 743.39 14.08
 -4 -2 7 706.21 12.59
 -4 -2 7 690.04 15.27
 -4 -2 7 701.52 14.27
 -4 -2 7 706.78 13.64
 4 2 -7 729.37 16.6
 -4 -2 6 9.77 1.78
 4 2 -6 11.69 2.01
 -4 -2 5 1292.14 19.01
 4 2 -5 1245.94 19.14
 -4 -2 4 6.99 1.36
 4 2 -4 7.44 1.44
 4 2 -3 785.22 14.4
 -4 -2 3 789.94 16.11
 -4 -2 3 801.3 13.31
 4 2 -3 771.82 12.98
 -4 -2 2 1086.91 19.1
 4 2 -2 1096.37 15.17
 -4 -2 2 1111.28 14.55
 4 2 -2 1096.21 14.29
 -4 -2 1 266.15 9.79
 4 2 -1 259.91 7.41
 4 2 -1 268.39 7.59
 -4 -2 0 873.83 18.56
 4 2 0 893.25 15.24
 4 2 0 896.39 14.34
 4 2 0 874.9 14.79
 -4 -2 -1 425.44 13.56
 4 2 1 440.44 11.26
 -4 -2 -1 436.58 14.07
 4 2 1 427.02 11.12
 -4 -2 -1 421.44 13.7
 4 2 1 442.82 11.27
 -4 -2 -1 428.04 13.2
 4 2 1 440.63 10.87
 -4 -2 -2 592.55 16.95
 4 2 2 592.49 13.89
 4 2 2 608.51 13.26
 -4 -2 -2 575.74 16.77
 4 2 2 566.42 13.43
 -4 -2 -2 557.82 14.49
 4 2 2 583.03 13.88
 -4 -2 -2 563.76 16.53
 4 2 2 584.43 13.6
 4 2 2 574.36 13.55
 -4 -2 -2 572.4 15.89
 4 2 3 12.12 1.97
 -4 -2 -3 12.61 2.54
 4 2 3 13.83 2.17
 -4 -2 -3 11.46 2.21
 4 2 3 12.52 2.16
 -4 -2 -3 9.1 2.27
 -4 -2 -3 9.89 2.21
 -4 -2 -4 94.11 6.44
 4 2 4 92.34 5.43
 -4 -2 -4 92.26 5.71
 4 2 4 93.72 5.43
 -4 -2 -4 95.03 6.3
 4 2 4 86.88 5.04
 -4 -2 -4 93.14 6.14
 4 2 4 90.53 4.71
 4 2 5 10.43 1.63
 4 2 5 7.68 1.42
 -4 -2 -5 9.48 1.61
 4 2 5 9.63 1.58
 -4 -2 -5 7.84 1.59
 -4 -2 -5 8.91 1.73
 -4 -2 -5 8.86 1.72
 4 2 6 1.44 0.52
 4 2 6 2.31 0.54
 4 2 6 1.51 0.51
 -4 -2 -6 2.52 0.69
 -4 -3 12 19.8 1.62
 4 3 -12 18.58 1.84
 -4 -3 11 28.97 2.32
 -4 -3 11 27.42 2.51
 -4 -3 11 26.97 2.5
 4 3 -11 30.31 3.16
 4 3 -11 28.2 2.62
 -4 -3 10 155.75 6.39
 -4 -3 10 165.22 7.02
 4 3 -10 156.66 7.19
 -4 -3 9 2603.12 28.62
 4 3 -9 2525.7 31.37
 -4 -3 8 317.06 8.8
 -4 -3 8 339.97 10.1
 -4 -3 8 319.3 9.64
 4 3 -7 717.32 14.5
 -4 -3 7 705.96 16.44
 -4 -3 7 741.66 14.26
 -4 -3 7 698.31 14.28
 -4 -3 7 730.49 14.38
 4 3 -7 703.32 16.65
 -4 -3 6 1568.42 23.47
 4 3 -6 1572.1 23.33
 -4 -3 5 1842.67 24.08
 4 3 -5 1877.61 24.41
 -4 -3 4 678 13.79
 4 3 -4 719 11.48
 4 3 -4 686.79 14.17
 4 3 -3 42.67 3.51
 4 3 -3 39.52 3.27
 -4 -3 3 49.04 4.48
 -4 -3 3 45.33 3.3
 4 3 -3 42.84 3.05
 4 3 -2 273.54 8.93
 -4 -3 2 270.79 10.7
 4 3 -2 292.53 8.7
 4 3 -2 269.34 8.08
 -4 -3 1 334.33 12.14
 4 3 -1 337.32 9.86
 4 3 -1 348.32 9.59
 4 3 -1 349.75 9.78
 -4 -3 0 2.3 1.17
 4 3 0 2.7 0.99
 -4 -3 0 2.3 1.25
 -4 -3 0 2.45 1.08
 4 3 0 1.16 0.77
 -4 -3 0 2.41 1.04
 -4 -3 0 0.82 0.75
 -4 -3 0 8.42 2.09
 4 3 0 1.96 0.84
 4 3 0 1.47 0.72
 -4 -3 0 7.03 1.74
 -4 -3 -1 231.2 10.83
 4 3 1 240.63 8.8
 4 3 1 234 8.76
 4 3 1 235.19 8.16
 -4 -3 -1 215.11 9.13
 -4 -3 -1 214.47 9.23
 4 3 1 226.1 8.61
 -4 -3 -1 251.97 10.93
 4 3 1 243.95 9.06
 -4 -3 -1 232.22 10.72
 -4 -3 -1 217.56 10.01
 4 3 2 224.06 8.26
 4 3 2 214.82 8.63
 4 3 2 211.74 8.11
 -4 -3 -2 207.12 8.99
 4 3 2 227.4 8.78
 -4 -3 -2 232.58 10.52
 -4 -3 -2 226.29 10.55
 -4 -3 -2 212.61 9.92
 4 3 3 9.33 1.74
 -4 -3 -3 7.57 1.74
 4 3 3 9.21 1.78
 4 3 3 8.14 1.51
 4 3 3 8.78 1.69
 -4 -3 -3 9.85 2.12
 -4 -3 -3 8.87 2.08
 -4 -3 -3 7.09 1.87
 4 3 4 180.75 6.49
 4 3 4 177.77 6.6
 -4 -3 -4 184.3 6.94
 4 3 4 194.98 6.9
 -4 -3 -4 192.09 7.64
 -4 -3 -4 190.03 7.98
 4 3 5 7.95 1.06
 4 3 5 5.76 0.94
 -4 -3 -5 7.48 1.13
 -4 -3 -5 6.11 1.08
 -4 -4 12 4.93 0.75
 4 4 -12 3.47 0.83
 4 4 -12 3.58 0.74
 -4 -4 12 4.86 0.84
 -4 -4 11 38.54 2.8
 -4 -4 11 40.52 3.02
 -4 -4 11 38.48 2.96
 4 4 -11 39.84 3.5
 4 4 -11 38.95 3.19
 -4 -4 10 36.39 3.24
 4 4 -10 35.64 3.56
 -4 -4 9 95.51 4.71
 4 4 -9 88.21 4.91
 -4 -4 9 88.46 5.23
 4 4 -9 85.55 5.83
 -4 -4 9 85.39 5.02
 4 4 -8 32.52 3.24
 -4 -4 8 38.61 3.46
 -4 -4 8 37.63 3.42
 4 4 -7 11.51 1.99
 -4 -4 7 9.7 2.09
 -4 -4 7 12.7 1.86
 -4 -4 7 9.99 1.74
 -4 -4 7 14.79 2.18
 4 4 -7 10.66 2.04
 -4 -4 6 574.86 14.86
 4 4 -6 642.44 13.07
 -4 -4 6 663.58 14.23
 -4 -4 6 592.32 13.3
 4 4 -6 627.1 13.31
 -4 -4 6 709.13 14.62
 4 4 -6 610.93 14.9
 -4 -4 5 931.64 17.84
 -4 -4 5 948.97 17.74
 -4 -4 5 979.88 17.54
 4 4 -5 930.84 17.61
 -4 -4 4 1887.81 23.72
 4 4 -4 1886.9 21.12
 4 4 -4 1851.45 23.96
 4 4 -3 601.64 13.77
 -4 -4 3 584.32 14.6
 -4 -4 3 570.12 16.24
 4 4 -3 567.56 12.43
 4 4 -3 557.06 12.94
 -4 -4 2 19.76 3.15
 -4 -4 2 15.7 2.3
 -4 -4 2 19.69 2.83
 -4 -4 2 18 2.7
 4 4 -2 18.77 2.4
 -4 -4 2 18.1 2.79
 -4 -4 2 13.67 2.68
 4 4 -2 17.26 2.32
 -4 -4 1 927.95 21.81
 4 4 -1 913.51 17.45
 -4 -4 1 869.44 17.83
 4 4 -1 880.62 16.63
 4 4 -1 940.03 17.18
 -4 -4 1 852.84 18.81
 4 4 -1 905.35 16.69
 -4 -4 1 884.47 18.31
 -4 -4 1 887.45 19.83
 4 4 -1 913.91 17.38
 -4 -4 1 909.79 21.17
 4 4 0 151.33 7.04
 -4 -4 0 155.22 7.71
 -4 -4 0 156.52 8.01
 4 4 0 154.02 7.11
 -4 -4 0 155.3 7.57
 -4 -4 0 155.13 8.5
 -4 -4 0 155.55 8.82
 4 4 1 22.55 2.58
 4 4 1 19.29 2.55
 4 4 1 23.13 2.76
 -4 -4 -1 20.7 2.9
 -4 -4 -1 19.22 2.75
 4 4 1 19.63 2.62
 -4 -4 -1 22.31 2.64
 -4 -4 -1 20.85 3.13
 -4 -4 -1 21.04 3.25
 4 4 2 50.72 3.71
 4 4 2 46.72 3.78
 4 4 2 53.17 3.78
 -4 -4 -2 49.27 4.09
 4 4 2 49.97 3.95
 -4 -4 -2 47.89 4.39
 -4 -4 -2 50.16 4.66
 4 4 3 1.33 0.64
 -4 -4 -3 0.52 0.38
 4 4 3 1.12 0.73
 -4 -4 -3 2.21 0.99
 -4 -4 -3 0.83 0.73
 4 4 4 37.97 2.18
 4 4 4 41.7 2.45
 -4 -4 -4 41.33 2.65
 -4 -4 -4 35.86 2.5
 -4 -5 12 44.6 2.11
 -4 -5 12 42.39 2.27
 4 5 -12 39.78 2.34
 -4 -5 11 92.82 4.2
 -4 -5 11 92.95 4.39
 4 5 -11 88.64 4.76
 4 5 -11 97.56 4.93
 4 5 -10 301.87 8.14
 -4 -5 10 296.93 8.79
 4 5 -10 291.09 9.78
 4 5 -9 496.99 12.02
 -4 -5 9 451.75 11.36
 4 5 -9 477.75 13.46
 -4 -5 9 483.21 11.85
 4 5 -8 75.49 5.06
 -4 -5 8 84.84 4.94
 4 5 -8 77.06 4.5
 -4 -5 8 82.85 5.2
 4 5 -7 944.94 16.51
 -4 -5 7 957.12 16.02
 -4 -5 7 966.78 16.69
 4 5 -7 977.55 16.73
 -4 -5 7 976.1 17.64
 -4 -5 7 982.93 18.06
 -4 -5 6 30.77 3.49
 -4 -5 6 30.38 3.02
 -4 -5 6 29.76 3.19
 4 5 -6 31.39 3.13
 4 5 -6 35.06 3.38
 -4 -5 6 29.37 3.02
 -4 -5 6 31.55 3.23
 4 5 -6 27.49 3.18
 4 5 -5 348.98 10.73
 -4 -5 5 345.19 10.29
 -4 -5 5 348.46 11.02
 -4 -5 5 370.93 11.72
 4 5 -5 356.39 10.62
 -4 -5 5 360.68 11.29
 -4 -5 5 392.55 11.26
 4 5 -5 349.32 11.51
 4 5 -4 48.51 4.2
 4 5 -4 39.38 3.31
 -4 -5 4 41.54 3.75
 -4 -5 4 44.65 4.18
 4 5 -4 43.18 3.79
 -4 -5 4 37.52 3.73
 -4 -5 4 44.87 3.72
 4 5 -4 42.26 3.46
 4 5 -3 9.16 1.79
 -4 -5 3 10.95 2
 4 5 -3 9.15 1.69
 -4 -5 3 10.35 2.16
 -4 -5 3 8.19 1.91
 -4 -5 3 9.03 2.19
 4 5 -3 8.53 1.62
 -4 -5 2 914.88 18.15
 4 5 -2 907.31 16.88
 -4 -5 2 870 19.09
 4 5 -2 851.21 16.38
 -4 -5 2 917.21 18.98
 -4 -5 2 962.3 20.41
 -4 -5 2 925.53 21.81
 -4 -5 1 201.9 8.67
 4 5 -1 215.07 8.3
 -4 -5 1 223.71 9.51
 4 5 -1 229.48 8.6
 -4 -5 1 222.17 9.22
 -4 -5 1 226.49 9.91
 -4 -5 1 219.36 10.45
 4 5 0 131.61 6.34
 -4 -5 0 131.98 6.81
 -4 -5 0 134.23 7.06
 4 5 0 130.66 6.46
 -4 -5 0 137.28 6.74
 -4 -5 0 137.38 7.49
 4 5 0 119.34 5.46
 -4 -5 0 133.79 7.86
 -4 -5 -1 445.44 11.56
 4 5 1 447.79 10
 4 5 1 466.03 10.88
 -4 -5 -1 455.76 11.59
 4 5 1 460.32 11.45
 -4 -5 -1 469.88 12.79
 -4 -5 -1 457.66 13.41
 -4 -5 -2 404.64 9.5
 4 5 2 404.35 8.43
 4 5 2 395.18 9.32
 -4 -5 -2 434.7 10.69
 -4 -5 -2 424.21 11.03
 -4 -5 -3 22.83 1.7
 4 5 3 30.56 1.99
 -4 -5 -3 34.34 2.29
 -4 -5 -3 24.7 1.86
 -4 -6 11 30.09 2.21
 -4 -6 11 29.39 2.24
 4 6 -11 27.44 2.44
 -4 -6 10 28.92 2.24
 4 6 -10 27.71 2.48
 -4 -6 10 27.55 2.47
 4 6 -10 27.33 2.83
 -4 -6 10 28.18 2.48
 4 6 -9 162.47 6.75
 -4 -6 9 139.75 5.8
 4 6 -9 153.22 7.19
 4 6 -9 153.01 5.78
 -4 -6 9 148.17 6.36
 4 6 -8 218.67 7.46
 4 6 -8 210.97 8.32
 -4 -6 8 210.14 7.12
 4 6 -8 215.8 7.59
 -4 -6 8 218.76 8.23
 4 6 -7 191.84 8.18
 4 6 -7 181.69 7.36
 -4 -6 7 187.36 7.47
 4 6 -7 188.5 7.47
 -4 -6 7 182.34 7.58
 -4 -6 7 177.42 7.6
 4 6 -6 1054.47 19.53
 -4 -6 6 1138.94 18.6
 -4 -6 6 1129.32 20.5
 4 6 -6 1096.69 18.55
 -4 -6 6 1128.38 19.66
 4 6 -6 1090.58 18.75
 -4 -6 6 1029.68 18.32
 -4 -6 5 627.4 14.2
 -4 -6 5 644.85 15.5
 4 6 -5 620.16 14.27
 -4 -6 5 660.15 15.44
 4 6 -5 610.5 14.33
 -4 -6 5 621.43 14
 4 6 -4 17.67 2.48
 4 6 -4 14.37 2.01
 -4 -6 4 15.92 2.28
 -4 -6 4 18.09 2.72
 4 6 -4 17.23 2.45
 -4 -6 4 20.47 2.82
 -4 -6 4 15.24 2.14
 4 6 -3 1.01 0.78
 4 6 -3 2.06 0.99
 -4 -6 3 1.57 0.96
 4 6 -3 1.28 0.84
 -4 -6 3 0.36 0.67
 4 6 -3 0.17 0.63
 -4 -6 3 1.29 0.92
 4 6 -2 8.98 1.65
 4 6 -2 12.17 1.97
 -4 -6 2 7.72 1.73
 4 6 -2 7.98 1.66
 4 6 -2 8.66 1.69
 -4 -6 2 6.21 1.61
 -4 -6 2 8.5 1.84
 -4 -6 2 7.51 2
 4 6 -1 32.7 2.75
 -4 -6 1 33.45 3.22
 -4 -6 1 38.32 3.61
 4 6 -1 35.57 3.2
 -4 -6 1 35.97 3.31
 -4 -6 1 33.77 3.47
 4 6 -1 33.9 3.08
 -4 -6 1 35.61 3.86
 -4 -6 0 82.78 4.6
 4 6 0 84.28 4.38
 -4 -6 0 89.87 4.83
 4 6 0 84.49 4.51
 4 6 0 88.55 4.65
 -4 -6 0 88.59 4.48
 -4 -6 0 92.64 5.18
 -4 -6 0 91.74 5.52
 4 6 1 1.07 0.51
 4 6 1 1.15 0.54
 -4 -6 -1 0.19 0.34
 4 6 1 0.38 0.44
 -4 -6 -1 0.81 0.53
 4 6 2 178.15 4.1
 -4 -7 11 25.35 1.67
 4 7 -11 23.03 1.53
 4 7 -11 28.25 2.07
 -4 -7 10 119.89 4.15
 4 7 -10 114.09 4.58
 4 7 -10 111.05 4.92
 4 7 -10 109.43 3.72
 -4 -7 10 117.5 4.52
 4 7 -9 30.86 2.75
 4 7 -9 28.99 2.79
 4 7 -9 31.1 2.46
 -4 -7 9 32.82 2.76
 4 7 -8 11.75 1.85
 4 7 -8 14.83 1.86
 -4 -7 8 14.09 1.86
 4 7 -8 13.99 2.02
 4 7 -8 14.56 1.89
 -4 -7 8 15.53 2.05
 4 7 -7 9.43 1.73
 4 7 -7 10 1.69
 -4 -7 7 10.11 1.67
 4 7 -7 10.73 1.76
 -4 -7 7 9.47 1.68
 -4 -7 7 8.65 1.61
 4 7 -6 194.86 7.75
 -4 -7 6 195.11 7.36
 4 7 -6 187.43 7.36
 -4 -7 6 196.45 7.65
 -4 -7 6 204.9 7.55
 4 7 -6 204.43 7.73
 4 7 -5 43.1 3.58
 -4 -7 5 46.74 3.69
 4 7 -5 51.34 3.93
 4 7 -5 47.48 3.19
 -4 -7 5 44.47 3.83
 4 7 -5 43.63 3.61
 -4 -7 5 46.37 3.83
 -4 -7 5 39.46 3.2
 -4 -7 5 50.71 3.64
 4 7 -4 49.15 3.72
 4 7 -4 52.12 3.75
 -4 -7 4 52.05 3.87
 4 7 -4 51.27 3.52
 -4 -7 4 49.14 4
 4 7 -4 52.77 3.91
 -4 -7 4 51.13 3.97
 -4 -7 3 67.94 4.29
 4 7 -3 68.8 4.12
 4 7 -3 63.46 3.9
 -4 -7 3 69.03 4.6
 4 7 -3 62.82 4.12
 4 7 -3 65.24 3.85
 -4 -7 3 61.49 4.23
 4 7 -2 162.88 5.98
 -4 -7 2 162.52 6.24
 -4 -7 2 162.83 6.56
 4 7 -2 162.26 6.26
 4 7 -2 153.34 5.74
 -4 -7 2 155.12 6.19
 -4 -7 1 8.11 1.28
 4 7 -1 7.73 1.22
 -4 -7 1 9.13 1.41
 4 7 -1 10.7 1.45
 4 7 -1 8.14 1.26
 -4 -7 1 8.05 1.25
 -4 -7 0 44.66 2.33
 4 7 0 45.11 2.28
 4 7 0 43.53 2.25
 4 7 0 46.54 2.41
 -4 -8 10 31.13 1.74
 4 8 -10 35.7 2.15
 -4 -8 10 33.63 1.97
 4 8 -9 524.03 8.49
 -4 -8 9 539.59 9.29
 4 8 -8 356.76 7.89
 4 8 -8 338.89 7.73
 4 8 -8 343.17 8.4
 -4 -8 8 349.48 8.1
 4 8 -7 53.05 3.42
 4 8 -7 48.17 3.16
 -4 -8 7 50.89 3.13
 4 8 -7 51.98 3.26
 -4 -8 7 52.75 3.17
 -4 -8 7 48.65 3.11
 4 8 -6 163.66 5.95
 4 8 -6 153.82 5.71
 -4 -8 6 150.82 5.47
 4 8 -6 153.46 5.73
 -4 -8 6 155.07 5.74
 -4 -8 6 152.78 5.37
 4 8 -5 27.84 2.42
 -4 -8 5 27.32 2.34
 4 8 -5 26.09 1.97
 -4 -8 5 28.79 2.59
 4 8 -5 30.03 2.55
 -4 -8 5 27.1 2.44
 4 8 -4 36.1 2.56
 -4 -8 4 29.91 2.35
 4 8 -4 29.2 2.16
 -4 -8 4 34.71 2.71
 4 8 -4 32.21 2.54
 -4 -8 4 32.72 2.59
 -4 -8 3 110.27 4.13
 4 8 -3 107.64 3.92
 -4 -8 3 122.52 4.69
 4 8 -3 108.11 4.23
 4 8 -3 95.1 3.38
 -4 -8 3 118.75 4.49
 4 8 -2 1.1 0.41
 -4 -8 2 0.44 0.34
 4 8 -2 0 0.22
 4 8 -2 0.54 0.32
 -4 -8 2 0.89 0.37
 -4 -8 2 0.3 0.33
 -4 -9 8 152.97 3.73
 4 9 -8 142.51 3.83
 4 9 -8 145.45 3.7
 4 9 -8 152.61 3.81
 -4 -9 8 148.38 3.75
 4 9 -7 103.26 3.45
 4 9 -7 100.01 3.36
 4 9 -6 311.62 5.98
 4 9 -6 299.73 5.84
 4 9 -5 209.5 4.41
 4 9 -5 218.83 4.73
 -4 -9 5 207.84 4.56
 5 -11 0 79.98 2.72
 5 -11 0 79.16 2.79
 5 -11 1 152.82 4.4
 5 -11 1 149.52 4.37
 5 -11 2 56.8 2.84
 -5 11 -2 60.62 2.77
 5 -11 2 55.39 2.76
 -5 11 -3 223.68 5.52
 5 -11 3 203.48 5.4
 5 -11 4 35.62 2.15
 5 -11 4 37.78 2.36
 -5 11 -4 41.93 2.42
 5 -11 5 76.4 3.11
 5 -11 6 121.54 3.35
 -5 11 -6 118.8 4.01
 -5 10 2 22.6 1.46
 5 -10 -2 21.75 1.65
 -5 10 1 168.07 4.76
 -5 10 0 18.96 1.77
 -5 10 0 16.18 1.64
 -5 10 -1 112.52 4.64
 -5 10 -1 111.23 4.4
 5 -10 1 111.62 5.15
 -5 10 -2 123.16 5.03
 -5 10 -2 124.16 4.6
 5 -10 2 112.3 5.1
 5 -10 3 337.96 8.53
 -5 10 -3 349.55 8.56
 -5 10 -3 335.9 7.23
 5 -10 3 323.42 8
 5 -10 4 466.54 9.48
 -5 10 -4 483.8 9.92
 -5 10 -4 470.07 11.06
 5 -10 5 156.84 5.43
 -5 10 -5 161.68 5.56
 -5 10 -5 153.56 6.34
 5 -10 6 262.08 6.13
 -5 10 -6 274.71 8.04
 -5 10 -7 107.1 3.95
 5 -10 7 108.89 3.75
 -5 10 -7 106.84 4.42
 -5 10 -8 1.59 0.42
 5 -10 8 0.07 0.19
 -5 9 4 131.32 3.05
 5 -9 -3 0.6 0.54
 -5 9 3 1.51 0.54
 5 -9 -2 186.81 6.86
 -5 9 2 199.81 6.23
 -5 9 1 65.32 3.68
 5 -9 -1 65.54 4.29
 -5 9 1 66.38 3.9
 -5 9 0 2.38 0.82
 -5 9 0 4.49 1.06
 -5 9 -1 33.78 2.95
 -5 9 -1 35.35 2.94
 -5 9 -1 42.32 3.1
 -5 9 -2 3.52 1.13
 -5 9 -2 3.77 1.05
 -5 9 -2 2.69 0.85
 -5 9 -3 2.98 1.19
 -5 9 -3 3.5 1.01
 -5 9 -3 3.47 0.88
 -5 9 -4 285.8 10.17
 5 -9 4 258.68 7.68
 -5 9 -4 265.09 7.7
 -5 9 -4 268.51 8.16
 -5 9 -5 398.7 11.91
 -5 9 -5 403.99 9.53
 5 -9 5 389.04 9.33
 -5 9 -5 404.25 9.77
 -5 9 -6 168.15 7.29
 5 -9 6 160.1 5.26
 -5 9 -6 162.27 5.84
 -5 9 -7 66.67 3.48
 -5 9 -7 72.36 3.85
 5 -9 7 72.5 3.58
 -5 9 -7 72.64 4.21
 -5 9 -8 241.53 5.91
 5 -9 8 230.88 5.24
 5 -8 -5 -0.37 0.31
 5 -8 -5 1.21 0.59
 5 -8 -4 2.2 0.8
 5 -8 -4 1.21 0.7
 -5 8 4 3.56 0.82
 -5 8 3 208.45 7.02
 -5 8 2 159.51 6.15
 -5 8 2 161.73 6.7
 -5 8 2 158.36 6.65
 -5 8 1 345.28 10.5
 -5 8 1 331.26 9.84
 -5 8 0 3.29 1.18
 -5 8 0 4.29 1.07
 -5 8 0 3.98 1.11
 -5 8 -1 19.86 2.37
 -5 8 -1 25.11 2.57
 -5 8 -1 24.1 2.44
 -5 8 -1 22.12 2.71
 -5 8 -2 342.12 11.3
 -5 8 -2 332.49 9.53
 -5 8 -2 336.21 9.18
 -5 8 -3 1086.67 21.11
 -5 8 -3 1060.8 16.86
 -5 8 -3 1080.44 15.92
 -5 8 -4 112.33 6.9
 -5 8 -4 116.8 5.41
 -5 8 -4 109.98 5.44
 -5 8 -4 106.45 4.81
 -5 8 -5 1.28 0.97
 -5 8 -5 1.66 0.77
 5 -8 5 1.9 0.71
 -5 8 -6 17.03 2.55
 -5 8 -6 14.41 1.92
 -5 8 -7 59.81 3.62
 -5 8 -7 67.54 4.06
 5 -8 7 58.11 3.46
 -5 8 -7 60.57 3.84
 -5 8 -7 62.09 4.1
 5 -8 8 214.05 5.79
 5 -8 8 196.14 5.31
 5 -8 8 190.22 5.2
 -5 8 -8 222.1 6.39
 -5 8 -8 215.58 6.26
 5 -7 -6 2.58 0.75
 5 -7 -6 1.34 0.63
 -5 7 5 395.21 8.01
 5 -7 -5 411.62 10.94
 -5 7 5 419.38 8.85
 -5 7 4 403.43 9.62
 -5 7 4 401.56 9.38
 -5 7 4 389.64 11.01
 -5 7 3 59.51 3.94
 -5 7 3 60.76 4.23
 -5 7 3 62.6 3.99
 -5 7 3 63.43 4.38
 -5 7 2 10.74 1.92
 -5 7 2 10.75 1.83
 -5 7 2 14.87 2.2
 -5 7 1 160.54 7.35
 -5 7 1 170.92 6.7
 -5 7 1 162.83 7.01
 5 -7 0 8.1 1.59
 -5 7 0 10.29 1.98
 -5 7 0 9.39 1.62
 -5 7 0 9.27 1.53
 -5 7 0 10.1 1.61
 -5 7 0 8.26 1.64
 -5 7 -1 255.2 9.56
 5 -7 1 240.51 8.52
 -5 7 -1 235.19 8.93
 -5 7 -1 246.17 7.9
 -5 7 -1 235.47 7.51
 -5 7 -1 241.23 7.88
 -5 7 -1 249.05 8.08
 -5 7 -2 159.71 7.94
 5 -7 2 147.32 6.61
 -5 7 -2 143.64 6.87
 -5 7 -2 167.44 6.54
 -5 7 -2 164.22 6.57
 -5 7 -2 166.29 6.55
 -5 7 -2 160.68 6.29
 -5 7 -3 1584.02 25.76
 5 -7 3 1536.27 21.31
 -5 7 -3 1533.53 19.91
 -5 7 -3 1520.96 20.4
 -5 7 -3 1583.06 19.32
 -5 7 -4 208.11 9.44
 -5 7 -4 205.98 7.39
 -5 7 -4 217.06 7.58
 -5 7 -4 205.47 6.86
 -5 7 -5 86.57 5.98
 -5 7 -5 86 5.97
 -5 7 -5 89.54 4.96
 -5 7 -6 319.03 10.66
 -5 7 -6 304.04 11.37
 -5 7 -6 325.68 10.09
 -5 7 -6 305.23 9.07
 -5 7 -7 92.78 5.89
 -5 7 -7 96.87 4.85
 -5 7 -7 102.16 5.23
 5 -7 7 96.05 4.51
 -5 7 -7 105.51 5.41
 -5 7 -7 99.01 5.1
 -5 7 -8 17.58 2.24
 -5 7 -8 21.25 2.12
 5 -7 8 20.95 1.96
 5 -7 8 16.13 1.69
 5 -7 8 19.18 1.71
 -5 7 -8 17.45 1.95
 -5 7 -9 0.65 0.32
 -5 7 -9 0.43 0.32
 -5 6 7 73.57 2.89
 5 -6 -7 84.47 4.21
 -5 6 6 167.01 5.73
 -5 6 6 159.48 6.84
 -5 6 5 344.18 9.09
 -5 6 5 346.41 9.41
 -5 6 5 344.1 11.1
 -5 6 5 342.52 9.41
 -5 6 4 690.2 14.12
 -5 6 4 701.47 14.19
 -5 6 4 666.87 15.68
 -5 6 4 683.59 14.43
 -5 6 3 1173.34 19
 -5 6 3 1167.1 18.31
 -5 6 3 1106.15 19.45
 -5 6 3 1104.25 18.55
 -5 6 2 464.16 12.09
 -5 6 2 461.13 11.32
 -5 6 2 447.05 11.55
 -5 6 2 458.84 11.53
 5 -6 -2 451.22 13.39
 -5 6 2 466.51 12.65
 5 -6 -1 62.8 4.22
 -5 6 1 44.11 3.71
 -5 6 1 45.71 3.52
 -5 6 1 70.63 3.87
 -5 6 1 48.76 3.7
 -5 6 1 47.21 3.48
 5 -6 -1 43.32 3.87
 -5 6 1 52.41 4.3
 5 -6 0 23.17 2.52
 -5 6 0 22.69 2.69
 -5 6 0 26.44 2.35
 -5 6 0 23.2 2.43
 -5 6 0 23.09 2.34
 -5 6 0 23.46 2.91
 5 -6 1 491.73 11.44
 -5 6 -1 480.83 10.01
 -5 6 -1 468.73 12.18
 -5 6 -1 473.12 10.07
 -5 6 -2 199.77 8.72
 5 -6 2 199.91 7.22
 -5 6 -2 199.8 7.74
 5 -6 2 191.95 7.86
 -5 6 -2 194.72 6.73
 -5 6 -2 205.94 7.31
 -5 6 -2 191.12 8.13
 -5 6 -2 206.72 6.9
 -5 6 -3 334.49 11.57
 5 -6 3 319.76 9.2
 5 -6 3 308.8 10.73
 -5 6 -3 326.27 9.17
 -5 6 -3 334.5 9.63
 -5 6 -3 346.41 9.06
 -5 6 -3 324.39 11.24
 -5 6 -3 324.34 8.65
 -5 6 -4 363.47 12.15
 5 -6 4 352.96 9.83
 5 -6 4 334.11 12
 -5 6 -4 362.32 9.73
 -5 6 -4 353.8 12.47
 -5 6 -4 358.26 12.9
 -5 6 -4 358.96 9.08
 -5 6 -5 121.63 6.84
 -5 6 -5 124.05 5.94
 -5 6 -5 129.83 6.53
 -5 6 -5 122.06 5.29
 -5 6 -6 30.64 3.69
 -5 6 -6 36.42 3.23
 -5 6 -6 39.64 3.61
 5 -6 6 32.98 2.88
 -5 6 -6 35.85 3.48
 -5 6 -6 33.04 3.29
 -5 6 -7 707.56 17.57
 -5 6 -7 734.79 14.49
 5 -6 7 751.06 13.59
 -5 6 -7 687.48 15.93
 5 -6 7 730.81 12.22
 -5 6 -7 752.32 14.88
 -5 6 -8 10.47 1.89
 -5 6 -8 14.88 1.75
 5 -6 8 11.55 1.52
 5 -6 8 12.79 1.58
 5 -6 8 12.25 1.33
 -5 6 -8 11.32 1.67
 -5 6 -9 4.77 0.88
 5 -6 9 5.4 0.72
 -5 5 8 46.39 2.4
 -5 5 8 48.26 3.06
 -5 5 7 12.39 1.7
 -5 5 7 12.48 2.04
 5 -5 -7 13.46 1.89
 -5 5 6 0.43 0.58
 -5 5 6 1.26 0.83
 -5 5 6 0.27 0.62
 5 -5 -6 0.38 0.44
 -5 5 5 287.25 9.01
 -5 5 5 278.43 9.38
 -5 5 5 285.87 10.43
 -5 5 5 272.39 8.77
 -5 5 4 208.3 8
 -5 5 4 216.48 7.96
 -5 5 4 206.69 8.04
 -5 5 4 203.39 8.51
 -5 5 4 181.86 7.34
 5 -5 -4 221.84 9.73
 -5 5 4 206.3 8.41
 -5 5 3 938.9 16.92
 -5 5 3 979.01 16.77
 -5 5 3 952.66 16.53
 -5 5 3 975.1 17.24
 -5 5 3 965.09 16.46
 5 -5 -3 983.55 19.25
 -5 5 3 974.43 17.17
 -5 5 2 712.74 13.64
 5 -5 -2 710.43 14.83
 5 -5 -1 1734.74 20.54
 -5 5 1 1734.87 23.12
 -5 5 1 1673.7 19.68
 5 -5 -1 1761.47 21.29
 5 -5 0 315.59 8.52
 -5 5 0 317.41 9.92
 -5 5 0 318.31 8.16
 5 -5 1 1309.31 17.1
 5 -5 1 1331.77 17.3
 -5 5 -1 1347.58 21.11
 -5 5 -1 1335.88 16.37
 5 -5 2 1015.39 15.05
 -5 5 -2 1060.99 19.67
 -5 5 -3 1308.31 21.61
 5 -5 3 1276.51 20.4
 -5 5 -3 1225.08 22.73
 -5 5 -3 1254.15 16.67
 -5 5 -4 482.75 13.16
 5 -5 4 423.32 10.11
 5 -5 4 436.72 13.14
 -5 5 -4 440.53 10.74
 -5 5 -4 460.1 11.81
 -5 5 -4 411.49 13.41
 -5 5 -4 434.58 14.55
 -5 5 -4 426.9 10.01
 5 -5 4 444.46 11.44
 -5 5 -5 112.14 5.72
 -5 5 -5 111.13 6.02
 -5 5 -5 111.21 7.32
 -5 5 -5 124.78 6.54
 -5 5 -5 114.1 6.24
 -5 5 -6 29.4 3.14
 5 -5 6 32.36 3.06
 -5 5 -6 30.66 3.86
 5 -5 6 32.94 2.75
 -5 5 -6 32.23 3.36
 -5 5 -7 46.65 3.67
 5 -5 7 47.41 3.45
 5 -5 7 45.11 3.36
 5 -5 7 49.91 3.03
 -5 5 -7 46.71 3.81
 -5 5 -7 46.4 4.61
 -5 5 -8 291.21 9.47
 5 -5 8 280.36 7.13
 -5 5 -8 280.5 7.48
 5 -5 8 288.47 7.29
 5 -5 8 277.93 7.03
 -5 5 -8 289.51 8.12
 -5 5 -8 295.75 8.75
 -5 4 9 43.32 2.22
 -5 4 9 43.06 2.64
 -5 4 8 51.26 3.36
 -5 4 8 50.97 3.89
 5 -4 -8 49.55 3.79
 -5 4 7 431.98 9.85
 -5 4 7 445.16 11.49
 -5 4 7 429.7 12.79
 -5 4 6 467.62 11.3
 -5 4 6 461.9 12.47
 -5 4 6 469.24 13.59
 -5 4 5 234.88 8.1
 -5 4 5 226.81 8.65
 -5 4 5 233.99 9.21
 -5 4 5 227.47 7.69
 5 -4 -5 229.52 9.75
 -5 4 5 231.89 9.1
 -5 4 4 2510.42 25.77
 -5 4 4 2439.87 25.61
 -5 4 4 2439.5 27.21
 -5 4 4 2520.98 27.98
 5 -4 -4 2462.72 29.48
 -5 4 4 2388.42 27.15
 -5 4 3 4.33 1.15
 -5 4 3 5.49 1.16
 5 -4 -3 4.52 1.14
 -5 4 2 240.96 8.73
 -5 4 2 213.74 7.1
 -5 4 2 226.2 7.19
 5 -4 -2 237.71 7.47
 -5 4 1 88.55 5.17
 -5 4 1 92.51 4.7
 -5 4 1 102.06 4.6
 5 -4 -1 92.94 4.26
 5 -4 0 95.87 4.26
 5 -4 0 98.77 4.04
 -5 4 0 96.52 5.48
 -5 4 0 99.68 4.97
 5 -4 1 1088.62 14.26
 5 -4 1 1051.18 14.43
 -5 4 -1 1052.57 18.89
 5 -4 2 940.75 13.38
 5 -4 2 956.93 15.19
 -5 4 -2 959.42 19.27
 5 -4 3 266.99 7.32
 5 -4 3 258.3 8.85
 -5 4 -3 287.29 11.36
 5 -4 3 275.6 8.42
 5 -4 4 2300.03 29.01
 -5 4 -4 2219.13 24.22
 -5 4 -4 2391.86 26.84
 -5 4 -4 2272.47 32.71
 -5 4 -4 2340.51 35.14
 -5 4 -4 2356.75 23.69
 -5 4 -4 2443.76 27.81
 5 -4 4 2254.3 25.34
 -5 4 -4 2400.2 27.34
 -5 4 -5 1763.3 24.01
 5 -4 5 1857.18 22.7
 -5 4 -5 1804.68 30.04
 -5 4 -5 1804.14 25.18
 -5 4 -6 124.8 6.41
 5 -4 6 124.59 5.92
 -5 4 -6 130.47 7.9
 -5 4 -6 127.04 6.71
 -5 4 -7 39.96 4.13
 -5 4 -7 36.61 3.16
 5 -4 7 39.31 3.1
 5 -4 7 34.48 2.89
 -5 4 -7 38.39 3.47
 5 -4 8 16.24 1.67
 -5 4 -8 20.05 2.27
 5 -4 8 16.95 1.69
 5 -4 8 16.68 1.67
 -5 4 -8 16.54 2
 -5 3 9 17.71 1.91
 -5 3 9 16.27 2.11
 5 -3 -9 15.04 2.09
 -5 3 8 149.03 5.56
 -5 3 8 147.12 6.55
 -5 3 8 143.38 7.24
 -5 3 7 33.8 3.01
 -5 3 7 37.04 3.32
 -5 3 7 32.69 3.54
 -5 3 7 33.21 3.49
 -5 3 7 33.02 3.69
 -5 3 6 460.54 11.26
 -5 3 6 437.41 11.2
 -5 3 6 448.39 12.52
 -5 3 6 465.27 13.19
 -5 3 5 634.29 12.41
 -5 3 5 670.06 13.25
 -5 3 5 654.14 14.52
 5 -3 -5 664.48 14.9
 -5 3 5 653.79 14.23
 -5 3 4 877.11 14.21
 5 -3 -4 899.26 15.64
 -5 3 4 881.36 15.22
 -5 3 3 3564.97 28.43
 5 -3 -3 3531.61 28.09
 5 -3 -2 3682.56 26.86
 -5 3 2 3601.76 32.29
 -5 3 2 3625.56 28.28
 5 -3 -2 3605.66 25.69
 5 -3 -1 16.29 1.65
 5 -3 -1 16.18 1.42
 -5 3 1 15.1 2.13
 -5 3 1 14.38 1.81
 -5 3 1 17.43 1.81
 5 -3 -1 15.46 1.55
 5 -3 0 77.47 3.42
 5 -3 0 81.17 3.53
 -5 3 0 77.14 4.93
 -5 3 0 79.82 4.25
 -5 3 0 74.19 3.63
 5 -3 1 587.45 9.35
 5 -3 1 608.35 10.7
 -5 3 -1 592.73 14.32
 5 -3 1 564.48 10.67
 5 -3 2 266.65 6.44
 -5 3 -2 254.48 8.73
 5 -3 2 269.4 7.98
 5 -3 2 255.84 7.18
 -5 3 -2 255.82 10.26
 5 -3 2 258.56 7.65
 -5 3 -3 14.27 2.37
 5 -3 3 11.45 1.87
 5 -3 3 13.62 1.93
 5 -3 3 12.34 1.81
 -5 3 -4 60.24 5.16
 5 -3 4 64.69 4.86
 5 -3 4 58.8 4.6
 -5 3 -4 55.59 5.17
 -5 3 -4 60 4.35
 -5 3 -4 65 5.6
 -5 3 -4 61.06 5.86
 -5 3 -4 57.6 4.42
 5 -3 4 57.41 4.1
 -5 3 -5 225.49 8.8
 -5 3 -5 245.55 10.99
 5 -3 5 245.2 8.3
 -5 3 -5 239.31 10.92
 -5 3 -5 241.81 9.42
 -5 3 -6 138.9 8.2
 -5 3 -6 129.4 6.4
 -5 3 -6 118.63 7.28
 5 -3 6 146.6 6.37
 5 -3 6 139.98 6.13
 -5 3 -6 136.36 6.95
 -5 3 -7 135.04 6.86
 5 -3 7 129.88 5.39
 5 -3 7 133.56 5.57
 5 -3 7 132.82 5.28
 -5 3 -7 139.07 6.72
 -5 3 -8 369.14 7.76
 5 -3 8 421.53 7.48
 5 -3 8 361.79 6.71
 5 -3 8 424.05 7.29
 5 -3 8 394.9 7.31
 -5 3 -8 395.97 8.67
 -5 2 10 511.08 8.71
 5 -2 -10 509.96 10.75
 -5 2 9 535.67 9.79
 -5 2 9 503.98 11
 -5 2 9 529.83 11.76
 -5 2 9 539.06 13
 -5 2 8 190.41 6.91
 -5 2 8 186.53 7.4
 5 -2 -8 206.84 8.42
 -5 2 8 189.83 8.06
 -5 2 8 192.36 8.6
 -5 2 7 188.58 7.21
 -5 2 7 184.29 7.36
 -5 2 7 171.82 7.93
 -5 2 7 171.43 8.21
 -5 2 7 191.09 8.51
 -5 2 6 418.89 10.6
 -5 2 6 418.04 11.83
 -5 2 6 387 11.94
 -5 2 6 413.06 11.87
 5 -2 -6 446.56 12.35
 -5 2 6 430.73 11.37
 -5 2 5 187.05 6.75
 5 -2 -5 182.02 7.18
 -5 2 5 181.59 6.82
 -5 2 4 156.77 6.06
 -5 2 4 164.58 5.97
 5 -2 -4 163.87 6.19
 5 -2 -3 1053.8 15.46
 -5 2 3 1040.5 17.94
 -5 2 3 1041.99 15.18
 -5 2 2 1.18 0.72
 -5 2 2 1.18 0.59
 5 -2 -2 1.65 0.48
 5 -2 -1 257.48 5.62
 -5 2 1 257.38 8.67
 -5 2 1 254.88 7.29
 -5 2 1 259.15 6.48
 5 -2 -1 258.63 6.29
 5 -2 0 23.57 1.64
 -5 2 0 24.53 2.38
 5 -2 0 31.17 2.04
 -5 2 0 29.8 3.08
 -5 2 0 24.28 2.29
 5 -2 0 33.68 2.45
 -5 2 -1 2360.08 25.88
 5 -2 1 2345.42 21.63
 5 -2 1 2265.17 19.86
 -5 2 -1 2330.09 28.9
 -5 2 -1 2341.37 22.88
 -5 2 -2 767.61 16.29
 5 -2 2 779.72 13.75
 5 -2 2 767.31 13.32
 -5 2 -2 766.97 17.88
 5 -2 2 735.08 13.25
 -5 2 -3 1651.37 26.03
 5 -2 3 1694.9 22.6
 5 -2 3 1691.94 22.62
 -5 2 -3 1622.23 27.84
 -5 2 -3 1588.17 21.79
 -5 2 -3 1674.96 28.6
 -5 2 -3 1713.21 28.98
 -5 2 -3 1613.45 22.56
 5 -2 3 1639.66 21.36
 5 -2 4 1053.76 20.2
 -5 2 -4 1064.57 23.39
 -5 2 -4 990.03 22.85
 5 -2 4 1003.03 16.52
 -5 2 -4 971.78 18.01
 -5 2 -4 981.88 18.79
 -5 2 -5 8.53 2.24
 -5 2 -5 11.57 2.5
 5 -2 5 7.26 1.53
 -5 2 -5 7 1.55
 5 -2 5 7.18 1.5
 -5 2 -5 8.87 2.04
 -5 2 -6 -0.53 0.8
 -5 2 -6 0.57 0.92
 5 -2 6 0.71 0.72
 5 -2 6 0.82 0.72
 5 -2 6 0.9 0.7
 -5 2 -6 0.12 0.53
 -5 2 -7 6.18 1.29
 5 -2 7 8.04 1.32
 5 -2 7 7.58 1.24
 5 -2 7 6.43 1.09
 -5 2 -7 6.68 1.47
 -5 2 -7 7.84 1.51
 5 -1 -11 23.31 1.86
 -5 1 10 13.33 1.41
 -5 1 10 13.15 1.67
 5 -1 -10 10.73 1.63
 -5 1 10 13.61 1.71
 -5 1 10 13.7 1.87
 -5 1 9 42.15 3.11
 -5 1 9 38.2 3.25
 5 -1 -9 39.79 3.79
 -5 1 9 34.67 3.24
 -5 1 9 35.42 3.53
 -5 1 9 41.56 3.85
 -5 1 8 278.48 8.75
 -5 1 8 285.97 9.24
 -5 1 8 257.87 9.47
 -5 1 8 266.86 10.21
 -5 1 8 288.63 10.37
 -5 1 7 1159.56 17.96
 -5 1 7 1169.63 17.98
 -5 1 7 1060.44 19.01
 -5 1 7 1085.03 20.26
 -5 1 7 1178.84 20.39
 5 -1 -7 1152.38 19.96
 -5 1 6 979.2 14.61
 -5 1 6 1053.73 16.44
 -5 1 6 1098.12 20.47
 -5 1 6 975.46 17.14
 -5 1 6 992.8 16.4
 -5 1 6 1069.23 18.17
 -5 1 6 991.15 15.49
 5 -1 -6 1036.06 17.58
 5 -1 -6 1031.11 17.91
 -5 1 5 2941.25 24.49
 5 -1 -5 3002.85 29.08
 -5 1 4 4906.37 34.29
 5 -1 -4 4805.29 35.31
 5 -1 -3 1587.81 20.01
 -5 1 3 1562.34 21.53
 -5 1 3 1586.71 18.86
 5 -1 -3 1634.52 13.82
 -5 1 2 433.97 9.58
 -5 1 2 420.2 10.73
 -5 1 2 433.93 9.6
 -5 1 2 439.06 8.24
 5 -1 -2 431.71 7.79
 -5 1 1 39.02 3.16
 5 -1 -1 42.91 2.55
 -5 1 1 39.58 3.39
 -5 1 1 41.26 2.93
 -5 1 0 63.83 4.33
 5 -1 0 65.35 3.38
 -5 1 0 68.83 4.69
 -5 1 0 67.01 3.69
 5 -1 0 61.73 3.45
 -5 1 -1 229.92 8.89
 5 -1 1 244.65 7.22
 5 -1 1 249.5 6.62
 -5 1 -1 236.65 9.31
 -5 1 -1 254.95 7.23
 5 -1 1 252.76 7.56
 5 -1 2 402.02 9.58
 -5 1 -2 418.87 12.98
 5 -1 2 421.56 10.6
 5 -1 2 420.36 10.6
 -5 1 -2 428.73 13.37
 5 -1 2 432.21 10.66
 -5 1 -3 353.01 12.9
 5 -1 3 365.89 10.68
 5 -1 3 360.3 10.97
 -5 1 -3 371.62 13.17
 -5 1 -3 332.76 10.4
 -5 1 -3 349.49 13.63
 5 -1 3 342.08 9.02
 5 -1 3 347.71 10.34
 -5 1 -3 353.99 12.97
 -5 1 -3 339.66 10.92
 5 -1 3 339.75 10.14
 -5 1 -3 366.45 12.36
 -5 1 -4 147.29 8.27
 -5 1 -4 146.87 8.95
 5 -1 4 143.71 6.44
 5 -1 4 150.84 6.21
 -5 1 -4 134.2 7.15
 -5 1 -4 148.94 8.2
 -5 1 -5 1307.35 22.82
 5 -1 5 1328.75 19.76
 -5 1 -5 1297.04 25.24
 5 -1 5 1287.67 19.11
 5 -1 5 1326.55 17.97
 -5 1 -5 1302.73 23.3
 -5 1 -6 64.12 4.1
 5 -1 6 63.37 3.89
 -5 1 -6 63.66 4.88
 5 -1 6 65.34 3.86
 5 -1 6 65.34 3.58
 -5 1 -6 62.6 4.55
 5 -1 7 117.76 4.09
 5 -1 7 101.5 3.28
 5 -1 7 113.2 4.02
 -5 1 -7 115.33 4.74
 5 0 -11 104.86 4.33
 5 0 -11 115.63 5.09
 -5 0 10 818.98 12.57
 -5 0 10 818.03 13.85
 5 0 -10 830.45 16.1
 -5 0 10 790.11 14.48
 -5 0 9 78.04 4.52
 -5 0 9 75.31 4.66
 -5 0 9 71.71 4.57
 -5 0 9 76.8 5.3
 -5 0 9 76.19 5.16
 -5 0 8 1.11 0.72
 -5 0 8 2.62 0.81
 -5 0 8 3.37 1.16
 -5 0 8 3.3 1.15
 -5 0 8 2.16 1.09
 -5 0 7 16.66 1.96
 -5 0 7 15.97 2.18
 -5 0 7 16.81 2.32
 -5 0 7 20.57 2.58
 -5 0 7 13.32 2.04
 -5 0 7 15.65 2.34
 -5 0 7 16.67 2.42
 5 0 -7 15.89 2.32
 5 0 -7 16.68 2.49
 -5 0 6 455.03 11.72
 5 0 -6 476.57 12.69
 -5 0 5 37.13 3.24
 -5 0 5 43.26 2.67
 5 0 -5 40.01 3.55
 -5 0 4 937.89 15.54
 -5 0 4 919.27 11.62
 5 0 -4 949.19 16.5
 5 0 -3 4813.03 37.06
 -5 0 3 4856.58 36.28
 -5 0 3 4912.69 26.24
 5 0 -3 4905.25 26.28
 -5 0 2 738.37 14.69
 5 0 -2 761.02 9.81
 -5 0 2 773 13.05
 -5 0 2 721.59 13.96
 5 0 -2 757.4 11.14
 -5 0 1 1473.47 21.86
 5 0 -1 1499.57 17.12
 -5 0 1 1563.92 20.99
 -5 0 1 1522.4 17.75
 5 0 -1 1607.54 15.08
 5 0 -1 1497.3 17.02
 -5 0 0 333.73 10.92
 5 0 0 326.66 8.49
 -5 0 0 329.22 10.11
 -5 0 0 343.31 8.13
 5 0 0 342.01 8.74
 5 0 0 325.61 7.54
 -5 0 -1 2207.51 30.14
 5 0 1 2239.35 24.02
 5 0 1 2283.39 22.32
 -5 0 -1 2315.43 28.73
 5 0 1 2184.66 23.92
 -5 0 -2 823.35 19.53
 5 0 2 893.56 16.23
 5 0 2 771.76 15.4
 -5 0 -2 821.58 18.65
 -5 0 -2 872.74 20.99
 -5 0 -2 834.52 18.38
 5 0 2 853.08 15.3
 -5 0 -2 773.66 18.22
 5 0 2 784.71 15.37
 -5 0 -2 832.72 18.4
 5 0 3 0.11 0.62
 -5 0 -3 2.69 1.19
 -5 0 -3 0.78 1.07
 -5 0 -3 0.86 0.7
 -5 0 -3 0.96 0.91
 -5 0 -4 41.62 3.99
 5 0 4 41.91 3.55
 -5 0 -4 40.38 4.66
 5 0 4 39.94 3.46
 5 0 4 45.04 3.26
 -5 0 -4 42.11 4.11
 -5 0 -4 42.52 4.33
 5 0 5 15.72 2.1
 -5 0 -5 16.1 2.66
 5 0 5 13.27 1.89
 5 0 5 14.59 1.76
 5 0 5 16.32 2.2
 -5 0 -5 15.11 2.45
 5 0 6 27.23 2.25
 5 0 6 25.48 2.05
 5 0 6 23.75 1.74
 5 0 6 30.96 2.43
 -5 0 -6 28.4 2.68
 -5 -1 11 58.57 2.84
 -5 -1 11 55.28 3.15
 5 1 -11 59.09 3.81
 -5 -1 10 442.04 10.05
 5 1 -10 455.32 12.93
 -5 -1 10 415.62 10.9
 -5 -1 10 454.14 11.05
 -5 -1 10 450.3 10.67
 -5 -1 9 738.38 14.5
 -5 -1 9 775.16 15.06
 -5 -1 9 722.64 15.46
 5 1 -9 778.81 15.16
 -5 -1 9 712.08 15.63
 -5 -1 9 746.39 15.76
 -5 -1 8 404.41 9.6
 -5 -1 8 435.02 11.41
 -5 -1 8 422.75 11.79
 5 1 -8 450.86 12.34
 -5 -1 8 428.89 12.11
 -5 -1 7 338.6 9.01
 -5 -1 7 339.08 10.13
 -5 -1 7 347.02 11.1
 -5 -1 7 351.43 10.67
 5 1 -7 343.59 11.64
 -5 -1 6 2385.61 28.35
 5 1 -6 2393.88 29.42
 -5 -1 5 331.1 10.08
 5 1 -5 359.94 10.98
 5 1 -4 4.61 1.29
 -5 -1 4 3.03 0.97
 5 1 -3 290.17 9.48
 -5 -1 3 296.19 10.12
 5 1 -3 287.65 7.5
 -5 -1 3 293.9 8.66
 -5 -1 3 297.91 8.77
 5 1 -3 305.64 7.28
 -5 -1 2 8.99 1.86
 -5 -1 2 7.89 1.4
 -5 -1 2 8.99 1.49
 5 1 -2 8.89 1.34
 5 1 -2 8.77 1.35
 -5 -1 1 145.54 7.61
 5 1 -1 140.05 5.92
 -5 -1 1 150.05 6.28
 -5 -1 1 150.84 5.56
 5 1 -1 157.81 5.58
 5 1 -1 152.24 5.97
 -5 -1 0 282.94 11.03
 5 1 0 289.49 8.87
 5 1 0 302.38 8.96
 5 1 0 294.5 8.3
 -5 -1 -1 218.17 10.16
 5 1 1 216.72 8.17
 -5 -1 -1 240.52 10.94
 -5 -1 -1 217.02 9.82
 5 1 1 231.15 8.38
 -5 -1 -1 218.41 9.59
 5 1 2 935.09 16.2
 -5 -1 -2 928.98 20.99
 -5 -1 -2 895 20.19
 5 1 3 739.62 14.71
 -5 -1 -3 744.84 19.4
 -5 -1 -3 700.14 15.6
 5 1 3 722.24 15.4
 -5 -1 -3 696.59 17.54
 -5 -1 -3 716.28 17.96
 5 1 4 461.65 11.07
 -5 -1 -4 476.13 14.37
 5 1 4 438.14 10.77
 5 1 4 480.99 11.87
 -5 -1 -4 470.64 12.89
 -5 -1 -4 455.59 13.3
 5 1 5 691.22 11.73
 5 1 5 676.54 12.04
 -5 -1 -5 686.32 14.61
 -5 -1 -5 693.04 13.94
 5 1 6 16.29 1.26
 5 1 6 15.29 1.26
 -5 -1 -6 17.43 1.63
 -5 -2 11 77.9 3.65
 -5 -2 11 72.64 3.77
 5 2 -11 77.45 4.68
 -5 -2 10 3.63 1.08
 -5 -2 10 3.32 0.99
 -5 -2 10 3.51 1.1
 5 2 -10 5.35 1.36
 -5 -2 10 3.54 1.08
 -5 -2 9 53.72 4.05
 -5 -2 9 49.41 4.08
 5 2 -9 60.78 4.61
 -5 -2 9 52.92 4.07
 -5 -2 8 12.22 1.78
 -5 -2 8 11.53 2.03
 -5 -2 7 82.43 4.67
 -5 -2 7 80.44 4.89
 -5 -2 7 77.52 5.61
 -5 -2 7 89.35 5.39
 -5 -2 7 81.72 4.92
 5 2 -7 77.64 5.69
 -5 -2 6 890.09 21.3
 -5 -2 6 892.46 18.24
 -5 -2 6 851.35 16.31
 -5 -2 6 846.28 15.27
 5 2 -6 896.03 18.4
 -5 -2 5 250.36 9.28
 5 2 -5 259.89 9.62
 5 2 -4 1832.82 21.96
 -5 -2 4 1896.43 24.18
 5 2 -4 1854.66 25.17
 5 2 -3 1355.14 21.72
 -5 -2 3 1410.62 24.31
 5 2 -3 1375.46 18.19
 -5 -2 3 1425.44 19.66
 5 2 -3 1376.85 17.36
 -5 -2 2 435.04 13.93
 5 2 -2 446.4 10.43
 -5 -2 2 450.96 10.29
 5 2 -2 430.6 10.36
 -5 -2 1 253.53 10.97
 5 2 -1 258.17 8.84
 5 2 -1 246.76 7.92
 -5 -2 1 257.24 10.44
 -5 -2 1 253.32 10.72
 5 2 -1 241.18 8.31
 -5 -2 0 68.15 5.9
 5 2 0 69.04 4.7
 5 2 0 63.48 4.33
 -5 -2 0 69.6 5.63
 5 2 0 68.73 4.66
 -5 -2 0 71.37 5.9
 -5 -2 0 67.23 5.44
 5 2 0 68.09 4.41
 5 2 1 21.88 2.75
 -5 -2 -1 21.17 3.22
 -5 -2 -1 20.86 3.29
 -5 -2 -1 18.14 2.95
 5 2 2 95.64 5.21
 -5 -2 -2 77.27 5.22
 5 2 2 87.66 5.37
 -5 -2 -2 86.8 6.37
 -5 -2 -2 80.61 6.07
 5 2 3 275.34 8.5
 5 2 3 272.97 8.51
 5 2 3 269.74 8.91
 -5 -2 -3 289.18 10.51
 -5 -2 -3 268.1 10.83
 -5 -2 -3 271.59 10.42
 5 2 4 321.64 8.09
 5 2 4 331.12 8.65
 -5 -2 -4 331.47 9.27
 -5 -2 -4 333.48 10.4
 5 2 5 49.43 2.33
 -5 -2 -5 51.58 2.85
 5 2 5 55.46 2.64
 -5 -2 -5 54.26 3.11
 -5 -3 12 165.54 4.14
 5 3 -12 175.77 5.17
 -5 -3 11 338.11 7.91
 -5 -3 11 335.5 8.13
 5 3 -11 339.99 9.89
 5 3 -11 338.41 8.35
 -5 -3 10 791.42 14.42
 -5 -3 10 773.59 14.96
 5 3 -10 790.6 15.52
 -5 -3 9 466.83 10.39
 -5 -3 9 431.63 11.68
 5 3 -9 459.86 13
 -5 -3 9 449.62 11.29
 -5 -3 8 356.59 9.87
 -5 -3 8 341.1 10.35
 -5 -3 8 336.17 10.29
 -5 -3 8 337.64 10.33
 5 3 -7 32.94 3.3
 -5 -3 7 32.38 3.06
 -5 -3 7 31.75 3.75
 -5 -3 7 37.11 3.53
 -5 -3 7 39.93 3.54
 5 3 -7 33.95 3.86
 -5 -3 6 54.6 4.72
 -5 -3 6 62.83 4.53
 -5 -3 6 53.27 4.25
 -5 -3 6 64.66 4.43
 5 3 -6 52.76 4.63
 -5 -3 5 248.57 10.65
 -5 -3 5 236.87 9.35
 -5 -3 5 227.35 8.62
 -5 -3 5 228.75 8.76
 -5 -3 5 252.91 8.52
 5 3 -5 210.88 8.36
 5 3 -5 244.32 9.65
 5 3 -4 226.62 8.29
 -5 -3 4 235.98 8.74
 -5 -3 4 249.03 9.08
 5 3 -4 223.78 9.04
 5 3 -3 941.87 18.47
 -5 -3 3 1027.35 22.58
 5 3 -3 1002.99 17.19
 -5 -3 3 1048.87 19.18
 -5 -3 3 961.11 18.09
 -5 -3 3 1001.2 21.74
 5 3 -3 965.97 16.25
 5 3 -2 82.77 5.55
 -5 -3 2 91.43 6.86
 -5 -3 2 90.86 5.97
 5 3 -2 95.26 5.64
 5 3 -2 88.5 5.12
 -5 -3 2 93.41 5.98
 -5 -3 2 103.83 6.09
 -5 -3 2 100.2 6.64
 -5 -3 2 96.01 6.85
 5 3 -2 87.54 5.15
 -5 -3 1 60.49 5.74
 5 3 -1 64.29 4.7
 -5 -3 1 61.57 4.87
 5 3 -1 62.64 4.29
 -5 -3 1 59.62 4.61
 5 3 -1 67.12 4.56
 -5 -3 1 66.65 5.57
 -5 -3 1 60.16 5.57
 5 3 -1 64.68 4.67
 -5 -3 0 134.97 6.86
 -5 -3 0 142.21 7.26
 5 3 0 145.81 6.78
 -5 -3 0 167.4 8.91
 -5 -3 0 148.72 8.74
 5 3 1 466.92 12.15
 -5 -3 -1 461.5 12.5
 5 3 1 481.49 12.34
 -5 -3 -1 473.44 15.22
 5 3 2 208.13 7.11
 5 3 2 195.01 7.24
 -5 -3 -2 199.14 7.65
 5 3 2 193.92 7.48
 -5 -3 -2 195.9 8.7
 -5 -3 -2 194.97 9.12
 5 3 3 0.8 0.56
 5 3 3 1.62 0.64
 5 3 3 1.1 0.68
 -5 -3 -3 1.88 1.01
 5 3 4 124.38 4.05
 -5 -3 -4 120.18 4.68
 -5 -4 12 8.22 0.9
 -5 -4 12 7.28 0.87
 5 4 -12 5.91 0.96
 -5 -4 11 155.88 5.34
 -5 -4 11 155.03 5.41
 -5 -4 11 147.83 5.44
 5 4 -11 154.46 6.39
 5 4 -11 159.7 5.9
 -5 -4 10 306.44 7.28
 -5 -4 10 303.89 8.76
 -5 -4 10 306.32 8.99
 5 4 -10 312.01 9.82
 -5 -4 9 178.69 6.67
 5 4 -9 181.95 6.8
 -5 -4 9 174.17 7.22
 5 4 -9 177.05 8.11
 -5 -4 9 172.51 7.18
 -5 -4 8 32.58 3.14
 5 4 -8 41.9 3.66
 -5 -4 8 32.82 3.14
 -5 -4 8 34.08 3.21
 -5 -4 8 29.7 3.1
 5 4 -7 912.16 17.86
 -5 -4 7 908.38 17.06
 -5 -4 7 957.53 17.82
 5 4 -6 475.5 12.16
 -5 -4 6 467.59 13.96
 5 4 -6 459.25 11.26
 -5 -4 6 475.81 12.89
 -5 -4 6 469.35 12.67
 -5 -4 6 468.98 12.32
 5 4 -6 421.81 12.82
 5 4 -5 2.15 1.01
 -5 -4 5 8.78 1.85
 5 4 -5 1.34 0.77
 -5 -4 5 9.03 1.82
 5 4 -5 5.01 1.34
 -5 -4 5 1.93 0.89
 -5 -4 5 1.51 0.83
 5 4 -4 1197.18 20.3
 -5 -4 4 1189.21 21.4
 5 4 -4 1163.65 19.16
 -5 -4 4 1177.33 21.04
 -5 -4 4 1162.37 18.2
 5 4 -3 54.06 4.25
 5 4 -3 49.72 3.83
 -5 -4 3 54.73 4.73
 -5 -4 3 50.74 4.44
 -5 -4 3 50.42 5.1
 -5 -4 2 15.47 2.33
 5 4 -2 15.15 2.23
 -5 -4 2 15.66 2.61
 -5 -4 2 16.71 2.58
 -5 -4 2 18.51 2.94
 -5 -4 2 14.97 2.86
 -5 -4 1 33.03 3.67
 -5 -4 1 33.06 3.36
 5 4 -1 35.2 3.39
 -5 -4 1 34.43 3.68
 5 4 -1 33.66 3.21
 -5 -4 1 32.66 3.39
 -5 -4 1 33.73 3.92
 -5 -4 1 31.11 4.03
 -5 -4 0 23.33 2.76
 5 4 0 26.17 2.91
 -5 -4 0 30.35 3.23
 5 4 0 25.47 2.78
 -5 -4 0 29.07 2.92
 -5 -4 0 29.4 3.57
 -5 -4 0 27.87 3.7
 5 4 1 78.09 4.51
 5 4 1 86.96 4.82
 -5 -4 -1 86.77 5.6
 -5 -4 -1 81.43 5.75
 5 4 2 119.54 4.2
 -5 -4 -2 133.93 5.8
 5 4 2 132.36 4.91
 5 4 2 137.5 5.34
 -5 -4 -2 142.94 6.11
 -5 -4 -2 130.91 6.27
 -5 -4 -3 183.57 5.07
 -5 -4 -3 190.68 5.61
 -5 -5 11 52.83 2.91
 -5 -5 11 49.1 2.85
 5 5 -11 50.48 3.3
 5 5 -11 53.69 3.32
 -5 -5 10 310.46 7.31
 -5 -5 10 293.25 8
 5 5 -10 297.05 7.34
 5 5 -10 306.68 9.33
 -5 -5 9 8 1.51
 5 5 -9 8.17 1.45
 -5 -5 9 8.79 1.48
 5 5 -9 6.41 1.57
 -5 -5 9 8.99 1.68
 5 5 -8 572.42 13.39
 -5 -5 8 580.2 13.43
 5 5 -7 3.14 1.16
 5 5 -7 3.26 1.04
 5 5 -7 2.53 0.94
 -5 -5 7 1.93 0.86
 -5 -5 7 2.6 0.98
 5 5 -6 151.73 7
 5 5 -6 158.93 6.85
 -5 -5 6 162.86 7.65
 -5 -5 6 150.72 7.06
 -5 -5 6 162.52 7.24
 5 5 -5 942.41 17.82
 -5 -5 5 967.26 19.58
 5 5 -5 953.38 17.37
 -5 -5 5 936.59 18.64
 -5 -5 5 979.11 17.17
 -5 -5 4 166.94 7.16
 5 5 -4 161.85 6.56
 -5 -5 4 176.88 8.28
 5 5 -4 159.95 7.27
 -5 -5 4 172.16 8.09
 -5 -5 3 604.13 13.66
 5 5 -3 637.55 13.61
 -5 -5 3 648.4 15.79
 5 5 -3 593.04 14.08
 -5 -5 3 627.82 15.18
 -5 -5 2 79.24 4.96
 5 5 -2 83.4 4.98
 -5 -5 2 90.2 5.74
 5 5 -2 81.25 4.69
 -5 -5 2 85.13 5.41
 -5 -5 2 88.48 6.54
 5 5 -1 186.66 6.9
 -5 -5 1 184.67 7.19
 5 5 -1 187.55 7.24
 -5 -5 1 181.04 7.53
 5 5 -1 174.32 6.75
 -5 -5 1 200.71 7.57
 -5 -5 1 186.51 9.01
 -5 -5 0 155.67 6.2
 5 5 0 158.52 6.11
 5 5 0 154.21 5.94
 -5 -5 0 172.46 7.32
 -5 -5 0 166.02 7.68
 -5 -5 -1 30.21 2.3
 5 5 1 37.31 2.49
 5 5 1 33.9 2.44
 -5 -5 -1 33.9 2.98
 5 5 2 1.24 0.39
 -5 -6 11 88.56 3.13
 5 6 -11 95.59 3.93
 -5 -6 10 165.54 5.04
 -5 -6 10 160.27 5.03
 5 6 -10 163.34 5.26
 5 6 -10 178.44 6.44
 -5 -6 9 208.3 6.76
 5 6 -9 200.56 6.89
 5 6 -9 207.17 7.67
 -5 -6 9 212.29 7.13
 5 6 -8 7.7 1.35
 5 6 -8 5.5 1.36
 5 6 -8 5.83 1.16
 -5 -6 8 4.96 1.24
 5 6 -7 0.45 0.65
 5 6 -7 0.42 0.43
 -5 -6 7 0.2 0.57
 -5 -6 7 1.61 0.8
 5 6 -6 64.28 4.57
 -5 -6 6 63.5 4
 5 6 -6 62.77 4.21
 -5 -6 6 58.5 4.38
 5 6 -6 58.86 4.18
 -5 -6 6 58.34 4.07
 -5 -6 6 57.66 4
 5 6 -5 16.94 2.31
 -5 -6 5 16.71 2.12
 -5 -6 5 15.15 2.33
 5 6 -5 16.19 2.21
 -5 -6 5 14.4 2.25
 -5 -6 5 15.3 2.22
 -5 -6 5 14.42 1.94
 5 6 -4 212.83 7.9
 -5 -6 4 212.6 7.43
 5 6 -4 217.96 7.12
 -5 -6 4 213.75 8.5
 5 6 -4 202.83 7.72
 -5 -6 4 207.16 8.14
 5 6 -3 409.58 10.45
 5 6 -3 392.34 9.71
 -5 -6 3 424.89 11.48
 5 6 -3 401.82 10.53
 -5 -6 3 432.26 11.32
 5 6 -2 191.2 6.39
 5 6 -2 203.21 6.76
 -5 -6 2 216.19 7.57
 5 6 -2 199.06 7.05
 5 6 -2 198.88 6.26
 -5 -6 2 222.73 7.4
 5 6 -1 69.36 3.62
 -5 -6 1 69.38 3.72
 5 6 -1 69.76 3.75
 5 6 -1 65.78 3.35
 5 6 0 187.96 4.91
 5 6 0 177.39 4.97
 -5 -7 10 151.37 4.09
 5 7 -10 144.75 4.29
 5 7 -10 152.2 4.81
 -5 -7 9 249.5 6.38
 5 7 -9 258.44 6.89
 5 7 -9 216.75 6.49
 5 7 -9 228.42 5.21
 -5 -7 9 250.15 6.64
 -5 -7 8 180.22 5.9
 5 7 -8 186.39 6.43
 5 7 -8 180.43 5.64
 5 7 -8 181.82 6.32
 5 7 -8 182.59 5.54
 -5 -7 8 180.98 6.05
 5 7 -7 2.24 0.83
 5 7 -7 2.78 0.84
 5 7 -7 1.97 0.71
 -5 -7 7 2.03 0.69
 5 7 -6 315.7 8.69
 5 7 -6 296.11 8.21
 5 7 -6 299.21 8.09
 -5 -7 6 309.77 8.63
 5 7 -5 32.24 2.71
 5 7 -5 32.34 2.72
 5 7 -5 31.81 2.67
 -5 -7 5 35.03 2.92
 -5 -7 5 32 2.53
 5 7 -4 11.42 1.56
 5 7 -4 12.24 1.42
 -5 -7 4 13.43 1.8
 5 7 -4 10.77 1.55
 -5 -7 4 12.05 1.69
 -5 -7 4 9.68 1.44
 5 7 -3 130 4.52
 5 7 -3 126.25 4.39
 -5 -7 3 137.17 5.17
 5 7 -3 139.4 5.02
 -5 -7 3 143.41 5.11
 5 7 -2 25.15 1.77
 -5 -7 2 25.39 1.89
 5 7 -2 27.37 1.96
 -5 -7 2 23.34 1.73
 -5 -8 9 25.63 1.51
 5 8 -9 24.26 1.62
 -5 -8 9 24.5 1.52
 -5 -8 8 43.63 2.16
 5 8 -8 41.02 2.1
 5 8 -8 39.59 1.96
 -5 -8 8 45.16 2.23
 5 8 -7 3.62 0.77
 5 8 -7 3.89 0.78
 5 8 -6 17.51 1.57
 5 8 -6 14.03 1.38
 5 8 -5 285.16 5.86
 5 8 -5 273.64 5.81
 -5 -8 5 288.4 6.11
 5 8 -4 261.96 5.11
 -5 -8 4 258.86 5.17
 6 -11 1 14.18 1.17
 -6 11 -1 11.86 0.95
 6 -11 2 21.86 1.47
 -6 11 -2 19.56 1.19
 6 -11 3 79.47 3.08
 6 -11 4 381.28 6.31
 -6 10 2 415.46 6.18
 6 -10 -2 412.63 6.94
 -6 10 1 231.72 5.47
 -6 10 0 216.55 5.76
 -6 10 -1 214.19 5.9
 6 -10 1 204.03 6.2
 6 -10 2 109.36 4.36
 -6 10 -2 122.28 4.57
 -6 10 -2 118.92 4.36
 -6 10 -3 147.61 5.1
 -6 10 -3 130.85 4.35
 6 -10 4 30.37 2.26
 -6 10 -4 30.55 2.76
 6 -10 5 22.45 1.68
 -6 10 -5 25.86 2.44
 6 -10 6 18.64 1.54
 -6 10 -6 16.96 1.8
 6 -10 7 9.35 0.87
 6 -9 -3 14.29 1.57
 -6 9 3 20.08 1.66
 6 -9 -2 4.54 1.06
 -6 9 2 5.83 1.1
 -6 9 1 3.29 0.95
 -6 9 0 2.3 0.82
 -6 9 -1 60.64 3.67
 -6 9 -1 61.57 3.79
 -6 9 -2 534.21 10.93
 -6 9 -2 513.04 10.69
 -6 9 -3 35.57 2.84
 -6 9 -3 33.26 2.6
 -6 9 -3 35.91 3.56
 6 -9 4 349.26 8.31
 -6 9 -4 372.67 8.01
 -6 9 -4 361.31 11.12
 -6 9 -5 55.46 3.49
 -6 9 -5 54.82 4.14
 -6 9 -6 51.65 3.13
 6 -9 6 47.78 2.83
 -6 9 -6 48.75 3.51
 -6 9 -7 1.42 0.59
 -6 9 -7 0.37 0.35
 6 -9 7 0.38 0.34
 6 -8 -5 40.22 2.54
 -6 8 4 216.28 5.27
 -6 8 4 245.07 6.31
 -6 8 3 415.49 9.91
 -6 8 3 423.44 8.78
 -6 8 3 448.05 10.05
 -6 8 2 541.37 12.54
 -6 8 2 569.29 11.2
 -6 8 2 573.26 12.27
 -6 8 1 40.97 3.7
 -6 8 1 43.78 3.26
 -6 8 1 39.72 3.36
 -6 8 0 166.71 7.6
 -6 8 0 167.74 6.49
 -6 8 0 180.64 6.52
 -6 8 0 159.8 6.66
 -6 8 -1 481.33 11.15
 -6 8 -1 462.69 10.64
 -6 8 -1 457.64 11.11
 -6 8 -1 472.09 13.11
 -6 8 -2 0.18 0.73
 -6 8 -2 -0.05 0.57
 -6 8 -2 0.56 0.55
 -6 8 -2 0.24 0.53
 -6 8 -3 158.11 6.29
 -6 8 -3 152.57 6.02
 -6 8 -3 163.01 8.23
 -6 8 -4 37.78 3.28
 -6 8 -4 40.48 2.93
 -6 8 -4 40.27 4.05
 -6 8 -5 50.09 3.68
 -6 8 -5 49.65 2.97
 -6 8 -5 47.39 4.13
 -6 8 -6 114.43 5.25
 6 -8 6 106.53 4.5
 -6 8 -6 110.36 5.57
 -6 8 -7 153 5.35
 6 -8 7 120.44 3.94
 6 -8 7 141.35 4.29
 -6 8 -7 120.33 4.46
 -6 8 -8 130.28 3.71
 -6 7 6 2.23 0.54
 6 -7 -6 1.3 0.51
 -6 7 5 51.22 3.02
 -6 7 5 54.83 3.15
 6 -7 -5 49.65 3.52
 -6 7 4 226.02 7.61
 -6 7 4 236.17 7.55
 -6 7 3 179.76 7.43
 -6 7 3 187.02 7.07
 -6 7 3 178.57 7.2
 -6 7 2 10.84 1.94
 -6 7 2 10.43 1.76
 -6 7 2 7.44 1.56
 -6 7 1 421.18 12.1
 -6 7 1 446.01 11.31
 -6 7 1 460.42 11.63
 -6 7 0 1442.73 22.44
 -6 7 0 1447.34 20.18
 -6 7 0 1426.46 20
 -6 7 0 1455.75 23
 -6 7 -1 367.87 11.23
 -6 7 -1 370.13 10.25
 -6 7 -1 359.34 9.24
 -6 7 -1 352.35 9.83
 -6 7 -1 360.81 12.08
 -6 7 -2 218.71 7.96
 -6 7 -2 209.12 7.16
 -6 7 -2 202.15 7.26
 -6 7 -2 223.77 9.77
 -6 7 -3 170.99 7.13
 -6 7 -3 166.66 6.45
 -6 7 -3 160.92 6.38
 -6 7 -3 167.12 8.57
 -6 7 -4 8.23 1.92
 -6 7 -4 8 1.86
 -6 7 -4 7.49 1.65
 -6 7 -4 8.44 1.44
 -6 7 -4 7.18 1.38
 -6 7 -5 233.87 9.81
 -6 7 -5 240.65 7.81
 -6 7 -5 254.18 8.75
 -6 7 -5 242.98 7.11
 -6 7 -5 263.04 9.8
 -6 7 -6 18.12 2.62
 -6 7 -6 25.43 2.64
 6 -7 6 23.27 2.19
 6 -7 6 19.95 2
 -6 7 -6 19.53 2.39
 -6 7 -7 14.2 1.99
 -6 7 -7 16.57 1.89
 6 -7 7 15.44 1.57
 6 -7 7 16.48 1.75
 6 -7 7 15.89 1.47
 6 -7 8 2.08 0.51
 -6 7 -8 1.46 0.49
 6 -7 8 2.05 0.5
 -6 6 7 331.25 6.46
 -6 6 7 334.93 7.69
 -6 6 6 14.34 1.66
 -6 6 6 17.71 1.98
 -6 6 6 18.3 2.26
 -6 6 5 270.31 8.42
 -6 6 5 290.81 8.82
 -6 6 5 274.29 9.41
 -6 6 5 277.6 8.05
 -6 6 4 13.17 2.13
 -6 6 4 12.29 1.99
 -6 6 4 11.71 2.07
 -6 6 4 14.65 2.09
 -6 6 3 34.44 3.4
 -6 6 3 30 3.09
 -6 6 3 26.5 2.86
 -6 6 3 34.85 3.61
 -6 6 2 7.84 1.9
 -6 6 2 7.02 1.53
 -6 6 2 6.99 1.55
 -6 6 2 8.07 1.63
 -6 6 1 26.18 3.15
 6 -6 -1 35.14 3.28
 -6 6 1 34.31 3.39
 -6 6 1 40.77 3.52
 -6 6 1 27.22 2.77
 -6 6 1 28.08 2.83
 -6 6 1 31.15 3.34
 -6 6 0 160.44 7.6
 6 -6 0 167.74 6.99
 -6 6 0 168.42 7.4
 -6 6 0 152.61 6.61
 -6 6 0 148.71 7.46
 -6 6 0 155.58 6.45
 -6 6 0 152.11 6.35
 -6 6 0 156.93 7.74
 6 -6 1 244.32 8.32
 -6 6 -1 257.06 9.05
 -6 6 -1 256.26 8.6
 -6 6 -1 245.56 9.9
 -6 6 -1 247.05 7.97
 -6 6 -1 272.4 10.53
 6 -6 2 80.68 4.69
 -6 6 -2 87.49 5.12
 -6 6 -2 88.98 4.48
 -6 6 -2 84.09 6.03
 -6 6 -2 83.43 4.61
 -6 6 -2 85.77 6.04
 -6 6 -3 183.2 9.22
 -6 6 -3 191.83 7.65
 -6 6 -3 193.79 7.01
 -6 6 -3 184.92 8.82
 -6 6 -4 863.29 20.91
 -6 6 -4 877.1 15.06
 -6 6 -4 934.87 17.35
 -6 6 -4 881.52 14.77
 -6 6 -4 913.96 19.04
 -6 6 -5 19.4 3.25
 -6 6 -5 23.29 2.78
 6 -6 5 22.95 2.27
 -6 6 -5 23.01 2.73
 -6 6 -5 31.26 3.31
 -6 6 -6 15.81 2.69
 -6 6 -6 16.83 2.24
 6 -6 6 19.43 2.03
 6 -6 6 18.89 1.86
 -6 6 -6 14.04 2.04
 -6 6 -6 19.19 2.15
 -6 6 -7 255.51 9
 -6 6 -7 271.13 7.72
 6 -6 7 254.49 6.34
 6 -6 7 265.2 6.94
 -6 6 -7 253.23 7.49
 -6 6 -8 44.83 2.73
 6 -6 8 46.4 2.21
 6 -6 8 51.3 2.3
 -6 5 8 1.46 0.51
 -6 5 8 1.3 0.58
 -6 5 7 147.67 5.14
 -6 5 7 161.61 6
 -6 5 7 153.38 6.59
 -6 5 6 46.34 3.49
 -6 5 6 47.35 3.73
 -6 5 6 45.14 3.97
 -6 5 5 22.03 2.62
 -6 5 5 18.4 2.43
 -6 5 5 17.91 2.51
 -6 5 5 19.36 2.68
 -6 5 5 17.68 2.17
 -6 5 4 243.61 8.85
 -6 5 4 239.12 8.7
 -6 5 4 251.45 9.06
 -6 5 4 253.14 9.19
 -6 5 4 250.34 8.3
 -6 5 3 13.78 2.17
 -6 5 3 14.42 2.44
 -6 5 3 13.56 2.09
 -6 5 3 13.41 1.93
 6 -5 -3 13.25 2.26
 -6 5 2 222.23 8.35
 6 -5 -2 221.05 7.9
 -6 5 2 226.75 8.35
 -6 5 2 225.64 8.93
 -6 5 2 217.18 8.06
 -6 5 2 230.8 7.71
 -6 5 2 230.78 8.15
 6 -5 -2 226.5 8.48
 -6 5 2 239.1 8.9
 -6 5 1 1050.64 18.04
 6 -5 -1 995.31 16.24
 -6 5 1 1018.88 17.31
 -6 5 1 963.39 16.46
 -6 5 1 992.28 19.39
 -6 5 1 1091.71 16.33
 -6 5 1 1045.12 16.58
 -6 5 1 1034.75 19.01
 -6 5 0 1.37 0.93
 6 -5 0 -0.01 0.26
 -6 5 0 1.39 0.68
 -6 5 0 0.08 0.67
 -6 5 0 -0.09 0.54
 -6 5 0 0.97 0.87
 -6 5 0 1.19 0.59
 -6 5 -1 155.13 6.98
 6 -5 1 152.39 6.1
 -6 5 -1 149.9 6.57
 -6 5 -1 170.45 8.44
 -6 5 -1 148 6.49
 -6 5 -1 165.46 8.44
 -6 5 -1 162 6.24
 -6 5 -1 172.95 8.17
 6 -5 2 27.38 2.58
 6 -5 2 26.83 2.99
 -6 5 -2 29.61 3.76
 -6 5 -2 31.02 2.94
 -6 5 -2 25.64 2.78
 -6 5 -2 32.85 3.95
 -6 5 -2 29.52 2.72
 -6 5 -2 28.54 3.43
 6 -5 3 356.13 11.62
 -6 5 -3 353.16 13.72
 -6 5 -3 347.8 10.27
 -6 5 -3 359.28 13.74
 -6 5 -3 370.95 9.71
 -6 5 -3 369.75 11.94
 -6 5 -4 1113.93 25.07
 -6 5 -4 1150.3 19.3
 -6 5 -4 1128.89 16.98
 -6 5 -4 1124.72 19.44
 -6 5 -4 1125.61 19.97
 -6 5 -5 233.08 11.21
 -6 5 -5 224.4 8.55
 -6 5 -5 247.32 9.15
 -6 5 -5 240.33 8.36
 -6 5 -6 1.26 0.99
 6 -5 6 0.54 0.53
 -6 5 -6 1.87 0.87
 -6 5 -6 0.52 0.57
 -6 5 -7 381.76 10.84
 -6 5 -7 381.08 8.93
 6 -5 7 382.96 8.2
 -6 5 -7 360.2 8.88
 -6 5 -8 170.77 4.92
 -6 4 9 113.14 3.62
 -6 4 9 109.13 4.19
 -6 4 8 206.81 5.77
 -6 4 8 225.12 7
 -6 4 8 223.57 7.79
 6 -4 -8 208.54 7.26
 -6 4 7 642.76 12.54
 -6 4 7 687.43 14.29
 -6 4 7 672.34 15.25
 -6 4 6 93.68 5.23
 -6 4 6 89.69 5.55
 -6 4 6 92.47 5.83
 -6 4 5 10.65 1.84
 -6 4 5 6.57 1.46
 -6 4 5 5.61 1.51
 -6 4 5 6.03 1.48
 -6 4 4 1.08 0.65
 -6 4 4 3.32 1.08
 -6 4 4 1.05 0.9
 -6 4 4 1.7 0.81
 -6 4 4 1.55 0.92
 -6 4 4 0.87 0.7
 -6 4 4 0.16 0.51
 6 -4 -4 -0.1 0.65
 -6 4 3 20.28 2.4
 -6 4 3 21.69 2.49
 -6 4 3 22.77 2.92
 -6 4 3 19.41 2.42
 -6 4 3 17.62 2.32
 -6 4 3 20.87 2.23
 6 -4 -3 22.09 2.6
 6 -4 -2 778.61 13.73
 -6 4 2 759.9 17.16
 -6 4 2 765.82 15.07
 -6 4 2 792.12 14.28
 6 -4 -2 730.89 13.56
 6 -4 -1 538.34 10.93
 -6 4 1 549.09 14.58
 -6 4 1 563.79 12.97
 -6 4 1 561.32 11.65
 6 -4 0 648.63 11.6
 -6 4 0 616.98 15.85
 6 -4 1 120.72 4.9
 6 -4 1 111.78 5.35
 -6 4 -1 118.99 5.66
 -6 4 -1 105.29 4.9
 6 -4 1 120.21 5.63
 -6 4 -1 112.13 6.29
 6 -4 2 857.11 16.06
 -6 4 -2 880.74 21.44
 -6 4 -2 880.74 15.6
 -6 4 -2 907.56 21.29
 -6 4 -2 886.67 14.61
 6 -4 2 854.81 15.73
 -6 4 -2 851.65 17.34
 6 -4 3 99.56 6.02
 -6 4 -3 96.52 7.41
 -6 4 -3 99.76 5.63
 -6 4 -3 100.83 7.54
 -6 4 -3 100.78 5.1
 -6 4 -3 100.82 5.62
 6 -4 3 105.92 5.77
 -6 4 -3 105.94 6.08
 -6 4 -4 12.62 2.84
 -6 4 -4 9.85 1.91
 -6 4 -4 12.13 2.07
 -6 4 -5 177.29 9.77
 -6 4 -5 164.08 7.33
 -6 4 -5 156.72 7.32
 -6 4 -6 10.2 2.18
 -6 4 -6 11.06 1.82
 6 -4 6 12.94 1.65
 6 -4 6 9.98 1.56
 -6 4 -6 12.54 1.98
 -6 4 -6 8.97 1.8
 -6 4 -7 15.1 2.01
 6 -4 7 14.95 1.64
 6 -4 7 15.78 1.58
 -6 4 -7 16.49 1.94
 -6 3 9 336.61 7.98
 -6 3 9 347.17 9.21
 6 -3 -9 318.99 8.87
 -6 3 8 288.29 8.06
 -6 3 8 292.5 9.09
 -6 3 8 295.02 9.95
 -6 3 7 730.68 14.34
 -6 3 7 743.42 15.96
 -6 3 7 733.43 16.42
 -6 3 6 69.27 4.34
 -6 3 6 69.59 4.59
 -6 3 6 66.73 4.86
 -6 3 6 74.59 5.19
 -6 3 5 36.96 3.16
 -6 3 5 36.67 3.3
 -6 3 5 40.13 4.14
 -6 3 5 36.91 3.52
 -6 3 5 33.97 3.17
 -6 3 5 38.57 3.57
 -6 3 5 42.8 3.71
 6 -3 -5 40.69 3.74
 -6 3 4 853.73 14.79
 -6 3 4 793.45 14.82
 -6 3 4 877.18 18.22
 -6 3 4 808.98 15.48
 -6 3 4 836.01 15.58
 -6 3 4 818.96 15.2
 -6 3 4 845.23 15.42
 6 -3 -4 801.63 15.28
 -6 3 3 203.19 9
 -6 3 3 188.45 7.35
 -6 3 3 205.15 7.17
 6 -3 -3 200.86 7.06
 6 -3 -2 98.24 4.38
 -6 3 2 89.45 5.86
 -6 3 2 90.11 5.03
 -6 3 2 87.72 4.53
 6 -3 -2 96.35 4.21
 6 -3 -2 98.16 4.56
 -6 3 1 42.6 4.07
 -6 3 1 42.8 3.49
 -6 3 1 44.09 3.14
 6 -3 -1 43.95 3.01
 6 -3 0 361.78 8.69
 -6 3 0 395.81 12.81
 -6 3 0 382.01 10.55
 6 -3 0 369.01 9.23
 6 -3 1 147.06 6.16
 -6 3 -1 142.65 8.11
 6 -3 1 138.97 6.02
 6 -3 2 1823.07 23.36
 -6 3 -2 1834.47 25.98
 -6 3 -2 1823.06 23.15
 -6 3 -2 1795.84 30.52
 -6 3 -2 1876.02 21.37
 6 -3 2 1803.47 22.81
 -6 3 -2 1834.75 24.3
 -6 3 -3 748.61 20.59
 -6 3 -3 661.25 15.98
 -6 3 -3 676.41 15.19
 -6 3 -3 696.44 15.17
 -6 3 -3 744.88 17.48
 -6 3 -4 157.8 9.33
 -6 3 -4 139.84 6.96
 -6 3 -4 135.18 7.04
 -6 3 -4 138.92 7.09
 -6 3 -4 140.52 8.04
 -6 3 -4 148.7 8.04
 -6 3 -5 2.22 1
 6 -3 5 3.33 1.02
 -6 3 -5 2.58 1.06
 -6 3 -5 1.96 1.03
 -6 3 -6 168.05 7.63
 6 -3 6 172.26 6.23
 6 -3 6 172.7 5.75
 -6 3 -6 173.62 7.35
 -6 3 -7 134.31 4.8
 6 -3 7 155.55 4.61
 6 -3 7 139.13 3.88
 6 -3 7 157.24 4.77
 -6 3 -7 127.58 4.87
 -6 2 10 117.52 3.95
 -6 2 10 118.5 4.61
 6 -2 -10 122.61 5.04
 -6 2 9 1.29 0.62
 -6 2 9 0.35 0.56
 -6 2 9 0.82 0.79
 -6 2 8 125.83 5.79
 -6 2 8 117.73 6.14
 -6 2 8 123.94 6.63
 -6 2 7 390.4 9.74
 -6 2 7 383.47 10.64
 -6 2 7 395.17 12.01
 -6 2 6 645.39 12.84
 -6 2 6 645.37 13.72
 -6 2 6 651.35 16.82
 -6 2 6 626.01 14.4
 -6 2 6 609.68 13.59
 -6 2 6 682.13 15.19
 -6 2 6 641.2 13.89
 6 -2 -6 628.99 14.9
 -6 2 5 157.42 6.28
 -6 2 5 176.59 6.99
 -6 2 5 181.2 9.25
 -6 2 5 180.07 8.42
 -6 2 5 170.72 7.17
 -6 2 5 174.96 7.25
 -6 2 5 182.65 7.45
 -6 2 5 185.62 8.07
 6 -2 -5 184.18 7.46
 -6 2 4 415.49 11.09
 -6 2 4 421.12 10.02
 6 -2 -4 430.99 11.31
 6 -2 -3 2038.91 24.87
 -6 2 3 1996.2 27.68
 -6 2 3 1984.61 23.74
 -6 2 3 1969.41 20.65
 -6 2 2 199.78 8.64
 -6 2 2 202.77 7.51
 -6 2 2 203.03 6.5
 6 -2 -2 199.03 6.04
 -6 2 1 12.82 2.23
 -6 2 1 14.65 2.05
 6 -2 -1 16.83 1.9
 -6 2 0 2737.23 33.87
 -6 2 0 2759.9 27.49
 6 -2 0 2707.79 25.32
 -6 2 -1 748.24 17.3
 6 -2 1 777.48 14.42
 6 -2 1 805.67 13.83
 -6 2 -1 813.86 19.93
 -6 2 -1 780.69 17.62
 -6 2 -1 800 19.3
 -6 2 -1 833.37 13.76
 6 -2 1 793.57 14.68
 -6 2 -1 772.56 15.29
 -6 2 -2 200.86 9.64
 6 -2 2 210.03 8.13
 6 -2 2 200.26 7.66
 -6 2 -2 225.6 10.8
 -6 2 -2 200.6 7.94
 -6 2 -2 201.21 9.34
 -6 2 -2 213.16 10.48
 -6 2 -2 187.43 7.85
 6 -2 2 211.36 8
 -6 2 -2 208.1 9.07
 -6 2 -3 118.08 7.93
 -6 2 -3 100.04 5.87
 -6 2 -3 105.29 7.4
 -6 2 -3 105.39 6.84
 -6 2 -3 106.58 6.19
 -6 2 -3 113.13 6.98
 -6 2 -4 13.14 2.51
 -6 2 -4 7.86 2.01
 -6 2 -4 6.99 1.73
 6 -2 4 9.09 1.53
 -6 2 -4 8.45 2.04
 -6 2 -5 493.84 13.81
 6 -2 5 489.6 11.17
 6 -2 5 487.35 10.1
 -6 2 -5 503.79 13.71
 -6 2 -6 214.84 7.11
 6 -2 6 238.26 6.67
 6 -2 6 220.97 5.64
 6 -2 6 227.88 6.76
 -6 2 -6 232.6 7.8
 -6 1 10 88.29 3.74
 6 -1 -10 80.03 4.01
 -6 1 10 88.1 4.49
 -6 1 9 218.23 7.24
 6 -1 -9 215.4 8.19
 -6 1 9 202.13 7.21
 -6 1 9 224.34 8.44
 -6 1 8 65.86 4.37
 -6 1 8 69.46 4.29
 -6 1 8 60.11 4.31
 -6 1 8 61.78 4.72
 -6 1 7 257.62 7.97
 -6 1 7 244.37 8.54
 -6 1 7 231.11 8.54
 -6 1 7 258.13 9.58
 -6 1 6 202.89 7.15
 -6 1 6 201.93 7.66
 -6 1 6 216.04 10.69
 -6 1 6 211.59 9.24
 -6 1 6 196.45 7.53
 -6 1 6 208.98 8.29
 -6 1 6 201.83 8.16
 6 -1 -6 194.82 8.29
 -6 1 5 7.98 1.45
 -6 1 5 7.27 1.99
 -6 1 5 6.06 1.64
 -6 1 5 8.01 1.67
 -6 1 5 8.68 1.71
 -6 1 5 8.56 1.41
 -6 1 5 14.5 2.4
 6 -1 -5 8.61 1.73
 6 -1 -4 1.78 0.9
 -6 1 4 1.48 0.6
 -6 1 4 2.2 0.85
 6 -1 -3 504.13 13.15
 -6 1 3 498.52 13.46
 -6 1 3 485.03 11.84
 -6 1 3 487.65 9.75
 -6 1 2 1860.62 25.84
 -6 1 2 1835.04 22.56
 -6 1 1 2744.12 31.32
 6 -1 -1 2731.68 23.3
 -6 1 1 2819.17 32.69
 -6 1 1 2759.34 27.26
 6 -1 -1 2815.55 25.3
 -6 1 0 1351.03 23.52
 6 -1 0 1368.61 17.78
 -6 1 0 1372.04 25.23
 -6 1 0 1423.15 24.05
 -6 1 0 1408.76 19.17
 -6 1 -1 1510.28 26.54
 6 -1 1 1502.62 21.08
 6 -1 1 1521.7 20.58
 -6 1 -1 1574.39 27.59
 -6 1 -1 1556.22 26.63
 -6 1 -1 1553.99 26.39
 -6 1 -1 1558.01 24.66
 6 -1 2 1574.07 22.69
 -6 1 -2 1546.52 27.49
 -6 1 -2 1552.07 25.84
 6 -1 3 9.16 1.62
 -6 1 -3 9.47 2.23
 -6 1 -3 6.85 2.05
 -6 1 -3 7.38 1.9
 -6 1 -4 70.42 5.3
 6 -1 4 66.3 4.25
 -6 1 -4 70.32 5.36
 -6 1 -4 72.98 5.48
 -6 1 -5 35.16 3
 6 -1 5 36.53 2.82
 6 -1 5 35.29 2.35
 6 -1 5 38.43 3.05
 -6 1 -5 35.03 3.37
 6 -1 6 6.39 0.95
 6 -1 6 5.49 0.93
 -6 1 -6 6.16 1.12
 -6 1 -6 5.22 1.01
 -6 0 11 63.34 2.5
 6 0 -11 59.73 2.92
 -6 0 10 20.55 2.07
 6 0 -10 19.54 2.36
 -6 0 10 21.19 2.35
 -6 0 9 1503.87 20.11
 -6 0 9 1494.74 19.41
 -6 0 9 1458.79 21.79
 -6 0 8 896.82 14.48
 -6 0 8 901.29 16.5
 -6 0 8 851.82 14.98
 -6 0 8 860.39 17.36
 -6 0 7 252.42 8.02
 -6 0 7 244.06 8.67
 -6 0 7 263.95 10.22
 -6 0 7 242.72 9.17
 -6 0 6 670.56 13.25
 -6 0 6 714.06 14.37
 -6 0 6 704.31 19.71
 -6 0 6 703.31 16.31
 -6 0 6 681.33 15.78
 -6 0 6 683.33 15.02
 6 0 -6 690.67 16.37
 -6 0 5 553.3 11.84
 -6 0 5 569.83 17.08
 -6 0 5 564.94 14.29
 -6 0 5 591.06 14.33
 -6 0 5 572.91 13.43
 -6 0 5 577.8 15.18
 6 0 -5 584.08 14.87
 6 0 -4 69.68 5.09
 -6 0 4 71.8 4.85
 6 0 -3 44.27 4.1
 -6 0 3 40.76 3.75
 -6 0 3 44.18 3.64
 -6 0 2 15.56 2.52
 6 0 -2 15.5 1.94
 -6 0 2 19.55 2.64
 -6 0 2 14.85 2.06
 -6 0 1 440.25 13.95
 6 0 -1 441.66 10.61
 -6 0 1 444.09 14
 -6 0 1 445.64 13.8
 -6 0 1 451.05 12.81
 -6 0 1 435.46 10.65
 6 0 -1 440.17 10.7
 -6 0 0 237.23 10.75
 6 0 0 246.36 8.35
 -6 0 0 235.82 10.28
 -6 0 0 244.25 10.71
 -6 0 0 241.21 9.69
 -6 0 0 246.68 9.8
 -6 0 0 245 10.54
 6 0 0 243.28 8.51
 -6 0 0 229.43 9.67
 -6 0 -1 312.49 12.85
 6 0 1 317.37 10.12
 -6 0 -1 307.06 11.82
 -6 0 -1 322.07 12.77
 -6 0 -1 309.24 11.27
 6 0 1 322.21 10.2
 -6 0 -1 310.04 11.59
 -6 0 -2 489.81 14.6
 6 0 2 510.83 11.65
 -6 0 -2 468.58 13.78
 -6 0 -2 486.6 14.86
 -6 0 -3 387.18 11.92
 6 0 3 374.52 9.9
 -6 0 -3 381.38 13.33
 -6 0 -3 372.3 12.62
 6 0 4 283.96 8.01
 -6 0 -4 269.39 9.76
 6 0 4 277.17 8.39
 -6 0 -4 279.91 9.91
 6 0 5 324.04 7.04
 -6 0 -5 305.31 7.9
 -6 0 -5 322.32 8.91
 -6 0 -5 337.12 8.89
 -6 -1 11 43.56 2.47
 6 1 -11 42.19 2.98
 -6 -1 10 13.12 1.79
 -6 -1 10 12.76 1.86
 -6 -1 9 153.46 5.61
 -6 -1 9 153.42 6.63
 -6 -1 9 147.84 6.16
 6 1 -9 149.75 6.42
 -6 -1 9 153.56 7.01
 -6 -1 8 162.64 6.41
 -6 -1 8 165.14 7.19
 -6 -1 8 157.17 7.34
 -6 -1 8 161.86 7.48
 -6 -1 7 42.68 3.45
 -6 -1 7 42.76 3.65
 -6 -1 7 43.72 3.85
 -6 -1 7 43.25 3.91
 -6 -1 6 384.07 10.33
 -6 -1 6 383.02 10.47
 -6 -1 6 368.9 14.31
 -6 -1 6 378.46 12.34
 -6 -1 6 395.32 11.63
 6 1 -6 385.11 12.73
 -6 -1 5 174.98 6.92
 -6 -1 5 171.63 9.41
 -6 -1 5 168.61 7.78
 -6 -1 5 178.97 8.18
 -6 -1 5 166.87 7.5
 -6 -1 5 161.91 6.63
 6 1 -5 175.65 8.46
 6 1 -4 765.7 17.36
 -6 -1 4 775.34 14.18
 -6 -1 4 759.43 18.97
 -6 -1 4 734.18 16.45
 -6 -1 4 740.05 15.98
 -6 -1 4 702.51 15.37
 -6 -1 4 734.81 16.94
 6 1 -3 1249.7 22.42
 -6 -1 3 1218.8 23.49
 -6 -1 3 1235.12 21.81
 -6 -1 3 1211.34 19.61
 6 1 -3 1233.78 16.93
 -6 -1 3 1186.02 20.83
 -6 -1 2 1124.29 23.08
 6 1 -2 1138.55 18.3
 -6 -1 2 1167.34 22.53
 -6 -1 2 1102.25 21.71
 -6 -1 2 1177.19 18.13
 -6 -1 2 1155.98 22.5
 6 1 -2 1113.19 17.18
 -6 -1 2 1142.99 19.97
 -6 -1 1 1434.04 26.97
 6 1 -1 1439.87 20.94
 -6 -1 1 1301.76 23.79
 -6 -1 1 1421.21 25.69
 -6 -1 1 1340.16 25.1
 6 1 -1 1414.88 20.56
 6 1 0 533.42 13.18
 -6 -1 0 522.24 14.81
 -6 -1 0 532.15 16.31
 -6 -1 0 531.25 15.51
 -6 -1 0 536.13 16.3
 -6 -1 0 484.77 14.7
 -6 -1 -1 132.37 8.32
 6 1 1 129.46 6.21
 -6 -1 -1 122.05 7.45
 -6 -1 -1 136.29 8.31
 -6 -1 -1 127.96 7.69
 6 1 2 142.09 5.95
 -6 -1 -2 141.01 8.27
 6 1 2 134.5 6.33
 -6 -1 -2 141.1 7.58
 -6 -1 -2 138.77 8.18
 -6 -1 -2 129.88 7.51
 6 1 3 5.52 1.16
 -6 -1 -3 5.06 1.5
 6 1 3 3.64 1.08
 -6 -1 -3 3.01 1.3
 -6 -1 -3 2.77 1.07
 6 1 4 4.54 0.9
 -6 -1 -4 4.38 1.17
 6 1 4 4.68 1.04
 -6 -1 -4 3.78 1.11
 -6 -2 11 172.84 5.25
 6 2 -11 179.12 6.5
 -6 -2 10 526.98 11.23
 6 2 -10 547.54 11.34
 -6 -2 10 516.22 10.92
 -6 -2 9 1269.12 16.9
 -6 -2 9 1292.83 19.4
 6 2 -9 1253.6 20.06
 -6 -2 9 1272.78 19.53
 -6 -2 8 462.76 11.24
 -6 -2 8 453.93 11.92
 -6 -2 8 436.02 11.9
 -6 -2 8 484.04 12.74
 -6 -2 7 381.71 10.64
 -6 -2 7 362.59 10.49
 -6 -2 7 345.38 10.35
 -6 -2 7 374.64 11.53
 -6 -2 7 356.19 10.7
 -6 -2 6 278.33 9.16
 -6 -2 6 273 8.66
 -6 -2 6 273.07 12.2
 -6 -2 6 274.64 10.88
 -6 -2 6 273.97 9.94
 -6 -2 6 280.04 9.33
 6 2 -6 274.13 10.96
 6 2 -5 4.9 1.5
 -6 -2 5 5.29 1.31
 -6 -2 5 4.45 1.27
 -6 -2 5 4.5 1.38
 -6 -2 5 4.7 1.42
 -6 -2 5 4.48 1.17
 -6 -2 4 194.34 7.34
 -6 -2 4 190.96 9.49
 -6 -2 4 190.33 8.4
 -6 -2 4 196.55 8.37
 -6 -2 4 203.92 8.29
 6 2 -4 179.02 8.66
 6 2 -3 234.47 9.93
 -6 -2 3 256.09 7.97
 -6 -2 3 257.96 10.71
 -6 -2 3 237.25 9.86
 -6 -2 3 274.39 9.69
 -6 -2 3 231.59 8.79
 -6 -2 3 252.91 10.93
 6 2 -3 247.57 8.23
 6 2 -2 765.77 18.05
 -6 -2 2 821.55 21.08
 -6 -2 2 804.02 18.29
 6 2 -2 805.22 16.56
 -6 -2 2 834.21 19.26
 -6 -2 2 843.87 16.94
 -6 -2 2 787.82 15.99
 -6 -2 2 804.58 19.9
 6 2 -2 761.9 15.3
 -6 -2 1 253.7 10.97
 -6 -2 1 262.18 11.05
 -6 -2 1 244.93 11.23
 -6 -2 0 507.03 15.71
 6 2 0 481.69 11.68
 -6 -2 0 521.03 15.55
 -6 -2 0 484.78 15.64
 -6 -2 -1 299.6 11.75
 6 2 1 304.88 9.34
 -6 -2 -1 317.49 11.58
 -6 -2 -1 302.35 11.96
 -6 -2 -2 981 19.56
 6 2 2 941.28 15.53
 6 2 2 965.38 15.56
 -6 -2 -2 1002.69 18.36
 -6 -2 -2 923.86 19.14
 6 2 3 207.12 5.45
 -6 -2 -3 233.06 7.92
 6 2 3 225.58 6.2
 6 2 3 218.99 6.43
 -6 -2 -3 220.52 7.97
 -6 -2 -4 6.15 0.9
 6 2 4 6 0.79
 -6 -2 -4 8.59 1.14
 -6 -3 11 1.35 0.61
 6 3 -11 2.02 0.86
 6 3 -11 0.02 0.31
 -6 -3 10 51.38 2.9
 -6 -3 10 51.02 3.47
 6 3 -10 52.68 3.75
 -6 -3 10 52.35 3.26
 -6 -3 9 430.45 10.11
 -6 -3 9 418.27 10.84
 -6 -3 9 441.59 10.93
 -6 -3 8 970.86 16.59
 -6 -3 8 940.47 16.68
 -6 -3 8 900.28 16.17
 -6 -3 8 958.75 17.44
 -6 -3 8 940.7 17.44
 -6 -3 7 622.71 13.94
 -6 -3 7 583.34 12.78
 6 3 -7 629.24 14.18
 -6 -3 7 578.37 14.26
 -6 -3 7 601.46 13.98
 -6 -3 6 745.16 15.46
 -6 -3 6 724.54 16.31
 -6 -3 6 751.21 15.48
 -6 -3 5 1600.46 22.19
 -6 -3 5 1559.73 23.9
 -6 -3 5 1545.49 24.29
 -6 -3 5 1570.84 21.48
 -6 -3 4 1027.55 17.05
 6 3 -4 1032.68 17.34
 -6 -3 4 1077.67 19.86
 -6 -3 3 287.27 10.64
 6 3 -3 278.57 8.98
 -6 -3 3 303.85 10.67
 -6 -3 3 273.88 9.99
 -6 -3 3 288.9 12.22
 -6 -3 2 335.68 11.87
 -6 -3 2 368.64 11.48
 -6 -3 2 358.54 11.14
 -6 -3 2 380.95 13.99
 -6 -3 1 85.13 6.07
 -6 -3 1 79.87 5.15
 -6 -3 1 85.39 5.04
 -6 -3 1 83.36 6.48
 -6 -3 0 4.57 1.47
 6 3 0 4.42 1.32
 6 3 0 3.94 1.06
 -6 -3 0 4.84 1.52
 -6 -3 0 4.09 1.46
 -6 -3 -1 7.72 1.67
 6 3 1 6.38 1.37
 6 3 1 7.57 1.35
 -6 -3 -1 7.77 1.68
 -6 -3 -1 7.74 1.82
 -6 -3 -2 13.72 1.88
 6 3 2 15.1 1.66
 6 3 2 13.95 1.58
 -6 -3 -2 14.56 2.03
 -6 -3 -3 18.17 1.65
 -6 -3 -3 17.47 1.48
 -6 -4 11 206.16 5.4
 6 4 -11 195.05 5.69
 -6 -4 10 208.13 5.85
 -6 -4 10 196.07 6.28
 6 4 -10 220.13 7.51
 -6 -4 9 34.75 2.88
 -6 -4 9 34.42 2.9
 6 4 -9 38.58 2.89
 -6 -4 9 39.38 3
 -6 -4 8 26.01 2.76
 -6 -4 8 25.85 2.56
 6 4 -8 25.24 2.7
 -6 -4 8 26.88 2.83
 -6 -4 8 25.97 2.81
 -6 -4 7 11.97 2.02
 6 4 -7 11.22 1.89
 6 4 -7 11.85 1.76
 -6 -4 7 10.36 1.84
 -6 -4 7 8.75 1.73
 -6 -4 6 98.86 5.58
 6 4 -6 110.35 5.82
 -6 -4 6 102.23 6.07
 -6 -4 6 98.46 5.94
 -6 -4 6 96.66 5.5
 -6 -4 5 19.92 2.45
 6 4 -5 23.66 2.66
 -6 -4 5 25.26 3.13
 -6 -4 5 22.14 2.93
 -6 -4 5 23.06 2.53
 -6 -4 4 0.74 0.85
 6 4 -4 1.23 0.75
 -6 -4 4 -0.3 0.68
 6 4 -3 766.02 14.51
 -6 -4 3 765.23 16.68
 6 4 -3 749.33 15.25
 -6 -4 3 799.38 16.68
 -6 -4 2 452.1 12.33
 6 4 -2 457.4 11.36
 -6 -4 2 461.85 12.33
 -6 -4 2 447.63 11.79
 -6 -4 2 452.08 14.58
 -6 -4 1 220.47 8.36
 6 4 -1 222.82 7.71
 6 4 -1 201.15 6.7
 -6 -4 1 224.49 9.72
 -6 -4 0 539.4 11.89
 6 4 0 592.97 11.5
 6 4 0 533.92 10.15
 -6 -4 0 591.93 14.26
 6 4 1 225.05 5.91
 6 4 1 205.99 5.41
 -6 -4 -1 201.13 6.11
 -6 -4 -1 230.66 7.51
 6 5 -11 88.76 3.56
 -6 -5 10 83.43 3.54
 6 5 -10 90.88 4.49
 -6 -5 9 694.3 12.12
 6 5 -9 735.34 12.32
 -6 -5 8 324.52 9.1
 6 5 -8 359 9.7
 -6 -5 8 342.4 8.82
 -6 -5 8 333.43 9.47
 -6 -5 7 208.18 7.53
 6 5 -7 219.13 8.11
 6 5 -7 208.1 7.19
 -6 -5 7 210.24 7.58
 -6 -5 7 203.35 7.45
 -6 -5 6 362.97 9.82
 6 5 -6 387.63 10.44
 6 5 -6 388.1 9.74
 -6 -5 6 394.23 11.3
 -6 -5 6 373.48 10.75
 -6 -5 6 369.27 9.74
 -6 -5 5 306.51 8.55
 6 5 -5 291.61 9.32
 6 5 -5 290.88 8.83
 -6 -5 5 299.88 10
 -6 -5 5 281.07 9.53
 6 5 -4 35.99 3.27
 6 5 -4 35.98 2.82
 -6 -5 4 37.42 3.54
 6 5 -4 37.88 3.24
 -6 -5 4 36.31 3.43
 6 5 -3 0.76 0.64
 6 5 -3 0.95 0.58
 -6 -5 3 1.06 0.67
 6 5 -3 0.48 0.58
 -6 -5 3 0.11 0.55
 6 5 -2 66.18 3.87
 6 5 -2 64.83 3.78
 -6 -5 2 72.65 4.2
 6 5 -2 64.72 3.93
 -6 -5 2 71.45 4
 6 5 -1 3.86 0.88
 6 5 -1 3.24 0.87
 6 5 0 53.58 2.59
 6 5 0 52.17 2.66
 -6 -6 10 13.29 1.25
 6 6 -10 12 1.1
 6 6 -10 14.68 1.54
 -6 -6 9 37.08 2.47
 6 6 -9 36.41 2.5
 6 6 -9 36.66 2.8
 -6 -6 8 90.2 4.19
 6 6 -8 97.34 4.58
 6 6 -8 95.1 3.85
 -6 -6 8 92.02 4.24
 -6 -6 7 12.81 1.63
 6 6 -7 14.7 1.9
 6 6 -7 13.27 1.66
 6 6 -7 11.37 1.42
 -6 -6 7 11.88 1.54
 -6 -6 7 12.94 1.63
 -6 -6 6 180.48 5.79
 6 6 -6 171.29 6.54
 6 6 -6 183.63 6.42
 6 6 -6 179.18 5.92
 -6 -6 6 184.36 6.81
 -6 -6 6 181.1 6.3
 6 6 -5 206.87 7.03
 6 6 -5 196.79 6.67
 6 6 -5 191.27 6.23
 -6 -6 5 205.25 7.1
 -6 -6 5 197.8 6.72
 6 6 -4 2.41 0.85
 6 6 -4 2.98 0.72
 6 6 -4 2.59 0.83
 -6 -6 4 1.85 0.77
 -6 -6 4 2.1 0.83
 6 6 -3 366.03 7.82
 6 6 -3 352.92 7.15
 6 6 -3 359.11 7.91
 -6 -6 3 381.74 8.15
 6 6 -2 47.39 2.39
 6 6 -2 46.64 2.55
 -6 -7 9 237.02 4.76
 6 7 -9 241.42 5
 -6 -7 8 10.08 1.08
 6 7 -8 9.76 1.18
 6 7 -8 8.04 0.89
 6 7 -7 1.06 0.54
 6 7 -7 0.7 0.39
 6 7 -7 1.04 0.36
 6 7 -6 101.29 3.86
 6 7 -6 94.6 3.64
 6 7 -5 0.53 0.33
 6 7 -5 0.98 0.46
 6 7 -5 0.33 0.32
 -6 -7 5 0.24 0.26
 6 7 -4 106.03 3.23
 6 7 -4 97.24 3.1
 7 -11 2 53.21 2.01
 -7 10 2 9.59 0.85
 7 -10 -1 -0.1 0.23
 -7 10 1 0.57 0.36
 -7 10 0 12.91 1.34
 7 -10 0 9.79 1.12
 -7 10 -1 209.61 5.4
 -7 10 -2 243.66 5.7
 7 -10 3 142.16 4.17
 -7 10 -3 150.4 4.17
 -7 10 -3 151.12 5.36
 -7 10 -4 495.8 9.69
 7 -10 5 200.16 4.55
 -7 10 -5 202.4 5.6
 -7 9 3 38.08 2.11
 -7 9 2 192.97 4.76
 -7 9 2 234.18 6.18
 -7 9 1 159.47 4.93
 -7 9 1 175.46 5.83
 -7 9 0 26.12 2.16
 -7 9 0 24.68 2.28
 -7 9 -1 45.36 3.09
 -7 9 -2 28.86 2.43
 -7 9 -2 26.96 2.85
 -7 9 -3 135.56 4.9
 -7 9 -3 136.93 6.45
 -7 9 -4 3.12 1.11
 -7 9 -4 3.1 0.75
 7 -9 5 151.39 4.61
 -7 9 -5 159.63 6.08
 7 -9 6 25.48 1.51
 -7 9 -6 23.28 1.87
 7 -8 -5 28 1.83
 -7 8 4 29.8 2.21
 -7 8 4 31.19 2.05
 -7 8 4 36.13 2.26
 -7 8 3 4.87 1.14
 -7 8 3 4.4 0.99
 -7 8 3 4.89 1.07
 -7 8 2 39.71 3.37
 -7 8 2 45.76 3.18
 -7 8 2 46.04 3.31
 -7 8 1 618.75 13.88
 -7 8 1 626.79 12.3
 -7 8 1 627.67 12.63
 -7 8 0 341.55 9.4
 -7 8 0 346.51 10.4
 -7 8 -1 202.07 7.23
 -7 8 -1 193.76 6.99
 -7 8 -1 207.93 8.71
 -7 8 -2 629.91 12.23
 -7 8 -2 645.01 15.78
 -7 8 -3 423.91 9.61
 -7 8 -3 425.59 12.75
 -7 8 -4 382.02 8.43
 -7 8 -4 376.04 11.38
 7 -8 5 63.64 3.2
 -7 8 -5 65.55 4.2
 7 -8 6 7.73 0.9
 -7 8 -6 6.05 1.07
 -7 7 6 236.24 4.94
 -7 7 5 79.4 3.87
 -7 7 5 83.78 3.85
 -7 7 4 533.13 11.7
 -7 7 4 535.28 11.07
 -7 7 4 552.39 10.81
 -7 7 3 477.91 12.07
 -7 7 3 479.81 11.37
 -7 7 3 459.34 10.84
 -7 7 2 250.2 9.15
 -7 7 2 261.64 8.62
 -7 7 2 250.26 8.34
 -7 7 1 52.83 4.31
 -7 7 1 56.66 4.08
 -7 7 1 58.4 4.09
 -7 7 1 51.28 4.23
 -7 7 0 17.13 2.52
 -7 7 0 17.37 2.31
 -7 7 0 18.13 2.31
 -7 7 0 17.94 2.71
 -7 7 -1 5.3 1.38
 -7 7 -1 5.95 1.36
 -7 7 -2 3.35 1.37
 -7 7 -2 2.16 0.87
 -7 7 -3 162.85 6.31
 -7 7 -3 163.46 8.23
 -7 7 -4 99.42 5.23
 -7 7 -4 95.31 4.55
 -7 7 -4 97.41 5.94
 -7 7 -5 374.36 9.58
 7 -7 5 374.14 7.63
 -7 7 -5 369.72 9.99
 -7 7 -6 131.47 5.02
 -7 7 -6 95.97 3.79
 7 -7 7 14.17 1.22
 7 -7 7 14.75 1.21
 -7 6 7 3.73 0.73
 7 -6 -7 0.9 0.41
 -7 6 6 121.02 4.85
 -7 6 6 120.2 4.95
 -7 6 5 60.87 4.04
 -7 6 5 60.8 4.03
 -7 6 4 1.6 0.89
 -7 6 4 3.4 1.22
 -7 6 4 1.01 0.91
 -7 6 4 3.21 0.99
 -7 6 3 812.2 16.97
 -7 6 3 750.95 15.82
 -7 6 3 752.08 15.49
 -7 6 3 794.65 14.86
 -7 6 2 1675.67 25.02
 -7 6 2 1651.8 23.69
 -7 6 2 1631.06 24.36
 -7 6 2 1687.68 23.08
 -7 6 2 1636.29 21.45
 -7 6 2 1644.92 24.08
 -7 6 1 1115.66 20.37
 -7 6 1 1136.45 19.71
 -7 6 1 1081.18 19.22
 -7 6 1 1130.31 18.82
 -7 6 1 1191.69 18.24
 -7 6 1 1203.13 21.76
 -7 6 0 2.04 1.12
 -7 6 0 2.38 1
 -7 6 0 3.52 1.31
 -7 6 -1 658.27 14.31
 -7 6 -1 683.99 13.65
 -7 6 -2 737.39 18.34
 -7 6 -2 756.1 14.16
 -7 6 -3 147.22 8.45
 -7 6 -3 158.9 6.9
 -7 6 -3 160.25 6.42
 -7 6 -3 159.33 8.01
 -7 6 -4 23.03 3.37
 -7 6 -4 23.08 2.68
 -7 6 -4 28.87 3.16
 -7 6 -5 53.01 4.68
 -7 6 -5 57.65 3.91
 -7 6 -5 53.66 3.64
 -7 6 -6 62.84 4.33
 -7 6 -6 67.51 3.72
 7 -6 6 65.65 3.3
 -7 6 -7 11.33 1.33
 7 -6 7 13.48 1.19
 7 -6 7 12.14 1.06
 -7 5 8 174.7 4.61
 -7 5 8 155.81 4.87
 -7 5 7 61.25 3.43
 -7 5 7 68.28 3.81
 -7 5 7 63.3 3.93
 -7 5 6 0.9 0.72
 -7 5 6 0.6 0.69
 -7 5 6 2.29 1.06
 -7 5 6 2.6 0.88
 -7 5 5 310.04 9.74
 -7 5 5 308.41 9.71
 -7 5 5 307 10.02
 -7 5 5 307.09 9.86
 -7 5 4 505.31 13.01
 -7 5 4 510.76 12.97
 -7 5 4 520.62 14.67
 -7 5 4 515.48 13.15
 -7 5 4 507.59 12.42
 -7 5 4 516.25 11.27
 -7 5 3 128.85 6.63
 -7 5 3 106.89 5.92
 -7 5 3 103.1 6.44
 -7 5 3 111.88 6.04
 -7 5 3 113.51 5.45
 -7 5 3 102.47 6.06
 -7 5 2 1.54 1.01
 -7 5 2 1.04 0.9
 -7 5 2 1.15 0.77
 -7 5 2 2.97 1.15
 -7 5 2 3.18 1.15
 -7 5 2 2.56 0.94
 -7 5 1 3.25 1.31
 -7 5 1 3.56 1.18
 -7 5 1 2.31 0.93
 -7 5 1 4.45 1.27
 -7 5 1 2.81 1.23
 -7 5 1 3.26 1.08
 -7 5 1 8.45 1.55
 -7 5 1 4.38 1.58
 -7 5 0 234.46 8.86
 -7 5 0 228.43 8.3
 -7 5 0 247.59 10.61
 -7 5 0 218 8.62
 -7 5 0 245.09 8.69
 -7 5 0 240.87 10.79
 -7 5 0 238.02 7.86
 7 -5 0 233.56 8.41
 -7 5 0 235.47 9.93
 -7 5 -1 635.71 17.73
 -7 5 -1 640.52 14.18
 -7 5 -1 664.58 13.3
 -7 5 -1 675.38 16.89
 -7 5 -1 621.56 14
 -7 5 -2 245.3 11.46
 -7 5 -2 229.54 8.39
 -7 5 -2 215.8 7.68
 -7 5 -2 238.31 9.86
 -7 5 -3 648.07 18.9
 -7 5 -3 631.77 14.13
 -7 5 -3 628.85 12.92
 -7 5 -3 621.94 15.15
 -7 5 -4 706.71 19.11
 -7 5 -4 706.32 14.88
 -7 5 -4 729.4 14.71
 -7 5 -5 278.47 10.95
 -7 5 -5 285.68 8.81
 -7 5 -6 0.52 0.63
 7 -5 6 0.29 0.42
 -7 4 9 10.43 1.02
 -7 4 9 9.23 1.14
 -7 4 8 22.99 2
 -7 4 8 22.64 2.16
 -7 4 8 21.49 2.31
 -7 4 7 165.28 6.41
 -7 4 7 165.92 6.83
 -7 4 7 160.12 6.93
 -7 4 6 233.46 8.11
 -7 4 6 213.64 7.95
 -7 4 6 214.78 8.45
 -7 4 6 226.53 8.62
 -7 4 5 20.79 2.6
 -7 4 5 22.17 2.7
 -7 4 5 26.55 3.04
 -7 4 5 20.75 2.65
 -7 4 4 2072.85 25.34
 -7 4 4 2129.78 26.04
 -7 4 4 2096.41 26.54
 -7 4 4 2090.28 27.55
 -7 4 3 1454.63 21.29
 -7 4 3 1480.83 21.44
 -7 4 3 1465.05 25.26
 -7 4 3 1514.14 24.47
 -7 4 3 1501.22 21.81
 -7 4 3 1498.19 22.94
 -7 4 3 1428.36 18.08
 -7 4 3 1544.68 22
 -7 4 3 1445.18 23.46
 -7 4 2 128.03 6.24
 -7 4 2 116.03 5.9
 -7 4 2 117.53 7.32
 -7 4 2 116.45 6.64
 -7 4 2 128.49 6.26
 -7 4 2 120.48 7.57
 -7 4 2 129.16 6.83
 -7 4 2 125.7 5.49
 -7 4 2 126.47 6.08
 -7 4 2 119.33 6.83
 -7 4 1 153.4 6.79
 -7 4 1 142.59 6.4
 -7 4 1 138.5 8.13
 -7 4 1 143.04 7.26
 -7 4 1 155.04 6.74
 -7 4 1 158.01 8.76
 -7 4 1 153.15 6.06
 -7 4 1 145.19 7.35
 7 -4 -1 141.13 6.09
 -7 4 1 144.97 7.61
 -7 4 0 2.05 1.03
 -7 4 0 -0.93 0.79
 -7 4 0 1.51 1.38
 -7 4 0 0.29 0.59
 -7 4 0 1.32 0.71
 -7 4 0 0.55 0.73
 -7 4 0 0.67 0.55
 7 -4 0 1.18 0.63
 -7 4 -1 3.03 1.25
 7 -4 1 4.2 1.28
 -7 4 -1 3.06 1.54
 -7 4 -1 3.95 1.28
 -7 4 -1 3.21 1.11
 -7 4 -1 1.97 0.87
 -7 4 -2 72.8 6.52
 -7 4 -2 75.9 5.23
 -7 4 -2 71.43 4.74
 -7 4 -2 76.68 4.53
 -7 4 -2 76.88 5.32
 -7 4 -3 0.98 0.79
 -7 4 -3 1.5 1.38
 -7 4 -3 1.9 0.84
 -7 4 -4 6.41 1.96
 -7 4 -4 4.79 1.36
 -7 4 -5 339.2 11.67
 7 -4 5 335.67 7.93
 -7 4 -6 39.97 3.17
 7 -4 6 38.85 2.43
 7 -4 6 34.58 2.05
 -7 3 9 50.7 2.7
 -7 3 9 55.15 2.99
 -7 3 9 52 3.36
 7 -3 -9 45.3 2.98
 -7 3 8 -0.14 0.47
 -7 3 8 -0.19 0.48
 -7 3 8 0.34 0.67
 -7 3 7 25.8 2.57
 -7 3 7 24.68 2.69
 -7 3 7 22.97 2.72
 -7 3 7 27.85 3.08
 -7 3 6 -0.48 0.74
 -7 3 6 -0.68 0.6
 -7 3 6 0.26 0.59
 -7 3 6 -0.21 0.62
 -7 3 5 -1.13 1.2
 -7 3 5 0.3 0.66
 -7 3 5 0.53 0.62
 -7 3 5 1.83 1.1
 -7 3 5 0.55 0.79
 -7 3 5 0.91 0.8
 -7 3 5 1.58 0.9
 -7 3 4 28.31 2.87
 -7 3 4 26.58 2.88
 -7 3 4 24.66 3.52
 -7 3 4 26.49 3.33
 -7 3 4 23.54 2.79
 -7 3 4 27.42 3.13
 -7 3 4 22.33 2.68
 -7 3 4 24.63 2.77
 -7 3 4 24.93 3.18
 7 -3 -4 22.94 2.73
 -7 3 3 899.24 15.96
 -7 3 3 852.5 15.58
 -7 3 3 874.13 20.56
 -7 3 3 875.51 18.47
 -7 3 3 931.98 21.18
 -7 3 3 903.02 16.2
 -7 3 3 818.06 16.94
 -7 3 3 873.58 15.45
 -7 3 3 891.75 15.9
 7 -3 -3 842.34 15.3
 -7 3 3 931.28 19
 7 -3 -2 114.41 6.48
 -7 3 2 105.74 5.39
 -7 3 2 117.71 5.65
 -7 3 2 116.72 7.61
 -7 3 2 109.2 6.55
 -7 3 2 110.95 5.57
 -7 3 2 115.7 7.37
 -7 3 2 109.65 6.19
 -7 3 2 109.38 4.84
 -7 3 2 109.8 5.46
 -7 3 2 114.23 6.63
 -7 3 1 100.05 5.23
 -7 3 1 101.88 7.22
 -7 3 1 105.06 6.4
 -7 3 1 105.19 5.35
 -7 3 1 111.48 7.38
 -7 3 1 106.83 4.91
 -7 3 1 104.73 6.08
 7 -3 -1 96.33 4.98
 -7 3 1 94.88 6.09
 7 -3 0 566.89 12.36
 -7 3 0 537.64 17.09
 -7 3 0 548.56 14.75
 -7 3 0 574.03 12.61
 -7 3 0 560.56 17.11
 -7 3 0 519.59 11.25
 7 -3 0 536.02 12.42
 -7 3 0 553.51 14.33
 -7 3 -1 4.54 1.29
 7 -3 1 4.8 1.31
 -7 3 -1 2.16 1.23
 -7 3 -1 3.72 1.14
 -7 3 -1 3.73 1
 -7 3 -2 184.62 10.34
 -7 3 -2 180.59 7.69
 -7 3 -2 185.73 8.74
 -7 3 -2 190.74 7.95
 -7 3 -3 213.48 10.81
 -7 3 -3 202.49 8.16
 -7 3 -3 184.52 8.37
 -7 3 -3 199.9 8.88
 -7 3 -4 3.15 1.36
 7 -3 4 0.07 0.4
 -7 3 -5 7.55 1.62
 7 -3 5 7.04 1.24
 7 -3 5 5.35 0.96
 -7 3 -6 17.78 1.68
 7 -3 6 20.36 1.52
 7 -3 6 18.21 1.52
 -7 2 10 89.59 2.96
 7 -2 -10 86.36 3.7
 -7 2 9 253.94 7.03
 -7 2 9 243.84 7.95
 -7 2 8 67.6 3.76
 -7 2 8 71.88 4.39
 -7 2 8 65.91 4.22
 -7 2 8 70.06 4.78
 -7 2 7 54.07 3.77
 -7 2 7 53.83 4.08
 -7 2 7 59.22 4.28
 -7 2 7 56.05 4.42
 -7 2 6 1762.24 22.08
 -7 2 6 1748.43 23.46
 -7 2 6 1800.09 27.85
 -7 2 6 1797.52 24.7
 -7 2 5 266.99 8.7
 -7 2 5 263.74 8.98
 -7 2 5 242.7 11.32
 -7 2 5 269.26 10.69
 -7 2 5 249.63 8.61
 -7 2 5 266.16 9.26
 -7 2 5 262.29 10.38
 -7 2 4 477.05 11.48
 -7 2 4 461.29 11.44
 -7 2 4 474.34 15.71
 -7 2 4 464.51 13.69
 -7 2 4 437.02 10.9
 -7 2 4 465.37 13
 -7 2 4 465.52 11.91
 -7 2 4 476.91 11.26
 -7 2 4 453.58 13.5
 7 -2 -4 452.26 12.87
 7 -2 -3 239.94 9.66
 -7 2 3 248.92 8.16
 -7 2 3 255.26 11.42
 -7 2 3 244.23 9.83
 -7 2 3 250.38 7.99
 -7 2 3 237 10.56
 -7 2 3 249.34 9.42
 -7 2 3 233.61 8.23
 -7 2 3 235.9 7.72
 -7 2 3 233.62 9.57
 7 -2 -2 31.22 3.64
 -7 2 2 37.08 3.12
 -7 2 2 32.31 4.18
 -7 2 2 32.28 3.71
 -7 2 2 34.05 2.95
 -7 2 2 34.43 4.04
 -7 2 2 33.59 3.43
 -7 2 2 32.38 2.59
 -7 2 2 32.81 3.05
 7 -2 -2 30.36 2.71
 -7 2 2 43.55 4.09
 7 -2 -1 279.2 8.36
 -7 2 1 261.09 11.83
 -7 2 1 289.01 11.06
 -7 2 1 260.66 8.03
 -7 2 1 276.01 11.5
 -7 2 1 263.68 7.61
 -7 2 1 266.9 9.5
 7 -2 -1 261.07 8.4
 -7 2 1 276.58 10.07
 7 -2 0 54.34 4.02
 -7 2 0 59.79 5.75
 -7 2 0 54.93 5.01
 -7 2 0 62.31 5.62
 -7 2 0 55.93 3.69
 7 -2 0 55.93 4.1
 -7 2 0 56.73 4.55
 -7 2 -1 58.13 5.74
 -7 2 -1 53.63 5.02
 -7 2 -1 60.11 4.54
 -7 2 -2 5.32 1.78
 -7 2 -2 7.74 2.01
 -7 2 -2 4.97 1.54
 -7 2 -3 116.67 7.42
 7 -2 3 105.58 5.15
 -7 2 -3 102.31 6.41
 -7 2 -3 116.33 6.73
 -7 2 -4 396.31 11.88
 7 -2 4 401.6 9.23
 -7 2 -4 386.24 11.18
 -7 2 -5 107.27 4.7
 7 -2 5 117.11 4.16
 7 -2 5 113.89 4.38
 -7 1 10 0.41 0.43
 -7 1 10 1.35 0.64
 -7 1 9 79.41 4.34
 7 -1 -9 85.39 4.69
 -7 1 9 83.64 4.91
 -7 1 8 10.68 1.56
 -7 1 8 13.28 2.03
 -7 1 8 11 2
 -7 1 7 74.05 4.44
 -7 1 7 74.28 4.86
 -7 1 7 79.89 5.8
 -7 1 7 75.89 4.5
 -7 1 7 78.41 5.24
 -7 1 6 448.72 11.31
 -7 1 6 456.53 11.87
 -7 1 6 471.68 16.31
 -7 1 6 461.6 13.96
 -7 1 6 461.79 12.58
 -7 1 5 229.09 8.06
 -7 1 5 241.66 8.39
 -7 1 5 242.32 11.63
 -7 1 5 245.63 10.05
 -7 1 5 217.4 9.2
 -7 1 5 229.77 8.77
 -7 1 5 226.83 9.81
 7 -1 -5 219.73 9.42
 -7 1 4 255.14 8.41
 -7 1 4 256.52 11.76
 -7 1 4 265.72 10.44
 -7 1 4 253.79 9.76
 -7 1 4 248.42 8.94
 -7 1 4 256.52 10.31
 7 -1 -4 259.21 10.36
 7 -1 -3 2108.25 30.08
 -7 1 3 2377.75 24.98
 -7 1 3 2148.37 33.55
 -7 1 3 2208.02 30.45
 -7 1 3 2327.51 32.27
 -7 1 3 2378.21 29.28
 -7 1 3 2320.11 27.03
 -7 1 3 2270.63 30.05
 7 -1 -2 936.74 20.67
 -7 1 2 984.12 15.51
 -7 1 2 957.73 22.37
 -7 1 2 961.69 20.37
 -7 1 2 923.3 20.12
 -7 1 2 976.76 18.3
 -7 1 2 940.03 17.12
 7 -1 -2 922.95 15.51
 -7 1 2 937.08 18.88
 -7 1 1 6.07 1.59
 -7 1 1 6.57 1.87
 -7 1 1 7.51 1.92
 -7 1 1 8.55 1.68
 -7 1 1 6.02 1.8
 -7 1 1 8.54 1.65
 7 -1 -1 9.49 1.67
 -7 1 0 4.67 1.38
 -7 1 0 4.16 1.56
 -7 1 0 6.74 1.85
 -7 1 -1 21.09 3.38
 -7 1 -1 18.22 3.12
 -7 1 -1 18.45 2.89
 7 -1 2 6.69 1.3
 -7 1 -2 6.87 1.9
 -7 1 -2 5.16 1.77
 -7 1 -2 7.83 2
 -7 1 -2 6.93 1.79
 -7 1 -3 215.35 8.83
 7 -1 3 215.98 6.79
 -7 1 -3 197.48 8.71
 7 -1 3 213.46 7.34
 -7 1 -3 211.77 8.76
 -7 1 -4 60.87 3.72
 7 -1 4 65.92 3.29
 -7 1 -4 60.61 3.93
 7 -1 4 66.11 3.6
 -7 1 -4 57.01 3.95
 7 -1 5 62.58 2.59
 -7 0 10 149.76 5.27
 7 0 -10 151.92 5.79
 -7 0 10 150.68 5.67
 -7 0 9 296.46 7.38
 -7 0 9 290.81 8.64
 -7 0 9 300.49 9.3
 -7 0 8 25.5 2.51
 -7 0 8 25.02 2.78
 -7 0 8 26.87 3.02
 -7 0 7 66.98 4.34
 -7 0 7 60.75 4.4
 -7 0 7 63.19 4.98
 -7 0 7 65.2 4.84
 -7 0 6 26.4 2.82
 -7 0 6 26.93 2.89
 -7 0 6 27.87 4.1
 -7 0 6 24.87 3.19
 -7 0 6 26.71 3.14
 -7 0 5 158.18 6.81
 -7 0 5 150.7 6.36
 -7 0 5 161.02 9.62
 -7 0 5 160.6 8.1
 -7 0 5 154.38 7.38
 7 0 -4 2.82 1.16
 -7 0 4 1.58 0.99
 -7 0 4 3.47 1.05
 -7 0 4 3.03 1.41
 -7 0 4 4.41 1.37
 -7 0 4 2.54 1.09
 -7 0 4 2.91 1.22
 7 0 -3 937.6 20.78
 -7 0 3 890.7 15.36
 -7 0 3 948.4 22.14
 -7 0 3 874.48 19.45
 -7 0 3 858.16 18.75
 -7 0 3 888.32 17.98
 -7 0 3 919.82 18.1
 -7 0 3 915.18 19.28
 7 0 -2 1210.11 24
 -7 0 2 1173.48 24.47
 -7 0 2 1242.6 24.11
 -7 0 2 1245.99 20.34
 -7 0 2 1186.27 20.62
 7 0 -2 1194.33 18.45
 -7 0 2 1202.94 21.54
 -7 0 1 223.9 10.52
 -7 0 1 223.37 10.61
 -7 0 1 203.48 8.55
 -7 0 0 52.57 5.02
 -7 0 0 47.46 5.05
 -7 0 0 56.68 5.2
 -7 0 -1 344.15 12.13
 -7 0 -1 349.12 13.25
 7 0 1 333.93 9.38
 -7 0 -1 347.43 12.7
 -7 0 -1 354.26 12.17
 -7 0 -2 226.45 8.8
 -7 0 -2 219.09 9.76
 7 0 2 228.29 7.55
 -7 0 -2 241.15 9.97
 -7 0 -2 228.73 9.29
 7 0 3 14.72 1.54
 -7 0 -3 13.51 2.1
 7 0 3 15.88 1.82
 -7 0 -3 17.04 2.4
 -7 0 -4 89.85 3.94
 7 0 4 90.68 3.41
 -7 -1 11 131.37 3.91
 7 1 -11 123.8 4.21
 -7 -1 10 158.01 5.62
 -7 -1 10 156.23 5.79
 -7 -1 9 30.1 2.51
 -7 -1 9 32.67 2.98
 -7 -1 9 31.06 3.01
 -7 -1 8 146.04 6.19
 -7 -1 8 138.25 6.43
 -7 -1 8 146.16 6.92
 -7 -1 7 85.53 5.05
 -7 -1 7 81.88 5.02
 -7 -1 7 87.8 5.55
 -7 -1 6 345.58 10.25
 -7 -1 6 329.9 9.51
 -7 -1 6 339.52 13.95
 -7 -1 6 330.53 11.15
 -7 -1 6 326.38 10.96
 -7 -1 5 32.73 3.18
 -7 -1 5 22.92 3.66
 -7 -1 5 23.18 3.11
 -7 -1 5 25.01 3.12
 -7 -1 4 529.18 12.3
 -7 -1 4 532.39 16.8
 -7 -1 4 501.91 14.51
 -7 -1 4 528.89 14.25
 -7 -1 3 547.7 11.8
 -7 -1 3 558.12 16.66
 -7 -1 3 536.48 15.46
 -7 -1 3 518.18 14.23
 -7 -1 2 203.7 9.83
 -7 -1 2 216.47 10.14
 -7 -1 2 210.12 9.91
 -7 -1 1 254.75 10.57
 -7 -1 1 269.77 11.6
 -7 -1 1 252.58 11.04
 -7 -1 0 180.42 8.34
 -7 -1 0 175.88 9.27
 -7 -1 0 182.37 9.21
 -7 -1 -1 88.51 6.26
 7 1 1 87.19 4.52
 -7 -1 -1 81.47 5.86
 -7 -1 -2 267.03 9.46
 7 1 2 277.64 7.39
 -7 -1 -2 271.64 9.52
 -7 -1 -3 515.53 10.35
 7 1 3 502.67 8.31
 7 1 3 470.71 7.84
 -7 -1 -3 480.71 10.1
 -7 -2 11 8.05 1.03
 7 2 -11 7.52 1.18
 -7 -2 10 194.96 5.18
 -7 -2 10 199.82 6.27
 7 2 -10 187.7 5.79
 -7 -2 10 200.08 6.24
 -7 -2 9 237.13 7.16
 -7 -2 9 225.46 7.51
 7 2 -9 227.5 7.88
 -7 -2 9 237.14 7.94
 -7 -2 8 421.32 10.7
 -7 -2 8 418.04 11.46
 -7 -2 7 12.44 1.98
 -7 -2 7 12.94 1.9
 -7 -2 7 18.34 2.57
 -7 -2 6 11.66 2.64
 -7 -2 6 11.2 2.17
 -7 -2 5 915.17 16.6
 -7 -2 5 901.71 21.59
 -7 -2 5 926.36 18.37
 -7 -2 5 893.72 18.7
 -7 -2 4 970.36 16.27
 -7 -2 4 868.11 20.61
 -7 -2 4 935.76 19.26
 -7 -2 4 909.11 19.1
 -7 -2 3 440.01 13.96
 -7 -2 3 459.02 13.84
 -7 -2 3 467.11 12.37
 -7 -2 2 138.42 7.37
 -7 -2 2 133.02 7.69
 -7 -2 2 141.67 6.41
 -7 -2 2 147.31 8.36
 -7 -2 1 1.52 0.93
 -7 -2 1 0.89 0.79
 -7 -2 0 53.51 4.61
 -7 -2 0 55.77 4.82
 -7 -2 -1 0.56 0.76
 7 2 1 1.38 0.63
 -7 -2 -1 0.5 0.58
 -7 -2 -2 5.48 1.16
 7 2 2 6.55 1.04
 7 2 2 5.73 0.83
 -7 -2 -2 5.69 1.17
 -7 -3 11 248.71 5.14
 7 3 -11 276.51 6.72
 -7 -3 10 167.58 4.88
 -7 -3 10 159.08 5.22
 7 3 -10 170.75 5.81
 -7 -3 10 151.06 4.89
 -7 -3 9 59.31 3.58
 -7 -3 9 61.41 3.6
 -7 -3 9 63.97 3.89
 -7 -3 8 418.53 10.56
 -7 -3 8 428.49 11.08
 -7 -3 7 6.38 1.39
 7 3 -7 5.7 1.43
 -7 -3 7 6.61 1.54
 -7 -3 6 145.82 6.59
 7 3 -6 148.83 6.45
 -7 -3 6 154.91 7.47
 -7 -3 5 102.65 5.36
 -7 -3 5 105.15 6.76
 -7 -3 5 103.76 6.27
 -7 -3 4 62.49 3.89
 -7 -3 4 66 4.75
 -7 -3 4 60.34 4.84
 -7 -3 3 461.76 12.59
 7 3 -3 448.79 10.59
 7 3 -3 453.03 11.05
 -7 -3 3 456.42 11.85
 -7 -3 2 245.69 9.17
 7 3 -2 244.74 7.95
 -7 -3 2 260.16 10.59
 -7 -3 1 177.73 7.49
 7 3 -1 170.66 6.41
 -7 -3 1 181.15 8.27
 -7 -3 0 230.43 7.64
 7 3 0 231.09 6.74
 -7 -3 0 237.37 8.42
 -7 -3 -1 62.67 3.21
 7 3 1 61.89 2.87
 -7 -3 -1 64.4 3.58
 -7 -4 10 57.5 2.74
 7 4 -10 59.47 3.28
 -7 -4 9 210.32 6.38
 -7 -4 9 212.8 6.16
 -7 -4 8 162.38 6.21
 7 4 -8 168.48 6.1
 -7 -4 8 171.65 6.37
 -7 -4 7 109.23 5.28
 7 4 -7 113.21 5.53
 7 4 -7 113.13 4.9
 -7 -4 7 113.41 5.66
 -7 -4 6 493.62 11.06
 7 4 -6 502.95 11.33
 -7 -4 6 501.4 12.48
 -7 -4 5 340.2 8.58
 7 4 -5 332.75 9.54
 -7 -4 5 329.1 10.35
 7 4 -4 92.89 4.57
 -7 -4 4 91.79 5.14
 -7 -4 4 83.64 5.23
 7 4 -3 114.36 4.81
 7 4 -3 125.74 5.25
 -7 -4 3 121.53 5.42
 7 4 -2 115.9 4.69
 7 4 -2 121.36 4.91
 -7 -4 1 49.16 2.75
 7 4 -1 56.58 2.99
 7 4 -1 55.36 2.98
 7 4 0 1.58 0.43
 7 4 0 0.97 0.4
 -7 -5 10 44.51 2.08
 7 5 -10 49.73 2.61
 -7 -5 9 1.47 0.58
 7 5 -9 1.22 0.45
 7 5 -9 0.76 0.56
 -7 -5 8 0.23 0.39
 7 5 -8 0.97 0.6
 -7 -5 8 0.97 0.52
 -7 -5 7 3.29 0.88
 7 5 -7 2.98 0.92
 7 5 -7 4.24 0.92
 -7 -5 7 2.32 0.85
 7 5 -6 3.83 1.01
 -7 -5 6 2.22 0.83
 7 5 -5 469.46 9.87
 7 5 -5 450.44 8.48
 -7 -5 5 476.55 10.56
 7 5 -4 511.86 9.98
 7 5 -4 519.54 9.08
 -7 -5 4 529.4 10.83
 7 5 -3 494.93 8.88
 7 5 -3 478.75 8.24
 -7 -5 3 497.49 9.75
 7 5 -2 141.36 3.74
 7 5 -2 146.53 3.95
 -7 -6 9 106.32 2.97
 7 6 -9 103.74 3.28
 -7 -6 8 117.46 3.45
 7 6 -8 115.31 3.9
 7 6 -7 26.93 1.75
 -7 -6 7 24.43 1.56
 7 6 -6 31.15 2.13
 7 6 -6 27.95 1.89
 -7 -6 6 27.83 1.82
 7 6 -5 3.51 0.73
 7 6 -5 4.3 0.75
 -7 -6 5 2.82 0.61
 7 6 -4 1.16 0.43
 -7 -6 4 1.18 0.41
 -8 10 1 89.84 2.64
 -8 10 0 523.91 7.13
 -8 10 -1 118.97 3.49
 -8 10 -2 1.19 0.39
 -8 9 3 112.55 3
 -8 9 2 5.47 0.79
 -8 9 2 8.09 1.04
 -8 9 1 11.59 1.26
 -8 9 1 13.27 1.48
 -8 9 0 65.67 3.33
 -8 9 -1 26.05 2.11
 -8 9 -2 99.33 3.93
 -8 9 -2 96.41 4.79
 -8 9 -3 2.25 0.88
 -8 9 -3 4.93 0.85
 8 -9 4 248.92 4.8
 -8 9 -4 297.86 7.47
 -8 8 4 171.26 4.46
 -8 8 3 223.74 6.76
 -8 8 3 222.69 6.06
 -8 8 3 224.87 5.98
 -8 8 2 408.07 9.98
 -8 8 2 406.16 8.99
 -8 8 2 418.35 9.07
 -8 8 1 524.85 10.74
 -8 8 1 541.39 10.8
 -8 8 0 146.47 5.81
 -8 8 0 140.15 5.57
 -8 8 0 130.07 6.24
 -8 8 -1 88.89 4.4
 -8 8 -1 86.72 5.36
 -8 8 -2 64.66 3.62
 -8 8 -2 56.98 4.35
 -8 8 -3 18.19 1.78
 -8 8 -3 16.32 2.27
 -8 8 -4 30.92 2.72
 -8 8 -5 121.72 4.12
 -8 7 6 25.4 1.48
 -8 7 5 1.7 0.69
 -8 7 5 2.51 0.71
 -8 7 4 15.9 1.96
 -8 7 4 14.72 1.82
 -8 7 3 75.94 4.62
 -8 7 3 75.56 4.33
 -8 7 3 75.35 4.01
 -8 7 2 276.17 9.1
 -8 7 2 283.88 8.73
 -8 7 2 281.14 8.22
 -8 7 1 362.65 10.56
 -8 7 1 392.96 10.44
 -8 7 1 401.08 10.06
 -8 7 1 387.73 11.61
 -8 7 0 448.99 11.23
 -8 7 0 475.12 11.01
 -8 7 0 477.47 13.53
 -8 7 -1 40.68 3.19
 -8 7 -1 39.52 4.01
 -8 7 -2 252.99 7.59
 -8 7 -2 242.52 9.6
 -8 7 -3 119.35 4.94
 -8 7 -3 115.21 6.16
 -8 7 -4 156.87 6.21
 -8 7 -5 11.92 1.24
 -8 6 7 170.69 4.09
 -8 6 6 92.78 4.07
 -8 6 6 97.6 4.17
 -8 6 5 230.04 7.44
 -8 6 5 235.09 7.47
 -8 6 4 163.07 6.9
 -8 6 4 177.54 7.06
 -8 6 4 168.52 7.16
 -8 6 3 257.44 9.37
 -8 6 3 262.93 9.09
 -8 6 3 269.77 8.97
 -8 6 3 261.28 7.9
 -8 6 2 62.59 4.77
 -8 6 2 64.76 4.62
 -8 6 2 71.21 4.97
 -8 6 2 69.94 4.64
 -8 6 2 70.55 4.26
 -8 6 2 70.64 5.17
 -8 6 1 59.18 4.34
 -8 6 1 55.73 4.32
 -8 6 1 60.75 4.37
 -8 6 1 62.38 4.08
 -8 6 1 60.44 5.01
 -8 6 1 61.84 4.73
 -8 6 0 31.31 3.04
 -8 6 0 32.68 3.23
 -8 6 0 32.08 2.93
 -8 6 0 33.02 3.81
 -8 6 -1 20.45 2.98
 -8 6 -1 25.13 2.57
 -8 6 -1 22.08 3.1
 -8 6 -2 52.23 4.75
 -8 6 -2 55.63 3.73
 -8 6 -2 57.42 4.74
 -8 6 -3 383.16 12.55
 -8 6 -3 411.69 11.47
 -8 6 -4 150.52 7.23
 -8 6 -4 160.41 6.03
 -8 6 -5 117.17 5.37
 8 -6 5 125.23 3.94
 -8 5 7 19.61 1.89
 -8 5 7 21.71 2
 -8 5 6 63.07 3.94
 -8 5 6 58.39 3.83
 -8 5 6 60.46 3.74
 -8 5 5 58.55 4.12
 -8 5 5 59.79 4.17
 -8 5 5 65.41 4.41
 -8 5 4 134.71 6.64
 -8 5 4 130.31 6.43
 -8 5 4 123.23 6.92
 -8 5 4 130.85 6.43
 -8 5 4 135.85 5.36
 -8 5 3 485.57 12.89
 -8 5 3 478.51 12.54
 -8 5 3 499.99 13.87
 -8 5 3 500.22 12.64
 -8 5 3 496.84 10.85
 -8 5 3 489.02 13.74
 -8 5 2 261.68 9.56
 -8 5 2 268.06 9.29
 -8 5 2 271.69 10.66
 -8 5 2 266.56 10.01
 -8 5 2 267.57 9.2
 -8 5 2 285.03 8.46
 -8 5 2 264.34 10.54
 -8 5 1 348.81 11.02
 -8 5 1 347 10.12
 -8 5 1 348.42 12.6
 -8 5 1 348.79 11.19
 -8 5 1 352.45 10.44
 -8 5 1 344.64 9.46
 -8 5 1 349.18 12.33
 -8 5 0 331.53 10.33
 -8 5 0 338.41 12.9
 -8 5 0 329.35 10.6
 -8 5 0 365.27 10.65
 -8 5 0 359.77 9.73
 -8 5 0 339.74 12.12
 -8 5 -1 259.51 11.49
 -8 5 -1 284.48 9.56
 -8 5 -1 287.6 8.66
 -8 5 -1 259.57 10.36
 -8 5 -2 26.82 3.74
 -8 5 -2 28.33 2.72
 -8 5 -2 28.79 3.33
 -8 5 -3 43.25 4.52
 -8 5 -3 47.73 3.76
 -8 5 -4 8.13 1.84
 8 -5 4 8.53 1.18
 -8 5 -5 103.73 5.06
 8 -5 5 98.56 3.6
 8 -5 5 88.29 2.96
 -8 4 8 255.31 6.25
 -8 4 8 261.8 6.38
 -8 4 8 251.6 6.83
 -8 4 7 839.49 12.94
 -8 4 7 898.98 14.32
 -8 4 7 870.81 14.24
 -8 4 7 870.27 14.72
 -8 4 6 72.07 4.42
 -8 4 6 66.32 4.36
 -8 4 6 74.45 4.63
 -8 4 6 68.32 4.41
 -8 4 5 23.28 2.74
 -8 4 5 20.72 2.61
 -8 4 5 23.34 3.17
 -8 4 5 20.93 2.61
 -8 4 5 22.66 2.59
 -8 4 4 83.19 5.22
 -8 4 4 80.52 5.13
 -8 4 4 90.37 6.32
 -8 4 4 86.87 5.99
 -8 4 4 86.85 5.29
 -8 4 4 77.3 4.69
 -8 4 4 84.12 5.8
 -8 4 3 94.55 5.58
 -8 4 3 84.11 5.16
 -8 4 3 92.41 6.66
 -8 4 3 96.93 6.29
 -8 4 3 84.47 5.21
 -8 4 3 86.56 4.4
 -8 4 3 92.11 6.28
 -8 4 2 211.94 8.3
 -8 4 2 189.98 7.5
 -8 4 2 229.39 10.76
 -8 4 2 216.48 9.33
 -8 4 2 218.63 8.2
 -8 4 2 209.95 7.08
 -8 4 2 227.88 9.9
 -8 4 1 507.12 12.57
 -8 4 1 488.09 16.04
 -8 4 1 489.11 13.89
 -8 4 1 513.55 12.48
 -8 4 1 466.79 10.82
 -8 4 1 505.72 14.71
 -8 4 0 624.73 18.66
 -8 4 0 615.93 15.47
 -8 4 0 647.62 13.83
 -8 4 0 603.49 12.47
 -8 4 0 594.26 15.69
 -8 4 -1 16.42 3.14
 -8 4 -1 20.48 2.78
 -8 4 -1 19.4 2.27
 -8 4 -1 21.03 2.96
 -8 4 -2 578 17.48
 -8 4 -2 533.76 13.15
 -8 4 -2 583.75 13.84
 -8 4 -3 290.14 11.5
 -8 4 -4 34.53 3.47
 8 -4 4 32.11 2.33
 -8 4 -5 41.71 2.89
 8 -4 5 34.77 1.84
 -8 3 9 31.61 1.99
 -8 3 9 29.8 2.22
 -8 3 8 172.65 5.99
 -8 3 8 161.24 5.55
 -8 3 8 176.03 6.5
 -8 3 7 217.23 7.23
 -8 3 7 223.07 7.75
 -8 3 7 204.77 7.23
 -8 3 7 221.4 7.89
 -8 3 6 693.53 14.01
 -8 3 6 681.23 14.37
 -8 3 6 703.59 17
 -8 3 6 647.01 13.72
 -8 3 6 672.06 14.34
 -8 3 5 85.73 5.14
 -8 3 5 86.59 5.26
 -8 3 5 87.73 6.58
 -8 3 5 99.04 6.46
 -8 3 5 95.12 5.37
 -8 3 5 92.57 5.36
 -8 3 5 92.13 6.09
 -8 3 4 275.7 9.3
 -8 3 4 247.91 8.76
 -8 3 4 257.31 11.59
 -8 3 4 247.05 10.27
 -8 3 4 257.69 8.74
 -8 3 4 255.79 8.65
 -8 3 4 249.83 10.34
 -8 3 3 371.72 10.73
 -8 3 3 350.75 10.09
 -8 3 3 364.73 13.98
 -8 3 3 366.75 12.51
 -8 3 3 349.91 10.02
 -8 3 3 361.5 9.94
 -8 3 3 349.41 12.36
 -8 3 2 11.17 1.86
 -8 3 2 12.79 2.84
 -8 3 2 12.13 2.34
 -8 3 2 13.73 2.07
 -8 3 2 13.98 1.81
 -8 3 2 13.99 2.51
 -8 3 1 317.79 9.38
 -8 3 1 320.4 13.48
 -8 3 1 297.15 11.34
 -8 3 1 317.57 9.4
 -8 3 1 326.86 8.81
 -8 3 1 321.69 11.51
 -8 3 0 98.71 7.58
 -8 3 0 97.94 6.49
 -8 3 0 87.14 4.69
 -8 3 0 96.41 6.17
 -8 3 -1 14.82 2.55
 -8 3 -1 19.18 2.61
 -8 3 -2 1.88 1.1
 -8 3 -2 0.5 0.76
 -8 3 -3 8.52 1.94
 8 -3 3 8.19 1.25
 8 -3 4 303.35 6.25
 8 -3 4 279.08 6.43
 -8 2 9 195.28 5.83
 -8 2 9 192.54 6.31
 -8 2 8 259.38 7.17
 -8 2 8 265.11 7.98
 -8 2 8 263.98 8.41
 -8 2 7 0.59 0.67
 -8 2 7 0.38 0.6
 -8 2 7 0.12 0.68
 -8 2 6 74.57 4.64
 -8 2 6 71.04 4.7
 -8 2 6 68.49 5.38
 -8 2 6 69.83 4.25
 -8 2 6 68.23 4.69
 -8 2 5 33.14 3.21
 -8 2 5 36.2 3.33
 -8 2 5 29.63 4.17
 -8 2 5 36.49 3.97
 -8 2 5 36.41 3.11
 -8 2 5 34.01 3.34
 -8 2 5 33.1 3.86
 -8 2 4 0.66 0.91
 -8 2 4 2.18 0.91
 -8 2 4 1.59 0.81
 -8 2 4 4.42 1.79
 -8 2 4 5 1.52
 -8 2 4 -0.25 0.62
 -8 2 4 2.68 1.02
 -8 2 3 724.84 14.62
 -8 2 3 732.44 20.33
 -8 2 3 729.34 18.05
 -8 2 3 713.59 13.29
 -8 2 3 711.44 14.71
 -8 2 3 694.03 17.41
 -8 2 2 1171.49 17.97
 -8 2 2 1105.99 25.2
 -8 2 2 1186.45 23.28
 -8 2 2 1139.5 15.47
 -8 2 2 1153.81 21.9
 -8 2 1 68.11 6.23
 -8 2 1 64.94 5.53
 -8 2 1 63.81 5.03
 -8 2 0 753.42 20.26
 -8 2 0 714.17 18.07
 -8 2 0 695.36 15.68
 -8 2 -1 268.69 11.64
 -8 2 -1 271.98 10.8
 -8 2 -1 274.19 8.95
 -8 2 -2 130.15 7.44
 -8 2 -2 116.92 6.53
 -8 2 -3 15.46 2.21
 8 -2 3 13.01 1.5
 -8 2 -4 4.37 0.88
 -8 1 10 10.47 1.15
 -8 1 10 11.45 1.33
 -8 1 9 440.67 9.39
 -8 1 9 432.14 9.97
 -8 1 8 298.39 8.15
 -8 1 8 305.13 8.9
 -8 1 8 309.58 9.43
 -8 1 7 337.46 9.47
 -8 1 7 342.36 10.01
 -8 1 7 358.18 10.63
 -8 1 6 175.25 7.19
 -8 1 6 178.85 7.3
 -8 1 6 196.78 10.44
 -8 1 6 194.6 8.91
 -8 1 6 189.58 7.97
 -8 1 5 5.74 1.49
 -8 1 5 5.19 1.42
 -8 1 5 5.91 2.13
 -8 1 5 6.85 1.78
 -8 1 5 6.87 1.59
 -8 1 4 0.59 0.83
 -8 1 4 2 0.89
 -8 1 4 2.72 1.58
 -8 1 4 0.92 0.81
 -8 1 4 2.89 1.11
 -8 1 3 56.18 3.99
 -8 1 3 54.71 5.61
 -8 1 3 58.29 5.16
 -8 1 3 55.74 4.31
 -8 1 3 51.7 4.74
 -8 1 2 289.34 12.55
 -8 1 2 278.74 11.54
 -8 1 2 271.17 9.31
 -8 1 2 278.73 10.6
 -8 1 1 83.48 6.64
 -8 1 1 93.79 6.73
 -8 1 1 84.29 5.6
 -8 1 0 5.61 1.33
 -8 1 0 6.42 1.93
 -8 1 0 5.7 1.88
 -8 1 -1 268.94 10.42
 -8 1 -1 277.49 10.77
 -8 1 -2 348.32 10.28
 -8 1 -2 318.15 10.12
 -8 1 -3 165.87 5.17
 -8 1 -3 193.56 6.22
 -8 0 10 70.13 3.16
 -8 0 10 62.76 3.16
 -8 0 9 6.12 1.07
 -8 0 9 5.82 1.21
 -8 0 9 7.28 1.41
 -8 0 8 195.04 6.76
 -8 0 8 175.45 6.73
 -8 0 8 200.02 7.6
 -8 0 7 105.17 5.43
 -8 0 7 96.89 5.21
 -8 0 7 112.23 6.31
 -8 0 7 106.45 5.88
 -8 0 6 107.09 5.64
 -8 0 6 108.91 5.35
 -8 0 6 106.46 7.78
 -8 0 6 114.05 6.65
 -8 0 6 119.26 6.41
 -8 0 5 883.54 16.27
 -8 0 5 863.69 18.88
 -8 0 5 868.06 17.62
 -8 0 4 94.94 5.22
 -8 0 4 94.89 7.23
 -8 0 4 91.79 6.34
 -8 0 4 100.73 6.02
 -8 0 3 85.29 4.67
 -8 0 3 80.57 6.59
 -8 0 3 80.1 6.07
 -8 0 3 78.72 5.33
 -8 0 2 114.92 7.57
 -8 0 2 112.59 7.26
 -8 0 2 111.56 6.21
 -8 0 1 88.24 6.27
 -8 0 1 88.46 6.4
 -8 0 1 83.46 5.11
 -8 0 0 8.15 1.81
 -8 0 0 9.31 2.03
 -8 0 -1 8.14 1.55
 -8 0 -1 9.42 1.91
 -8 0 -2 3.31 0.97
 -8 -1 10 125.44 4.23
 -8 -1 10 125.8 4.43
 -8 -1 9 293.69 7.66
 -8 -1 9 304.67 8.38
 -8 -1 8 1.27 0.69
 -8 -1 8 4.81 1.27
 -8 -1 7 32.99 3.04
 -8 -1 7 34.75 3.43
 -8 -1 6 42.29 3.55
 -8 -1 6 39.51 4.62
 -8 -1 6 45.78 3.97
 -8 -1 6 44.18 3.96
 -8 -1 5 184.88 7.28
 -8 -1 5 180.24 9.66
 -8 -1 5 203.02 8.76
 -8 -1 5 191 8.31
 -8 -1 4 1.06 0.7
 -8 -1 4 -0.01 0.57
 -8 -1 4 1.41 0.88
 -8 -1 3 14.77 2.67
 -8 -1 3 15.82 2.72
 -8 -1 3 12.1 2.24
 -8 -1 2 414.18 12.86
 -8 -1 2 407.76 13.1
 -8 -1 2 403.9 11.74
 -8 -1 1 163.97 7.4
 -8 -1 1 171.37 8.24
 -8 -1 1 149.82 6.61
 -8 -1 0 208.57 8.38
 -8 -1 -1 308.22 8.74
 8 1 1 292.5 7.05
 -8 -1 -2 153.1 4.49
 8 1 2 151.08 3.76
 -8 -2 10 19.06 1.42
 -8 -2 10 17.6 1.55
 -8 -2 9 218.34 6.27
 8 2 -9 222.97 6.5
 -8 -2 9 225.31 6.82
 -8 -2 8 779.63 13.44
 -8 -2 8 791.24 14.33
 -8 -2 7 197.3 7.17
 -8 -2 7 205.87 7.9
 -8 -2 6 397.69 10.3
 -8 -2 6 414.44 11.74
 -8 -2 5 271.75 8.23
 -8 -2 5 275.09 10.89
 -8 -2 5 288.97 9.42
 -8 -2 5 271.41 9.71
 -8 -2 4 86.37 5.83
 -8 -2 4 79.31 5.16
 -8 -2 4 79.48 5.27
 -8 -2 3 86.81 5.46
 8 2 -3 79.13 4.05
 -8 -2 3 73.38 4.94
 8 2 -2 21.42 2.18
 -8 -2 2 21.28 2.56
 -8 -2 1 80.82 4.74
 8 2 -1 67.72 3.62
 8 2 -1 70.14 3.43
 -8 -2 1 72.49 4.09
 -8 -2 0 23.74 2.24
 8 2 0 24.31 1.94
 8 2 0 17.94 1.5
 -8 -3 10 15.59 1.22
 -8 -3 9 15.42 1.61
 8 3 -9 17.85 1.86
 -8 -3 9 15.39 1.63
 -8 -3 8 91.92 4.32
 -8 -3 8 91.4 4.46
 -8 -3 7 454.94 10.02
 8 3 -7 443.92 9.61
 -8 -3 7 469.29 11.01
 -8 -3 6 311.4 8.22
 8 3 -6 324.84 8.19
 -8 -3 6 315.39 9.48
 -8 -3 5 148.69 6.63
 -8 -3 4 30.57 3
 -8 -3 3 76.18 4
 8 3 -3 75.54 3.4
 -8 -3 3 82.16 4.61
 -8 -3 2 351.62 7.99
 8 3 -2 356.76 7.21
 -8 -3 2 364.59 8.68
 -8 -3 1 19.39 1.59
 8 3 -1 20.38 1.6
 8 3 -1 21.97 1.6
 -8 -4 9 284.41 5.81
 8 4 -9 290.53 6.49
 -8 -4 8 239.89 6
 -8 -4 8 234.13 5.96
 -8 -4 7 40.48 2.52
 8 4 -7 39.27 2.59
 -8 -4 7 40.08 2.77
 8 4 -6 0.92 0.5
 8 4 -6 0.28 0.34
 8 4 -5 4.25 0.93
 -8 -4 5 3.5 0.95
 8 4 -4 159.93 5.11
 -8 -4 4 174.48 5.79
 8 4 -3 34.8 2.17
 -8 -4 3 34.99 2.34
 8 5 -8 250.19 5.21
 8 5 -7 301.75 5.59
 8 5 -6 10.27 1.11
 8 5 -6 8.94 0.92
 -8 -5 6 8.48 0.97
 8 5 -5 55.87 2.4
 8 5 -5 54.98 2.26
 -8 -5 5 52.05 2.33
 -9 9 1 42.35 2.08
 -9 9 0 4.96 0.77
 -9 9 -1 96.54 3.27
 -9 9 -2 78.06 2.73
 -9 9 -2 67.31 3.15
 -9 8 3 65.39 2.86
 -9 8 2 29.67 2.19
 -9 8 2 28.29 2
 -9 8 1 4.14 0.9
 -9 8 1 3.37 0.77
 -9 8 0 63.61 3.26
 -9 8 0 58.77 3.69
 -9 8 -1 296.03 6.84
 -9 8 -1 285.85 8.35
 -9 8 -2 185.76 5.08
 -9 8 -2 180.38 6.38
 -9 8 -3 60.23 3.26
 -9 7 5 131.05 4.07
 -9 7 5 142.74 4.01
 -9 7 4 180.22 5.71
 -9 7 4 197.18 5.68
 -9 7 3 451.82 9.81
 -9 7 3 464.5 9.61
 -9 7 2 143.66 5.72
 -9 7 2 153.46 5.83
 -9 7 2 141.67 5.1
 -9 7 1 40.34 3.08
 -9 7 1 39.96 2.85
 -9 7 1 43.5 3.65
 -9 7 0 82.96 4.08
 -9 7 0 77.57 4.98
 -9 7 -1 3.25 1.15
 -9 7 -1 2.46 0.76
 -9 7 -2 2.48 1.01
 -9 7 -3 11.08 1.52
 -9 6 6 1.39 0.57
 -9 6 6 2.37 0.6
 -9 6 5 275.06 7.34
 -9 6 5 281.15 7.18
 -9 6 4 71.97 4.13
 -9 6 4 75.05 4.13
 -9 6 4 75.27 4.43
 -9 6 3 217.12 7.47
 -9 6 3 209.76 7.24
 -9 6 3 215.61 7.89
 -9 6 2 126.79 5.66
 -9 6 2 126.68 5.98
 -9 6 2 127.09 5.77
 -9 6 2 122.49 5.04
 -9 6 2 129.19 6.61
 -9 6 2 118.3 6.01
 -9 6 1 378.46 9.97
 -9 6 1 356.49 8.81
 -9 6 1 353.31 11.39
 -9 6 0 512.69 10.58
 -9 6 0 530.99 13.91
 -9 6 -1 240.64 7.05
 -9 6 -1 240.61 8.93
 -9 6 -2 288.08 9.49
 -9 6 -2 290.24 8.92
 -9 6 -3 563.81 11.96
 -9 6 -3 549.67 9.99
 -9 6 -4 71.1 3.36
 -9 5 7 101.32 3.65
 -9 5 7 98.27 3.39
 -9 5 6 406.42 8.94
 -9 5 6 409.15 8.66
 -9 5 5 284.44 8.53
 -9 5 5 275.97 8.17
 -9 5 5 287.58 8.15
 -9 5 4 32.18 3.12
 -9 5 4 26.91 2.75
 -9 5 4 29.72 3.18
 -9 5 4 25.73 2.62
 -9 5 3 198.76 7.87
 -9 5 3 182.85 7.01
 -9 5 3 191.38 8.06
 -9 5 3 181.41 7.03
 -9 5 3 194.61 8.43
 -9 5 2 73.06 4.79
 -9 5 2 75.41 5.48
 -9 5 2 71.14 4.89
 -9 5 2 74.97 4.56
 -9 5 2 70.61 3.9
 -9 5 2 69.9 5.3
 -9 5 1 78.65 5.79
 -9 5 1 85.48 5.23
 -9 5 1 89.63 4.95
 -9 5 1 80.86 4.26
 -9 5 1 86.14 5.92
 -9 5 1 82.93 4.92
 -9 5 0 139.67 7.84
 -9 5 0 133.97 6.21
 -9 5 0 143 5.64
 -9 5 0 139.16 7.2
 -9 5 -1 196.28 9.1
 -9 5 -1 196.99 7.98
 -9 5 -2 28.02 3.25
 -9 5 -2 26.87 2.6
 -9 5 -3 296.72 9.19
 -9 5 -4 253.39 6.44
 -9 4 8 4.16 0.71
 -9 4 7 138.59 4.81
 -9 4 7 162.54 5.5
 -9 4 6 433.16 10.07
 -9 4 6 439.3 10.18
 -9 4 6 422.87 9.46
 -9 4 5 189.23 7.26
 -9 4 5 186.67 7.05
 -9 4 5 180.86 7.94
 -9 4 5 189.53 6.82
 -9 4 4 231.28 8.37
 -9 4 4 237.05 8.01
 -9 4 4 246.86 10.01
 -9 4 4 248.26 9.56
 -9 4 4 242.02 7.95
 -9 4 4 234.67 9.37
 -9 4 3 627.21 13.93
 -9 4 3 611 16.61
 -9 4 3 647.88 15.52
 -9 4 3 638.49 12.98
 -9 4 3 611.53 15.81
 -9 4 2 536.82 12.67
 -9 4 2 554.46 16.43
 -9 4 2 571.98 14.49
 -9 4 2 573.24 12.27
 -9 4 2 557.1 10.68
 -9 4 2 561.67 15.21
 -9 4 1 367.67 13.48
 -9 4 1 369.03 11.49
 -9 4 1 379.47 9.08
 -9 4 1 400.38 12.49
 -9 4 0 47.33 4.84
 -9 4 0 48.45 4.02
 -9 4 0 42.94 3.94
 -9 4 -1 126.37 7.51
 -9 4 -1 124.7 6.06
 -9 4 -2 109.95 6.36
 -9 4 -2 100.82 4.44
 -9 4 -3 9.29 1.66
 -9 3 8 284.76 6.72
 -9 3 8 272.41 6.77
 -9 3 7 120 5.03
 -9 3 7 128.77 5.29
 -9 3 7 122.25 5.18
 -9 3 6 88.49 4.8
 -9 3 6 88.04 4.73
 -9 3 6 88.81 5.54
 -9 3 6 87.99 4.66
 -9 3 5 4.14 1.17
 -9 3 5 2.05 0.98
 -9 3 5 2.63 1.25
 -9 3 5 4.09 1.39
 -9 3 5 2.19 0.85
 -9 3 4 60.03 4.25
 -9 3 4 59.75 5.47
 -9 3 4 62.74 4.99
 -9 3 4 65.15 3.92
 -9 3 4 59.91 5
 -9 3 3 16.8 2.34
 -9 3 3 18.72 3.21
 -9 3 3 18.08 2.8
 -9 3 3 18.21 2.15
 -9 3 3 15.04 2.64
 -9 3 2 328.03 9.44
 -9 3 2 339.55 13.32
 -9 3 2 352.73 11.86
 -9 3 2 345.04 11.82
 -9 3 1 31.58 4.07
 -9 3 1 28.14 3.35
 -9 3 1 27.75 3.24
 -9 3 0 98.76 6.89
 -9 3 0 106.05 6.17
 -9 3 0 100.8 5.71
 -9 3 -1 192.76 8.86
 -9 3 -1 169.37 7.07
 -9 3 -1 180.38 6.54
 -9 3 -2 169.87 7.28
 -9 3 -3 114.31 4.6
 -9 2 9 40.99 2.18
 -9 2 9 42.18 2.41
 -9 2 8 214.08 6.01
 -9 2 8 219.02 6.33
 -9 2 8 224.35 6.77
 -9 2 7 355.6 8.99
 -9 2 7 376.22 9.58
 -9 2 6 652.31 13.21
 -9 2 6 684.2 15.59
 -9 2 6 663.73 13.31
 -9 2 5 130.73 6.13
 -9 2 5 130.35 8.04
 -9 2 5 141.88 7.4
 -9 2 5 133.58 6.05
 -9 2 4 442.31 11.26
 -9 2 4 452.14 15.39
 -9 2 4 464.9 11.17
 -9 2 4 460.23 13.84
 -9 2 3 1050.34 16.85
 -9 2 3 1129.21 24.33
 -9 2 3 1093.21 21.34
 -9 2 2 315.68 12.73
 -9 2 2 315.8 11.43
 -9 2 2 297.71 10.62
 -9 2 1 11.64 2.5
 -9 2 1 13.18 2.32
 -9 2 1 10.18 1.93
 -9 2 0 46.47 4.5
 -9 2 0 44.5 4.02
 -9 2 0 44.19 3.4
 -9 2 -1 46.39 3.95
 -9 2 -1 44.11 3.57
 -9 2 -2 26.07 2.41
 -9 1 9 102 3.67
 -9 1 9 111.81 4.24
 -9 1 8 0.05 0.55
 -9 1 8 0.41 0.63
 -9 1 7 54.96 3.65
 -9 1 7 59.02 4.24
 -9 1 7 58.16 3.88
 -9 1 6 1.23 0.82
 -9 1 6 0.62 0.56
 -9 1 6 0.63 0.61
 -9 1 5 403.33 10.52
 -9 1 5 418.17 14.53
 -9 1 5 405.08 12.33
 -9 1 5 377.57 10.53
 -9 1 4 241.6 7.96
 -9 1 4 227.11 10.78
 -9 1 4 248.56 9.95
 -9 1 4 241.16 8.4
 -9 1 3 298.31 12.16
 -9 1 3 317.72 11.36
 -9 1 3 310.53 9.21
 -9 1 2 413.96 13.78
 -9 1 2 421.08 13.06
 -9 1 1 33.17 3.67
 -9 1 1 30.93 3.48
 -9 1 0 268.78 9.25
 -9 1 0 258.48 9.09
 -9 1 -1 51.03 3.31
 -9 1 -1 56.23 3.64
 9 -1 2 2.94 0.56
 -9 0 9 44.2 2.4
 -9 0 9 50.65 2.9
 -9 0 8 261.9 7.14
 -9 0 8 243.97 7.3
 -9 0 7 154.61 6.02
 -9 0 7 152.15 6.33
 -9 0 7 165.41 6.51
 -9 0 6 26.83 2.62
 -9 0 6 21.05 2.6
 -9 0 6 19.88 2.41
 -9 0 5 49.69 3.53
 -9 0 5 44.51 4.6
 -9 0 5 49.36 4.14
 -9 0 5 49.22 3.82
 -9 0 4 153.5 8.39
 -9 0 4 158.99 7.62
 -9 0 4 154.32 6.72
 -9 0 3 35.33 3.84
 -9 0 3 37.94 3.76
 -9 0 3 35.92 3.2
 -9 0 2 14.42 2.35
 -9 0 2 13.6 2.26
 -9 0 1 190.72 7.39
 -9 0 1 202.59 7.96
 -9 0 0 14.97 1.63
 -9 0 0 16.77 2.07
 -9 0 -1 128.8 4.3
 9 0 1 122.78 3.54
 -9 -1 9 34.62 2.13
 -9 -1 9 37.52 2.39
 -9 -1 8 71.73 3.63
 -9 -1 8 76.03 3.97
 -9 -1 7 12.44 1.65
 -9 -1 7 10.69 1.68
 -9 -1 6 197.01 6.62
 -9 -1 6 204.86 7.08
 -9 -1 6 210.65 7.47
 -9 -1 5 179.16 8.23
 -9 -1 5 178.87 7.02
 -9 -1 5 192.21 7.29
 -9 -1 4 1.18 0.82
 -9 -1 4 0.05 0.53
 -9 -1 4 0.99 0.72
 -9 -1 3 284.29 9.22
 -9 -1 3 302.71 9.33
 -9 -1 3 290.12 8.39
 -9 -1 2 188.17 6.45
 9 1 -2 203.25 5.45
 -9 -1 1 18.49 1.99
 9 1 -1 17 1.51
 -9 -1 0 17.06 1.49
 -9 -2 9 152 4.1
 -9 -2 9 145.09 4.13
 -9 -2 8 2.49 0.73
 -9 -2 8 2.68 0.75
 -9 -2 7 2.98 0.78
 -9 -2 7 2.81 0.88
 9 2 -6 84.51 3.68
 -9 -2 6 91.56 4.55
 9 2 -5 1.53 0.61
 -9 -2 5 2.31 0.84
 -9 -2 4 131.3 4.84
 -9 -2 4 133.94 5.36
 -9 -2 3 24.58 2.04
 -9 -2 3 25.19 2.13
 -9 -2 2 141.69 4.32
 -9 -3 8 195.93 4.45
 -9 -3 8 191.64 4.64
 -9 -3 7 1.67 0.59
 9 3 -6 6.53 0.92
 -9 -3 6 6.5 1.06
 9 3 -5 20.96 1.7
 9 3 -5 18.86 1.48
 -9 -3 5 20.75 1.82
 9 3 -4 1.43 0.47
 -9 -3 4 1.03 0.39
 -10 7 3 217.55 5.26
 -10 7 1 99.14 3.45
 -10 7 1 95.7 4.38
 -10 7 0 133.49 5.2
 -10 7 -1 16.58 1.7
 -10 6 5 46.17 2.19
 -10 6 4 1.29 0.53
 -10 6 3 222.89 6.12
 -10 6 2 30.61 2.8
 -10 6 1 14.5 2.01
 -10 6 0 116.81 5.31
 -10 6 -1 47.41 3.04
 -10 5 5 4.25 1.05
 -10 5 4 5.07 0.97
 -10 5 4 5.17 1.23
 -10 5 3 35.43 2.99
 -10 5 3 40.49 2.73
 -10 5 3 31.94 3.05
 -10 5 3 33.75 2.84
 -10 5 2 503.76 10.95
 -10 5 2 557.74 12.95
 -10 5 1 220.29 7.98
 -10 5 0 169.87 6.95
 -10 5 0 164.63 6.37
 -10 5 -1 272.04 8.01
 -10 5 -1 275.56 6.87
 -10 4 6 30.63 2.35
 -10 4 5 121.09 5.11
 -10 4 4 15.45 1.97
 -10 4 4 15.59 2.11
 -10 4 3 2.33 1.09
 -10 4 3 4.51 1.1
 -10 4 3 3.9 1.25
 -10 4 3 2.28 0.98
 -10 4 2 6.32 1.46
 -10 4 2 6.94 1.44
 -10 4 2 7.34 1.73
 -10 4 1 33.96 3.53
 -10 4 1 32.37 2.86
 -10 4 1 35.52 3.18
 -10 4 0 203.07 7.93
 -10 4 0 205.48 6.71
 -10 4 -1 177.16 6.5
 -10 3 7 45.83 2.62
 -10 3 6 31.92 2.55
 -10 3 5 197.95 6.74
 -10 3 5 222.24 7.93
 -10 3 4 221.05 7.18
 -10 3 4 210.73 8.82
 -10 3 4 222.36 8.16
 -10 3 3 64.24 5.03
 -10 3 3 67.03 4.54
 -10 3 2 224.55 9.27
 -10 3 2 237.57 8.33
 -10 3 2 224.38 8.11
 -10 3 1 419.94 12.04
 -10 3 1 396.88 10.09
 -10 3 0 10.6 1.82
 -10 3 0 11.17 1.56
 -10 3 -1 35.08 2.56
 -10 2 7 60.71 3.18
 -10 2 6 1.09 0.63
 -10 2 6 2.05 0.87
 -10 2 5 87.57 4.34
 -10 2 5 101.58 6.07
 -10 2 5 99.05 5.29
 -10 2 4 18.61 2.68
 -10 2 4 16.52 2.28
 -10 2 3 5.22 1.6
 -10 2 3 6.72 1.53
 -10 2 2 486.5 12.96
 -10 2 2 515.6 11.99
 -10 2 1 324.28 9.68
 -10 2 1 307.35 8.62
 -10 2 0 367.73 8.61
 -10 2 0 328.48 7.49
 -10 1 8 113.03 3.62
 -10 1 7 298.76 7.02
 -10 1 7 295.04 6.87
 -10 1 6 248.65 6.87
 -10 1 6 250.05 7.51
 -10 1 5 224.54 8.78
 -10 1 5 198.27 7.12
 -10 1 4 5.74 1.56
 -10 1 4 6.79 1.45
 -10 1 3 127.12 6.38
 -10 1 3 128.98 5.86
 -10 1 2 14.66 2.02
 -10 1 2 16.87 2.1
 -10 1 1 173.2 5.66
 -10 1 1 171.29 5.67
 -10 0 7 83.72 3.46
 -10 0 7 85.74 3.6
 -10 0 6 205.32 5.88
 -10 0 6 240.64 6.33
 -10 0 5 77.27 3.94
 -10 0 4 17.78 2.17
 -10 0 4 20.67 2.11
 -10 0 3 200.99 6.51
 -10 0 3 209.93 6.4
 -10 0 2 445.21 8.34
 -10 -1 7 104.25 3.52
 -10 -1 6 42.3 2.39
 -11 4 3 41.48 2.42
 -11 3 4 40.34 2.48
 -11 3 3 10.3 1.25
