# Supplementary material for: High-pressure preference for reduced water content in porous zinc aspartate hydrates
Source: Acta Crystallogr B Struct Sci Cryst Eng Mater. 2020 Aug 28;76(Pt 5):795–801. doi: 10.1107/S2052520620009348 (PMC7535066; doi:10.1107/S2052520620009348)
Supplement: Supplementary file 18 [file b-76-00795-zinc-aspartate_dihydrate_0_05GPasup18.hkl]

data_zinc-aspartate_dihydrate_0_05GPa 

loop_
  _refln_index_h
  _refln_index_k
  _refln_index_l
  _refln_F_squared_meas
  _refln_F_squared_sigma
 0 2 -2 9871.79 114.76
 0 -2 2 9630.89 116.95
 0 2 -2 9633.49 163.89
 0 -2 1 8014.56 95.54
 0 -2 1 8153.68 98.17
 0 2 -1 8065.86 96.22
 0 3 -3 3758.18 99.82
 0 3 -3 3745.42 108.74
 0 3 -3 3684.84 91.05
 0 3 -2 658.32 33.47
 0 -3 2 638.43 34.7
 0 -3 2 615.4 29.25
 0 3 -2 674.54 32.09
 0 3 -2 660.97 34.87
 0 -3 2 725.4 36.39
 0 -3 2 655.34 34.31
 0 3 -2 596.6 26.32
 0 3 -2 620.98 34.78
 0 -3 1 1224.75 52.89
 0 3 -1 1273.16 48.95
 0 -3 1 1155.04 51.65
 0 -3 1 1178.72 52.47
 0 3 -1 1221.87 49.9
 0 3 -1 1162.23 47.72
 0 3 -1 1226.78 48.49
 0 -4 3 8754.53 143.32
 0 4 -3 8257.83 301.55
 0 4 -3 8283.85 137.6
 0 4 -3 8023.62 134.97
 0 -4 3 8235.22 138.64
 0 -4 3 8220.32 141.37
 0 4 -3 8157.17 128.77
 0 4 -3 7956.54 138.13
 0 -4 3 8226.91 115.87
 0 -4 3 8329.41 127.07
 0 4 -2 12.36 7.41
 0 4 -2 10.88 7.33
 0 -4 2 0.13 6.39
 0 4 -2 6.67 7.28
 0 -4 2 -1.84 8.05
 0 -4 2 12.5 10.21
 0 4 -2 13.78 7.44
 0 -4 2 13.79 9.59
 0 4 -2 0.46 5.73
 0 5 -4 351.67 31.19
 0 5 -4 384.59 35.99
 0 -5 4 328.18 26.53
 0 -5 4 363.11 34.83
 0 5 -4 350.79 33.68
 0 -5 4 462.9 42.04
 0 -5 4 376 35.4
 0 -5 4 375.67 33.52
 0 5 -4 363.52 33.47
 0 -5 3 44.47 14.89
 0 5 -3 28.92 11.74
 0 5 -3 37.63 13.04
 0 -5 3 34.29 13.6
 0 5 -3 37.98 12.5
 0 -5 3 35.89 11.25
 0 -5 3 39.97 15.63
 0 5 -3 31.54 9.58
 0 5 -3 39.84 12.48
 0 -5 3 24.39 9.26
 0 5 -2 3751.56 96.69
 0 -5 2 3685.24 124.33
 0 5 -2 3648.36 110.09
 0 5 -2 3540.5 105.87
 0 -5 2 3674.18 119.99
 0 5 -2 3320.75 105
 0 6 -5 337.59 39.46
 0 6 -5 309.89 75.18
 0 -6 5 256.56 35.25
 0 6 -5 315.65 39.98
 0 6 -5 310.06 35.22
 0 -6 5 194.92 31.02
 0 6 -4 37.57 13.25
 0 6 -4 41.13 17.18
 0 -6 4 19.72 10.03
 0 6 -4 16.45 9.93
 0 -6 4 24.85 13.58
 0 -6 4 29.08 15.1
 0 -6 4 31.29 17.44
 0 6 -4 13.8 10.26
 0 6 -3 6.44 9.75
 0 -6 3 46.33 19.87
 0 -6 3 27.49 19.5
 0 6 -3 6.36 10.61
 0 6 -3 19.29 12.32
 0 -6 3 5.92 13.14
 0 6 -3 23.72 13.9
 0 7 -5 488.63 43.97
 0 -7 5 500.06 48.58
 0 7 -5 532.7 50.82
 0 -7 5 592.94 50.49
 0 -7 5 550.08 51.75
 0 7 -5 495.48 47.07
 0 -7 5 587.84 56.67
 0 7 -5 540.07 48.88
 0 7 -4 116.17 21.89
 0 -7 4 137.48 29.52
 0 -7 4 103.13 22.84
 0 7 -4 127.98 27.44
 0 7 -4 106.56 27.85
 0 -7 4 184.96 36.59
 0 7 -4 103.56 26.51
 0 -7 4 112.33 28.54
 0 -7 3 -2.4 22.01
 0 7 -3 14.24 16.77
 0 -7 3 20.93 22.58
 0 7 -3 -13.35 16.9
 0 8 -6 187.22 37.16
 0 8 -6 148.17 54.27
 0 -8 6 156.5 35.88
 0 -8 6 30.85 34.99
 0 8 -6 223.65 41.64
 0 -8 6 144.72 33.86
 0 8 -6 207.51 37.83
 0 -8 5 48.42 24.93
 0 8 -5 29.22 17.1
 0 8 -5 31.86 15.04
 0 -8 5 32.56 16.98
 0 -8 5 23.85 18.69
 0 8 -5 35.1 18.03
 0 8 -5 64.2 22.76
 0 -8 5 36.58 21.94
 0 -8 4 2.59 21.65
 0 -8 4 5.56 21.98
 0 -8 4 10.75 20.81
 0 -8 4 3.33 20.26
 0 8 -4 -0.75 17.97
 0 8 -4 -2.17 13.05
 0 8 -4 -5.53 15.47
 0 -9 6 142.2 38.28
 0 9 -6 197.12 40.04
 0 -9 6 193.25 42.1
 0 9 -6 125.29 31.79
 0 9 -6 174.71 36.63
 0 -9 6 244 52.04
 0 -9 5 -17.11 23.42
 0 9 -5 42.78 21.67
 0 -9 5 10.65 20.78
 0 9 -5 18.76 17.96
 0 -9 5 23.23 25.16
 0 9 -5 7.14 18.22
 0 -10 7 137.23 46.5
 0 -10 7 -11.24 33.41
 0 10 -6 303.49 50.63
 0 -10 6 392.31 66.61
 0 -10 6 254.25 49.17
 0 10 -6 321.25 50.15
 0 11 -7 -43.08 36.57
 -1 11 -6 294.24 55.92
 -1 11 -7 178.8 51.78
 -1 10 -5 8.77 22.89
 1 -10 5 -11.72 29.43
 -1 10 -6 34.41 25.88
 -1 10 -6 32.18 23.54
 1 -10 6 -17.83 26.23
 1 -10 6 5.77 22.86
 -1 10 -7 65.62 38.25
 1 -10 7 38.3 23.6
 -1 9 -4 175.93 38.19
 1 -9 4 176.28 46.74
 1 -9 5 372.71 55.5
 1 -9 5 350.97 50.28
 -1 9 -5 339.7 44.32
 1 -9 5 361.72 53.64
 -1 9 -5 362.27 48.3
 -1 9 -5 324.06 42.4
 1 -9 6 468.81 60.27
 -1 9 -6 465.53 56.77
 -1 9 -6 417.62 52.24
 -1 8 -4 22.39 18.88
 1 -8 4 14.77 22.59
 -1 8 -4 5.76 13.28
 -1 8 -4 17.13 16.62
 1 -8 4 13.5 16.77
 1 -8 4 13.18 20.56
 -1 8 -4 -16.53 16.12
 1 -8 4 4.94 16.3
 -1 8 -5 99.53 24.68
 1 -8 5 109.84 28.62
 -1 8 -5 98.47 25.74
 -1 8 -5 91.94 23.21
 1 -8 5 81.34 25.55
 1 -8 5 73.75 22.64
 1 -8 6 13.57 18.24
 -1 8 -6 437.15 57.95
 1 -8 6 6.87 19.28
 -1 8 -6 452.02 57
 -1 7 -3 1225.11 73.95
 -1 7 -3 1107.65 70.59
 -1 7 -3 1145.74 72.93
 1 -7 3 1114.51 81.25
 -1 7 -3 1163.07 71.87
 1 -7 3 1188.87 80.63
 -1 7 -4 55.62 17.17
 -1 7 -4 33.41 16.15
 1 -7 4 35.26 19.86
 1 -7 4 32.67 16.11
 1 -7 4 18.87 14.18
 -1 7 -4 25.06 11.69
 1 -7 4 39.35 19.88
 -1 7 -4 39.61 14.99
 -1 7 -5 709.47 57.66
 -1 7 -5 688 53.82
 1 -7 5 778.52 62.79
 1 -7 5 794.54 60.77
 -1 7 -5 724.49 56.16
 1 -7 5 658.46 53.45
 1 -6 2 400.12 47.17
 -1 6 -2 510.38 45.19
 1 -6 2 427.05 46.23
 -1 6 -2 411.03 40.54
 1 -6 3 579.56 47.44
 -1 6 -3 493.85 43.08
 -1 6 -3 447.14 38.85
 1 -6 3 492.1 41.67
 -1 6 -3 423.98 36.72
 -1 6 -3 472.85 40.41
 1 -6 3 432.98 41.03
 1 -6 3 537.81 48.11
 1 -6 4 801.98 57.17
 -1 6 -4 669.03 49.01
 -1 6 -4 741.65 47.81
 1 -6 4 656.19 46.69
 -1 6 -4 694.07 48.21
 1 -6 4 737 49.02
 1 -6 4 701.61 50.56
 -1 6 -4 675 47.68
 -1 6 -5 670.3 65.04
 -1 6 -5 690.35 61.89
 -1 5 -2 82.83 16.64
 1 -5 2 105.96 19.18
 -1 5 -2 78.35 13.63
 1 -5 2 93.3 19.5
 -1 5 -2 77.78 15.92
 -1 5 -2 98.62 16.88
 1 -5 2 111.7 21.73
 -1 5 -2 91.19 15.92
 1 -5 3 -9.79 9.34
 1 -5 3 1.23 8.13
 1 -5 3 -4.94 7.31
 -1 5 -3 15.09 9.45
 -1 5 -3 -0.35 6.49
 -1 5 -3 -0.56 6
 -1 5 -3 0 6.64
 -1 5 -3 3.5 7.12
 1 -5 3 1.68 6.08
 -1 5 -3 2.67 8.81
 1 -5 3 2.35 6.53
 -1 5 -4 228.39 28.69
 -1 5 -4 247.43 27.61
 -1 5 -4 253.18 25.24
 1 -5 4 202.89 27.29
 1 -5 4 171.34 24.88
 1 -5 4 142.36 25.19
 -1 5 -4 208.35 26.62
 -1 4 -1 2551.38 80.81
 -1 4 -1 2604.17 70.3
 1 -4 1 2435.55 87.51
 -1 4 -1 2695.67 83.04
 -1 4 -1 2575.99 80.29
 -1 4 -2 2671.27 68.79
 1 -4 2 2824.49 75.77
 1 -4 2 2795.62 76.69
 1 -4 2 2745.73 79.73
 -1 4 -2 2727.66 77.76
 1 -4 2 2768.02 68.61
 -1 4 -2 2694.78 65.13
 -1 4 -2 2735.4 64.89
 -1 4 -2 2760.22 74.1
 -1 4 -2 2564.99 74.53
 -1 4 -3 1790.35 59
 -1 4 -3 1772.69 63.71
 -1 4 -3 1861.2 56.94
 -1 4 -3 1839.64 65.41
 1 -4 3 1750.97 62.52
 -1 4 -3 1590.27 90.02
 1 -4 3 1890.95 63.61
 1 -4 3 1888.78 68.07
 -1 3 -1 3899.36 79.64
 -1 3 -1 3943.87 78.85
 1 -3 1 4117.99 75.76
 1 -3 1 3667.21 74.52
 -1 3 -1 3779.49 71.69
 1 -3 1 4037.58 85.53
 -1 3 -2 16.72 5.54
 1 -3 2 13.28 6.09
 1 -3 2 16.34 5.74
 -1 3 -2 7.53 4.12
 -1 3 -2 12.71 4.45
 -1 3 -2 12.26 5.64
 -1 3 -2 18.72 6.51
 1 -3 2 17.71 6.13
 1 -3 2 14.56 6.41
 1 -2 1 233.03 16.04
 -1 -1 1 365.52 19.52
 -1 -2 2 288.19 22.49
 -1 -2 2 263.84 18.93
 1 2 -2 280.53 21.44
 -1 -2 2 282.88 22.47
 -1 -2 2 301.69 21.74
 1 2 -2 283.26 22.56
 1 2 -2 276.1 20.06
 1 2 -2 278.61 19.73
 -1 -2 1 443.73 28.31
 1 2 -1 445.5 25.61
 -1 -2 1 477.04 26.93
 -1 -2 1 469.63 29.46
 1 2 -1 455.03 28.36
 1 2 -1 469.56 27.55
 -1 -2 1 431.46 27.51
 1 2 -1 459.05 27.97
 -1 -3 3 5401.16 115.76
 1 3 -3 5305.74 111.16
 1 3 -3 5462.23 87.69
 -1 -3 3 5372.03 103.87
 1 3 -3 5784.3 136.55
 1 3 -3 5530.86 111.22
 -1 -3 3 5274.34 103.38
 -1 -3 3 5759.13 119.37
 1 3 -3 5428.72 105.71
 1 3 -2 502 25.79
 1 3 -2 532.93 35.81
 1 3 -2 560.71 34.26
 -1 -3 2 534.42 35.55
 -1 -3 2 534.71 33.29
 -1 -3 2 520.08 32.44
 1 3 -2 524.02 34.52
 -1 -3 2 528.74 35.84
 1 3 -2 537.65 32.77
 1 3 -1 193.83 22.86
 -1 -3 1 169.46 24.54
 -1 -3 1 192.04 26.69
 1 3 -1 200.91 24.7
 1 4 -4 1001.28 48.94
 -1 -4 4 914.84 53.09
 1 4 -4 1002.93 59.2
 1 4 -4 981.94 56.22
 -1 -4 4 1054.95 68.34
 -1 -4 4 902.78 57.23
 -1 -4 4 746.26 48.53
 1 4 -4 1140.89 68.98
 1 4 -3 892.61 49.2
 -1 -4 3 861.11 38.58
 1 4 -3 922.16 50.89
 -1 -4 3 863.2 51.36
 -1 -4 3 944.24 48.22
 1 4 -3 778.39 42.29
 1 4 -3 858.35 51.04
 -1 -4 3 909.27 52.05
 -1 -4 3 895.54 48.39
 1 4 -3 858.08 39.75
 1 4 -2 1501.18 68
 1 4 -2 1578.63 63.41
 -1 -4 2 1604.54 68.45
 -1 -4 2 1628.12 73.64
 1 4 -2 1492.14 64.91
 1 4 -2 1599.73 66.17
 -1 -4 2 1450.37 69.06
 -1 -4 2 1587.4 70.34
 1 5 -5 3062.99 146.36
 1 5 -5 3313.95 144.84
 1 5 -5 3085.09 120.78
 -1 -5 4 257.46 29.85
 1 5 -4 353.26 34.32
 1 5 -4 273.81 30.13
 1 5 -4 287.74 31.72
 -1 -5 4 298.71 34.83
 1 5 -4 279.56 27.07
 -1 -5 4 344.86 30.57
 -1 -5 4 265.73 28.12
 1 5 -4 250.96 28.72
 -1 -5 4 278.45 33.13
 -1 -5 3 181.52 26.4
 -1 -5 3 143.7 25.81
 -1 -5 3 153.1 20.01
 -1 -5 3 168.43 27.86
 1 5 -3 137.4 19.85
 1 5 -3 161.61 24.19
 1 5 -3 184.1 27.23
 -1 -5 3 164.29 24.75
 1 5 -3 177.8 27.17
 1 5 -3 168.3 27.02
 1 5 -2 428.52 42.39
 1 5 -2 458.17 42.05
 1 5 -2 413.99 44.52
 -1 -5 2 456.29 51.57
 -1 -5 2 439.89 50.18
 1 6 -5 643.61 46.33
 1 6 -5 691.84 54.56
 1 6 -5 629.67 51.69
 -1 -6 5 767.54 62.4
 -1 -6 5 673.94 52.9
 1 6 -5 697.31 56.79
 -1 -6 5 596.2 52.49
 -1 -6 4 1118.85 69.68
 1 6 -4 943.41 64.34
 -1 -6 4 997.72 53.91
 1 6 -4 1051.14 66.27
 1 6 -4 972.26 53.47
 1 6 -4 1075.82 67.64
 -1 -6 4 1023 68.75
 -1 -6 4 1018.83 60.4
 -1 -6 4 1026.97 69.8
 -1 -6 3 2019.33 101.29
 1 6 -3 1870.04 90.6
 1 6 -3 2118.34 98.01
 1 6 -3 1992.99 98.64
 1 6 -3 2168.27 91.04
 -1 -6 3 1892.7 102.68
 -1 -6 3 1925.49 106.94
 1 7 -6 195.33 59.37
 -1 -7 6 19.52 34.37
 1 7 -6 133.54 37.5
 1 7 -6 169.31 37.6
 -1 -7 6 53.7 27.23
 -1 -7 6 21.91 17.8
 -1 -7 5 23.77 17.44
 1 7 -5 37.62 17.21
 1 7 -5 67.95 21.03
 -1 -7 5 50.42 21.73
 -1 -7 5 42.51 19.05
 1 7 -5 45.13 19.28
 -1 -7 4 255.49 42.5
 1 7 -4 311.82 42.35
 -1 -7 4 302.85 46.92
 1 7 -4 253.71 36.3
 1 7 -4 234.4 40.94
 -1 -7 4 300.26 43.67
 -1 -8 6 655.13 65.59
 1 8 -6 584.47 61.26
 1 8 -6 586.4 63.47
 1 8 -6 521.55 58.12
 -1 -8 6 730.53 77.89
 -1 -8 6 555.2 61.35
 -1 -8 5 257.92 44.08
 1 8 -5 263.44 41.55
 -1 -8 5 284.2 47.09
 1 8 -5 243.66 38.88
 1 8 -5 267.58 43.17
 -1 -8 5 317.71 47.94
 1 8 -4 703.71 71.84
 -1 -8 4 732.29 86.76
 -1 -8 4 717.16 91.8
 1 8 -4 797.66 80.13
 -1 -9 7 21.61 29.95
 1 9 -7 69.98 33.77
 -1 -9 7 2.43 21.27
 -1 -9 6 -19.36 18.87
 -1 -9 6 -4.05 22.82
 1 9 -6 -12.39 24.3
 1 9 -6 -3.67 18.88
 -1 -9 6 37.8 23.8
 1 9 -6 -2.66 16.2
 -1 -9 5 371.48 66.7
 1 9 -5 364.67 54.58
 1 9 -5 440.14 59.46
 -1 -9 5 358.29 62.4
 -1 -9 5 418.76 69.78
 1 9 -5 403.53 56.52
 -1 -10 7 294.48 89.53
 1 10 -7 597.18 102.99
 1 10 -7 399.42 65.07
 -1 -10 7 352.92 62.88
 1 10 -7 430.22 68.49
 -1 -10 6 9.85 29.54
 -1 -10 6 106.36 45.88
 1 10 -6 13.9 19.77
 1 10 -6 53.02 31.79
 -1 -10 6 -1.7 26.42
 1 10 -6 35.08 25.11
 -2 12 -7 26.39 51.06
 2 -11 6 445.72 75.6
 -2 11 -6 428.41 62.46
 2 -11 6 400.21 68.87
 -2 11 -6 299.32 52.49
 -2 11 -7 87.54 41.21
 2 -11 7 -1.17 30.95
 2 -10 5 493.94 67.11
 -2 10 -5 424.46 55.74
 -2 10 -5 410.63 53.76
 2 -10 5 337.97 59.6
 -2 10 -6 545.29 64.47
 -2 10 -6 435.31 58.43
 2 -10 6 438.94 63.77
 2 -10 6 462.31 65.92
 2 -9 4 14.64 24.85
 -2 9 -4 -18.56 16.27
 2 -9 4 -2.87 21.87
 -2 9 -4 -7.91 21.74
 2 -9 5 -26.54 21.99
 -2 9 -5 -7.38 15.84
 -2 9 -5 11.55 18.04
 2 -9 5 -10.35 17.33
 2 -9 6 11.13 17.62
 -2 9 -6 -6.47 19.04
 -2 9 -6 -9.38 26.38
 2 -9 6 7.25 21.3
 -2 8 -3 769.28 66.84
 2 -8 3 690.8 72.99
 -2 8 -3 691.01 63.7
 -2 8 -4 23.24 15.15
 2 -8 4 -4.33 16.38
 2 -8 4 39.2 20.75
 -2 8 -4 25.83 17.71
 2 -8 5 234.69 35.72
 -2 8 -5 224.1 35.36
 -2 8 -5 222.99 33.65
 2 -8 5 199.71 35.78
 -2 7 -3 34.94 16.82
 2 -7 3 52.59 23.49
 -2 7 -3 51.89 16.61
 -2 7 -3 51.87 17.33
 2 -7 3 39.69 19.65
 -2 7 -4 985.87 63.86
 -2 7 -4 973.32 63.36
 2 -7 4 1004.05 65.6
 2 -7 4 1032.34 66.11
 -2 7 -5 29.3 17.99
 -2 7 -5 -1.97 15.57
 2 -7 5 6.88 13.82
 2 -7 5 15.96 15.79
 -2 6 -2 1238.67 68.01
 -2 6 -2 1204.35 56.83
 -2 6 -2 1176.38 58.96
 2 -6 2 1189.28 74.15
 -2 6 -2 1234.93 66.7
 2 -6 2 1165.14 65.46
 -2 6 -3 16.48 10.19
 2 -6 3 22.71 12.78
 2 -6 3 21.67 13.16
 -2 6 -3 22.59 13.29
 2 -6 3 30.4 13.47
 2 -6 3 38.22 14.62
 -2 6 -3 18.12 11.07
 -2 6 -3 22.88 9.92
 -2 6 -3 19.31 9.78
 -2 6 -3 8.88 10.71
 2 -6 3 24.83 12.95
 2 -6 3 20.31 11.22
 2 -6 4 237.55 30.32
 -2 6 -4 214.52 28.48
 2 -6 4 219.46 25.92
 -2 6 -4 195.73 28.14
 -2 6 -4 234.89 27.16
 2 -6 4 231.33 32.39
 2 -5 1 154.33 30.07
 -2 5 -2 2352.37 82.48
 2 -5 2 2524.23 87.02
 2 -5 2 2313.66 80.54
 -2 5 -2 2326.4 69.87
 -2 5 -2 2326.07 73.84
 -2 5 -2 2376.89 79.5
 2 -5 2 2398.71 77.48
 -2 5 -2 2317.31 74.76
 2 -5 2 2666.92 78.59
 -2 5 -2 2423.54 70.68
 -2 5 -3 1123.38 55.19
 -2 5 -3 994.57 53.15
 -2 5 -3 1072.52 54.22
 2 -5 3 1048.6 54.93
 2 -5 3 1018.6 46.6
 -2 5 -3 1062.02 45.44
 2 -5 3 1086.21 55.4
 -2 5 -3 1036.9 49.07
 2 -5 3 1133.22 53.83
 -2 4 -1 5.22 4.52
 2 -4 1 3.86 7.11
 -2 4 -1 18.33 9.95
 -2 4 -1 4.13 5.11
 2 -4 1 10.26 6.36
 -2 4 -1 11.19 7.21
 -2 4 -1 3.24 6.2
 2 -4 1 -1.25 9.16
 2 -4 2 74.76 10.02
 2 -4 2 68.56 13.92
 2 -4 2 86.12 15.89
 2 -4 2 85.94 12.12
 -2 4 -2 83.36 14.51
 -2 4 -2 70.99 13.09
 -2 4 -2 81.32 14.29
 2 -4 2 82.18 13.31
 2 -4 2 74.35 11.35
 -2 4 -2 75.68 12.8
 -2 4 -2 62.46 9.16
 2 -4 3 622.57 41.72
 -2 4 -3 810.59 50.72
 -2 4 -3 647.51 41.92
 -2 4 -3 759.17 40.32
 -2 4 -3 653.09 44.85
 -2 3 -1 3875.2 81.12
 2 -3 1 4012.92 76.94
 2 -3 1 3711.75 67.62
 -2 3 -1 3940.76 83.12
 -2 3 -1 3863.58 74.15
 -2 3 -1 3856.33 80.89
 2 -3 2 133.68 16.72
 -2 3 -2 112.53 15.19
 -2 3 -2 122.97 16.72
 -2 3 -2 115.5 15.97
 2 -3 2 103.27 14.9
 -2 3 -2 113.58 14.26
 -2 2 0 745.43 32.73
 -2 2 0 751.74 33.17
 -2 2 0 764.95 32.37
 2 -2 0 741.96 35.91
 -2 2 -1 182.88 17.93
 2 -2 1 169.1 16.1
 2 -2 1 181.19 15.84
 -2 2 -1 190.7 16
 -2 2 -1 186.55 16.86
 2 0 -1 115.14 13.55
 2 0 -1 145.78 14.93
 -2 0 0 9999 128.93
 -2 0 0 9814.37 107.76
 -2 0 0 9927.47 127.82
 2 0 0 9868.3 114.66
 -2 -1 2 336.81 25.78
 2 1 -2 332.02 23.25
 -2 -1 2 377.64 25.98
 2 1 -2 347.23 23.65
 2 1 -2 361.16 25.78
 -2 -1 2 380.55 26.03
 -2 -1 2 340.74 22.34
 2 1 -2 369.36 33.64
 -2 -1 1 7.07 4.94
 -2 -1 1 1.94 4.17
 2 1 -1 11.87 5.94
 -2 -1 1 10.78 5.34
 2 1 -1 6.17 3.73
 2 1 -1 14.67 5.79
 -2 -1 1 10.59 5.44
 2 2 -3 202.83 33.24
 2 2 -3 260.92 30.45
 2 2 -3 218.39 27.86
 -2 -2 3 200.6 27.96
 -2 -2 3 217.48 28.16
 -2 -2 3 178.04 24.43
 2 2 -3 239.89 24.82
 2 2 -2 2070.12 69.15
 -2 -2 2 2074.34 58.41
 2 2 -2 2060.82 56.19
 2 2 -2 1987.94 65.36
 2 2 -2 1994.1 66.97
 -2 -2 2 1885.75 63.41
 -2 -2 2 2205.72 70.25
 2 2 -2 1995.54 55.44
 -2 -2 2 2050.06 69.99
 -2 -2 2 2065.09 55.22
 -2 -2 1 63.86 13.92
 -2 -2 1 59.09 11.73
 -2 -2 1 76.48 14.45
 2 2 -1 66.75 12.89
 2 2 -1 64.75 13.75
 2 2 -1 55.21 12.06
 -2 -2 1 60.21 12.76
 -2 -3 3 14.72 8.05
 -2 -3 3 8.12 7.86
 2 3 -3 12.37 9.04
 2 3 -3 6.34 7.49
 -2 -3 3 12.22 6.62
 2 3 -3 2.92 8.35
 2 3 -3 17.37 9.09
 -2 -3 3 19.25 8.71
 -2 -3 3 45.61 13.94
 -2 -3 2 0.76 6.01
 -2 -3 2 7.95 8.2
 2 3 -2 4.08 8.49
 -2 -3 2 15.42 12.19
 2 3 -2 7 6.66
 2 3 -2 1.83 7.96
 2 3 -2 -3.94 7.6
 -2 -3 2 16.01 10.66
 -2 -3 2 21.83 13.43
 2 4 -4 889.48 50.97
 2 4 -4 812.2 52.22
 2 4 -4 893.94 40.09
 -2 -4 4 936.73 51.49
 -2 -4 4 922.35 57.39
 -2 -4 4 840.51 50.87
 2 4 -4 923.35 55.73
 -2 -4 4 858.51 53.4
 2 4 -4 1044.91 60.92
 -2 -4 3 1067.17 62.17
 2 4 -3 1012.22 45.05
 2 4 -3 994.78 57.63
 -2 -4 3 996.79 44.78
 -2 -4 3 987.19 38.87
 -2 -4 3 1006.52 59.34
 2 4 -3 1008.54 60.49
 2 4 -3 999.99 59.11
 2 4 -3 984.76 53.71
 -2 -4 3 1022.93 54.44
 -2 -4 3 1062.95 63.88
 -2 -4 2 570.3 49.77
 -2 -4 2 552.91 49.76
 2 4 -2 532.18 45.07
 -2 -4 2 699.31 56.13
 -2 -4 2 549.13 43.96
 2 4 -2 567.09 45.12
 2 4 -2 624.8 46.75
 2 4 -2 543.1 44.02
 -2 -5 5 50.78 18.77
 -2 -5 5 152.87 30.3
 -2 -5 5 111.6 27.7
 2 5 -5 162.81 30.02
 -2 -5 5 148.67 26.82
 2 5 -5 164.8 29.58
 2 5 -5 141.34 26.31
 -2 -5 4 736.15 50.81
 -2 -5 4 773.16 57.91
 2 5 -4 712.69 49.37
 2 5 -4 727 54.45
 -2 -5 4 696.54 50.84
 2 5 -4 705.86 53.76
 -2 -5 4 733.3 55.73
 2 5 -4 715.1 50.18
 -2 -5 3 488.37 49.97
 2 5 -3 503.99 44.11
 -2 -5 3 471.45 43.31
 -2 -5 3 474.15 49.44
 2 5 -3 463.99 44.59
 -2 -5 3 474.93 46.58
 2 5 -3 472.33 47.18
 2 5 -3 433.82 43.58
 2 6 -6 729.2 89.01
 -2 -6 6 -73.4 37.8
 2 6 -6 793.59 93.81
 -2 -6 6 -28.37 27.46
 2 6 -5 487.46 54.16
 2 6 -5 336.27 40.53
 -2 -6 5 336.69 38.77
 2 6 -5 371.63 41.24
 2 6 -5 387.58 43.68
 -2 -6 5 310.29 40.75
 -2 -6 5 376.25 40.92
 -2 -6 5 373.63 45.57
 2 6 -4 68.58 21.42
 -2 -6 4 71.84 24.99
 -2 -6 4 85.56 22.8
 -2 -6 4 59.89 21.27
 -2 -6 4 89.73 26.17
 2 6 -4 47.96 19.76
 2 6 -4 81.19 25.55
 2 6 -4 61.56 20.2
 2 6 -3 200.37 36.05
 -2 -6 3 210.53 43.64
 2 6 -3 230.06 38.47
 2 6 -3 231.93 40.06
 -2 -6 3 212.85 39.5
 -2 -6 3 214.11 45.78
 2 7 -6 492.31 56.75
 -2 -7 6 302.96 44.21
 2 7 -6 490.96 60
 -2 -7 6 487.1 61.3
 2 7 -6 411.2 53.3
 2 7 -5 368.29 44.03
 2 7 -5 365.29 46.42
 2 7 -5 385.99 48.44
 -2 -7 5 387.5 46.84
 -2 -7 5 382.75 51.24
 -2 -7 5 410.81 51.42
 -2 -7 4 960.68 89.96
 -2 -7 4 855.54 84.69
 2 7 -4 977.19 75.91
 2 7 -4 1033.68 83.89
 2 7 -4 905.72 75.51
 -2 -7 4 977 79.93
 2 8 -7 246.65 74.16
 2 8 -7 291.86 66.96
 2 8 -6 -22.49 22.68
 -2 -8 6 -2.61 22.1
 2 8 -6 12.74 17.33
 2 8 -6 10.47 17.74
 -2 -8 6 11.84 17
 -2 -8 6 15.13 24.79
 2 8 -5 25.52 18.95
 -2 -8 5 -2.78 20.41
 2 8 -5 33.28 25.95
 -2 -8 5 7.7 23.36
 -2 -8 5 43.36 26.44
 2 8 -5 3.7 15.06
 2 9 -7 534.01 70.76
 -2 -9 7 168.82 54.73
 -2 -9 7 159.39 44.81
 2 9 -7 771.02 103.8
 -2 -9 7 88.38 38.25
 2 9 -7 621.59 83.35
 -2 -9 6 344.26 61.05
 -2 -9 6 246.09 49.28
 2 9 -6 337.77 53.02
 2 9 -6 311.04 50.6
 2 9 -6 277.97 48.78
 -2 -9 6 270.48 50.06
 -2 -10 7 46.61 35.41
 2 10 -7 62.09 33.76
 -2 -10 7 -32.25 41.05
 -2 -10 7 91.8 45.79
 2 10 -7 78.85 43.32
 2 10 -7 96.15 43.66
 3 -11 5 -14.27 32.93
 3 -11 6 192.34 54.92
 -3 11 -6 195.33 46
 3 -11 6 192.62 57.74
 -3 11 -6 198.78 44.91
 3 -10 5 140.35 39.49
 3 -10 5 160.78 43.86
 -3 10 -5 73.32 25.59
 -3 10 -5 139.55 36.47
 3 -10 6 22.75 23.91
 -3 10 -6 45.86 28.14
 -3 10 -6 53.3 29.95
 3 -10 6 -6.71 20.85
 3 -9 4 411.58 56.44
 -3 9 -4 422.88 51.68
 -3 9 -4 416.57 54.39
 3 -9 4 401.12 57.68
 3 -9 5 333.78 49.86
 3 -9 5 377.27 51.39
 -3 9 -5 337.79 46.95
 -3 9 -5 338.01 47.65
 3 -8 3 17.98 19.68
 3 -8 3 18.8 22.15
 -3 8 -3 27.98 23.46
 -3 8 -3 12.74 14.85
 3 -8 4 33.78 21.13
 3 -8 4 35.57 17.32
 -3 8 -4 38.66 20.55
 -3 8 -4 30.5 13.68
 3 -8 5 9.33 16.66
 -3 8 -5 22.02 18.6
 -3 8 -5 1.8 16.78
 3 -8 5 1.52 14.33
 -3 7 -2 737.77 61.37
 3 -7 2 652.64 64.72
 -3 7 -2 654.02 49.03
 -3 7 -3 2982.34 112.07
 3 -7 3 3132.33 121.11
 -3 7 -3 3068.3 112.31
 -3 7 -3 3220.1 108.49
 3 -7 3 3288.03 125.17
 3 -7 3 3270.92 115.26
 3 -7 3 2950.43 112.36
 -3 7 -3 2972.77 101.83
 3 -7 4 512.67 48.47
 -3 7 -4 457.66 45.44
 -3 7 -4 512.69 48.93
 -3 7 -4 457.24 41.99
 -3 7 -4 492.3 47.02
 3 -7 4 533.9 50.31
 3 -7 4 505.87 47.42
 3 -7 4 402.15 42.51
 -3 6 -2 36.77 13.66
 -3 6 -2 44.78 16.24
 -3 6 -2 32.06 13.22
 -3 6 -2 30.28 12.4
 3 -6 2 66.89 20.17
 3 -6 2 49.36 17.64
 -3 6 -3 194.31 25.59
 -3 6 -3 150.37 24.52
 3 -6 3 217.67 30.19
 -3 6 -3 188.36 26.68
 -3 6 -3 205.76 27.6
 3 -6 3 187 26.5
 3 -6 3 206.72 27.47
 3 -6 3 185.22 28.36
 3 -6 4 1824.9 89.04
 -3 6 -4 1920.51 94.06
 -3 6 -4 1963.11 90.18
 -3 6 -4 1899.85 88.01
 -3 5 -1 1789.67 74.44
 -3 5 -1 1870.32 74.57
 -3 5 -1 1880.32 60.46
 -3 5 -1 1799.94 56.22
 -3 5 -1 1888.36 76.63
 3 -5 1 1675.08 77
 -3 5 -2 1588.08 63.2
 3 -5 2 1612.66 58.84
 -3 5 -2 1599.87 67.55
 -3 5 -2 1599.81 54.46
 -3 5 -2 1576.86 69.14
 3 -5 2 1592.15 67.42
 -3 5 -2 1537.53 68.57
 3 -5 2 1663.1 71.38
 3 -5 2 1668.72 70.32
 3 -5 2 1638.94 74.96
 3 -5 3 5459.19 131.29
 -3 5 -3 5577.17 136.38
 -3 5 -3 5639.7 131.49
 3 -5 3 5963.67 137.7
 -3 5 -3 5580.27 125.78
 -3 4 -1 2112.91 72.89
 -3 4 -1 2104.74 64.78
 -3 4 -1 2097.03 71.3
 -3 4 -2 3482.41 98.08
 3 -4 2 3506.45 95.78
 -3 4 -2 3473.64 93.69
 -3 4 -2 3437.54 83.63
 -3 4 -2 3567.43 82.88
 -3 4 -2 3487.03 94.76
 3 -4 2 3455.49 94.22
 3 -4 2 3532.9 83.78
 -3 3 0 4780.86 103.16
 -3 3 0 5269.26 101.56
 3 -3 0 5294.96 124.2
 -3 3 0 5046.89 102.79
 -3 3 0 4948.38 104.64
 3 -3 0 5088.14 95.36
 -3 3 -1 1464.82 56.55
 3 -3 1 1406.35 54.79
 -3 3 -1 1477.13 53.68
 -3 3 -1 1475.13 55.09
 -3 3 -1 1392.65 42.34
 -3 3 -1 1413.02 58.4
 3 -3 1 1442.71 42.98
 3 -3 2 1.64 6.73
 -3 3 -2 10.03 7.68
 -3 3 -2 -0.36 7.34
 -3 3 -2 -2.66 11.28
 -3 3 -2 20.63 8.21
 3 -3 2 9.15 7.39
 -3 2 0 813.01 34.28
 3 -2 0 785.35 31.47
 -3 2 0 878.01 41.49
 -3 2 0 839.77 40.62
 3 -2 0 886.69 44.71
 -3 2 0 832.53 39.57
 3 -2 1 6558.08 107.66
 3 -2 1 6160.38 99.09
 -3 2 -1 6526.38 121.01
 -3 2 -1 6432.46 123.84
 -3 2 -1 6349.68 115.98
 3 -2 1 6262.24 114.34
 -3 2 -1 6652.15 105.35
 3 -1 -1 6088.21 106.5
 -3 1 1 6087.34 111.1
 3 -1 -1 6391.92 119.12
 -3 1 1 5985.7 99.92
 -3 1 1 6108.79 105.68
 -3 1 1 6261.32 102.31
 3 -1 -1 6321.73 113.12
 3 -1 0 2538.64 51.4
 3 -1 0 2691.42 70.17
 -3 1 0 2631.16 67.03
 -3 1 0 2634.44 77.29
 -3 1 0 2549.52 68.49
 3 -1 0 2602.44 67.57
 -3 1 0 2697.29 72.63
 3 0 -2 2307.6 86.72
 -3 0 2 2171.71 77.23
 3 0 -2 2464.49 87.92
 -3 0 2 2071.74 74.35
 -3 0 2 1589.94 68.99
 -3 0 2 2974.18 90.55
 3 0 -2 2237.78 97.23
 -3 0 1 1386.18 44.51
 3 0 -1 1369 43.83
 3 0 -1 1415.43 56.84
 -3 0 1 1374.55 55.9
 -3 0 1 1358.92 54.66
 3 0 -1 1382.49 46.37
 -3 0 1 1360.05 46.7
 -3 0 1 1337.88 43.21
 -3 0 0 141.37 16.33
 3 0 0 146.24 20.79
 -3 0 0 122.07 20.07
 -3 0 0 124.11 17.81
 3 0 0 129 15.27
 -3 0 0 136.28 15.02
 -3 -1 2 51.07 9.5
 3 1 -2 128.09 19.71
 -3 -1 2 125.05 16.8
 3 1 -2 154.82 17.6
 3 1 -2 159.33 18.38
 -3 -1 2 131.64 19.17
 -3 -1 2 163.86 18.66
 3 1 -2 89.54 14.28
 3 1 -2 155.05 19.67
 -3 -1 2 164.73 18.95
 -3 -1 1 690.7 39.77
 -3 -1 1 764 39.98
 3 1 -1 783.88 46.15
 -3 -1 1 730.6 43.57
 3 1 -1 736.03 39.79
 -3 -1 1 721.6 45.44
 3 1 -1 715.61 38.95
 -3 -1 1 732.83 28.03
 -3 -2 3 118.44 17.84
 3 2 -3 124.22 20.56
 3 2 -3 146.9 16.93
 -3 -2 3 129.89 20.98
 -3 -2 3 131.42 20.87
 3 2 -3 131.51 19.35
 3 2 -3 116.25 18.48
 -3 -2 3 146.75 22.6
 3 2 -3 196.48 30.86
 -3 -2 2 828.19 48.05
 -3 -2 2 770.15 47.22
 3 2 -2 762.79 50.57
 3 2 -2 781.01 29.45
 -3 -2 2 817.74 46.98
 3 2 -2 809 48.92
 -3 -2 2 827.95 53.45
 3 2 -2 797.59 46.86
 3 2 -2 778.03 38.03
 -3 -2 2 764.69 36.12
 -3 -2 1 901.62 53.01
 3 2 -1 940.32 58.44
 -3 -2 1 938.81 60.24
 3 2 -1 919.98 51.68
 -3 -2 1 1011.38 48.2
 3 3 -4 326.59 40.25
 -3 -3 4 277.72 26.82
 -3 -3 4 266.63 34.1
 3 3 -4 278.98 34.3
 3 3 -4 321.24 37.28
 -3 -3 4 277.09 33.47
 3 3 -4 278.93 29.23
 -3 -3 4 275.3 32.88
 -3 -3 3 5137.49 129.48
 3 3 -3 4891.3 130.58
 -3 -3 3 4714.73 108.06
 3 3 -3 4845.6 107.46
 -3 -3 3 5095.15 134.88
 3 3 -3 4814.61 127.94
 3 3 -3 4678.06 107.12
 -3 -3 3 5048.89 130.69
 -3 -3 3 4769.52 103.95
 3 3 -3 5161.4 130.67
 -3 -3 2 1359.8 68.61
 -3 -3 2 1279.64 70.28
 3 3 -2 1117.76 61.01
 -3 -3 2 1237.05 70.94
 3 3 -2 1115.86 60.93
 3 3 -2 1167.22 64.43
 -3 -3 2 1264.17 56.19
 3 4 -5 73.16 33.3
 -3 -4 5 -24.03 21.59
 -3 -4 5 -5.66 23.75
 3 4 -5 84.69 37.17
 -3 -4 5 44.65 27.94
 3 4 -5 23.14 26.9
 -3 -4 4 127.83 21.69
 3 4 -4 131.2 24.16
 -3 -4 4 78.34 18.66
 -3 -4 4 78.97 20.37
 3 4 -4 113.75 22.83
 -3 -4 4 108.06 22.63
 3 4 -4 97.49 18.07
 3 4 -4 89.41 19.97
 -3 -4 3 963.16 65.49
 -3 -4 3 955.11 54.47
 3 4 -3 938.02 63.65
 -3 -4 3 996.3 67.78
 3 4 -3 949.08 63.79
 3 4 -3 861.06 59.61
 3 4 -3 944.62 55.54
 -3 -4 3 954.67 66.5
 3 4 -2 224.17 34.62
 -3 -4 2 193.31 29.49
 -3 -4 2 168.59 32.04
 3 4 -2 191.58 31.26
 3 5 -5 675.38 64.69
 -3 -5 5 575.26 54.57
 -3 -5 5 537.48 49.88
 3 5 -5 482.44 47.53
 3 5 -5 549.98 52.27
 3 5 -5 615.14 51.31
 -3 -5 5 501.6 49.66
 -3 -5 5 560.48 49.9
 3 5 -4 1084.07 70.94
 -3 -5 4 1093.59 72.48
 3 5 -4 1004.15 70.14
 3 5 -4 1116.45 73.45
 3 5 -4 1038.92 63.09
 -3 -5 4 1095.75 64.88
 -3 -5 4 1096.16 75.25
 -3 -5 4 1076.64 73.1
 -3 -5 3 1414.56 90.16
 -3 -5 3 1309.73 91.26
 3 5 -3 1367.09 83.19
 3 5 -3 1190.3 78.28
 -3 -5 3 1528.79 94.97
 3 5 -3 1303.79 80.93
 -3 -5 3 1316.12 74.04
 -3 -6 6 -1.09 20.7
 -3 -6 6 -10.45 19.9
 -3 -6 6 23.69 20.45
 3 6 -6 35.07 26.77
 3 6 -6 -0.7 22.32
 3 6 -6 12.68 19.98
 3 6 -5 647.8 59.22
 -3 -6 5 634.04 59.72
 3 6 -5 649.26 58.83
 -3 -6 5 622.96 57.02
 3 6 -5 624.63 58.85
 3 6 -5 656.32 55.15
 -3 -6 5 668.64 55.67
 -3 -6 5 765.91 68.4
 -3 -6 4 1954.66 111.82
 -3 -6 4 1815.61 111.93
 -3 -6 4 1831.99 103.9
 3 6 -4 1665.62 100.02
 3 6 -4 1811.6 100.65
 3 6 -4 1862.47 96.44
 3 6 -4 1739.41 100.16
 -3 -6 4 1881.89 94.61
 -3 -7 6 394.76 55.97
 3 7 -6 368.49 51.02
 3 7 -6 344.01 48.58
 -3 -7 6 354.88 50.94
 3 7 -6 456.51 57.36
 -3 -7 6 410.96 51.69
 -3 -7 5 22.28 18.16
 3 7 -5 24.09 18.89
 -3 -7 5 35.54 26.52
 3 7 -5 14.1 16.68
 -3 -7 5 12.01 16.69
 -3 -7 5 24.45 18.27
 3 7 -5 -20.03 21.05
 3 7 -5 19.68 17.84
 -3 -8 7 5.48 34.12
 3 8 -7 83.57 46.62
 3 8 -7 17.99 27.81
 -3 -8 7 43.2 34.27
 3 8 -7 137.33 80.8
 -3 -8 6 381.81 50.66
 3 8 -6 347.72 50.71
 -3 -8 6 405.31 62.56
 -3 -8 6 390.89 57.23
 3 8 -6 363.57 52.12
 3 8 -6 438.75 57.83
 3 8 -5 686.26 79.04
 -3 -8 5 634.85 71.59
 3 8 -5 757.1 79.14
 -3 -8 5 668.79 88.53
 -3 -9 7 -32.34 23.47
 3 9 -7 52.11 38.23
 -3 -9 7 -14.66 36.78
 3 9 -7 50.21 32.89
 -3 -9 7 -5.93 28.61
 3 9 -7 -6.62 30.29
 -3 -9 6 33.36 31.11
 -3 -9 6 69.73 43.14
 3 9 -6 30.58 25.48
 -3 -9 6 43.42 34.87
 3 9 -6 0.08 27.58
 3 10 -7 186.85 67.22
 -4 12 -6 24.67 32.52
 4 -11 5 16.1 38.06
 4 -11 5 48.54 32.72
 -4 11 -5 49.98 29.81
 -4 11 -5 108.18 40.05
 4 -11 6 90.14 43.7
 -4 11 -6 135.73 39.56
 -4 11 -6 155.57 51.49
 4 -11 6 -18.38 35.18
 4 -10 4 223.35 51.56
 -4 10 -4 226.22 41.96
 4 -10 4 140.95 48.67
 4 -10 5 43.71 30.42
 4 -10 5 20.99 24.36
 -4 10 -5 39.65 25.62
 -4 10 -5 -4.86 19.81
 4 -9 3 62.99 37.25
 -4 9 -3 3.27 15.66
 4 -9 4 -12.09 22.33
 -4 9 -4 -10.93 16.6
 4 -9 4 27.87 22.18
 -4 9 -4 43.26 24.46
 4 -9 5 26.67 24.42
 -4 9 -5 8.32 18.7
 -4 9 -5 1.76 24.67
 4 -9 5 18.48 25.12
 4 -8 3 974.46 80.59
 -4 8 -3 913.55 69.31
 -4 8 -3 997.24 71.11
 -4 8 -3 1008.68 70.36
 4 -8 3 915.28 74.72
 -4 8 -3 1003.81 67.38
 4 -8 3 1012.44 76.84
 4 -8 3 835.83 75.43
 4 -8 4 212.14 35.57
 4 -8 4 201.87 35.89
 -4 8 -4 246.17 37.97
 -4 8 -4 152.77 30.52
 -4 8 -4 284.19 40.97
 -4 8 -4 217.91 34.94
 4 -8 4 260.29 42.03
 4 -8 4 167.01 32.84
 4 -8 5 -22.87 20.31
 -4 8 -5 7.39 20.76
 -4 8 -5 30.92 31.08
 -4 8 -5 0.15 16.64
 4 -7 2 147.09 32.1
 -4 7 -2 140.48 26.58
 -4 7 -2 128.25 26.08
 -4 7 -2 112.8 23.87
 -4 7 -2 123.58 27.27
 4 -7 2 60.08 29.75
 4 -7 3 -5 13.84
 4 -7 3 -6.86 14.33
 -4 7 -3 29.86 18.12
 -4 7 -3 -20.54 16.18
 -4 7 -3 8.77 13.04
 4 -7 3 16.22 17.7
 4 -7 3 -21.41 17.46
 -4 7 -3 -3.99 16.11
 4 -7 4 635.78 58.4
 -4 7 -4 596.62 53.07
 -4 7 -4 556.28 54.85
 4 -7 4 705.23 63.51
 -4 7 -4 662.11 61.61
 -4 7 -4 752.14 61.79
 -4 6 -1 2606.09 108.51
 -4 6 -1 2433.25 99.21
 -4 6 -1 2646.63 104.96
 4 -6 2 659.99 53.63
 -4 6 -2 565.65 47.54
 -4 6 -2 556.91 45.93
 4 -6 2 676.69 55.27
 -4 6 -2 618.8 49.44
 -4 6 -2 629.7 45.46
 4 -6 2 680.78 49.65
 4 -6 3 830.37 58.73
 4 -6 3 810.64 55.18
 -4 6 -3 864.17 59.91
 -4 6 -3 850.65 52.95
 -4 6 -3 815.81 59.6
 -4 6 -3 851.95 57
 4 -6 3 931.39 62.3
 -4 5 -1 -3.81 9.24
 4 -5 1 9.31 8.87
 4 -5 1 1.56 11.65
 -4 5 -1 -2.31 10.87
 -4 5 -1 -5.12 10.04
 -4 5 -1 0.52 9.35
 -4 5 -2 2150.52 83.87
 -4 5 -2 2282.32 79.33
 -4 5 -2 2189.37 88.32
 -4 5 -2 2183.98 86.45
 -4 5 -2 2264.36 74.16
 4 -5 2 2252.27 88.88
 4 -5 2 2279.43 87.03
 4 -5 2 2295.11 74.78
 4 -5 2 2221.96 76.08
 4 -5 3 736.92 56.39
 -4 5 -3 912.09 65.7
 -4 5 -3 886.08 55.54
 -4 5 -3 854.08 64.15
 4 -5 3 796.94 57.85
 -4 5 -3 818.18 61.33
 -4 4 0 6869.59 145.94
 -4 4 0 7045.11 143.93
 -4 4 0 6906.69 135.81
 4 -4 0 6781.45 130.97
 4 -4 0 7345.22 180.87
 4 -4 1 542.17 39.61
 -4 4 -1 556.19 38.95
 -4 4 -1 582.18 40.15
 -4 4 -1 552.32 32.32
 4 -4 1 537.71 31.34
 -4 4 -1 450.6 41.28
 -4 4 -1 532.46 40.43
 4 -4 1 582.86 46.43
 4 -4 1 614.2 41.33
 4 -4 2 47.41 15.68
 -4 4 -2 48.93 14.79
 -4 4 -2 43.43 14.02
 -4 4 -2 19.72 10.3
 -4 4 -2 32.26 9.59
 4 -4 2 42.83 15.4
 -4 4 -2 35.46 14.87
 4 -3 0 1062.51 35.77
 -4 3 0 992.67 46.91
 -4 3 0 985.72 50.98
 -4 3 0 954.31 49.96
 -4 3 0 969.37 39.62
 -4 3 0 991.48 51.57
 4 -3 0 1061.29 57.47
 4 -3 0 1061.82 57.49
 4 -3 1 3317.98 97.06
 4 -3 1 3587.72 90.77
 -4 3 -1 3474.19 88.09
 4 -3 1 3547.78 80.5
 -4 3 -1 3292.74 99.91
 -4 3 -1 3529.08 104.02
 -4 3 -1 3602.45 99.59
 -4 3 -2 1207.91 73.92
 -4 3 -2 1167.29 67.95
 -4 2 1 1133.96 57.16
 -4 2 1 1063.31 51.44
 -4 2 1 1215.72 53.11
 -4 2 1 1144.16 53.13
 4 -2 -1 1173.5 61.98
 4 -2 0 1116.42 43.69
 -4 2 0 1196.8 45.07
 4 -2 0 1167.95 50.67
 -4 2 0 1220.41 60
 -4 2 0 1212.57 51.35
 -4 2 0 1128.36 52.74
 -4 2 0 1176.86 57.19
 4 -2 0 1142.56 59.73
 -4 2 -1 126.46 16.14
 -4 2 -1 100.11 19.32
 4 -2 1 111.9 16.47
 -4 2 -1 136 22.45
 -4 2 -1 116.35 18.58
 4 -2 1 116.64 18.71
 -4 1 2 9021.81 224.09
 -4 1 2 8890.91 193.33
 4 -1 -1 5387.31 117.52
 -4 1 1 5284.94 108.72
 -4 1 1 5252.81 121.24
 4 -1 -1 5723.29 95.28
 -4 1 1 5290.71 113.33
 4 -1 -1 5272.42 85.07
 -4 1 1 5270.09 105.74
 4 -1 -1 5446.06 77.34
 -4 1 1 5696.78 97.83
 4 -1 -1 5492.54 117.2
 4 -1 -1 5514.51 127.84
 -4 1 0 1143.33 39.95
 -4 1 0 1117.61 38.64
 4 -1 0 1186.93 56.73
 -4 1 0 1102.57 60.05
 -4 1 0 1193.33 58.17
 4 -1 0 1178.43 41.18
 -4 1 0 1231.63 59.48
 -4 1 0 1190.95 52.84
 4 -1 0 1245.97 55.17
 4 0 -2 340.83 32.61
 -4 0 2 288.78 28.93
 -4 0 2 321.05 30.22
 4 0 -2 418.73 32.57
 4 0 -2 368.88 27.77
 -4 0 2 323.46 25.35
 -4 0 2 317.43 24.32
 -4 0 2 399.19 30.73
 4 0 -2 377.04 34.72
 -4 0 2 392.02 32.43
 4 0 -2 335.04 32.8
 -4 0 1 977.23 44.63
 -4 0 1 972.88 45.48
 4 0 -1 981.69 57.07
 -4 0 1 1005.56 47.74
 -4 0 1 1005.78 58.6
 4 0 -1 975.16 44.33
 -4 0 1 1015.92 55.79
 4 0 -1 1058.15 48.1
 4 0 -1 959 44.86
 -4 0 1 990.48 44.13
 4 0 0 2142.57 90.68
 -4 0 0 2005.72 84.59
 -4 0 0 2013.47 67.14
 4 1 -3 1008.34 63.08
 -4 -1 3 938.29 52.58
 -4 -1 3 964.39 41.86
 -4 -1 3 955.19 57.26
 4 1 -3 1256.85 77.74
 4 1 -3 1035.58 55.66
 -4 -1 3 1062.66 54.65
 4 1 -3 1113.52 43.71
 4 1 -3 1290.53 86.8
 4 1 -2 2.97 6.65
 -4 -1 2 -1.54 6.1
 4 1 -2 6.88 8.92
 -4 -1 2 1.6 6
 -4 -1 2 1.22 8.68
 -4 -1 2 -7.1 9.27
 4 1 -2 -8.15 13.29
 -4 -1 2 6.22 9.92
 4 1 -2 0.35 4.83
 4 1 -2 5.01 8.7
 -4 -1 2 2.57 7.57
 4 1 -2 2.9 7.07
 -4 -1 1 185.87 24.83
 -4 -1 1 196.43 28.23
 4 1 -1 217.48 30.28
 -4 -1 1 185.09 27.49
 -4 -1 1 190.19 29.15
 -4 -1 1 192.08 19.1
 4 1 -1 184.47 22.83
 4 1 -1 222.44 28.5
 -4 -2 4 39.65 22.9
 4 2 -4 33.89 26.16
 -4 -2 4 32.31 20.2
 -4 -2 4 30.13 21.34
 4 2 -4 63.11 29.55
 4 2 -4 36.78 28.14
 4 2 -3 812.13 49.89
 4 2 -3 786.75 54.5
 -4 -2 3 826.39 50.93
 -4 -2 3 995.97 62.25
 4 2 -3 785.4 49.87
 4 2 -3 874.47 41.1
 -4 -2 3 740.37 49.6
 4 2 -3 849.54 56.94
 -4 -2 3 790.29 49.43
 -4 -2 2 1026.61 59.64
 -4 -2 2 1186.21 63.53
 4 2 -2 1076.89 67.39
 -4 -2 2 1122.22 63.38
 4 2 -2 1076.44 61.19
 -4 -2 2 1051.98 67.98
 4 2 -2 1050.04 58.35
 4 3 -4 641.59 52.53
 -4 -3 4 619.42 43.33
 -4 -3 4 528.95 46.3
 4 3 -4 648.71 50.73
 4 3 -4 687.09 51.55
 -4 -3 4 654.08 49.92
 4 3 -4 705.9 43.11
 -4 -3 4 730.42 54.57
 4 3 -3 22.3 12.8
 4 3 -3 32.35 13.19
 -4 -3 3 24.81 9.32
 -4 -3 3 28.56 15.22
 -4 -3 3 22.92 10.79
 4 3 -3 24.92 16.41
 -4 -3 3 30.14 17.43
 4 3 -3 29.13 13.08
 4 3 -3 34.68 15.72
 -4 -3 3 27.02 13.51
 4 3 -2 255.97 36.94
 -4 -3 2 241.78 37.14
 -4 -3 2 268.47 33.99
 -4 -3 2 282.99 41.57
 4 3 -2 250.7 33.79
 4 3 -2 240.65 33.12
 4 4 -5 1140.16 73.85
 -4 -4 5 928.05 71.62
 4 4 -5 1066.2 89.66
 -4 -4 5 965.85 75.07
 4 4 -5 977.47 74.84
 4 4 -5 1120.45 83.73
 -4 -4 5 1031.46 77.12
 4 4 -4 1653.88 88.23
 -4 -4 4 1643.63 89.39
 4 4 -4 1480.11 81.15
 4 4 -4 1792.27 77.65
 4 4 -4 1770.46 89.38
 -4 -4 4 1650.46 85.31
 -4 -4 4 1715.83 73.95
 -4 -4 4 1651.61 86.81
 -4 -4 3 659.19 58.89
 -4 -4 3 657.34 60.92
 4 4 -3 563.35 54.41
 -4 -4 3 634.61 60.46
 4 4 -3 617.08 55.26
 4 4 -3 636.58 55.61
 -4 -5 6 21.14 23.88
 -4 -5 6 29.12 52.02
 -4 -5 6 0.54 38.31
 4 5 -6 96.3 54.33
 4 5 -6 154.24 204.98
 4 5 -6 90.87 88.15
 4 5 -5 286.39 40.99
 -4 -5 5 241.24 34.14
 4 5 -5 278.9 43.44
 -4 -5 5 283.43 39.31
 -4 -5 5 266.17 38.6
 4 5 -5 241.29 34.82
 4 5 -5 236.39 35.71
 -4 -5 5 348.42 46.62
 -4 -5 4 33.85 16.44
 4 5 -4 6.12 14.51
 -4 -5 4 54.95 20.69
 4 5 -4 32.36 17.02
 -4 -5 4 19.57 21.99
 -4 -5 4 18.58 19.75
 4 5 -4 40.14 20.96
 4 5 -4 18.98 14.98
 -4 -5 3 36.57 23.33
 4 5 -3 29.01 22.94
 4 5 -3 22.13 19.56
 4 6 -6 847.69 116.81
 4 6 -6 1101.79 89.63
 -4 -6 6 699.42 70.54
 4 6 -6 1265.44 102.35
 4 6 -6 1628.45 116.29
 -4 -6 6 1178.56 93.69
 -4 -6 6 1188.98 95.75
 -4 -6 5 584.74 62.12
 4 6 -5 503.43 56.8
 4 6 -5 583.38 56.59
 -4 -6 5 546.27 60.58
 4 6 -5 480.99 53.55
 4 6 -5 594.67 60.92
 -4 -6 5 586.02 53.92
 -4 -6 5 507.71 58.54
 -4 -6 4 -17.48 26.54
 -4 -6 4 -9.74 24.8
 4 6 -4 -12.25 19.82
 4 6 -4 10.03 23.84
 4 6 -4 12.26 21.7
 4 7 -7 -17.05 74.09
 -4 -7 7 -38.34 46.74
 4 7 -7 37.5 63.23
 -4 -7 7 32.76 59.44
 -4 -7 6 163.82 36.51
 -4 -7 6 119.92 30.33
 4 7 -6 161.83 38.23
 -4 -7 6 216.76 45.55
 -4 -7 6 142.32 35.88
 4 7 -6 213.96 49.81
 4 7 -6 175.78 37.94
 4 7 -6 259.62 50.4
 -4 -7 5 37.96 27.48
 4 7 -5 96.63 32.48
 4 7 -5 86.52 34
 -4 -7 5 78.68 32.72
 -4 -7 5 51.8 30.2
 4 7 -5 45.96 25.89
 4 8 -7 45.75 33.8
 -4 -8 7 22.4 29.9
 -4 -8 7 -21.12 31.85
 4 8 -7 53.87 25.88
 4 8 -7 28.23 97.34
 -4 -8 6 122.73 40.94
 -4 -8 6 56.61 30.4
 4 8 -6 164.28 38.64
 4 8 -6 175.18 42.56
 4 9 -7 117.53 41.51
 -4 -9 7 167.44 56.67
 -5 11 -5 45.79 26.61
 5 -10 4 377.39 63.18
 -5 10 -4 433.4 57.07
 5 -10 5 165.63 48.02
 -5 10 -5 215.92 46.33
 5 -9 3 9.34 23.87
 -5 9 -3 -8.01 17.75
 5 -9 3 -16.19 26.67
 5 -9 4 229.77 42.23
 -5 9 -4 220.35 39.78
 -5 9 -4 245.92 39.2
 5 -9 4 240.82 45.37
 -5 9 -5 484.16 68.63
 -5 9 -5 468.03 61.55
 5 -8 2 196.82 49.11
 -5 8 -2 287.74 43.13
 -5 8 -2 292.41 44.12
 5 -8 3 862.44 74
 -5 8 -3 907.21 71.29
 -5 8 -3 820 67.94
 -5 8 -3 807.89 63.76
 5 -8 3 929.44 77.4
 5 -8 3 831.37 76.14
 5 -8 4 87.14 25.92
 -5 8 -4 106.83 31.84
 -5 8 -4 153.89 36.83
 -5 8 -4 95.53 25.14
 5 -8 4 114.19 31.81
 5 -8 4 71.6 26.54
 5 -7 2 153.25 33.11
 -5 7 -2 206.79 33.48
 -5 7 -2 204.32 33.46
 -5 7 -2 154.67 30.14
 5 -7 2 204.49 37.09
 5 -7 2 176.24 38.67
 5 -7 3 1515.72 86.86
 -5 7 -3 1308.16 81.94
 -5 7 -3 1415.34 87.61
 -5 7 -3 1357.43 80.28
 5 -7 3 1556.42 93.02
 5 -7 3 1269.15 84.18
 -5 7 -4 344.44 54.49
 -5 7 -4 416.53 55.96
 -5 6 -1 370.13 40.7
 -5 6 -1 459.05 46.45
 -5 6 -1 384.16 43.38
 5 -6 1 416.55 54.54
 5 -6 2 135.28 26.54
 -5 6 -2 174.66 29.56
 -5 6 -2 113.62 25.62
 -5 6 -2 167.18 29.36
 5 -6 2 182.95 32.62
 5 -6 2 154.35 31.55
 5 -6 3 206.69 34.09
 -5 6 -3 280.39 39.2
 -5 6 -3 225.87 37.32
 -5 6 -3 231.68 37.18
 5 -6 3 205.04 33.99
 -5 5 0 402.82 39.5
 -5 5 0 361.75 40.61
 -5 5 0 312.13 38.09
 5 -5 1 1237.24 68.2
 -5 5 -1 1129.16 63.06
 -5 5 -1 1229.16 66.03
 -5 5 -1 1089.28 66.76
 -5 5 -1 1243.38 69.22
 5 -5 1 1254.33 78.8
 5 -5 1 1342.07 73.37
 5 -5 2 1059.31 62.33
 -5 5 -2 1033.85 61.45
 -5 5 -2 1025.13 63.73
 -5 5 -2 983.96 66.43
 -5 5 -2 1061.21 66.33
 5 -5 2 1023.8 65.73
 5 -5 2 1062.98 63.62
 5 -4 0 84.23 24.18
 -5 4 0 54.56 15.68
 -5 4 0 52.65 14.92
 -5 4 0 50.72 16.82
 -5 4 0 58.22 15.86
 5 -4 0 61.02 23.94
 5 -4 1 986.72 54.5
 -5 4 -1 943.79 53.47
 -5 4 -1 924.81 59.25
 -5 4 -1 867.54 57.91
 -5 4 -1 955.83 58.78
 5 -4 1 968.53 60.83
 5 -4 1 945.7 60.18
 -5 4 -2 961.19 57.65
 -5 4 -2 947.17 66.23
 -5 4 -2 967.28 64.1
 5 -4 2 974.69 64
 -5 3 1 59.23 18.63
 -5 3 1 76.01 17.16
 -5 3 1 80.3 19.48
 -5 3 1 64.01 16.85
 5 -3 -1 67.37 21.96
 5 -3 -1 51.54 29.71
 5 -3 0 17.18 12.33
 5 -3 0 22.23 8.56
 -5 3 0 37.34 13.49
 5 -3 0 41.66 11.7
 -5 3 0 37.55 16.32
 -5 3 0 29.75 11.68
 -5 3 0 24.25 11.7
 -5 3 0 24.62 12.62
 5 -3 0 38.91 15.92
 -5 3 -1 551.63 37.66
 5 -3 1 598.44 41.81
 -5 3 -1 565.19 47.17
 -5 3 -1 544.81 46.6
 -5 3 -1 551.17 44.06
 5 -3 1 592.81 46.94
 5 -2 -1 247.78 27.3
 -5 2 1 273.44 31.3
 -5 2 1 292.54 28.83
 -5 2 1 284.19 29.6
 -5 2 1 248.44 27.71
 5 -2 -1 269.44 32.29
 5 -2 -1 271.01 32.91
 5 -2 0 60.03 12.47
 -5 2 0 72.23 13.43
 -5 2 0 66.62 17.52
 5 -2 0 78.7 16.81
 -5 2 0 97.81 19.19
 -5 2 0 73.39 15.85
 -5 2 0 95.15 20.55
 5 -2 0 90.05 19.29
 -5 2 -1 2152.98 67.97
 5 -2 1 1922.75 75.28
 -5 2 -1 2123.73 95
 -5 2 -1 2054.97 79.8
 5 -1 -2 456.73 44.24
 -5 1 2 383.75 38.41
 -5 1 2 443.53 39.24
 5 -1 -2 408.08 31.42
 -5 1 2 424.24 29.55
 -5 1 2 373.01 33.3
 -5 1 2 403.55 35.81
 5 -1 -2 320.91 38.9
 5 -1 -2 427.94 45.11
 5 -1 -1 20.74 15.11
 5 -1 -1 38.76 10.58
 -5 1 1 22.1 13.31
 5 -1 -1 27.14 13.89
 -5 1 1 21.56 11.8
 -5 1 1 38.13 13.66
 -5 1 1 31.06 12.72
 5 -1 -1 29.94 12.65
 5 -1 -1 28.81 12.21
 -5 1 0 39.42 15.54
 -5 1 0 63.49 19.87
 5 -1 0 58.6 17.38
 -5 1 0 54.6 15.35
 -5 1 0 46.15 13.63
 5 -1 0 60.58 15.94
 5 0 -3 5703.49 219.94
 -5 0 3 5757.28 166.92
 -5 0 3 5713.03 168.88
 5 0 -3 5494.57 155.21
 -5 0 3 5461.5 139.91
 -5 0 3 6046.15 148.44
 5 0 -2 809.95 55.57
 -5 0 2 785.74 53.45
 -5 0 2 722.59 51.83
 5 0 -2 745.97 42.2
 -5 0 2 737.88 42.88
 5 0 -2 880.12 47.6
 -5 0 2 813.15 45.9
 -5 0 2 769.48 42.79
 5 0 -2 829.78 51.22
 -5 0 2 825.8 45.73
 5 0 -2 820.71 56.81
 -5 0 1 1618.02 64.43
 5 0 -1 1567.95 80.3
 -5 0 1 1529.14 68.27
 -5 0 1 1552.36 81.96
 -5 0 1 1505.62 77.36
 5 0 -1 1533.8 64.13
 -5 0 1 1574.01 64.95
 5 0 -1 1648.35 67.08
 5 1 -3 252.45 33.47
 5 1 -3 244.88 33.98
 -5 -1 3 238.8 30.38
 -5 -1 3 223.93 31.45
 5 1 -3 292.75 31.77
 5 1 -3 236.54 28.25
 -5 -1 3 215.72 26.2
 -5 -1 3 249.43 29.78
 5 1 -2 21.83 11.6
 5 1 -2 8.41 8.47
 -5 -1 2 26.6 11.08
 -5 -1 2 21.27 9.28
 -5 -1 2 9.38 11.41
 5 1 -2 -9.45 13.95
 -5 -1 2 23.19 14.1
 5 1 -2 18.82 12.59
 -5 -1 1 189.65 27.92
 5 1 -1 142.92 29.69
 -5 -1 1 171.53 30.44
 -5 -1 1 162.83 31.31
 5 1 -1 167.81 26.49
 5 2 -4 1870.31 98.26
 -5 -2 4 1627.7 79.66
 -5 -2 4 1669.13 80.35
 5 2 -4 2247.94 116.09
 -5 -2 4 1758.16 90.45
 5 2 -4 1965.81 93.12
 -5 -2 4 1203.12 81.67
 5 2 -4 1032.87 146.92
 5 2 -3 1395.91 81.94
 -5 -2 3 1319.09 72.34
 -5 -2 3 1339.3 79.69
 5 2 -3 1366.68 71.71
 5 2 -3 1393.77 73.5
 -5 -2 3 1320.49 70.91
 5 2 -3 1439.45 76.1
 -5 -2 3 1346.25 71.15
 -5 -2 2 436.35 44.36
 5 2 -2 429.81 47.67
 -5 -2 2 462.72 48.25
 -5 -2 2 346.8 39.8
 -5 -2 2 434.3 49.79
 5 2 -2 458.34 44.48
 5 2 -2 375.68 40.29
 5 3 -5 159.91 52.62
 -5 -3 5 98.62 39.06
 -5 -3 5 103.45 33.89
 -5 -3 5 141.69 44.51
 5 3 -4 252.94 37
 -5 -3 4 230 30.86
 -5 -3 4 211.93 35.26
 5 3 -4 271.9 35.89
 -5 -3 4 203.69 30.36
 5 3 -4 358.19 47.56
 5 3 -4 239.65 33.65
 -5 -3 4 274.45 38.06
 -5 -3 3 1043.39 72.67
 -5 -3 3 992.84 70.2
 5 3 -3 884.44 68.9
 5 3 -3 869.12 63.43
 -5 -3 3 911.98 62.36
 -5 -3 3 1030.66 78.52
 5 3 -3 886.14 65.55
 5 3 -3 927.14 62.99
 -5 -4 5 8.53 16.32
 5 4 -5 2.09 17.04
 -5 -4 5 -14.37 16.47
 -5 -4 5 57.77 26.46
 5 4 -5 18.61 14.27
 5 4 -5 24.59 16.01
 -5 -4 4 936.01 76.69
 5 4 -4 916.8 73.95
 5 4 -4 839.73 66.95
 5 4 -4 911.6 74.74
 -5 -4 4 926.6 71.32
 -5 -4 3 7.79 21.82
 -5 -4 3 17.37 20.13
 5 4 -3 63.9 24.62
 5 4 -3 45.09 20.54
 -5 -4 3 62.17 28.96
 5 4 -3 86.62 24.81
 -5 -5 6 54.39 32.69
 5 5 -6 162.52 66.33
 -5 -5 6 152.11 52.41
 -5 -5 6 97.48 40.67
 5 5 -6 258.57 58.53
 5 5 -6 264.3 66.78
 5 5 -5 872.34 74.09
 -5 -5 5 832.44 71.69
 5 5 -5 776.49 66.17
 5 5 -5 890.48 73.02
 -5 -5 5 1010.51 81.01
 -5 -5 5 853.44 72.72
 5 5 -4 221.13 39.04
 -5 -5 4 207.8 39.87
 5 5 -4 223.9 41.31
 -5 -5 4 190.28 43.58
 -5 -5 4 136.53 36.18
 5 5 -4 177.2 35.75
 5 6 -6 52.51 28.89
 -5 -6 6 61.7 29.69
 5 6 -6 79.3 36.59
 -5 -6 6 57.01 28.85
 5 6 -6 47.65 27.18
 -5 -6 6 50.57 31.7
 -5 -6 5 6.72 21.36
 -5 -6 5 -9.92 20.93
 5 6 -5 46.41 25.31
 -5 -6 5 8.72 18.64
 5 6 -5 -10.37 19.86
 5 7 -7 63.7 72.63
 -5 -7 7 42.31 31.38
 -5 -7 7 -76.68 53.95
 5 7 -7 -29.22 40.63
 -5 -7 7 42.15 57.75
 -5 -7 6 319 55.86
 5 7 -6 251.64 48.77
 -5 -7 6 266.14 55.67
 5 7 -6 331.72 59.61
 5 7 -6 229.93 42.34
 -5 -7 6 216.36 45.79
 5 8 -7 48.49 34.09
 -5 -8 7 -44.74 37.87
 -5 -8 6 8.71 33.24
 5 8 -6 34.59 26.4
 -6 11 -5 149.08 46.11
 6 -10 4 -57.26 33.46
 -6 10 -4 -13.16 22.21
 -6 10 -4 18.56 23.75
 6 -10 4 5.41 32.36
 6 -10 5 16.6 23.99
 -6 10 -5 54.96 39.96
 6 -9 3 10.33 25.28
 -6 9 -3 74.76 30.47
 -6 9 -3 36.14 19.03
 6 -9 3 42.57 30.66
 -6 9 -3 48.67 25.21
 6 -9 3 13.54 22.95
 6 -9 4 290.51 48.35
 -6 9 -4 343.78 55.44
 -6 9 -4 312.15 51.76
 -6 9 -4 286.51 46.98
 6 -9 4 428.92 68.13
 6 -9 4 214.04 42.73
 6 -8 2 2.71 24.94
 -6 8 -2 39.3 19.7
 -6 8 -2 25.36 21.83
 -6 8 -2 -7.81 18.15
 6 -8 2 -10.12 24.73
 6 -8 2 -44.21 31.23
 6 -8 3 139.56 33.82
 -6 8 -3 176.2 35.36
 -6 8 -3 107.6 29.15
 -6 8 -3 136.21 31.15
 6 -8 3 110.55 30.55
 6 -8 3 119.81 34.92
 6 -8 4 43.9 25.43
 -6 8 -4 85.38 36.96
 -6 8 -4 76.57 35.23
 6 -8 4 14.15 23.53
 6 -8 4 69.12 35.03
 -6 7 -1 398.64 52.81
 -6 7 -1 348.46 46.77
 6 -7 2 217.13 37.29
 -6 7 -2 211.75 34.41
 -6 7 -2 212.06 36.83
 -6 7 -2 216.72 35.99
 6 -7 2 250.35 44.65
 6 -7 2 151.28 35.36
 6 -7 3 162.27 34.63
 -6 7 -3 143.12 34.13
 -6 7 -3 156.22 33.5
 -6 7 -3 207.77 39.1
 6 -7 3 142.68 33.61
 6 -7 3 174 39.68
 6 -6 1 302.94 40.25
 -6 6 -1 279.68 36.76
 -6 6 -1 256.76 38.49
 -6 6 -1 262.72 37.72
 6 -6 1 268.5 44.87
 6 -6 2 116.16 25.85
 -6 6 -2 136.83 28.77
 -6 6 -2 100.66 26.4
 -6 6 -2 89.49 25.68
 6 -6 2 144.83 32.35
 6 -6 2 106.83 28.93
 -6 6 -3 240.77 40.92
 -6 6 -3 264.93 45.52
 -6 6 -3 337.6 54.99
 6 -6 3 252.98 43.16
 -6 5 0 -11.89 14.75
 -6 5 0 26.06 15.61
 -6 5 0 -10.83 15.32
 6 -5 0 13.31 19.99
 6 -5 0 16.38 78.37
 6 -5 1 123.47 25.68
 6 -5 1 119.49 22.42
 -6 5 -1 164.46 27.7
 -6 5 -1 114.05 26.71
 -6 5 -1 97.61 24.05
 -6 5 -1 130.54 27.15
 6 -5 1 121.55 27.09
 6 -5 1 104.55 26.96
 6 -5 2 14.1 17.23
 6 -5 2 35.59 18.16
 -6 5 -2 35.99 17.27
 -6 5 -2 33.72 15.51
 -6 5 -2 -1.44 15.98
 -6 5 -2 33.29 18.9
 6 -5 2 -0.86 15.38
 -6 4 1 614.38 57.06
 -6 4 1 605.2 57.06
 -6 4 1 597.34 52.42
 6 -4 0 646.5 48.18
 -6 4 0 668.3 47.79
 -6 4 0 607.41 52.49
 -6 4 0 559.03 50.24
 -6 4 0 645.79 51.56
 6 -4 0 639.56 58.86
 6 -4 0 651.1 56.65
 6 -4 1 174.28 31.43
 6 -4 1 156.18 24.75
 -6 4 -1 148.24 24.01
 -6 4 -1 129.93 26.4
 -6 4 -1 161.04 29.61
 -6 4 -1 167.79 29.02
 6 -4 1 173.2 31.27
 -6 4 -2 981.34 84.88
 -6 4 -2 889.57 66.06
 6 -3 -1 54.68 21.93
 -6 3 1 47.76 17.76
 -6 3 1 35.47 16.53
 -6 3 1 50.85 18.4
 -6 3 1 30.53 13.1
 6 -3 -1 37.84 19.65
 -6 3 0 359.35 41.55
 -6 3 0 288.18 36.27
 -6 3 0 343.57 38.01
 6 -3 0 393.44 41.88
 6 -3 0 353.71 42.09
 6 -3 0 331.61 41.48
 -6 3 -1 174.88 31.53
 -6 3 -1 209.05 37.05
 -6 3 -1 177.88 27.81
 6 -3 1 237.2 35.84
 6 -2 -2 337.58 55.14
 -6 2 2 346.65 45.56
 -6 2 2 329.92 39.51
 -6 2 2 277.83 37.26
 -6 2 2 291.37 35.92
 6 -2 -1 40.69 17.4
 6 -2 -1 50.06 14.58
 -6 2 1 42.72 17.98
 -6 2 1 32.44 15.03
 -6 2 1 34.67 15.53
 -6 2 1 27.95 12.08
 6 -2 -1 27.26 15.23
 6 -2 -1 30.42 16.49
 6 -2 0 2516.47 101.11
 -6 2 0 2288.3 105.23
 -6 2 0 2417.68 105.64
 -6 2 0 2480.63 105.99
 -6 2 0 2464.52 96.66
 6 -2 0 2558.98 101.89
 -6 1 3 642.96 97.26
 -6 1 3 606.85 89.47
 -6 1 3 731.72 91.6
 6 -1 -2 1553.88 80.25
 -6 1 2 1539.83 81.65
 -6 1 2 1548.55 78.03
 -6 1 2 1439.99 68
 -6 1 2 1676.81 76.27
 6 -1 -2 1667.21 87.99
 6 -1 -2 1736.12 92.61
 6 -1 -1 2597.45 107.38
 -6 1 1 2693.48 114.44
 -6 1 1 2532.37 104.06
 -6 1 1 2399.01 93.61
 -6 1 1 2710.03 96.49
 6 -1 -1 2579.52 92.95
 6 -1 -1 2576.95 100.78
 6 -1 -1 2702.05 115.84
 6 -1 0 1268.98 73.64
 -6 1 0 1521.87 90.18
 -6 1 0 1550.08 78.37
 6 0 -3 59.14 23.13
 6 0 -3 53.09 18.14
 -6 0 3 66.35 22.91
 -6 0 3 75.67 23.13
 -6 0 3 65.74 16.47
 6 0 -3 62.27 18.28
 6 0 -2 5.44 14.9
 -6 0 2 45.84 20.03
 6 0 -2 13.62 16.09
 -6 0 2 -1.22 15.53
 -6 0 2 7.5 8.47
 -6 0 2 10.51 12.41
 6 0 -2 5.82 8.88
 6 0 -2 24.02 14.36
 6 0 -1 337.3 42.97
 -6 0 1 380.71 46.35
 -6 0 1 355.67 44.47
 -6 0 1 342.5 35.88
 6 1 -4 855.83 91.49
 -6 -1 4 728.04 67.71
 -6 -1 4 774.04 72.32
 6 1 -4 739.39 73.13
 -6 -1 4 818.56 66.59
 6 1 -3 1201.75 78.76
 -6 -1 3 1069.52 69.37
 -6 -1 3 1111.95 73.83
 6 1 -3 1164.07 66.55
 6 1 -3 1319.32 74.05
 -6 -1 3 1310.9 72.47
 -6 -1 3 1213.37 67.31
 6 1 -3 1240.27 79.64
 -6 -1 2 1174.03 65.71
 6 1 -2 1179.81 81.67
 -6 -1 2 1180.91 79.61
 -6 -1 2 1167.49 79.46
 6 1 -2 1354.72 78.8
 6 1 -2 1126.2 75.11
 6 2 -4 217.02 45.28
 -6 -2 4 143.71 29.56
 6 2 -4 135.92 29.45
 -6 -2 4 143.19 27.64
 -6 -2 4 104.81 22.37
 -6 -2 4 146.8 29.25
 6 2 -4 155.95 33.25
 6 2 -4 157.97 30.69
 6 2 -3 177.24 32.95
 6 2 -3 157.31 28.58
 -6 -2 3 168.97 30.73
 6 2 -3 183.28 35.53
 -6 -2 3 147 29.56
 -6 -2 3 152.19 33.12
 -6 -2 3 203.46 32.11
 6 2 -3 142.99 27.42
 -6 -2 2 876.05 71.86
 6 2 -2 745.66 71.97
 -6 -2 2 754.56 76.5
 6 2 -2 846.14 68.12
 6 3 -5 1792.39 122.39
 -6 -3 5 1317.87 97.64
 6 3 -5 1890.49 160.43
 -6 -3 5 1503.89 106.43
 6 3 -5 1799.13 118.28
 -6 -3 5 1600.33 102.71
 6 3 -4 927.69 75.05
 -6 -3 4 892.59 66.19
 -6 -3 4 896.03 73.04
 6 3 -4 920.77 68.6
 6 3 -4 1041.76 76.48
 -6 -3 4 1004.51 74.62
 6 3 -4 1140.66 82.93
 -6 -3 4 870.26 67.52
 6 3 -3 244.93 36.07
 -6 -3 3 339.91 47.97
 6 3 -3 271.1 43.38
 -6 -3 3 205.09 35.03
 -6 -3 3 282 47.08
 -6 -3 3 294.05 47.28
 6 3 -3 296.8 44.53
 6 3 -3 343.14 46.33
 6 4 -5 40.05 22.01
 -6 -4 5 36.49 27.37
 6 4 -5 42.54 21.82
 -6 -4 5 53.1 26.87
 6 4 -5 37.42 22.19
 -6 -4 5 15.35 19.95
 -6 -4 4 1.01 21.21
 6 4 -4 -3.83 16.43
 -6 -4 4 19.91 19.21
 6 4 -4 15.54 19.89
 -6 -4 4 24.66 24.07
 6 4 -4 8.58 17.66
 6 5 -6 401.59 71.54
 -6 -5 6 201.07 46.89
 6 5 -6 381.95 77.29
 -6 -5 6 313.64 60.78
 6 5 -6 466.74 73.19
 -6 -5 6 383.26 64.58
 6 5 -5 206.52 40.06
 -6 -5 5 241.95 44.32
 6 5 -5 228.57 44.43
 -6 -5 5 237.9 45.51
 6 5 -5 182.46 38.28
 -6 -5 5 161.68 36.43
 6 5 -4 32.57 27.65
 6 5 -4 22.8 21.29
 6 6 -6 256.93 54.44
 -6 -6 6 214.28 47.21
 6 6 -6 174.03 46.46
 -6 -6 6 108.37 34.35
 -6 -6 6 201.85 48.62
 6 6 -6 221.32 45.31
 -6 -6 5 278.32 52.85
 -6 -6 5 85.3 39.22
 6 6 -5 197.5 45.3
 6 6 -5 209.62 45.18
 -6 -6 5 174.36 45.58
 6 6 -5 173.04 40.03
 6 7 -7 -91.75 73.35
 -6 -7 7 23.3 62.81
 -6 -7 7 -64.92 57.12
 -6 -7 6 77.66 39.9
 6 7 -6 82.56 40.99
 6 7 -6 68.43 38.78
 -6 -7 6 56.45 35.85
 6 7 -6 60.52 33.92
 7 -10 3 -31.95 47.62
 7 -10 4 533.33 80.42
 -7 10 -4 611.2 84
 -7 10 -4 396.62 66.23
 -7 10 -4 450.85 65.23
 7 -10 4 551.7 86.44
 7 -10 4 413.65 78.28
 7 -9 3 106.84 32.8
 -7 9 -3 46.47 22.68
 -7 9 -3 136.54 41.31
 -7 9 -3 32.17 25.31
 7 -9 3 90.54 38.13
 7 -9 3 83.42 41.9
 7 -9 4 -2.57 24.88
 -7 9 -4 21.39 32.97
 -7 9 -4 69.93 37.65
 7 -9 4 3.86 26.05
 7 -9 4 -5.19 33.29
 7 -8 2 614.04 71.61
 -7 8 -2 555.17 60.49
 -7 8 -2 557.3 65.24
 -7 8 -2 537.04 60.8
 7 -8 2 533.9 72.79
 7 -8 2 548.43 77.45
 7 -8 3 389.39 55.02
 -7 8 -3 368.03 50.65
 -7 8 -3 399.54 58.9
 -7 8 -3 373.82 52.66
 7 -8 3 448.11 63.34
 7 -8 3 388.83 63.47
 7 -7 1 -31.39 32.17
 -7 7 -1 17.39 14.81
 -7 7 -1 -3.09 19.54
 -7 7 -1 18.28 20.17
 7 -7 1 28.48 26.5
 7 -7 1 30.96 31.41
 7 -7 2 -12.55 21.78
 -7 7 -2 -19.36 17.08
 -7 7 -2 -27.41 20.52
 -7 7 -2 7.72 16.62
 7 -7 2 -6.67 19.95
 7 -7 2 -1.97 21.61
 -7 7 -3 155.43 33.89
 -7 7 -3 154.39 41.08
 -7 7 -3 242.03 51.09
 7 -7 3 186.8 44.93
 7 -7 3 185.92 47.87
 7 -6 0 45.52 31.15
 -7 6 0 -10 22.13
 -7 6 0 12.83 18.64
 -7 6 0 17.38 12.81
 7 -6 0 -26.7 27.93
 7 -6 1 603.84 61.64
 -7 6 -1 594.51 55.13
 -7 6 -1 574.04 58.73
 -7 6 -1 510.85 54.53
 -7 6 -1 533.04 54.7
 7 -6 1 613.73 65.87
 7 -6 1 613.78 68.09
 7 -6 1 698.54 74.53
 7 -6 2 530.34 56.09
 -7 6 -2 584.82 52.77
 -7 6 -2 619.22 64.62
 -7 6 -2 675.44 66.45
 7 -6 2 640.49 64.44
 7 -6 2 640.11 72.14
 7 -5 0 345.92 59.03
 7 -5 0 284.84 42.24
 -7 5 0 245.76 40.01
 -7 5 0 238.22 41.07
 -7 5 0 241.84 37.48
 7 -5 0 234.89 47.5
 -7 5 -1 577.74 56.88
 -7 5 -1 573.04 58.08
 -7 5 -1 577.35 55.96
 7 -5 1 614.37 59.27
 7 -5 1 647.36 64.57
 7 -5 1 604.3 61.53
 7 -5 2 254.4 49.66
 -7 5 -2 314.43 50.23
 -7 5 -2 299.97 45.51
 7 -5 2 299.33 47.49
 -7 4 1 143.12 30.28
 -7 4 1 207.09 39.31
 -7 4 1 123.61 26.12
 7 -4 -1 157.59 42.94
 7 -4 -1 229.57 62.64
 7 -4 0 -0.76 17.94
 -7 4 0 -11.11 19.81
 -7 4 0 4.68 14.43
 -7 4 0 31.1 18.65
 7 -4 0 7.59 15.22
 7 -4 0 -12.07 22.7
 7 -4 1 1.54 19.46
 -7 4 -1 -3.36 17.87
 -7 4 -1 -12.16 18.1
 -7 4 -1 -14.36 17.13
 7 -4 1 25.43 18.92
 -7 3 2 240.87 54.2
 -7 3 2 282.91 55.68
 7 -3 -1 181.54 37.37
 -7 3 1 149.5 31.48
 -7 3 1 130.66 26.32
 -7 3 1 160.57 29.44
 7 -3 -1 168.8 30.78
 7 -3 -1 176.63 35.57
 -7 3 0 515.16 55.15
 -7 3 0 463.79 49.73
 -7 3 0 564.58 54.04
 7 -3 0 545.03 53.03
 7 -3 0 559.31 58.39
 7 -3 0 528.54 56.68
 7 -2 -2 14.69 19.79
 7 -2 -2 36.87 22.26
 -7 2 2 13.54 24.31
 -7 2 2 21.68 17.26
 -7 2 2 12.56 16.05
 -7 2 2 34.64 17.17
 7 -2 -2 16.64 20.06
 7 -2 -1 243.27 34.13
 -7 2 1 272.43 40.88
 -7 2 1 270.37 38.35
 -7 2 1 249.57 33.79
 -7 2 1 286.35 36.14
 7 -2 -1 255.6 34.63
 7 -2 -1 306.74 42.41
 7 -2 -1 299.06 45.55
 7 -2 0 57.05 21.76
 7 -2 0 84.24 23.93
 -7 2 0 122.71 31.36
 -7 2 0 90.33 27.54
 -7 2 0 91.05 22.59
 7 -2 0 85.75 25.03
 -7 1 3 2607.67 139.68
 -7 1 3 2614.67 117.11
 7 -1 -3 2360.39 173.38
 7 -1 -2 897.26 67.52
 -7 1 2 842.03 67.88
 -7 1 2 893.11 68
 -7 1 2 788.75 54.26
 -7 1 2 895.58 60.72
 7 -1 -2 816.89 56.27
 7 -1 -2 884.75 68.14
 7 -1 -2 929.9 76.54
 7 -1 -1 -9.23 16.85
 7 -1 -1 9.95 17.03
 -7 1 1 10.35 17.55
 -7 1 1 -2.64 18.03
 -7 1 1 4.12 13.5
 -7 1 1 -3.26 16.27
 7 -1 -1 16.83 14.86
 7 -1 -1 -0.59 16.94
 7 0 -3 749.95 67.21
 -7 0 3 741.6 62.9
 -7 0 3 782.2 68.26
 7 0 -3 879.21 78.12
 7 0 -2 1149.62 81.37
 -7 0 2 1097.04 80.5
 -7 0 2 1163.01 81.93
 7 0 -2 1142.23 82.17
 7 0 -1 228.82 41.75
 -7 0 1 207.51 41.05
 7 1 -4 549.87 70
 -7 -1 4 539.17 59.14
 -7 -1 4 506.28 61.56
 7 1 -4 563.4 93.24
 7 1 -3 481 55.85
 -7 -1 3 407.68 48.82
 -7 -1 3 420.1 51.23
 7 1 -3 459.43 54.16
 7 1 -2 219.23 42.45
 7 1 -2 169.17 36.76
 -7 -1 2 155.46 35.27
 -7 -1 2 153.13 38.54
 7 2 -5 485.85 103.37
 -7 -2 5 266.92 68.16
 -7 -2 5 390.45 75.12
 7 2 -5 136.75 94.15
 7 2 -4 882.52 78.13
 -7 -2 4 769.47 68.02
 -7 -2 4 771.61 71.32
 7 2 -4 1148.54 90.22
 -7 -2 4 924.94 77.17
 7 2 -4 1067.4 92.7
 -7 -2 3 380.28 49.22
 7 2 -3 405.24 53.73
 -7 -2 3 373.58 52.31
 7 2 -3 475.58 55.23
 7 3 -5 82.22 38.31
 -7 -3 5 25.64 25.13
 7 3 -5 53.29 26.84
 -7 -3 5 9.48 22.22
 -7 -3 5 75.01 31.11
 -7 -3 5 57.86 26.9
 7 3 -4 75.5 28.16
 -7 -3 4 56.58 22.16
 7 3 -4 76.6 29.46
 7 3 -4 51.32 23.08
 -7 -3 4 40.24 20.84
 -7 -3 4 57.82 26.71
 7 3 -4 39.1 19.07
 7 3 -3 429.76 64.16
 -7 -3 3 505.79 73.84
 7 4 -6 170.24 113.68
 7 4 -6 367.08 109.22
 -7 -4 6 131.09 75.42
 -7 -4 6 140.54 58.39
 -7 -4 5 389.65 58.31
 7 4 -5 350.9 55.15
 7 4 -5 359.96 55.84
 -7 -4 5 270.37 49.57
 7 4 -5 309.19 49.33
 -7 -4 5 326.68 53.62
 -7 -4 4 93.75 37.92
 7 4 -4 129.33 39.45
 -7 -4 4 68.88 30.67
 7 4 -4 104 36.07
 7 5 -6 22.89 35.32
 -7 -5 6 -23.14 40.65
 7 5 -6 15.52 28.86
 -7 -5 6 51.72 36.29
 -7 -5 6 33.73 36.64
 7 5 -6 -23.17 34.02
 -7 -5 5 376.3 63.28
 7 5 -5 329.28 55.23
 -7 -5 5 432.38 69.65
 -7 -5 5 251.46 52.59
 7 5 -5 385.01 59.49
 7 5 -5 484.47 68.02
 7 6 -6 21.29 37.96
 -7 -6 6 42.21 34.03
 7 6 -6 65.32 38.41
 -7 -6 6 55.25 42.44
 -8 10 -3 70.63 28.44
 -8 10 -4 193.91 64.69
 -8 9 -2 120.04 35.32
 8 -9 3 -24.26 34.76
 -8 9 -3 14.93 28.04
 -8 9 -3 84.05 40.34
 -8 9 -3 37.77 30.64
 8 -9 3 -12.75 35.33
 8 -9 3 -6.78 38.72
 8 -8 2 26.63 26.4
 -8 8 -2 70.37 25.46
 -8 8 -2 50.58 31.64
 -8 8 -2 39.77 23.53
 8 -8 2 38.45 29.12
 8 -8 2 83.74 40.58
 -8 8 -3 -10.92 22.46
 -8 8 -3 29.46 25
 -8 8 -3 -0.34 26.69
 8 -8 3 22.25 32.19
 8 -8 3 1.78 42.28
 8 -7 1 40.42 35.07
 -8 7 -1 86.96 30.26
 -8 7 -1 73.25 27.59
 8 -7 1 52.86 28.62
 8 -7 1 24.73 29.1
 -8 7 -2 216.18 43.14
 -8 7 -2 248.2 44.75
 8 -7 2 299.59 55.57
 8 -7 2 316.36 59.43
 -8 6 0 45.83 26.34
 -8 6 0 11.31 19.29
 -8 6 0 33.32 19.09
 8 -6 0 17.02 24.15
 8 -6 0 15.92 28.13
 8 -6 1 45.72 27.27
 -8 6 -1 35.1 22.79
 -8 6 -1 -27.18 23.25
 -8 6 -1 34.34 22.59
 8 -6 1 6.28 20.97
 8 -6 1 -17.52 25.32
 8 -6 2 63.13 38.91
 -8 6 -2 58.61 27.26
 -8 6 -2 60.99 24.47
 8 -6 2 97.67 31.59
 8 -6 2 20.17 28.97
 -8 5 1 419.89 64.15
 8 -5 0 325.51 58.93
 -8 5 0 304.27 48.74
 -8 5 0 274.5 44.93
 -8 5 0 314.95 44.51
 8 -5 0 371.56 54.07
 8 -5 0 299.91 53.76
 8 -5 1 260.95 51.48
 -8 5 -1 216.14 39.66
 -8 5 -1 204.32 39.14
 -8 5 -1 202.04 37.52
 8 -5 1 245.42 44.37
 8 -5 1 242.59 43.11
 8 -4 -1 503.04 75.27
 -8 4 1 455.38 57.79
 -8 4 1 548.14 62.2
 -8 4 1 380.32 48.13
 8 -4 -1 643.17 76.19
 8 -4 -1 444.51 65.44
 -8 4 0 557.61 61.53
 -8 4 0 490.51 54.03
 -8 4 0 553.44 57.61
 8 -4 0 552.93 59.28
 8 -4 0 536.99 62.79
 8 -4 0 546.96 63.47
 8 -4 1 3.95 20.09
 -8 4 -1 60.03 29.62
 -8 4 -1 74.91 27.49
 8 -4 1 25.31 21.32
 8 -4 1 14.53 18.64
 -8 3 2 15.37 29.58
 -8 3 2 -20.78 29.39
 8 -3 -2 41.68 47.6
 8 -3 -1 234.43 43.02
 -8 3 1 233.55 39.95
 -8 3 1 259.65 39.96
 -8 3 1 224.84 37.53
 8 -3 -1 243.8 39.07
 8 -3 -1 241.65 40.64
 8 -3 0 132.41 34.02
 -8 3 0 34.55 21.9
 -8 3 0 82.89 27.18
 -8 3 0 67 23.92
 8 -3 0 102.23 29.78
 8 -3 0 67.71 27.7
 8 -2 -2 1387.21 108.55
 -8 2 2 1093.26 87.35
 -8 2 2 1148.92 83.74
 -8 2 2 1072.48 74.62
 -8 2 2 1142.11 77.3
 8 -2 -2 1178.5 81.73
 8 -2 -2 1032.35 89.35
 8 -2 -2 1250.55 100.49
 8 -2 -1 126 34.47
 8 -2 -1 98.29 27.27
 -8 2 1 120.98 29.82
 -8 2 1 91.1 25.08
 -8 2 1 109.43 30.09
 8 -2 -1 112.68 27.8
 8 -2 -1 165.73 39.43
 8 -1 -3 15.64 28.77
 8 -1 -3 58.76 36.75
 -8 1 3 29.5 21.46
 -8 1 3 50.41 27.15
 8 -1 -2 268.96 48.38
 8 -1 -2 174.04 34.45
 -8 1 2 202.06 38.36
 -8 1 2 221.39 38.82
 8 -1 -1 87.87 29.92
 8 -1 -1 100.31 27.89
 -8 1 1 122.41 33.18
 -8 0 4 43.53 38.16
 -8 0 4 199.68 63.3
 8 0 -4 203.67 259.29
 8 0 -3 124.98 36.81
 8 0 -3 112.17 30.47
 -8 0 3 91.84 31.32
 -8 0 3 79.27 25.68
 8 0 -2 110.2 33.04
 8 0 -2 134.18 32.58
 -8 0 2 99.93 30.28
 -8 0 2 122.54 34.27
 8 1 -4 24.93 24.54
 -8 -1 4 -3.12 23.25
 -8 -1 4 65.48 32.51
 8 1 -4 91.82 42.05
 8 1 -3 36.62 27.73
 8 1 -3 26.21 20.58
 -8 -1 3 18.69 16.47
 -8 -1 3 60.37 30.79
 8 2 -5 277.57 78.17
 -8 -2 5 60.82 49.71
 -8 -2 5 179.06 56.9
 8 2 -4 52.81 29.21
 8 2 -4 31.15 25.3
 -8 -2 4 38.16 26.34
 -8 -2 4 4.1 23.9
 8 2 -3 53.17 26.04
 8 2 -3 65.62 32.27
 -8 -2 3 25.86 23.58
 8 3 -5 165.08 45.4
 -8 -3 5 216.12 51.62
 8 3 -4 83.62 35.18
 -8 -3 4 63.69 28.59
 8 4 -6 29.12 67.51
 -8 -4 6 -93.85 70.53
 -8 -4 5 66.88 40.99
 8 4 -5 7.29 26.1
 8 4 -5 22.71 43.06
 -8 -4 5 30.31 27.18
 8 5 -6 52.32 69.67
 -8 -5 6 24.45 39.99
 -9 9 -2 -2.62 27.05
 -9 9 -2 93.9 35.97
 -9 8 -2 152.82 43.73
 -9 8 -2 239.14 50.59
 -9 7 -1 85.95 32.37
 -9 7 -1 71.03 32.9
 9 -7 1 -26.48 25.85
 9 -7 1 27.8 36.45
 -9 7 -2 -21.2 30.57
 -9 7 -2 -27.46 24.58
 9 -7 2 -14.57 24.83
 9 -7 2 -31.12 33.72
 -9 6 0 426.93 62.28
 -9 6 0 427.38 62.97
 -9 6 0 477.29 59.45
 9 -6 0 464.7 77.89
 9 -6 0 393.61 74.41
 9 -6 1 323.34 71.75
 -9 6 -1 202.16 47.56
 -9 6 -1 178.67 41.31
 -9 6 -1 179.25 38.11
 9 -6 1 274.65 53.67
 9 -6 1 371.71 63.6
 -9 5 1 111.8 38.64
 -9 5 1 137.94 51.04
 9 -5 -1 -112.74 80.12
 9 -5 -1 -32.91 37.13
 9 -5 0 135.49 44.67
 -9 5 0 135.72 37.46
 -9 5 0 127.26 37.25
 -9 5 0 99.62 31.27
 9 -5 0 115.35 35.26
 9 -5 0 115.9 40.26
 9 -5 1 138.98 42.67
 -9 5 -1 205.02 46.2
 -9 5 -1 197.51 39.87
 9 -5 1 149.2 41.85
 9 -5 1 171.74 41.78
 9 -4 -1 423.67 74.17
 -9 4 1 340.2 53.17
 -9 4 1 351.44 56.84
 -9 4 1 313.96 49.08
 9 -4 -1 454.12 68.19
 9 -4 -1 371.25 63.5
 9 -4 0 76.42 31.22
 -9 4 0 50.65 28.36
 -9 4 0 50.15 29.27
 -9 4 0 105.04 34.1
 9 -4 0 65.15 31.62
 9 -4 0 38.19 23.37
 -9 3 2 473.48 74.79
 -9 3 2 357.95 58.88
 9 -3 -2 439.09 80.33
 9 -3 -2 474.07 88.56
 9 -3 -1 60.82 26.03
 -9 3 1 43.95 28.42
 -9 3 1 64.86 27.98
 -9 3 1 70.68 28.79
 9 -3 -1 92.77 32.41
 9 -3 -1 74.98 27.25
 -9 2 3 1569.12 176.03
 9 -2 -3 166.23 122.18
 9 -2 -2 249.2 52.3
 -9 2 2 220.08 48.13
 9 -2 -1 0.42 20.81
 -9 2 1 2.73 21.13
 9 -1 -3 409.09 75.92
 9 -1 -3 419.63 80.25
 -9 1 3 400.24 63.43
 -9 1 3 426.06 70.79
 9 -1 -2 451.63 65.22
 9 -1 -2 392.6 53.57
 -9 1 2 360.52 53.42
 -9 1 2 358.89 56.57
 9 0 -4 27.96 95.45
 -9 0 4 94.99 48.22
 -9 0 4 70.37 56.17
 9 0 -4 99.45 107.26
 9 0 -3 19.39 25.72
 9 0 -3 15.62 22.28
 -9 0 3 14.52 20.6
 -9 0 3 -4.96 29.7
 9 1 -4 5.63 37.59
 9 1 -4 -13.33 29.01
 -9 -1 4 19.69 22.91
 -9 -1 4 44.44 39.27
 9 1 -3 289.29 54.95
 9 1 -3 245.13 53.09
 -9 -1 3 236.18 46.4
 -9 -1 3 277.18 57.27
 9 2 -5 48.62 43.97
 -9 -2 5 6.72 63.94
 -9 -2 5 -12.39 35.34
 9 2 -4 89.66 40.73
 9 2 -4 145.7 39.85
 -9 -2 4 121.97 38.34
 -9 -2 4 173.35 49.3
 -9 -3 5 105.18 41.96
 -10 7 -1 70.54 40.13
 -10 7 -1 63.59 29.98
 -10 6 0 84.06 33.92
 -10 6 0 78.54 36.77
 -10 6 0 115.89 38.36
 10 -6 0 221.86 73.64
 10 -6 0 107.07 51.48
 10 -6 0 35.95 245.29
 -10 6 -1 45.79 32.93
 -10 6 -1 14.89 19.6
 -10 5 1 236.03 55.99
 -10 5 1 462.99 94.15
 10 -5 -1 -10.73 139.35
 10 -5 -1 28.2 41.54
 10 -5 -1 124.48 370.02
 10 -5 0 82.03 56.2
 -10 5 0 79.15 33.66
 -10 5 0 -9.42 36.7
 -10 5 0 118.65 35.5
 10 -5 0 31.28 36.15
 10 -4 -1 72.18 38.86
 -10 4 1 47.55 29.08
 -10 4 1 51.04 34.69
 -10 4 1 38.53 31.45
 10 -4 -1 84.06 38.31
 10 -4 -1 -28.84 35.72
 -10 3 2 268.81 64.86
 10 -3 -2 147.7 64.5
 10 -3 -1 233.69 43.2
 -10 3 1 281.53 53.72
 -10 2 3 134.87 59.08
 10 -2 -3 68.87 116.83
 10 -2 -2 461.96 73.74
 -10 2 2 471.42 69.53
 10 -1 -3 203.24 77.72
 10 -1 -3 96.92 47.6
 -10 1 3 113.16 45.43
 -10 1 3 156.06 63.47
 -10 1 2 13.72 20.52
 10 0 -4 -79.11 109.33
 -10 0 4 6.61 35.63
 -10 0 4 137.94 99.31
 10 0 -4 -221.04 177.77
 10 0 -3 193.22 42.66
 -10 0 3 261.46 54.12
 -10 0 3 259.81 66.94
 -10 -1 4 -5.06 33.64
 -10 -1 4 -12.42 47.73
 -11 5 1 -41.25 85.38
