# Supplementary material for: High-pressure preference for reduced water content in porous zinc aspartate hydrates
Source: Acta Crystallogr B Struct Sci Cryst Eng Mater. 2020 Aug 28;76(Pt 5):795–801. doi: 10.1107/S2052520620009348 (PMC7535066; doi:10.1107/S2052520620009348)
Supplement: Supplementary file 19 [file b-76-00795-zinc-aspartate_dihydrate_0_15GPasup19.hkl]

data_zinc-aspartate_dihydrate_0_15GPa 
loop_
  _refln_index_h
  _refln_index_k
  _refln_index_l
  _refln_F_squared_meas
  _refln_F_squared_sigma
 0 -2 2 9999 138.55
 0 2 -2 9668.96 126.51
 0 -2 1 5573.09 74.99
 0 2 -1 5683.48 76.18
 0 -2 1 5572.81 77.06
 0 3 -3 5375.78 179.81
 0 3 -3 3756.06 111.49
 0 3 -2 507.41 29.41
 0 3 -2 431.08 21.34
 0 3 -2 461.23 28.76
 0 -3 2 435.79 26.61
 0 -3 2 495.98 28.89
 0 -3 2 467.38 27.92
 0 3 -2 486.06 29.66
 0 -3 2 463.06 25.21
 0 3 -2 451.27 25.83
 0 3 -1 838.56 36.01
 0 3 -1 847.6 38.06
 0 3 -1 820.52 38.29
 0 -3 1 822.89 40.22
 0 -3 1 808.66 40.33
 0 3 -1 794.2 36.93
 0 -3 1 823.63 41.65
 0 4 -3 6361.34 113.33
 0 -4 3 6383.47 118.13
 0 -4 3 6264.59 108.78
 0 4 -3 6353.71 118.13
 0 4 -3 6295.87 122.49
 0 4 -3 5994.61 116.61
 0 -4 3 6229.24 117.6
 0 -4 3 6133.56 119.53
 0 -4 3 6106.55 97.16
 0 4 -2 3.82 6.16
 0 4 -2 13.69 7.72
 0 4 -2 4.15 5.13
 0 4 -2 7.3 5.33
 0 -4 2 9.8 5.98
 0 -4 2 5.39 6.86
 0 4 -2 16.55 7.95
 0 -4 2 18.66 9.29
 0 -4 2 9.67 7.28
 0 5 -4 273.2 30.23
 0 -5 4 289.12 25.97
 0 -5 4 352.42 36.09
 0 -5 4 302.86 33.49
 0 -5 4 257.68 25.76
 0 5 -4 290.52 29.49
 0 5 -4 290.79 31.85
 0 5 -4 313.74 33.16
 0 -5 4 277.64 30.19
 0 5 -3 25.7 11.21
 0 5 -3 15.2 5.69
 0 5 -3 23.61 11.08
 0 5 -3 17.53 8.35
 0 -5 3 29.32 10.31
 0 -5 3 22.41 10.02
 0 -5 3 34.49 10.05
 0 -5 3 18.44 9.51
 0 -5 3 11.45 7.84
 0 5 -3 30.07 11.87
 0 -5 2 2381.7 89.46
 0 5 -2 2470.23 88.79
 0 -5 2 2665.69 98.65
 0 5 -2 2604.58 74.29
 0 -5 2 2336.62 96.04
 0 5 -2 2533.64 85.32
 0 5 -2 2641.63 88.09
 0 6 -5 284.16 40.98
 0 6 -5 292.6 38.73
 0 -6 5 259.15 42.48
 0 -6 5 207.07 35.98
 0 6 -5 269.67 37.36
 0 6 -5 140.51 35.96
 0 -6 4 33.87 14.77
 0 6 -4 35.31 13.43
 0 6 -4 18.92 11.02
 0 6 -4 23.94 12.6
 0 -6 4 30.23 14.37
 0 -6 4 38.24 13.86
 0 -6 4 27.95 12.25
 0 6 -4 18.09 11.12
 0 6 -3 -0.12 10.6
 0 6 -3 3.45 10.78
 0 6 -3 6.65 7.54
 0 -6 3 7.06 10.52
 0 -6 3 -6.36 12.23
 0 6 -3 0.1 10.06
 0 -6 3 3.47 12.97
 0 7 -5 428.64 44.07
 0 7 -5 409.71 45.52
 0 -7 5 480.56 50.53
 0 -7 5 347.35 38.76
 0 -7 5 411.54 43.24
 0 7 -5 392.78 40.54
 0 7 -5 424.46 45.85
 0 -7 5 390.13 37.14
 0 7 -4 77.76 18.11
 0 -7 4 72.28 20.97
 0 -7 4 85.53 23.53
 0 7 -4 93.99 22.37
 0 -7 4 82.41 19.69
 0 7 -4 75.76 20.87
 0 -7 4 94.09 23.45
 0 7 -4 78.96 21.25
 0 7 -3 17.15 16.18
 0 -7 3 2.91 16.99
 0 7 -3 11.2 14
 0 -7 3 32.87 25.21
 0 8 -6 244.95 50.38
 0 8 -6 187.01 39.19
 0 -8 6 93.5 26.75
 0 -8 6 130.74 37.97
 0 8 -6 78.7 34.07
 0 -8 6 2.35 28.39
 0 8 -6 135.9 28
 0 -8 5 30.33 16.89
 0 -8 5 62.34 25.1
 0 8 -5 23.4 15.42
 0 -8 5 27.24 15.17
 0 8 -5 44.58 18.82
 0 8 -5 21.95 17.84
 0 -8 5 24.57 14.52
 0 8 -5 10.43 13.58
 0 8 -4 7.71 14.79
 0 -8 4 15.73 13.87
 0 8 -4 18.49 15.38
 0 -8 4 17.39 20.55
 0 -8 4 -17.36 17
 0 8 -4 18.11 16.16
 0 -8 4 20.28 21.59
 0 -9 6 114.93 40.46
 0 9 -6 108.31 34.77
 0 9 -6 100.6 29.97
 0 -9 6 159.64 38.03
 0 -9 6 103.73 28.72
 0 9 -6 102.29 25.19
 0 9 -5 32.27 20.18
 0 9 -5 47.39 19.22
 0 -9 5 18.9 18.54
 0 9 -5 32.92 22.94
 0 -9 5 -0.99 19.57
 0 -9 5 -0.45 21.55
 0 -10 7 -0.56 16.45
 0 10 -7 463.25 86.73
 0 -10 6 309.07 61.25
 0 10 -6 300.72 50.88
 0 -10 6 172.01 37.8
 0 10 -6 243.41 45.3
 0 11 -7 2.63 33.41
 -1 11 -6 130.28 37.52
 -1 11 -7 156.53 44.45
 -1 10 -5 11.96 16.15
 1 -10 5 15.02 23.1
 1 -10 6 4.45 17.46
 -1 10 -6 14.59 19.07
 1 -10 6 -44.57 32.32
 -1 10 -7 23.15 25.42
 1 -9 4 155.8 44.4
 -1 9 -4 133.7 30.56
 -1 9 -5 308.28 43.27
 -1 9 -5 301.31 42.66
 -1 9 -5 291.56 44.64
 1 -9 5 298.58 43.99
 1 -9 5 259.46 41.53
 1 -9 5 307.19 47.26
 -1 9 -6 518.87 71.22
 -1 9 -6 342.05 47.88
 1 -9 6 451.03 64.33
 1 -8 4 -0.53 13.59
 -1 8 -4 -13.4 14.64
 1 -8 4 -39.78 20.77
 1 -8 4 7.24 17.02
 -1 8 -4 3.52 11.96
 -1 8 -4 20.6 17.3
 -1 8 -4 7.41 14.34
 1 -8 4 5.93 16.02
 1 -8 5 58.99 18.84
 1 -8 5 47.87 18.86
 1 -8 5 47.08 18.21
 -1 8 -5 89.59 24.36
 -1 8 -5 59.06 21.94
 -1 8 -5 95.64 25.13
 -1 8 -6 390.12 61.58
 -1 8 -6 269.27 41.34
 -1 7 -3 749.01 55.28
 1 -7 3 867.75 71.01
 -1 7 -3 737.68 51.67
 -1 7 -3 863.66 60.1
 -1 7 -3 890.08 65.2
 1 -7 3 945.55 71.54
 -1 7 -4 11.44 10.18
 1 -7 4 25.94 15.45
 1 -7 4 47.3 17.24
 1 -7 4 22.27 11.1
 -1 7 -4 35.46 14.71
 -1 7 -4 6.65 10.1
 -1 7 -4 23.97 11.51
 1 -7 4 30.96 15.9
 -1 7 -5 435.02 37.58
 -1 7 -5 633.34 55.64
 -1 7 -5 512.07 47.37
 1 -7 5 654.44 60.99
 1 -7 5 396.31 37.47
 1 -7 5 514.43 44.28
 1 -6 2 314.37 41.36
 -1 6 -2 250.29 29.14
 1 -6 2 310.19 38.75
 -1 6 -2 309.38 33.27
 1 -6 3 377.75 35.46
 1 -6 3 356.66 35.31
 -1 6 -3 401 39.61
 -1 6 -3 357.85 34.92
 1 -6 3 367.95 37.76
 -1 6 -3 353.54 34.34
 1 -6 3 394.88 37.46
 -1 6 -3 361.06 33.73
 1 -6 4 498.41 37.81
 1 -6 4 557.29 43.55
 -1 6 -4 531.17 42.05
 -1 6 -4 503.84 41.86
 1 -6 4 650.06 50.28
 -1 6 -4 564.64 44.85
 -1 6 -4 490.57 37.28
 1 -6 4 486.55 39.02
 1 -6 5 8.13 13.93
 1 -5 2 67.24 14.47
 1 -5 2 75 17.17
 1 -5 2 72.1 14.91
 -1 5 -2 56.53 12.24
 -1 5 -2 84.84 17.4
 -1 5 -2 80.48 15.59
 -1 5 -2 60.45 14.22
 -1 5 -2 81.11 12.55
 1 -5 3 6.38 5
 -1 5 -3 2 5.3
 1 -5 3 -2.06 6.37
 1 -5 3 5.19 6.16
 -1 5 -3 -1.41 6.12
 -1 5 -3 -4.97 7.74
 -1 5 -3 -7.33 6.47
 -1 5 -3 -0.39 5.84
 1 -5 3 -6.47 7.86
 1 -5 3 5.23 8.4
 -1 5 -3 5.15 8.11
 -1 5 -4 163.41 22.78
 -1 5 -4 140.48 15.84
 -1 5 -4 143.91 19.91
 1 -5 4 186.72 27.08
 -1 5 -4 192.08 23.25
 1 -5 4 163 31.91
 1 -5 4 104.22 17.89
 1 -4 1 1675.31 71.83
 1 -4 1 1545.91 61.51
 -1 4 -1 1599.17 47.6
 -1 4 -1 1566.68 54.17
 -1 4 -1 1701.4 60.29
 -1 4 -1 1630.49 58.77
 -1 4 -2 1982.47 65.78
 -1 4 -2 2076.61 59.89
 1 -4 2 1895.45 58.23
 1 -4 2 1913.67 52.62
 -1 4 -2 2043.06 61.61
 -1 4 -2 2010.28 52.4
 1 -4 2 1905.69 62.73
 -1 4 -2 1935.18 53.43
 -1 4 -2 2017.1 66.11
 1 -4 2 1989.69 58.97
 -1 4 -3 1398.8 55.62
 1 -4 3 1574.54 57.97
 1 -4 3 1322.54 54.29
 -1 4 -3 1171.44 48.56
 -1 4 -3 1433.76 51.8
 -1 4 -3 1244.12 43.51
 1 -4 3 1497.49 60.48
 1 -3 1 2826.93 68.72
 -1 3 -1 2762.68 57.68
 1 -3 1 2717.42 62.65
 1 -3 1 2907.87 60.6
 -1 3 -1 2837.47 66.29
 -1 3 -1 2814.29 65.29
 -1 3 -2 13.8 5.43
 1 -3 2 14.78 5.41
 -1 3 -2 11.86 4.65
 -1 3 -2 11.67 4.7
 -1 3 -2 10.82 4.35
 1 -3 2 14.79 5.4
 1 -3 2 17.26 6.98
 -1 3 -2 11.59 5.01
 1 -3 2 10.96 4.51
 1 -2 1 163.08 12.82
 -1 -1 1 285.46 16.67
 1 2 -2 198.14 16.48
 1 2 -2 221.88 18.96
 -1 -2 2 211.09 17.21
 1 2 -2 204 17.38
 -1 -2 2 223.67 19.45
 -1 -2 2 211.58 16.58
 -1 -2 2 219.71 18.82
 1 2 -2 211.49 16.67
 1 2 -1 328.65 21.25
 1 2 -1 296.77 21.9
 1 2 -1 331.63 22.76
 -1 -2 1 326.79 21.11
 -1 -2 1 338.22 22.76
 1 2 -1 330.77 22.21
 -1 -2 1 354.61 24.28
 -1 -2 1 320.09 23.02
 -1 -3 3 4728.64 111.62
 1 3 -3 4521.1 101.15
 1 3 -3 4640.33 119.34
 1 3 -3 4668.44 102.43
 1 3 -3 4283.49 99.61
 -1 -3 3 4732.72 103.43
 -1 -3 3 4308.43 93.53
 1 3 -3 4256.63 77.99
 -1 -3 3 4613.49 106.63
 -1 -3 2 387.29 26.82
 -1 -3 2 320.55 26.05
 -1 -3 2 394.22 29.64
 1 3 -2 416.21 30
 1 3 -2 368.74 26.33
 1 3 -2 355.26 27.56
 1 3 -2 394.93 26.9
 1 3 -2 348.33 20.65
 -1 -3 2 373.48 26.11
 1 3 -1 128.83 16.83
 -1 -3 1 107.81 16.39
 1 3 -1 127.88 16.24
 -1 -3 1 122.72 17.68
 1 4 -4 977.06 65.99
 -1 -4 4 1100.15 78.34
 1 4 -4 965.83 63.84
 -1 -4 4 840.18 62.51
 1 4 -4 1062.81 68.78
 -1 -4 4 918.49 60.28
 -1 -4 4 844.12 61.79
 1 4 -4 938.21 51.67
 1 4 -3 649.77 37.45
 1 4 -3 653.95 40.28
 -1 -4 3 644.05 41.91
 1 4 -3 694 42.97
 1 4 -3 645.75 41.99
 -1 -4 3 678.93 41.57
 1 4 -3 622.12 32.25
 -1 -4 3 662.58 33.32
 -1 -4 3 644.83 38.64
 -1 -4 3 660.27 37.52
 -1 -4 2 1141.69 59.77
 1 4 -2 1200.11 53.6
 -1 -4 2 1242.63 62.65
 1 4 -2 1165.91 57.79
 1 4 -2 1152.52 55.02
 1 4 -2 1204.88 58.84
 -1 -4 2 1199.68 57.64
 -1 -4 2 1099.28 53.43
 1 5 -5 3961.2 184.01
 -1 -5 5 253.61 173.9
 1 5 -5 5902.46 329.92
 1 5 -5 6815.13 337.18
 1 5 -4 211.3 27.09
 -1 -5 4 198.93 25.17
 1 5 -4 217.57 27.27
 1 5 -4 210.03 27.13
 1 5 -4 286.76 31.86
 -1 -5 4 208.89 24.19
 -1 -5 4 215.16 22.41
 1 5 -4 208.11 22.49
 -1 -5 4 232.17 28.88
 -1 -5 4 200.68 27.96
 1 5 -3 118.97 20.44
 -1 -5 3 111.03 19.23
 -1 -5 3 138.56 22.94
 1 5 -3 103.19 20.38
 -1 -5 3 137.98 24.27
 -1 -5 3 144.25 25.13
 -1 -5 3 126.21 17.87
 1 5 -3 121.75 17.96
 1 5 -3 135.44 20.44
 1 5 -3 142.78 24.01
 1 5 -2 268.42 26.94
 -1 -5 2 292.43 36.4
 -1 -5 2 268.26 33.79
 1 5 -2 281.1 30.23
 1 5 -2 293.53 31.35
 1 6 -5 618.5 55.49
 -1 -6 5 661.87 57.5
 1 6 -5 610.66 47.67
 1 6 -5 611.57 54.72
 -1 -6 5 577.99 50.99
 -1 -6 5 591.92 56.56
 1 6 -5 598.03 54.56
 -1 -6 4 778.56 47.26
 1 6 -4 822.19 59.32
 -1 -6 4 741.86 51.71
 1 6 -4 692.25 53.52
 1 6 -4 753.61 54.34
 -1 -6 4 687.66 46.24
 1 6 -4 770.4 47.66
 -1 -6 4 782.45 56.18
 -1 -6 4 737.67 56.21
 -1 -6 3 1483.18 86.46
 1 6 -3 1543.95 79.43
 1 6 -3 1512.85 81.2
 -1 -6 3 1472.28 83.74
 1 6 -3 1485.92 71.29
 1 6 -3 1550.37 83.14
 -1 -6 3 1478.51 87.97
 -1 -7 6 1.68 20.38
 1 7 -6 57.15 30.65
 -1 -7 6 35.32 33.31
 1 7 -6 100.48 37.28
 1 7 -5 37.68 17.71
 -1 -7 5 23.05 17.86
 1 7 -5 23.53 11.02
 1 7 -5 27.2 13.55
 -1 -7 5 42.69 16.91
 -1 -7 5 31.32 19.3
 -1 -7 4 229.36 38.41
 1 7 -4 198.73 34.67
 1 7 -4 222.01 35.79
 1 7 -4 163.41 30.9
 -1 -7 4 187.83 34.18
 -1 -7 4 177.22 31.79
 -1 -8 6 439.8 58.51
 1 8 -6 537.17 64.26
 1 8 -6 424.74 58.14
 -1 -8 6 521.43 68.12
 1 8 -6 445.29 54.84
 -1 -8 6 497.35 60.33
 1 8 -5 247.3 39.5
 1 8 -5 229.32 38.39
 -1 -8 5 237.74 41.45
 -1 -8 5 193.88 37.3
 -1 -8 5 214.81 37.67
 1 8 -5 236.73 39.72
 -1 -8 4 438.86 60.93
 -1 -8 4 442.52 56
 1 8 -4 430.3 51.05
 1 8 -4 443.95 49.49
 -1 -9 7 65.2 42.9
 1 9 -7 102.96 60.83
 1 9 -7 92.74 41.07
 -1 -9 6 -13.63 17.73
 1 9 -6 -32.6 25.85
 -1 -9 6 27.14 24.53
 1 9 -6 -1.03 20.01
 1 9 -6 -23.71 19.19
 -1 -9 6 26.53 19.78
 1 9 -5 271.88 44.55
 1 9 -5 267.13 43.03
 -1 -9 5 278.85 52.37
 -1 -9 5 232.05 45.09
 1 9 -5 233.6 40.33
 -1 -9 5 240.96 43.49
 1 10 -7 426.78 82.98
 -1 -10 7 341.45 77.14
 -1 -10 7 114.17 44.21
 -1 -10 7 114.37 78.72
 1 10 -7 295.1 52.57
 1 10 -7 599.69 104.09
 -1 -10 6 37.33 35.44
 -1 -10 6 18.73 20.72
 1 10 -6 1.51 18.98
 -1 -10 6 -6.58 26.8
 1 10 -6 28.67 21.84
 1 10 -6 30.95 22.7
 2 -11 6 231.28 44.33
 -2 11 -6 247.37 45.14
 -2 11 -6 443.76 73.99
 2 -11 6 377.1 74.88
 2 -10 5 323.96 58.37
 -2 10 -5 322.9 50.06
 2 -10 5 279.15 49.43
 -2 10 -5 273.63 44.83
 -2 10 -6 289.55 43.4
 2 -10 6 257.25 42.38
 2 -10 6 547.65 82.92
 -2 10 -6 535.37 76.63
 2 -9 4 -20.91 24.72
 -2 9 -4 -6.62 14.98
 -2 9 -4 -2.01 15.5
 2 -9 4 -34.34 25.04
 2 -9 5 2.25 15.37
 -2 9 -5 10.27 17.06
 2 -9 5 -13.98 16.86
 -2 9 -5 11.5 17.46
 -2 9 -6 -8.49 11.68
 -2 9 -6 4.51 17.98
 2 -9 6 7.03 13.37
 -2 8 -3 465.26 48.17
 2 -8 3 546.22 67
 -2 8 -3 531.46 52.63
 2 -8 4 36.36 19.43
 -2 8 -4 9.55 14.17
 2 -8 4 28.93 18.67
 -2 8 -4 35.48 17.67
 2 -8 5 162.23 29.35
 -2 8 -5 150.39 27.51
 -2 8 -5 132.14 27.02
 2 -8 5 139.26 29.25
 -2 7 -3 34.12 16.89
 2 -7 3 26.52 13.34
 2 -7 3 25.58 18.34
 -2 7 -3 40.3 16.85
 -2 7 -3 14.88 10.48
 2 -7 3 11.51 13.29
 2 -7 4 744.58 55.04
 -2 7 -4 667.7 52.21
 -2 7 -4 700.37 52.92
 2 -7 4 697.32 52.31
 -2 7 -5 2.55 9.35
 -2 7 -5 9.93 10.11
 2 -7 5 8.01 10.52
 -2 6 -2 895.78 55.32
 -2 6 -2 954.24 51.67
 -2 6 -2 933.74 59.37
 2 -6 2 999 61.07
 2 -6 2 976.07 67.65
 -2 6 -2 893.23 47.62
 2 -6 3 20.94 9.56
 2 -6 3 7.29 7.92
 -2 6 -3 18.05 10.99
 -2 6 -3 11.54 10.52
 -2 6 -3 17.47 8.94
 2 -6 3 10.66 7.47
 2 -6 3 15.95 9.76
 -2 6 -3 17.46 10.07
 2 -6 3 -1.34 7.99
 -2 6 -3 6.64 7.06
 2 -6 3 16.02 11.06
 -2 6 -3 15.3 6.83
 2 -6 4 161.95 24.3
 -2 6 -4 133.21 20.42
 -2 6 -4 124.33 20.57
 2 -6 4 215.78 32.6
 2 -6 4 140.67 19
 -2 6 -4 157.02 20.94
 2 -5 1 147.5 27.76
 -2 5 -1 302.81 29.19
 -2 5 -2 1645.57 61.5
 -2 5 -2 1813.52 73.01
 2 -5 2 1839.42 70.8
 2 -5 2 1782.89 59.4
 2 -5 2 1768.75 64.53
 2 -5 2 1654.45 62.78
 -2 5 -2 1799.8 63.07
 -2 5 -2 1740.29 57.79
 -2 5 -2 1730.16 57.4
 -2 5 -2 1822.99 70.92
 -2 5 -3 747 41.67
 2 -5 3 775.55 43.16
 -2 5 -3 769.01 43.23
 -2 5 -3 687.11 43.61
 -2 5 -3 760.44 37.36
 2 -5 3 758.46 44.67
 -2 5 -3 755.68 43.99
 -2 5 -3 800.8 65.63
 2 -5 3 765.28 46.32
 2 -5 3 714.99 36.61
 2 -4 1 -2.16 6.59
 2 -4 1 7.38 4.65
 2 -4 1 1.19 6.5
 -2 4 -1 10.09 5.54
 -2 4 -1 1.08 4.86
 -2 4 -1 4.54 5.92
 -2 4 -1 5.7 5.18
 -2 4 -1 3.38 6.45
 2 -4 2 78.05 11.9
 -2 4 -2 74.91 13.23
 -2 4 -2 72.04 13.37
 2 -4 2 60.32 12.38
 -2 4 -2 74.51 13.67
 2 -4 2 61.83 9.45
 -2 4 -2 59.81 9.26
 -2 4 -2 55.88 10.87
 2 -4 2 58.58 11.11
 2 -4 2 50.34 10.6
 2 -4 2 59.88 8.32
 2 -4 3 364.78 30.83
 -2 4 -3 360.38 27.07
 -2 4 -3 323.92 24.3
 -2 4 -3 291.37 23.22
 2 -3 1 2856.92 62.64
 2 -3 1 2719.49 54.26
 -2 3 -1 2905.43 70.22
 -2 3 -1 2821.59 60.88
 -2 3 -1 2846.36 68.4
 -2 3 -1 3002.13 72.59
 2 -3 2 81.53 13.07
 -2 3 -2 75.79 12.26
 2 -3 2 86.34 13.76
 -2 3 -2 63.48 9.67
 -2 3 -2 63.49 10.89
 -2 3 -2 70.97 11.17
 2 -2 0 554.96 29.37
 -2 2 0 559.52 27.73
 -2 2 0 486.59 25.87
 -2 2 0 546.79 26.23
 -2 2 -1 131.86 12.99
 2 -2 1 153.03 14.63
 -2 2 -1 143.14 14.42
 -2 2 -1 136.67 14.22
 2 -2 1 124.83 13.54
 2 0 -1 87.5 11.13
 2 0 -1 87.66 10.84
 -2 0 0 7163.51 89.8
 -2 0 0 7173.94 102.58
 -2 0 0 7234.39 106.02
 2 0 0 7013.13 99.9
 -2 -1 2 246.91 18.95
 -2 -1 2 271.14 21.56
 2 1 -2 252.46 19.15
 -2 -1 2 253.6 20.86
 2 1 -2 289.52 21.64
 2 1 -2 271.91 22.14
 2 1 -2 329.95 31.2
 -2 -1 2 298.4 23.53
 2 1 -1 8.19 4.42
 2 1 -1 11.23 4.47
 -2 -1 1 9.64 4.92
 -2 -1 1 8.34 4.85
 2 1 -1 5.12 4.76
 -2 -1 1 6.93 4.67
 -2 -1 1 5.94 4.74
 2 2 -3 159.9 21.08
 -2 -2 3 41 12.43
 2 2 -3 264.87 30.81
 2 2 -3 126.42 22.98
 -2 -2 3 100.91 17.73
 -2 -2 3 171.99 24.07
 -2 -2 3 159.36 24.56
 2 2 -3 183.2 23.8
 -2 -2 2 1478.62 46.43
 2 2 -2 1456.93 54.37
 -2 -2 2 1448.91 44.43
 2 2 -2 1402.69 43.64
 -2 -2 2 1393.97 51.5
 -2 -2 2 1511.31 55.15
 -2 -2 2 1451.89 55.15
 2 2 -2 1393.99 52.8
 2 2 -2 1417.88 52.25
 2 2 -2 1424.75 44.54
 -2 -2 1 51.65 11.16
 -2 -2 1 46.51 9.34
 2 2 -1 43.13 9.56
 2 2 -1 47.05 10.95
 2 2 -1 38.31 9.08
 -2 -2 1 43.14 12.45
 -2 -2 1 37.81 10.67
 -2 -3 4 -24.15 25.23
 -2 -3 4 2.46 15.29
 -2 -3 3 19.25 10.21
 2 3 -3 2.24 5.91
 -2 -3 3 8.44 5.75
 2 3 -3 -4.5 12.89
 2 3 -3 14 8.16
 -2 -3 3 8.61 7.07
 -2 -3 3 2.62 6.33
 2 3 -3 2.08 5.84
 -2 -3 3 10.93 8.92
 2 3 -3 9.29 6.51
 2 3 -2 -0.23 6.04
 2 3 -2 -4.87 9.01
 2 3 -2 -2.08 5.04
 2 3 -2 6.34 7.69
 -2 -3 2 6.03 9.85
 -2 -3 2 9.58 10.02
 -2 -3 2 9.25 6.77
 -2 -3 2 0.87 6.75
 -2 -3 2 11.7 8.37
 2 4 -4 894.8 57.41
 2 4 -4 708.46 49.74
 -2 -4 4 756.93 51.39
 -2 -4 4 778.77 51.09
 2 4 -4 706.23 49.32
 2 4 -4 689.55 44.77
 -2 -4 4 812.15 50.63
 2 4 -4 674.71 35.01
 -2 -4 4 749.49 52.71
 -2 -4 3 676.11 46.14
 -2 -4 3 618.25 31.25
 2 4 -3 842.6 41.96
 2 4 -3 695.34 45.02
 2 4 -3 709.71 47.89
 -2 -4 3 670.49 44.92
 -2 -4 3 690.23 42.22
 2 4 -3 732.13 48.4
 -2 -4 3 763.35 33.87
 2 4 -3 668.43 42.45
 -2 -4 3 718 49.3
 -2 -4 2 391.25 35.55
 2 4 -2 408.51 38.06
 -2 -4 2 457.45 42.09
 -2 -4 2 462.29 44.25
 2 4 -2 438.97 37.25
 2 4 -2 410.95 32.79
 -2 -4 2 410.06 38.09
 2 4 -2 433.85 38.42
 -2 -5 5 49.95 24.85
 -2 -5 5 155.77 33.38
 -2 -5 5 154.21 37.4
 -2 -5 5 128.62 31.11
 2 5 -5 139.38 27.78
 2 5 -5 166.54 33.03
 2 5 -5 124.04 26.94
 2 5 -4 499.17 41.03
 -2 -5 4 521.65 39.77
 -2 -5 4 477.85 40.18
 2 5 -4 518.08 44.23
 -2 -5 4 534 45
 2 5 -4 527.14 44.9
 -2 -5 4 494.97 44.18
 2 5 -4 522.02 41.3
 2 5 -3 351.11 39.14
 -2 -5 3 382.17 42.27
 2 5 -3 365.97 38.74
 -2 -5 3 405.97 44.96
 -2 -5 3 393.64 39.38
 -2 -5 3 342.41 37.33
 2 5 -3 370.89 40.59
 2 5 -3 359.56 36.54
 2 6 -6 1091.02 145.13
 -2 -6 6 57.47 98
 2 6 -6 1347.43 182.09
 -2 -6 6 -3.55 164.81
 2 6 -5 262.84 35.83
 2 6 -5 237.73 33.1
 -2 -6 5 289.15 35.24
 2 6 -5 389.54 49.43
 2 6 -5 284.36 38.17
 -2 -6 5 279.57 37.96
 -2 -6 5 300.98 41.52
 -2 -6 5 284.76 36.33
 -2 -6 4 51.05 17.14
 -2 -6 4 47.6 18.49
 2 6 -4 54.97 19.1
 2 6 -4 57.87 18.85
 -2 -6 4 55.92 21.06
 2 6 -4 45.92 17.07
 -2 -6 4 58.27 21.96
 2 6 -4 34.03 15.14
 2 6 -3 146.03 26.68
 -2 -6 3 143.54 26.87
 -2 -6 3 138.35 32.58
 2 6 -3 137.5 25.62
 -2 -6 3 121 28.78
 2 6 -3 137.5 25.62
 2 7 -6 426.93 61.39
 -2 -7 6 353.33 55.27
 2 7 -6 301.11 47.04
 -2 -7 6 431.48 60.08
 2 7 -6 419.97 55.75
 -2 -7 5 278.24 42.52
 2 7 -5 279.15 38.57
 -2 -7 5 317.76 40.96
 -2 -7 5 287.31 41.55
 2 7 -5 290 41.27
 2 7 -5 303.07 43.64
 -2 -7 4 625.96 65.39
 -2 -7 4 641.27 60.6
 2 7 -4 594.48 58.09
 2 7 -4 591.27 53.47
 2 7 -4 705.4 65.04
 -2 -7 4 632.47 65.06
 -2 -8 7 57.36 187.2
 2 8 -7 261.7 91.75
 -2 -8 6 -26.77 24.48
 -2 -8 6 -3.66 21.13
 -2 -8 6 25.39 26.32
 2 8 -6 -10.26 20.1
 2 8 -6 2.51 18.12
 2 8 -6 6.45 21.26
 -2 -8 5 7.04 15.96
 2 8 -5 -2.43 15.33
 -2 -8 5 12.78 19.66
 2 8 -5 11.3 18.55
 -2 -8 5 22.96 21.83
 2 8 -5 10.6 14.4
 2 9 -7 678.6 100.46
 -2 -9 7 99.48 59.76
 2 9 -7 545.35 87.41
 -2 -9 7 211.57 79.35
 2 9 -7 680.54 100.54
 -2 -9 6 225.28 53.03
 -2 -9 6 260.37 54.96
 2 9 -6 263.09 47.68
 2 9 -6 289.04 48.86
 2 9 -6 253.44 46.5
 -2 -9 6 284.86 49.77
 2 10 -7 41.75 27.7
 -2 -10 7 105.2 49.51
 -2 -10 7 85.83 50.9
 2 10 -7 77.25 39.72
 2 10 -7 68.28 37.18
 3 -11 5 70.09 44.99
 3 -11 6 190.69 72.75
 -3 11 -6 193.44 48.56
 -3 11 -6 107.66 29.29
 3 -11 6 91.6 31.34
 3 -10 5 95.99 35.26
 -3 10 -5 86.43 25.95
 -3 10 -5 89.61 27.24
 3 -10 5 75.43 29.43
 3 -10 6 10.33 16.68
 -3 10 -6 31.38 21.45
 -3 10 -6 32.93 16.43
 3 -9 4 330.83 49.9
 -3 9 -4 326.44 46.57
 -3 9 -4 348.61 47.77
 3 -9 4 305.95 48.51
 3 -9 5 243.2 40.04
 -3 9 -5 223.24 36.1
 3 -9 5 282.23 48.97
 -3 9 -5 211.31 33.72
 -3 8 -3 5.62 12.26
 3 -8 3 26.43 21.71
 3 -8 3 9.66 17.65
 -3 8 -3 19.36 15.6
 3 -8 4 42.29 18.92
 3 -8 4 14.76 15.52
 -3 8 -4 40.66 18.67
 -3 8 -4 16.99 12.96
 3 -8 5 8.47 11.57
 -3 8 -5 21.5 13.8
 -3 8 -5 -7.29 11.62
 -3 7 -2 532.85 43.27
 -3 7 -2 516.11 49.99
 3 -7 2 542.32 60.98
 -3 7 -3 2247.21 90.49
 -3 7 -3 2388.25 102.32
 -3 7 -3 2438.63 91.34
 -3 7 -3 2577.97 104.43
 3 -7 3 2352.21 93.37
 3 -7 3 2335.33 97.16
 3 -7 3 2478.68 107.14
 3 -7 3 2278.46 95.08
 3 -7 4 375.26 40.58
 -3 7 -4 291.46 33.77
 3 -7 4 415.82 44
 -3 7 -4 358.57 36.42
 -3 7 -4 392.6 42.01
 -3 7 -4 337.56 35.63
 3 -6 2 32.79 13.4
 -3 6 -2 35.43 14.68
 -3 6 -2 33 12.19
 -3 6 -2 25.65 12.42
 -3 6 -2 28.44 10.68
 3 -6 2 24.75 12.77
 3 -6 3 132.26 20.5
 3 -6 3 133.53 23.13
 -3 6 -3 126.04 22.73
 -3 6 -3 150.57 23.2
 3 -6 3 124.48 21.65
 -3 6 -3 147.92 22.55
 3 -6 3 144.13 21
 -3 6 -3 142.47 22.25
 -3 6 -4 952.34 52.88
 -3 6 -4 985.55 51.17
 -3 6 -4 964.74 50.21
 3 -6 4 1136.93 64.47
 -3 5 -1 1388.43 49.39
 -3 5 -1 1331.63 64.42
 -3 5 -1 1290.75 44.88
 3 -5 1 1342.05 68.13
 -3 5 -1 1314.51 61.15
 3 -5 1 1149 72.13
 -3 5 -1 1348.7 60.51
 -3 5 -2 1248.03 47.18
 3 -5 2 1126.21 56.77
 3 -5 2 1219.49 60.34
 -3 5 -2 1209.42 60.95
 -3 5 -2 1281.96 62.15
 -3 5 -2 1227.67 55.31
 -3 5 -2 1142.52 56.28
 3 -5 2 1058.47 52.41
 3 -5 2 1133.48 51.53
 3 -5 3 4160.24 113.2
 -3 5 -3 3715.85 102.18
 -3 5 -3 3773.56 101.22
 -3 5 -3 3738.97 94.41
 -3 5 -3 4105.77 110.27
 3 -5 3 4466.3 115.72
 -3 4 -1 2001.68 67.55
 -3 4 -1 1666.23 65.75
 3 -4 1 2808.27 93.45
 -3 4 -1 2765.5 84.29
 -3 4 -1 1554.49 54.36
 3 -4 1 1702.3 58.7
 -3 4 -1 1812.86 68.02
 -3 4 -2 2569.39 79.11
 3 -4 2 2594.1 80.94
 3 -4 2 2477.54 76.02
 -3 4 -2 2612.29 81.27
 -3 4 -2 2633.94 72.91
 -3 4 -2 2739.88 72.3
 -3 4 -2 2703.04 83.3
 3 -4 2 2901 78.35
 3 -3 0 3676.49 76.38
 -3 3 0 3597.77 83.26
 -3 3 0 3683.78 80.73
 -3 3 0 3783.34 87.82
 -3 3 0 3680.32 89.49
 -3 3 -1 1148.86 50.85
 -3 3 -1 1027.27 43.53
 3 -3 1 1108.92 46.92
 -3 3 -1 1100.83 45.61
 -3 3 -1 1014.46 34.66
 -3 3 -1 1059.1 47.6
 3 -3 1 1004.99 34.17
 -3 3 -2 8.3 4.95
 -3 3 -2 7.93 5.74
 -3 3 -2 6.88 6.36
 3 -3 2 11.8 9.47
 3 -3 2 1.82 4.88
 -3 3 -2 3.46 2.71
 3 -2 0 607.54 26.95
 -3 2 0 621.13 28.79
 -3 2 0 652.38 35.39
 3 -2 0 649.14 35.29
 -3 2 0 611.56 33.24
 -3 2 0 621.68 33.44
 3 -2 1 4405.88 83.98
 3 -2 1 4471.5 79.24
 -3 2 -1 4571.27 97.57
 -3 2 -1 4713.63 85.95
 -3 2 -1 4693.12 100.35
 -3 2 -1 4833.04 100.64
 3 -2 1 4758.91 100.36
 3 -1 -1 4798.59 91.1
 -3 1 1 4567.93 92.12
 -3 1 1 4674.43 87.28
 -3 1 1 4573.27 84.37
 -3 1 1 4681.95 86.25
 3 -1 -1 4506.51 92.2
 3 -1 -1 4850.44 100.23
 -3 1 0 1992.68 57.32
 3 -1 0 1917.26 44.7
 3 -1 0 1953.39 55.66
 -3 1 0 2054.38 64.62
 -3 1 0 1902.09 57.27
 -3 1 0 2056.94 60.25
 3 -1 0 1942.79 56.88
 3 0 -2 1740.84 72.09
 -3 0 2 1496.37 60.17
 3 0 -2 1433.35 55.1
 -3 0 2 1618.86 64.41
 -3 0 2 1139.16 51.46
 3 0 -2 1925.6 89.75
 -3 0 2 1605.87 54.69
 3 0 -1 944.88 34.16
 -3 0 1 1041.11 37.71
 3 0 -1 941.47 42.82
 -3 0 1 1030.94 46.41
 -3 0 1 997.48 44.93
 3 0 -1 956.39 35.64
 -3 0 1 976.19 35
 -3 0 1 978 37.12
 -3 0 0 91.52 12.72
 3 0 0 116.62 17.54
 -3 0 0 98.8 15.97
 -3 0 0 100.78 16.14
 -3 0 0 88.75 11.97
 3 0 0 93.13 12.83
 -3 -1 2 61.25 10.49
 -3 -1 2 110.1 15.04
 3 1 -2 94.18 15.18
 -3 -1 2 119.22 16.02
 -3 -1 2 106.9 16.5
 3 1 -2 119.27 15.11
 3 1 -2 110.4 14.61
 3 1 -2 106.23 16
 -3 -1 2 122.23 16.05
 3 1 -2 117.79 15.44
 -3 -1 1 573.73 36.22
 -3 -1 1 541.74 32.56
 3 1 -1 531.44 36.18
 -3 -1 1 526.32 35.44
 -3 -1 1 568.87 38.45
 3 1 -1 500.9 31.65
 -3 -1 1 551.24 23.96
 3 1 -1 512.8 31.76
 3 2 -3 165.83 26.91
 -3 -2 3 119.31 19.77
 -3 -2 3 104.61 15.58
 -3 -2 3 95.66 16.89
 3 2 -3 112.29 18.82
 3 2 -3 99.66 16.65
 -3 -2 3 94.11 17.9
 3 2 -3 93.12 12.9
 3 2 -3 103.97 17.17
 -3 -2 2 583.11 37.91
 3 2 -2 600.78 41.42
 -3 -2 2 587.37 36.98
 3 2 -2 554 36.55
 3 2 -2 592.09 24.76
 -3 -2 2 538.47 40.74
 3 2 -2 564.57 37.47
 -3 -2 2 599.36 30.45
 -3 -2 2 600.9 40.06
 3 2 -2 582.53 31.89
 -3 -2 1 588.14 32.15
 -3 -2 1 633.67 42.08
 3 2 -1 634.68 45.29
 3 2 -1 646.59 41.98
 -3 -2 1 606.01 44.24
 3 3 -4 296.48 38.83
 -3 -3 4 259.48 34.36
 3 3 -4 242.71 31.7
 -3 -3 4 224.47 30.5
 3 3 -4 223.82 29.72
 -3 -3 4 227.99 31
 3 3 -4 243.77 26.93
 -3 -3 4 214.38 23.76
 3 3 -3 3555.23 101.67
 3 3 -3 3410.89 86.04
 3 3 -3 3383.71 101.69
 -3 -3 3 3456.6 87.24
 -3 -3 3 3385.92 102.68
 3 3 -3 3217.94 96.69
 -3 -3 3 3464.87 101.71
 -3 -3 3 3570.23 100.53
 -3 -3 3 3388.67 83.69
 3 3 -3 3594.97 92.89
 -3 -3 2 1025.54 50.66
 3 3 -2 923.87 56.41
 -3 -3 2 1014.81 59.76
 -3 -3 2 1057.17 62.9
 3 3 -2 959.69 59.18
 -3 -3 2 1004.61 61.12
 3 3 -2 866 52.95
 -3 -4 5 45.96 26.9
 -3 -4 5 28.66 26.57
 -3 -4 5 14.06 17.53
 3 4 -5 13.19 14.23
 3 4 -5 21.73 17.9
 3 4 -5 45.13 23.57
 -3 -4 4 90.89 19.81
 -3 -4 4 104.64 18.64
 3 4 -4 62.66 15.35
 3 4 -4 90.55 19.34
 -3 -4 4 67.62 18.36
 3 4 -4 108.1 21.39
 -3 -4 4 73.47 17.31
 3 4 -4 81.56 15.22
 3 4 -3 678.86 50.81
 3 4 -3 666.37 44.95
 -3 -4 3 705.47 53.86
 3 4 -3 687.19 52.25
 3 4 -3 671.71 51.3
 -3 -4 3 666.68 53.85
 -3 -4 3 702.86 45.62
 -3 -4 3 644.79 51.17
 -3 -4 2 119.5 21.03
 3 4 -2 134.94 24.64
 -3 -4 2 135.64 25.79
 3 4 -2 137.2 23.81
 -3 -5 5 449.14 48.19
 3 5 -5 637.51 64.31
 3 5 -5 402.26 43.47
 -3 -5 5 508.25 52.14
 3 5 -5 424.33 47.35
 3 5 -5 456.82 42.84
 -3 -5 5 444.52 46.95
 -3 -5 5 490.48 52.24
 3 5 -4 786.54 58.86
 3 5 -4 819.31 58.54
 3 5 -4 792.2 54.2
 -3 -5 4 781.39 58.33
 3 5 -4 750 58.24
 -3 -5 4 831.44 62.46
 -3 -5 4 831 53.97
 -3 -5 4 777.42 58.31
 -3 -5 3 1035.59 74.12
 -3 -5 3 1032.66 77.71
 3 5 -3 975.45 65.89
 3 5 -3 999.05 69.13
 -3 -5 3 994.11 68.97
 3 5 -3 965.98 68.68
 -3 -5 3 1084.63 65.73
 -3 -6 6 -3.03 22.15
 -3 -6 6 23.73 34.12
 3 6 -6 22.42 21.26
 3 6 -6 22.84 20.93
 3 6 -6 -14.35 24.22
 -3 -6 6 -33.18 25.01
 3 6 -5 551.54 55.47
 -3 -6 5 555.08 50.26
 3 6 -5 510.13 51.55
 -3 -6 5 504.97 52.42
 -3 -6 5 530.18 54.52
 -3 -6 5 447.27 51.33
 3 6 -5 503.67 52.3
 3 6 -5 533.16 49.1
 -3 -6 4 1393.73 91.02
 -3 -6 4 1242.77 88.88
 3 6 -4 1263.21 78.4
 3 6 -4 1248.9 84.67
 3 6 -4 1196.48 81.64
 -3 -6 4 1228.62 79.37
 3 6 -4 1262.29 75.85
 -3 -6 4 1365.61 78.89
 3 7 -6 292.23 48.84
 3 7 -6 324.97 46.49
 -3 -7 6 344.18 55.7
 3 7 -6 294.14 45.56
 -3 -7 6 375.41 56.08
 -3 -7 6 346.05 53
 3 7 -5 7.94 14.84
 -3 -7 5 3.95 16.28
 3 7 -5 16.17 15.43
 -3 -7 5 35.7 22.65
 3 7 -5 16.56 17.56
 -3 -7 5 -4.4 16.04
 -3 -7 5 43.84 24.59
 3 7 -5 28.39 16.54
 3 8 -7 30.76 44.33
 3 8 -7 -21.87 29.93
 -3 -8 7 28.42 34.41
 -3 -8 7 63.86 52.96
 3 8 -7 -34.48 31.63
 -3 -8 6 300.7 54.16
 3 8 -6 300.66 49.69
 -3 -8 6 341.46 60.85
 3 8 -6 378.89 56.83
 3 8 -6 285.34 47.18
 -3 -8 6 366.37 55.79
 -3 -8 5 434.18 52.26
 -3 -8 5 334.91 53.97
 3 8 -5 443.13 55.21
 3 8 -5 468.17 57.15
 -3 -9 7 53.47 42.64
 3 9 -7 32.82 40.8
 -3 -9 7 -21.49 51.14
 3 9 -7 60.48 29.37
 3 9 -7 39.12 26.07
 -3 -9 6 39.74 27.39
 -3 -9 6 17.65 27.81
 -3 -9 6 67.28 36.26
 3 9 -6 22.06 24.91
 3 9 -6 13.33 18.6
 3 10 -7 95.57 37.91
 -4 12 -6 -4.54 13.66
 4 -11 5 12.1 32.19
 4 -11 5 47.08 30.22
 -4 11 -5 38 20
 -4 11 -5 40.13 22.7
 -4 11 -6 78.34 29.43
 -4 11 -6 47.58 20.35
 4 -10 4 127.94 38.07
 4 -10 4 150.04 45.44
 -4 10 -4 157.07 36.27
 4 -10 5 38.59 34.43
 4 -10 5 -5.81 20.61
 -4 10 -5 -15.35 19.9
 -4 10 -5 19 16.2
 4 -9 3 10.66 19.79
 4 -9 3 7.3 30.66
 -4 9 -3 13.36 13.77
 4 -9 4 6.75 15.35
 -4 9 -4 21.13 16.94
 -4 9 -4 -5.42 17
 4 -9 4 -22.71 21.96
 4 -9 5 -0.95 13.57
 -4 9 -5 -25.3 15.68
 -4 9 -5 -3.5 11.87
 -4 8 -3 765.99 58.88
 4 -8 3 748.42 69.85
 -4 8 -3 684.98 62.26
 -4 8 -3 734.22 59.27
 -4 8 -3 702.91 57.95
 4 -8 3 705.13 62.93
 4 -8 3 728.82 76.07
 4 -8 3 679.36 60.79
 4 -8 4 195.78 38.43
 4 -8 4 121.42 28.02
 -4 8 -4 178 31.37
 4 -8 4 141.72 30.78
 -4 8 -4 138.29 28.08
 -4 8 -4 153.43 27.73
 -4 8 -4 111.99 24.48
 4 -8 4 168.56 35.93
 4 -8 5 6.63 10.39
 -4 8 -5 22.49 11.41
 -4 8 -5 3.32 8.18
 4 -7 2 112.93 27.08
 -4 7 -2 86.57 17.8
 -4 7 -2 85.57 23.28
 -4 7 -2 78.06 20.13
 4 -7 2 96.23 30.82
 -4 7 -2 89.22 21.74
 4 -7 3 2.84 9.41
 4 -7 3 5.52 13
 -4 7 -3 -8.69 12.33
 -4 7 -3 3.21 10.78
 -4 7 -3 -3.82 12.25
 -4 7 -3 -12.16 12.37
 4 -7 3 -1.66 10.68
 4 -7 3 -5.01 11.2
 4 -7 4 394.46 42.17
 -4 7 -4 427.02 40.07
 -4 7 -4 334.97 36.9
 -4 7 -4 456.89 47.13
 -4 7 -4 345.19 35.36
 4 -7 4 451.55 52.99
 4 -6 1 1624.75 88.09
 -4 6 -1 1775.96 79.47
 -4 6 -1 1749.83 81.88
 -4 6 -1 1831.91 84.25
 4 -6 2 458.7 43.75
 -4 6 -2 471.21 43.01
 -4 6 -2 487.5 42.66
 4 -6 2 458.85 37.79
 -4 6 -2 479.8 43.7
 -4 6 -2 455.79 38.23
 4 -6 2 437.1 40.98
 4 -6 2 450.99 42.36
 4 -6 3 589.58 47.23
 -4 6 -3 592.55 47.35
 -4 6 -3 619.88 49.51
 -4 6 -3 577.68 45.08
 -4 6 -3 604.04 44.64
 4 -6 3 586.13 46.79
 4 -6 3 697.24 60.78
 4 -5 1 9.74 8.42
 -4 5 -1 10.94 9.73
 -4 5 -1 0.08 7.41
 -4 5 -1 3.34 7.81
 -4 5 -1 2.78 10.42
 -4 5 -1 9.45 8.57
 4 -5 1 -10.14 11.67
 -4 5 -2 1610.01 61.61
 4 -5 2 1529.91 69.99
 -4 5 -2 1533.87 70.87
 -4 5 -2 1644.12 66.41
 -4 5 -2 1647.8 74.63
 4 -5 2 1419.53 65.61
 -4 5 -2 1572.28 71.73
 4 -5 2 1727 66.35
 4 -5 2 1497.08 59.29
 4 -5 3 351.93 34.95
 -4 5 -3 476.78 40.53
 -4 5 -3 490.94 42.43
 -4 5 -3 495.91 35.09
 -4 5 -3 518.54 44.39
 4 -5 3 641.58 52.31
 4 -4 0 4939.23 107.54
 -4 4 0 4820.05 117.04
 -4 4 0 4765.03 111.78
 -4 4 0 4884.15 110.75
 -4 4 0 4877.26 123.46
 4 -4 1 397.33 32.35
 -4 4 -1 440.44 28.64
 -4 4 -1 403.16 32.05
 -4 4 -1 388.86 31.67
 -4 4 -1 410.52 35.35
 4 -4 1 403.35 25.72
 -4 4 -1 423.62 36.26
 4 -4 1 396.08 35.32
 4 -4 1 424.61 32.33
 4 -4 2 44.91 12.86
 -4 4 -2 30.81 11.16
 -4 4 -2 27.46 10.71
 -4 4 -2 29.24 10.64
 -4 4 -2 32.76 8.84
 4 -4 2 46.57 15.58
 -4 4 -2 50.14 15.06
 -4 3 0 745.41 39.33
 -4 3 0 722.86 42.43
 4 -3 0 790.85 29.28
 -4 3 0 707.86 32.98
 -4 3 0 704.14 41.97
 -4 3 0 821.74 47.03
 4 -3 0 754.18 46.53
 4 -3 0 743.57 45.14
 4 -3 1 2633.69 74.94
 -4 3 -1 2534.34 74.01
 4 -3 1 2503 61.91
 -4 3 -1 2637.84 86.33
 -4 3 -1 2711.21 87.16
 -4 3 -1 2535.18 82.28
 4 -3 1 2378.31 78.55
 -4 2 1 799.78 46.45
 -4 2 1 765.41 43.32
 -4 2 1 884.01 43.78
 -4 2 1 800.81 43.48
 4 -2 -1 824.91 50.27
 4 -2 0 843.36 37.17
 -4 2 0 821.9 35.55
 4 -2 0 828.89 39.51
 -4 2 0 881.18 49.25
 -4 2 0 847.66 41.28
 -4 2 0 854.22 46.31
 -4 2 0 832.29 44.43
 -4 2 -1 96.51 14.15
 4 -2 1 84.5 14.76
 -4 2 -1 81.25 15.87
 4 -2 1 112.44 20.43
 -4 2 -1 78.6 16.75
 -4 2 -1 96.77 16.62
 -4 1 2 4886.85 134.37
 -4 1 2 4681.46 114.17
 -4 1 2 4791.23 137.33
 -4 1 1 3672.04 86.54
 4 -1 -1 3877.17 64.43
 4 -1 -1 3742.26 91.15
 -4 1 1 3855.78 98.93
 4 -1 -1 3673.18 66.3
 4 -1 -1 4143.79 79.28
 -4 1 1 3911.46 92.89
 -4 1 1 3560.44 84.51
 4 -1 -1 3808.02 90.55
 -4 1 1 4320.01 80.67
 4 -1 -1 3752.94 97.75
 -4 1 0 863.05 46.45
 -4 1 0 812.98 32.46
 -4 1 0 836.26 31.47
 4 -1 0 880.25 46.84
 -4 1 0 901.1 52
 -4 1 0 959.2 50.36
 4 -1 0 886.55 34.05
 -4 1 0 880.23 44.2
 4 -1 0 961.32 47.97
 4 0 -2 239.19 26.52
 -4 0 2 216.19 24.86
 4 0 -2 285.52 30.57
 4 0 -2 305.25 27.37
 -4 0 2 223.89 25.89
 4 0 -2 233.38 21.48
 -4 0 2 247.87 21.81
 -4 0 2 213.46 19.72
 -4 0 2 282.21 25.49
 -4 0 2 305.94 28.31
 4 0 -2 267.43 28.75
 -4 0 1 733.27 36.96
 -4 0 1 794.55 41.72
 4 0 -1 683.95 35.82
 -4 0 1 691.66 37.53
 4 0 -1 683.71 43.17
 -4 0 1 708.89 45.72
 -4 0 1 731.73 45.22
 4 0 -1 700.16 35.82
 -4 0 1 695.91 35.83
 4 0 -1 707.77 37.59
 4 0 0 1502.85 71.58
 -4 0 0 1316.83 63.78
 -4 0 0 1331.5 50.71
 4 1 -3 799.62 55.97
 -4 -1 3 763.9 48.8
 4 1 -3 917.29 60.28
 -4 -1 3 808.29 53.94
 4 1 -3 768.01 48.41
 -4 -1 3 762.96 47.19
 -4 -1 3 798.66 38.08
 4 1 -3 846.33 36.5
 4 1 -2 3.21 5.78
 4 1 -2 3.66 7.28
 -4 -1 2 3.5 4.46
 -4 -1 2 13.28 9.18
 -4 -1 2 3.66 5.54
 -4 -1 2 3.07 7.27
 4 1 -2 2.3 7.15
 4 1 -2 -1.82 6.56
 -4 -1 2 3.16 8.99
 -4 -1 2 3.32 5.68
 4 1 -2 2.87 3.95
 4 1 -2 4.85 5.91
 -4 -1 1 162.29 22.39
 4 1 -1 179.1 26.88
 -4 -1 1 152.73 22.91
 -4 -1 1 183.52 26.32
 4 1 -1 164.05 22.51
 -4 -1 1 160.46 17.94
 -4 -2 4 15.02 21.46
 -4 -2 4 0.37 11.42
 4 2 -4 27.03 23.82
 -4 -2 4 23.2 12.32
 -4 -2 4 -0.29 13.99
 4 2 -4 1.74 8.94
 4 2 -4 7.43 11.25
 4 2 -3 538.58 42.51
 -4 -2 3 556.96 40.14
 4 2 -3 582.58 40.65
 4 2 -3 620.29 34.29
 -4 -2 3 581.44 45.49
 4 2 -3 540.6 39.27
 -4 -2 3 613.94 43.27
 -4 -2 3 588.6 41.64
 4 2 -3 657.46 48.94
 -4 -2 2 843.51 53.66
 -4 -2 2 857.83 51.86
 4 2 -2 860.44 56.95
 -4 -2 2 788.53 50.32
 -4 -2 2 822.34 56.75
 4 2 -2 836.86 51.79
 4 2 -2 758.72 48.12
 4 3 -4 534.26 47.17
 -4 -3 4 514.24 39.48
 -4 -3 4 448.55 42.61
 4 3 -4 506.52 44.01
 4 3 -4 505.55 43.04
 -4 -3 4 616.43 50.56
 -4 -3 4 515.29 42.97
 4 3 -4 525.75 37.99
 4 3 -3 33.92 15.93
 4 3 -3 28.62 13.56
 -4 -3 3 26.01 9.72
 -4 -3 3 9.68 10.2
 4 3 -3 14.34 12.31
 -4 -3 3 9.69 9.78
 -4 -3 3 26.62 14.2
 4 3 -3 48.25 15.97
 -4 -3 3 26.12 12.01
 4 3 -3 24.5 10.55
 -4 -3 2 218.51 32.46
 -4 -3 2 137.49 25.59
 -4 -3 2 184.7 32.43
 4 3 -2 164.95 28.79
 4 3 -2 224.93 32.51
 4 3 -2 181.67 26.01
 4 4 -5 821.9 77.71
 4 4 -5 740.6 63.42
 -4 -4 5 739.67 64.48
 4 4 -5 703.18 61.78
 4 4 -5 791.57 57.34
 -4 -4 5 815.49 68.3
 -4 -4 5 704.29 60.55
 4 4 -4 1231.68 72.78
 -4 -4 4 1349.42 64.94
 -4 -4 4 1249.06 74.07
 4 4 -4 1044.07 64.63
 4 4 -4 1213.38 69.88
 4 4 -4 1432.77 71.03
 -4 -4 4 1176.61 70.32
 -4 -4 4 1199.05 70
 -4 -4 3 503.73 50.09
 -4 -4 3 525.79 52.44
 4 4 -3 433.01 47.54
 -4 -4 3 465.5 50.2
 4 4 -3 506.62 50.78
 4 4 -3 479.86 46.47
 -4 -5 6 -39.92 37.79
 4 5 -6 7.66 19.05
 -4 -5 6 -30.14 27.26
 4 5 -6 9.93 18.97
 -4 -5 6 -82.88 46.97
 4 5 -6 12.28 20.6
 4 5 -5 194.4 32.75
 -4 -5 5 247.05 36.96
 -4 -5 5 245.56 38.68
 4 5 -5 194.8 35.21
 -4 -5 5 170.67 30.15
 -4 -5 5 222.71 36.36
 4 5 -5 171.97 30.26
 4 5 -5 227.05 33.61
 -4 -5 4 35.13 14.9
 4 5 -4 10.04 12.4
 -4 -5 4 18.25 15.27
 -4 -5 4 39.47 20.2
 4 5 -4 11.03 17.29
 -4 -5 4 18.34 16.02
 4 5 -4 17.27 16.15
 4 5 -4 29.39 14.17
 4 5 -3 2.97 14.01
 4 6 -6 745.45 104.53
 4 6 -6 898.7 82.01
 4 6 -6 825.89 77.32
 -4 -6 6 859.28 96.47
 4 6 -6 935.68 81.18
 -4 -6 6 908.95 84.23
 -4 -6 6 927.66 84.45
 -4 -6 5 417.47 52.34
 4 6 -5 462.74 54.19
 4 6 -5 406.62 49.73
 -4 -6 5 438.54 54.83
 4 6 -5 423.87 50.96
 4 6 -5 526.49 55.92
 -4 -6 5 478.69 50
 -4 -6 5 419.51 52.44
 -4 -6 4 -20.86 23.1
 4 6 -4 -11.62 14.41
 -4 -6 4 25.88 19.79
 4 6 -4 6.53 14.54
 4 6 -4 2.75 15.12
 4 7 -7 31.74 43.16
 -4 -7 7 27.23 35.28
 -4 -7 7 -7.42 47.37
 4 7 -7 3.33 29.92
 -4 -7 6 219.03 50.22
 4 7 -6 135.47 33.79
 -4 -7 6 98.88 33.41
 -4 -7 6 130.43 35.75
 4 7 -6 162.23 42.9
 -4 -7 6 164.09 47.2
 4 7 -6 132.03 32.4
 4 7 -6 215.86 43.42
 -4 -7 5 63.43 26.71
 -4 -7 5 48.41 26.14
 4 7 -5 43.85 22.33
 4 7 -5 47.64 23.47
 -4 -7 5 21.39 19.87
 4 7 -5 19.94 20.08
 4 8 -7 95.68 42.27
 -4 -8 7 41.97 34.82
 -4 -8 7 31.74 48.76
 4 8 -7 37.01 30.18
 4 8 -7 5.27 29.65
 -4 -8 6 73.51 33.05
 -4 -8 6 32.7 25.78
 4 8 -6 115.3 36.22
 4 8 -6 69.21 26.45
 4 9 -7 63.87 40.16
 -4 -9 7 140.26 69.05
 -5 11 -5 42.98 21.7
 5 -10 4 291.59 57.26
 -5 10 -4 263.16 44.04
 5 -10 5 132.98 33.85
 -5 10 -5 69.54 21.61
 5 -9 3 -2.3 22.55
 -5 9 -3 9.71 17.44
 5 -9 3 -29.67 24.65
 5 -9 4 176.41 37.85
 -5 9 -4 143.1 32.32
 -5 9 -4 162.47 32.27
 -5 9 -5 193.2 32.79
 -5 9 -5 209.88 32.05
 5 -8 2 151.81 42.95
 -5 8 -2 243.09 38.75
 -5 8 -2 212.7 33.11
 5 -8 3 677.93 63.85
 -5 8 -3 771.43 67.52
 -5 8 -3 640.42 57.75
 -5 8 -3 710.01 62.14
 5 -8 3 697.67 65.74
 5 -8 3 713 67.3
 5 -8 4 98.69 26.5
 -5 8 -4 59.93 19.73
 -5 8 -4 92.76 26.33
 -5 8 -4 55.64 18.22
 5 -8 4 105.39 30.5
 5 -8 4 60.01 20.48
 5 -7 2 158.33 32.48
 -5 7 -2 123.07 25.41
 -5 7 -2 160.82 30.46
 5 -7 2 155.49 31.04
 -5 7 -2 120.72 26.76
 5 -7 2 178.31 34.36
 5 -7 3 1072.03 71.37
 -5 7 -3 1058.16 72.25
 -5 7 -3 1047.24 71.93
 -5 7 -3 959.9 65.49
 5 -7 3 1080.36 73.03
 5 -7 3 883.57 63.18
 -5 7 -4 183.8 30.51
 -5 7 -4 164.65 26.68
 -5 6 -1 269.16 33.34
 -5 6 -1 303.08 36.22
 -5 6 -1 297.69 37.76
 5 -6 1 337.76 50.18
 5 -6 2 119.93 22.64
 -5 6 -2 119.07 24.68
 -5 6 -2 121.98 24.75
 5 -6 2 91.13 23
 -5 6 -2 97.47 24.48
 5 -6 2 77.43 19.54
 5 -6 3 182.31 27.5
 -5 6 -3 161.21 27.62
 -5 6 -3 179.96 31.95
 -5 6 -3 175.11 29.24
 5 -6 3 172.15 29.55
 -5 5 0 247.28 28.8
 -5 5 0 237.33 30.16
 -5 5 0 256.27 33.87
 5 -5 1 864.16 57.21
 -5 5 -1 922.64 56.02
 -5 5 -1 905.88 54.86
 -5 5 -1 855.09 57.12
 -5 5 -1 978.08 63.45
 5 -5 1 923.81 62.49
 5 -5 1 1055.12 65.05
 5 -5 2 697.27 46.22
 5 -5 2 729.15 49.57
 -5 5 -2 780.17 53.22
 -5 5 -2 764.11 56.02
 -5 5 -2 794.71 53.87
 -5 5 -2 809.05 57.78
 5 -5 2 683.58 50.98
 5 -4 0 48.63 20.45
 -5 4 0 46.11 13.48
 -5 4 0 46.48 13.81
 -5 4 0 47.03 15.39
 -5 4 0 42.79 14.05
 5 -4 0 50.55 19.59
 5 -4 1 668.7 43.16
 -5 4 -1 686.91 44.29
 -5 4 -1 724.26 50.27
 -5 4 -1 655.56 48.7
 -5 4 -1 717.62 50.63
 5 -4 1 641.09 45.98
 5 -4 1 671.07 46.54
 -5 4 -2 741.07 50.4
 -5 4 -2 708.24 54.46
 -5 4 -2 780.49 58.3
 5 -4 2 751.88 57.21
 5 -3 -1 89.11 32.3
 -5 3 1 55.03 15.1
 -5 3 1 50.81 14.26
 -5 3 1 32.94 11.89
 -5 3 1 42.35 13.3
 5 -3 -1 57.98 19.19
 5 -3 0 15.02 9.69
 5 -3 0 11.99 6.66
 -5 3 0 22.57 9.1
 5 -3 0 13.86 7.23
 -5 3 0 10.58 9.39
 -5 3 0 17.43 8.95
 -5 3 0 19.51 10.94
 -5 3 0 14.46 9.65
 5 -3 0 19.69 9.67
 -5 3 -1 402.75 31.71
 5 -3 1 438.67 34.72
 -5 3 -1 440.27 40.63
 -5 3 -1 393.43 39.31
 -5 3 -1 450.24 40.39
 5 -3 1 415.68 38.65
 5 -2 -1 227.24 21.07
 5 -2 -1 200.4 25.03
 -5 2 1 186.9 25.06
 -5 2 1 194.71 22.85
 -5 2 1 201.22 24.09
 -5 2 1 210.02 24.48
 5 -2 -1 186.52 25.15
 5 -2 -1 200.51 27.13
 5 -2 0 29.41 8.65
 -5 2 0 57.28 11.19
 -5 2 0 52.93 16.65
 5 -2 0 55.68 14.21
 -5 2 0 52.56 15.09
 -5 2 0 79.29 17.09
 5 -2 0 56.27 13.99
 -5 2 0 66.03 16.31
 -5 2 -1 1505.2 56.02
 -5 2 -1 1538.16 68.95
 -5 1 2 293.08 28.65
 5 -1 -2 378.83 40.87
 -5 1 2 323.61 34.99
 -5 1 2 329.12 34.35
 5 -1 -2 357.09 28.51
 -5 1 2 310.31 25.09
 -5 1 2 297.99 29.48
 5 -1 -2 328.97 39.66
 5 -1 -2 335.02 39.98
 5 -1 -1 24.64 12.5
 5 -1 -1 22.73 8.98
 -5 1 1 12.61 8
 5 -1 -1 15.19 9.12
 -5 1 1 18.49 9.62
 -5 1 1 18.63 9.68
 5 -1 -1 21.59 9.75
 -5 1 1 19.69 8.66
 5 -1 -1 20.24 11.28
 -5 1 0 41.53 13.27
 5 -1 0 53.65 15.16
 -5 1 0 47.29 17.27
 -5 1 0 43.83 13.77
 -5 1 0 34.98 11.46
 5 -1 0 58.47 17.55
 5 0 -3 4005.25 168.29
 -5 0 3 4577.08 148.53
 -5 0 3 4778.81 156.01
 5 0 -3 5268.09 161.57
 -5 0 3 4803.14 134.25
 -5 0 3 4402.26 120.49
 5 0 -3 4060.48 201.89
 5 0 -2 573.47 43.2
 -5 0 2 543.07 42.45
 5 0 -2 589.73 37.7
 -5 0 2 541.65 42.13
 -5 0 2 540.07 34.82
 5 0 -2 601.97 37.53
 -5 0 2 607.36 39.72
 -5 0 2 583.05 36.56
 5 0 -2 596.75 42.02
 -5 0 2 680.35 43.09
 5 0 -2 555.41 42.8
 -5 0 1 1169.68 52.82
 5 0 -1 1131.77 64.81
 -5 0 1 1167.4 67.79
 -5 0 1 1112.16 65.72
 5 0 -1 1126.04 53.26
 -5 0 1 1120.7 55.51
 -5 0 1 1169.89 54.83
 5 0 -1 1370.8 65.3
 5 1 -3 183.33 29.06
 -5 -1 3 177.91 25.15
 5 1 -3 155.94 24.97
 5 1 -3 183.81 25.46
 -5 -1 3 173.81 27.04
 5 1 -3 184.53 24.25
 -5 -1 3 175.27 22.97
 -5 -1 3 219.47 30.18
 5 1 -2 9.59 10.64
 5 1 -2 14.68 9.24
 -5 -1 2 4.86 8.36
 -5 -1 2 12.05 8.47
 -5 -1 2 23.33 13.11
 5 1 -2 10.82 10.78
 -5 -1 2 -13.22 11.7
 5 1 -2 2.09 6.71
 -5 -1 1 136.92 22.34
 5 1 -1 125.75 26.69
 -5 -1 1 116.8 22.92
 -5 -1 1 138.95 26.9
 5 1 -1 137.81 23.47
 5 2 -4 1594.81 90.88
 -5 -2 4 1260.09 71.27
 5 2 -4 1696.31 95.57
 -5 -2 4 1402.96 83.02
 5 2 -4 1632.89 87.28
 -5 -2 4 1487.28 77.63
 -5 -2 4 1179.14 85.82
 5 2 -3 860.31 59.34
 -5 -2 3 920.03 57.87
 -5 -2 3 969.4 63.34
 5 2 -3 921.25 55.77
 5 2 -3 996.18 59.66
 -5 -2 3 990.29 60.34
 -5 -2 3 987.68 58.47
 5 2 -3 1001.43 61.35
 -5 -2 2 320.92 36.65
 -5 -2 2 270.67 34.74
 5 2 -2 323.54 42.74
 -5 -2 2 290.14 35.52
 -5 -2 2 336.95 42.86
 5 2 -2 341.37 38.85
 5 2 -2 278.8 31.45
 -5 -3 5 -6.63 27.1
 5 3 -5 156.26 46.07
 -5 -3 5 47.08 20.19
 -5 -3 5 110.35 30.83
 -5 -3 5 70.57 26.39
 5 3 -5 152.38 38.81
 5 3 -4 243.04 40.51
 -5 -3 4 177.19 28.57
 -5 -3 4 199.68 30.85
 5 3 -4 138.45 27.29
 -5 -3 4 172.51 27.43
 -5 -3 4 207.46 32.04
 5 3 -4 194.35 30.43
 5 3 -4 154.76 26.47
 -5 -3 3 719.68 56.64
 -5 -3 3 738.15 59.18
 5 3 -3 711.66 60.69
 -5 -3 3 636.62 50.94
 -5 -3 3 720.21 61.9
 5 3 -3 725.32 57.76
 5 3 -3 629.29 52.75
 5 3 -3 673.61 51.63
 -5 -4 5 14.4 15.21
 5 4 -5 5.59 17.17
 -5 -4 5 3.23 15.04
 -5 -4 5 -17.8 18.7
 5 4 -5 -6.26 13.98
 5 4 -5 18.18 12.37
 5 4 -4 702.08 62.17
 5 4 -4 706.09 64.17
 -5 -4 4 862.53 74.06
 5 4 -4 795.94 70.11
 -5 -4 3 36.86 21.54
 -5 -4 3 26.23 17.09
 5 4 -3 24.5 16.56
 5 4 -3 45.23 17.32
 -5 -4 3 35.62 21.41
 5 4 -3 22.8 17.01
 -5 -5 6 43.86 27.58
 5 5 -6 53.81 25.65
 -5 -5 6 72.56 26.77
 -5 -5 6 62.42 31.74
 5 5 -6 115.87 34.13
 5 5 -5 693.19 66.54
 5 5 -5 622.51 60.86
 -5 -5 5 634.78 64.76
 5 5 -5 632.84 61.58
 -5 -5 5 746.67 68.25
 -5 -5 5 654.25 63.28
 5 5 -4 128.59 30.09
 -5 -5 4 130.82 31.39
 5 5 -4 143.15 32.65
 -5 -5 4 170.27 35.09
 -5 -5 4 114.56 30.34
 5 5 -4 138.37 32.63
 5 6 -6 39.26 23.64
 -5 -6 6 53.73 29.66
 5 6 -6 48.36 27.88
 -5 -6 6 -22.75 34.65
 5 6 -6 29.55 24.8
 -5 -6 6 15.22 18.41
 -5 -6 5 35 23.23
 5 6 -5 13.25 14
 -5 -6 5 23.01 23.22
 5 6 -5 -11.67 18.25
 -5 -6 5 -4.73 18.29
 5 6 -5 -8.3 16.96
 5 7 -7 12.33 27.6
 -5 -7 7 -35.84 48.05
 5 7 -7 -21.41 28.99
 -5 -7 7 -17.47 32.94
 -5 -7 6 242.77 52.7
 5 7 -6 206.9 44.15
 5 7 -6 233.06 49.53
 -5 -7 6 319.85 66.1
 5 7 -6 226.35 47.91
 -5 -7 6 255.72 52.53
 5 8 -7 37.1 38.8
 -5 -8 7 -39.94 45.26
 -5 -8 6 49.15 31.98
 5 8 -6 0.45 15.53
 -6 11 -5 50.53 22.4
 6 -10 4 -10.8 23.77
 -6 10 -4 29.44 22.63
 -6 10 -4 -4.02 15.99
 6 -10 4 55.01 34.23
 6 -10 5 -0.62 13.74
 -6 10 -5 18.32 14.29
 6 -9 3 70.31 30.95
 -6 9 -3 47.93 25.12
 -6 9 -3 65.99 25.58
 -6 9 -3 20.12 18.59
 6 -9 3 47.63 31.99
 6 -9 3 82.48 38.89
 6 -9 4 219.58 39.45
 -6 9 -4 241.91 39.92
 -6 9 -4 269.48 44.11
 -6 9 -4 152.09 30.72
 6 -9 4 169.81 35.9
 6 -8 2 36.16 24.87
 -6 8 -2 -4.61 13.98
 -6 8 -2 -11.84 15.24
 -6 8 -2 22.79 16.28
 6 -8 2 -37.26 24.86
 6 -8 2 30.03 25.88
 6 -8 3 108.65 29.21
 -6 8 -3 93.92 26.92
 -6 8 -3 111.69 28.22
 -6 8 -3 43.24 18.08
 6 -8 3 116.7 35.13
 6 -8 3 86.08 27.15
 6 -8 4 2.4 11.08
 -6 8 -4 49.1 21.6
 -6 8 -4 55.45 20.44
 6 -8 4 -6.91 16.23
 6 -7 1 94.36 33.13
 -6 7 -1 252.46 36.92
 -6 7 -1 267.38 40.25
 6 -7 1 78.35 36.54
 6 -7 2 177.89 34.21
 -6 7 -2 140.74 27.18
 -6 7 -2 147.44 30.75
 -6 7 -2 125.85 29.19
 6 -7 2 176.53 36.47
 6 -7 2 117.31 28.24
 6 -7 3 77.88 20.93
 -6 7 -3 117.5 27.37
 -6 7 -3 131.09 29.6
 -6 7 -3 90.66 25.25
 6 -7 3 131.1 30.31
 6 -7 3 112.93 27.98
 6 -6 1 237.42 37.68
 -6 6 -1 186.96 30.13
 -6 6 -1 222.37 33.83
 -6 6 -1 182.84 33.22
 6 -6 1 210.4 38.05
 6 -6 2 75.83 19.88
 -6 6 -2 77.59 22.78
 -6 6 -2 54.28 19.77
 -6 6 -2 74.2 23.26
 6 -6 2 81.66 23.72
 6 -6 2 80.34 24.2
 -6 6 -3 173.67 31.88
 -6 6 -3 140.66 30.28
 -6 6 -3 176.7 34.41
 6 -6 3 172.34 35.4
 6 -5 0 -13.05 34.6
 -6 5 0 -3.25 9.46
 -6 5 0 2.6 10.92
 -6 5 0 -10.83 14.98
 -6 5 0 15.85 12.72
 6 -5 0 -9.4 16.94
 6 -5 1 87.43 20.27
 6 -5 1 107.86 21.98
 -6 5 -1 86.1 19.25
 -6 5 -1 97.62 23.55
 -6 5 -1 92.78 21.21
 -6 5 -1 114.15 26.27
 6 -5 1 104.35 23.74
 6 -5 1 83.94 23.98
 6 -5 2 17.57 14.11
 6 -5 2 15.58 11.13
 -6 5 -2 21.18 12.64
 -6 5 -2 3.37 9.85
 -6 5 -2 -0.64 11.74
 -6 5 -2 20.31 14.58
 6 -5 2 19.92 16.26
 -6 4 1 459.66 46.17
 -6 4 1 423.45 44.73
 -6 4 1 459.24 43.88
 6 -4 0 537.35 43.72
 -6 4 0 464.56 39.52
 -6 4 0 438.48 42.71
 -6 4 0 447.18 42.19
 -6 4 0 434.82 42.21
 6 -4 0 484.09 46.07
 6 -4 0 470.2 46.17
 6 -4 1 116.72 24.08
 6 -4 1 109.86 18.68
 -6 4 -1 113.75 20.84
 -6 4 -1 145.64 27.82
 -6 4 -1 124.23 24.82
 -6 4 -1 142.51 27.2
 6 -4 1 140.91 24.42
 6 -3 -1 48.14 20.67
 -6 3 1 27.74 14.27
 -6 3 1 33.69 11.84
 -6 3 1 38.06 14.31
 -6 3 1 43.13 15.84
 6 -3 -1 49.23 18.73
 -6 3 0 242.98 32.84
 -6 3 0 198.65 27.85
 -6 3 0 240.09 31.49
 6 -3 0 202.5 27.69
 6 -3 0 252.28 34.22
 6 -3 0 247.03 33.15
 -6 3 -1 114 24.59
 -6 3 -1 133.53 25.61
 -6 3 -1 139.22 24.48
 6 -3 1 170.98 31.58
 6 -2 -2 262.98 49.99
 -6 2 2 187.23 31.62
 -6 2 2 196.73 30.2
 -6 2 2 165.58 26.85
 -6 2 2 172.6 26.05
 6 -2 -1 17.86 14.03
 6 -2 -1 31.4 13.87
 -6 2 1 31.86 15.37
 -6 2 1 35.19 13.69
 -6 2 1 19.18 11.96
 -6 2 1 25.95 13.14
 6 -2 -1 28.27 12.63
 6 -2 -1 15.99 13.22
 6 -2 0 2039.07 89.91
 -6 2 0 1905.8 93.25
 -6 2 0 1837.99 86.39
 -6 2 0 1787.99 83.74
 -6 2 0 1811.94 80.51
 6 -2 0 1885.92 84.24
 -6 1 3 344.49 52.53
 -6 1 3 339.94 53.73
 -6 1 3 313.27 43.49
 6 -1 -2 1230.59 69.7
 -6 1 2 1138.47 67.85
 -6 1 2 1202.22 66.17
 -6 1 2 1123.67 58.65
 -6 1 2 1280.05 65.33
 6 -1 -2 1285 74.95
 6 -1 -2 1321 75.72
 6 -1 -1 1754.74 87.25
 6 -1 -1 1813.76 84.29
 -6 1 1 1815.8 90.63
 -6 1 1 1916.03 87.75
 -6 1 1 1710.97 74.5
 -6 1 1 1987.6 81.84
 6 -1 -1 1797.98 75.19
 6 -1 -1 1793.08 80.97
 6 -1 0 1110.97 72.83
 -6 1 0 998.56 68.85
 -6 1 0 995.15 58.4
 6 0 -3 53.37 22.08
 6 0 -3 44.23 26.51
 -6 0 3 51.86 20.15
 -6 0 3 40.69 14.9
 -6 0 3 57.38 14.25
 6 0 -3 65.29 18.67
 6 0 -2 2.64 11.7
 6 0 -2 3.29 9.8
 -6 0 2 25.69 16.11
 -6 0 2 -7.03 12.58
 -6 0 2 3.77 9.61
 -6 0 2 10.72 10.3
 6 0 -2 7.91 8.49
 6 0 -2 -3.79 12.53
 6 0 -1 285.87 39.03
 -6 0 1 268.55 37.67
 -6 0 1 276.43 37.81
 -6 0 1 277.98 30.63
 6 1 -4 577.12 71.04
 -6 -1 4 606.03 61.82
 -6 -1 4 692.49 70.37
 6 1 -4 751.55 80.01
 -6 -1 4 734.98 62.12
 6 1 -3 763.4 59.11
 -6 -1 3 775.3 57.03
 6 1 -3 948.49 61.07
 -6 -1 3 836.04 61.68
 6 1 -3 1005.67 63.32
 -6 -1 3 1074.78 67.19
 -6 -1 3 903.43 57.64
 6 1 -3 904 64.47
 6 1 -2 913.9 67.76
 6 1 -2 854.37 66.46
 -6 -1 2 828.55 63.92
 -6 -1 2 868.54 67.19
 6 1 -2 799.46 55.15
 -6 -1 2 855.23 53.55
 6 2 -4 120.03 26.92
 6 2 -4 153.57 38.8
 -6 -2 4 125.03 27.61
 6 2 -4 99.83 24.59
 -6 -2 4 104.81 24.34
 -6 -2 4 129.25 28.7
 -6 -2 4 123.88 25.27
 6 2 -4 100.33 24.05
 6 2 -3 159.56 29.8
 6 2 -3 146.57 27.3
 -6 -2 3 144.11 26.26
 6 2 -3 122.59 28.41
 -6 -2 3 120.38 26.08
 -6 -2 3 96.17 25.88
 -6 -2 3 148.46 26.69
 6 2 -3 117.8 23.12
 -6 -2 2 510.33 47.68
 6 2 -2 551.11 63.57
 -6 -2 2 482.08 53.38
 6 2 -2 629.67 58.07
 6 3 -5 1386.36 106.34
 -6 -3 5 858.89 72.35
 6 3 -5 992.22 94.54
 -6 -3 5 1194.55 90.32
 6 3 -5 1451.91 110.23
 -6 -3 5 1282.22 90.83
 6 3 -4 740.3 65.72
 -6 -3 4 794.06 65.01
 6 3 -4 679.22 58.08
 -6 -3 4 693.02 63.4
 6 3 -4 810.2 66.4
 -6 -3 4 771.22 62.85
 6 3 -4 849.16 72.51
 -6 -3 4 662.57 60.69
 6 3 -3 223.17 34.41
 -6 -3 3 219.09 34.98
 -6 -3 3 206.47 34.23
 6 3 -3 220.79 42.13
 6 3 -3 193.99 31.27
 -6 -3 3 197.29 37.77
 6 3 -3 239.02 38.95
 -6 -3 3 252.11 38.62
 -6 -4 6 -0.28 29.09
 6 4 -5 37.15 19.63
 -6 -4 5 18.27 17.63
 6 4 -5 15.63 15.86
 -6 -4 5 14.45 15.68
 6 4 -5 24.43 18.7
 -6 -4 5 29.68 21.84
 -6 -4 4 -1.97 15.85
 6 4 -4 -0.33 12.27
 -6 -4 4 4.21 14.47
 6 4 -4 21.38 21.08
 -6 -4 4 -18.52 20.5
 6 4 -4 18.53 16.69
 6 5 -6 284.22 55.61
 -6 -5 6 162.12 44.43
 6 5 -6 255.63 54.96
 -6 -5 6 160.13 41.75
 6 5 -6 287.24 54.43
 -6 -5 6 213 46.44
 6 5 -5 170.03 38.02
 -6 -5 5 219.67 43.22
 6 5 -5 177.24 37.87
 -6 -5 5 203.8 42.96
 6 5 -5 181.4 38.22
 -6 -5 5 185.98 38.76
 6 5 -4 20.95 18.7
 6 6 -6 176.93 45.63
 -6 -6 6 184.93 49.15
 6 6 -6 180.56 47.01
 -6 -6 6 123.14 39.75
 -6 -6 6 175.14 49.32
 6 6 -6 184.66 45.01
 -6 -6 5 130.45 35.6
 -6 -6 5 114.09 33.99
 6 6 -5 127.13 31.53
 6 6 -5 108.46 31.45
 -6 -6 5 108.33 36
 6 6 -5 124 34.92
 6 7 -7 -5.34 32.66
 -6 -7 7 54.72 44.71
 -6 -7 6 69.44 31.17
 6 7 -6 130.43 42.03
 6 7 -6 66.96 28.33
 -6 -7 6 51.67 33.44
 6 7 -6 68.86 30.08
 7 -10 3 1.41 29.86
 7 -10 4 338.67 57.78
 -7 10 -4 338.55 56.3
 -7 10 -4 392.2 61.41
 -7 10 -4 221.67 39.8
 7 -10 4 189.22 44.49
 7 -9 3 23.45 21.65
 -7 9 -3 81.1 30.7
 -7 9 -3 44.17 22.66
 -7 9 -3 61.07 24.57
 7 -9 3 129.69 43.11
 7 -9 3 30.4 21.94
 7 -9 4 -13.71 16.16
 -7 9 -4 2.11 26.42
 -7 9 -4 -20.69 17.47
 7 -9 4 -7.56 14.4
 7 -8 2 455.17 63.54
 -7 8 -2 437.65 54.67
 -7 8 -2 402.67 51.77
 -7 8 -2 341.14 47.94
 7 -8 2 394.55 59.92
 7 -8 2 386.53 61.04
 7 -8 3 260.75 41.65
 -7 8 -3 291.68 46.61
 -7 8 -3 291.53 45.57
 -7 8 -3 224.85 39.13
 7 -8 3 361.36 57.17
 7 -8 3 270.43 45.36
 7 -7 1 39.97 28.4
 -7 7 -1 22.2 18.09
 -7 7 -1 6.86 13.71
 -7 7 -1 8.44 14.09
 7 -7 1 24.74 26.41
 7 -7 1 17.43 27.29
 7 -7 2 17.11 15.78
 -7 7 -2 0.97 14.22
 -7 7 -2 -7.61 16.49
 -7 7 -2 2.63 15.41
 7 -7 2 -2.22 17.11
 7 -7 2 6.83 17.68
 -7 7 -3 137.23 31.54
 -7 7 -3 163.89 35.81
 -7 7 -3 147.09 34.85
 7 -7 3 189.87 41.12
 7 -7 3 92.67 31.75
 7 -6 0 1.37 31.62
 -7 6 0 21.15 14.87
 -7 6 0 -11.23 14.93
 -7 6 0 23.56 15.73
 7 -6 0 25.1 26.99
 7 -6 1 501.03 55.36
 -7 6 -1 406.37 44.67
 -7 6 -1 427.14 48.11
 -7 6 -1 400.38 48.04
 -7 6 -1 495.48 54.87
 7 -6 1 380.4 49.24
 7 -6 1 394.28 51.08
 7 -6 1 529.24 62
 7 -6 2 324.45 39.16
 -7 6 -2 401.89 44.59
 -7 6 -2 491.01 53.64
 -7 6 -2 517.89 58.13
 7 -6 2 488.72 53.22
 7 -6 2 516.94 61.69
 7 -5 0 225.97 46.29
 7 -5 0 247.33 42.81
 -7 5 0 158.15 29.33
 -7 5 0 179.29 31.34
 -7 5 0 188.31 32.01
 7 -5 0 182.03 34.25
 7 -5 0 156.49 34.77
 -7 5 -1 475.61 52.74
 -7 5 -1 451.48 48.36
 -7 5 -1 438.34 49.6
 7 -5 1 438.57 47.09
 7 -5 1 464.58 53.67
 7 -5 1 444.06 48.28
 7 -5 2 200.77 42.02
 -7 5 -2 206.86 38.28
 -7 5 -2 209.09 38.75
 7 -5 2 242.83 42.3
 7 -4 -1 129.68 49.36
 -7 4 1 87.72 25.28
 -7 4 1 132.44 27.25
 -7 4 1 132.96 27.28
 7 -4 -1 107.7 30.33
 7 -4 0 -18.95 16.33
 -7 4 0 -5.14 13.33
 -7 4 0 5.06 11.8
 -7 4 0 12.26 15.47
 7 -4 0 -11.17 14.58
 7 -4 0 -19.83 15.56
 7 -4 1 2.44 16.74
 -7 4 -1 20.29 16.18
 -7 4 -1 15.48 14.64
 -7 4 -1 7.71 13.32
 7 -4 1 2.8 14.38
 7 -3 -2 55.22 86.29
 -7 3 2 162.69 35.72
 -7 3 2 164.94 34.64
 7 -3 -1 85.32 24.8
 -7 3 1 125.44 29.63
 -7 3 1 113.89 24.37
 -7 3 1 120.48 25.04
 7 -3 -1 100.19 23.63
 7 -3 -1 80.63 23.64
 -7 3 0 419.47 47.91
 -7 3 0 332.58 40.19
 -7 3 0 426.01 43.39
 7 -3 0 405.5 43.59
 7 -3 0 367.94 43.69
 7 -3 0 403.17 48.13
 7 -2 -2 16.27 18.3
 7 -2 -2 3.39 15.64
 -7 2 2 7.92 16.48
 -7 2 2 28.82 17.19
 -7 2 2 -3.25 11.4
 -7 2 2 20.08 11.38
 7 -2 -2 -1.23 21.23
 7 -2 -1 172.23 31.45
 7 -2 -1 173.52 29.89
 -7 2 1 171.95 31.38
 -7 2 1 208.09 32.14
 -7 2 1 178.92 27.95
 -7 2 1 228.25 33.4
 7 -2 -1 164.64 27.23
 7 -2 -1 176.33 30.19
 7 -2 0 64.28 24.07
 -7 2 0 72.78 23.05
 -7 2 0 47.34 17.64
 -7 2 0 60.59 17.79
 7 -2 0 51.47 23.32
 -7 1 3 1987.99 116.7
 -7 1 3 1976.5 109.89
 -7 1 3 2117.34 105.17
 7 -1 -3 1774.97 141.81
 7 -1 -2 599.5 53.07
 -7 1 2 594.41 55.76
 -7 1 2 655.09 55.31
 -7 1 2 632.75 48.24
 -7 1 2 732.19 55.93
 7 -1 -2 624.66 48.42
 7 -1 -2 720.85 62.04
 7 -1 -2 622.77 56.91
 7 -1 -1 29.34 20.4
 7 -1 -1 14.97 13.63
 -7 1 1 26.3 19.49
 -7 1 1 23.84 17.09
 -7 1 1 27.12 14.98
 -7 1 1 25.06 12.35
 7 -1 -1 16.7 15.41
 7 -1 -1 8.74 13.17
 7 0 -3 550.99 56.8
 -7 0 3 558.69 54.37
 -7 0 3 597.71 56.83
 7 0 -3 709.98 67.08
 7 0 -2 853.94 66.43
 -7 0 2 796.01 64.78
 -7 0 2 866.73 67.67
 7 0 -2 825 68.38
 7 0 -1 222.54 39.8
 -7 0 1 198.71 34.98
 7 1 -4 458.64 83.44
 7 1 -4 441.82 58.34
 -7 -1 4 419.71 53.24
 -7 -1 4 425.56 56.11
 7 1 -3 322.2 43.68
 -7 -1 3 325.38 42.12
 -7 -1 3 327.87 45.76
 7 1 -3 357.37 47.15
 7 1 -2 117.26 31.63
 7 1 -2 112.93 31.03
 -7 -1 2 88.16 26.08
 -7 -1 2 108.69 31.81
 7 2 -5 323.45 70.92
 -7 -2 5 132.39 40.2
 -7 -2 5 275.74 56.85
 7 2 -5 52.21 63.24
 7 2 -4 688.28 66.91
 -7 -2 4 587.99 59.27
 -7 -2 4 583.83 61.9
 7 2 -4 892.77 83.7
 -7 -2 4 931.54 79.75
 7 2 -4 795.47 82.28
 7 2 -3 377.84 51.43
 -7 -2 3 312.39 42.81
 -7 -2 3 308.31 48.08
 7 2 -3 414.49 52.54
 7 3 -5 97.26 37.26
 -7 -3 5 42.53 28.46
 7 3 -5 85.03 33.08
 -7 -3 5 39.15 21.84
 7 3 -5 49.44 27.38
 -7 -3 5 107.21 36.82
 7 3 -4 49.88 22.92
 -7 -3 4 43.33 22.34
 7 3 -4 77.66 27.43
 7 3 -4 47.22 21.76
 -7 -3 4 16.86 14.91
 -7 -3 4 50.74 19.68
 7 3 -4 68.96 25.99
 7 4 -6 32.05 63.03
 -7 -4 6 58.11 36.67
 -7 -4 6 33.25 42.19
 -7 -4 5 356.52 55.74
 7 4 -5 341.89 62.88
 7 4 -5 325.29 54.11
 -7 -4 5 263.2 47.62
 7 4 -5 299.68 50.59
 -7 -4 5 288.16 52.43
 -7 -4 4 53.89 21.78
 7 4 -4 44.63 19.51
 -7 -4 4 99.69 32.79
 7 4 -4 85.05 30.03
 7 5 -6 -20.88 48.31
 -7 -5 6 47.33 44
 7 5 -6 53.13 43.37
 -7 -5 6 95.49 46.57
 -7 -5 6 9.44 32.85
 7 5 -6 28.31 36.99
 -7 -5 5 361.33 59.59
 7 5 -5 320.06 55.93
 -7 -5 5 304.07 55.89
 -7 -5 5 233.69 47.04
 7 5 -5 330.3 59.96
 7 5 -5 352.21 56.89
 7 6 -6 26.59 29.83
 -7 -6 6 34.05 32.94
 7 6 -6 35.79 32.26
 -7 -6 6 114.01 43.69
 -8 10 -3 63.43 24.26
 -8 10 -4 49.1 19.52
 8 -9 2 -5.89 28.75
 8 -9 2 -69.69 47.76
 8 -9 3 -58.39 33.19
 -8 9 -3 15.42 19.53
 -8 9 -3 -4.85 21.89
 -8 9 -3 -13.12 15.6
 8 -9 3 66.15 45.37
 8 -9 3 26.35 26.93
 8 -8 2 61.44 34.98
 -8 8 -2 42.85 20.84
 -8 8 -2 43.7 23.92
 -8 8 -2 62.66 26.27
 8 -8 2 0.25 24.67
 8 -8 2 -14.22 26.35
 -8 8 -3 4.57 17.7
 -8 8 -3 -7.31 18.51
 8 -8 3 61.27 36.15
 8 -8 3 6.67 23.29
 8 -7 1 45.73 31.99
 -8 7 -1 44.73 19.82
 -8 7 -1 45.43 21.74
 8 -7 1 53.79 27.34
 8 -7 1 77.84 33.69
 -8 7 -2 167.54 36.26
 -8 7 -2 202.29 41.92
 8 -7 2 217.92 43.99
 8 -7 2 197.62 48.1
 -8 6 0 13.37 14.3
 -8 6 0 36.41 20.55
 -8 6 0 50.28 23.06
 8 -6 0 67.65 37.78
 8 -6 0 57.05 28.64
 8 -6 1 18.41 19.37
 -8 6 -1 44.73 24.3
 -8 6 -1 12.5 13.5
 -8 6 -1 13.67 15.17
 8 -6 1 17.45 16.66
 8 -6 1 58.02 28.49
 8 -6 2 25.05 24.02
 -8 6 -2 39.14 20.86
 -8 6 -2 72.89 26.27
 8 -6 2 67.39 30.68
 8 -6 2 49.28 31.9
 -8 5 1 231.73 40.97
 -8 5 1 291.66 49.31
 8 -5 0 298.74 53.38
 -8 5 0 217.08 38.39
 -8 5 0 247.2 38.95
 -8 5 0 231.89 38.91
 8 -5 0 295.06 47.05
 8 -5 0 234.51 43.92
 8 -5 1 207.37 40.92
 -8 5 -1 136.67 32.99
 -8 5 -1 156.68 33.33
 -8 5 -1 169.5 35.51
 8 -5 1 179.69 35.89
 8 -5 1 205.86 43.15
 8 -4 -1 423.84 66.5
 -8 4 1 326.95 46.67
 -8 4 1 323.57 47.31
 -8 4 1 328.28 43.72
 8 -4 -1 437.83 60.86
 8 -4 -1 362.29 56.21
 -8 4 0 393.74 49.75
 -8 4 0 397.45 47.56
 -8 4 0 424.06 49.08
 8 -4 0 416.14 50.29
 8 -4 0 404.14 53.62
 8 -4 0 426.75 55.7
 8 -4 1 54.91 26.56
 -8 4 -1 43.57 21.07
 -8 4 -1 16.94 14.55
 8 -4 1 49.18 25.87
 8 -3 -2 48.04 42.06
 -8 3 2 -1.5 16.84
 -8 3 2 19.48 21.04
 8 -3 -2 4.64 30.3
 8 -3 -1 212.44 40.18
 -8 3 1 148.14 31.82
 -8 3 1 171.52 29.99
 -8 3 1 204.05 34.66
 8 -3 -1 164.32 31.56
 8 -3 -1 180.51 38.3
 8 -3 0 67.9 25.3
 -8 3 0 55.09 22.91
 -8 3 0 65.5 24.61
 -8 3 0 64.27 21.29
 8 -3 0 66.21 23.41
 8 -3 0 63.36 26.09
 -8 2 2 786.3 70.37
 -8 2 2 769.13 65.95
 -8 2 2 870.97 67.93
 -8 2 2 851.43 67.33
 8 -2 -2 971.8 76.6
 8 -2 -2 892.96 87.64
 8 -2 -2 888.74 80.88
 8 -2 -1 77.04 26.99
 8 -2 -1 78.78 26.62
 -8 2 1 65.51 23.73
 -8 2 1 72.7 21.51
 -8 2 1 66.06 20.85
 8 -2 -1 92.29 27.27
 8 -2 -1 104.12 32.22
 8 -1 -3 36.54 29.59
 8 -1 -3 29.96 28.37
 -8 1 3 27 19.1
 -8 1 3 57.63 24.43
 8 -1 -2 170.42 35.69
 8 -1 -2 197.59 37.89
 -8 1 2 146.3 31.2
 -8 1 2 142.89 31.87
 8 -1 -1 74.92 28.72
 8 -1 -1 68.95 26.58
 -8 1 1 46.03 18.57
 8 0 -4 41.85 79.96
 8 0 -4 26.27 31.15
 -8 0 4 56.81 30.99
 -8 0 4 130.11 40.04
 8 0 -3 94.89 32.93
 8 0 -3 84.51 26.82
 -8 0 3 72.01 24.82
 -8 0 3 84.56 27.99
 8 0 -2 84.83 26
 8 0 -2 91.79 28.06
 -8 0 2 76.79 25.58
 -8 0 2 101.98 28.66
 8 1 -4 51.19 41.51
 8 1 -4 4.17 22.38
 -8 -1 4 17.71 20.34
 -8 -1 4 36.62 28.4
 8 1 -3 18.55 19.42
 8 1 -3 22.19 20.76
 -8 -1 3 63.28 25.63
 -8 -1 3 15.77 22.9
 8 2 -5 195.66 57.8
 -8 -2 5 60.97 35
 -8 -2 5 128.31 38.36
 8 2 -4 13.21 23.79
 8 2 -4 45 26.16
 -8 -2 4 24.63 19.14
 -8 -2 4 24.59 21.08
 8 2 -3 50 27.48
 8 2 -3 75.07 34.91
 -8 -2 3 47.84 22.94
 8 3 -5 120.71 45.27
 -8 -3 5 127.6 42.56
 8 3 -4 55.34 31.14
 -8 -3 4 22.89 22.73
 8 4 -6 41.97 49.26
 -8 -4 6 14.13 75.73
 -8 -4 5 12.03 27.67
 8 4 -5 -9.01 29.92
 8 4 -5 -38.44 43.34
 -8 -4 5 5.95 25.66
 8 5 -6 46.31 68.04
 -9 9 -2 108.92 36.08
 -9 9 -2 50.24 30.62
 -9 8 -1 158.74 37.97
 -9 8 -1 224.57 45.96
 9 -8 1 -4.79 33.33
 9 -8 1 4.04 49.78
 -9 8 -2 106.75 34.24
 -9 8 -2 103.19 32.41
 -9 7 -1 13.54 16.84
 -9 7 -1 -0.62 19.81
 9 -7 1 42.97 31.97
 9 -7 1 54.19 43.25
 -9 7 -2 39.33 25.22
 -9 7 -2 -7.2 23.09
 9 -7 2 18.28 24.8
 9 -7 2 80.78 52.15
 -9 6 0 279.41 44.04
 -9 6 0 321.94 51.32
 -9 6 0 315.98 51.37
 9 -6 0 375.06 72.48
 9 -6 0 342.17 66.93
 9 -6 1 172.75 45.19
 -9 6 -1 125.65 33.46
 -9 6 -1 154.45 37.42
 -9 6 -1 184.98 42.76
 9 -6 1 242.68 50.46
 9 -6 1 232.07 55.83
 -9 5 1 17.85 21.03
 -9 5 1 78.89 31.55
 -9 5 1 45.94 20.67
 9 -5 -1 46.03 48.24
 9 -5 -1 -13.55 33.63
 9 -5 0 126.65 46.68
 -9 5 0 80.84 29.08
 -9 5 0 63.66 24.19
 -9 5 0 110.89 31.5
 9 -5 0 128.38 37.1
 9 -5 0 102.53 34.8
 9 -5 1 103.93 43.66
 -9 5 -1 118.58 31.11
 -9 5 -1 124.95 31.84
 9 -5 1 141.3 38.17
 9 -5 1 134.46 35.39
 9 -4 -1 350.16 66.59
 -9 4 1 262.32 47.25
 -9 4 1 295.26 47.73
 -9 4 1 278.36 44.49
 9 -4 -1 361.45 62.06
 9 -4 -1 326.11 62.33
 9 -4 0 56.98 30.45
 -9 4 0 1.47 17.91
 -9 4 0 19.52 14.64
 -9 4 0 44.02 19.48
 9 -4 0 43.23 26.82
 9 -4 0 48.41 24.58
 9 -3 -2 278.85 64.87
 -9 3 2 208.1 45.26
 -9 3 2 304.62 53.56
 9 -3 -2 266.17 66.41
 9 -3 -1 55.21 29.9
 -9 3 1 37.06 18.05
 -9 3 1 32.62 18.16
 -9 3 1 47.48 20.98
 9 -3 -1 77.53 33.15
 9 -3 -1 50.99 33.12
 9 -2 -3 169.22 76.03
 -9 2 3 756.84 92.51
 9 -2 -2 226.53 49.48
 -9 2 2 215.62 44.06
 9 -2 -1 -8.26 23.83
 -9 2 1 6.9 18.03
 9 -1 -3 339.97 65.98
 9 -1 -3 374.02 77.68
 -9 1 3 264.65 50.78
 -9 1 3 240.36 44.83
 9 -1 -2 304.75 53.45
 9 -1 -2 287.15 51.22
 -9 1 2 230.14 43.84
 -9 1 2 264.86 46.53
 9 0 -4 39.57 57.01
 9 0 -4 22.61 39.01
 -9 0 4 85.18 39.35
 -9 0 4 119.49 40.79
 9 0 -3 -27.24 34.93
 9 0 -3 49.3 29.89
 -9 0 3 34.86 23.33
 -9 0 3 13.49 21.3
 9 1 -4 -12.6 48.74
 9 1 -4 58.81 38.97
 -9 -1 4 4.13 22.49
 -9 -1 4 2.94 24.19
 9 1 -3 238.18 49.8
 9 1 -3 186.79 45.52
 -9 -1 3 181.5 41.64
 -9 -1 3 223.05 47.95
 9 2 -5 5.26 41.25
 -9 -2 5 94.03 48.07
 -9 -2 5 -23.48 34.13
 9 2 -4 135.08 51.19
 9 2 -4 156.6 46.75
 -9 -2 4 145.63 38.97
 -9 -2 4 54.68 30.91
 -9 -3 5 11.75 31.44
 -10 7 -1 25.83 25.94
 -10 7 -1 -11.05 23.17
 10 -6 0 42.69 83.35
 -10 6 0 87.57 32.43
 -10 6 0 92.29 37.46
 -10 6 0 87.33 30.71
 10 -6 0 91.06 60.05
 10 -6 0 129.35 56.52
 -10 6 -1 -2.03 17.66
 -10 5 1 140.99 41.23
 -10 5 1 195.81 48.67
 10 -5 -1 66.73 91.86
 10 -5 -1 -0.4 49.86
 10 -5 0 165.72 43.85
 -10 5 0 13.5 26.45
 -10 5 0 65.88 21.84
 -10 5 0 81.71 30.98
 10 -5 0 147.41 52
 10 -4 -1 26.84 36.83
 -10 4 1 8.53 19.54
 -10 4 1 70.78 37.16
 -10 4 1 15.53 16.44
 10 -4 -1 63.73 50.72
 10 -4 -1 50.81 42.66
 10 -3 -2 289.81 81.63
 -10 3 2 217.75 47.9
 10 -3 -1 305.33 61.73
 -10 3 1 239.56 44.58
 10 -2 -3 -3.31 65.31
 -10 2 3 -35.88 37.06
 10 -2 -2 416.97 76.9
 -10 2 2 313.52 55.94
 10 -1 -3 83.53 57.81
 10 -1 -3 181.32 79.78
 -10 1 3 92.91 37.34
 -10 1 3 124.07 40.03
 10 0 -4 -16.89 122.96
 10 0 -4 109.96 99.39
 -10 0 4 56.99 40.09
 -10 0 4 63.03 48.36
 10 0 -3 185.66 50.27
 -10 0 3 119.11 37.14
 -10 -1 4 3.91 24.65
 -10 -1 4 5.99 29.69
