# Supplementary material for: High-pressure preference for reduced water content in porous zinc aspartate hydrates
Source: Acta Crystallogr B Struct Sci Cryst Eng Mater. 2020 Aug 28;76(Pt 5):795–801. doi: 10.1107/S2052520620009348 (PMC7535066; doi:10.1107/S2052520620009348)
Supplement: Supplementary file 20 [file b-76-00795-zinc-aspartate_dihydrate_0_40GPasup20.hkl]

data_zinc-aspartate_dihydrate_0_40GPa 
loop_
  _refln_index_h
  _refln_index_k
  _refln_index_l
  _refln_F_squared_meas
  _refln_F_squared_sigma
 0 2 -2 9980.27 180.72
 0 -2 2 9763.23 189.24
 0 -2 1 7770.81 146.98
 0 -2 1 7461.48 141.72
 0 2 -1 7495.37 141.98
 0 3 -3 3678.85 148.89
 0 3 -3 5009.97 192.3
 0 3 -3 1747.06 80.44
 0 -3 2 625.26 52.21
 0 3 -2 591.95 48.12
 0 3 -2 607.08 46.12
 0 3 -2 618.53 50.69
 0 -3 2 572.71 49.67
 0 3 -2 518.67 36.86
 0 -3 2 558.01 42.06
 0 3 -2 620.94 51.37
 0 -3 2 654.53 51.88
 0 -3 1 1087.81 74.85
 0 3 -1 1095.18 72.16
 0 3 -1 1140.07 72.31
 0 -3 1 1116.88 75.97
 0 3 -1 1168.13 70.64
 0 3 -1 1178.95 71.97
 0 -3 1 1096.55 75.65
 0 -4 3 7743.9 210.71
 0 -4 3 7969.07 211.73
 0 4 -3 7302.72 196.95
 0 -4 3 8153.45 212.26
 0 -4 3 7861.6 187.96
 0 4 -3 7787.01 193.15
 0 -4 3 7788.34 174.59
 0 4 -3 7300.94 202.91
 0 4 -3 7648.03 203.68
 0 4 -2 27.34 13.52
 0 4 -2 11.96 6.18
 0 -4 2 17.9 9.75
 0 -4 2 21.89 14.33
 0 4 -2 26.07 10.15
 0 -4 2 4.11 7.18
 0 -4 2 24.62 16.55
 0 4 -2 13.44 9.57
 0 4 -2 18.75 11.01
 0 -5 4 327.84 42.17
 0 -5 4 350.69 53.49
 0 5 -4 314.74 48.54
 0 -5 4 340.49 46.97
 0 -5 4 376.4 55.21
 0 -5 4 344.94 53.66
 0 5 -4 374.28 52.55
 0 5 -4 362.27 48.78
 0 5 -4 354.08 53.5
 0 5 -3 20.64 12.57
 0 -5 3 26.41 14.72
 0 -5 3 8.59 12.26
 0 5 -3 26.6 17.05
 0 5 -3 35.23 17.29
 0 -5 3 40.22 17.59
 0 -5 3 11.23 15.17
 0 -5 3 24.61 13.77
 0 5 -3 19.45 10.3
 0 5 -3 6.65 9.55
 0 5 -2 3479.16 167.5
 0 -5 2 3034.67 164.72
 0 5 -2 3266.48 163.15
 0 5 -2 3588.25 142.8
 0 5 -2 3366.71 157.6
 0 -5 2 3332.81 172.37
 0 5 -2 3462.02 153.13
 0 -5 2 3387.21 174.34
 0 6 -5 239 47.63
 0 6 -5 248.84 53.58
 0 6 -5 248.08 52.34
 0 -6 5 169.86 44.31
 0 -6 5 174.04 48.72
 0 -6 4 16.11 16.35
 0 -6 4 26.01 17.99
 0 6 -4 38.56 19.34
 0 6 -4 39.02 20.99
 0 -6 4 31.72 14.77
 0 6 -4 36.08 20.67
 0 6 -4 53.24 22.39
 0 -6 4 6.85 14.16
 0 -6 3 -16.75 20.25
 0 -6 3 3.59 11.93
 0 6 -3 8.45 13.03
 0 6 -3 4.01 12.77
 0 6 -3 10.87 16.12
 0 -6 3 22.52 21.49
 0 6 -3 14.28 14.61
 0 7 -5 501.96 72.77
 0 -7 5 541.91 77.85
 0 -7 5 620.24 79.11
 0 7 -5 527.26 75.15
 0 7 -5 476.48 70.42
 0 7 -5 460.12 63.49
 0 -7 5 531.73 78.33
 0 -7 5 516.87 79.37
 0 7 -4 97.87 34.72
 0 -7 4 108.95 41.62
 0 -7 4 128.68 42.53
 0 -7 4 94.75 37.86
 0 7 -4 71.85 26.04
 0 7 -4 69.75 27.48
 0 -7 4 103.19 34.25
 0 7 -4 105.49 36.02
 0 -7 3 12.09 24.41
 0 -7 3 6.67 19.88
 0 7 -3 17.14 15.53
 0 7 -3 27.77 23.72
 0 -8 6 183.45 56.91
 0 -8 6 235.35 67.8
 0 -8 6 40.2 30.23
 0 8 -6 177.86 45.15
 0 8 -6 270.93 64.74
 0 8 -6 254.7 65.29
 0 8 -5 49.14 28.69
 0 -8 5 23.91 15.71
 0 -8 5 59.36 38.36
 0 8 -5 13.03 17.77
 0 8 -5 83.54 36.17
 0 -8 5 57.84 26.34
 0 -8 5 21.07 23.17
 0 8 -5 50.8 29.35
 0 -8 4 11.25 24.3
 0 8 -4 25.07 24.47
 0 -8 4 -18.49 37.54
 0 -8 4 9.98 21.46
 0 -8 4 28.04 28.55
 0 8 -4 77.62 39.02
 0 8 -4 21.64 14.78
 0 9 -6 114.55 50.88
 0 -9 6 189.95 69.87
 0 9 -6 197.58 61.08
 0 -9 6 179.95 58.65
 0 -9 6 161.11 58.42
 0 9 -6 171.98 61.89
 0 9 -5 68.31 40.23
 0 -9 5 37.35 39.78
 0 -9 5 37.08 29.5
 0 9 -5 35.37 31.45
 0 -9 5 3.42 22.85
 0 9 -5 38.94 14.8
 0 -10 7 11.12 26.79
 0 10 -7 404.41 96.06
 0 -10 6 344.41 99.45
 0 10 -6 386.51 89.68
 0 -10 6 350.18 90.1
 0 10 -6 401.62 91.74
 0 11 -7 -42.13 40.08
 -1 11 -6 176.79 64.67
 -1 11 -7 327.31 107.79
 1 -10 5 29.14 28.3
 -1 10 -5 77.35 48
 -1 10 -6 39.65 31.12
 1 -10 6 32.2 33.39
 -1 10 -6 22.31 15.78
 1 -10 6 -4.39 34.59
 -1 9 -4 241.69 63.62
 1 -9 4 181.85 57.03
 1 -9 4 110.44 43
 -1 9 -4 196.6 57.53
 -1 9 -5 408.01 76.73
 1 -9 5 437.37 85.41
 1 -9 5 391.46 80.85
 -1 9 -5 336.68 67.02
 1 -9 5 387.67 74.43
 -1 9 -5 439.08 84.56
 -1 9 -6 476.79 97.12
 -1 9 -6 359.27 69.11
 1 -9 6 535.07 98.79
 1 -8 4 -21.41 18.76
 -1 8 -4 -27.29 26.91
 1 -8 4 -8.07 16.03
 -1 8 -4 -15.54 24.69
 1 -8 4 10.56 19.91
 -1 8 -4 2.18 17.73
 1 -8 4 0.07 18.33
 -1 8 -4 -0.85 16.93
 -1 8 -5 72.01 28.52
 -1 8 -5 122.45 43.09
 -1 8 -5 99.31 34.23
 1 -8 5 118.74 45.22
 1 -8 5 99.06 35.42
 1 -8 5 93.67 34.11
 1 -8 6 -29.77 27.64
 -1 8 -6 364.9 76.17
 1 -8 6 -5.35 26.97
 -1 8 -6 560.56 110.99
 -1 7 -3 1052.41 109.43
 1 -7 3 1022.14 114.57
 -1 7 -3 1104.2 110.05
 -1 7 -3 1046.9 100.08
 1 -7 3 901 105.58
 1 -7 3 1106.64 117.65
 -1 7 -3 1032.46 101.3
 1 -7 4 58.61 28.03
 1 -7 4 75.24 30.64
 -1 7 -4 55.15 22.88
 -1 7 -4 25.33 18.91
 -1 7 -4 18.19 13.39
 -1 7 -4 32.34 12.13
 1 -7 4 44.38 23.11
 1 -7 4 44.84 21.1
 -1 7 -5 757.75 90.79
 1 -7 5 688.54 90.07
 1 -7 5 686.75 83.93
 -1 7 -5 821.05 99.18
 -1 7 -5 847.41 94.24
 1 -7 5 847.55 100.94
 -1 6 -2 390.15 56.48
 -1 6 -2 429.17 63.69
 1 -6 2 378.93 62.61
 1 -6 2 324.22 58.47
 1 -6 3 484.18 63.21
 -1 6 -3 489.07 60.27
 -1 6 -3 464.39 60.44
 -1 6 -3 525.92 67.9
 1 -6 3 511.76 66.59
 1 -6 3 550.82 71.72
 1 -6 3 509.56 67.76
 -1 6 -3 493.83 64.31
 1 -6 4 715.12 78.6
 -1 6 -4 756.73 81.27
 -1 6 -4 737.75 73.64
 -1 6 -4 701.75 72.19
 1 -6 4 780.58 79.76
 1 -6 4 729.27 73.48
 1 -6 4 704.62 76.13
 -1 6 -4 727.41 76.13
 -1 5 -2 119.16 27.45
 -1 5 -2 113.63 27.71
 1 -5 2 107.07 29.3
 -1 5 -2 104.05 29.25
 -1 5 -2 109.64 27.63
 1 -5 2 91.62 27.55
 1 -5 2 96.46 29.56
 -1 5 -2 107.35 23.06
 1 -5 3 -2.99 11.59
 -1 5 -3 -0.2 7.26
 1 -5 3 14.98 13.11
 -1 5 -3 -1.26 7.18
 -1 5 -3 -3.79 9.44
 1 -5 3 3.4 7.34
 1 -5 3 9.87 7.22
 1 -5 3 -3.79 6.94
 -1 5 -3 11.33 10.41
 -1 5 -3 0.21 5.19
 -1 5 -3 6.68 10.39
 -1 5 -4 333.94 57.57
 -1 5 -4 348.73 59.21
 -1 5 -4 341.12 51.75
 1 -5 4 169.19 40.38
 1 -5 4 240.28 45.76
 -1 5 -4 319.51 45.01
 1 -5 4 146.94 32.55
 -1 4 -1 2333.73 115.26
 1 -4 1 2024.47 117.34
 -1 4 -1 2281.2 114.78
 1 -4 1 1927.62 107.01
 -1 4 -1 2281.06 106.8
 -1 4 -2 2633.06 108.4
 -1 4 -2 2717.48 97.54
 -1 4 -2 2718.91 101.05
 1 -4 2 2839.29 113.58
 1 -4 2 2784.66 113
 -1 4 -2 2637.6 116.37
 -1 4 -2 2603.1 115.69
 -1 4 -2 2650.4 104.65
 1 -4 2 2714.32 101.8
 1 -4 2 2679.7 121.23
 -1 4 -3 2097.63 99.51
 1 -4 3 2200.56 108.51
 1 -4 3 1982 102.39
 -1 4 -3 2034.58 109.43
 1 -4 3 2172.98 113.11
 -1 4 -3 2218.73 115.44
 -1 4 -3 2168.75 96.63
 -1 3 -1 3651.4 119.98
 -1 3 -1 3733.21 120.94
 1 -3 1 3544.2 111.02
 1 -3 1 3830.35 126.67
 1 -3 1 3924.03 112.39
 -1 3 -1 3592.34 106.41
 1 -3 2 20.51 10.06
 1 -3 2 13.52 6.67
 -1 3 -2 20.63 9.77
 1 -3 2 14.77 7.1
 -1 3 -2 19.19 9.13
 -1 3 -2 12.08 7.05
 -1 3 -2 31.72 10.93
 -1 3 -2 16.88 8.05
 1 -3 2 17.91 10.75
 1 -3 2 18.77 10.8
 1 -2 1 259.95 25.22
 -1 -1 1 398.3 31.1
 -1 -2 2 282.47 33.48
 1 2 -2 267.7 30.47
 1 2 -2 253.12 28.73
 -1 -2 2 266.59 28.74
 1 2 -2 272.28 31.48
 -1 -2 2 270.74 33.53
 1 2 -2 298.6 34.54
 -1 -2 2 308.3 33.67
 1 2 -1 416.44 40.15
 1 2 -1 442.02 39.49
 1 2 -1 407.49 38.96
 1 2 -1 408.99 40.9
 -1 -2 1 427.34 38.1
 -1 -2 1 431.66 42.15
 -1 -2 1 452.21 43.34
 -1 -2 1 433.65 42.73
 1 3 -3 5541.27 138.9
 1 3 -3 5477.18 197.1
 -1 -3 3 5712.91 168.46
 -1 -3 3 5431.74 175.32
 -1 -3 3 5372.55 159.64
 -1 -3 3 5490.56 173.28
 1 3 -3 5346.32 165.58
 1 3 -3 5388.71 172.83
 1 3 -3 5396.28 158.91
 1 3 -2 512.55 48.2
 1 3 -2 513.9 48.41
 -1 -3 2 463.11 49.56
 -1 -3 2 506.91 50.06
 -1 -3 2 485.01 47.06
 1 3 -2 485.72 49.42
 -1 -3 2 531.01 53.72
 1 3 -2 471.04 50.66
 1 3 -2 470.74 37.95
 1 3 -1 221.01 36.17
 1 3 -1 235.06 37.22
 -1 -3 1 171.88 33.45
 -1 -3 1 213.27 39.16
 1 4 -4 843.75 73.95
 -1 -4 4 832.64 81.77
 1 4 -4 989.7 88.33
 -1 -4 4 802.31 69.18
 1 4 -4 844.09 74.09
 -1 -4 4 794.48 76.12
 1 4 -4 1004.16 75.09
 -1 -4 4 865.6 85.24
 -1 -4 3 949.87 81.19
 1 4 -3 943.85 75.76
 -1 -4 3 942.35 61.97
 -1 -4 3 963.76 74.69
 1 4 -3 904.02 68.63
 1 4 -3 952.47 79.92
 1 4 -3 919.6 62.77
 -1 -4 3 914.71 71.89
 -1 -4 3 952.31 80.37
 1 4 -3 986.37 79.32
 -1 -4 2 1608.15 113.05
 1 4 -2 1555.26 103.81
 -1 -4 2 1634.04 106.32
 1 4 -2 1567.83 97.51
 -1 -4 2 1663.4 112.35
 1 4 -2 1583.96 103.12
 1 4 -2 1655.52 109.82
 -1 -4 2 1574 104.61
 1 5 -5 1513.95 112.84
 1 5 -5 1898.29 130.85
 1 5 -4 263.33 45.61
 1 5 -4 232.68 42.26
 -1 -5 4 213.42 41.8
 1 5 -4 241.58 36.95
 1 5 -4 268.36 45.44
 -1 -5 4 289.34 48.04
 -1 -5 4 299.68 42.91
 -1 -5 4 252.17 41.56
 1 5 -4 324.57 53.72
 -1 -5 4 264.35 48.26
 1 5 -3 188.17 42.25
 1 5 -3 144.08 29.76
 1 5 -3 171.24 39.06
 -1 -5 3 159.3 39.03
 1 5 -3 175.22 36.31
 -1 -5 3 186.59 31.53
 1 5 -3 156.77 37.36
 -1 -5 3 165.22 40.15
 -1 -5 3 185.39 39.74
 -1 -5 3 148.38 34.28
 1 5 -2 435.25 65.82
 -1 -5 2 365.48 62.32
 1 5 -2 433.19 58.47
 -1 -5 2 413.33 66.61
 1 5 -2 385.62 57.9
 -1 -5 2 358.68 57.9
 1 6 -5 753.1 86.47
 1 6 -5 615.5 65.82
 1 6 -5 722.25 87.16
 1 6 -5 646.27 78.08
 -1 -6 5 649.92 80.89
 -1 -6 5 730.23 89.64
 -1 -6 5 717.49 84.02
 1 6 -4 956.36 82.82
 1 6 -4 1032.03 99.65
 -1 -6 4 1044.03 84.5
 1 6 -4 943.57 96.72
 -1 -6 4 1001.52 97.22
 1 6 -4 981.54 96.87
 -1 -6 4 1003.11 102.36
 -1 -6 4 1029.84 103.26
 1 6 -3 2095.35 153.99
 1 6 -3 2054.52 135.03
 -1 -6 3 1801.73 149.03
 1 6 -3 1925.22 141.97
 1 6 -3 2033.54 146.55
 -1 -6 3 2128.79 155.56
 -1 -6 3 2017.19 159.76
 -1 -7 6 25.87 18.27
 -1 -7 6 -11.8 15.43
 1 7 -6 43.74 20.44
 -1 -7 6 14.22 18.15
 1 7 -6 93.88 29.19
 1 7 -6 89.19 33.95
 1 7 -5 22.13 23.11
 1 7 -5 38.23 26.18
 -1 -7 5 39.73 26.01
 -1 -7 5 52.01 28.39
 1 7 -5 49.3 24.58
 -1 -7 5 25.69 21.05
 1 7 -4 240.07 55.37
 -1 -7 4 262.3 59.75
 1 7 -4 230.71 54.92
 -1 -7 4 226.14 58.48
 1 7 -4 222.89 50.6
 -1 -7 4 251.65 59.91
 1 8 -6 424.01 76.18
 1 8 -6 571.65 96.22
 -1 -8 6 560.84 96.73
 1 8 -6 569.91 92.37
 -1 -8 6 700.99 106.02
 -1 -8 6 559.75 96.14
 1 8 -5 324.65 68.26
 1 8 -5 302.17 66.57
 1 8 -5 310.37 67.56
 -1 -8 5 318.64 73.81
 -1 -8 5 315.59 73.47
 -1 -8 5 280.84 63.45
 1 8 -4 694.78 101.79
 1 8 -4 639.57 99.15
 -1 -8 4 586.04 102.8
 -1 -8 4 555.95 98.04
 -1 -9 7 29.68 32.55
 1 9 -7 97.27 48.74
 1 9 -7 96.64 55.26
 -1 -9 7 40.63 34
 -1 -9 6 32.91 27.61
 -1 -9 6 -12.97 19.93
 1 9 -6 -40.23 39.21
 1 9 -6 -11.93 26.12
 -1 -9 6 4.78 21.57
 1 9 -6 17.36 30.36
 -1 -9 5 290.1 71.63
 1 9 -5 333.4 75.64
 -1 -9 5 296.27 79.31
 1 9 -5 412.15 83.31
 1 9 -5 368.52 80.27
 -1 -9 5 275.23 77.28
 1 10 -7 562.36 137.3
 1 10 -7 341.71 83.17
 -1 -10 7 265.72 86.28
 -1 -10 7 42.03 56.27
 -1 -10 7 17.03 20.45
 1 10 -7 311.06 89.27
 1 10 -6 0.16 23.51
 -1 -10 6 -14.7 33.35
 -1 -10 6 53.84 37.53
 1 10 -6 -16.25 28.91
 1 10 -6 31.15 34.17
 -1 -10 6 29.05 37.42
 -1 -11 7 -37.46 65.18
 2 -11 6 492.1 119.87
 -2 11 -6 360.19 83.88
 2 -11 6 409.72 97.49
 -2 11 -6 526.13 110.87
 2 -10 5 380.34 85.63
 -2 10 -5 373.93 80.33
 -2 10 -5 370.35 78.51
 2 -10 5 362.83 85.17
 2 -10 6 438.09 89.98
 -2 10 -6 379.54 80.36
 -2 10 -6 556.9 110.09
 2 -10 6 618.77 123.2
 2 -9 4 22.63 29.37
 2 -9 4 13.86 21.78
 -2 9 -4 38.09 25.8
 -2 9 -4 -3.1 12.92
 -2 9 -5 -14.3 14.46
 2 -9 5 8.38 19.96
 -2 9 -5 -12.19 19.65
 2 -9 5 -24.1 30.78
 2 -9 6 8.08 18.3
 -2 9 -6 -6.8 25.55
 -2 9 -6 18.31 29.88
 2 -9 6 20.19 22
 -2 8 -3 694 93.02
 2 -8 3 640.27 103.96
 -2 8 -3 642.87 89.6
 -2 8 -4 44.76 23.36
 -2 8 -4 20.89 15.19
 2 -8 4 37.17 28.56
 2 -8 4 41.14 29.15
 -2 8 -5 189.24 50.38
 2 -8 5 259.39 60.42
 2 -8 5 241.57 54.13
 -2 8 -5 210.98 52.57
 -2 7 -3 1.24 10.58
 -2 7 -3 17.85 14.81
 2 -7 3 51.62 28.97
 2 -7 3 30.76 27.75
 -2 7 -3 30.63 19.08
 2 -7 3 22.07 17.4
 -2 7 -4 846.01 90.82
 2 -7 4 892.92 96.2
 -2 7 -4 859.87 93.2
 2 -7 4 942.7 94.89
 2 -7 5 8.78 18.07
 -2 7 -5 1.05 25.29
 -2 7 -5 10.6 21.9
 2 -7 5 20.51 18.31
 2 -6 2 1312.93 118.25
 -2 6 -2 1288.42 106.74
 -2 6 -2 1246.74 104.13
 -2 6 -2 1347.93 99.28
 2 -6 2 1323.11 106.9
 -2 6 -3 28.89 18.4
 -2 6 -3 26.56 14.48
 2 -6 3 27.07 15.06
 2 -6 3 18.91 14.77
 2 -6 3 19.36 13
 -2 6 -3 34.32 17.7
 -2 6 -3 15.93 8.64
 -2 6 -3 5.71 13.12
 2 -6 3 24.26 14.88
 2 -6 3 10.74 10.17
 -2 6 -3 29.66 15.8
 2 -6 3 25.85 19.02
 2 -6 4 263.51 49.82
 2 -6 4 205.16 42.47
 2 -6 4 225.97 41.14
 -2 6 -4 245.35 45.44
 -2 6 -4 263.34 49.05
 -2 6 -4 268.55 48.75
 -2 5 -1 457.9 59.63
 2 -5 1 231.14 46.47
 2 -5 2 2293.73 116.31
 -2 5 -2 2258.81 105.91
 -2 5 -2 2301.29 114.62
 -2 5 -2 2281.68 125.51
 -2 5 -2 2257.49 111.98
 -2 5 -2 2259.38 104.19
 2 -5 2 2479.11 132.27
 -2 5 -2 2184.75 120.2
 2 -5 2 2409.17 111.43
 2 -5 2 2145.68 116.78
 -2 5 -3 959.89 75.77
 -2 5 -3 894.38 79.98
 -2 5 -3 933 64.55
 2 -5 3 865.69 65.43
 -2 5 -3 1062.88 80.81
 2 -5 3 1031.08 74.16
 2 -5 3 889.92 77.09
 2 -5 3 850.36 74.99
 -2 5 -3 948.26 77.63
 2 -4 1 11.99 8.73
 2 -4 1 3.79 6.47
 -2 4 -1 1.56 6.37
 -2 4 -1 8.6 7.07
 -2 4 -1 6.41 4.76
 -2 4 -1 6.1 9.21
 2 -4 1 21.72 14.87
 -2 4 -2 126.31 26.13
 2 -4 2 108.24 22.78
 -2 4 -2 106.21 23.64
 -2 4 -2 117.89 24.38
 2 -4 2 103.66 17.23
 2 -4 2 106.53 18.97
 2 -4 2 91.84 17.3
 2 -4 2 104.2 22.46
 -2 4 -2 133.24 25.42
 2 -4 2 115.25 22.67
 -2 4 -2 90.07 16.74
 -2 4 -3 455.85 55.54
 2 -4 3 427.89 52.32
 -2 4 -3 569 63.67
 -2 4 -3 629.7 60.68
 -2 4 -3 408.44 50.66
 2 -3 1 3477.42 99.07
 -2 3 -1 3689.74 122.74
 2 -3 1 3792.07 114.97
 -2 3 -1 3612.34 122.5
 -2 3 -1 3694.46 109.64
 2 -3 2 84.96 20.28
 -2 3 -2 96.44 21.99
 -2 3 -2 86.04 18.35
 2 -3 2 2.36 4.15
 -2 3 -2 86.39 21.52
 2 -3 2 66.07 18.23
 -2 3 -2 79.61 19.3
 -2 2 0 750.64 48.71
 2 -2 0 772.76 54.24
 -2 2 0 734.27 50.12
 2 -2 0 741.08 53.83
 2 -2 1 168.97 23.73
 -2 2 -1 145.41 24.5
 -2 2 -1 179.99 24.85
 -2 2 -1 184.65 24.19
 2 -2 1 167.27 23.82
 2 0 -1 98.54 18.94
 2 0 -1 96.96 17.8
 -2 0 0 9999 201.1
 -2 0 0 9888.83 168.48
 -2 0 0 9960.76 200.29
 -2 -1 2 350.94 36.67
 -2 -1 2 354.78 38.89
 2 1 -2 322.28 34.37
 -2 -1 2 351.6 39.77
 2 1 -2 333.13 35.59
 -2 -1 2 311.14 32.49
 2 1 -2 344.36 38.01
 2 1 -2 485 61.83
 -2 -1 1 12.94 5.22
 -2 -1 1 13.64 7.25
 -2 -1 1 21.24 9.39
 2 1 -1 14.94 6.76
 -2 -1 1 14.66 8.57
 2 1 -1 16.11 7.34
 2 1 -1 14.52 8.73
 -2 -2 3 180.49 37.29
 2 2 -3 160.07 37.92
 -2 -2 3 159.46 31.38
 -2 -2 3 55.31 19.58
 2 2 -3 201.23 34.39
 2 2 -3 178.54 25.84
 2 2 -3 186.87 33.1
 -2 -2 3 165.95 31.95
 2 2 -2 1917.88 100.02
 2 2 -2 1894.49 80.93
 -2 -2 2 1865.78 95.58
 -2 -2 2 1950.82 81.54
 2 2 -2 1923.14 98.89
 -2 -2 2 1992.04 100.38
 2 2 -2 1949.49 96.21
 -2 -2 2 1900.42 101.46
 -2 -2 2 1961.09 85.24
 2 2 -2 1826 80.55
 2 2 -1 55.3 17
 2 2 -1 63.17 18.02
 -2 -2 1 59.66 21.22
 2 2 -1 57.5 19.01
 -2 -2 1 58.81 19.26
 -2 -2 1 53.47 18.23
 -2 -2 1 61.89 16.94
 -2 -3 3 15.91 11.46
 2 3 -3 -25.65 77.11
 2 3 -3 7.74 12.56
 -2 -3 3 27.59 9.48
 -2 -3 3 15.53 13
 -2 -3 3 13.38 13.3
 2 3 -3 3.22 8.18
 -2 -3 3 15.19 16.3
 2 3 -3 10.84 10.75
 2 3 -3 27.63 11.33
 -2 -3 2 19.43 17.44
 2 3 -2 4.51 11.94
 -2 -3 2 27.56 19.38
 2 3 -2 1.79 7.64
 -2 -3 2 9.69 12.02
 2 3 -2 -4.93 9.4
 -2 -3 2 18.41 14.08
 2 3 -2 7.86 9.76
 -2 -3 2 25.11 18.35
 -2 -4 4 956.38 81.94
 2 4 -4 859.86 76.1
 -2 -4 4 807 76.07
 2 4 -4 847.83 83.13
 -2 -4 4 790.28 80.57
 2 4 -4 1032.5 96.39
 2 4 -4 860.66 60.22
 -2 -4 4 887.07 83.52
 2 4 -4 929.52 85.21
 2 4 -3 881.53 76.66
 -2 -4 3 966.24 59.26
 2 4 -3 896.99 81.26
 2 4 -3 1037.57 70.44
 -2 -4 3 899.94 84.93
 2 4 -3 980.44 89.8
 -2 -4 3 888.3 86.76
 2 4 -3 910.02 84.74
 -2 -4 3 909.9 86.39
 -2 -4 3 955.72 77.71
 2 4 -2 615.71 74.94
 2 4 -2 588.08 65.11
 -2 -4 2 570.95 74.37
 -2 -4 2 612.45 68.93
 2 4 -2 589.01 69.07
 -2 -4 2 610.74 76.11
 -2 -4 2 590.88 74.8
 2 4 -2 594.3 70.25
 2 5 -5 133.08 39.48
 -2 -5 5 94.59 28.93
 -2 -5 5 51.38 27.89
 -2 -5 5 86.53 27.39
 -2 -5 5 151.94 40.5
 2 5 -5 86.16 24.47
 2 5 -5 140.52 36.44
 -2 -5 4 716.34 76.16
 2 5 -4 643.39 73.59
 2 5 -4 615.42 74.79
 -2 -5 4 662.23 77.34
 2 5 -4 735.34 83.79
 -2 -5 4 670.79 79.98
 2 5 -4 689.57 75.47
 -2 -5 4 667.51 80.61
 -2 -5 3 562.2 79.54
 2 5 -3 492.77 67.15
 2 5 -3 498.22 70.99
 -2 -5 3 500.29 71.48
 -2 -5 3 451.84 72.23
 2 5 -3 508.83 72.31
 2 5 -3 512.16 69.26
 -2 -5 3 522.51 68.95
 2 6 -5 335.5 62.81
 2 6 -5 515.5 87.42
 -2 -6 5 348.57 61.47
 2 6 -5 299.46 56.14
 2 6 -5 329.68 58.27
 -2 -6 5 406.1 64.11
 -2 -6 5 373.27 66.6
 -2 -6 5 344.02 62.74
 -2 -6 4 83.78 39.13
 -2 -6 4 104.33 40.15
 2 6 -4 73.7 29.18
 -2 -6 4 117.48 40.22
 2 6 -4 61.01 27.29
 2 6 -4 78.28 34.42
 2 6 -4 75.56 30.92
 -2 -6 4 76.84 25.66
 -2 -6 3 216.02 53.02
 2 6 -3 206.61 52.79
 -2 -6 3 203.43 52.39
 2 6 -3 200.04 48.95
 2 6 -3 203.87 55.22
 -2 -6 3 147.1 46.19
 2 7 -6 391.58 74.03
 2 7 -6 363.53 65.11
 -2 -7 6 426.99 80.55
 -2 -7 6 305.59 65.46
 2 7 -6 360.2 65.65
 -2 -7 5 327.12 68.62
 2 7 -5 336.58 70.49
 2 7 -5 406.15 70.79
 -2 -7 5 425.07 70.65
 -2 -7 5 380.42 74.72
 2 7 -5 369.84 67.56
 -2 -7 4 914.37 123.38
 -2 -7 4 819.52 118.75
 -2 -7 4 825.94 108.7
 2 7 -4 818.25 101.61
 2 7 -4 856.8 109.12
 2 7 -4 782.18 109.38
 -2 -8 6 17.6 34.02
 -2 -8 6 12.57 20.49
 2 8 -6 -5.16 16.49
 -2 -8 6 -43.06 35.57
 2 8 -6 -14.86 26.15
 2 8 -6 0.42 14.68
 -2 -8 5 53.28 35.89
 -2 -8 5 21.13 30.15
 -2 -8 5 25.58 27.45
 2 8 -5 -11.94 19.82
 2 8 -5 51.22 35.64
 2 8 -5 25.26 25.81
 2 9 -7 518.3 109.35
 -2 -9 7 76.7 62.03
 -2 -9 7 45.43 28.6
 -2 -9 7 128.98 62.7
 2 9 -7 463.39 95.14
 2 9 -7 578.56 112.84
 -2 -9 6 398.68 94.29
 -2 -9 6 317.29 89.25
 -2 -9 6 225.94 70.17
 2 9 -6 342.83 81.4
 2 9 -6 386.11 87.71
 2 9 -6 307.25 77.63
 -2 -10 7 90.79 50.78
 2 10 -7 110.43 55.39
 -2 -10 7 1.98 28.49
 2 10 -7 90.9 53.25
 3 -11 5 28.31 32.85
 3 -11 6 156.07 71.1
 -3 11 -6 157.78 64.15
 3 -11 6 140.81 71.65
 -3 11 -6 226.96 78.41
 3 -10 5 123.62 47.32
 3 -10 5 127.23 51.45
 -3 10 -5 137.93 45.66
 -3 10 -5 113.21 46.41
 3 -10 6 -1.92 24.6
 3 -10 6 -34.74 17.86
 -3 10 -6 24.64 27.24
 -3 9 -4 463.02 80.27
 -3 9 -4 427.6 80.27
 3 -9 4 531.09 96.13
 3 -9 4 473.74 89.4
 3 -9 5 378.42 84.82
 3 -9 5 315.14 70.7
 -3 9 -5 307.33 69.2
 -3 9 -5 275.85 64.38
 3 -8 3 18.57 20.43
 3 -8 3 -3.41 26.87
 -3 8 -3 -18.29 19.26
 -3 8 -3 10.87 18.15
 3 -8 4 39.72 24.05
 3 -8 4 55.46 29.09
 -3 8 -4 25.31 20.96
 -3 8 -4 83.84 32.29
 3 -8 5 -19.86 28.06
 3 -8 5 -25.42 22.17
 -3 8 -5 17.17 23.84
 -3 8 -5 -10.72 22.39
 -3 7 -2 639.21 84.88
 3 -7 2 577.41 90.42
 3 -7 3 3268.22 187.39
 -3 7 -3 3011.08 176.78
 -3 7 -3 3090.27 160.65
 -3 7 -3 3366.27 172.48
 3 -7 3 3089.23 174.25
 -3 7 -3 3306.1 180.94
 3 -7 3 3199.05 181.52
 3 -7 3 3497.25 174.38
 3 -7 4 509.58 73.18
 -3 7 -4 445.95 68.88
 -3 7 -4 525.9 70.84
 -3 7 -4 473.5 67.75
 3 -7 4 567.99 80.21
 3 -7 4 427.32 61.84
 -3 6 -2 27.97 19.24
 -3 6 -2 55.19 26.04
 3 -6 2 40.11 21.77
 -3 6 -2 42.18 19
 -3 6 -2 53.16 25.5
 3 -6 2 14 11.75
 -3 6 -3 215.89 42.32
 -3 6 -3 154.25 38.28
 3 -6 3 198.11 41.01
 -3 6 -3 195.58 42.24
 -3 6 -3 206.05 40.43
 3 -6 3 229.54 41.59
 3 -6 3 219.17 43.51
 3 -6 4 1547.6 124.67
 -3 6 -4 1587.25 119.66
 -3 6 -4 1717.74 124.72
 -3 6 -4 1743.69 135.33
 -3 5 -1 1784.82 116.39
 -3 5 -1 1823.84 91.93
 -3 5 -1 1779.72 108.14
 -3 5 -1 1740.45 113.79
 -3 5 -1 1843.77 88.27
 3 -5 1 1465.77 119.89
 3 -5 1 1743.21 118.23
 -3 5 -2 1617.85 103.42
 3 -5 2 1648.01 100.89
 -3 5 -2 1534.14 104.25
 3 -5 2 1621.96 109.95
 3 -5 2 1652.36 108.36
 -3 5 -2 1559.81 98.06
 -3 5 -2 1507.43 99.91
 -3 5 -2 1718.09 90.86
 3 -5 2 1552.21 87.01
 3 -5 2 1657.72 102.01
 3 -5 3 5895.43 212.61
 -3 5 -3 5708.06 211.11
 -3 5 -3 5494.48 200.67
 3 -5 3 5837.25 195.39
 -3 5 -3 5870.2 213.57
 -3 5 -3 5753.72 191.9
 -3 4 -1 2114.19 100.87
 -3 4 -1 2480.73 119.42
 -3 4 -1 1987.09 108.46
 -3 4 -1 2096.8 112.69
 3 -4 1 3082.68 150.69
 3 -4 1 2177.51 109.63
 3 -4 1 2842.88 134.77
 -3 4 -2 3327.06 143.11
 -3 4 -2 3565.3 127.72
 3 -4 2 3525.76 140.18
 3 -4 2 3613.4 131.58
 -3 4 -2 3250.65 139.68
 -3 4 -2 3426.02 134.52
 -3 4 -2 3548.5 149.16
 3 -4 2 3482.19 144.31
 3 -3 0 5452.26 189.67
 -3 3 0 5279.48 160.46
 3 -3 0 5103.31 142.93
 -3 3 0 5513.18 161.72
 -3 3 0 5054.8 165.43
 3 -3 1 1359.05 79.65
 -3 3 -1 1406.05 64.54
 -3 3 -1 1375.3 81.3
 -3 3 -1 1431.27 80.59
 -3 3 -1 1457.6 89.13
 -3 3 -1 1493.02 88.91
 3 -3 1 1358.93 62.85
 -3 3 -2 13.63 7.47
 3 -3 2 10.14 13.32
 -3 3 -2 6.83 11.53
 -3 3 -2 23.68 13.83
 -3 3 -2 19.1 12.88
 3 -3 2 16.3 8.4
 -3 2 1 1542.5 90.93
 3 -2 0 952.16 68.79
 -3 2 0 831.48 53.07
 -3 2 0 866.1 63.13
 3 -2 0 849.91 50.8
 3 -2 1 6136.89 157.38
 -3 2 -1 6272.9 156.82
 3 -2 1 6038.02 147.87
 -3 2 -1 6235.06 185.49
 -3 2 -1 6451.11 179.38
 3 -2 1 6036.47 166.72
 3 -1 -1 6383.38 164.52
 3 -1 -1 6552.1 181.71
 -3 1 1 5929.56 166.24
 -3 1 1 6260.12 159.05
 -3 1 1 6336.25 160.08
 3 -1 -1 6199.87 170.86
 3 -1 0 2845.32 83.76
 3 -1 0 2901.14 111.75
 -3 1 0 2858.87 122.69
 -3 1 0 2960.2 115.41
 -3 1 0 2771.96 112.13
 -3 1 0 2726.09 104.61
 3 -1 0 2789.91 102.82
 3 0 -2 2184.08 122.89
 -3 0 2 2008.64 112.34
 3 0 -2 2039.8 104.94
 -3 0 2 1731.99 101.15
 -3 0 2 1881.12 105.86
 3 0 -2 2431.6 155.79
 -3 0 1 1310.53 68.72
 3 0 -1 1383.01 84.06
 -3 0 1 1307.75 82.23
 -3 0 1 1340.09 82.63
 3 0 -1 1395.12 70.05
 3 0 -1 1353.9 65.39
 -3 0 1 1369.6 67.49
 -3 0 1 1311.68 65.28
 -3 0 1 1404.93 68.19
 -3 0 0 109.77 26.66
 -3 0 0 108.64 26.72
 -3 0 0 110.27 20.77
 3 0 0 98.93 25.47
 -3 0 0 120.3 21.51
 3 0 0 100 20.47
 -3 -1 2 68.1 15.54
 3 1 -2 139.46 26.68
 3 1 -2 134.4 28.11
 3 1 -2 150.74 26.24
 3 1 -2 147.96 26.64
 -3 -1 2 130.29 28.79
 -3 -1 2 145.75 25.72
 3 1 -2 73.59 18.58
 -3 -1 2 142.16 27.13
 -3 -1 2 152.31 28.76
 -3 -1 1 791 45.57
 -3 -1 1 776.61 64.89
 -3 -1 1 777.94 63.17
 -3 -1 1 751.73 68.66
 -3 -1 1 762.71 72.29
 3 1 -1 706.8 60.19
 3 1 -1 741.87 69.02
 3 1 -1 729.34 60.76
 3 2 -3 226.63 51.14
 -3 -2 3 143.52 31.86
 3 2 -3 180.47 37.33
 -3 -2 3 133.54 26.77
 3 2 -3 130.85 29.05
 -3 -2 3 128.79 28.74
 3 2 -3 154.97 26.85
 -3 -2 3 147.49 31.38
 3 2 -3 161.01 32.51
 -3 -2 2 876.03 73.72
 3 2 -2 859.93 78.8
 -3 -2 2 875.05 72.85
 3 2 -2 792.46 69.44
 -3 -2 2 821.99 79.29
 3 2 -2 811.95 72.64
 -3 -2 2 848.83 57.59
 -3 -2 2 840.83 74.07
 3 2 -2 881.14 62.19
 3 2 -2 851.47 48.28
 -3 -2 1 799.79 74.33
 3 2 -1 700.45 74.36
 -3 -2 1 768.01 60.32
 -3 -2 1 649.51 75.96
 3 2 -1 766.99 72.15
 3 3 -4 354.51 63.15
 -3 -3 4 270.78 41.27
 3 3 -4 341.79 49.93
 -3 -3 4 296.37 53.68
 3 3 -4 284.9 49.52
 3 3 -4 339.04 56.97
 -3 -3 4 278.27 50.95
 -3 -3 4 285.17 49.86
 -3 -3 3 4979.92 191.85
 3 3 -3 4257.6 183.03
 -3 -3 3 4513.36 161.28
 -3 -3 3 4699.94 188.34
 -3 -3 3 4747.68 197.92
 3 3 -3 4602.01 188.6
 3 3 -3 4740.94 186.42
 3 3 -3 4566.35 157.64
 -3 -3 3 4846.91 160.32
 3 3 -3 4659.15 165.92
 3 3 -2 1218.49 99.05
 -3 -3 2 1466.23 112.01
 3 3 -2 1322.82 108.11
 -3 -3 2 1392.92 112.09
 -3 -3 2 1361.15 90.41
 -3 -3 2 1338.89 114.33
 3 3 -2 1211.34 100.58
 -3 -4 5 29.31 26.16
 -3 -4 5 -20.22 25.16
 -3 -4 5 44.57 28.97
 3 4 -5 19 19.33
 3 4 -5 37.08 17.97
 3 4 -5 17.39 17.04
 -3 -4 4 121.71 32.13
 3 4 -4 85.23 24.16
 3 4 -4 91.12 30.6
 -3 -4 4 96.83 30.07
 -3 -4 4 99.4 31.34
 -3 -4 4 104.07 31.32
 3 4 -4 89.25 30.09
 3 4 -4 96.9 32.63
 3 4 -3 864.62 93.44
 -3 -4 3 826.75 91.58
 -3 -4 3 952.92 100.32
 3 4 -3 899.73 95.82
 3 4 -3 894.17 92.72
 3 4 -3 830.09 80.83
 -3 -4 3 880.12 95.75
 -3 -4 3 948.59 83.49
 -3 -4 2 137.1 36.41
 -3 -4 2 134.66 39.28
 3 4 -2 129.47 38.2
 3 4 -2 176.4 42.82
 -3 -4 2 146.85 43.4
 3 4 -2 146.08 38
 -3 -5 5 514.8 74.85
 3 5 -5 571.94 75.36
 3 5 -5 719.61 101.5
 -3 -5 5 479.74 73.36
 -3 -5 5 448.03 66.73
 3 5 -5 490.24 72.6
 3 5 -5 469.4 71.11
 -3 -5 5 516.75 76.32
 3 5 -4 1081.6 99.2
 3 5 -4 1072.81 106.89
 -3 -5 4 1090.32 110.59
 -3 -5 4 1040.79 108.59
 3 5 -4 1128.32 111.64
 3 5 -4 1065.72 108.17
 -3 -5 4 1040.76 109.85
 -3 -5 4 1144.03 99.43
 -3 -5 3 1672.5 147.88
 3 5 -3 1453.76 130.83
 -3 -5 3 1405.44 134.88
 3 5 -3 1426.87 134.47
 -3 -5 3 1354.22 115.86
 3 5 -3 1483.4 133.41
 -3 -5 3 1479.36 144.34
 -3 -6 6 4.06 16.97
 -3 -6 6 2.81 14.38
 -3 -6 6 -4.17 21.28
 3 6 -6 27.21 19.31
 3 6 -6 -0.62 14.02
 3 6 -6 17.61 24.41
 3 6 -5 579.94 85.4
 -3 -6 5 569.02 84.76
 3 6 -5 668.3 93.32
 -3 -6 5 628.81 88.45
 3 6 -5 593.69 86.71
 3 6 -5 733.93 93.3
 -3 -6 5 623.33 90.12
 -3 -6 5 661.1 84.85
 -3 -6 4 1761.54 162.79
 -3 -6 4 1606.34 157.05
 3 6 -4 1666.45 146.28
 -3 -6 4 1576.32 149.17
 3 6 -4 1647.46 151.36
 -3 -6 4 1695.49 138.98
 3 6 -4 1570.2 134.19
 3 6 -4 1713.92 153.26
 -3 -7 6 399.85 79.76
 -3 -7 6 335.92 73.13
 3 7 -6 387.03 76.71
 3 7 -6 350.17 74.27
 -3 -7 6 378.64 75.51
 3 7 -6 426.88 80.04
 -3 -7 5 98.05 40.47
 3 7 -5 41.1 29.1
 -3 -7 5 17.08 23.76
 -3 -7 5 54.16 34.91
 3 7 -5 4.32 16.2
 3 7 -5 34.44 30.27
 -3 -7 4 56.26 35.1
 3 7 -4 84.1 40.29
 3 7 -4 79.41 35.35
 3 8 -7 -25.15 34.73
 -3 -8 7 -0.13 19.96
 3 8 -7 -9.21 23.2
 3 8 -7 -8.09 26.82
 -3 -8 7 -40.06 30.7
 3 8 -6 349.87 77.05
 -3 -8 6 365.88 88.7
 -3 -8 6 328.51 79.48
 3 8 -6 369.3 82.43
 3 8 -6 443.93 94.07
 -3 -8 6 456.07 89.41
 3 8 -5 589.24 101.76
 -3 -8 5 593.36 112.73
 3 8 -5 620.84 108.75
 -3 -8 5 611.7 99.28
 -3 -8 5 521.67 107.47
 -3 -9 7 -36.41 27.25
 3 9 -7 -50.3 52.45
 3 9 -7 44.23 34.69
 -3 -9 7 22.14 35.27
 -3 -9 7 -18.67 40.35
 3 9 -7 72.11 44.78
 -3 -9 6 109.38 58.05
 -3 -9 6 30.42 30.83
 3 9 -6 42.49 22.97
 3 9 -6 48.26 37.88
 -3 -9 6 -12.77 43.03
 3 10 -7 115.94 56.39
 -4 12 -6 32.24 37.64
 4 -11 5 92.3 52.1
 -4 11 -5 73.32 41.39
 4 -11 5 -18.27 43.88
 -4 11 -5 69.5 37.45
 -4 11 -6 144.36 73.9
 -4 11 -6 93.01 48.89
 4 -10 4 88.08 44.72
 4 -10 4 153.65 59.91
 -4 10 -4 178.01 56.94
 4 -10 5 6.7 33.41
 4 -10 5 54.88 43.38
 -4 10 -5 36.49 36.75
 -4 10 -5 40.16 37.44
 4 -9 3 -10.71 20.09
 4 -9 3 14.43 43.39
 -4 9 -3 19.07 32.57
 4 -9 4 -22.82 24.27
 4 -9 4 16.42 26.7
 -4 9 -4 -20.44 24.25
 -4 9 -4 28.36 20.81
 4 -9 5 17.59 19.91
 4 -9 5 7.98 27.24
 -4 9 -5 20.67 23.81
 -4 9 -5 68.12 42.63
 4 -8 3 877.14 112.5
 -4 8 -3 886.58 105.64
 -4 8 -3 923.49 105.45
 -4 8 -3 791.21 95.55
 -4 8 -3 996.11 109.7
 4 -8 3 795.07 109.21
 4 -8 3 809.92 101.17
 4 -8 3 886.17 105.55
 4 -8 4 247.29 59.25
 -4 8 -4 187.4 50.14
 4 -8 4 144.83 42.57
 -4 8 -4 172.02 49.62
 4 -8 4 204.55 52.93
 -4 8 -4 222.28 51.73
 -4 8 -4 202.58 50.48
 4 -8 4 166.94 47.12
 4 -8 5 6.53 12.67
 -4 8 -5 50.78 30.7
 4 -7 2 165.15 47.6
 -4 7 -2 164.05 43.69
 -4 7 -2 145.17 38.14
 -4 7 -2 191.21 48.5
 -4 7 -2 142.28 40.45
 4 -7 2 143.07 49.13
 4 -7 3 -2.78 17.9
 4 -7 3 -4.61 13.29
 -4 7 -3 -14.3 21.57
 -4 7 -3 2.15 12.76
 -4 7 -3 -4.75 14.32
 -4 7 -3 -10.29 19.24
 4 -7 3 3.09 17.21
 4 -7 3 1.06 19.5
 4 -7 4 456.45 72.72
 -4 7 -4 527.26 78.69
 -4 7 -4 482.3 67.01
 -4 7 -4 476.21 77.82
 -4 6 -1 2476.33 154.38
 -4 6 -1 2343.17 149.67
 4 -6 1 2011.46 141.64
 4 -6 2 580.5 72.91
 -4 6 -2 497.81 67.47
 4 -6 2 590.01 78.57
 -4 6 -2 530.25 69.05
 -4 6 -2 593.82 70.05
 -4 6 -2 560.13 71.33
 4 -6 2 523.84 70.3
 4 -6 2 594.15 69.33
 4 -6 3 836.43 86.51
 -4 6 -3 780.07 85.85
 -4 6 -3 851.14 92.32
 -4 6 -3 807.08 78.15
 -4 6 -3 807.19 93.91
 4 -6 3 633.11 76.4
 4 -6 3 759.1 83.3
 -4 5 -1 7.96 7.98
 4 -5 1 10.52 10.5
 -4 5 -1 -1.3 8.36
 -4 5 -1 18.45 14.72
 -4 5 -1 17.1 16.12
 4 -5 1 23.92 21.94
 4 -5 2 1915.81 120.27
 4 -5 2 1917.96 120.56
 -4 5 -2 1800.93 116.97
 -4 5 -2 1884.23 114.68
 -4 5 -2 1813.37 103.24
 -4 5 -2 1866.71 123.84
 -4 5 -2 1805.53 119.43
 4 -5 2 1912.76 104.76
 4 -5 2 1831.84 107.5
 4 -5 3 524.18 69.75
 -4 5 -3 576.83 70.02
 -4 5 -3 563.74 73.06
 -4 5 -3 591.22 60.12
 -4 5 -3 512.79 67.56
 4 -5 3 433.75 59.05
 4 -4 0 6009.33 177.53
 -4 4 0 6421.31 208.81
 -4 4 0 6796.69 208.04
 -4 4 0 6534.61 223.82
 4 -4 0 6858.79 264.98
 4 -4 1 594.31 60.43
 -4 4 -1 550.55 58.71
 -4 4 -1 563.45 59.85
 -4 4 -1 617.64 66.34
 4 -4 1 563.97 47.93
 -4 4 -1 626.2 53.8
 4 -4 1 638.85 72.32
 4 -4 1 595.08 61.76
 -4 4 -2 81.57 25.05
 4 -4 2 80.25 25.3
 -4 4 -2 83.35 24.72
 -4 4 -2 89.14 26.11
 -4 4 -2 73.25 19.12
 -4 4 -2 75.51 23.74
 4 -4 2 88.78 25.87
 -4 3 1 374.53 51.35
 -4 3 0 964.07 70.67
 -4 3 0 930.98 75.88
 -4 3 0 962.93 60.91
 -4 3 0 937.41 76.49
 4 -3 0 1022.6 86.22
 4 -3 0 1063.4 53.5
 4 -3 0 1071.85 85.01
 4 -3 1 3491.75 135.34
 -4 3 -1 3411.02 134.88
 4 -3 1 3491.94 121.08
 -4 3 -1 3366.67 152.98
 -4 3 -1 3562.42 155.46
 4 -3 1 3345.01 146.78
 -4 2 1 1107.97 88.84
 -4 2 1 1128.22 80.84
 4 -2 -1 1090.28 90.68
 -4 2 1 1091.03 80.12
 4 -2 -1 1190.15 100.85
 4 -2 0 1072.63 64.24
 -4 2 0 1147.41 66.48
 4 -2 0 1150.09 76.43
 -4 2 0 1172.59 89.42
 -4 2 0 1182.75 79.85
 -4 2 0 1144.29 82.47
 -4 2 0 1168.44 84.22
 -4 2 -1 137.89 25.32
 -4 2 -1 138.23 31.57
 -4 2 -1 122.27 30.46
 4 -2 1 126.06 26.3
 4 -2 1 147.08 30.01
 -4 2 -1 178.76 36.28
 4 -1 -2 5312.53 336.85
 -4 1 2 6359.71 253.14
 4 -1 -1 4978.62 111.03
 4 -1 -1 5018.7 171.5
 -4 1 1 4856.13 174.42
 4 -1 -1 5224.87 138.97
 -4 1 1 4862.66 164.97
 4 -1 -1 4896.48 123.08
 -4 1 1 4943.24 156.05
 -4 1 1 5198.66 136.6
 4 -1 -1 4950.23 167.02
 4 -1 -1 4850.15 181.01
 -4 1 0 1222.09 63.82
 -4 1 0 1172.26 59.9
 4 -1 0 1231.89 88.62
 -4 1 0 1306.83 99.26
 -4 1 0 1231.19 92.63
 4 -1 0 1269.76 66.42
 -4 1 0 1157.1 80.43
 4 -1 0 1349.02 83.45
 -4 1 0 1261.55 90.43
 4 0 -2 292.05 46.7
 -4 0 2 203.33 36.49
 -4 0 2 342.28 43.95
 4 0 -2 292.73 39.94
 -4 0 2 250.64 42.04
 4 0 -2 230.16 32.38
 -4 0 2 266.88 35.33
 4 0 -2 310.24 47.19
 -4 0 2 301.59 39.97
 4 0 -2 277.01 44.5
 -4 0 1 1032.44 68
 -4 0 1 999.39 72.93
 -4 0 1 971.36 67.7
 4 0 -1 967.41 83.67
 -4 0 1 950.91 84.37
 -4 0 1 948.99 82.99
 4 0 -1 944.3 68.54
 4 0 -1 939.02 70.36
 4 0 -1 923.51 62.23
 -4 0 1 961.48 68.87
 4 0 0 1695.43 116.66
 -4 0 0 1640.61 116.89
 4 1 -3 1043.96 97.11
 -4 -1 3 889.12 78.38
 4 1 -3 932.35 82.98
 -4 -1 3 976.35 89.69
 4 1 -3 1072.75 85.13
 -4 -1 3 978.51 80.38
 4 1 -3 1125.1 67.3
 4 1 -2 7.35 9.88
 4 1 -2 4.97 4.22
 -4 -1 2 13.55 11.63
 -4 -1 2 9.96 14.29
 4 1 -2 8.96 10.26
 -4 -1 2 16.82 14.35
 -4 -1 2 9.02 6.3
 -4 -1 2 4.3 5.47
 4 1 -2 10.91 9.83
 -4 -1 2 7.25 10.01
 4 1 -2 14.6 13.63
 4 1 -2 13.44 9.56
 -4 -1 1 241.38 41.67
 4 1 -1 267.36 50.59
 -4 -1 1 244.62 46.23
 4 1 -1 235.7 41.33
 -4 -1 1 242.79 47.88
 -4 -1 1 226.78 30.92
 -4 -1 1 196.42 39.04
 4 1 -1 241.46 40.58
 -4 -2 4 15.58 20.68
 4 2 -4 46.41 31.43
 4 2 -4 81.69 40.72
 -4 -2 4 1.93 11.3
 -4 -2 4 24.75 21.96
 4 2 -4 26.08 15.74
 4 2 -3 747.49 79.73
 -4 -2 3 655.23 66.79
 -4 -2 3 675.7 77.08
 4 2 -3 693.75 71.55
 4 2 -3 686.66 68.24
 4 2 -3 782.54 76.39
 -4 -2 3 706.29 70.59
 4 2 -3 770.44 58.29
 -4 -2 3 763.35 74.11
 -4 -2 2 1124.18 94.38
 4 2 -2 1121.25 104.56
 -4 -2 2 1104.82 96.02
 4 2 -2 1121.95 93.3
 -4 -2 2 1112.2 106.45
 4 2 -2 1078.05 93.7
 -4 -2 2 1105.57 95.1
 4 3 -4 878.94 377.63
 4 3 -4 684.66 82.55
 -4 -3 4 658.4 68.8
 -4 -3 4 587.82 77.94
 4 3 -4 650.71 77.54
 4 3 -4 675.74 78.06
 -4 -3 4 706.53 80.3
 4 3 -4 705.66 66.1
 -4 -3 4 685.93 78.3
 4 3 -3 21.25 19.44
 4 3 -3 21.57 16.25
 -4 -3 3 23.14 10.63
 -4 -3 3 31.32 20.06
 -4 -3 3 23.4 15.6
 4 3 -3 28.58 21.77
 -4 -3 3 16.88 16.13
 -4 -3 3 12.33 13.53
 4 3 -3 22.08 11.74
 4 3 -3 22.19 13.95
 -4 -3 2 284.63 54.46
 4 3 -2 259.28 54.29
 -4 -3 2 287.31 60.39
 4 3 -2 263.52 51.46
 4 3 -2 236.96 48.41
 -4 -3 2 216.72 47.94
 4 4 -5 1005.39 127.47
 4 4 -5 717.73 90.21
 -4 -4 5 868.01 105.27
 4 4 -5 967.77 113.94
 -4 -4 5 838.98 106.43
 -4 -4 5 767.46 92.28
 4 4 -5 1071.77 107.89
 4 4 -4 1679.14 134.9
 4 4 -4 1848.07 138.75
 -4 -4 4 1721.57 141
 4 4 -4 1438.61 124.39
 4 4 -4 1830.92 121.36
 -4 -4 4 1764.41 136.29
 -4 -4 4 1935.94 122.34
 -4 -4 4 1791.37 138.36
 -4 -4 3 594.6 84.65
 -4 -4 3 560.96 85.59
 4 4 -3 562.83 83.56
 -4 -4 3 591.74 89.11
 4 4 -3 595.49 84.09
 4 4 -3 553.11 78.51
 -4 -5 6 -21.59 23.58
 -4 -5 6 26.23 35.57
 4 5 -6 19.46 19.71
 -4 -5 6 5.08 25.29
 4 5 -6 48.88 39.06
 -4 -5 5 257.41 52.3
 -4 -5 5 253.28 55.35
 4 5 -5 198.38 50.86
 -4 -5 5 215.49 52.44
 -4 -5 5 214.11 51.4
 4 5 -5 216.21 47.83
 4 5 -5 265.15 58.69
 4 5 -5 214.47 52.46
 -4 -5 4 16.62 13.92
 4 5 -4 -7.93 19.34
 -4 -5 4 50.11 23.85
 -4 -5 4 -0.73 15.1
 4 5 -4 61.35 34.68
 -4 -5 4 49.4 28.41
 4 5 -4 44.38 31.34
 4 5 -4 20.31 17.09
 -4 -5 3 3.17 19.74
 4 5 -3 20.2 27.76
 4 5 -3 -1.06 19.61
 4 6 -6 755.69 162.66
 4 6 -6 1406.76 161.91
 4 6 -6 1181.83 139.74
 4 6 -6 897.68 117.83
 -4 -6 6 572.86 87.07
 -4 -6 6 983.08 126.14
 -4 -6 6 994 125.19
 4 6 -5 585.89 92.67
 4 6 -5 547.9 91.15
 -4 -6 5 435.37 79.66
 4 6 -5 601.71 93.94
 4 6 -5 618.16 89.26
 -4 -6 5 607.14 85.58
 -4 -6 5 516.78 93.22
 -4 -6 5 609.71 96.43
 4 6 -4 -8.76 17.62
 -4 -6 4 -22.93 19.68
 4 6 -4 -1.85 30.44
 -4 -6 4 -22.62 32.56
 4 6 -4 25.68 29.52
 -4 -7 6 174.8 52.33
 4 7 -6 212.97 61.32
 -4 -7 6 152.95 55.18
 -4 -7 6 204.7 65.68
 4 7 -6 213.02 67.76
 4 7 -6 219.32 65.37
 4 7 -6 171.47 54.57
 -4 -7 6 196.34 63.57
 -4 -7 5 67.91 41.6
 4 7 -5 53.73 30.8
 -4 -7 5 44.82 29.8
 4 7 -5 64.36 32.81
 -4 -7 5 80.43 41.17
 4 7 -5 56.22 34.34
 4 8 -7 85.49 48.69
 -4 -8 7 -21.26 31.3
 -4 -8 7 34.2 22.76
 4 8 -7 143 113.86
 4 8 -7 79.45 45.09
 -4 -8 6 103.99 49.94
 -4 -8 6 121.63 59.91
 4 8 -6 134.9 57.29
 4 8 -6 173.48 66.93
 -4 -9 7 78.9 53.03
 4 9 -7 90.86 42.62
 -5 11 -5 105.39 61.2
 5 -10 4 361.56 89.61
 -5 10 -4 395.35 84.39
 5 -10 5 143.75 51.26
 -5 10 -5 139.51 55.58
 5 -9 3 -13.54 19.83
 -5 9 -3 9.06 21.05
 -5 9 -3 14.59 11.91
 5 -9 4 232.92 67.12
 -5 9 -4 253.32 64.48
 5 -9 4 211.48 63.26
 -5 9 -4 279.62 66.59
 5 -9 5 28.47 25.57
 -5 9 -5 322.68 75.15
 5 -8 2 156.94 56.71
 -5 8 -2 328.83 68.33
 -5 8 -2 280.11 67.36
 -5 8 -2 295.9 63.76
 5 -8 3 956.79 116.35
 -5 8 -3 934.53 111.83
 -5 8 -3 959.29 116.57
 -5 8 -3 948.06 107.19
 5 -8 3 934.56 116.71
 5 -8 3 964.76 125.24
 5 -8 4 139.05 43.54
 -5 8 -4 90.93 36.09
 -5 8 -4 73.37 35.15
 -5 8 -4 164.36 48.29
 5 -8 4 95.68 40.01
 5 -8 4 138.7 49.93
 5 -7 2 174.97 52.22
 -5 7 -2 129.68 39.57
 -5 7 -2 156.95 42.96
 -5 7 -2 184.15 47.97
 5 -7 2 236.87 54.99
 5 -7 2 189.94 53.32
 5 -7 3 1438.35 128.52
 -5 7 -3 1309.94 124.77
 5 -7 3 1484.47 131.52
 -5 7 -3 1452.39 128.62
 -5 7 -3 1480.65 135.26
 5 -7 3 1457.19 138.72
 5 -7 4 -12.83 21.45
 -5 7 -4 243.67 54.46
 -5 6 -1 384.48 61.61
 -5 6 -1 379.77 65.94
 5 -6 1 501.94 87.94
 5 -6 2 142.73 33.19
 -5 6 -2 193.37 47.43
 -5 6 -2 175.8 44.7
 -5 6 -2 136.08 39.79
 5 -6 2 189.21 46.56
 5 -6 2 143.95 42.75
 5 -6 3 286.72 55.64
 -5 6 -3 271.08 54.83
 -5 6 -3 267.76 55.11
 -5 6 -3 274.6 55.36
 5 -6 3 253.33 50.99
 -5 5 0 288.09 48.17
 -5 5 0 310.84 56.61
 5 -5 0 159.69 50.15
 5 -5 1 1266.4 104.38
 -5 5 -1 1230.96 100.18
 -5 5 -1 1234.67 103.85
 -5 5 -1 1137.19 106.71
 -5 5 -1 1258.23 106.57
 5 -5 1 1252.47 116.52
 5 -5 1 1294.39 111.38
 5 -5 2 1061.74 96.86
 5 -5 2 1017.79 92.57
 -5 5 -2 1075.74 94.86
 -5 5 -2 1041.62 100.32
 -5 5 -2 1009.94 104.12
 5 -5 2 1125.77 101.61
 5 -4 0 79.88 30.76
 -5 4 0 63.55 21.44
 -5 4 0 103.08 30.31
 -5 4 0 77.34 26.46
 5 -4 0 126.15 38.65
 5 -4 1 873.93 86.96
 5 -4 1 883.31 76.97
 -5 4 -1 830.74 76.92
 -5 4 -1 870.91 90.03
 -5 4 -1 797.52 84.59
 -5 4 -1 784.77 89.55
 5 -4 1 859.93 84.72
 -5 4 -2 859.84 80.93
 -5 4 -2 808.45 101.27
 -5 4 -2 842.05 90.51
 5 -4 2 866.3 87.48
 5 -3 -1 129.3 43.19
 -5 3 1 79.05 28.45
 -5 3 1 110.17 31.54
 -5 3 1 99.31 30.35
 5 -3 -1 58.73 28.56
 5 -3 0 31.32 23.59
 5 -3 0 21.27 13.68
 -5 3 0 29.52 14.19
 5 -3 0 6.36 5.77
 -5 3 0 23.88 13.2
 -5 3 0 27.13 13.41
 -5 3 0 1.49 11.17
 -5 3 0 36.43 19.06
 5 -3 0 8.79 13.52
 -5 3 -1 542.32 73.06
 -5 3 -1 577.98 59.25
 5 -3 1 618.51 63.66
 -5 3 -1 584.28 75.09
 -5 3 -1 641.28 71.8
 5 -3 1 584.29 69.39
 5 -2 -1 231.09 45.44
 5 -2 -1 229.13 41.16
 -5 2 1 225.3 41.82
 -5 2 1 248.2 41.25
 -5 2 1 246.11 40.8
 5 -2 -1 243.06 46
 -5 2 0 77.88 25.03
 5 -2 0 31.27 8.9
 -5 2 0 61.03 18.96
 -5 2 0 64.98 26.94
 5 -2 0 70.19 23.4
 -5 2 0 74.54 23.71
 -5 2 0 47.82 18.33
 5 -2 0 88.18 26.94
 -5 2 -1 1937.02 99.22
 5 -2 1 1789.49 111.88
 5 -1 -2 506.95 71.02
 -5 1 2 426.88 61.72
 -5 1 2 470.47 63.6
 5 -1 -2 520.88 52.39
 -5 1 2 445.83 47.06
 -5 1 2 513.44 61
 5 -1 -2 395.11 64.32
 5 -1 -2 512.56 73.77
 5 -1 -1 10.83 9.48
 5 -1 -1 17.85 16.08
 5 -1 -1 10.74 9.16
 -5 1 1 13.73 13.55
 5 -1 -1 10.66 9.24
 -5 1 1 31.15 17.94
 -5 1 1 15.8 13.28
 -5 1 1 12.03 10.31
 5 -1 -1 17.94 14.52
 -5 1 0 97.01 31.02
 -5 1 0 102.72 32.32
 5 -1 0 111.34 31.83
 -5 1 0 110.13 32.56
 -5 1 0 97.4 27.96
 5 -1 0 60.51 19.35
 5 0 -3 5199.7 286.54
 -5 0 3 5387.11 243.86
 -5 0 3 5439.17 247.36
 5 0 -3 5085.12 210.4
 -5 0 3 5521.43 209.38
 5 0 -3 5213.37 369.12
 5 0 -2 869.38 86.85
 -5 0 2 744.22 78.14
 -5 0 2 764.41 78.37
 5 0 -2 854.09 71.34
 -5 0 2 761.52 67.25
 5 0 -2 836.79 70.28
 -5 0 2 915.3 76.64
 -5 0 2 814.22 68.16
 5 0 -2 871.86 80.44
 -5 0 2 888.89 70.75
 5 0 -2 837.14 84.25
 -5 0 1 1692.24 101.32
 5 0 -1 1542.42 121.32
 -5 0 1 1541.6 125.37
 -5 0 1 1617.95 123.91
 5 0 -1 1575.23 99.82
 -5 0 1 1470.33 97.64
 -5 0 1 1651.13 100.59
 5 0 -1 1469.87 88.87
 5 1 -3 216.94 46.5
 5 1 -3 227.55 47.78
 -5 -1 3 203.67 40.81
 -5 -1 3 194.75 36.66
 5 1 -3 222.31 41.98
 -5 -1 3 156.26 38.67
 5 1 -3 216.69 39.36
 -5 -1 3 209.82 39.46
 5 1 -2 11.29 15.29
 5 1 -2 15.14 10.53
 -5 -1 2 -9.85 14.93
 -5 -1 2 11.86 14.77
 -5 -1 2 -6.01 10.04
 5 1 -2 8.01 18.23
 -5 -1 2 37.05 24.09
 5 1 -2 19.58 21.8
 -5 -1 1 115.85 40.68
 -5 -1 1 148.49 36.71
 5 1 -1 144.27 41.12
 -5 -1 1 118.98 35.31
 5 1 -1 134.95 33.64
 5 2 -4 1914.05 152.71
 -5 -2 4 1695.71 129.55
 5 2 -4 1830.36 138.4
 -5 -2 4 1750.41 141.67
 5 2 -4 1969.39 141.77
 -5 -2 4 1789.02 129.7
 5 2 -4 1610.41 315.32
 5 2 -3 1256.39 117.31
 -5 -2 3 1276.72 109.51
 -5 -2 3 1341.68 120.55
 5 2 -3 1439.88 113.82
 5 2 -3 1388.42 109.37
 -5 -2 3 1262.26 104.42
 -5 -2 3 1363.05 110.13
 5 2 -3 1411.06 115.01
 -5 -2 2 461.36 67.15
 -5 -2 2 420.15 65.14
 5 2 -2 422.6 72.74
 -5 -2 2 430.11 67.7
 -5 -2 2 408.07 71.27
 5 2 -2 453.2 67.51
 5 2 -2 423.36 63.8
 5 3 -5 213.87 70.33
 -5 -3 5 139.11 57.49
 -5 -3 5 30.18 19.86
 -5 -3 5 31.83 36.62
 5 3 -5 238.4 69.97
 5 3 -4 399.05 78.22
 -5 -3 4 253.81 52.21
 5 3 -4 207.76 48.59
 -5 -3 4 213.46 45.43
 -5 -3 4 262.32 57.56
 -5 -3 4 214.76 46.66
 5 3 -4 205.99 49.07
 5 3 -4 250.69 50.65
 -5 -3 3 837.28 96.39
 -5 -3 3 854.19 97.82
 5 3 -3 929.97 109.37
 -5 -3 3 804.28 90.55
 -5 -3 3 905.96 110.27
 5 3 -3 743.75 91.84
 5 3 -3 783.65 92.7
 5 3 -3 886.77 94.99
 -5 -4 5 25.91 21.92
 5 4 -5 28.09 28.42
 -5 -4 5 16.43 18.87
 -5 -4 5 38.5 31.18
 5 4 -5 -2.42 13.21
 5 4 -5 -18.09 26.67
 5 4 -4 893.84 123.02
 -5 -4 4 954.32 120.92
 5 4 -4 957.61 110.62
 5 4 -4 1003.28 118.62
 -5 -4 4 932.3 105.2
 -5 -4 4 1164.67 125.6
 -5 -4 3 43.55 30.62
 -5 -4 3 63.73 31.55
 5 4 -3 45.99 27.78
 5 4 -3 57.62 31.91
 -5 -4 3 -4.96 22.91
 5 4 -3 60.92 37.02
 -5 -5 6 53.88 37.1
 5 5 -6 64.59 44.34
 -5 -5 6 15.44 29.87
 -5 -5 6 54.2 39.69
 5 5 -6 155.27 50.82
 5 5 -5 797.2 111.57
 5 5 -5 686.85 98.93
 -5 -5 5 708.91 104.76
 5 5 -5 812.55 109.65
 -5 -5 5 746.1 105.9
 -5 -5 5 800.6 108.69
 5 5 -4 163.12 42.98
 -5 -5 4 231.7 59
 -5 -5 4 185.46 53.61
 5 5 -4 192.72 54.22
 -5 -5 4 172.37 54.5
 5 5 -4 214.64 59.13
 5 6 -6 32.16 37.41
 -5 -6 6 83.41 48.79
 5 6 -6 17.41 34.85
 -5 -6 6 45.62 33.39
 5 6 -6 21.2 17.65
 -5 -6 6 21.37 27.72
 5 6 -5 -13.78 27.84
 -5 -6 5 17.74 22.29
 5 6 -5 23.43 32.52
 5 6 -5 6.78 16.7
 -5 -6 5 75.49 41.85
 -5 -6 5 -2.5 23.9
 5 7 -7 -11.81 51.59
 -5 -7 7 11.08 27.1
 5 7 -7 -17.4 31.6
 -5 -7 7 36.61 50.59
 -5 -7 6 283.43 82.52
 5 7 -6 307.13 83.64
 5 7 -6 308.89 88.6
 -5 -7 6 236.03 71.63
 5 7 -6 241.93 69.99
 -5 -7 6 298.59 89.26
 5 8 -7 4.78 43.73
 -5 -8 7 -13.65 29.76
 -5 -8 6 17.36 27.86
 5 8 -6 4.39 21.34
 -6 11 -5 5.58 36.98
 6 -10 4 38.86 22.6
 -6 10 -4 26.49 27.48
 -6 10 -4 54.77 40.29
 6 -10 5 32.72 28.75
 -6 10 -5 29.86 43.7
 6 -9 3 4.3 29.76
 -6 9 -3 54.26 36.37
 -6 9 -3 2.03 27.31
 -6 9 -3 56.17 32.34
 6 -9 3 62.41 39.94
 6 -9 3 59.78 45.47
 6 -9 4 420.1 87.17
 -6 9 -4 341.42 76.98
 -6 9 -4 227.55 67.84
 -6 9 -4 313.08 78.83
 6 -9 4 267.81 68.3
 6 -9 4 349.63 90.43
 6 -8 2 6.1 21.74
 -6 8 -2 17.13 16.33
 -6 8 -2 0.96 19.3
 -6 8 -2 -11.08 21.41
 6 -8 2 34.37 27.84
 6 -8 2 -8.81 41.89
 6 -8 3 143.72 53.04
 -6 8 -3 102.51 41.99
 -6 8 -3 90.72 32.82
 -6 8 -3 132.73 47.7
 6 -8 3 23.88 28.28
 6 -8 3 55.21 37.81
 6 -8 4 20.08 26.22
 -6 8 -4 36.02 23.03
 -6 8 -4 8.96 24.77
 6 -8 4 -29.07 22.97
 6 -7 1 157.96 49.09
 -6 7 -1 364.68 67.62
 -6 7 -1 319.08 71.88
 -6 7 -1 328.45 70.15
 6 -7 1 127.95 62.45
 6 -7 2 232.11 56.25
 -6 7 -2 219.21 54.89
 -6 7 -2 238.47 56.3
 -6 7 -2 214.67 52.55
 6 -7 2 277.76 60.58
 6 -7 2 293.87 66.96
 6 -7 3 179.06 50.27
 -6 7 -3 149.03 44.5
 -6 7 -3 188.3 53.65
 -6 7 -3 142.37 46.17
 6 -7 3 166.52 50.84
 6 -7 3 219.72 59.37
 -6 6 0 133.97 42.24
 6 -6 1 273.34 57.8
 -6 6 -1 246.47 49.4
 -6 6 -1 222.36 48.53
 -6 6 -1 260.95 56.98
 6 -6 1 284.83 67.26
 6 -6 2 95.68 31.94
 -6 6 -2 68.94 26.22
 -6 6 -2 77.33 35.65
 -6 6 -2 53.87 26.58
 6 -6 2 80.03 32.3
 6 -6 2 53.32 28.23
 -6 6 -3 164.16 44.51
 -6 6 -3 166.54 49.96
 6 -5 0 39.42 71.45
 -6 5 0 7.63 9.77
 -6 5 0 -6.95 17.18
 -6 5 0 17.48 19.92
 -6 5 0 27.31 24.53
 6 -5 0 24.59 25.57
 6 -5 1 181.38 44.13
 6 -5 1 178.65 40.53
 -6 5 -1 147.93 36.9
 -6 5 -1 172.37 46.72
 -6 5 -1 183.3 49.43
 -6 5 -1 182.96 46.48
 6 -5 1 198.93 46.1
 6 -5 1 185.92 51.71
 6 -5 2 -2.55 15.86
 6 -5 2 3.6 11.58
 -6 5 -2 18.88 19.82
 -6 5 -2 20.17 26.01
 -6 5 -2 10.45 18.51
 -6 5 -2 0.63 20.99
 6 -5 2 3.98 13
 -6 4 1 621.25 91.77
 -6 4 1 510.96 71.79
 6 -4 0 636.16 69.65
 -6 4 0 682.58 74.36
 -6 4 0 554.95 77.87
 -6 4 0 672.97 80.86
 -6 4 0 644.36 79.37
 6 -4 0 743.88 95.3
 6 -4 0 622.64 84.21
 6 -4 1 169.71 42.48
 6 -4 1 161.26 35.77
 -6 4 -1 180.69 37.52
 -6 4 -1 176.58 47.08
 -6 4 -1 146.51 37.88
 -6 4 -1 201.62 46.03
 6 -4 1 185.43 41.91
 6 -3 -1 75.75 36.04
 -6 3 1 57.01 30.59
 -6 3 1 45.18 19.05
 -6 3 1 9.1 16.55
 -6 3 1 67.82 28.53
 6 -3 -1 44.11 29.31
 -6 3 0 327.58 60.07
 -6 3 0 320.99 52.96
 -6 3 0 362.35 56.67
 6 -3 0 357.14 55.59
 6 -3 0 317.07 57.59
 6 -3 0 347.84 63
 -6 3 -1 119.16 42.67
 -6 3 -1 160.77 42.82
 -6 3 -1 145.99 38
 6 -3 1 147.32 38.45
 6 -2 -2 342.21 80.48
 -6 2 2 302.37 67.08
 -6 2 2 381.38 73.2
 -6 2 2 201.01 43.17
 6 -2 -1 61.56 32.29
 6 -2 -1 17.55 14
 -6 2 1 59.65 26.36
 -6 2 1 55.41 26.85
 -6 2 1 54.62 25.41
 -6 2 1 46.23 22.74
 6 -2 -1 30.55 17.85
 6 -2 -1 27.9 17.86
 6 -2 0 2596.29 156.94
 -6 2 0 2685.59 174.39
 -6 2 0 2616.89 165.74
 -6 2 0 2631.17 160.49
 -6 2 0 2448.45 148.04
 6 -2 0 2619.28 148.49
 -6 1 3 599.18 127.37
 -6 1 3 580.77 127.53
 6 -1 -2 1634.73 127.71
 -6 1 2 1460.94 120.16
 -6 1 2 1492.57 119.55
 -6 1 2 1249.21 100.63
 -6 1 2 1581.25 116.52
 6 -1 -2 1628.91 131.54
 6 -1 -2 1614.61 134.09
 6 -1 -1 2374.67 164.07
 6 -1 -1 2322.05 153.83
 -6 1 1 2108.69 156.48
 -6 1 1 2377.86 158.1
 -6 1 1 2298.07 139.52
 -6 1 1 2357.51 137.75
 6 -1 -1 2270.47 130.15
 6 -1 -1 2274.91 144.55
 6 -1 0 1169.33 109.2
 -6 1 0 1287.93 127.42
 -6 1 0 1374.01 111.01
 6 0 -3 106.37 47.5
 6 0 -3 68.98 32.85
 -6 0 3 90.92 32.49
 -6 0 3 90.17 33.57
 -6 0 3 -13.27 16.87
 6 0 -3 92.38 33.56
 6 0 -2 -5.13 16.02
 6 0 -2 -10.07 12.83
 -6 0 2 18.36 19.78
 -6 0 2 21.49 22.34
 -6 0 2 22.26 16.3
 6 0 -2 -14.65 10.43
 6 0 -2 -13.53 16.96
 6 0 -1 371.08 65.81
 -6 0 1 402.27 72.19
 -6 0 1 393.28 69.76
 6 1 -4 803.68 126.22
 -6 -1 4 642.97 94.85
 -6 -1 4 855.16 114.18
 6 1 -4 764.13 102.9
 -6 -1 4 832.75 98.56
 6 1 -3 1066.52 111.63
 -6 -1 3 1012.84 103.08
 6 1 -3 1112.92 101.51
 -6 -1 3 1004.65 107.17
 6 1 -3 1224.83 110.13
 -6 -1 3 1216.8 106.45
 -6 -1 3 1180.26 102.49
 6 1 -3 1158.26 117.41
 6 1 -2 1101.15 117.08
 -6 -1 2 1090.37 98.04
 6 1 -2 1059.05 117.43
 -6 -1 2 1086.48 116.39
 -6 -1 2 1083.12 118.71
 6 1 -2 1192.57 109.49
 6 2 -4 249.37 74.4
 -6 -2 4 178.56 46.01
 6 2 -4 127.69 41.63
 -6 -2 4 132.91 40.44
 -6 -2 4 112.57 40.74
 -6 -2 4 160.96 45.36
 6 2 -4 170.56 44.81
 6 2 -4 188.23 45.7
 6 2 -3 262.99 57.54
 6 2 -3 238.84 53.35
 -6 -2 3 231.19 49.34
 6 2 -3 219.56 58.63
 -6 -2 3 209.53 49.6
 -6 -2 3 224.08 51.01
 -6 -2 3 226.69 58.23
 6 2 -3 203.13 45.26
 -6 -2 2 617.43 85.05
 6 2 -2 581.64 94.06
 -6 -2 2 543.56 91.49
 6 2 -2 659.19 89.04
 6 3 -5 1667.61 177.99
 -6 -3 5 1179.99 133.77
 6 3 -5 1010.89 124.12
 -6 -3 5 1534.31 168.42
 6 3 -5 1676.97 167.99
 -6 -3 5 1548.67 151.25
 6 3 -4 971.11 118.52
 -6 -3 4 837.53 99.83
 -6 -3 4 864.97 112.61
 6 3 -4 855.72 103.11
 6 3 -4 928.94 109.08
 -6 -3 4 891.38 106.7
 -6 -3 4 940.28 106.81
 6 3 -4 1145 133.88
 6 3 -3 291.24 62.8
 -6 -3 3 236.96 57.61
 -6 -3 3 287.54 62.18
 6 3 -3 249.12 56.49
 6 3 -3 282.76 67
 -6 -3 3 228.38 52.24
 -6 -3 3 270.93 67.53
 6 3 -3 289.44 62.33
 6 4 -5 -2.98 22
 -6 -4 5 36.03 35.56
 6 4 -5 21.26 24.76
 -6 -4 5 47.51 36.11
 6 4 -5 -5.63 24.83
 -6 -4 5 9.47 18.12
 -6 -4 4 -4.38 23.63
 6 4 -4 -0.36 16.19
 -6 -4 4 -8.97 25.46
 6 4 -4 10.03 26.15
 -6 -4 4 32.53 33.75
 6 4 -4 9.87 20.91
 6 5 -6 362.49 98.35
 -6 -5 6 111.68 47.82
 6 5 -6 311.11 93.31
 -6 -5 6 259.81 76.18
 6 5 -6 288.72 74.93
 -6 -5 6 346.11 92.07
 6 5 -5 252.05 66.38
 -6 -5 5 308.45 73.8
 6 5 -5 221.41 62.16
 -6 -5 5 227.11 68.25
 -6 -5 5 211.35 61.03
 6 5 -5 294.63 71.03
 6 5 -4 42.28 34.67
 6 6 -6 229.68 77.26
 -6 -6 6 123.07 48.15
 6 6 -6 234.82 77
 6 6 -6 142.7 48.47
 -6 -6 6 173.94 68.02
 -6 -6 6 200.67 72.95
 -6 -6 5 76.99 39.66
 -6 -6 5 182.29 63.25
 6 6 -5 128.5 54.35
 6 6 -5 211.76 68.22
 -6 -6 5 170.44 64.01
 6 6 -5 136.46 57.04
 6 7 -7 -64.43 76.02
 -6 -7 7 -82.14 88.46
 -6 -7 7 33.11 28.31
 6 7 -6 90.51 59.35
 6 7 -6 46.37 33.74
 -6 -7 6 29.7 26.65
 -6 -7 6 20.32 42.89
 7 -10 3 -31.43 32.27
 -7 10 -3 190.57 65.92
 7 -10 4 484.18 107.51
 -7 10 -4 384.8 90.04
 -7 10 -4 192.06 88.94
 -7 10 -4 484.91 113
 7 -10 4 126.84 59.97
 7 -10 4 237.67 92.4
 -7 9 -2 31.18 27.38
 7 -9 3 71.69 43.47
 -7 9 -3 126.01 53.18
 -7 9 -3 80.64 48.95
 -7 9 -3 120.29 54.87
 7 -9 3 60.13 46.84
 7 -9 3 81.89 57.52
 7 -9 4 -14.11 33.4
 -7 9 -4 -18.5 27.06
 7 -9 4 -62.21 46.93
 7 -8 2 544.29 100.35
 -7 8 -2 578.92 96.56
 -7 8 -2 573.83 99.55
 -7 8 -2 541.31 94.16
 7 -8 2 463.76 91.18
 7 -8 2 568.69 111.59
 7 -8 3 452.72 91.04
 -7 8 -3 373.78 74.26
 -7 8 -3 325.1 85.44
 -7 8 -3 358.79 76.29
 7 -8 3 452.77 93.45
 7 -8 3 409.37 88.19
 7 -7 1 13.55 21.23
 -7 7 -1 -11.94 15.29
 -7 7 -1 8.66 17.92
 -7 7 -1 -16.76 21.27
 7 -7 1 -72.44 42.67
 7 -7 1 -8.65 32.05
 7 -7 2 -2.07 23.11
 -7 7 -2 -34.84 21.13
 -7 7 -2 -30.78 27.9
 -7 7 -2 -12.11 27.67
 7 -7 2 9 16.51
 7 -7 2 -20.74 22.01
 -7 7 -3 187.42 50.19
 -7 7 -3 96.58 52.98
 -7 7 -3 135.08 48.17
 7 -7 3 131.59 45.31
 7 -7 3 88.3 41.33
 7 -6 0 54.33 47.01
 -7 6 0 1.21 18.25
 -7 6 0 23.27 20.97
 -7 6 0 22.48 28.62
 7 -6 0 6.5 29.04
 7 -6 1 607.61 91.44
 -7 6 -1 576.86 85.68
 -7 6 -1 601.62 93.87
 -7 6 -1 457.92 80.81
 -7 6 -1 543.42 86.49
 7 -6 1 559.28 88.57
 7 -6 1 589.44 100.23
 7 -6 1 743.56 120.53
 7 -6 2 428.06 72.42
 -7 6 -2 578.99 81.68
 -7 6 -2 596.73 98.89
 -7 6 -2 636.53 97.75
 7 -6 2 740.24 99.43
 7 -6 2 719.13 105.65
 7 -5 0 235.66 75.12
 7 -5 0 245.48 59.12
 -7 5 0 159.93 46.07
 -7 5 0 217.72 56.37
 -7 5 0 219.48 50.77
 7 -5 0 247.89 62.52
 7 -5 0 221.43 61.55
 -7 5 -1 556.6 89.36
 -7 5 -1 519.33 86.99
 -7 5 -1 594.92 85.44
 7 -5 1 618.98 87.19
 7 -5 1 668.55 102.02
 7 -5 1 569.02 88.94
 7 -5 2 160.86 48.36
 -7 5 -2 157.57 65.05
 7 -5 2 154.95 45.19
 7 -4 -1 327.23 111.32
 -7 4 1 186.09 52.38
 -7 4 1 109.23 52.39
 -7 4 1 176.6 46.39
 7 -4 -1 213.25 60.55
 7 -4 0 36.13 27.14
 -7 4 0 5.05 13.9
 -7 4 0 -1.28 13.01
 -7 4 0 -5.5 16.62
 7 -4 0 -3.01 18.1
 7 -4 0 20.36 28.55
 7 -4 1 3.6 24.72
 -7 4 -1 -3.63 14.24
 -7 4 -1 -29.99 29
 -7 4 -1 -26.51 24.88
 7 -4 1 37.62 28.15
 7 -3 -2 55.7 124.64
 -7 3 2 390.24 111.95
 7 -3 -1 219.98 58.2
 -7 3 1 169.57 51.21
 -7 3 1 161.56 42.72
 -7 3 1 156.78 42.89
 7 -3 -1 183.52 43.7
 7 -3 -1 198.5 53.07
 -7 3 0 504.44 80.38
 -7 3 0 483.01 73.33
 -7 3 0 575.69 80
 7 -3 0 509.21 70.94
 7 -3 0 493.1 79.88
 7 -3 0 524.84 85.32
 7 -2 -2 60.01 37.11
 7 -2 -2 10.12 21.25
 -7 2 2 34.85 33.39
 -7 2 2 10.49 22.18
 -7 2 2 22.2 17.65
 -7 2 2 40.87 20.45
 7 -2 -2 -10.35 22.9
 7 -2 -1 181.15 52.37
 7 -2 -1 175.58 44.33
 -7 2 1 175.2 47.79
 -7 2 1 160.44 42.5
 -7 2 1 137.52 36.2
 -7 2 1 169.44 39.91
 7 -2 -1 192.92 43.77
 7 -2 -1 208.7 52.03
 7 -2 0 40.88 29.51
 7 -2 0 49.07 24.41
 -7 2 0 53.35 28.61
 -7 2 0 47.22 21.67
 -7 2 0 99.67 38.01
 7 -1 -3 1042.6 180.78
 -7 1 3 2661.48 216.29
 -7 1 3 3282.47 254.99
 -7 1 3 122.38 64.41
 7 -1 -3 2787.15 289.93
 7 -1 -2 970.76 108.61
 -7 1 2 858.06 102.81
 -7 1 2 1040.08 115.03
 -7 1 2 920.61 90.14
 -7 1 2 988.44 100.74
 7 -1 -2 993.6 92.52
 7 -1 -2 1043.66 116.46
 7 -1 -2 1058.33 119.41
 7 -1 -1 5.16 17.37
 7 -1 -1 36.71 24.15
 -7 1 1 21.74 16.1
 -7 1 1 20.49 18.11
 -7 1 1 15.78 18.54
 -7 1 1 43.79 24.08
 7 -1 -1 44.05 20.71
 7 -1 -1 45.15 25.55
 7 0 -3 733.32 102.95
 -7 0 3 620.95 87.53
 -7 0 3 709.6 97.94
 7 0 -3 840.66 116.1
 7 0 -2 1079.7 121.58
 -7 0 2 1032.02 117.37
 -7 0 2 1049.72 121.34
 7 0 -2 1161.29 127.13
 7 0 -1 267.33 62.63
 -7 0 1 246.02 60.82
 7 1 -4 749.44 161.35
 7 1 -4 665.29 114.31
 -7 -1 4 592.14 96.99
 -7 -1 4 491.82 88.07
 7 1 -3 490.51 85.64
 -7 -1 3 494.12 81.65
 -7 -1 3 463.2 82.62
 7 1 -3 487.99 87.97
 7 1 -2 155.3 46.65
 7 1 -2 129.73 43.58
 -7 -1 2 122.93 46.07
 -7 -1 2 114.82 40.29
 7 2 -5 441.95 119.56
 -7 -2 5 245.71 84.7
 -7 -2 5 353.59 90.31
 7 2 -4 794.38 112.82
 -7 -2 4 753.39 106.64
 -7 -2 4 660.29 99.3
 7 2 -4 1049.51 137.36
 -7 -2 4 793.82 100.75
 7 2 -4 1036.05 148.81
 -7 -2 3 499.49 84.26
 7 2 -3 420.96 82.94
 -7 -2 3 506.28 92.68
 7 2 -3 519.1 88.04
 7 3 -5 112.07 49.89
 -7 -3 5 34.55 30.53
 7 3 -5 86 48.1
 -7 -3 5 55.99 39.98
 7 3 -5 79.88 36.8
 -7 -3 5 123.19 54.17
 7 3 -4 22.95 22.28
 -7 -3 4 39.97 32.73
 7 3 -4 42.4 30.56
 7 3 -4 26.7 27.69
 -7 -3 4 49.88 33.26
 -7 -3 4 67.12 42.55
 7 3 -4 33.39 22.99
 7 3 -3 360.11 83.5
 -7 -3 3 380.06 88.74
 7 4 -6 181.21 88.39
 -7 -4 6 55.13 39.37
 -7 -4 6 73.59 67.67
 -7 -4 5 380.11 83.38
 7 4 -5 449.83 95.95
 7 4 -5 407.85 90.29
 -7 -4 5 317.84 83.4
 -7 -4 5 306.64 78.16
 7 4 -5 345.62 77.3
 -7 -4 4 127.56 51.98
 7 4 -4 32.61 20.88
 -7 -4 4 138.34 58.26
 7 4 -4 102.17 45.74
 7 5 -6 -40.92 57.51
 -7 -5 6 23.86 28.97
 7 5 -6 -30.29 52.42
 -7 -5 6 51.38 39
 -7 -5 6 -31.86 59.58
 7 5 -6 3.17 23.21
 -7 -5 5 403.62 92.48
 7 5 -5 408.19 96.99
 7 5 -5 349.81 83.06
 -7 -5 5 303.01 82.55
 -7 -5 5 383.21 101.15
 7 5 -5 337.29 86.71
 7 6 -6 77.89 53.75
 -7 -6 6 35.87 27.29
 -7 -6 6 62.32 47.23
 7 6 -6 30.32 31.58
 -8 10 -3 112.8 60.75
 -8 9 -2 74.39 35.81
 8 -9 2 -30.57 52.47
 8 -9 3 11.07 29.92
 -8 9 -3 7.83 29.76
 -8 9 -3 -29.72 22.4
 -8 9 -3 30.92 30.2
 8 -9 3 -62.52 48.01
 8 -9 3 52.36 50.16
 -8 8 -1 85.95 43.33
 8 -8 2 41.19 45.09
 -8 8 -2 49.31 41.33
 -8 8 -2 77.97 39
 -8 8 -2 39.79 36.14
 8 -8 2 74.99 38.09
 8 -8 2 37.18 47.87
 -8 8 -3 40.05 27.93
 -8 8 -3 15.11 26.11
 8 -8 3 -3.91 28.76
 8 -8 3 -9.74 29.36
 -8 7 -1 46.51 30.92
 -8 7 -1 69.92 41.7
 8 -7 1 38 32.58
 8 -7 1 66.78 49.68
 -8 7 -2 223.13 63.19
 -8 7 -2 192.71 57.28
 8 -7 2 232.51 62.16
 8 -7 2 224.91 76.56
 -8 6 0 34.69 28.43
 -8 6 0 31.71 30
 -8 6 0 13.86 15.2
 8 -6 0 23.91 24.98
 8 -6 0 -14.14 30.12
 8 -6 1 21.1 31.66
 -8 6 -1 9.07 16.89
 -8 6 -1 -18.81 26.71
 -8 6 -1 60.03 36.59
 8 -6 1 -3.5 24.13
 8 -6 1 5.05 32.09
 8 -6 2 9.51 29.94
 -8 6 -2 41.69 33.41
 -8 6 -2 81.46 40.4
 8 -6 2 12.81 14.02
 8 -6 2 31.15 38.66
 -8 5 1 369.25 81.49
 -8 5 1 495.74 143.75
 -8 5 1 278.32 62.24
 8 -5 0 396.76 95.67
 -8 5 0 370.67 79.16
 -8 5 0 485.45 89.6
 -8 5 0 367.21 74.51
 8 -5 0 418.85 84.24
 8 -5 0 406.39 92.43
 8 -5 1 281.84 71.91
 -8 5 -1 202.88 59.66
 -8 5 -1 254.12 67.8
 -8 5 -1 255.49 64.7
 8 -5 1 257.26 61.18
 8 -5 1 284.91 69.48
 8 -4 -1 571.37 121.67
 -8 4 1 443.52 90.28
 -8 4 1 527.58 98.37
 -8 4 1 443.9 80.3
 8 -4 -1 629.3 111.38
 8 -4 -1 398.6 91.02
 -8 4 0 449.11 86.75
 -8 4 0 487.74 82.18
 -8 4 0 601.19 91.03
 8 -4 0 574.5 84.14
 8 -4 0 525.33 88.25
 8 -4 0 525.45 93.62
 8 -4 1 61.31 27.73
 8 -4 1 85.5 45.93
 8 -3 -2 91.89 75.2
 -8 3 2 18.91 26.13
 -8 3 2 27.59 40.77
 -8 3 2 9.14 13.27
 8 -3 -1 290.59 68.98
 -8 3 1 264.78 68.13
 -8 3 1 209.69 51.02
 -8 3 1 269.88 65.51
 8 -3 -1 285.59 58.49
 8 -3 -1 241.73 65.05
 8 -3 0 74.78 40.65
 -8 3 0 60.59 29.84
 -8 3 0 34.5 22.79
 -8 3 0 76.71 36.57
 8 -3 0 107.37 39.26
 8 -3 0 86.09 46.42
 8 -2 -2 1373.9 157.88
 -8 2 2 983.73 128.3
 -8 2 2 1078.3 130.49
 -8 2 2 1006.19 110.42
 -8 2 2 1037.06 115.67
 8 -2 -2 1013.34 110.86
 8 -2 -2 1108.86 142.69
 8 -2 -2 1151.77 147.26
 8 -2 -1 77.14 37.48
 8 -2 -1 112.09 37.55
 -8 2 1 112.18 47.96
 -8 2 1 92.09 38.49
 -8 2 1 73.34 28.44
 8 -2 -1 106.44 34.21
 8 -2 -1 125.32 53.13
 8 -1 -3 14.1 33.72
 8 -1 -3 134.28 63.54
 -8 1 3 90.39 46.61
 -8 1 3 60.19 38.78
 8 -1 -2 210.31 59.79
 8 -1 -2 273.41 67.63
 -8 1 2 197.54 59.31
 -8 1 2 242.34 65.08
 8 -1 -1 110.78 44.23
 8 -1 -1 93.5 40.52
 -8 1 1 89.43 41.91
 8 0 -4 -199.73 508.85
 -8 0 4 122.54 63.94
 -8 0 4 192.48 79.82
 8 0 -3 137.49 59.79
 8 0 -3 97.07 42.62
 -8 0 3 115.97 45.87
 -8 0 3 139.8 56.69
 8 0 -2 95.21 31.99
 8 0 -2 146.59 51.71
 -8 0 2 143.34 47.2
 -8 0 2 124.41 46.71
 8 1 -4 -42.37 43.3
 8 1 -4 -1.25 26.77
 -8 -1 4 27.42 21.5
 -8 -1 4 -1.69 23.5
 8 1 -3 7.42 29.43
 8 1 -3 35.93 35.82
 -8 -1 3 19.26 21.39
 -8 -1 3 48.89 43.68
 -8 -2 5 67.36 48.7
 -8 -2 5 133.74 71.22
 8 2 -4 58.63 45.05
 -8 -2 4 29.9 27.57
 -8 -2 4 4 19.22
 8 2 -3 58.43 40.76
 8 2 -3 62.5 29.17
 -8 -2 3 70.49 43.61
 8 3 -5 198.03 70.98
 -8 -3 5 225.22 81
 8 3 -4 90.14 52.65
 -8 -3 4 36.45 34.1
 8 4 -6 -49.98 93.82
 -8 -4 6 46.93 166.78
 -8 -4 5 -49.55 41.63
 8 4 -5 84.9 60.04
 8 4 -5 -90.77 69.4
 -8 -4 5 13.7 36.66
 8 5 -6 -23.88 53.96
 -9 9 -2 64.55 45.53
 -9 9 -2 96.69 59.26
 -9 8 -1 203.3 67.39
 -9 8 -1 220.19 68.19
 -9 8 -2 125.72 66.65
 -9 8 -2 156.77 61.78
 -9 7 -1 42.08 38.96
 -9 7 -1 24.06 20.66
 9 -7 1 48.22 31.52
 -9 7 -2 -41.49 43.09
 9 -7 2 1.41 27.45
 9 -7 2 5.49 26.69
 9 -6 0 548.71 265.26
 -9 6 0 454.2 92.47
 -9 6 0 534.06 122.68
 -9 6 0 467.51 90.86
 9 -6 0 625 142.95
 9 -6 0 523.31 121.95
 9 -6 1 255.56 80.55
 -9 6 -1 250.61 70.23
 -9 6 -1 208.28 62.35
 -9 6 -1 171.18 56.18
 9 -6 1 271.48 76.73
 -9 5 1 18.5 22.28
 9 -5 -1 7.2 26.11
 9 -5 0 79.82 51.11
 -9 5 0 103.2 42.84
 -9 5 0 77.52 45.54
 -9 5 0 114.91 51.78
 9 -5 0 80.46 41.62
 9 -5 0 156.98 62.45
 9 -5 1 105.06 46.65
 -9 5 -1 44.64 48.28
 9 -5 1 103.66 47.54
 9 -4 -1 537.43 124.96
 -9 4 1 424.6 97.22
 -9 4 1 392.79 87.6
 -9 4 1 347.72 72.83
 9 -4 -1 485.25 101.08
 9 -4 -1 448.28 101.85
 9 -4 0 70.04 36.15
 -9 4 0 76.06 48.14
 -9 4 0 62.22 35.86
 -9 4 0 45.68 35.98
 9 -4 0 24.78 23.76
 9 -4 0 21.31 37.56
 9 -3 -2 420.04 132.77
 -9 3 2 347.23 106.07
 -9 3 2 327.46 81.75
 -9 3 2 291.57 70.1
 9 -3 -2 240.6 75.91
 9 -3 -2 37.65 43.98
 9 -3 -1 10.9 30.64
 -9 3 1 50.5 41.45
 -9 3 1 32.94 25.27
 -9 3 1 52.37 33.8
 9 -3 -1 44.11 27.47
 9 -3 -1 60.16 42.49
 9 -2 -3 606.23 307.99
 -9 2 3 2039.12 316.76
 9 -2 -2 323.33 85.63
 -9 2 2 374.99 90.56
 9 -2 -1 41.45 41.64
 -9 2 1 40.15 32.6
 9 -1 -3 502.51 128.36
 9 -1 -3 329.64 96.93
 -9 1 3 367.29 88.04
 -9 1 3 458.09 119.54
 9 -1 -2 320.75 79.49
 9 -1 -2 373.49 78.04
 -9 1 2 324.56 77.7
 -9 1 2 421.27 95.31
 9 0 -4 94.66 254.56
 9 0 -4 104.88 77.23
 -9 0 4 154.41 67.18
 -9 0 4 242.27 103.45
 9 0 -3 46.52 41.44
 9 0 -3 58.3 38.88
 -9 0 3 23.77 27.4
 -9 0 3 1.5 31.69
 9 1 -4 24.17 74.31
 9 1 -4 6.7 32.04
 -9 -1 4 36.48 38.85
 -9 -1 4 -70.24 55.53
 9 1 -3 309.71 82.84
 9 1 -3 250.28 74.58
 -9 -1 3 245.14 66.12
 -9 -1 3 332.1 83.51
 9 2 -5 -43.63 61.53
 -9 -2 5 -58.36 69.97
 -9 -2 5 -57.86 44.75
 9 2 -4 239.84 94.09
 9 2 -4 119.43 59.95
 -9 -2 4 50.34 40.23
 -9 -2 4 184.44 69.38
 -9 -3 5 101.25 62.78
 -10 7 0 172.52 60.52
 -10 7 -1 12.23 35.59
 -10 7 -1 47.81 43.04
 10 -6 0 26.97 107.56
 -10 6 0 62.98 30.61
 -10 6 0 238.66 102.5
 -10 6 0 120.78 47.1
 10 -6 0 98.61 67.71
 10 -5 -1 708.66 427.08
 -10 5 1 254.71 93.19
 -10 5 1 444.2 177.51
 -10 5 1 179.27 65.42
 10 -5 -1 -13.88 40.3
 10 -5 0 123.46 54.44
 -10 5 0 146.46 65.03
 -10 5 0 78.18 63.69
 -10 5 0 193.48 58.68
 10 -5 0 182.16 75.14
 10 -5 0 142.89 49.01
 10 -4 -1 17.07 47.76
 -10 4 1 65.68 41.96
 -10 4 1 9.19 38.99
 -10 4 1 -15.45 34.35
 10 -4 -1 34.85 45.46
 10 -4 -1 68.16 33.82
 10 -3 -2 259.54 104.4
 -10 3 2 303.56 111.97
 10 -3 -1 405.52 100.24
 -10 3 1 313.05 86.78
 10 -2 -3 20.47 118.31
 -10 2 3 -81.23 91.55
 10 -2 -2 617.8 139.28
 -10 2 2 354.45 92.55
 10 -1 -3 300.57 116.85
 10 -1 -3 85.65 60.56
 -10 1 3 163.19 70.67
 -10 1 3 250.27 107.56
 10 0 -4 -48.96 68.79
 -10 0 4 33.63 39.76
 10 0 -3 240.08 80.5
 -10 0 3 176.11 63.66
 -10 -1 4 18.06 30.12
 -10 -1 4 10.27 37.91
 -11 5 1 9.78 28.56
