# Supplementary material for: High-pressure preference for reduced water content in porous zinc aspartate hydrates
Source: Acta Crystallogr B Struct Sci Cryst Eng Mater. 2020 Aug 28;76(Pt 5):795–801. doi: 10.1107/S2052520620009348 (PMC7535066; doi:10.1107/S2052520620009348)
Supplement: Supplementary file 22 [file b-76-00795-zinc-aspartate_dihydrate_1_02GPasup22.hkl]

data_zinc-aspartate_dihydrate_1_02GPa 

loop_
  _refln_index_h
  _refln_index_k
  _refln_index_l
  _refln_F_squared_meas
  _refln_F_squared_sigma
 -1 0 -2 233.94 32.47
 -1 0 -2 268.22 34.08
 0 0 -2 188.15 25.54
 0 0 2 220.16 28.82
 -1 0 2 -1.07 1.62
 -1 0 2 -2.75 1.89
 -1 0 -3 112.06 19.45
 -1 0 -3 112.37 26.64
 -1 0 -3 111.31 26.69
 1 0 3 83.89 22.97
 -1 0 -3 131.94 28.22
 0 0 -3 2458 110.05
 0 0 3 2653.36 121.74
 0 0 -3 2372.69 101.42
 0 0 -3 2464.61 115.83
 0 0 3 2623.98 121.92
 0 0 -3 2519.51 86.22
 0 0 3 2520.91 94.88
 0 0 -3 2543.54 109.43
 -1 0 3 2774.11 145.59
 1 0 -3 2918.97 109.13
 1 0 -3 3111.79 129.25
 -1 0 3 2629.58 122.91
 -1 0 3 2649.41 154.99
 1 0 -3 3017.22 113.13
 1 0 -3 2938.05 117.64
 -1 0 3 2578.44 119.75
 -1 0 3 2417.82 142.06
 1 0 -3 3118.57 136.7
 -1 0 -4 1404.41 73.08
 -1 0 -4 1436.99 108.94
 -1 0 -4 1355.68 77.43
 -1 0 -4 1388.03 103.62
 0 0 -4 1261.96 75.68
 0 0 -4 1331.03 101.46
 0 0 -4 1298.62 87.12
 0 0 4 1291.33 99.12
 0 0 -4 1384.31 73.63
 0 0 4 1079.37 68.97
 0 0 -4 1428.21 98.86
 0 0 4 1260.63 77.77
 0 0 4 1385.57 105.44
 0 0 -4 1389.19 95.58
 -1 0 4 419.9 65.59
 1 0 -4 490.18 51.51
 1 0 -4 424.96 45.12
 -1 0 4 412.38 62.66
 -1 0 4 461.56 71.44
 1 0 -4 463.89 54.34
 1 0 -4 486.29 58.95
 1 0 -4 482.71 62.3
 -1 0 4 367.29 47.31
 -1 0 4 377.9 50.51
 2 0 -4 2819.63 161.42
 -2 0 4 9.27 15.13
 1 0 5 371.92 59.38
 -1 0 -5 531.47 73.42
 -1 0 -5 494.49 66.55
 -1 0 -5 549.29 76.3
 0 0 5 120.65 36.28
 0 0 5 127.89 35.39
 0 0 -5 161.54 40.51
 0 0 -5 144.41 34.63
 0 0 -5 173.69 38.5
 0 0 -5 123.26 30.28
 1 0 -5 450.73 50.84
 1 0 -5 491.48 55.88
 1 0 -5 477.71 62.65
 -1 0 5 375.28 55.55
 -1 0 5 469.37 78.21
 -1 0 5 451.58 77.34
 1 0 -5 523.35 59.48
 1 0 -5 527.72 71.89
 1 0 -5 502.14 66.78
 -1 0 5 324.85 46.56
 -1 0 5 425.04 69.9
 2 0 -5 27.55 15.93
 2 0 -5 32.3 16.08
 2 0 -5 45.1 22.18
 -2 0 5 3.65 13.68
 -2 0 5 0.12 6.88
 2 0 -5 22.64 17.09
 -2 0 5 17.94 11.49
 1 0 6 39.69 19.6
 0 0 6 47.54 26.74
 0 0 -6 28.36 15.09
 0 0 6 24.27 20.62
 0 0 6 36.21 24.46
 0 0 -6 46.16 23.13
 0 0 6 26.44 25.36
 0 0 -6 34.47 23.74
 0 0 -6 50.16 24.04
 -1 0 6 1493.1 145.09
 1 0 -6 1932.93 154.17
 1 0 -6 1684.09 116.16
 -1 0 6 1317.85 126.25
 -1 0 6 1725.88 167.42
 -1 0 6 1668.89 171.43
 1 0 -6 1971.83 148.92
 1 0 -6 1921.41 140.26
 2 0 -6 24.08 15.82
 2 0 -6 17.59 15.35
 -2 0 6 -0.48 1.88
 2 0 -6 30.56 23.4
 2 0 -6 20.23 16.33
 -2 0 6 32.99 34.94
 -2 0 6 5.25 12.06
 0 0 -7 62.19 28.6
 0 0 -7 98.84 36.09
 0 0 7 48.11 26.07
 0 0 -7 41.52 16.8
 0 0 7 5.83 10.58
 0 0 -7 49.14 27.95
 0 0 7 64.17 41.44
 0 0 7 40.11 20.29
 -1 0 7 195.32 60.9
 1 0 -7 328.24 65.29
 -1 0 7 211.28 61.22
 1 0 -7 267.2 62.09
 -1 0 7 181.7 63.74
 1 0 -7 234.85 53.63
 -2 0 7 80.59 43.68
 2 0 -7 165.6 51.8
 -2 0 7 86.09 43.32
 2 0 -7 218.78 55.99
 0 0 8 -26.21 33.84
 0 0 8 -1.82 7.3
 0 0 -8 -0.65 14.97
 0 0 -8 27.22 28.25
 1 0 -8 -23.24 20.11
 -1 0 8 -5.58 16.17
 -1 0 8 4 11.44
 1 0 -8 -28.32 26.36
 -2 0 8 131.68 62.06
 -2 0 8 50.79 37.47
 2 0 -8 327.04 74.52
 2 0 -8 312.6 76.27
 0 0 -9 12.45 34.5
 0 0 9 15.08 16.43
 -1 0 9 34.97 44.02
 1 0 -9 78.31 42.81
 1 0 -9 19.31 17.11
 -1 0 9 -9.21 11.14
 -2 0 9 15.97 10.86
 2 0 -9 80.69 40.37
 -2 0 9 0.54 14.41
 2 0 -9 76.85 34.83
 1 0 -10 82.26 40.11
 -1 0 10 4.41 36.73
 -1 0 10 77.17 57.88
 1 0 -10 27.88 59.24
 -2 0 10 22.85 28.39
 2 0 -10 36.96 24.2
 2 0 -10 95.94 49.77
 -2 0 10 -18.01 36.13
 2 1 -11 1.36 27.96
 2 1 -11 7.9 17.28
 -2 -1 11 51.95 62.6
 -2 -1 11 33.96 36.56
 1 1 -11 193.31 69.64
 -1 -1 11 -8.02 13.05
 2 1 -10 142.28 53.85
 2 1 -10 8.59 58.29
 -2 -1 10 33.07 26.38
 -2 -1 10 34.03 47.98
 -1 -1 10 36.59 38.63
 -1 -1 10 2.66 4.42
 1 1 -10 32.13 25.04
 1 1 -10 2.17 7.51
 3 1 -9 12.53 54.46
 -3 -1 9 -7.64 34.07
 -2 -1 9 136.34 66.51
 -2 -1 9 79.03 54.45
 2 1 -9 117.72 41.88
 2 1 -9 13.7 59.26
 1 1 -9 5.42 11.77
 1 1 -9 30.36 32.32
 -1 -1 9 -3.29 23.61
 -1 -1 9 -37.25 35.55
 0 -1 9 39.03 32.54
 0 -1 9 0.38 12.03
 -3 -1 8 6.72 20.99
 -3 -1 8 -2.86 15.26
 3 1 -8 44.37 32.03
 3 1 -8 8.62 13.77
 3 1 -8 13.61 24.71
 2 1 -8 197.63 57.19
 -2 -1 8 55.42 27.53
 -2 -1 8 95.83 40.72
 2 1 -8 199.25 55.3
 -2 -1 8 125.11 45.5
 2 1 -8 143.36 40.83
 1 1 -8 403.79 78.2
 1 1 -8 361.59 74.71
 -1 -1 8 154.37 56.3
 -1 -1 8 317.44 84.15
 0 1 -8 498.96 89.54
 0 1 -8 509.78 89.21
 0 -1 8 181.37 71.67
 0 -1 8 374.25 89.09
 -3 -1 7 11.73 9.27
 -3 -1 7 -26.18 31.5
 -2 -1 7 290.8 59.5
 -2 -1 7 224.81 54.56
 2 1 -7 641.09 94.31
 -2 -1 7 408.14 89.59
 2 1 -7 623.95 86.11
 2 1 -7 572.76 89.33
 2 1 -7 523.18 69.71
 -2 -1 7 438.79 86.89
 1 1 -7 47.37 24.5
 -1 -1 7 33.28 15.61
 1 1 -7 25.64 14.68
 -1 -1 7 30.17 20.72
 -1 -1 7 21.5 11.17
 1 1 -7 47.45 29.32
 0 1 -7 817.08 102.33
 0 -1 7 534.72 87.22
 0 -1 7 598.03 100.79
 0 1 -7 801.24 103.56
 2 1 -6 174.92 46.89
 2 1 -6 206.68 45.47
 2 1 -6 165.89 37.7
 2 1 -6 189.86 43.49
 -2 -1 6 110.5 31.72
 -2 -1 6 163.63 50.71
 -2 -1 6 138.53 40.81
 -2 -1 6 123.18 43.31
 -1 -1 6 49.34 29.65
 -1 -1 6 59.6 22.94
 1 1 -6 71.99 26.46
 1 1 -6 41.44 19.42
 1 1 -6 48.6 23.78
 -1 -1 6 51 23.49
 1 1 -6 53.55 21.84
 -1 -1 6 43.81 20.43
 -1 -1 6 49.17 18.36
 1 1 -6 52.04 17.82
 -1 -1 6 42.36 29.51
 1 1 -6 68.44 20.92
 0 -1 6 713.72 91.11
 0 1 -6 796.84 73.87
 0 1 -6 731.51 74.58
 0 1 -6 772.79 81.13
 0 1 -6 782.63 91.78
 0 1 -6 887.25 97.11
 2 1 -5 327.61 54.15
 2 1 -5 284.97 50.48
 -2 -1 5 227.17 57
 -2 -1 5 197.48 34.63
 2 1 -5 292.12 39.67
 -2 -1 5 207.68 48.71
 -2 -1 5 225.35 50.42
 2 1 -5 318.1 49.58
 1 1 -5 667.66 70.82
 1 1 -5 649.72 72.31
 -1 -1 5 670.58 87.64
 1 1 -5 616.58 57.05
 -1 -1 5 659.4 73.43
 1 1 -5 601.61 52.28
 1 1 -5 665.24 75.6
 -1 -1 5 634.08 80.05
 -1 -1 5 567.1 66.45
 1 1 -5 456.9 42.44
 1 1 -5 653 65.11
 -1 -1 5 597.47 59.71
 -1 -1 5 687.69 79.46
 0 1 -5 73.17 20.64
 0 -1 5 68.1 22.6
 0 1 -5 76.99 26.55
 0 1 -5 91.5 25.4
 0 -1 5 73.82 24.04
 0 1 -5 63.82 22.7
 0 -1 5 -4.94 8.66
 0 1 -5 68.61 19.85
 0 -1 5 55.2 19.17
 0 1 -5 59.74 21.14
 2 1 -4 1439.39 105.57
 -2 -1 4 834.82 68.34
 -2 -1 4 1109.69 103
 -2 -1 4 1064.5 103
 2 1 -4 1402.2 101.82
 2 1 -4 1315.28 95.95
 -2 -1 4 1035.09 112.39
 1 1 -4 542.91 44.41
 -1 -1 4 513.15 57.34
 -1 -1 4 541.54 60.53
 -1 -1 4 581.88 72.01
 1 1 -4 581 58.35
 -1 -1 4 482.88 56.2
 1 1 -4 580.9 61.9
 1 1 -4 531.83 56.75
 -1 -1 4 530.36 65.66
 1 1 -4 548.21 54.26
 0 1 -4 35.23 15.3
 0 1 -4 42.76 17.16
 0 -1 4 20.18 11.05
 0 -1 4 5.51 7
 0 1 -4 28.67 13.04
 0 1 -4 26.82 12.09
 0 -1 4 23.55 10.83
 0 1 -4 27.38 10.76
 0 1 -4 22.55 9.96
 0 -1 4 33.19 14.25
 -2 -1 3 -1.29 5.22
 2 1 -3 13.5 9.62
 2 1 -3 6.58 9.15
 -2 -1 3 6.37 6.57
 -1 -1 3 5442.34 184.33
 1 1 -3 5179.21 146.93
 1 1 -3 5530.16 157.56
 1 1 -3 5222.5 158.01
 -1 -1 3 5399.36 174.51
 -1 -1 3 5474.79 185.85
 1 1 -3 5109.56 157.93
 -1 -1 3 5459.4 177.06
 1 1 -3 5538.27 140.5
 0 1 -3 271.23 31.76
 0 -1 3 279.1 33.62
 0 -1 3 252.96 38.81
 0 1 -3 263.42 32.67
 0 1 -3 223.87 32.01
 0 1 -3 261.5 36.45
 0 -1 3 270.92 34.54
 -1 -1 2 4920.92 152.05
 1 1 -2 5053.94 133.34
 -1 -1 2 4903.27 157.88
 1 1 -2 4701.76 134.34
 0 -1 2 24.26 10.03
 0 -1 2 25.94 9.52
 0 1 -2 28.77 8.83
 1 1 -1 250.79 29.53
 1 1 0 360.49 37.55
 1 1 0 511.33 48.12
 1 1 1 163.78 30.31
 -1 -1 -1 121.89 20.64
 -1 -1 -1 133.4 23.95
 -1 -1 -1 137.27 22.49
 1 1 1 142.89 29.76
 0 1 1 4314.55 137.59
 -1 -1 -2 391.43 41.68
 1 1 2 361.91 38.57
 -1 -1 -2 385.85 45.44
 1 1 2 450.82 60.88
 -1 -1 -2 377.7 45.57
 -1 -1 -2 381.84 47.83
 1 1 2 388.2 56.39
 0 1 2 745.11 57.4
 0 -1 -2 730.22 57.73
 0 -1 -2 710.33 61.98
 0 1 2 761.33 72.01
 0 -1 -2 706.73 59.44
 1 -1 -2 94.14 25.81
 -1 1 2 5.72 9.29
 -1 -1 -3 884.04 78.37
 1 1 3 997.61 102.71
 -1 -1 -3 959.91 88.28
 -1 -1 -3 974.37 72.42
 1 1 3 871.97 72.26
 -1 -1 -3 1034.43 86.18
 0 -1 -3 715.32 59.88
 0 -1 -3 688.69 67.72
 0 -1 -3 672.33 52.24
 0 1 3 634.8 63.32
 0 -1 -3 579.5 60.2
 0 1 3 657.61 59.51
 0 -1 -3 676.79 70.54
 0 1 3 707.67 80.1
 1 -1 -3 472.08 52.29
 -1 1 3 428.18 71.95
 -1 1 3 422.98 71.04
 1 -1 -3 499.14 61.24
 1 -1 -3 573.29 66.17
 1 -1 -3 496.34 54.54
 -1 1 3 296.88 53.32
 1 1 4 10.58 7.39
 -1 -1 -4 19.93 13.84
 -1 -1 -4 9.41 12.43
 -1 -1 -4 11.69 11.38
 -1 -1 -4 17.82 14.6
 1 1 4 8.34 9.32
 0 -1 -4 2043.4 124
 0 1 4 1920.13 127.96
 0 -1 -4 2104.82 138.33
 0 1 4 1975.41 153.6
 0 -1 -4 2067.23 100.93
 0 -1 -4 2132.24 142.06
 0 1 4 1912.84 144.65
 0 1 4 1756.12 112.4
 0 -1 -4 2192.99 125.01
 -1 1 4 68.12 28.49
 1 -1 -4 73.35 18.72
 1 -1 -4 60.79 20.28
 -1 1 4 44.29 19.49
 1 -1 -4 74.74 25.94
 -1 1 4 52.76 24.22
 1 -1 -4 97.54 24.27
 -1 1 4 41.07 13.37
 1 -1 -4 73.5 27.41
 1 1 5 155.32 38.81
 -1 -1 -5 217.01 52.06
 1 1 5 170.67 55.15
 -1 -1 -5 214.4 53.66
 -1 -1 -5 238.21 53.85
 0 -1 -5 593.02 83.18
 0 1 5 510.38 88.07
 0 1 5 467.39 81.49
 0 1 5 473.29 71.83
 0 1 5 619 105.37
 0 -1 -5 568.34 71.62
 0 -1 -5 534.44 78.92
 0 -1 -5 501.22 66.83
 -1 1 5 504.25 90.79
 1 -1 -5 598.34 71.9
 1 -1 -5 665.52 85.69
 1 -1 -5 661.14 78.99
 1 -1 -5 705.83 90.63
 -1 1 5 450.93 75.57
 -1 1 5 539.2 96.91
 2 -1 -5 154.71 44.56
 2 -1 -5 141.03 34.34
 -2 1 5 -5.34 8.51
 2 -1 -5 128.12 38.23
 -2 1 5 -1 14.34
 2 -1 -5 132.14 37.79
 -1 -1 -6 6.56 4.39
 -1 -1 -6 0.71 8.96
 -1 -1 -6 2.62 17.33
 1 1 6 16.02 16.17
 1 1 6 -22.71 28.4
 0 1 6 696.73 121.6
 0 1 6 552.84 102.06
 0 1 6 434.35 77.43
 0 -1 -6 628.34 94.77
 0 1 6 412.63 86.82
 0 -1 -6 743.05 89.93
 1 -1 -6 270.87 55.93
 -1 1 6 192.31 57.86
 -1 1 6 188.84 62.74
 1 -1 -6 293.2 65.08
 1 -1 -6 274.9 53.2
 1 -1 -6 212.22 53.06
 -1 1 6 171.72 50.25
 2 -1 -6 176.7 49.14
 2 -1 -6 176.37 52.73
 2 -1 -6 149.39 47.14
 -1 -1 -7 75.8 49.67
 1 1 7 7.14 9.26
 0 1 7 153.94 63.64
 0 1 7 161.63 64.74
 0 -1 -7 110.6 69.33
 0 1 7 121.68 56.7
 0 -1 -7 275 67.04
 0 -1 -7 235.16 57.56
 -1 1 7 59.81 39.75
 -1 1 7 -1.01 22.9
 1 -1 -7 40.02 23
 -1 1 7 21.81 19.7
 1 -1 -7 51.74 17.99
 1 -1 -7 28.45 19.4
 1 -1 -7 20.65 22
 -1 1 7 20.18 14.55
 -2 1 7 -1.33 22.51
 2 -1 -7 95.9 36.38
 2 -1 -7 69.84 36.68
 2 -1 -7 79.67 34.93
 0 -1 -8 255.54 85.38
 0 1 8 236.4 83.06
 0 1 8 74.02 51.34
 0 -1 -8 276.93 75.06
 0 1 8 -21.82 36.87
 1 -1 -8 116.07 45.69
 1 -1 -8 54.21 22.01
 -1 1 8 70.59 37.91
 -1 1 8 39.88 33.58
 1 -1 -8 26.27 35.47
 2 -1 -8 135.47 49.82
 2 -1 -8 59.44 32.97
 0 1 9 34.09 57.37
 0 -1 -9 58.23 39.72
 -1 1 9 26.16 10.24
 1 -1 -9 29.81 24.64
 -2 1 9 4.18 13.13
 2 -1 -9 8.93 27.97
 1 -1 -10 144.27 57.77
 2 2 -12 33.49 38.75
 3 2 -11 1.92 47.01
 -3 -2 11 1.26 18.3
 2 2 -11 26.36 98.27
 -2 -2 11 61.48 42.12
 2 2 -11 233.92 74.07
 -2 -2 11 85.65 64.45
 -1 -2 11 -1.81 14.46
 3 2 -10 8.5 64.8
 -3 -2 10 14.31 29.73
 2 2 -10 2.9 31.4
 2 2 -10 51.49 30.57
 -2 -2 10 26.48 21.58
 -2 -2 10 12.88 21.32
 1 2 -10 327.68 82.59
 1 2 -10 29.47 84.74
 -1 -2 10 209.9 75.22
 -1 -2 10 204 77.39
 3 2 -9 47.18 28.38
 -3 -2 9 -15.3 25.42
 3 2 -9 37.97 28.67
 -3 -2 9 14.28 20.78
 3 2 -9 53.33 41.04
 2 2 -9 17.27 20.98
 2 2 -9 9.16 10.15
 -2 -2 9 -11.39 23.51
 -2 -2 9 18.43 25.91
 2 2 -9 8.45 5.74
 -2 -2 9 20 16.15
 -1 -2 9 173.8 66.96
 1 2 -9 25.93 63.39
 1 2 -9 215.18 57.26
 -1 -2 9 170.28 58.99
 3 2 -8 53.71 31.41
 3 2 -8 36.01 16.99
 3 2 -8 26.89 13.71
 -3 -2 8 -5.96 15.03
 -3 -2 8 2.36 2.63
 -3 -2 8 39.96 37.17
 3 2 -8 35.4 21.31
 2 2 -8 64.84 29.12
 2 2 -8 15.24 9.87
 -2 -2 8 43.82 25.66
 -2 -2 8 47.22 26.35
 2 2 -8 56.16 31.65
 2 2 -8 27.06 16.76
 -2 -2 8 36.98 29.99
 -2 -2 8 13.62 16.29
 1 2 -8 267.45 61.19
 -1 -2 8 181.99 49.83
 1 2 -8 260.44 53.4
 -1 -2 8 222.86 60.7
 1 2 -8 335.98 72.06
 -1 -2 8 212.92 64.78
 0 -2 8 68.59 35.43
 0 2 -8 71.12 28.55
 0 2 -8 83.98 32.5
 0 -2 8 53.25 30.92
 3 2 -7 291.31 57.77
 3 2 -7 368.56 71.81
 3 2 -7 386.99 74.83
 3 2 -7 360.25 65.6
 -3 -2 7 -1.44 8.67
 -3 -2 7 13.43 18.08
 -3 -2 7 -6.39 16.58
 -2 -2 7 -6.77 11.91
 2 2 -7 10.41 12.05
 2 2 -7 12.25 18.89
 -2 -2 7 34.78 32.65
 -2 -2 7 -7.65 2.1
 2 2 -7 8.71 12.75
 -2 -2 7 20.2 18.71
 2 2 -7 1.3 4.99
 -1 -2 7 104.21 34.38
 1 2 -7 144.95 41.21
 -1 -2 7 140.46 40.84
 -1 -2 7 113.9 37.39
 1 2 -7 134.35 38.08
 1 2 -7 160.29 45.6
 1 2 -7 147.56 36.77
 -1 -2 7 143.19 45.12
 0 2 -7 54.54 23.07
 0 -2 7 59.56 26.59
 0 2 -7 71.34 27.32
 0 2 -7 61.46 24.09
 0 -2 7 37.64 21.37
 3 2 -6 276.7 56.93
 3 2 -6 286.4 57.91
 3 2 -6 227.69 50.82
 -3 -2 6 -8.85 10
 -3 -2 6 7.52 9.49
 -3 -2 6 -7.26 7.07
 -3 -2 6 -6.52 14.48
 -2 -2 6 298.52 66.12
 2 2 -6 343.99 55.52
 -2 -2 6 327.66 63.19
 2 2 -6 412.25 67.04
 2 2 -6 207.35 39.15
 2 2 -6 375 55.82
 2 2 -6 405.25 64.54
 -2 -2 6 309.45 59.11
 -2 -2 6 245.53 43.31
 -2 -2 6 334.81 68.99
 -1 -2 6 267.82 51.9
 1 2 -6 273.21 52.84
 -1 -2 6 304.76 59.57
 -1 -2 6 260.14 51.54
 1 2 -6 274.24 48.89
 -1 -2 6 297.61 59.24
 1 2 -6 277.42 53.4
 1 2 -6 276.71 48.25
 0 -2 6 432.11 64.29
 0 2 -6 482.22 66.98
 0 2 -6 557.09 75.64
 0 2 -6 459.97 59.31
 0 -2 6 416.2 68.6
 -3 -2 5 -4.29 10.25
 -3 -2 5 -2.41 3.82
 2 2 -5 1525.08 99.41
 -2 -2 5 1146.63 93.89
 2 2 -5 1573.63 114.62
 2 2 -5 1590.35 121.1
 -2 -2 5 1422.23 131.57
 -2 -2 5 1291.57 117.14
 2 2 -5 1514.22 114.08
 2 2 -5 1634.64 110.76
 -2 -2 5 1490.34 127.32
 -1 -2 5 725.02 66.26
 1 2 -5 880.3 74.74
 1 2 -5 928.86 71.62
 -1 -2 5 948.68 94.78
 1 2 -5 950.02 82.89
 -1 -2 5 960.3 93.78
 1 2 -5 982.24 88.43
 -1 -2 5 851.82 84.07
 -1 -2 5 928.17 91.62
 1 2 -5 989.01 89.01
 0 2 -5 908.77 79.82
 0 2 -5 1086.46 72.48
 0 2 -5 945.73 87.89
 0 2 -5 996.98 87.95
 0 2 -5 926.16 78.97
 0 -2 5 898.06 82.74
 0 -2 5 869.66 90.55
 0 -2 5 845.51 82.1
 -2 -2 4 840.9 76.81
 2 2 -4 1063.81 89.51
 2 2 -4 1023.78 81.86
 -2 -2 4 771.48 55.02
 -2 -2 4 905.54 99.95
 2 2 -4 1020.42 87.44
 2 2 -4 998.67 88.59
 -2 -2 4 909.93 92.34
 -2 -2 4 967.51 98.66
 -1 -2 4 530.69 63.25
 -1 -2 4 550.16 60.28
 -1 -2 4 489.15 53.3
 1 2 -4 503.95 54.96
 1 2 -4 482.1 53.93
 1 2 -4 461.6 44.12
 1 2 -4 500.59 57.04
 -1 -2 4 536.29 61.49
 1 2 -4 536.51 53.54
 -1 -2 4 525.02 62.54
 0 -2 4 132.97 29.12
 0 -2 4 110.68 29.2
 0 2 -4 119.86 27.11
 0 2 -4 125.27 26.42
 0 2 -4 116.39 27.19
 0 2 -4 146.42 25.94
 0 -2 4 121.49 28.2
 -2 -2 3 144.02 37.79
 -2 -2 3 152.01 38.43
 -2 -2 3 112.11 22.36
 2 2 -3 180.73 37.57
 -2 -2 3 110.37 26.02
 2 2 -3 104.83 18.82
 -1 -2 3 1309.03 87.45
 -1 -2 3 1280.47 73.93
 1 2 -3 1238.21 81.63
 1 2 -3 1220.01 79.73
 1 2 -3 1303.7 82.03
 1 2 -3 1136.08 69.22
 -1 -2 3 1274.19 83.82
 -1 -2 3 1211.98 79
 -1 -2 3 1246.52 88.73
 1 2 -3 1249.74 60.45
 0 -2 3 999.45 73.71
 0 2 -3 999.07 68.74
 0 -2 3 1041.5 72.81
 0 2 -3 1039.18 73.05
 0 2 -3 954.59 65.6
 0 -2 3 938.73 71.43
 2 2 -2 1168.64 95.51
 2 2 -2 895.3 68.03
 -2 -2 2 940.67 75.42
 -2 -2 2 1112.21 86.16
 -2 -2 2 929.94 67.93
 2 2 -2 319.37 48.04
 -1 -2 2 190.69 28.6
 -1 -2 2 202.06 32.25
 1 2 -2 182.26 31.26
 -1 -2 2 209.17 31.11
 1 2 -2 194.17 28.76
 -1 -2 2 209.59 31.02
 1 2 -2 173.88 26.9
 1 2 -2 181.49 26.67
 0 -2 2 4831.42 135.2
 0 -2 2 4740.34 140.07
 0 2 -2 4802.08 137.44
 0 -2 2 4769.16 137.13
 0 2 -2 4646.01 130.42
 2 2 -1 3.77 7.35
 2 2 -1 5.24 3.03
 -2 -2 1 22.38 11.19
 -2 -2 1 6.12 5.21
 -2 -2 1 19.46 10.49
 -2 -2 1 7.22 8.41
 2 2 -1 20.76 8.89
 -1 -2 1 203.56 29.77
 -1 -2 1 230.17 31.59
 1 2 -1 196.5 26.81
 1 2 -1 232.08 34.55
 1 2 -1 246.33 34.66
 -1 -2 1 253.06 33.95
 0 -2 1 3873.88 109.72
 -2 -2 0 3438.66 148.44
 -2 -2 0 3672.48 140.91
 2 2 0 3491.55 195.05
 -2 -2 0 3325.01 139.34
 -1 -2 0 65.32 17.27
 -1 -2 0 74.76 18.95
 -1 -2 0 71.83 16.67
 1 2 0 79.05 22.78
 -1 -2 0 63.93 16.99
 1 2 0 80.82 19.55
 1 2 0 63.65 20.7
 0 -2 0 3462.7 121.78
 0 -2 0 3385.67 115.96
 0 2 0 3539.33 171.67
 0 2 0 3330.69 113.28
 2 2 1 427.15 73.3
 -2 -2 -1 1527.72 107.65
 -2 -2 -1 1505.93 102.67
 -2 -2 -1 1328.99 97.77
 -2 -2 -1 1639.92 91.36
 2 2 1 797.76 90.03
 1 2 1 8866.49 230.44
 -1 -2 -1 9391.03 207.32
 -1 -2 -1 9464.75 233.15
 -1 -2 -1 9618.43 238.15
 -1 -2 -1 9651.96 193.83
 -1 -2 -1 9282.87 244.8
 1 2 1 9999 278.24
 0 -2 -1 381.23 42.25
 0 2 1 367.87 54.51
 0 -2 -1 336.44 44.53
 0 -2 -1 338.29 41.52
 0 2 1 348.98 35.91
 0 2 1 430.25 66.46
 -2 -2 -2 4.24 10.72
 -2 -2 -2 2.36 7.75
 -2 -2 -2 -2.5 13.97
 2 2 2 -2.16 10.26
 1 2 2 107.38 32.16
 -1 -2 -2 144.37 30.52
 -1 -2 -2 116.97 32.17
 1 2 2 120.39 34.43
 -1 -2 -2 122.21 30.53
 -1 -2 -2 110.83 27.25
 -1 -2 -2 89.8 17.88
 1 2 2 122.36 22.28
 0 2 2 363.03 60.17
 0 -2 -2 372.09 48.29
 0 -2 -2 372.86 54.15
 0 -2 -2 400.98 46.46
 0 -2 -2 343.04 46.82
 0 2 2 259.56 40.75
 0 2 2 425.42 72.21
 1 -2 -2 102.46 30.81
 -2 -2 -3 28.26 16.13
 -2 -2 -3 22.1 19.27
 -2 -2 -3 37.05 21.04
 2 2 3 -9.84 18.07
 1 2 3 395.67 69.59
 -1 -2 -3 365.97 56.63
 -1 -2 -3 405.5 60.99
 -1 -2 -3 360.49 51.54
 -1 -2 -3 322.57 58.12
 1 2 3 356.25 70.11
 0 2 3 45.44 23.76
 0 2 3 29.46 17.16
 0 -2 -3 64.69 22.41
 0 -2 -3 54.47 17.86
 0 2 3 41.29 23.16
 0 -2 -3 32.47 16.28
 0 2 3 47.01 20.39
 0 -2 -3 46.36 18.72
 0 -2 -3 43.53 19.85
 1 -2 -3 734.09 85.32
 1 -2 -3 705.29 74.73
 1 -2 -3 753.73 87.37
 1 -2 -3 783.79 72.09
 -1 2 3 557.26 98.37
 -2 -2 -4 67.55 29.54
 -1 -2 -4 2282.39 137.61
 1 2 4 1801.57 161.74
 1 2 4 1885.4 174.6
 -1 -2 -4 2193.36 166.24
 0 -2 -4 60.15 21.44
 0 2 4 26.45 21.08
 0 2 4 44.98 19.84
 0 -2 -4 48.31 21.51
 0 -2 -4 47.17 17.43
 0 2 4 56.98 26.37
 0 -2 -4 50.26 18.73
 0 2 4 46.57 21.81
 0 -2 -4 68.36 30.9
 -1 2 4 593.12 106.86
 1 -2 -4 1001.7 108.17
 -1 2 4 604.88 105.03
 1 -2 -4 893.67 105.61
 1 -2 -4 893.75 88.46
 1 -2 -4 943.12 87.54
 -1 -2 -5 604.81 94.69
 -1 -2 -5 431.27 80.84
 1 2 5 377.94 82.57
 1 2 5 372.93 86.92
 0 2 5 -1.02 13.41
 0 -2 -5 0.26 16.02
 0 2 5 40.93 30.84
 0 -2 -5 -3.17 10.22
 0 -2 -5 11.62 19.42
 0 2 5 14.95 18.6
 -1 2 5 796.94 127
 1 -2 -5 1077.85 109.11
 1 -2 -5 1195.92 109.04
 1 -2 -5 1198.4 129.97
 -1 2 5 747.08 131.81
 1 2 6 139.28 55.08
 1 2 6 77.95 47.89
 -1 -2 -6 135.59 47.5
 -1 -2 -6 132.99 64.38
 -1 -2 -6 228.49 61.6
 1 2 6 50.94 37.88
 0 -2 -6 19.8 23.64
 0 2 6 -0.16 17.35
 0 2 6 29.2 30.15
 0 -2 -6 8.6 13.22
 0 -2 -6 9.65 11.77
 0 2 6 -18.67 32.29
 -1 2 6 16.29 15.73
 -1 2 6 45.93 41.49
 1 -2 -6 2.92 7
 1 -2 -6 4.67 26.05
 1 -2 -6 5.24 12.19
 -1 2 6 9.86 12.04
 1 -2 -6 25.61 21.76
 1 2 7 16.77 16.94
 -1 -2 -7 87.49 55.7
 -1 -2 -7 140.78 55.27
 1 2 7 -19.16 28.67
 0 -2 -7 399.05 89.48
 0 2 7 305.77 95.22
 0 2 7 213.82 78.63
 0 -2 -7 474.24 98.1
 0 2 7 247.9 94.95
 -1 2 7 -26.08 32.3
 1 -2 -7 -4.4 13.02
 -1 2 7 -28.02 26.8
 1 -2 -7 -24.1 26.26
 1 -2 -7 2.91 17.3
 -1 2 7 -15.13 34.08
 0 -2 -8 220.2 67.78
 0 -2 -8 248.69 75.68
 0 2 8 63.56 50.78
 0 -2 -8 109.14 78.11
 0 2 8 32.71 20.49
 0 2 8 32.1 35.91
 1 -2 -8 -6.88 7.66
 1 -2 -8 -10.29 21.29
 -1 2 8 27.87 24.22
 -1 2 8 -13.27 41.34
 1 -2 -8 -1.13 6.04
 -1 2 8 24.08 27.13
 0 -2 -9 6.35 29.74
 0 -2 -9 14.08 28.29
 -1 2 9 138.31 85.41
 1 -2 -9 -10.44 20.03
 3 3 -12 20.19 49.74
 3 3 -11 12.8 60.14
 -3 -3 11 -38.47 44.35
 -3 -3 11 3.26 5.82
 -2 -3 11 4.1 37.58
 -2 -3 11 103.43 61.59
 2 3 -11 12.32 64.46
 3 3 -10 9.46 55.74
 -3 -3 10 10.96 10.47
 -3 -3 10 0.2 9.52
 3 3 -10 93.19 37.23
 -3 -3 10 2.59 30.07
 -2 -3 10 211.67 61.22
 -2 -3 10 307.67 87.46
 2 3 -10 468.88 84.34
 -2 -3 10 339.17 95.77
 -1 -3 10 -1 8.2
 -1 -3 10 3.4 11.1
 1 3 -10 2.63 43.65
 -3 -3 9 119.3 54.75
 -3 -3 9 99.95 43.67
 3 3 -9 222.31 54.73
 -3 -3 9 31.2 41.39
 3 3 -9 253.32 65.44
 3 3 -9 289.25 75.26
 2 3 -9 275.71 68.55
 -2 -3 9 159.79 57.07
 -2 -3 9 176.65 54.55
 2 3 -9 220.1 56.15
 2 3 -9 200.58 53.85
 2 3 -9 328.04 77.75
 -2 -3 9 140.67 50.04
 -2 -3 9 216.16 76.99
 -1 -3 9 13.9 22.12
 -1 -3 9 -43.44 30.55
 -1 -3 9 36.79 28.15
 1 3 -9 -5.63 12.71
 1 3 -9 30.69 12.49
 1 3 -9 6.99 15.31
 1 3 -9 -7.21 12.82
 -3 -3 8 41.49 25.89
 3 3 -8 39.79 18.58
 -3 -3 8 19.71 13.62
 3 3 -8 44.19 32.7
 -3 -3 8 -1.03 15.97
 3 3 -8 36.29 22.47
 -2 -3 8 205.15 58.32
 2 3 -8 247.73 61.73
 -2 -3 8 178.2 59.87
 2 3 -8 217.85 49.52
 2 3 -8 193.21 48.3
 -2 -3 8 195.63 57.32
 -2 -3 8 137.38 41.04
 2 3 -8 266.32 62.94
 -1 -3 8 9.13 14.98
 -1 -3 8 33.5 14.7
 1 3 -8 23.85 19.83
 -1 -3 8 14.01 17.24
 -1 -3 8 30.49 26.13
 1 3 -8 17.88 18.53
 1 3 -8 37.38 20
 1 3 -8 23.11 12.49
 3 3 -7 75.4 30.63
 -3 -3 7 65.96 31.57
 -3 -3 7 50.14 29.63
 -3 -3 7 52.23 23.63
 -3 -3 7 12.05 26.39
 3 3 -7 67.51 30.93
 3 3 -7 48.67 30.72
 2 3 -7 2734.46 189.08
 2 3 -7 2557.1 176.9
 2 3 -7 2399.89 143.6
 -2 -3 7 2235.19 186.8
 -2 -3 7 1889.32 159.3
 2 3 -7 2355.7 163.79
 -2 -3 7 1885.4 172.83
 -2 -3 7 2153.05 174.53
 -1 -3 7 653.42 93.35
 1 3 -7 624.23 77.06
 1 3 -7 680.67 92.2
 1 3 -7 595.17 77.31
 1 3 -7 714.05 93.31
 -1 -3 7 563.85 83.13
 -1 -3 7 657.15 94.69
 -1 -3 7 573.78 85.42
 0 3 -7 719.43 84
 0 -3 7 556.14 88.85
 0 3 -7 810.99 101.93
 0 -3 7 510.56 77.29
 -3 -3 6 219.67 56.27
 3 3 -6 65.64 26.64
 -3 -3 6 234.29 60.86
 3 3 -6 259.88 54.19
 3 3 -6 280.13 58.1
 -3 -3 6 152.25 40.01
 -3 -3 6 14.16 17.25
 3 3 -6 236.06 48.53
 -2 -3 6 119.99 40.91
 2 3 -6 183.72 40.15
 2 3 -6 142.19 31.05
 -2 -3 6 157.22 43.04
 -2 -3 6 169.94 46.89
 2 3 -6 155.38 41.16
 -2 -3 6 168.16 47.23
 2 3 -6 206.53 45.65
 -2 -3 6 127.99 36.84
 2 3 -6 178.28 41.93
 -1 -3 6 558.6 74.1
 1 3 -6 479.11 58.07
 1 3 -6 572.29 65.34
 1 3 -6 582.36 75.61
 -1 -3 6 418.68 67.47
 -1 -3 6 361.19 54.15
 1 3 -6 545.76 70
 1 3 -6 615.45 80.45
 -1 -3 6 567.42 79.12
 -1 -3 6 545.5 78.5
 0 3 -6 67.64 26.42
 0 -3 6 54.11 24.87
 0 -3 6 52.57 24.74
 0 3 -6 46.73 17.71
 -3 -3 5 12.35 18.99
 -3 -3 5 3.2 11.03
 3 3 -5 5.3 11.48
 -3 -3 5 -0.77 7.01
 -3 -3 5 2.04 8.18
 3 3 -5 6.85 9.75
 3 3 -5 8.97 13.43
 3 3 -5 8.73 11.7
 2 3 -5 444.99 62.67
 2 3 -5 387.84 40.22
 -2 -3 5 318.39 41.27
 2 3 -5 423.78 57.38
 -2 -3 5 363.65 57.17
 2 3 -5 449.39 63.85
 2 3 -5 457.9 67.87
 -2 -3 5 443.14 67.7
 -2 -3 5 390.12 67.13
 -2 -3 5 420.36 69.73
 -1 -3 5 2500.41 136.48
 1 3 -5 2581.69 136.85
 -1 -3 5 2096.16 131.8
 -1 -3 5 2642.42 159.03
 1 3 -5 2382.17 136.62
 1 3 -5 2528.97 149.56
 1 3 -5 2414.77 137.79
 -1 -3 5 2475.11 151.05
 -1 -3 5 2573.58 152.49
 0 -3 5 41.1 18.56
 0 3 -5 53.65 20.94
 0 -3 5 50.99 21.33
 0 3 -5 53.51 22.8
 0 -3 5 48.49 19.47
 0 3 -5 14.41 9.54
 0 3 -5 50.59 23.62
 3 3 -4 128.83 33.09
 3 3 -4 133.32 37.86
 -3 -3 4 87.44 25.08
 3 3 -4 150.14 31.38
 -3 -3 4 83.44 26.41
 3 3 -4 123.52 36.91
 -3 -3 4 -9.92 11.19
 -3 -3 4 91.04 29.4
 2 3 -4 86.8 23.6
 -2 -3 4 119.96 32.89
 -2 -3 4 105.83 31.86
 -2 -3 4 122.08 35.64
 2 3 -4 110.52 31.43
 -2 -3 4 97.27 23.13
 -2 -3 4 93.51 27.38
 2 3 -4 97.74 27.79
 2 3 -4 97.86 29.91
 2 3 -4 103.05 24.23
 -1 -3 4 2375.69 107.12
 1 3 -4 2337.58 128.85
 -1 -3 4 2449.7 134.88
 -1 -3 4 2126.34 125.23
 1 3 -4 2178.84 123.49
 1 3 -4 2234.04 126.72
 1 3 -4 2056.91 109.98
 -1 -3 4 2271.93 127.67
 -1 -3 4 2203.94 136.65
 0 -3 4 -0.22 7.71
 0 3 -4 8.21 10.51
 0 -3 4 7.7 5.61
 0 3 -4 0.48 6.01
 0 -3 4 2.46 5.84
 0 3 -4 11.82 8.08
 0 3 -4 3.99 9.97
 3 3 -3 935.47 107.29
 -3 -3 3 752.88 77.33
 -3 -3 3 750.1 82.48
 3 3 -3 687.16 73.39
 2 3 -3 10.89 12.32
 -2 -3 3 13.27 14.6
 -2 -3 3 14.88 10.78
 -2 -3 3 10.35 10.29
 2 3 -3 9.44 9.85
 2 3 -3 0.62 9.46
 2 3 -3 13.66 7.72
 -2 -3 3 19.2 12.96
 2 3 -3 12.61 13.41
 -1 -3 3 3034.23 150.81
 1 3 -3 3259.76 151.69
 -1 -3 3 3021.75 130.07
 -1 -3 3 3368.12 153.37
 1 3 -3 3095.67 135.75
 1 3 -3 2986.45 133.33
 1 3 -3 2757.21 105.86
 -1 -3 3 3426.24 144.37
 -1 -3 3 3359.12 133.68
 0 -3 3 1369.18 94.19
 0 3 -3 1345.03 89.48
 0 -3 3 1363.96 91.2
 0 3 -3 1288.6 84.87
 0 -3 3 1288.55 87.77
 2 3 -2 13.41 15.26
 2 3 -2 4.56 14.63
 -2 -3 2 17.05 17.4
 2 3 -2 16.63 15.86
 -2 -3 2 3.11 5.15
 -2 -3 2 25.72 15.3
 2 3 -2 8.47 8.63
 -2 -3 2 9 9.26
 -2 -3 2 25.31 16.1
 -1 -3 2 238.9 34.85
 -1 -3 2 245.56 38.52
 1 3 -2 323.39 49.18
 -1 -3 2 281.57 32.41
 1 3 -2 271.43 43.67
 -1 -3 2 249.09 39.23
 1 3 -2 229.58 32.95
 -1 -3 2 267.27 40.47
 0 -3 2 261.38 37.54
 0 -3 2 285.81 40.22
 0 3 -2 282 36.72
 2 3 -1 379.92 62.96
 2 3 -1 380.95 61.45
 -2 -3 1 413.02 56.74
 -2 -3 1 448.57 56.95
 2 3 -1 332.39 37.57
 -2 -3 1 477.37 49.2
 2 3 -1 367.57 53.5
 -2 -3 1 375.22 46.76
 1 3 -1 160.55 34.07
 -1 -3 1 124.77 24.6
 -1 -3 1 168.16 33.69
 -1 -3 1 161.19 31.17
 1 3 -1 112.08 20
 -1 -3 1 165.22 24.43
 -1 -3 1 162.26 28.67
 1 3 -1 183.56 44.23
 -1 -3 1 178.81 31.53
 0 3 -1 535.14 57.9
 0 -3 1 631.79 61.98
 0 -3 1 486.23 48.74
 0 -3 1 590.33 55.77
 0 -3 1 532.81 46.54
 2 3 0 540.43 81.56
 2 3 0 244.29 51.16
 -2 -3 0 438.18 60.59
 -2 -3 0 434.66 54.58
 -2 -3 0 402.39 54.32
 -2 -3 0 356.62 53.14
 2 3 0 351.3 59.56
 1 3 0 122.82 31.23
 -1 -3 0 138.43 25.62
 1 3 0 129.42 29.05
 -1 -3 0 139.09 30.97
 1 3 0 121.64 27.92
 -1 -3 0 113.08 24.12
 -1 -3 0 102.36 18.22
 -1 -3 0 122.33 27.8
 -1 -3 0 128.91 28.04
 0 -3 0 1020.64 80.62
 0 -3 0 956.22 79.07
 0 3 0 848.27 72.22
 0 -3 0 982.45 78.84
 0 -3 0 786.54 63.25
 0 -3 0 903.47 52.17
 0 3 0 923.32 111.47
 2 3 1 752.99 102.32
 -2 -3 -1 674.94 77.59
 -2 -3 -1 674.49 77.22
 -2 -3 -1 660.94 66.51
 -2 -3 -1 641.93 79.45
 2 3 1 624.7 89.13
 1 3 1 75.61 30.95
 1 3 1 50.38 22.46
 -1 -3 -1 77.29 21.42
 1 3 1 67.75 21.98
 -1 -3 -1 89.91 27.14
 -1 -3 -1 81.09 25.81
 -1 -3 -1 76.67 20.26
 -1 -3 -1 89.49 25.26
 1 3 1 100.88 33.95
 0 3 1 811.45 70.13
 0 -3 -1 1086.1 87.43
 0 -3 -1 1086.93 89.48
 0 -3 -1 915.62 86.68
 0 3 1 1027.54 126.74
 -2 -3 -2 362.67 59.59
 2 3 2 263.06 70.04
 -2 -3 -2 346.09 61.77
 -2 -3 -2 392.41 67.29
 2 3 2 255.13 63.43
 1 3 2 24.44 18.63
 1 3 2 16.55 9.75
 -1 -3 -2 48.88 24.57
 -1 -3 -2 20.05 9.88
 -1 -3 -2 18.07 12.03
 -1 -3 -2 11.37 6.82
 1 3 2 13.9 14.8
 0 -3 -2 504.82 64.46
 0 3 2 385.65 46.78
 0 -3 -2 560.71 67.07
 0 3 2 532.98 87.45
 0 -3 -2 538.1 69.83
 0 -3 -2 541.41 75.12
 0 3 2 543.56 96.2
 0 -3 -2 501.01 43.64
 2 3 3 55.45 32.19
 -2 -3 -3 119.09 36.37
 -2 -3 -3 119.01 36.89
 -2 -3 -3 146.15 44.3
 2 3 3 94.19 43.43
 1 3 3 12.55 17.33
 -1 -3 -3 -5.44 4.65
 1 3 3 3.93 14.01
 -1 -3 -3 -6.54 6.61
 -1 -3 -3 1.47 8.99
 -1 -3 -3 -2.23 14.2
 1 3 3 5.07 9.79
 1 3 3 19.11 25.95
 0 3 3 122.88 36.54
 0 3 3 197.7 58.89
 0 -3 -3 210.75 45.43
 0 3 3 220.9 67.69
 0 -3 -3 226.37 44.81
 0 -3 -3 246.33 54.92
 0 -3 -3 186.59 43.7
 1 -3 -3 146.32 38.28
 1 -3 -3 125.33 36.12
 -1 3 3 24.43 29.01
 1 -3 -3 144.55 32.02
 1 -3 -3 145.94 43.4
 2 3 4 6.73 7.7
 -2 -3 -4 125.82 52.6
 -2 -3 -4 192.56 55.67
 2 3 4 29.69 27.3
 1 3 4 20.72 19.7
 1 3 4 6.77 17.02
 -1 -3 -4 -0.04 10.92
 -1 -3 -4 5.51 5.63
 -1 -3 -4 -0.72 5.56
 -1 -3 -4 -6.88 11.31
 1 3 4 3.4 7.88
 1 3 4 -8.45 24.48
 0 3 4 196.44 70.56
 0 -3 -4 176.53 50.01
 0 3 4 145.09 44.71
 0 3 4 206.6 66.07
 0 -3 -4 199.59 55.8
 0 -3 -4 240.28 48.48
 0 -3 -4 247.15 62.22
 1 -3 -4 522.05 77.63
 1 -3 -4 550.81 89.46
 1 3 5 254.38 78.76
 1 3 5 330.93 86.81
 -1 -3 -5 410.51 87.38
 -1 -3 -5 510.97 96.91
 1 3 5 314.62 91.27
 0 3 5 0.29 36.36
 0 3 5 46.08 41.43
 0 -3 -5 -0.99 14.15
 0 -3 -5 6.08 14.93
 0 3 5 -5.89 31.04
 0 -3 -5 0.06 6.72
 1 -3 -5 1530.02 141.96
 1 -3 -5 1515.61 160.41
 -1 3 5 345.47 108.07
 1 3 6 122.22 60.06
 -1 -3 -6 319.5 74.69
 -1 -3 -6 272.84 69.77
 -1 -3 -6 332.9 82.8
 1 3 6 117.35 68.18
 1 3 6 93.66 45.63
 0 3 6 13.71 24
 0 -3 -6 15.35 22.71
 0 -3 -6 -4.64 19.62
 0 -3 -6 20.63 21.18
 0 3 6 36.77 40.59
 0 3 6 -10.3 20.3
 -1 3 6 -0.5 27.93
 1 -3 -6 7.91 18.72
 -1 3 6 18.25 15.67
 1 -3 -6 36.02 23.75
 1 -3 -6 42.97 31.74
 1 3 7 31.07 31.62
 -1 -3 -7 80.36 44.99
 1 3 7 -23.15 46.66
 1 3 7 -30.54 39.15
 0 3 7 34.43 43.23
 0 3 7 -2.94 17.5
 0 -3 -7 15.05 34.72
 0 -3 -7 -6.8 14.01
 0 -3 -7 -5.68 20.6
 0 3 7 2.46 27.53
 -1 3 7 -9.96 7.94
 1 -3 -7 2.04 29.57
 1 -3 -7 -16.37 28.02
 -1 3 7 -19.62 20.33
 0 -3 -8 4.36 36.32
 0 -3 -8 -11.47 14.93
 0 -3 -8 13.35 41.32
 0 3 8 49.9 53.01
 0 3 8 6.68 45.39
 1 -3 -8 40.85 65.54
 1 -3 -8 85.33 50.63
 -1 3 8 -47.66 54.28
 -3 -4 12 26.23 34.54
 3 4 -12 3.55 48.32
 2 4 -12 3.72 34.99
 -3 -4 11 5.71 31.91
 -3 -4 11 33.9 25.72
 3 4 -11 177.94 64.46
 -3 -4 11 20.62 15.68
 3 4 -11 136.83 47.63
 3 4 -11 4.97 53.46
 -2 -4 11 4 36.92
 -2 -4 11 -5.74 25.16
 2 4 -11 0.83 33.27
 2 4 -11 1.81 5.91
 3 4 -10 394.77 90.94
 -3 -4 10 248.28 76.07
 3 4 -10 355.29 77.21
 3 4 -10 69.19 98.9
 -3 -4 10 258.8 93.5
 -3 -4 10 193.47 62.76
 -2 -4 10 39.04 29.86
 -2 -4 10 57.06 33.94
 -2 -4 10 65.6 42.75
 2 4 -10 79.17 47.76
 2 4 -10 45.93 30.03
 2 4 -10 9.45 3.14
 -1 -4 10 381.41 93.65
 1 4 -10 44.82 98.63
 -3 -4 9 15.78 46.97
 -3 -4 9 161.62 58.45
 -3 -4 9 101.9 38.87
 3 4 -9 159.55 50.53
 3 4 -9 174.33 53.3
 3 4 -9 167.34 57.58
 -2 -4 9 275.63 83.18
 -2 -4 9 321.92 76.22
 -2 -4 9 351.49 79.46
 2 4 -9 413.98 76.45
 2 4 -9 525.61 99.66
 2 4 -9 478.2 90.46
 -1 -4 9 5.34 26.05
 1 4 -9 11.71 19.65
 -1 -4 9 -3.69 14.19
 1 4 -9 45.69 28.31
 1 4 -9 -5.16 15.35
 -3 -4 8 7.44 16.57
 -3 -4 8 -1.61 4.44
 3 4 -8 -5.13 12.28
 3 4 -8 -6.58 7.38
 -3 -4 8 -18.27 21.69
 3 4 -8 -28.76 19.2
 3 4 -8 -18.08 11.13
 2 4 -8 810.01 107.11
 2 4 -8 758.46 101.1
 2 4 -8 911.65 119.58
 -2 -4 8 609.09 97.91
 -2 -4 8 714.15 111.59
 -2 -4 8 749.23 116.66
 -1 -4 8 73.8 32.55
 1 4 -8 97.84 38.26
 -1 -4 8 58.58 30.9
 1 4 -8 87.13 33.44
 -1 -4 8 75.61 33.14
 1 4 -8 101.12 40.12
 -3 -4 7 82.9 35.2
 -3 -4 7 184.22 59.77
 3 4 -7 245.52 59.08
 -3 -4 7 152.32 46.57
 -3 -4 7 167.57 50.27
 3 4 -7 198.24 50.5
 3 4 -7 201.04 48.71
 3 4 -7 212.98 56.26
 2 4 -7 904.17 99.49
 -2 -4 7 652.98 91.92
 2 4 -7 912.65 104.92
 2 4 -7 959.88 115.82
 -2 -4 7 764.64 108.27
 -2 -4 7 787.76 104.74
 2 4 -7 933.54 104.52
 -2 -4 7 830.59 112.66
 1 4 -7 197.08 52.25
 -1 -4 7 191.51 50.92
 1 4 -7 215.38 48.07
 -1 -4 7 173.8 52.61
 1 4 -7 205.23 49.1
 1 4 -7 208.08 48.16
 -1 -4 7 183.23 53.5
 -3 -4 6 80.89 31.54
 -3 -4 6 92.58 36.88
 3 4 -6 99.94 37.52
 3 4 -6 76.58 26.29
 -3 -4 6 65.83 30.45
 3 4 -6 121.55 40.62
 3 4 -6 106.92 32.37
 -3 -4 6 8.48 13.74
 -2 -4 6 1414.26 131.13
 2 4 -6 1500.97 128.07
 -2 -4 6 1247.6 121.79
 2 4 -6 1392.48 123.39
 2 4 -6 1290.91 122.93
 2 4 -6 1340.76 110.44
 -2 -4 6 1389.12 135.89
 -2 -4 6 1402.48 139.26
 -1 -4 6 193.26 47.01
 1 4 -6 212.69 46.24
 -1 -4 6 166.31 44.14
 1 4 -6 209.91 50.1
 -1 -4 6 157.32 40.88
 -1 -4 6 198.52 49.57
 1 4 -6 177.09 39.94
 1 4 -6 159.43 38.68
 -3 -4 5 31.99 15.91
 -3 -4 5 47.01 30.35
 3 4 -5 39.32 23.68
 3 4 -5 29.85 15.19
 -3 -4 5 33.99 18.13
 3 4 -5 22.17 17.51
 -3 -4 5 19.19 15.16
 3 4 -5 13.77 8.73
 2 4 -5 1155.78 98.66
 2 4 -5 1092.92 87.86
 2 4 -5 1235.95 115.2
 -2 -4 5 936.43 88.57
 -2 -4 5 1114.9 110.45
 2 4 -5 1131.17 107.06
 2 4 -5 1141.01 107.67
 -2 -4 5 1246.04 113.88
 -2 -4 5 1210.36 117.4
 -2 -4 5 1261.9 125.61
 1 4 -5 842.1 88.63
 -1 -4 5 754.51 87.12
 1 4 -5 756.47 82.39
 1 4 -5 810.01 89.54
 -1 -4 5 875.8 92.68
 1 4 -5 729.38 73.8
 -1 -4 5 850.68 87.83
 -1 -4 5 770.3 92.54
 -3 -4 4 31.15 18.16
 3 4 -4 -7.46 17.02
 -3 -4 4 0.91 4.16
 3 4 -4 62.86 31.51
 -3 -4 4 45.33 19.9
 3 4 -4 48.19 23.4
 -3 -4 4 52.19 24.51
 3 4 -4 21.44 11.41
 2 4 -4 454.58 66.23
 2 4 -4 503.05 75.18
 -2 -4 4 457.72 62.25
 -2 -4 4 452.88 67.95
 2 4 -4 463.63 65.31
 2 4 -4 437.27 61.08
 -2 -4 4 490.47 66.9
 2 4 -4 413.21 46.76
 -2 -4 4 469.13 68.95
 -2 -4 4 519.88 77.68
 1 4 -4 632.09 76.57
 -1 -4 4 485.91 62.45
 -1 -4 4 567.58 73.91
 1 4 -4 497.43 62.58
 1 4 -4 508.28 64.33
 -1 -4 4 562.92 69.04
 1 4 -4 478.89 50.93
 -1 -4 4 596.27 64.16
 -1 -4 4 567.49 73.21
 3 4 -3 208.42 55.48
 3 4 -3 432.7 78.48
 -3 -4 3 371.65 61.96
 -3 -4 3 436.32 68.58
 3 4 -3 341.39 52.72
 -3 -4 3 458.11 64.54
 2 4 -3 538.24 71.52
 2 4 -3 450.1 69.85
 -2 -4 3 471.48 65.01
 -2 -4 3 475.73 67.41
 2 4 -3 413.53 54.84
 -2 -4 3 504.13 62.17
 -2 -4 3 445.26 49.13
 2 4 -3 620.27 79.25
 -2 -4 3 494.86 79.41
 1 4 -3 700.23 79.3
 -1 -4 3 636.99 72.49
 -1 -4 3 688.29 78.23
 1 4 -3 574.88 62.28
 -1 -4 3 684.14 59.22
 -1 -4 3 603.47 65.82
 -1 -4 3 657.85 74.42
 0 4 -3 3856.71 181.61
 3 4 -2 64.76 34.31
 3 4 -2 30.37 19.34
 -3 -4 2 26.43 13.86
 -3 -4 2 54.8 22.87
 -3 -4 2 59.28 20.44
 3 4 -2 18.92 12.35
 2 4 -2 371.37 64.95
 -2 -4 2 242.28 37.74
 2 4 -2 323.21 61.25
 -2 -4 2 310.56 52.89
 -2 -4 2 334.73 48.01
 -2 -4 2 315.94 52.37
 2 4 -2 271.08 39.76
 -2 -4 2 315.86 44.55
 -2 -4 2 378.12 66.48
 2 4 -2 259.26 45.86
 1 4 -2 997.64 98.22
 -1 -4 2 788.06 81.11
 -1 -4 2 755.03 69.29
 -1 -4 2 826.48 82.94
 1 4 -2 658.17 62.05
 -1 -4 2 820.31 68.43
 -1 -4 2 685.63 59.13
 -1 -4 2 840.68 78.3
 0 -4 2 9.3 8.61
 0 -4 2 16.22 9.55
 0 4 -2 21.75 12.81
 0 4 -2 15.92 12.29
 3 4 -1 233.92 65.35
 -3 -4 1 370.74 64.84
 -3 -4 1 357.67 59.23
 -3 -4 1 350.34 57.72
 2 4 -1 1059.54 114.9
 2 4 -1 879.86 101.17
 -2 -4 1 870.54 93.74
 -2 -4 1 970.47 92.38
 -2 -4 1 887.54 84.85
 -2 -4 1 786.54 77.62
 2 4 -1 809.18 90.13
 1 4 -1 1368.12 111.28
 -1 -4 1 1540.6 117.87
 -1 -4 1 1526.6 111.03
 1 4 -1 1123.98 72.09
 -1 -4 1 1466.42 100.58
 -1 -4 1 1395.49 80.11
 1 4 -1 1750.7 159.41
 -1 -4 1 1638.67 110.5
 -1 -4 1 1878.35 111.35
 0 -4 1 330.12 41.02
 0 4 -1 320.09 51.47
 0 -4 1 380.03 56.87
 0 -4 1 345.16 50.44
 0 -4 1 323.64 46.9
 3 4 0 -3.18 5.72
 -3 -4 0 11.63 13.38
 -3 -4 0 27.45 19.7
 -3 -4 0 28.7 16.99
 2 4 0 1111.5 127.13
 -2 -4 0 963.05 95.63
 2 4 0 889.29 107.89
 -2 -4 0 1076.59 106.82
 -2 -4 0 1091.47 95.71
 -2 -4 0 986.05 97.44
 2 4 0 932.72 108.88
 -1 -4 0 860.05 63.36
 1 4 0 819.9 88.21
 -1 -4 0 902.1 91.5
 -1 -4 0 919.29 83.75
 -1 -4 0 898.84 89.43
 -1 -4 0 982.95 93.37
 1 4 0 1116.98 136.06
 0 -4 0 183.1 26.91
 0 -4 0 66.43 27.52
 0 4 0 124.64 52.84
 0 -4 0 206.12 44.03
 0 4 0 144.02 35.11
 0 -4 0 147.59 40.64
 0 -4 0 168.45 39.14
 2 4 1 2.98 13.52
 -2 -4 -1 18.27 14.58
 -2 -4 -1 18.8 12.71
 -2 -4 -1 -2.48 7.38
 2 4 1 3.66 10.96
 1 4 1 833 109.31
 -1 -4 -1 959.79 98.34
 1 4 1 896.83 112.37
 1 4 1 733.67 86.12
 -1 -4 -1 862.53 76.07
 -1 -4 -1 1056.14 103.45
 -1 -4 -1 947.9 83.49
 -1 -4 -1 908.81 99.82
 1 4 1 1137.31 145.99
 1 4 1 887.7 108.89
 0 -4 -1 171.91 35.88
 0 -4 -1 176.68 41.95
 0 4 1 124.64 33.36
 0 -4 -1 167.34 39.4
 0 -4 -1 188.89 44.99
 0 4 1 95.48 46.54
 2 4 2 154.26 55.05
 -2 -4 -2 139.45 41.57
 -2 -4 -2 170.93 44.69
 -2 -4 -2 128.07 41.51
 2 4 2 128.58 48.6
 1 4 2 48.75 28.95
 1 4 2 31.46 13.25
 -1 -4 -2 31.93 20.88
 -1 -4 -2 7.64 5.14
 -1 -4 -2 46.06 20.53
 -1 -4 -2 33.6 20.13
 1 4 2 76.2 47.46
 1 4 2 20.26 4.85
 0 4 2 7.95 9.53
 0 -4 -2 89.7 25.11
 0 -4 -2 83.14 28.78
 0 -4 -2 70.35 30.09
 0 4 2 45.58 36.67
 0 -4 -2 68.27 29.02
 2 4 3 1.92 15.41
 -2 -4 -3 -5.58 6.8
 -2 -4 -3 -9.33 3.21
 -2 -4 -3 -6.37 19.67
 2 4 3 -0.57 2.72
 1 4 3 503.13 93.33
 1 4 3 462.97 97.41
 -1 -4 -3 684.76 93.69
 -1 -4 -3 641.27 91.32
 -1 -4 -3 662.16 101.54
 1 4 3 675.86 130.91
 1 4 3 515.87 101.64
 0 4 3 4.68 16.75
 0 4 3 -1.18 16.19
 0 -4 -3 3.23 4.7
 0 -4 -3 8.14 14.11
 0 -4 -3 29.38 19.92
 0 -4 -3 32.3 20.76
 0 4 3 -5.59 3.88
 -2 -4 -4 8.69 23.02
 -2 -4 -4 33.72 25.42
 2 4 4 -17.87 28.42
 2 4 4 -15.78 26.27
 1 4 4 87.16 45.41
 -1 -4 -4 83.8 39.69
 -1 -4 -4 43 38.88
 -1 -4 -4 123.04 48.25
 1 4 4 57.05 33.96
 1 4 4 32.68 34.39
 0 4 4 46.76 34.12
 0 4 4 13.87 14.32
 0 4 4 19.04 28.7
 0 -4 -4 4.99 3.92
 0 -4 -4 40.72 22.06
 0 -4 -4 23.73 27.06
 0 -4 -4 50.37 31.16
 0 4 4 -5.4 22.51
 1 -4 -4 94.89 39.47
 1 4 5 50.52 28.9
 1 4 5 -25.24 28.96
 -1 -4 -5 80.56 35.82
 -1 -4 -5 33 32.88
 -1 -4 -5 62.74 35.26
 1 4 5 46.53 29.41
 0 4 5 -1.75 23.37
 0 -4 -5 6.33 23.44
 0 -4 -5 34.29 17.35
 0 -4 -5 24.71 27.02
 0 4 5 39.53 39.23
 0 4 5 4.94 16.83
 1 -4 -5 31.09 22.52
 1 4 6 31.3 40.18
 -1 -4 -6 8.09 21.78
 -1 -4 -6 25.47 33.07
 -1 -4 -6 2.67 30.86
 1 4 6 -67.44 55.46
 1 4 6 7.51 11.9
 0 4 6 51.26 45.85
 0 -4 -6 195.02 60.76
 0 -4 -6 102.87 53.79
 0 -4 -6 191.55 64.14
 0 4 6 6.79 36.78
 0 4 6 70.83 53.4
 0 4 7 -22.35 37.28
 0 -4 -7 26.99 37.77
 0 -4 -7 45.29 35.38
 0 -4 -7 89.04 49.98
 0 4 7 78.83 58.68
 -3 -5 12 -16.75 17.11
 -3 -5 12 -19.04 33.35
 3 5 -12 -5.05 26.85
 3 5 -12 -1.02 13.74
 -3 -5 11 0.76 21.2
 -3 -5 11 6.63 10.01
 3 5 -11 -9.38 8.71
 3 5 -11 39.29 30.91
 -3 -5 11 68.09 47.43
 3 5 -11 -3.25 22.74
 -2 -5 11 1.35 28.24
 -2 -5 11 85.05 41.48
 -2 -5 11 18.67 8.97
 2 5 -11 55.17 33.89
 2 5 -11 8.93 62.72
 -4 -5 10 6.78 10.11
 4 5 -10 91.68 40.32
 -4 -5 10 -5.82 23.12
 4 5 -10 126.99 57.39
 -3 -5 10 66.43 64.56
 3 5 -10 145.67 61.74
 -3 -5 10 78.82 38.12
 -3 -5 10 119 58.8
 3 5 -10 111.76 42.21
 3 5 -10 151.83 56.77
 2 5 -10 5.01 28.23
 -2 -5 10 1.04 26.94
 -2 -5 10 -3.57 7.22
 2 5 -10 2.73 8.5
 -2 -5 10 17.14 30.51
 2 5 -10 9.65 6.58
 -4 -5 9 34.43 28.71
 -4 -5 9 39.88 26.9
 -4 -5 9 17.41 34.17
 4 5 -9 209.95 63.2
 4 5 -9 121.49 49.2
 4 5 -9 253.92 74.2
 3 5 -9 303.13 76.73
 -3 -5 9 211.46 72.49
 -3 -5 9 303.87 81.44
 3 5 -9 316.76 72.99
 3 5 -9 309.49 71.72
 -3 -5 9 236.65 70.02
 -2 -5 9 40.08 32.9
 2 5 -9 75.91 38.36
 -2 -5 9 40.55 30.7
 -2 -5 9 8.52 13.3
 2 5 -9 96.29 40.29
 2 5 -9 77.18 35.1
 -1 -5 9 4.04 28.6
 -1 -5 9 9.06 7.91
 1 5 -9 23.98 17.49
 -4 -5 8 20.15 15.22
 -4 -5 8 10.91 19.66
 -4 -5 8 36.96 23.79
 4 5 -8 10.39 7.99
 4 5 -8 -18.78 24.71
 -3 -5 8 2.43 12.84
 -3 -5 8 -12.08 24.54
 3 5 -8 -19.48 27.69
 -3 -5 8 -0.69 10.97
 -3 -5 8 17.69 5.69
 3 5 -8 -6.79 4.93
 3 5 -8 -8.44 16.77
 3 5 -8 5.73 4.88
 -2 -5 8 126.78 46.49
 2 5 -8 139.52 51.23
 -2 -5 8 112.37 43.86
 -2 -5 8 134.72 49.08
 2 5 -8 102.23 35.62
 -2 -5 8 82.96 37.66
 2 5 -8 122.45 40.05
 2 5 -8 127.88 40.09
 -1 -5 8 194.85 57.56
 -1 -5 8 228.92 64.3
 -1 -5 8 243.37 62.25
 1 5 -8 298.01 72.22
 1 5 -8 242.09 59.39
 1 5 -8 239.49 56.39
 -4 -5 7 -2.98 17.83
 -4 -5 7 53.37 27.68
 4 5 -7 256.04 65.77
 -4 -5 7 37.7 24.19
 4 5 -7 203.22 59.01
 -3 -5 7 35.58 30.17
 -3 -5 7 84.81 42.69
 3 5 -7 74.63 33.81
 -3 -5 7 55.22 29.68
 -3 -5 7 52.19 31.8
 3 5 -7 85.93 38.1
 3 5 -7 37.23 15.68
 3 5 -7 53.11 27.65
 2 5 -7 79.18 32.44
 -2 -5 7 52.75 21.11
 -2 -5 7 59.5 29.06
 2 5 -7 56.99 30.55
 -2 -5 7 75.14 37.56
 2 5 -7 61.16 28.86
 2 5 -7 60.14 24.17
 -2 -5 7 89.25 38.52
 1 5 -7 301.13 59.64
 1 5 -7 286.47 59.36
 1 5 -7 344.56 71.47
 1 5 -7 284.05 56.51
 -1 -5 7 329.02 70.62
 -1 -5 7 309.9 65.01
 -1 -5 7 288.87 63.57
 -4 -5 6 -7.71 11.57
 4 5 -6 -5.07 12.99
 -4 -5 6 -8.34 16.63
 4 5 -6 -1.82 9.85
 3 5 -6 464.06 84.23
 -3 -5 6 364.7 70.92
 3 5 -6 462.49 78.59
 3 5 -6 425.6 75.51
 -3 -5 6 472.62 79.22
 -3 -5 6 402.67 87.03
 2 5 -6 640.02 91.61
 -2 -5 6 548.32 87.74
 2 5 -6 576.55 82.81
 2 5 -6 570.85 83.98
 2 5 -6 568.39 70.58
 -2 -5 6 666.44 92.61
 -2 -5 6 500.27 81.15
 -2 -5 6 648.69 98.94
 1 5 -6 1218.21 118.2
 -1 -5 6 1073.16 117.22
 1 5 -6 1117.17 112.01
 1 5 -6 1327.01 128.73
 1 5 -6 1105.97 100.41
 -1 -5 6 1319.61 127.58
 -1 -5 6 1228.44 117.13
 -1 -5 6 1142.9 123.18
 3 5 -5 198.34 57.27
 3 5 -5 277.98 65.5
 -3 -5 5 244.06 54.91
 3 5 -5 266.15 58.42
 3 5 -5 233.94 52.73
 -3 -5 5 255 57.48
 -3 -5 5 296.83 58.68
 -3 -5 5 323.25 77.83
 2 5 -5 92.65 29.32
 -2 -5 5 81.07 30.29
 2 5 -5 64.17 23.78
 -2 -5 5 50.05 23.29
 -2 -5 5 99.39 37.3
 -2 -5 5 78.24 28.81
 2 5 -5 74.36 29.03
 2 5 -5 88.84 31.21
 1 5 -5 1220.05 117.35
 -1 -5 5 1174.79 119.27
 1 5 -5 1039.38 101.31
 1 5 -5 1080.17 108.28
 -1 -5 5 1149.77 110.88
 -1 -5 5 1155.66 102.15
 -1 -5 5 1141.99 117.38
 3 5 -4 602.51 92.95
 3 5 -4 731.11 109.14
 -3 -5 4 596.39 84.7
 3 5 -4 499.64 80.55
 -3 -5 4 651.9 93.37
 3 5 -4 478.28 68.13
 -3 -5 4 592.23 78.45
 -3 -5 4 325.07 73.88
 2 5 -4 355.6 61.33
 2 5 -4 372.01 69.61
 -2 -5 4 322.91 61.37
 -2 -5 4 367.94 64.63
 2 5 -4 354.85 59.81
 2 5 -4 276.29 50.39
 -2 -5 4 333.99 57.44
 -2 -5 4 310.21 63.48
 -1 -5 4 135.89 30.69
 1 5 -4 125.82 34.77
 -1 -5 4 153.15 40.45
 1 5 -4 130.26 39.71
 -1 -5 4 130.08 36.3
 -1 -5 4 144.05 40.73
 -1 -5 4 142.84 37.68
 1 5 -4 105.35 29.76
 3 5 -3 859.17 117.7
 3 5 -3 993.41 129.82
 -3 -5 3 864.32 102.03
 -3 -5 3 839.2 102.27
 3 5 -3 653.23 74.28
 2 5 -3 298.57 57.99
 2 5 -3 336.66 64.54
 -2 -5 3 290.1 56.4
 -2 -5 3 338.96 61.96
 2 5 -3 159.75 48.37
 2 5 -3 261.17 45.91
 -2 -5 3 302.38 50.57
 -2 -5 3 298.29 67.36
 1 5 -3 68.76 22.88
 -1 -5 3 91.37 27.12
 -1 -5 3 56.42 25.77
 -1 -5 3 92.72 31
 1 5 -3 87.82 31.58
 -1 -5 3 87.5 31.59
 1 5 -3 24.78 25.28
 3 5 -2 19.34 20.97
 3 5 -2 46.66 33.02
 -3 -5 2 25.83 19.95
 -3 -5 2 0.38 6.64
 -3 -5 2 23.2 18.07
 2 5 -2 1043.49 115.81
 2 5 -2 1018.12 117.09
 -2 -5 2 1023.21 109.83
 -2 -5 2 1046.13 106.64
 -2 -5 2 1090.57 98.84
 -2 -5 2 976.7 87.11
 2 5 -2 1364.29 153.4
 2 5 -2 862.93 94.21
 1 5 -2 240.87 51.7
 -1 -5 2 250.01 51.25
 -1 -5 2 234.29 48.52
 -1 -5 2 190.16 43.78
 1 5 -2 190.39 35.03
 -1 -5 2 230.87 38.87
 -1 -5 2 217.38 37.79
 -1 -5 2 276.46 48.99
 3 5 -1 45.02 23.87
 -3 -5 1 50.92 31.29
 -3 -5 1 22.91 14.78
 -3 -5 1 47.75 24.95
 2 5 -1 439.82 82.47
 2 5 -1 334.13 66.35
 -2 -5 1 339.54 64.69
 -2 -5 1 376.88 61.53
 -2 -5 1 386.65 63.18
 -2 -5 1 331.74 55.23
 2 5 -1 530.95 105.3
 2 5 -1 330.68 65.67
 -1 -5 1 29.13 19.58
 1 5 -1 35.66 22.05
 -1 -5 1 20.89 14.96
 -1 -5 1 22.17 4.86
 -1 -5 1 15.77 14.81
 1 5 -1 19.52 22.52
 0 -5 1 260.66 41.86
 0 5 -1 185.17 44.34
 0 -5 1 282.41 54.83
 0 -5 1 234.71 45.11
 -3 -5 0 0.59 6.54
 -3 -5 0 -5.38 7.59
 2 5 0 464.37 93.3
 2 5 0 391.94 77.1
 -2 -5 0 476.43 78.86
 -2 -5 0 480.32 70.35
 -2 -5 0 429.12 72.27
 -2 -5 0 451.59 72.97
 2 5 0 646.67 121.08
 2 5 0 390.82 79.04
 1 5 0 29.92 21.78
 1 5 0 16.45 16.62
 -1 -5 0 18.2 16.9
 -1 -5 0 29.3 11.86
 -1 -5 0 36.76 18.65
 -1 -5 0 6.41 8.98
 1 5 0 6.41 25.78
 0 5 0 1324.94 119.15
 0 -5 0 1632.53 132.84
 3 5 1 11.75 32.56
 -3 -5 -1 67.23 32.95
 3 5 1 3.89 11.83
 2 5 1 670.06 122.5
 -2 -5 -1 682.26 97.28
 -2 -5 -1 697.17 96.1
 -2 -5 -1 689.23 96.93
 2 5 1 632.89 132.42
 2 5 1 599.72 106.26
 1 5 1 30.48 12.82
 -1 -5 -1 64.18 19.46
 -1 -5 -1 50.16 13.78
 -1 -5 -1 43.48 23.3
 1 5 1 49.63 27.54
 1 5 1 33.96 17.13
 0 -5 -1 502.76 78.99
 0 -5 -1 542.54 81.07
 0 -5 -1 504.42 79.81
 2 5 2 82.31 39.29
 -2 -5 -2 193.71 54.21
 -2 -5 -2 184.31 54.2
 -2 -5 -2 205.37 58.76
 2 5 2 152.92 63.34
 2 5 2 180.74 61.76
 1 5 2 4.4 6.64
 -1 -5 -2 -0.58 12.35
 -1 -5 -2 21.89 16.1
 -1 -5 -2 34.18 21.79
 1 5 2 42.3 38.97
 1 5 2 -6.67 13.74
 0 -5 -2 13.79 7.9
 0 -5 -2 50.44 26.05
 0 -5 -2 42.76 20.8
 2 5 3 7.3 9.1
 -2 -5 -3 87.43 36.77
 -2 -5 -3 33.92 24.48
 -2 -5 -3 39.64 23.69
 2 5 3 15.92 10.95
 2 5 3 70.53 40.83
 1 5 3 34.13 33.85
 -1 -5 -3 114.84 39.26
 -1 -5 -3 98.41 39.39
 -1 -5 -3 136.45 53.26
 1 5 3 -13.54 32.5
 1 5 3 52.8 39.55
 0 5 3 31.17 29.58
 0 -5 -3 34.61 24.56
 0 -5 -3 37.73 20.46
 0 -5 -3 79.5 37.2
 0 5 3 -10.71 28.58
 -2 -5 -4 -8.13 23.75
 -2 -5 -4 24.95 16.19
 2 5 4 -2.78 10.73
 2 5 4 -11.9 24.36
 -1 -5 -4 273.65 83.6
 -1 -5 -4 321.77 82.26
 1 5 4 121.76 56.85
 0 -5 -4 7.65 21.86
 0 -5 -4 36.9 27.83
 0 -5 -4 67.28 33.66
 0 5 4 28.43 50.24
 0 5 4 61.53 38.49
 -1 -5 -5 113 77.12
 -1 -5 -5 282.75 79.86
 1 5 5 139.9 62.34
 0 -5 -5 1.86 6.19
 0 -5 -5 -18.77 27.41
 0 5 5 -19.99 43.05
 0 5 5 20.09 20.4
 0 -5 -6 42.39 37.86
 0 -5 -6 39.63 34.03
 0 5 6 -40.88 53.55
 3 6 -12 185.18 73.36
 3 6 -12 6.58 46.93
 4 6 -11 52.41 51.17
 -4 -6 11 -10.4 25.9
 -3 -6 11 -14.54 11.27
 -3 -6 11 72.99 53.16
 -3 -6 11 48.64 51.01
 3 6 -11 68.26 44.73
 3 6 -11 38.02 24.45
 3 6 -11 2.55 39.18
 4 6 -10 12.24 24.27
 -4 -6 10 -26.9 40.77
 4 6 -10 34.13 33.55
 -4 -6 10 30.34 41.76
 -3 -6 10 54.25 39.19
 -3 -6 10 98.64 50.58
 3 6 -10 126.58 54.87
 -3 -6 10 71.24 42.35
 3 6 -10 144.79 53.73
 3 6 -10 108.06 45.01
 -2 -6 10 124.8 67.35
 -2 -6 10 182.72 71.57
 2 6 -10 243.35 76.44
 -2 -6 10 172.64 62.65
 2 6 -10 222.9 61.68
 2 6 -10 224.57 63.94
 -4 -6 9 1.71 11.81
 4 6 -9 67.01 36.09
 -4 -6 9 0.15 22.58
 -4 -6 9 61.95 44.42
 4 6 -9 74.19 37.84
 -3 -6 9 29.52 36.63
 -3 -6 9 16.36 27.74
 3 6 -9 -7.35 14.96
 -3 -6 9 -12.63 26.45
 3 6 -9 12.57 5.4
 -3 -6 9 -15.44 29.61
 3 6 -9 -27.74 20.62
 2 6 -9 557.05 97.25
 2 6 -9 631.53 115.46
 2 6 -9 579.46 96.11
 -2 -6 9 555.74 104.87
 -2 -6 9 475.89 97.28
 -2 -6 9 591.78 111.97
 -4 -6 8 -30.2 29.38
 4 6 -8 43.22 27.37
 -4 -6 8 31.97 27.35
 -4 -6 8 25.1 21.97
 4 6 -8 96.46 44.3
 4 6 -8 70.71 35.51
 3 6 -8 79.99 36.46
 -3 -6 8 58.52 38.3
 3 6 -8 98.86 40.69
 -3 -6 8 57.11 31.19
 3 6 -8 49.77 27.82
 -3 -6 8 90.21 45.85
 -2 -6 8 223.06 60.54
 2 6 -8 222.97 62.76
 -2 -6 8 192.75 61.58
 2 6 -8 265.25 62.82
 -2 -6 8 206.52 61.93
 -2 -6 8 228.51 65.89
 2 6 -8 223.61 61.43
 2 6 -8 182.54 46.33
 -4 -6 7 -1.73 11.1
 4 6 -7 29.12 14.8
 -4 -6 7 56.48 33.37
 -4 -6 7 30.06 25.24
 4 6 -7 80.81 39.99
 4 6 -7 40.02 24.79
 3 6 -7 21.65 23.74
 -3 -6 7 32.99 37.17
 3 6 -7 13.82 17.07
 -3 -6 7 1.79 15.65
 3 6 -7 11.14 5.43
 -3 -6 7 -4.83 5.19
 2 6 -7 122.65 44.05
 -2 -6 7 104.87 45.36
 2 6 -7 139.48 48.12
 -2 -6 7 121.87 41.96
 -2 -6 7 112.75 41.71
 2 6 -7 133.12 41.1
 -1 -6 7 32.69 14.35
 -1 -6 7 45.02 27.89
 -1 -6 7 56.42 37.58
 1 6 -7 63.08 27.87
 1 6 -7 64.67 34.78
 1 6 -7 32.2 19.87
 -4 -6 6 248.51 57.61
 -4 -6 6 207.25 62.5
 4 6 -6 115.52 40.84
 -3 -6 6 31.68 27.79
 3 6 -6 39.81 27.75
 -3 -6 6 -7.46 25.54
 3 6 -6 20.71 13.06
 -3 -6 6 12.94 19.24
 3 6 -6 15.74 16.01
 2 6 -6 376.38 70.7
 -2 -6 6 390.76 81.86
 2 6 -6 317.85 63.39
 2 6 -6 349.23 69.61
 -2 -6 6 387.88 71.64
 -2 -6 6 378.31 79.27
 1 6 -6 446.3 78.9
 -1 -6 6 395.85 76.94
 1 6 -6 347.19 66.76
 1 6 -6 395.45 72.29
 -1 -6 6 364.38 68.92
 -1 -6 6 399.54 66.51
 -1 -6 6 319.61 68.78
 4 6 -5 106.27 45.99
 -4 -6 5 -1.41 13.17
 -4 -6 5 81.03 35.28
 4 6 -5 -7.54 12.85
 3 6 -5 344.63 75.86
 -3 -6 5 314.21 79.36
 3 6 -5 325.56 73.84
 -3 -6 5 303.19 64.99
 3 6 -5 261.1 60.68
 -3 -6 5 350.73 74.9
 3 6 -5 252.22 54.99
 -3 -6 5 289.17 61.31
 2 6 -5 178.55 48
 2 6 -5 167.95 44.04
 -2 -6 5 141.71 41.25
 -2 -6 5 189.06 53.85
 2 6 -5 199.86 55.5
 -2 -6 5 199.96 54.49
 -2 -6 5 175.84 51.23
 2 6 -5 109.96 36.71
 1 6 -5 454.18 79.9
 -1 -6 5 477.59 81.7
 1 6 -5 421.43 68.18
 1 6 -5 407.97 68.62
 -1 -6 5 392.1 67.73
 -1 -6 5 424.14 77.36
 -4 -6 4 31.18 22.44
 -4 -6 4 33.85 21.21
 3 6 -4 750.53 117.79
 3 6 -4 727.99 115.01
 -3 -6 4 655.03 97.97
 -3 -6 4 702.52 104.13
 2 6 -4 80.93 34.93
 2 6 -4 46.79 22.18
 -2 -6 4 67.49 31.66
 2 6 -4 47.74 28.96
 -2 -6 4 64.68 30.51
 -2 -6 4 42.5 17.53
 -2 -6 4 69.14 32.95
 2 6 -4 30.61 18.37
 1 6 -4 492.94 83.14
 -1 -6 4 527.75 84.54
 -1 -6 4 532.59 83.58
 1 6 -4 424.32 64.37
 -1 -6 4 488.98 76.9
 3 6 -3 261.99 68.65
 3 6 -3 266.52 69.34
 -3 -6 3 280.09 64.72
 -3 -6 3 263.37 61.71
 2 6 -3 96.73 40.04
 2 6 -3 80.15 35.87
 -2 -6 3 92.93 34.99
 -2 -6 3 99.16 36.24
 1 6 -3 897.38 107.7
 -1 -6 3 1179.17 127.42
 -1 -6 3 1070.51 116.03
 -1 -6 3 1058.27 110.54
 3 6 -2 385.86 91.04
 3 6 -2 284.33 74.87
 -3 -6 2 350.66 73.16
 -3 -6 2 355.35 70.34
 2 6 -2 11.44 13.64
 2 6 -2 5.65 15.04
 -2 -6 2 9.68 14.32
 -2 -6 2 16.9 18.43
 -2 -6 2 -8 16.04
 2 6 -2 19.42 16.57
 1 6 -2 1129.39 125.11
 -1 -6 2 1554.93 149.99
 -1 -6 2 1429.85 132.5
 -1 -6 2 1255.76 109.13
 3 6 -1 371.12 99.18
 -3 -6 1 314.28 71.1
 -3 -6 1 291.45 63.75
 3 6 -1 237.59 86
 2 6 -1 86.48 46.4
 -2 -6 1 59.55 30.77
 2 6 -1 56.51 28.54
 -2 -6 1 96.1 34.83
 -2 -6 1 92.02 35.98
 -2 -6 1 71.1 28.83
 2 6 -1 38.77 29.03
 2 6 -1 74.81 26.55
 1 6 -1 27.17 22.73
 1 6 -1 51.25 29.99
 -1 -6 1 54.27 27.17
 -1 -6 1 38.79 13.64
 -1 -6 1 29.13 26.26
 -1 -6 1 36.79 22.22
 1 6 -1 -4.41 13.59
 3 6 0 118.98 63.79
 -3 -6 0 179.42 53.58
 -3 -6 0 198.77 52.79
 3 6 0 52.49 39.16
 2 6 0 51.67 32.47
 -2 -6 0 83.45 35.28
 -2 -6 0 50.65 28.31
 -2 -6 0 102.46 41.8
 2 6 0 64.67 53.61
 2 6 0 87.28 38.82
 1 6 0 87.65 31.96
 1 6 0 72.02 34.82
 -1 -6 0 91.79 38.27
 -1 -6 0 90.32 36.1
 -1 -6 0 76.38 32.43
 1 6 0 -14.88 25.65
 3 6 1 1.47 27.31
 3 6 1 -0.21 21.34
 2 6 1 167.7 61.1
 -2 -6 -1 246.38 62.56
 -2 -6 -1 243.2 60.53
 -2 -6 -1 229.57 62.14
 2 6 1 68 64.51
 2 6 1 112.91 50.38
 1 6 1 173.4 58.57
 -1 -6 -1 302.34 71.72
 -1 -6 -1 293.65 65.82
 -1 -6 -1 278.4 66.84
 1 6 1 227.21 67.21
 2 6 2 270.12 84.8
 -2 -6 -2 526.64 97.41
 -2 -6 -2 473.09 90.53
 -2 -6 -2 410.92 90.22
 2 6 2 319.76 89.69
 1 6 2 2.59 10.48
 -1 -6 -2 -11 17.3
 -1 -6 -2 -25.14 30.07
 -1 -6 -2 -2.46 15.3
 1 6 2 -52.42 51.68
 1 6 2 32.16 29.49
 0 6 2 -24.58 26.98
 0 -6 -2 137.13 51.69
 0 -6 -2 89.18 44.74
 2 6 3 -3.72 17.38
 -2 -6 -3 69.36 39.73
 -2 -6 -3 13.8 33.3
 -2 -6 -3 24.7 28.31
 2 6 3 -28.32 15.25
 2 6 3 71.62 44.79
 1 6 3 -12.44 20.94
 -1 -6 -3 2.63 5.4
 -1 -6 -3 20.12 12.97
 1 6 3 -11.24 11.12
 1 6 3 7.13 12.21
 0 -6 -3 53.77 33.31
 -1 -6 -4 2.81 15.29
 -1 -6 -4 19.39 24.32
 1 6 4 -51.08 62.7
 1 6 4 -35.5 14.57
 -3 -7 11 170.29 68.18
 3 7 -11 219.33 74.39
 -4 -7 10 15.83 30.92
 4 7 -10 12.27 3.25
 -4 -7 10 21.01 24.96
 4 7 -10 47.6 30.46
 -4 -7 10 27.17 29.23
 -3 -7 10 192.57 73.98
 -3 -7 10 230.22 74.39
 3 7 -10 361.12 98.01
 3 7 -10 251.53 77
 3 7 -10 218.8 66.85
 -4 -7 9 26.59 33.74
 -4 -7 9 -16.67 39.54
 4 7 -9 25.77 22.61
 4 7 -9 -4.69 23.8
 4 7 -9 18.57 10.47
 -4 -7 9 39.8 31.72
 -3 -7 9 47.47 25.24
 3 7 -9 22.14 12.81
 3 7 -9 24.78 22.59
 -3 -7 9 68.47 39.91
 -3 -7 9 25.43 8
 3 7 -9 25.89 8.73
 -2 -7 9 52.05 40.25
 -2 -7 9 20.65 27.81
 2 7 -9 -2.39 9.44
 2 7 -9 21.64 16.47
 2 7 -9 20.86 32.24
 4 7 -8 23.22 13.21
 -4 -7 8 22.82 22.95
 4 7 -8 69.71 48.25
 4 7 -8 32.82 24.68
 -4 -7 8 -18.72 7.78
 -4 -7 8 -1.6 11.81
 3 7 -8 41.18 25.53
 -3 -7 8 53.62 23
 3 7 -8 33.03 23.5
 -3 -7 8 54.07 30.58
 -3 -7 8 4.23 12.82
 3 7 -8 48.25 29.22
 -2 -7 8 52.45 31.36
 -2 -7 8 -10.39 15.12
 2 7 -8 24.94 31.03
 2 7 -8 36.46 26.56
 -2 -7 8 18.59 25.17
 2 7 -8 54.83 32.6
 4 7 -7 7.13 4.82
 4 7 -7 5.01 12.81
 -4 -7 7 2.61 16.86
 -4 -7 7 26.32 21.07
 3 7 -7 213.98 60.27
 -3 -7 7 155.17 63.14
 3 7 -7 193.75 60.02
 -3 -7 7 199.78 56.57
 -3 -7 7 229.45 70.56
 3 7 -7 177.75 50.05
 -2 -7 7 124.08 50.85
 2 7 -7 103.37 41.84
 2 7 -7 123.48 44.51
 -2 -7 7 100.35 42.79
 2 7 -7 87.85 37.03
 -2 -7 7 73.14 36.24
 4 7 -6 -5.05 8.45
 4 7 -6 102.6 50.82
 -4 -7 6 28.56 23.55
 -4 -7 6 71.15 38.08
 3 7 -6 171.53 48.68
 -3 -7 6 145.74 55.29
 -3 -7 6 216.7 56.19
 3 7 -6 172.42 55.35
 -3 -7 6 207.07 65.88
 3 7 -6 163.88 50.27
 -2 -7 6 235.64 63.25
 2 7 -6 228.05 59.64
 2 7 -6 232.19 61.04
 -2 -7 6 272.67 69.99
 -2 -7 6 236.05 58.43
 2 7 -6 189 56.31
 4 7 -5 29.34 23.72
 -4 -7 5 8.35 22.67
 -4 -7 5 -11.71 3.53
 3 7 -5 -9.39 10.07
 3 7 -5 29.58 18.7
 -3 -7 5 18.51 7.58
 -3 -7 5 24.29 19.39
 2 7 -5 212.04 52.52
 -2 -7 5 189.69 48.53
 -2 -7 5 175.73 55.28
 2 7 -5 155.09 44.23
 2 7 -5 193.9 56.98
 -2 -7 5 205.12 59.24
 -2 -7 5 212.44 61.83
 2 7 -5 158.84 44.51
 -1 -7 5 31.23 25.9
 1 7 -5 15.9 18.83
 -1 -7 5 36.73 22.17
 1 7 -5 19.53 18.11
 -4 -7 4 11.59 27.97
 -4 -7 4 36.07 34.67
 3 7 -4 72.68 39.56
 3 7 -4 24.17 16.81
 -3 -7 4 54.45 27.72
 -3 -7 4 18.98 11.51
 2 7 -4 390.92 82.34
 -2 -7 4 406.49 86.2
 2 7 -4 338.11 75.56
 -2 -7 4 409.01 81.88
 -1 -7 4 87 34.45
 1 7 -4 90.18 32.55
 -1 -7 4 76.62 34.02
 1 7 -4 45.79 14.72
 3 7 -3 -25.47 35.05
 3 7 -3 -31.28 34.1
 -3 -7 3 12.19 9.84
 -3 -7 3 21.83 19.77
 2 7 -3 71.91 38.82
 2 7 -3 24.94 6.09
 -2 -7 3 103.37 44.41
 -2 -7 3 44.93 29.88
 1 7 -3 16.1 19.62
 -1 -7 3 67.59 32.19
 -1 -7 3 44.38 26.9
 3 7 -2 33.74 18.31
 3 7 -2 15.54 18.54
 -3 -7 2 0.23 12.95
 -3 -7 2 1.93 11.27
 2 7 -2 81.5 42.28
 2 7 -2 77.94 39.5
 -2 -7 2 130.29 51.32
 -2 -7 2 100.09 40.13
 1 7 -2 0.56 16.36
 1 7 -2 3.89 12.51
 -1 -7 2 15.29 9.37
 3 7 -1 62.56 41.16
 -3 -7 1 84.78 40.75
 2 7 -1 136.67 58.5
 -2 -7 1 219.48 61.51
 -2 -7 1 164.76 51.49
 2 7 -1 194.34 63.52
 1 7 -1 177.61 52.32
 1 7 -1 91.24 36.52
 -1 -7 1 250.04 66.39
 -1 -7 1 162.8 46.18
 1 7 -1 210.96 60.36
 3 7 0 11.31 9.83
 -3 -7 0 99.39 46.16
 -3 -7 0 50.03 35.84
 3 7 0 45.52 23.92
 2 7 0 12.65 28.18
 -2 -7 0 -0.38 11.13
 -2 -7 0 13.5 22.53
 -2 -7 0 30.22 25.16
 2 7 0 23.33 27.18
 2 7 0 -19.18 25.44
 1 7 0 -11.42 19.08
 -1 -7 0 2.72 9.91
 -1 -7 0 43.33 30.81
 -1 -7 0 11.86 20.05
 1 7 0 8.39 29.75
 2 7 1 -45.46 34.4
 -2 -7 -1 12.53 18.09
 -2 -7 -1 11.94 15.73
 -2 -7 -1 -9.22 12.99
 2 7 1 43.34 44.61
 2 7 1 1.9 2.7
 1 7 1 -34.86 44.31
 -1 -7 -1 109.89 42.11
 -1 -7 -1 171.98 57.91
 -1 -7 -1 279.39 80.1
 1 7 1 47.39 31.04
 2 7 2 -41.21 44.73
 -2 -7 -2 4.76 6.24
 -2 -7 -2 -27.4 25.98
 -2 -7 -2 16.46 12.88
 2 7 2 25 42.3
 2 7 2 22.22 10.99
 1 7 2 83.38 51.1
 -1 -7 -2 204.92 63.53
 -1 -7 -2 156.09 59.42
 1 7 2 -16.08 12.12
 1 7 2 -31 26.89
 -1 -7 -3 16.79 37.64
 -4 -8 10 39.37 37.86
 -4 -8 10 -26.87 34.76
 -3 -8 10 30.77 35.01
 3 8 -10 -12.32 29.99
 3 8 -10 8.26 22.43
 3 8 -10 13.46 29.27
 -4 -8 9 -20.57 43.42
 4 8 -9 101.84 45.31
 4 8 -9 146.22 64.84
 4 8 -9 156.29 59.03
 -4 -8 9 103.74 51.47
 -4 -8 9 80.28 46.05
 -3 -8 9 74.06 39.75
 -3 -8 9 162.84 56.59
 3 8 -9 210.63 68.77
 3 8 -9 188.47 65.2
 -3 -8 9 131.1 60.38
 3 8 -9 184.66 60.22
 -4 -8 8 4.93 31.2
 4 8 -8 28.29 12.85
 4 8 -8 85.85 47.36
 4 8 -8 57.86 36.64
 -4 -8 8 34.4 20.14
 -4 -8 8 36.92 35.44
 -3 -8 8 76.84 50.6
 3 8 -8 165.52 59.45
 3 8 -8 105.31 48.42
 -3 -8 8 116.28 57.32
 3 8 -8 111.76 44.88
 -3 -8 8 159.05 58.3
 4 8 -7 24.85 24.75
 -4 -8 7 -10.63 31.88
 -3 -8 7 3.39 9.35
 3 8 -7 13.78 18.73
 3 8 -7 -14.17 18.68
 -3 -8 7 -29.5 35.74
 3 8 -7 7.24 13.44
 -3 -8 7 8.58 17.99
 -2 -8 7 105.41 46.85
 2 8 -7 112.29 50.87
 -2 -8 7 150.01 51.35
 2 8 -7 88.45 39.33
 4 8 -6 87.28 52.6
 -4 -8 6 -16.02 26.13
 -4 -8 6 53.08 36.12
 3 8 -6 162.8 53.8
 3 8 -6 196.51 77.32
 -3 -8 6 147.57 47.22
 -3 -8 6 137.46 56.03
 -2 -8 6 -4.56 23.41
 2 8 -6 -13.13 18.76
 -2 -8 6 -14.54 20
 2 8 -6 -0.35 12.09
 4 8 -5 16.57 21.49
 -4 -8 5 -10.81 15.08
 -4 -8 5 1.1 22.28
 3 8 -5 351.86 92.04
 3 8 -5 206.29 69.34
 -3 -8 5 295.01 80.72
 -3 -8 5 301.48 80.36
 2 8 -5 15.73 5.34
 2 8 -5 3.85 10.8
 -2 -8 5 22.05 27.3
 -2 -8 5 13.79 29.92
 -4 -8 4 -5.6 11.87
 3 8 -4 134.25 60.47
 3 8 -4 183.91 60.21
 -3 -8 4 186.59 61.97
 -3 -8 4 186.55 61.46
 2 8 -4 15.11 27.05
 2 8 -4 -24.73 14.51
 -2 -8 4 17.73 21.55
 -2 -8 4 -18.17 15.48
 3 8 -3 77.57 43.49
 3 8 -3 56.88 33.61
 -3 -8 3 101.46 48.72
 -3 -8 3 101.81 39.85
 2 8 -3 -4.17 19.78
 2 8 -3 31.56 32.58
 -2 -8 3 23.43 27.18
 -2 -8 3 -11.09 19.08
 3 8 -2 201.47 76.94
 -3 -8 2 260.55 76.96
 2 8 -2 46.76 37.36
 2 8 -2 44.17 44.3
 -2 -8 2 78.5 41.79
 -2 -8 2 66.26 29.48
 -3 -8 1 49.48 34.13
 2 8 -1 75.05 47.84
 -2 -8 1 156.07 59.25
 2 8 0 32.05 14.54
 -2 -8 0 15.07 33.55
 -2 -8 -1 91.67 44.81
 -2 -8 -1 52.97 44.29
 -3 -9 8 7.21 23.85
 3 9 -7 28.59 33.11
 -3 -9 7 6.61 9.97
 3 9 -6 34.69 46.32
 3 9 -6 31.44 29.92
 -3 -9 6 45.81 38.18
 -3 -9 6 45.66 34.66
 3 9 -5 48.26 35.02
 3 9 -5 -16.02 27.05
 -3 -9 5 7.49 24.27
 -3 -9 5 37.57 28.84
 3 9 -4 87.66 61.58
 -3 -9 4 86 43.14
 -3 -9 4 22.13 26.74
 -3 -9 3 185.72 68.12
