# Supplementary material for: High-pressure preference for reduced water content in porous zinc aspartate hydrates
Source: Acta Crystallogr B Struct Sci Cryst Eng Mater. 2020 Aug 28;76(Pt 5):795–801. doi: 10.1107/S2052520620009348 (PMC7535066; doi:10.1107/S2052520620009348)
Supplement: Supplementary file 23 [file b-76-00795-zinc-aspartate_dihydrate_1_54GPasup23.hkl]

data_zinc-aspartate_dihydrate_1_54GPa 

loop_
  _refln_index_h
  _refln_index_k
  _refln_index_l
  _refln_F_squared_meas
  _refln_F_squared_sigma
 0 0 -2 234.54 31.41
 0 0 2 244.68 37.63
 0 0 -3 2501.05 102.91
 0 0 3 2407.44 152.66
 0 0 -3 2495.95 127.5
 0 0 -3 2470.07 128.33
 0 0 -3 2430.63 130.2
 0 0 -3 2574.58 94.8
 0 0 3 2633.57 149.84
 0 0 -4 1414.48 91.9
 0 0 -4 1395.32 80.65
 0 0 4 1406.24 127.16
 0 0 -4 1471.71 115.17
 0 0 -4 1433.58 114.44
 0 0 4 1286.46 98.43
 0 0 4 1425.86 137.27
 0 0 4 1111.65 78.31
 0 0 -4 1399.06 110.78
 0 0 -5 243.94 52.76
 0 0 5 205.41 53.87
 0 0 -5 248.17 51.52
 0 0 5 178.96 52.95
 0 0 -5 217.65 49.28
 0 0 -5 257.18 44.38
 0 0 6 71.48 28.81
 0 0 -6 67.76 24.39
 0 0 -6 74.43 34.53
 0 0 -6 67.91 30.02
 0 0 6 67.82 33.07
 0 0 6 102.9 38.54
 0 0 6 73.33 44.11
 0 0 -6 62.09 30.32
 0 0 -7 95.46 42.58
 0 0 7 137.1 53.25
 0 0 7 45.06 32.64
 0 0 7 78.25 42.35
 0 0 -7 82.13 38.43
 0 0 -7 77.85 31.69
 0 0 7 84.8 41.45
 0 0 -7 106.3 36.05
 0 0 -8 -0.24 19.71
 0 0 -8 6.6 5.82
 0 0 8 4.96 27.38
 0 0 -8 17.56 13.65
 0 0 8 13.67 24.88
 0 0 8 13.37 15.6
 0 0 9 -52.52 46.19
 0 0 -9 -17.45 30.82
 0 -1 9 58.36 43.5
 0 1 -9 111.08 55.78
 0 -1 9 17.25 30.81
 0 -1 8 298.06 85.65
 0 -1 8 294.36 88.42
 0 1 -8 572.52 105.59
 0 1 -8 520.62 107.87
 0 -1 7 723.82 106.46
 0 1 -7 804.93 115.35
 0 1 -7 739.23 100.52
 0 1 -7 695.09 78.66
 0 -1 7 462.01 97.6
 0 -1 7 514.31 103.72
 0 1 -7 736.08 115.1
 0 1 -6 683.58 69.95
 0 1 -6 685.66 88.04
 0 1 -6 716.7 98.73
 0 1 -6 655.01 98.99
 0 -1 6 561.97 99.77
 0 1 -5 43.06 14.97
 0 1 -5 62.67 29.12
 0 -1 5 24.79 19.41
 0 -1 5 41.25 28.38
 0 1 -5 44.91 19.72
 0 1 -5 52.46 20.12
 0 -1 5 42.06 17.49
 0 1 -5 49.86 16.5
 0 -1 5 29.9 15.02
 0 1 -5 57.31 23.38
 0 1 -4 41.99 16.62
 0 1 -4 51.05 17.47
 0 -1 4 26.43 17.15
 0 1 -4 52.93 21.2
 0 -1 4 43.11 16.49
 0 -1 4 42.13 19.07
 0 -1 4 52.45 25.6
 0 1 -4 44.95 13.46
 0 1 -4 51.91 19.22
 0 1 -4 52.23 21.72
 0 -1 3 191.08 37.61
 0 -1 3 240.58 36.22
 0 1 -3 173.69 32.51
 0 1 -3 214.43 38.24
 0 1 -3 173.66 29.3
 0 -1 3 134.85 28.85
 0 -1 3 176.17 41.17
 0 1 -3 186.31 29.87
 0 1 -2 50.04 13.5
 0 -1 2 50.38 16.14
 0 -1 2 45.92 15.98
 0 1 1 3738.87 142.21
 0 -1 -2 729.54 72.47
 0 -1 -2 668.95 60.77
 0 -1 -2 685.85 54.93
 0 -1 -2 733.75 68.32
 0 1 2 724.98 70.39
 0 1 2 728.18 76.47
 0 1 3 577.19 82.68
 0 -1 -3 600.2 64.32
 0 -1 -3 624.02 70.15
 0 -1 -3 593 59.66
 0 -1 -3 561.22 73.97
 0 -1 -3 564.6 65.56
 0 1 3 655.5 88.11
 0 1 3 571.7 74.95
 0 1 4 1938.76 166.89
 0 1 4 1765.25 152.42
 0 1 4 1827.19 178.92
 0 -1 -4 1828.31 146.77
 0 -1 -4 1931.68 143.14
 0 -1 -4 1935.84 121.89
 0 1 4 2070.22 180.75
 0 -1 -4 1894.78 132.14
 0 -1 -4 2104.54 139.74
 0 1 5 528.31 95.55
 0 -1 -5 516.51 82.04
 0 1 5 462.81 90.52
 0 -1 -5 576.28 75.32
 0 -1 -5 532.47 79.67
 0 1 5 423.88 82.46
 0 -1 -5 506.68 85.17
 0 1 5 355.43 92.65
 0 1 6 432.83 95.89
 0 1 6 623.86 109.96
 0 -1 -6 648.65 99.49
 0 -1 -6 595.96 100.01
 0 1 6 306.29 95.6
 0 -1 -6 675.36 88.24
 0 1 6 486.73 107.25
 0 -1 -6 622.49 101.74
 0 -1 -7 270.1 59.96
 0 1 7 187.43 64.22
 0 1 7 128.58 61.1
 0 -1 -7 218.44 63.87
 0 -1 -7 278.57 71.95
 0 1 7 154.77 77.67
 0 -1 -8 409.14 79.28
 0 1 8 75.91 51.11
 0 1 8 161.67 72.56
 0 1 8 190.43 72.23
 0 -1 -8 399.19 98.26
 0 -1 -8 315.6 81.73
 0 -1 -9 8.8 14.58
 0 1 9 65.84 50.93
 0 -1 -9 27.64 25.41
 0 -2 9 45.41 26.14
 0 -2 8 86.61 53.54
 0 2 -8 136.14 49.8
 0 2 -8 140.84 64.31
 0 -2 8 54.44 39.43
 0 -2 7 88.69 48.35
 0 2 -7 102.16 38.4
 0 2 -7 96.82 30.44
 0 2 -7 108.14 40.76
 0 2 -6 560.18 90.09
 0 -2 6 456.32 88.71
 0 2 -6 579.1 80.7
 0 2 -6 537.67 68.36
 0 2 -6 564.36 72.95
 0 -2 6 442.4 80.4
 0 2 -5 911.65 76.4
 0 -2 5 893.84 95.21
 0 2 -5 921.86 91.42
 0 2 -5 965.39 111.33
 0 -2 5 896.23 113.47
 0 2 -5 914.71 102.96
 0 2 -5 912.37 76.74
 0 2 -5 869.92 85.31
 0 -2 5 762.15 99.94
 0 2 -4 172.44 42.41
 0 2 -4 144.17 31.11
 0 2 -4 133.19 28.12
 0 2 -4 134.29 29.5
 0 -2 4 114.85 35
 0 -2 4 128.92 32.65
 0 -2 4 132.76 37.65
 0 2 -4 119.93 31.47
 0 -2 3 973.21 92.38
 0 2 -3 947.34 77.25
 0 2 -3 1019.14 92.82
 0 -2 3 1056.46 83.3
 0 -2 3 963.34 95.46
 0 2 -3 890.46 75.88
 0 2 -2 4308.03 166.89
 0 -2 2 4629.96 153.98
 0 -2 2 4213.81 164.24
 0 -2 2 4454 184.03
 0 2 -2 4409 149.94
 0 2 -1 3796.53 123.77
 0 -2 1 3724.97 150.09
 0 2 0 3544.81 156.01
 0 -2 0 3718.76 166.31
 0 2 0 3348.12 142.59
 0 -2 -1 320.31 39.83
 0 2 1 315.84 52.58
 0 -2 -1 353.18 55.03
 0 2 1 416.52 60.93
 0 -2 -1 298.52 37.19
 0 2 1 307.31 43.3
 0 -2 -1 335.89 51.22
 0 -2 -2 452.34 68.63
 0 -2 -2 413.92 50.65
 0 2 2 329.81 44.39
 0 2 2 514.44 77.43
 0 -2 -2 422.65 53.91
 0 2 2 410.33 68.73
 0 -2 -2 441.06 65.87
 0 -2 -3 3.81 6.61
 0 2 3 39.76 22.92
 0 2 3 51.95 35.2
 0 -2 -3 26.05 12.46
 0 2 3 37.71 23.17
 0 2 3 22.67 18.6
 0 -2 -3 4.76 3.52
 0 -2 -3 14.39 10.9
 0 -2 -3 15.05 10.75
 0 2 4 19.4 21.4
 0 2 4 50.9 27.23
 0 -2 -4 34.72 26.78
 0 2 4 -17.34 22.02
 0 -2 -4 27.11 18.11
 0 -2 -4 30.94 16.64
 0 -2 -4 30.4 18.65
 0 -2 -4 27.82 17.33
 0 2 5 -11.17 30.2
 0 2 5 22.37 18.27
 0 -2 -5 20.31 16.56
 0 2 5 -15.84 23.16
 0 -2 -5 27.73 23.24
 0 -2 -5 7.05 11.24
 0 -2 -6 -5.74 27.74
 0 2 6 54.5 38.18
 0 -2 -6 11.54 12.2
 0 2 6 18.15 4.84
 0 -2 -6 -7.44 13.14
 0 2 6 15.48 22.89
 0 2 7 224.56 77.37
 0 2 7 222.04 87.11
 0 2 7 160.39 94.03
 0 -2 -7 424.44 80.98
 0 -2 -7 413.9 95.95
 0 -2 -7 347.15 86.75
 0 2 8 75.58 52.11
 0 -2 -8 239.48 83.18
 0 2 8 87.62 52.52
 0 -2 -8 226.01 65.88
 0 -2 -8 255.74 81.11
 0 2 8 37.02 37.95
 0 -2 -9 1.37 8.16
 0 2 9 16.55 42.39
 0 -2 -9 20.66 20.21
 0 -3 8 121.22 60.85
 0 3 -7 632.96 106.47
 0 3 -7 638.09 88.75
 0 -3 7 434.23 93.59
 0 -3 7 494.07 102.28
 0 -3 6 37.12 23.91
 0 -3 6 27.39 21.54
 0 3 -6 34.81 25.22
 0 3 -6 43.37 22.14
 0 3 -5 86.19 29.17
 0 -3 5 83.93 36.21
 0 -3 5 104.62 35.36
 0 3 -5 76.77 32.53
 0 -3 5 75.09 31.27
 0 3 -5 75.38 32.86
 0 3 -5 68.95 28.23
 0 -3 4 28.11 20.18
 0 -3 4 5.56 6.04
 0 3 -4 18.59 14.06
 0 -3 4 8.44 16.24
 0 3 -4 8.63 9.25
 0 3 -4 14.34 15.14
 0 3 -4 4.22 4.98
 0 -3 3 1276.79 112.43
 0 -3 3 1217.24 98.4
 0 3 -3 1199.92 110.67
 0 3 -3 1383.47 116.04
 0 -3 3 1199.59 118.51
 0 3 -3 1099.44 92.83
 0 -3 2 286.81 52.68
 0 -3 2 362.96 58.59
 0 3 -2 333.79 57.11
 0 -3 2 292.88 43.67
 0 3 -2 288.19 48.79
 0 3 -2 306.57 45.61
 0 -3 1 529.77 74.74
 0 -3 1 515.78 65.06
 0 -3 1 465.5 41.49
 0 -3 1 584.04 72.46
 0 3 -1 472.99 68.31
 0 3 -1 520.74 53.56
 0 -3 0 942.67 68.2
 0 3 0 1021.74 107.09
 0 3 0 816.65 88.06
 0 -3 0 927.35 90.38
 0 -3 0 971.68 78.59
 0 -3 0 999.94 92.31
 0 3 0 836.37 59.27
 0 -3 0 976.58 110.48
 0 3 1 945.73 112.96
 0 -3 -1 927.04 87.19
 0 -3 -1 890.44 76.54
 0 3 1 714 83.34
 0 -3 -1 1034.83 114.43
 0 -3 -1 980.84 103.73
 0 -3 -1 903.89 75.05
 0 3 2 447.73 84.22
 0 3 2 336.51 55.55
 0 -3 -2 557.13 91.67
 0 -3 -2 539.52 86.25
 0 -3 -2 502.01 64.78
 0 -3 -2 532.22 66.01
 0 3 2 600.98 98.3
 0 3 3 159.84 51.72
 0 3 3 158.52 63.71
 0 -3 -3 199.44 43.5
 0 -3 -3 230.48 61.65
 0 -3 -3 211.25 60.09
 0 3 3 241.31 67
 0 -3 -3 221.94 48.17
 0 -3 -4 210.18 48.52
 0 3 4 189.62 71.28
 0 -3 -4 231.66 56.2
 0 3 4 197.25 60.11
 0 -3 -4 242.39 67.01
 0 -3 -4 227.64 65.03
 0 3 4 168.22 60.71
 0 3 5 23.41 33.67
 0 -3 -5 -25.34 27.12
 0 -3 -5 -11.91 12.32
 0 3 5 -1.89 13.41
 0 -3 -5 7.01 15.88
 0 3 5 -21.18 21.98
 0 3 6 25.02 24.09
 0 -3 -6 21.29 16.35
 0 -3 -6 23.09 12.68
 0 -3 -6 -36.16 32.62
 0 3 6 74.57 56.71
 0 3 6 -10.38 22.11
 0 -3 -7 24.89 27.38
 0 3 7 11.99 19.16
 0 -3 -7 -50.77 39.14
 0 3 7 -68.86 57.96
 0 -3 -7 -12.4 19.19
 0 3 7 17.84 38.5
 0 -3 -8 8.37 31.2
 0 -3 -8 27.44 14.8
 0 3 8 21.87 31.17
 0 -3 -8 26 17.48
 0 3 8 -28.82 39.18
 0 -4 5 558.15 99.11
 0 -4 5 607.19 98.23
 0 4 -5 667.22 89
 0 4 -4 1248.46 116.42
 0 -4 4 1232.94 117.94
 0 -4 4 1203.48 140.58
 0 4 -4 1414.96 136.98
 0 -4 4 1052.15 114
 0 4 -4 1091.9 122.05
 0 -4 3 3295.69 217.46
 0 4 -3 3322.63 178.62
 0 4 -3 3495.76 215.69
 0 -4 3 3618.01 216.34
 0 4 -2 29.41 19.66
 0 -4 2 27.96 15.79
 0 4 -2 40.42 19.53
 0 -4 2 37.69 20.45
 0 -4 1 353.26 55.98
 0 4 -1 321.3 66.35
 0 -4 1 295.42 39.79
 0 -4 1 376.73 76.7
 0 -4 1 278.08 55.65
 0 4 -1 306.44 46.67
 0 -4 0 176.41 34.46
 0 4 0 145.31 29.13
 0 4 0 126.55 45.88
 0 -4 0 164.75 45.07
 0 -4 0 196.24 48.4
 0 -4 0 150.78 29.69
 0 -4 0 159.8 50.34
 0 4 0 118.54 39.02
 0 -4 0 174.27 39.7
 0 -4 -1 135.36 46.55
 0 -4 -1 126.85 32.7
 0 -4 -1 146.89 47.46
 0 -4 -1 124.25 31.14
 0 4 1 87.2 35.86
 0 4 1 144.65 53.3
 0 -4 -2 55.98 24.81
 0 -4 -2 63.76 25.53
 0 4 2 -10.13 15.56
 0 -4 -2 65.26 31.64
 0 4 2 64.96 38.82
 0 -4 -2 57.03 28.69
 0 -4 -3 2.21 5.73
 0 -4 -3 18.19 22.14
 0 4 3 21.35 26.05
 0 4 3 -31.87 42.9
 0 4 3 -28.9 25.85
 0 -4 -3 13.22 16.88
 0 -4 -3 8.21 15.54
 0 -4 -4 45.32 29.05
 0 4 4 47.84 32.27
 0 4 4 57.24 48.92
 0 -4 -4 36.1 18.4
 0 -4 -4 21.79 10.24
 0 -4 -4 49.07 28.57
 0 4 4 -58.84 49.25
 0 4 4 10.77 25.02
 0 -4 -5 54.34 31.86
 0 4 5 18.79 22.28
 0 4 5 -24.02 40.73
 0 -4 -5 40.75 16.08
 0 -4 -5 15.16 19.15
 0 4 5 -36.74 44.58
 0 4 6 46.06 50.39
 0 -4 -6 167.29 58.94
 0 4 6 143.25 65.86
 0 -4 -6 172.8 54.57
 0 4 6 117.36 82.43
 0 -4 -6 157.11 70.33
 0 -4 -7 59.13 43.09
 0 -4 -7 79.65 54.39
 0 4 7 73.65 72.23
 0 4 7 64.98 60.76
 0 -4 -7 69.24 38.45
 0 5 -2 1637.63 167.02
 0 -5 1 279.75 73.39
 0 -5 1 236.5 40.88
 0 5 -1 216.69 59.57
 0 -5 1 229.7 54.78
 0 5 -1 176.71 38.85
 0 -5 0 2005.67 132.36
 0 -5 0 2036.16 179.78
 0 -5 0 2204.43 212.8
 0 -5 -1 509.6 96.13
 0 5 1 232.86 60.89
 0 -5 -1 524.02 105.74
 0 -5 -1 464.08 69.16
 0 5 1 288.28 85.45
 0 5 2 38.51 33.55
 0 -5 -2 55.68 40.69
 0 -5 -2 17.91 11.57
 0 -5 -2 24.38 16.52
 0 5 3 74.46 57.39
 0 5 3 -18.78 27.49
 0 -5 -3 44.93 26.81
 0 -5 -3 42.89 16.82
 0 -5 -3 64.93 40.18
 0 5 4 14.38 32.35
 0 5 4 39.34 31.3
 0 -5 -4 31.84 34.42
 0 5 4 -2.49 25.99
 0 -5 -4 47.27 26.53
 0 -5 -5 7.27 14.45
 0 5 5 -17.21 19.18
 0 5 5 40.38 48.96
 0 -5 -5 14.15 15.15
 0 -5 -6 80.34 43.22
 0 -5 -6 47.85 27.74
 0 -6 -1 183.95 46.88
 0 6 2 27.84 34.24
 0 -6 -2 121.14 40.44
 0 -6 -2 139.84 61.72
 0 -6 -3 75.25 36.35
 1 -4 -5 23.41 16.59
 -1 4 4 -4.54 6.16
 1 -4 -4 45.94 29.21
 1 -4 -4 45.33 29.21
 -1 3 7 -0.02 21.15
 1 -3 -7 -18.36 24.78
 -1 3 7 -2.36 23.81
 1 -3 -7 13.32 14.54
 1 -3 -7 -14.78 18.31
 -1 3 7 54.06 47.02
 -1 3 6 -19.13 23.19
 1 -3 -6 19.38 15.01
 1 -3 -6 18.47 11.14
 1 -3 -6 5.99 15.27
 -1 3 6 -31.86 36.42
 1 -3 -5 1552.9 171.56
 1 -3 -5 1449.1 153.38
 1 -3 -5 1442.8 137.15
 1 -3 -4 450.34 88.24
 1 -3 -4 469.25 71.67
 -1 3 4 227.86 76.66
 1 -3 -4 459.53 78.42
 1 -3 -3 111.93 34.96
 1 -3 -3 121.24 34.53
 1 -3 -3 100.25 31.36
 1 -3 -3 115.76 40.96
 -1 3 3 9.81 23.07
 -1 2 9 6.77 26.71
 1 -2 -9 16.18 12.72
 1 -2 -9 -21.21 15.66
 -1 2 8 -1.59 22.02
 1 -2 -8 23.82 23.75
 1 -2 -8 12.99 10.58
 -1 2 8 29.63 54.74
 1 -2 -8 41.27 40.99
 -1 2 8 -13.33 30.05
 1 -2 -7 -9.74 11.59
 -1 2 7 31.95 37.61
 1 -2 -7 -12.8 26.72
 -1 2 7 -13.92 22.08
 1 -2 -7 -1.86 9.63
 -1 2 7 29.86 36.29
 1 -2 -6 34.29 18.59
 1 -2 -6 24.5 21.53
 1 -2 -6 0.69 7.13
 -1 2 6 8.37 16.65
 -1 2 6 40.29 45.01
 1 -2 -5 1212.93 115.39
 1 -2 -5 1248.74 134.93
 -1 2 5 797.98 136.74
 1 -2 -5 1099.09 132.28
 1 -2 -5 1161.4 123.65
 -1 2 5 839.19 132.45
 -1 2 4 557.95 106.29
 -1 2 4 707.85 113.31
 1 -2 -4 944.23 98.88
 1 -2 -4 952.96 106.55
 1 -2 -4 925.14 91.91
 1 -2 -4 958 114.52
 1 -2 -3 649.79 70.57
 1 -2 -3 655.54 79.4
 1 -2 -3 714.41 91.76
 -1 2 3 560.42 89.96
 1 -2 -3 644.77 74.72
 1 -2 -2 96.88 30.18
 1 -2 -2 77.91 22.1
 1 -1 -10 184.02 79.38
 -1 1 9 43.32 57.51
 1 -1 -9 20.33 36.46
 -1 1 8 41.66 40.12
 -1 1 8 54.29 54.28
 -1 1 8 85.39 62.14
 1 -1 -8 74.03 47.42
 1 -1 -8 65.22 33.06
 1 -1 -8 88.03 46.35
 -1 1 7 9.27 13.92
 -1 1 7 -6.81 13.29
 -1 1 7 20.77 24.08
 1 -1 -7 6.97 14.75
 1 -1 -7 34.85 23.63
 -1 1 7 -8.37 13.21
 1 -1 -7 32.4 18.57
 1 -1 -7 -12.79 16.35
 -1 1 6 135.61 60.13
 1 -1 -6 179.85 51.74
 -1 1 6 144.79 50.18
 -1 1 6 150.28 57.74
 1 -1 -6 201.54 54.93
 1 -1 -6 220.07 49.74
 1 -1 -6 167.06 50.07
 1 -1 -5 490.54 80.77
 -1 1 5 356.22 84.01
 1 -1 -5 485.55 65.07
 1 -1 -5 467 76.66
 -1 1 5 377.28 85.52
 -1 1 5 411.07 81.12
 1 -1 -5 443.09 75.73
 -1 1 4 49.09 22.68
 1 -1 -4 34.03 17.37
 -1 1 4 38.39 21.37
 1 -1 -4 34.83 19.17
 1 -1 -4 43.09 23.17
 1 -1 -4 45.61 17.88
 -1 1 4 28.82 16.54
 -1 1 4 36.44 19
 -1 1 3 360 71.14
 -1 1 3 440.36 68.95
 1 -1 -3 537.29 65.85
 1 -1 -3 502.78 66.38
 1 -1 -3 485.78 63.47
 1 -1 -3 475.68 52.29
 -1 1 2 -5.93 6.14
 1 -1 -2 69.73 21.2
 -1 0 10 42.85 27.11
 1 0 -10 145.23 68.98
 -1 0 9 57.65 28.15
 -1 0 9 26.25 22.85
 1 0 -9 49.25 17.1
 1 0 -9 51.5 35.74
 1 0 -8 -10.45 12.41
 1 0 -8 14.12 20.71
 -1 0 8 7.62 28.34
 -1 0 8 -16.51 25.86
 1 0 -7 281.3 70.35
 -1 0 7 223.35 74.83
 -1 0 7 287.85 80.11
 -1 0 7 260.07 77.74
 1 0 -7 325.77 76.46
 -1 0 7 244.99 76.41
 1 0 -7 250.62 61.63
 1 0 -7 303.32 56.66
 1 0 -6 1796.27 124.78
 1 0 -6 1758.12 150.64
 1 0 -6 1715.58 155.01
 -1 0 6 1396.56 168.3
 -1 0 6 1235.27 162.42
 -1 0 6 1663.96 163.96
 -1 0 6 1403.87 172.34
 1 0 -6 1729.43 161.84
 1 0 -5 422.96 72.04
 1 0 -5 450.44 55.7
 1 0 -5 447.67 71.05
 1 0 -5 463.47 59.28
 -1 0 5 409.93 84.81
 -1 0 5 253.81 58.58
 -1 0 5 318.6 53.02
 1 0 -5 450.56 65.14
 1 0 -5 480.18 70.83
 -1 0 5 408.05 81.45
 -1 0 5 412.42 71.38
 1 0 -4 373.65 60.33
 1 0 -4 341.45 55.09
 -1 0 4 312.72 61.17
 -1 0 4 312.66 67.93
 1 0 -4 332.77 45.97
 1 0 -4 344.01 53.16
 1 0 -4 375.83 44.61
 1 0 -4 371.67 54.68
 -1 0 4 257.29 44.5
 -1 0 4 326.11 57.81
 -1 0 4 302.55 64.45
 -1 0 3 2550.49 163.98
 1 0 -3 2713.5 123.12
 -1 0 3 2667.87 175.53
 -1 0 3 2432.62 130.59
 1 0 -3 2830.95 147.06
 1 0 -3 2631.59 101.16
 1 0 -3 2565.31 122.46
 -1 0 3 2371.6 132.98
 1 0 -3 2706.69 134.04
 -1 0 2 3.54 2.02
 -1 0 2 18.53 11.44
 -1 0 -2 155.52 23.41
 -1 0 -2 148.58 28.53
 -1 0 -2 170.48 28.82
 -1 0 -3 94.27 27.67
 -1 0 -3 78.07 21.55
 -1 0 -3 87.15 21.06
 1 0 3 74.64 26.26
 -1 0 -3 80.42 25.34
 1 0 3 24.44 20.57
 -1 0 -4 1039.42 87.47
 1 0 4 821.11 95.69
 -1 0 -4 1174.74 107.66
 -1 0 -4 1036.19 103.6
 -1 0 -4 1079.3 84.18
 1 0 5 285.95 63.19
 -1 0 -5 430.01 59.99
 -1 0 -5 461.26 77.62
 -1 0 -5 493.07 78.07
 -1 0 -6 773.21 107.65
 -1 0 -6 674.57 101.64
 -1 -1 11 -15.62 21.94
 1 1 -11 158.5 69.26
 1 1 -10 3.46 11.95
 1 1 -10 48.57 41.74
 -1 -1 10 -38.95 47.7
 -1 -1 10 -4.99 14.34
 1 1 -9 42.61 29.92
 -1 -1 9 -35.13 38.25
 1 1 -9 8.32 34.95
 -1 -1 9 31.91 35.87
 -1 -1 8 189.5 77.07
 1 1 -8 275.34 71.71
 -1 -1 8 210.65 77.29
 1 1 -8 245.14 74.83
 -1 -1 7 80.29 46.22
 -1 -1 7 36.63 30.84
 1 1 -7 77.09 34.75
 1 1 -7 83 42.9
 -1 -1 6 25.53 20.52
 1 1 -6 16.16 14.43
 -1 -1 6 11.77 11.37
 1 1 -6 18.7 11.46
 -1 -1 6 40.6 28.34
 -1 -1 6 48.31 36.3
 1 1 -6 29.88 18.62
 1 1 -6 42.53 21.25
 -1 -1 6 34.72 18.52
 1 1 -6 35.48 15.14
 1 1 -6 36 19
 -1 -1 6 17.17 11.9
 1 1 -5 665.03 90.16
 -1 -1 5 645.54 95.02
 -1 -1 5 707.71 99.49
 1 1 -5 719.97 82.87
 1 1 -5 674.92 57.33
 1 1 -5 702.35 72.88
 1 1 -5 664.14 73.39
 -1 -1 5 688.64 104.48
 -1 -1 5 564.63 74.12
 1 1 -5 716.25 89.38
 -1 -1 5 742.63 82.49
 -1 -1 4 574.52 80.17
 -1 -1 4 539.34 69.93
 1 1 -4 546.64 63.33
 -1 -1 4 593.53 84.46
 1 1 -4 576.9 74.14
 -1 -1 4 561.86 84.57
 1 1 -4 529.38 71.52
 -1 -1 4 531.28 60.1
 1 1 -4 576.13 56.94
 1 1 -4 564.53 63.36
 -1 -1 3 5711.57 238.46
 1 1 -3 5494.83 180.58
 1 1 -3 5693.34 179.66
 1 1 -3 5431.96 204.45
 -1 -1 3 5337.21 201.49
 1 1 -3 5257.11 194.06
 1 1 -3 5260.73 162.1
 -1 -1 3 5335.69 202.91
 -1 -1 3 5645.45 241.04
 1 1 -2 4784.68 154.19
 1 1 -2 4967.17 168.86
 -1 -1 2 4672.84 192.06
 -1 -1 2 4960.42 203.68
 1 1 -1 253.82 39.31
 1 1 0 398.67 51.28
 1 1 0 358.33 43.81
 -1 -1 -1 132.09 28.62
 1 1 1 207.61 50.89
 -1 -1 -1 121.01 26.47
 -1 -1 -1 133.26 22.65
 -1 -1 -1 125.6 20.88
 1 1 1 107.94 32.69
 1 1 2 643.98 101.13
 -1 -1 -2 528.85 58.05
 -1 -1 -2 480.29 49.65
 -1 -1 -2 462.7 62.39
 -1 -1 -2 490.64 61.55
 1 1 2 431.51 49.23
 1 1 2 535.29 79.51
 -1 -1 -3 1273.16 105.36
 -1 -1 -3 1083.97 108.42
 1 1 3 1152.02 137.46
 1 1 3 1067.94 95.01
 -1 -1 -3 1136.57 103.02
 -1 -1 -3 1137.38 87.33
 1 1 4 22.81 17.68
 -1 -1 -4 44.34 24.94
 -1 -1 -4 26.43 15.86
 -1 -1 -4 18.13 13.14
 -1 -1 -4 12.15 11.22
 1 1 4 11.72 11.52
 1 1 5 279.99 80.03
 -1 -1 -5 409.93 76.57
 -1 -1 -5 377.03 62.09
 -1 -1 -5 344.81 72.15
 -1 -1 -6 -0.83 2.85
 1 1 6 8.95 23.43
 -1 -1 -6 -5.51 14.27
 -1 -1 -6 10.33 11.77
 1 1 6 7.32 17.73
 1 1 7 27.44 43.89
 1 1 7 14.62 25.14
 -1 -1 -7 9.31 6.34
 -1 -2 11 74.71 60.19
 -1 -2 11 112.92 75.01
 1 2 -11 172.58 69.18
 -1 -2 10 157.5 73.18
 -1 -2 10 152.53 67.06
 1 2 -10 310.24 86.18
 1 2 -10 353.01 101.98
 -1 -2 9 181.86 79
 -1 -2 9 140.85 63.48
 1 2 -9 215.03 64.67
 1 2 -9 199.94 67.36
 -1 -2 8 259.16 80.65
 1 2 -8 243.89 63.59
 1 2 -8 207.85 61.31
 -1 -2 8 190.04 75.74
 -1 -2 7 106.83 49
 1 2 -7 134.54 46.19
 1 2 -7 129.37 41.05
 -1 -2 7 102.47 41.02
 -1 -2 7 96.78 39.8
 -1 -2 7 121.72 47.95
 1 2 -7 118.11 49.03
 1 2 -7 120.42 38.12
 1 2 -6 221.52 57.33
 -1 -2 6 208.28 55.87
 1 2 -6 207.66 58.76
 -1 -2 6 234.15 69.9
 -1 -2 6 202.88 60.46
 1 2 -6 199.78 46.71
 -1 -2 6 165.9 44.33
 1 2 -6 219 48.01
 1 2 -5 918.94 108.1
 1 2 -5 872.57 83.5
 -1 -2 5 909.56 104.47
 -1 -2 5 643.82 74.59
 1 2 -5 787.62 84.54
 1 2 -5 830.71 97.86
 -1 -2 5 827.11 95.93
 -1 -2 5 779.24 70.94
 -1 -2 5 851.94 111.41
 1 2 -5 841.29 81.85
 -1 -2 5 865.35 116.88
 -1 -2 4 467.3 64.21
 1 2 -4 407.98 48.17
 1 2 -4 435.47 59.17
 -1 -2 4 413.59 71.18
 -1 -2 4 443.68 76.76
 -1 -2 4 408.92 57.63
 1 2 -4 419.6 58.69
 1 2 -4 449.68 69.07
 1 2 -4 415.23 63.15
 -1 -2 4 448.72 66.68
 1 2 -3 1319.98 96.93
 1 2 -3 1295.66 101.17
 -1 -2 3 1217.61 117.24
 -1 -2 3 1294.67 86.28
 -1 -2 3 1405.85 107.29
 -1 -2 3 1177.24 96.24
 1 2 -3 1208.25 102.72
 1 2 -3 1160.92 86.44
 -1 -2 3 1349.98 112.94
 -1 -2 2 208.15 44.88
 1 2 -2 195.7 39.61
 -1 -2 2 184.23 37.01
 1 2 -2 184.36 33.01
 1 2 -2 178.88 35.08
 -1 -2 2 243.37 39.92
 1 2 -2 243.66 42.54
 -1 -2 2 209.45 38.51
 1 2 -1 262.18 49.34
 1 2 -1 220.03 42.44
 -1 -2 1 180.45 36.67
 -1 -2 1 203.45 37.96
 -1 -2 1 243.15 44.88
 1 2 -1 173.19 29.28
 1 2 -1 163.16 30.87
 1 2 0 68.68 24.06
 1 2 0 91.55 36.68
 -1 -2 0 74.32 23.98
 1 2 0 77.28 25.29
 -1 -2 0 75.36 16.71
 -1 -2 0 85.9 24.09
 -1 -2 0 94.09 25.34
 -1 -2 -1 9118.72 220.37
 1 2 1 8385.07 291.27
 -1 -2 -1 9194.99 219.7
 -1 -2 -1 9062.06 289.83
 -1 -2 -1 9113.66 303.07
 -1 -2 -1 9609.49 247.66
 1 2 1 9999 351.56
 1 2 2 68.01 19.39
 -1 -2 -2 72.67 23.59
 -1 -2 -2 76.22 30.38
 -1 -2 -2 81.39 30.37
 -1 -2 -2 68.23 19.79
 1 2 2 76.31 36.77
 -1 -2 -2 81.24 23.64
 1 2 2 107.57 54.84
 -1 -2 -3 389.24 63.39
 1 2 3 392.24 94.22
 -1 -2 -3 340.07 54.36
 -1 -2 -3 361.5 69.67
 1 2 3 319.59 84.56
 -1 -2 -3 327.88 66.79
 1 2 4 1592.74 167.56
 -1 -2 -4 2289.12 172.16
 -1 -2 -4 2129.32 178.73
 -1 -2 -4 2036.68 182.15
 -1 -2 -4 2023.75 145.75
 1 2 4 1609.85 209.16
 1 2 5 363.88 87.38
 -1 -2 -5 495.59 95.02
 -1 -2 -5 526.74 80.95
 1 2 5 267.19 102.23
 -1 -2 -5 581.02 96.82
 -1 -2 -6 322.06 78.21
 -1 -2 -6 257.38 73.93
 1 2 6 179.82 68.27
 1 2 6 124.07 74.51
 1 2 6 156.06 64.36
 -1 -2 -6 281.76 63.68
 1 2 7 -21.27 27.98
 -1 -2 -7 180.89 62.23
 -1 -2 -7 116.23 49.82
 -1 -2 -7 206.74 61.06
 1 2 7 21.37 25.98
 1 2 7 -1.05 22.77
 -1 -3 11 -33.21 49.06
 -1 -3 10 10.88 24.08
 -1 -3 10 31.32 31.52
 1 3 -10 88.81 35.43
 1 3 -10 129.34 54.22
 -1 -3 9 -10.07 13.31
 -1 -3 9 5.83 34.08
 1 3 -9 -2.32 14.25
 1 3 -9 20.64 19.31
 1 3 -9 11.32 15.83
 -1 -3 8 21.17 16.06
 1 3 -8 3.12 18.65
 1 3 -8 36.38 18.92
 -1 -3 8 -15.71 22.7
 1 3 -8 14.03 17.68
 -1 -3 8 18.3 28.72
 1 3 -8 36.27 24.32
 -1 -3 8 18.88 25.24
 -1 -3 7 683.35 118.28
 -1 -3 7 790.72 117.57
 1 3 -7 839.9 101.12
 1 3 -7 786.64 101.07
 1 3 -7 784.54 119.44
 1 3 -7 824.74 128.24
 -1 -3 7 665.53 101.41
 -1 -3 7 790.43 132.19
 -1 -3 6 588.71 91.36
 1 3 -6 550.5 76.22
 -1 -3 6 587.89 103.43
 1 3 -6 616.24 75.42
 -1 -3 6 529.99 97.75
 -1 -3 6 432.48 72.47
 1 3 -6 617.86 85.29
 1 3 -6 683.9 108.04
 1 3 -6 610.08 92.56
 -1 -3 6 525.04 84.59
 -1 -3 5 2260.94 195.01
 -1 -3 5 2704.21 166.18
 1 3 -5 2166.95 119.43
 1 3 -5 2281.11 156.58
 1 3 -5 2171 159.16
 -1 -3 5 2127.17 161.05
 1 3 -5 2339.42 158.7
 -1 -3 5 2447 173.64
 1 3 -5 2486.79 191.49
 -1 -3 5 2445.13 194.44
 -1 -3 4 2435.58 129.32
 1 3 -4 1809.43 84.89
 1 3 -4 2357.36 155.65
 1 3 -4 2078.18 132.5
 -1 -3 4 2507.78 174.73
 -1 -3 4 1581.67 111.11
 1 3 -4 2522.15 138.19
 -1 -3 4 2460.52 190.47
 -1 -3 4 2108.92 154.72
 1 3 -4 2202.61 144.37
 1 3 -4 2016.75 154.27
 -1 -3 4 2473.61 160.82
 -1 -3 3 3482.76 212.31
 1 3 -3 3912.85 202.93
 -1 -3 3 2961.25 166.21
 1 3 -3 3517.13 150.62
 -1 -3 3 3227.59 185.4
 -1 -3 3 3387.28 173.63
 1 3 -3 3054.34 157.91
 -1 -3 3 3388.19 179.92
 -1 -3 2 232.19 51.87
 1 3 -2 186.9 43.72
 -1 -3 2 222.17 48.29
 -1 -3 2 244.5 40.7
 -1 -3 2 212.49 45.93
 1 3 -2 207 39.43
 1 3 -2 183.11 39.9
 -1 -3 2 226.57 39.94
 1 3 -2 280.94 40.2
 1 3 -2 213.02 36.47
 1 3 -1 197.54 55.51
 -1 -3 1 185.27 47.02
 1 3 -1 155.35 43.29
 -1 -3 1 156.44 41.77
 -1 -3 1 172.93 30.42
 1 3 -1 143.24 30.81
 -1 -3 1 177.95 37.38
 1 3 -1 118.22 27.08
 -1 -3 1 145.7 23.98
 -1 -3 1 184.6 43.28
 1 3 0 206.88 53.52
 1 3 0 219.74 63.85
 1 3 0 187.89 38.29
 1 3 0 200.24 50.59
 -1 -3 0 204.72 50.83
 -1 -3 0 174.04 40.96
 -1 -3 0 185.14 41.56
 -1 -3 0 166.39 29.75
 -1 -3 0 216.12 44.15
 1 3 0 97.04 22.18
 1 3 1 62.5 33.19
 -1 -3 -1 74.9 22.08
 -1 -3 -1 92.27 25.57
 1 3 1 93.31 38.11
 -1 -3 -1 82.66 30.58
 1 3 1 81.64 36.81
 -1 -3 -1 82.88 34.18
 1 3 1 92.41 32.04
 -1 -3 -1 90.8 27.67
 1 3 2 -8.25 24.35
 1 3 2 2.49 28.56
 1 3 2 0.7 6.65
 -1 -3 -2 0.63 8.69
 -1 -3 -2 14.48 13.2
 -1 -3 -2 8.82 13.5
 -1 -3 -2 20.34 16.55
 -1 -3 -2 9.27 4.86
 1 3 3 7.73 8.91
 -1 -3 -3 5.91 4.7
 -1 -3 -3 5.05 4.01
 -1 -3 -3 -3.65 7.64
 1 3 3 16.94 20
 -1 -3 -3 5.36 8.71
 1 3 4 -28.64 28.9
 -1 -3 -4 7.33 10.44
 -1 -3 -4 -5.54 11.23
 -1 -3 -4 6.35 9.96
 1 3 4 9.62 9.68
 -1 -3 -4 -14.82 26.07
 1 3 4 15.05 24.18
 1 3 4 27.15 34.97
 1 3 5 207.48 77.43
 -1 -3 -5 436.76 87.36
 1 3 5 222.33 93.05
 -1 -3 -5 441.92 96.67
 1 3 5 288.39 87.9
 -1 -3 -5 421.65 79.9
 1 3 6 53.02 25.69
 1 3 6 76.37 51.87
 -1 -3 -6 238.3 72.19
 -1 -3 -6 231.57 74.15
 -1 -3 -6 271.14 70.19
 1 3 6 149.91 62.12
 1 3 7 16.1 38.75
 -1 -3 -7 66.12 43.68
 -1 -3 -7 90.37 42.44
 1 3 7 28.15 28.07
 1 3 7 19.09 70.58
 -1 -4 10 212.29 76.12
 1 4 -10 326.27 95.81
 -1 -4 9 -21.56 24.29
 -1 -4 9 -14.08 5.8
 -1 -4 9 14.13 17.6
 1 4 -9 4.47 27.24
 1 4 -9 10.08 18.25
 1 4 -9 -4.45 11.59
 -1 -4 9 20.92 26.99
 -1 -4 8 134.09 59.91
 -1 -4 8 128.73 58.62
 1 4 -8 145.75 61.75
 1 4 -8 113.36 47.19
 -1 -4 8 126.8 58
 -1 -4 8 118.57 50.84
 1 4 -8 146.61 49.88
 -1 -4 7 118.07 52.4
 1 4 -7 165.15 62.3
 -1 -4 7 143.83 58.12
 -1 -4 7 113.78 48.88
 -1 -4 7 127.74 45.65
 1 4 -7 115.58 48.26
 1 4 -7 116.07 42.15
 1 4 -6 112.42 41.63
 -1 -4 6 90.15 39.64
 1 4 -6 128.27 47.3
 -1 -4 6 113.94 45.01
 -1 -4 6 107.77 46.64
 -1 -4 6 130.13 55.6
 1 4 -6 111.34 39.63
 1 4 -6 113.16 39.33
 -1 -4 5 817.8 125.91
 1 4 -5 924.18 112.71
 -1 -4 5 1008.24 125.21
 -1 -4 5 876.32 117.08
 1 4 -5 952.84 108.03
 1 4 -5 877.78 120.08
 1 4 -5 801.45 94.11
 -1 -4 5 899.41 110
 -1 -4 4 683.88 92.13
 -1 -4 4 680.86 108.37
 1 4 -4 629.15 92.46
 -1 -4 4 501.58 80.76
 -1 -4 4 686.65 88.39
 -1 -4 4 636.56 96.79
 1 4 -4 564.48 78.96
 1 4 -4 560.28 87.19
 1 4 -4 501.12 64.03
 -1 -4 3 703.86 104.99
 1 4 -3 620.05 83.59
 -1 -4 3 680.1 97.93
 -1 -4 3 738.23 85.42
 -1 -4 3 772.49 103.33
 1 4 -3 708.62 98.96
 1 4 -3 702.11 83.75
 -1 -4 3 810.62 87.69
 1 4 -3 506.82 54.05
 1 4 -3 665.39 66.8
 -1 -4 2 882.92 110.73
 -1 -4 2 674.4 51.82
 1 4 -2 734.81 102.51
 -1 -4 2 629.34 73.49
 -1 -4 2 804.49 108.8
 -1 -4 2 781.47 74.2
 -1 -4 2 813.46 104.45
 1 4 -2 865.19 95.78
 1 4 -2 707.04 79.14
 1 4 -2 651.79 80.7
 -1 -4 2 736.25 76.77
 -1 -4 1 1774.62 150.05
 -1 -4 1 1353.44 92.41
 1 4 -1 1915.84 158.23
 1 4 -1 1368.96 145.33
 -1 -4 1 1660.62 162.48
 -1 -4 1 1544.78 139.95
 -1 -4 1 1561.15 134.32
 1 4 -1 1123.74 94.47
 1 4 -1 1025.4 91.19
 -1 -4 1 1363.51 87.68
 1 4 0 915.56 147.56
 1 4 0 740.16 107.17
 -1 -4 0 961.92 112.31
 -1 -4 0 978.88 130.75
 -1 -4 0 869.67 102.14
 -1 -4 0 832.12 77.11
 1 4 0 1169.13 132.3
 1 4 1 883.15 158.42
 1 4 1 654.99 106.86
 -1 -4 -1 994.12 134.46
 -1 -4 -1 964.14 106.66
 -1 -4 -1 967.74 122.83
 1 4 1 1135.87 143.96
 -1 -4 -1 894.76 89.27
 1 4 1 895.32 141.27
 1 4 2 37.63 20.75
 -1 -4 -2 8.5 10.8
 -1 -4 -2 42.92 35.55
 -1 -4 -2 20.68 12.92
 1 4 2 40.86 31.7
 1 4 3 544.04 146.53
 -1 -4 -3 603.07 115.73
 -1 -4 -3 652.56 114.52
 -1 -4 -3 673.99 92.64
 1 4 3 593.95 115.99
 1 4 3 634.55 139.38
 1 4 4 95.07 66.85
 -1 -4 -4 110.68 49.88
 -1 -4 -4 125.51 53.25
 -1 -4 -4 154.3 48.59
 1 4 4 81.82 46.31
 1 4 4 72.62 60.97
 1 4 5 49.88 56.36
 -1 -4 -5 141.62 58.79
 -1 -4 -5 112.79 44.7
 1 4 5 2.4 24.41
 -1 -4 -6 31.33 35.21
 -1 -4 -6 67.73 41.38
 1 4 6 24.77 31.36
 1 4 6 93.88 74.4
 -1 -5 9 66.82 47.88
 1 5 -9 20.73 19.99
 -1 -5 9 23.63 25.54
 1 5 -9 12.41 14.59
 -1 -5 8 201.6 71.12
 -1 -5 8 147.98 48.98
 -1 -5 8 209.2 74
 1 5 -8 241.46 80.28
 1 5 -8 241.12 67.78
 1 5 -8 242.95 72.71
 1 5 -7 277.77 68.27
 -1 -5 7 326.99 87.41
 -1 -5 7 269.03 85.5
 -1 -5 7 316.03 76.5
 1 5 -7 267.25 79.45
 1 5 -7 279.17 70
 1 5 -7 317 73.24
 -1 -5 6 1052.93 159.53
 -1 -5 6 893 121.15
 1 5 -6 1054.24 135.47
 1 5 -6 1005.07 116.73
 1 5 -6 1079.72 150.71
 -1 -5 6 997.15 140.28
 1 5 -6 987.3 122.86
 -1 -5 6 1054.47 143.32
 -1 -5 5 1147.23 137.82
 -1 -5 5 1105.87 125.1
 -1 -5 5 890.93 139.7
 1 5 -5 1040.73 134.67
 -1 -5 5 1025.1 139.8
 1 5 -5 994.23 120.25
 1 5 -5 927.97 129.65
 1 5 -5 765.55 91.8
 -1 -5 4 153.01 46.93
 1 5 -4 123.24 43.45
 1 5 -4 135.4 50.75
 -1 -5 4 103.57 41.44
 -1 -5 4 125.44 51.58
 -1 -5 4 121.19 39.48
 -1 -5 4 139.94 48.47
 1 5 -4 109.31 36.66
 1 5 -3 72.15 31.7
 -1 -5 3 119.3 49.56
 -1 -5 3 77.11 39.58
 -1 -5 3 85.93 37.42
 1 5 -3 83.77 38.13
 1 5 -3 76.08 31.02
 -1 -5 3 84.54 31.48
 -1 -5 2 285.29 71.89
 1 5 -2 178.73 46.27
 -1 -5 2 250.05 68
 1 5 -2 206.64 60.34
 -1 -5 2 218.98 45.05
 -1 -5 2 286.11 69.08
 1 5 -2 219.4 47.14
 -1 -5 2 234.34 54.44
 -1 -5 2 231.4 36.22
 1 5 -2 110.21 47.28
 1 5 -1 33.25 30.38
 -1 -5 1 49.86 26.95
 -1 -5 1 42.91 30.03
 1 5 -1 -11.12 26.02
 -1 -5 1 23.61 17.5
 -1 -5 1 11.4 2.52
 1 5 -1 25.55 31.98
 1 5 0 16.23 34.75
 1 5 0 24.34 6.36
 -1 -5 0 30.03 28.79
 1 5 0 2.21 22.94
 -1 -5 0 22.64 15.38
 -1 -5 0 38.37 21.37
 -1 -5 0 20.58 11.85
 1 5 0 11.27 21.5
 1 5 1 30.45 29.21
 1 5 1 81.11 52.38
 -1 -5 -1 49.92 33.2
 -1 -5 -1 45.83 22.49
 1 5 1 72.09 45.49
 -1 -5 -1 63.41 24.38
 1 5 2 -2.73 24.95
 -1 -5 -2 27.28 22.42
 -1 -5 -2 36.31 36.65
 -1 -5 -2 23.71 22.89
 1 5 2 -7.76 19.39
 1 5 2 14.99 31.94
 -1 -5 -3 145 58.08
 1 5 3 124.38 84.51
 -1 -5 -3 107.35 51.79
 -1 -5 -3 115.33 42.44
 1 5 3 120.52 61.02
 1 5 3 127.5 60.65
 1 5 4 223.63 110.76
 -1 -5 -4 344.68 99.9
 -1 -5 -4 308.93 91.06
 -1 -5 -4 358.63 78.61
 1 5 4 109.9 58.89
 1 5 4 145.35 72.29
 -1 -5 -5 272.19 89.93
 -1 -5 -5 294.54 74.13
 1 5 5 24.8 30.99
 1 5 5 68.35 58.39
 -1 -6 8 42.26 46.65
 -1 -6 8 46.12 36
 1 6 -8 9.06 28.16
 -1 -6 8 2.63 9.03
 1 6 -8 10.31 17.01
 -1 -6 7 76.93 44.09
 1 6 -7 67.94 48.17
 -1 -6 7 116.25 64.07
 1 6 -7 49.88 37.78
 1 6 -7 53.96 31.06
 -1 -6 7 66.92 39.19
 -1 -6 6 580.37 137.43
 1 6 -6 530.41 114.48
 -1 -6 6 514.25 120.27
 1 6 -6 450.74 95.35
 1 6 -6 477.27 110.15
 -1 -6 5 457.61 84.9
 1 6 -5 451.87 98.27
 -1 -6 5 482.14 114.19
 -1 -6 5 490.66 103.32
 1 6 -5 459.59 86.59
 1 6 -5 438.87 96
 -1 -6 4 588.29 115.63
 -1 -6 4 503.56 83.14
 1 6 -4 525.44 107.36
 -1 -6 4 518.15 108.02
 -1 -6 4 551.14 110.05
 1 6 -4 483.3 85.69
 1 6 -4 374.9 82.97
 -1 -6 3 1198.57 162.27
 1 6 -3 912.9 140.79
 -1 -6 3 1145.36 167.15
 -1 -6 3 1046.55 145.9
 1 6 -3 819.96 108.21
 1 6 -2 1154.32 163.37
 -1 -6 2 1526.54 198.38
 -1 -6 2 1403.34 165.72
 1 6 -1 27.32 28.32
 1 6 -1 49.72 49.77
 -1 -6 1 31.04 20.7
 -1 -6 1 34.96 27.09
 1 6 -1 11.55 11.72
 -1 -6 1 56.99 47.2
 -1 -6 1 45.58 24.2
 1 6 -1 28.57 28.52
 1 6 0 83.05 51.89
 1 6 0 60.7 44.44
 1 6 0 68.29 39.4
 -1 -6 0 136.02 54.82
 1 6 0 31.13 11.94
 -1 -6 0 102.74 50.6
 -1 -6 0 53.01 29.53
 -1 -6 0 99.89 33.38
 1 6 1 187.96 76.76
 1 6 1 129.25 72.46
 -1 -6 -1 272.98 87.36
 -1 -6 -1 336.88 90.9
 1 6 1 156.32 72.8
 -1 -6 -1 264.33 60
 1 6 2 -65.82 50.56
 1 6 2 48.56 58.73
 -1 -6 -2 2.43 27.7
 -1 -6 -2 -43.73 36.04
 -1 -6 -2 -5.04 8.11
 1 6 2 23.6 7.42
 -1 -6 -3 37.36 24.6
 1 6 3 100.57 79.96
 -1 -6 -3 82.37 49.89
 -1 -6 -3 71.13 41.21
 1 6 3 -7.11 27.5
 1 6 3 -21.97 40.89
 -1 -6 -4 12.58 8.58
 1 6 4 -70.01 103.43
 -1 -6 -4 26.61 24.1
 1 6 4 -1.72 21.38
 1 6 4 -21.67 52.81
 -1 -7 5 21.34 16.29
 1 7 -5 20.96 27.81
 1 7 -5 39.47 19.47
 1 7 -4 34.97 25.87
 1 7 -4 43.89 33.7
 1 7 -3 51.66 50.26
 1 7 -3 47.41 36.6
 -1 -7 3 56.89 38.34
 -1 -7 3 21.81 21.52
 1 7 -2 -22.85 46.71
 1 7 -2 28.04 30.51
 -1 -7 2 -14.05 21.4
 -1 -7 2 20.22 21.36
 1 7 -1 144.02 70.09
 1 7 -1 158.45 86.74
 1 7 -1 105.15 57.2
 -1 -7 1 235.84 86.42
 1 7 0 -16.18 16.01
 -1 -7 0 12.93 20.31
 -1 -7 0 16.91 29.8
 -1 -7 0 0.12 5.84
 1 7 1 98.55 70.47
 1 7 1 101.8 81.43
 -1 -7 -1 108.39 39.88
 -1 -7 -1 85.33 58.67
 -1 -7 -1 104.61 53.37
 1 7 1 28.31 42.46
 1 7 2 43.02 81.37
 -1 -7 -2 162.55 52.31
 -1 -7 -2 148.47 72.52
 -1 -7 -2 172.44 66.5
 1 7 2 -0.97 10.48
 1 7 2 43.67 58.41
 -1 -7 -3 19.03 34.85
 -2 1 9 -15.94 29.11
 2 -1 -9 -12.17 28.05
 -2 1 8 0.82 9.33
 2 -1 -8 115.84 49.33
 2 -1 -8 131.69 45.99
 2 -1 -8 110.03 48.9
 -2 1 7 -8.93 19.18
 2 -1 -7 69.52 36.73
 2 -1 -7 112.35 37.95
 2 -1 -7 95.55 43.21
 -2 1 6 47.46 35.29
 2 -1 -6 171.78 51.03
 2 -1 -6 174.47 41.86
 2 -1 -6 210.96 61.22
 -2 1 5 -0.8 16.53
 2 -1 -5 121.6 41.09
 -2 0 10 55.33 46.98
 2 0 -10 85.64 55.01
 -2 0 9 -24.63 38.69
 2 0 -9 17.69 18.96
 2 0 -9 64.93 55.62
 -2 0 9 -2.09 33.72
 -2 0 8 21.98 27.77
 -2 0 8 56.77 53.02
 2 0 -8 220.13 62.22
 2 0 -8 212.2 65.85
 -2 0 7 7.41 13.49
 -2 0 7 111.96 60.4
 2 0 -7 145.42 47.21
 2 0 -7 125.22 36.33
 2 0 -7 85.84 39.34
 -2 0 6 17.37 21.48
 -2 0 6 21.66 31.78
 2 0 -6 22.41 14.91
 -2 0 6 6.83 9.13
 2 0 -6 6.74 8.91
 2 0 -6 37.76 20.27
 2 0 -6 21.39 17.14
 -2 0 5 -10.93 6.62
 -2 0 5 -4.56 10.19
 -2 0 5 8.18 16.67
 2 0 -5 36.47 22.26
 2 0 -5 36.72 23.7
 2 0 -5 36.23 17.38
 2 0 -5 29 22.28
 -2 -1 11 -42.46 53.45
 2 1 -11 -50.18 40.12
 2 1 -11 4.13 21.76
 -2 -1 10 2.16 37.25
 -2 -1 10 75.75 63.36
 2 1 -10 140.28 59.36
 2 1 -10 110.88 59.01
 -2 -1 9 33.32 32.03
 -2 -1 9 101.24 60.03
 2 1 -9 153.74 55.54
 2 1 -9 175.86 69.43
 -2 -1 8 96.49 52.89
 -2 -1 8 66.66 40.93
 2 1 -8 197.14 62.01
 2 1 -8 191.42 60.1
 -2 -1 7 425.14 107.06
 -2 -1 7 276.67 78.02
 2 1 -7 561.36 91.99
 2 1 -7 547.66 101.13
 2 1 -7 402.79 69.83
 -2 -1 7 326.52 70.04
 2 1 -7 577.42 99.54
 2 1 -6 205.2 34.66
 -2 -1 6 126.63 50.91
 -2 -1 6 112.25 51.98
 -2 -1 6 61.21 34.51
 2 1 -6 204.56 50.98
 -2 -1 6 135.02 42.15
 2 1 -6 164.08 43.21
 2 1 -6 172.46 51.67
 2 1 -6 194.89 55.31
 -2 -1 5 231.09 71.62
 -2 -1 5 159.2 61.47
 2 1 -5 267.92 52.97
 -2 -1 5 232.9 56.4
 2 1 -5 295.58 55.49
 -2 -1 5 196.35 43.56
 2 1 -5 275.91 63.19
 2 1 -5 295.4 65.26
 2 1 -5 296.92 37.11
 2 1 -4 1222.94 99.39
 -2 -1 4 240.64 71.82
 2 1 -4 1345.49 113.06
 -2 -1 4 233.24 45.91
 2 1 -4 1410.93 133.76
 -2 -1 4 617.06 89.47
 2 1 -4 1320.91 123.25
 -2 -1 4 559.61 101.33
 -2 -2 11 33.91 30.66
 -2 -2 11 3.21 23.27
 2 2 -11 257.11 85.77
 2 2 -11 217.17 91.19
 -2 -2 10 0.19 22.42
 -2 -2 10 32.83 47.91
 2 2 -10 48.06 50.66
 2 2 -10 44.22 31.49
 -2 -2 9 33.66 41.06
 -2 -2 9 24.89 26.6
 2 2 -9 51.88 37.24
 2 2 -9 -2.56 9.13
 2 2 -8 19.56 25.77
 -2 -2 8 4.06 22.45
 -2 -2 8 -16.84 30.4
 -2 -2 8 13.18 18.33
 2 2 -8 24.12 9.33
 2 2 -8 27.8 17.85
 -2 -2 8 -0.15 17.78
 2 2 -8 16.82 19.04
 -2 -2 7 12.21 31.58
 -2 -2 7 15.13 15.84
 -2 -2 7 41.91 39.22
 2 2 -7 -0.43 8.13
 -2 -2 7 7.51 14.94
 2 2 -7 5.05 15.51
 2 2 -7 1.67 6.48
 2 2 -7 27.43 26
 -2 -2 6 276 71.25
 2 2 -6 418.71 65.79
 2 2 -6 444.44 73.13
 -2 -2 6 289.42 56.73
 2 2 -6 449.58 87.49
 -2 -2 6 322.71 70.26
 2 2 -6 416.88 80.29
 -2 -2 6 426.78 97.13
 -2 -2 6 426.24 97.14
 2 2 -5 1149.98 113.83
 2 2 -5 1648.99 116.14
 -2 -2 5 1222.58 118.98
 2 2 -5 1463.62 126.49
 2 2 -5 1632.65 158.25
 -2 -2 5 1314.62 137.25
 2 2 -5 1599.92 143.48
 -2 -2 5 1455.48 166.65
 -2 -2 5 1567.17 174.13
 2 2 -4 1013.18 107.75
 2 2 -4 963.6 75.79
 -2 -2 4 799.31 94.35
 2 2 -4 998.2 100.53
 2 2 -4 932.58 112.23
 -2 -2 4 946.82 110.66
 2 2 -4 990.96 99.9
 -2 -2 4 860.41 118.06
 -2 -2 4 992.58 132.41
 2 2 -3 165.08 35.61
 2 2 -3 201.33 49.39
 -2 -2 3 170.4 53.32
 -2 -2 3 149.24 33.27
 -2 -2 3 182.04 44.95
 2 2 -3 188.49 45.74
 -2 -2 3 197.18 47.31
 2 2 -3 157.86 37.97
 2 2 -2 1149.77 119.89
 -2 -2 2 918.18 88.03
 -2 -2 2 962.71 100.71
 2 2 -2 937.54 96.39
 -2 -2 2 922.51 96.49
 2 2 -1 0.45 11.53
 -2 -2 1 0.45 4.48
 2 2 -1 21.19 20.16
 -2 -2 1 28.83 14.7
 -2 -2 1 30.97 17.24
 -2 -2 1 20.04 10.16
 2 2 -1 -0.75 6.26
 -2 -2 0 3406.69 191.47
 -2 -2 0 3315.27 165.18
 2 2 1 249.85 77.94
 -2 -2 -1 1539.04 135.12
 -2 -2 -1 1648.51 122.51
 -2 -2 -1 1394.15 122.83
 -2 -2 -1 1500.49 95.36
 -2 -2 -2 18.41 18.81
 -2 -2 -2 11.37 10.69
 -2 -2 -2 11.31 13.45
 -2 -2 -2 8.92 8.98
 2 2 2 6.51 11.4
 -2 -2 -3 54.17 21.28
 -2 -2 -3 35.02 19.85
 -2 -2 -3 61.83 32.17
 2 2 3 14.55 19.47
 -2 -2 -4 65.84 24.41
 2 2 4 -70.2 44.68
 2 3 -12 45.7 38.06
 -2 -3 11 61.13 58.98
 -2 -3 11 79.4 64.52
 2 3 -11 72.5 45.65
 2 3 -11 77.58 58.68
 -2 -3 10 372.87 115.26
 -2 -3 10 268.09 96.22
 2 3 -10 550.17 112.29
 2 3 -10 489.71 117.54
 -2 -3 9 167.9 79.04
 2 3 -9 275.98 84.51
 -2 -3 9 142.98 57.04
 -2 -3 9 120.19 68.11
 -2 -3 9 134.54 44.68
 2 3 -9 220.61 63.84
 2 3 -9 193.14 60.98
 2 3 -9 296.43 87.29
 2 3 -8 111.72 47.12
 -2 -3 8 163.56 69.37
 -2 -3 8 124.63 56.25
 2 3 -8 207.37 54.23
 -2 -3 8 146.64 51.04
 2 3 -8 124.83 50.29
 2 3 -8 134.38 41.7
 -2 -3 8 117.42 47.23
 -2 -3 7 1800.32 191.41
 2 3 -7 2262.72 159.08
 2 3 -7 2350.37 185.73
 2 3 -7 2509.65 230.17
 2 3 -7 2384.75 208.34
 -2 -3 7 1908.13 184.56
 -2 -3 7 2079.67 227.99
 -2 -3 7 2228.25 233.06
 -2 -3 6 123.91 51.05
 -2 -3 6 93.69 39.97
 2 3 -6 148.43 35.8
 -2 -3 6 119.44 50.17
 2 3 -6 134.39 44.58
 -2 -3 6 104.21 40.54
 -2 -3 6 116.67 44.97
 2 3 -6 140.75 45.6
 2 3 -6 136.74 42.74
 2 3 -6 160.32 54.49
 2 3 -5 382.06 72.96
 2 3 -5 318.33 43
 -2 -3 5 360.66 83.58
 -2 -3 5 305.17 65.52
 2 3 -5 350.07 65.38
 2 3 -5 316 71.93
 -2 -3 5 329.41 69.64
 2 3 -5 323.03 61.78
 -2 -3 5 370.66 80.49
 2 3 -4 12.34 11.71
 -2 -3 4 71.71 31.31
 -2 -3 4 88.24 42.9
 -2 -3 4 84.17 34.95
 2 3 -4 113.36 39.64
 -2 -3 4 84.94 30.29
 -2 -3 4 82.45 30.27
 2 3 -4 79.96 28.74
 2 3 -4 67.02 27.23
 2 3 -4 73.05 30.31
 -2 -3 3 11.26 14.76
 2 3 -3 24.41 28.77
 -2 -3 3 21.08 20.32
 -2 -3 3 61.31 35.88
 2 3 -3 29.57 28.67
 -2 -3 3 25.79 26.51
 -2 -3 3 27.71 25.86
 2 3 -3 13.99 12.5
 2 3 -3 35.18 26.36
 2 3 -3 24.78 19.65
 2 3 -2 20.84 23.35
 -2 -3 2 28.14 30.18
 -2 -3 2 13.38 14.22
 2 3 -2 23.56 23.14
 -2 -3 2 6.04 14.07
 -2 -3 2 -0.64 5.19
 -2 -3 2 15.49 11.74
 2 3 -2 -0.58 9.23
 2 3 -2 10.48 10.94
 2 3 -1 403.5 87.89
 2 3 -1 324.62 73.26
 -2 -3 1 324.51 64.92
 -2 -3 1 335.41 62.53
 2 3 -1 287 48.22
 -2 -3 1 397.65 56.11
 -2 -3 1 318.35 54.85
 -2 -3 1 254.59 33.65
 2 3 0 427.88 99.56
 -2 -3 0 302.04 57.9
 2 3 0 291.71 70.05
 -2 -3 0 373.4 74.49
 -2 -3 0 345.69 62.13
 2 3 0 238.43 38.04
 -2 -3 0 305.71 42.75
 2 3 0 275.59 66.11
 2 3 1 650.53 144.24
 -2 -3 -1 534.03 93.81
 -2 -3 -1 588.08 79.85
 -2 -3 -1 553.63 88.23
 -2 -3 -1 559.83 65.67
 2 3 1 434.47 98.92
 2 3 2 187.09 83.25
 -2 -3 -2 303.07 72.78
 -2 -3 -2 278.78 67.14
 -2 -3 -2 285.16 51.61
 2 3 2 233.06 72.26
 2 3 3 9.12 16.57
 2 3 3 69.15 35.91
 -2 -3 -3 107.65 40.23
 -2 -3 -3 116.13 46.24
 -2 -3 -3 127.01 38.94
 2 3 3 55.16 44.54
 2 3 4 -15.74 17.13
 -2 -3 -4 248.28 73.33
 -2 -3 -4 218.95 64.62
 -2 -3 -4 246.23 57.41
 2 3 4 28.67 39.42
 2 4 -12 12.67 41.38
 -2 -4 11 40.44 52.47
 2 4 -11 -17.71 38.33
 -2 -4 10 12.14 24.17
 -2 -4 10 2.61 33.41
 -2 -4 10 3.5 22.53
 2 4 -10 88.35 57.02
 2 4 -10 77.07 35.27
 2 4 -10 72.32 49.93
 -2 -4 9 381.54 115.75
 2 4 -9 494.92 119.27
 -2 -4 9 355.01 103.73
 -2 -4 9 306.44 81.19
 2 4 -9 392.26 85.01
 2 4 -9 503.47 112.78
 2 4 -8 711.03 110.88
 2 4 -8 845.67 147.76
 2 4 -8 819.28 129.94
 -2 -4 8 600.63 110.98
 -2 -4 8 733.84 143.98
 -2 -4 8 704.7 142.25
 2 4 -7 833.51 119.87
 2 4 -7 758.56 129.73
 2 4 -7 808.7 112.22
 -2 -4 7 600.98 105.11
 2 4 -7 787.32 118.5
 -2 -4 7 729.57 119.65
 -2 -4 7 829.64 141.45
 -2 -4 7 819.04 146.44
 -2 -4 6 1264.2 175
 2 4 -6 1416.17 155.76
 -2 -4 6 1202.33 147.99
 2 4 -6 1339.09 140.52
 2 4 -6 1448.03 168.78
 2 4 -6 1382.65 142.59
 -2 -4 6 1352.89 153.53
 -2 -4 6 1269.76 165
 -2 -4 5 1078.38 156.76
 2 4 -5 1172.94 132.62
 2 4 -5 1048 134.67
 -2 -4 5 888.58 110.14
 -2 -4 5 977.17 128.76
 2 4 -5 1083.75 121.05
 2 4 -5 968.1 128.52
 2 4 -5 938.61 102.52
 -2 -4 5 995.9 122.5
 -2 -4 5 1038.88 139.62
 2 4 -4 478.47 90.04
 2 4 -4 441.95 87.74
 -2 -4 4 451.8 83.04
 -2 -4 4 437.72 84.82
 2 4 -4 411.02 72.82
 2 4 -4 381.75 74.46
 -2 -4 4 532.69 84.93
 2 4 -4 400.23 56.93
 -2 -4 4 421.2 84.63
 -2 -4 4 456.12 97.93
 2 4 -3 521.16 103.97
 2 4 -3 492.93 91.78
 -2 -4 3 429.57 82.67
 -2 -4 3 435.8 82.32
 2 4 -3 399.2 70.91
 2 4 -3 385.97 70.1
 -2 -4 3 452.72 72.19
 -2 -4 3 464.96 95.98
 2 4 -2 371.77 94.77
 -2 -4 2 331.39 58.48
 -2 -4 2 317.77 74.36
 2 4 -2 327.91 76.44
 -2 -4 2 239.33 56.54
 2 4 -2 247.37 50.5
 -2 -4 2 327.43 56.61
 2 4 -2 206.22 48.46
 -2 -4 2 210.99 30.76
 2 4 -2 161.37 41.06
 -2 -4 2 365.66 87.96
 2 4 -1 1077.72 171.19
 2 4 -1 889.13 131.97
 -2 -4 1 872.12 124.46
 -2 -4 1 889.95 112.66
 2 4 -1 648.29 74.91
 -2 -4 1 949.95 108.79
 -2 -4 1 775 68.8
 2 4 -1 684.74 108.04
 -2 -4 0 1024.08 89.83
 2 4 0 1236.01 195.93
 2 4 0 966.98 142.21
 -2 -4 0 1002.17 137.74
 -2 -4 0 1002.32 118.03
 -2 -4 0 1071.12 127.29
 2 4 0 896.28 137.86
 2 4 1 27.47 40.56
 -2 -4 -1 -13.1 18.79
 -2 -4 -1 11.2 7.25
 -2 -4 -1 7.82 14.03
 -2 -4 -1 26.02 17.16
 2 4 1 8.15 19.87
 2 4 2 74.77 56.64
 -2 -4 -2 104.21 34.64
 -2 -4 -2 115.24 46.46
 -2 -4 -2 141.9 54.4
 2 4 2 66.36 37.15
 -2 -4 -3 7.12 7.8
 2 4 3 -81.16 67.47
 -2 -4 -3 34.86 34.35
 -2 -4 -3 0.01 5.64
 2 4 3 -17.29 30.69
 2 4 3 -43.8 51.72
 -2 -4 -4 8.01 22.26
 -2 -4 -4 5.29 10.38
 -2 -4 -4 28.87 24.88
 2 4 4 53.02 44.24
 2 4 4 35.21 39.82
 2 5 -12 41.91 46.61
 -2 -5 11 19.52 40.31
 -2 -5 11 -6.32 52.09
 2 5 -11 73.76 43.52
 -2 -5 11 10.85 27.58
 2 5 -11 47.08 22.4
 2 5 -11 76.81 36.33
 -2 -5 10 93.98 73.48
 -2 -5 10 44.39 56.82
 2 5 -10 73.22 58.18
 -2 -5 10 9.01 26.1
 2 5 -10 45.93 40.83
 2 5 -10 -0.86 19.5
 -2 -5 9 14.52 33.85
 2 5 -9 28.52 33.51
 -2 -5 9 81.23 42.89
 -2 -5 9 48.57 27.4
 2 5 -9 12.19 14.09
 2 5 -9 33.1 26.41
 -2 -5 8 74.34 45.73
 2 5 -8 106.81 50.88
 -2 -5 8 71.08 39.66
 -2 -5 8 65.72 53.22
 2 5 -8 133.47 50.27
 2 5 -8 63.09 34.28
 -2 -5 7 22.02 7.57
 2 5 -7 30.01 22.5
 -2 -5 7 91.3 55.13
 2 5 -7 35.7 5.53
 -2 -5 7 68.21 39.41
 -2 -5 7 44.62 21.79
 2 5 -7 34.1 26.6
 2 5 -7 52.44 35.06
 -2 -5 6 696.67 136.2
 2 5 -6 707.27 118.65
 -2 -5 6 640.93 118.45
 2 5 -6 643.32 104.09
 2 5 -6 684 122.24
 2 5 -6 658.97 96.27
 -2 -5 6 744.04 115.45
 -2 -5 6 633.43 117.93
 2 5 -5 61.26 37.34
 2 5 -5 97.57 43.97
 -2 -5 5 85.57 41.28
 -2 -5 5 88.9 55.04
 2 5 -5 118.46 56.01
 -2 -5 5 70.8 38.09
 -2 -5 5 60.38 39.26
 -2 -5 5 57.42 30.19
 2 5 -5 57.2 23.54
 2 5 -5 63.66 33.02
 2 5 -4 261.81 65.17
 2 5 -4 314.53 83.71
 -2 -5 4 359.84 82.45
 2 5 -4 382.81 89.27
 -2 -5 4 350.58 83.41
 2 5 -4 327.55 67.33
 -2 -5 4 376.04 72.35
 -2 -5 4 426.75 102.5
 2 5 -3 263.02 59.46
 2 5 -3 355.13 90.08
 -2 -5 3 382.14 90.57
 2 5 -3 335.42 87.88
 -2 -5 3 290.12 73.88
 2 5 -3 277.19 62.12
 -2 -5 3 309.42 74.77
 -2 -5 3 314.03 60.51
 2 5 -2 969.36 165.54
 2 5 -2 1016.77 151.17
 -2 -5 2 1005.51 147.9
 -2 -5 2 972.25 131.79
 -2 -5 2 993.5 117.02
 2 5 -2 635.77 86.6
 2 5 -2 1297.26 143.68
 2 5 -2 799.11 111.52
 -2 -5 2 1109.88 159.61
 2 5 -1 364.03 110.88
 2 5 -1 457 89.78
 2 5 -1 285.37 84.07
 -2 -5 1 314.61 87.36
 -2 -5 1 312.86 73.55
 -2 -5 1 319.88 75.36
 -2 -5 1 275.49 46.48
 2 5 -1 201.06 65.61
 2 5 0 591.3 149.71
 2 5 0 365.58 94.98
 -2 -5 0 562.81 114.05
 -2 -5 0 507.18 90.46
 -2 -5 0 464.07 91.39
 -2 -5 0 450.78 66.55
 2 5 0 654.87 118.59
 2 5 0 383.87 104.34
 2 5 1 703.75 172.07
 -2 -5 -1 736.53 136.49
 -2 -5 -1 719.7 122.31
 -2 -5 -1 657.3 88.18
 2 5 1 709.16 127.13
 2 5 1 621.21 137.52
 2 5 2 139.61 75.38
 -2 -5 -2 218.38 76.66
 -2 -5 -2 169.06 64.55
 -2 -5 -2 189.1 51.39
 2 5 2 199.51 70.92
 2 5 2 135.85 68.38
 2 5 3 2.01 40.11
 -2 -5 -3 73.99 48.39
 -2 -5 -3 93.73 48.17
 -2 -5 -3 53.96 29.73
 2 5 3 18.47 23.99
 2 5 3 21.42 26.02
 -2 -5 -4 34.91 19.06
 -2 -5 -4 29.29 21.25
 2 5 4 -25.62 27.16
 2 5 4 -60.13 74.83
 -2 -6 11 28.56 51.25
 -2 -6 11 -34.62 54.16
 2 6 -11 21.8 25.22
 -2 -6 10 160.94 80.2
 -2 -6 10 104.82 39.78
 -2 -6 10 234.18 100.77
 2 6 -10 195.85 84.96
 2 6 -10 221.03 74.7
 2 6 -10 242.22 80.95
 -2 -6 9 418.98 100.47
 -2 -6 9 495.5 130.3
 2 6 -9 496.43 126.62
 -2 -6 9 574.42 150.73
 2 6 -9 546.76 111.45
 2 6 -9 589.16 119.68
 -2 -6 8 139.11 70.28
 2 6 -8 234.42 85.56
 2 6 -8 222.3 75.72
 -2 -6 8 180.57 79.94
 -2 -6 8 151.95 68.84
 -2 -6 8 279.63 87.77
 2 6 -8 186.14 64.66
 2 6 -8 227.29 67.3
 -2 -6 7 94.94 40.78
 2 6 -7 84.09 46.08
 2 6 -7 126.96 64.82
 -2 -6 7 59.84 33.19
 -2 -6 7 116.47 51.05
 -2 -6 7 64.81 36.76
 2 6 -7 141.19 56.51
 2 6 -7 98.29 39.06
 -2 -6 6 350.69 91.7
 2 6 -6 295.81 83.54
 -2 -6 6 265.11 83.34
 2 6 -6 336.11 91.21
 -2 -6 6 311.47 106.84
 2 6 -6 236.93 64.3
 2 6 -5 142.03 64.37
 2 6 -5 106.19 47.84
 -2 -6 5 188.64 54.29
 -2 -6 5 135.07 60.54
 2 6 -5 167.85 69.92
 -2 -6 5 135.16 49.95
 -2 -6 5 147.04 55.31
 2 6 -5 116.21 44.78
 2 6 -4 60.31 38.67
 2 6 -4 79.73 37.96
 -2 -6 4 44.92 27.86
 -2 -6 4 70.15 40.68
 2 6 -4 55.11 35.06
 -2 -6 4 69.88 37.76
 -2 -6 4 85.64 45.85
 2 6 -4 64.37 34.13
 2 6 -3 124.06 55.85
 2 6 -3 90.13 37.59
 -2 -6 3 127.77 58.22
 2 6 -3 102.1 52.19
 -2 -6 3 162.67 64.38
 -2 -6 3 135.97 56.74
 2 6 -2 -10.39 21.77
 2 6 -2 33.09 34.4
 -2 -6 2 27.94 28.01
 -2 -6 2 -8.34 6.32
 2 6 -1 40.28 49.95
 2 6 -1 40.9 22.76
 -2 -6 1 121.4 60.93
 -2 -6 1 29.45 16.75
 -2 -6 1 85.12 40.34
 2 6 -1 87.9 44.85
 2 6 -1 28.36 33.62
 2 6 0 44.13 56.44
 -2 -6 0 87.67 52.4
 -2 -6 0 51.76 26.81
 -2 -6 0 48.14 21.4
 2 6 0 123.77 60.51
 2 6 0 32.35 40.04
 2 6 1 211.14 104.33
 -2 -6 -1 163.69 71.61
 -2 -6 -1 241.1 73.99
 -2 -6 -1 220.81 56.99
 2 6 1 91.36 54.58
 2 6 1 164.88 70.71
 2 6 2 355.93 157.04
 -2 -6 -2 425.59 121.17
 -2 -6 -2 383.96 101.17
 -2 -6 -2 373.09 76.42
 2 6 2 205.5 84.48
 2 6 2 262.66 91.17
 2 6 3 -59.67 59.79
 -2 -6 -3 52.57 35.9
 -2 -6 -3 45.76 42.52
 -2 -6 -3 34.05 20.57
 2 6 3 -6.14 37.95
 2 6 3 68.23 46.69
 -2 -7 10 37.48 10.69
 2 7 -10 28.15 22.43
 -2 -7 10 -30.64 42.46
 2 7 -10 -31.02 35.8
 -2 -7 9 6.19 22.09
 2 7 -9 58.68 29.13
 2 7 -9 16.55 31.59
 -2 -7 9 44.07 26.23
 2 7 -9 -5.91 13.01
 2 7 -8 38.64 28.55
 -2 -7 8 57.49 37.9
 2 7 -8 45.46 38.26
 -2 -7 8 41.1 37.86
 -2 -7 8 73.35 44.55
 2 7 -8 -23.61 35.28
 2 7 -7 118.77 58.23
 -2 -7 7 151.75 57.88
 -2 -7 7 83.84 57.95
 2 7 -7 96.26 51.96
 -2 -7 7 87.94 50.59
 2 7 -7 114.3 47.66
 -2 -7 6 239.62 67.27
 2 7 -6 145.43 60.55
 -2 -7 6 275.03 97.02
 2 7 -6 244.53 83.77
 -2 -7 6 298.75 92.72
 2 7 -6 181.91 60.3
 2 7 -5 256.14 93.24
 2 7 -5 118.05 53.39
 -2 -7 5 195.24 77.19
 2 7 -5 240.64 87.38
 -2 -7 5 147.47 69.28
 -2 -7 5 181.76 53.83
 -2 -7 5 188.97 72.72
 2 7 -5 130.77 47.57
 2 7 -4 502.58 132.15
 -2 -7 4 500.74 127.29
 2 7 -4 311.42 95.89
 2 7 -4 279.95 77.3
 -2 -7 4 477.07 117.5
 -2 -7 4 382.86 101.86
 2 7 -3 107.96 65.08
 2 7 -3 47.33 39.88
 -2 -7 3 81.16 61.03
 -2 -7 3 24.39 29.58
 2 7 -2 72 48.86
 2 7 -2 -14.22 34.35
 -2 -7 2 154.33 73.87
 -2 -7 2 85.49 49.08
 2 7 -1 170.05 84.34
 2 7 -1 89.61 63.17
 -2 -7 1 201.81 81.05
 -2 -7 1 178.38 66.62
 2 7 0 -24.32 29.92
 -2 -7 0 27.23 31.73
 -2 -7 0 8.7 15.08
 2 7 0 7.84 15.79
 2 7 1 30.15 30.77
 -2 -7 -1 104.99 63.61
 -2 -7 -1 9.36 22.93
 -2 -7 -1 16.73 20.11
 2 7 1 -42.91 48.11
 2 7 1 35.48 40.67
 2 7 2 21.38 71.79
 -2 -7 -2 1.73 24.87
 -2 -7 -2 2.04 5.96
 -2 -7 -2 6 17.74
 2 7 2 -25.09 43.66
 2 7 2 -4.37 44.41
 -2 -8 8 -29.9 18.66
 2 8 -8 19.67 38.6
 2 8 -8 21.18 28.71
 -2 -8 7 85.75 63.73
 2 8 -7 111.39 54.45
 -2 -8 7 107.19 46.59
 -2 -8 7 81 56.08
 2 8 -7 78.42 44.37
 -2 -8 6 -30.65 51.21
 2 8 -6 22.76 14.29
 -2 -8 6 17.18 20.65
 2 8 -6 14.74 26.37
 2 8 -5 51.68 44.67
 -2 -8 5 69.6 65.47
 2 8 -5 18.96 19.59
 -2 -8 5 25.73 31.99
 -2 -8 5 19.05 30.68
 2 8 -4 13.49 22.23
 2 8 -4 -58.82 51.4
 -2 -8 4 -24.33 14.03
 -2 -8 4 -35.77 41.99
 2 8 -3 -11.02 30.62
 2 8 -3 1.95 20.54
 -2 -8 3 -18.84 30.86
 -2 -8 3 6.81 9.16
 2 8 -2 -0.21 23.72
 2 8 -2 49.6 40.95
 -2 -8 2 62.49 58.27
 -2 -8 2 134.14 65.77
 2 8 -1 72.96 78.11
 -2 -8 1 128.8 63.71
 -2 -8 0 48.39 20.78
 -2 -8 -1 100.88 53.38
 -3 -2 10 -5.07 25.08
 3 2 -10 164.74 63.7
 3 2 -10 150.32 64.23
 -3 -2 9 -43.32 44.73
 3 2 -9 108.01 51.54
 -3 -2 9 6.09 15.74
 3 2 -9 48.7 43.89
 3 2 -9 39.18 36.13
 -3 -2 8 -42.28 38.3
 3 2 -8 50.83 30.93
 -3 -2 8 -11.17 22.04
 3 2 -8 37.66 30.74
 3 2 -8 49.17 38.42
 -3 -2 7 -36.29 30.27
 3 2 -7 354.15 71.75
 -3 -2 7 20.52 34.52
 3 2 -7 298.26 76.83
 3 2 -7 345.46 86.76
 3 2 -6 248.41 54.64
 -3 -2 6 -16.55 29.14
 -3 -2 6 -24.07 24.63
 3 2 -6 259.56 68.04
 3 2 -6 276.88 75.07
 -3 -3 11 37.79 34.88
 3 3 -11 112.77 60.11
 -3 -3 10 27.74 36.48
 3 3 -10 123.96 65.95
 3 3 -10 113.54 54.13
 -3 -3 10 -6.91 12.08
 3 3 -9 390.49 108.47
 -3 -3 9 99.86 61.34
 -3 -3 9 2.81 25.53
 -3 -3 9 9.56 23.86
 3 3 -9 255.76 71.56
 3 3 -9 298.67 88.19
 -3 -3 8 49.5 35.43
 -3 -3 8 40.72 14.83
 -3 -3 8 18.32 39.48
 3 3 -8 2.94 9.39
 3 3 -8 14.89 16.73
 3 3 -8 31.38 35.66
 -3 -3 7 14.71 25.73
 -3 -3 7 70.84 50.43
 -3 -3 7 38.21 27.97
 -3 -3 7 9.28 33.08
 3 3 -7 63.78 39.33
 3 3 -7 81.45 48.77
 3 3 -7 75.64 48.29
 -3 -3 6 5.37 9.09
 -3 -3 6 217.99 78.63
 -3 -3 6 127.57 54.04
 -3 -3 6 114.13 44.98
 3 3 -6 261.55 62.83
 3 3 -6 257.15 64.55
 3 3 -6 231.95 69.12
 -3 -3 5 -24.65 23.98
 -3 -3 5 3.24 11.47
 3 3 -5 11.39 15.39
 -3 -3 5 -12.58 17.79
 -3 -3 5 1.49 18.25
 3 3 -5 11.86 16.95
 3 3 -5 21.14 15.85
 3 3 -5 4.74 10.73
 -3 -3 4 5.78 13.41
 -3 -3 4 31.58 27.01
 3 3 -4 76.6 38.1
 -3 -3 4 54.27 22.82
 -3 -3 4 51.33 25.39
 3 3 -4 107.95 38.92
 3 3 -4 150.33 39.31
 3 3 -4 111.66 46.22
 3 3 -3 303.97 75.02
 -3 -3 3 253.41 63.46
 3 4 -12 53.21 31.76
 -3 -4 11 88.11 66.74
 -3 -4 11 16.03 28.13
 -3 -4 11 -41.81 45.27
 3 4 -11 44.56 17.48
 3 4 -11 145.31 67.85
 -3 -4 10 193.97 78.8
 -3 -4 10 68.27 50.95
 -3 -4 10 108.49 73.21
 3 4 -10 281.72 83.69
 3 4 -10 491.45 161.61
 3 4 -10 408.96 112.33
 3 4 -9 198.95 82.31
 -3 -4 9 142.46 78.59
 -3 -4 9 192.55 99.9
 3 4 -9 143.22 55.9
 -3 -4 9 160.3 64.36
 3 4 -9 185.76 69.88
 -3 -4 8 -34.45 52.93
 -3 -4 8 -9.99 36.28
 -3 -4 8 28.19 26.71
 3 4 -8 33.8 20.93
 3 4 -8 18.79 26.3
 3 4 -8 -0.81 20.48
 -3 -4 7 62.29 38.73
 -3 -4 7 124.98 61.94
 3 4 -7 110.17 47.89
 -3 -4 7 160.82 62.3
 -3 -4 7 102.65 45.17
 3 4 -7 143.11 51.72
 3 4 -7 166.97 59.97
 3 4 -7 123.9 58.88
 -3 -4 6 -5.94 13.38
 -3 -4 6 98.12 61.09
 3 4 -6 90.84 44.38
 -3 -4 6 46.09 22.68
 -3 -4 6 9.34 10.86
 3 4 -6 37.39 19.57
 3 4 -6 51.93 29.56
 3 4 -6 81.79 37.14
 -3 -4 5 32.36 20.84
 3 4 -5 35 26.94
 -3 -4 5 22.81 13.4
 -3 -4 5 10.9 17.23
 -3 -4 5 15.46 19.08
 3 4 -5 50.48 31.27
 3 4 -5 29.04 20.07
 3 4 -5 46.07 32.19
 -3 -4 4 7.4 14.09
 -3 -4 4 30.24 25.71
 3 4 -4 32.67 33.09
 -3 -4 4 14.85 21.88
 -3 -4 4 36.85 33.46
 3 4 -4 43.05 25.54
 3 4 -4 31.35 19.41
 3 4 -3 382.57 93.39
 -3 -4 3 309.08 75.87
 -3 -4 3 388.11 86.62
 3 4 -3 292.88 66.27
 -3 -4 3 442.65 80.17
 3 4 -2 9.43 14.67
 -3 -4 2 24 14.75
 3 4 -2 19.61 18.34
 -3 -4 2 -2.25 18.23
 -3 -4 2 45.41 29.32
 -3 -4 2 24.53 22.42
 3 4 -2 4.64 11.91
 -3 -4 1 343.93 78.82
 -3 -4 1 349.98 76.84
 -3 -4 1 347.23 72.17
 3 4 0 -27.62 38.46
 -3 -4 0 11.3 11.27
 -3 -4 0 12.65 16.46
 -3 -4 0 41.15 27.59
 -3 -5 12 -64.64 55.13
 3 5 -12 42 54.12
 -3 -5 11 81.13 62.4
 -3 -5 11 -38.79 57.56
 3 5 -11 8.2 20.93
 3 5 -11 14.33 26.34
 -3 -5 11 -45.4 50.92
 3 5 -11 1.04 18.61
 -3 -5 10 85.55 34.4
 3 5 -10 151.51 63.69
 -3 -5 10 81.19 37.65
 -3 -5 10 106.22 70.35
 3 5 -10 132.19 52.49
 3 5 -10 169.44 75.3
 -3 -5 9 298.64 102
 3 5 -9 335.02 106.65
 -3 -5 9 359.78 118.47
 3 5 -9 304.08 86.41
 3 5 -9 343.58 90.83
 -3 -5 9 228.72 83.92
 3 5 -8 37.41 31.01
 -3 -5 8 -1.28 19.44
 -3 -5 8 -48.03 54.6
 3 5 -8 68.08 41.35
 -3 -5 8 24.71 16.71
 -3 -5 8 -2.98 17.17
 3 5 -8 -20.82 14.41
 3 5 -8 -1.26 22.83
 -3 -5 7 8.54 26.45
 -3 -5 7 53.83 45.39
 3 5 -7 102.64 53.53
 -3 -5 7 95.67 54.07
 -3 -5 7 28.52 10.92
 3 5 -7 100.63 42.09
 3 5 -7 59.57 27.87
 3 5 -7 51.64 28
 3 5 -6 503.42 112.65
 -3 -5 6 491.95 126.42
 3 5 -6 461.28 93.21
 -3 -5 6 465.56 103.22
 3 5 -6 418.34 99.59
 -3 -5 6 476.09 101.77
 3 5 -5 -13.98 17.4
 -3 -5 5 334.25 101.28
 3 5 -5 246.64 77.05
 -3 -5 5 241.97 71.31
 -3 -5 5 264.75 71.14
 -3 -5 5 214.39 67.81
 3 5 -5 291.71 72.28
 3 5 -5 248.36 74.65
 3 5 -4 294.49 90.1
 -3 -5 4 393.58 115.9
 3 5 -4 715 135.53
 -3 -5 4 660.55 120.5
 3 5 -4 505.18 93.57
 -3 -5 4 665.03 123.23
 3 5 -4 489.51 93.07
 -3 -5 4 764.42 111.76
 3 5 -3 901.91 174.44
 3 5 -3 1065.48 169.28
 -3 -5 3 937.21 148.01
 -3 -5 3 896.44 134.44
 3 5 -3 639.12 99.53
 -3 -5 3 1009.83 118.31
 3 5 -2 27.35 37.35
 3 5 -2 3.28 14.86
 -3 -5 2 21.45 19.69
 -3 -5 2 23.93 28.9
 3 5 -1 13.14 37.89
 -3 -5 1 82.22 46.62
 -3 -5 1 46.47 29.68
 -3 -5 1 56.25 31.23
 3 5 0 43.38 48.4
 -3 -5 0 45.98 35.4
 -3 -5 0 -8.68 16.76
 -3 -5 0 23.13 21.97
 -3 -5 -1 9.98 14.36
 3 6 -12 160.21 89.92
 -3 -6 11 -1.98 13.79
 -3 -6 11 -12.81 38.42
 -3 -6 11 53.41 65.57
 3 6 -11 52.45 43.72
 3 6 -11 -23.99 33.23
 3 6 -11 44.61 41.12
 -3 -6 10 30.51 31.4
 3 6 -10 118.9 70.33
 -3 -6 10 125.67 67.91
 -3 -6 10 65.58 32.78
 3 6 -10 101.39 52.03
 3 6 -10 123.92 72.29
 -3 -6 9 34.54 58.21
 3 6 -9 -8.05 33.8
 -3 -6 9 -2.15 20.76
 -3 -6 9 -36.01 47.57
 3 6 -9 1.6 20.04
 3 6 -9 -36.69 35.23
 -3 -6 8 75.84 43.37
 3 6 -8 96.83 58.48
 -3 -6 8 151.26 88.46
 3 6 -8 99.39 50.75
 -3 -6 8 68.39 57.58
 3 6 -8 103.55 54.24
 3 6 -7 16.19 15.19
 -3 -6 7 27.48 33.71
 3 6 -7 11.44 30.88
 -3 -6 7 55.19 32.7
 3 6 -7 -13.79 31.07
 -3 -6 7 30.15 27.76
 3 6 -6 -11.07 22.53
 -3 -6 6 3.07 43.65
 3 6 -6 2.23 23.51
 -3 -6 6 -23.74 31.6
 3 6 -6 -18.75 31.8
 -3 -6 6 0.57 11.96
 3 6 -5 243.37 70.46
 3 6 -5 187.8 79.63
 -3 -6 5 348.78 113.69
 3 6 -5 324.82 97.99
 -3 -6 5 282.21 87.5
 -3 -6 5 308.57 89.73
 3 6 -5 273.46 75.96
 -3 -6 5 361.91 82.18
 3 6 -4 709.95 165.43
 -3 -6 4 266.14 102.1
 3 6 -4 623.28 140.34
 -3 -6 4 677.15 135.68
 -3 -6 4 586.27 121.47
 3 6 -4 414.86 92.18
 3 6 -3 258.75 94.84
 3 6 -3 256.54 90.77
 -3 -6 3 275.86 91.73
 -3 -6 3 313.89 83.75
 3 6 -2 353.51 122.68
 3 6 -2 310.55 102.43
 -3 -6 2 365.8 99.38
 -3 -6 2 336.37 90.66
 3 6 -1 227.24 98.96
 -3 -6 1 334.32 98.5
 -3 -6 1 338.6 87.41
 3 6 0 59.55 77.1
 -3 -6 0 202.62 74.81
 -3 -6 0 153.44 63.13
 3 6 0 25.77 46.32
 -3 -7 11 148.71 84.7
 -3 -7 11 146.84 68.58
 3 7 -11 167.28 75.24
 3 7 -11 178.74 82.61
 -3 -7 10 194.85 102.3
 3 7 -10 320.27 120.28
 3 7 -10 255.43 84.26
 -3 -7 10 185.51 78.19
 3 7 -9 76.35 49.71
 -3 -7 9 39.32 30.56
 3 7 -9 23.79 19.43
 -3 -7 9 90.25 61.12
 -3 -7 9 20.43 24.08
 3 7 -9 22.67 15.79
 3 7 -8 50.38 31.37
 -3 -7 8 -18.53 17.09
 3 7 -8 2.39 13.21
 -3 -7 8 48.48 38.14
 -3 -7 8 -14.3 31.91
 3 7 -8 4.52 11.61
 3 7 -7 234.7 80.67
 -3 -7 7 165.49 80.4
 -3 -7 7 188.93 63.47
 3 7 -7 242.85 95.62
 -3 -7 7 260.67 99.06
 3 7 -7 181.37 65.16
 3 7 -6 133.2 58.82
 -3 -7 6 149.19 62.13
 -3 -7 6 192.96 81.4
 3 7 -6 191.49 79.2
 -3 -7 6 205.69 81.2
 3 7 -6 130.74 56.09
 3 7 -5 49.08 45.09
 -3 -7 5 31.59 43.21
 3 7 -5 12.34 18.19
 3 7 -5 -0.02 18.35
 -3 -7 5 0.43 25.33
 -3 -7 5 0.36 13.1
 3 7 -4 73.67 64.41
 3 7 -4 64.37 39.99
 -3 -7 4 34.61 36.45
 -3 -7 4 95.25 50.91
 3 7 -3 -46.49 55.05
 3 7 -3 -25.69 27.99
 -3 -7 3 -5.96 38.69
 -3 -7 3 25.54 22
 3 7 -2 11.76 37.26
 3 7 -2 27.13 47.88
 -3 -7 2 22.26 10.73
 -3 -7 2 50.96 46.24
 3 7 -1 44.5 54.29
 -3 -7 1 98.85 48.2
 3 7 0 59.28 49.15
 -3 -7 0 22.8 23.97
 3 8 -10 5.16 20.41
 -3 -8 10 -7.05 8.49
 -3 -8 9 82.26 44.99
 3 8 -9 206.74 83.54
 3 8 -9 177.43 89.37
 -3 -8 9 168.54 81.25
 3 8 -9 228.31 84.99
 -3 -8 9 165.9 71.68
 -3 -8 8 84.65 48.25
 3 8 -8 153.2 75.36
 3 8 -8 202.79 89.4
 -3 -8 8 125.89 58.58
 -3 -8 8 153.87 82.93
 3 8 -8 90.93 45.93
 -3 -8 7 30.31 17.63
 3 8 -7 17.23 9.25
 -3 -8 7 -20.78 18.15
 3 8 -7 -0.31 15.08
 -3 -8 7 -35.61 36.49
 3 8 -7 -25.73 20.94
 -3 -8 6 188.64 97.59
 3 8 -6 133.31 69.63
 3 8 -6 82.77 50.39
 -3 -8 6 177.59 70.31
 3 8 -5 230.39 113.83
 3 8 -5 228.72 97.12
 -3 -8 5 319.11 113.12
 -3 -8 5 256.01 91.2
 3 8 -4 157.92 93.36
 3 8 -4 162.98 86.49
 -3 -8 4 132.86 76.47
 -3 -8 4 167.02 78.17
 3 8 -3 20.13 64.86
 3 8 -3 55.71 65.1
 -3 -8 3 92.51 50.63
 -3 -8 3 138.88 72.06
 3 8 -2 271.67 142.15
 3 8 -2 -41.95 40.97
 -3 -8 2 300.41 110.56
 -3 -8 2 231.4 84.66
 -3 -8 1 23.83 41.4
 -3 -9 8 103.83 91.27
 -3 -9 8 33.54 54
 3 9 -8 16.6 24.29
 -3 -9 7 -7.4 45.66
 -3 -9 7 43.27 35.96
 -3 -9 6 60.95 44.35
 3 9 -5 40.38 57.94
 3 9 -5 94.55 71.37
 -3 -9 5 57.52 67.85
 -3 -9 5 64.83 33.46
 -3 -9 4 79.61 71.43
 -3 -9 4 30.53 16.56
 -3 -9 3 71.17 51.34
 -4 -5 9 47.54 51.27
 -4 -5 9 -53.77 45.67
 -4 -5 8 -5.86 29.56
 -4 -5 8 9.08 6.8
 4 5 -8 -27.02 24.44
 4 5 -8 -1.48 24.1
 -4 -6 10 -16.24 43.62
 4 6 -10 -12.34 46.58
 -4 -6 10 -4.84 27.92
 4 6 -10 28.77 38.63
 4 6 -9 22.45 19.45
 -4 -6 9 -24.92 61.31
 4 6 -9 61.99 32.04
 -4 -6 9 12.06 16.4
 4 6 -8 91.97 76.09
 -4 -6 8 -7.02 40.83
 -4 -6 8 17.46 16.28
 4 6 -8 78.61 44.91
 -4 -6 8 46.05 43.43
 -4 -6 7 3.32 20.04
 4 6 -7 55.39 48.59
 -4 -6 7 -23.46 40.3
 -4 -6 7 -3.98 25.14
 4 6 -7 49.6 30.07
 -4 -6 6 72.03 40.8
 -4 -6 6 66.32 40.2
 4 6 -6 47.13 25.44
 4 6 -5 54.98 60.32
 -4 -6 5 26.94 34.35
 4 7 -10 4.79 26.57
 -4 -7 10 -17.64 32.77
 4 7 -10 42.08 32.92
 -4 -7 9 -19.14 53.88
 4 7 -9 27.29 29.59
 -4 -7 9 -1.27 10.69
 4 7 -9 -7.6 17.69
 -4 -7 8 -21.81 19.82
 4 7 -8 -21.89 36.49
 -4 -7 8 40.58 58.55
 4 7 -8 -23.73 38.53
 -4 -7 8 7.56 31.48
 4 7 -8 22.56 26.88
 4 7 -7 7.74 33.22
 4 7 -7 52.09 50.18
 -4 -7 7 4.33 104.68
 -4 -7 7 68.33 66.68
 4 7 -6 10.25 13.32
 4 7 -6 41.86 44.37
 -4 -7 6 -22.38 42.38
 4 7 -5 -44.96 47.87
 -4 -7 5 20.99 19.4
 4 8 -9 64.71 52.15
 4 8 -9 78.9 59.64
 -4 -8 9 11.89 34.3
 4 8 -9 166.65 72.94
 -4 -8 9 41.8 45.9
 -4 -8 8 24.89 67.04
 4 8 -8 75.23 57.42
 4 8 -8 60.48 41.77
 -4 -8 8 42.89 39.44
 -4 -8 8 96.43 65.93
 4 8 -7 -17.83 32.39
 -4 -8 7 -36.84 45.3
 4 8 -6 11.65 11.94
 -4 -8 6 28.45 24.06
 4 8 -5 6.83 49.23
 -4 -8 5 -17.6 22.57
