# Supplementary material for: High-pressure preference for reduced water content in porous zinc aspartate hydrates
Source: Acta Crystallogr B Struct Sci Cryst Eng Mater. 2020 Aug 28;76(Pt 5):795–801. doi: 10.1107/S2052520620009348 (PMC7535066; doi:10.1107/S2052520620009348)
Supplement: Supplementary file 24 [file b-76-00795-zinc-aspartate_dihydrate_2_53GPasup24.hkl]

data_zinc-aspartate_dihydrate_2_53GPa 

loop_
  _refln_index_h
  _refln_index_k
  _refln_index_l
  _refln_F_squared_meas
  _refln_F_squared_sigma
 0 0 -2 332.97 38.37
 0 0 2 392.25 41.13
 0 0 -3 3068.41 97.9
 0 0 3 2958.39 139.41
 0 0 -3 2746.7 122.86
 0 0 -3 2738.51 134.47
 0 0 -3 2767.57 129.82
 0 0 -3 2878.02 124.82
 0 0 3 2891.88 143.58
 0 0 -4 1736.81 114.16
 0 0 4 1749.63 131.55
 0 0 4 1722.6 92.71
 0 0 -4 1660.16 122.09
 0 0 4 1760.99 100.14
 0 0 4 1745.04 124.97
 0 0 -4 1748.41 114.13
 0 0 -4 1852.96 89.57
 0 0 -4 1779.77 123.63
 0 0 -5 576.38 81.33
 0 0 5 539.52 92.82
 0 0 -5 505.8 77.97
 0 0 5 507.99 82.04
 0 0 5 515.75 79.2
 0 0 -5 544.79 74.03
 0 0 -5 538.97 72.47
 0 0 -6 193.68 50.16
 0 0 -6 237.14 57.32
 0 0 6 201.58 68.27
 0 0 6 150.57 52.78
 0 0 6 213.86 66.13
 0 0 6 189.75 56.57
 0 0 -6 246.87 61.79
 0 0 -6 183.48 54.58
 0 0 7 279.21 92.68
 0 0 7 149.26 55.5
 0 0 -7 317.98 82.42
 0 0 7 146.12 56.43
 0 0 -7 257.78 73.17
 0 0 7 222.22 83.73
 0 0 -7 324.37 77.26
 0 0 -7 233.35 67.36
 0 0 8 87.21 58.6
 0 0 8 58.22 68.9
 0 0 8 55.38 59.3
 0 0 -8 95.7 52.84
 0 0 -8 107.46 59.88
 0 0 9 28.78 57.22
 0 0 -9 57.72 57.68
 0 0 -10 -48.6 82.04
 0 1 -9 93.4 59.58
 0 -1 9 147.83 113.72
 0 -1 9 -10.82 15.2
 0 1 -8 616.11 125.02
 0 -1 8 559.57 143.66
 0 -1 8 392.02 101.56
 0 1 -7 844.75 126.17
 0 1 -7 757.97 113.15
 0 -1 7 571.17 108.79
 0 -1 7 770.58 136.08
 0 1 -7 717.72 116.09
 0 1 -7 736.96 108.82
 0 -1 7 760.36 139.07
 0 1 -6 509 73.93
 0 1 -6 483.27 81.43
 0 1 -6 539.51 82.19
 0 1 -6 540.22 85.03
 0 -1 6 493.27 87.32
 0 -1 6 361.28 75.52
 0 1 -5 22.47 18.55
 0 1 -5 17.87 10.58
 0 -1 5 14.5 12.57
 0 1 -5 16.01 8.82
 0 -1 5 17.62 18.25
 0 1 -5 12.98 8.89
 0 1 -5 27.36 16.4
 0 1 -5 6.01 6.4
 0 -1 5 6.08 4.23
 0 -1 4 131.44 37.05
 0 1 -4 114.74 26.64
 0 -1 4 105.75 25.64
 0 1 -4 112.08 32.11
 0 1 -4 131.03 28.56
 0 1 -4 133.49 28.62
 0 -1 4 113.67 28.75
 0 1 -4 144.75 28.4
 0 -1 4 124.47 27.79
 0 1 -4 100.31 28.59
 0 1 -3 98.47 22.6
 0 -1 3 110.94 24.5
 0 -1 3 124.04 25.44
 0 -1 3 97 21.47
 0 1 -3 119.32 25.92
 0 1 -3 116.79 25.29
 0 1 -3 128.42 23.16
 0 -1 3 128.56 34.35
 0 -1 2 106.56 22.29
 0 -1 2 94.02 19.02
 0 1 -2 100.9 18.34
 0 1 1 3667 138.56
 0 1 2 655.69 71.5
 0 1 2 685.59 60.25
 0 -1 -2 632.17 61.12
 0 -1 -2 621 59.3
 0 -1 -2 672.02 53.8
 0 -1 -2 662.69 60.27
 0 -1 -3 494.69 61.54
 0 -1 -3 493.28 52.5
 0 1 3 517.73 59.83
 0 1 3 487.58 74.03
 0 -1 -3 494.56 62.51
 0 -1 -3 521.09 53.49
 0 1 3 475.7 59.85
 0 -1 -3 504.37 65.62
 0 -1 -4 1969.34 145.57
 0 -1 -4 2070.91 153.2
 0 1 4 2003.73 176.02
 0 -1 -4 2016.15 117.07
 0 1 4 1761.79 126.75
 0 -1 -4 1884.05 137.03
 0 1 4 1994.95 170.88
 0 -1 -4 1960.62 123.81
 0 1 4 1802.92 135.07
 0 -1 -5 548.01 86.56
 0 -1 -5 551.09 77.09
 0 1 5 439.72 79.35
 0 -1 -5 574.64 83.93
 0 1 5 544.21 103.15
 0 1 5 519.9 100.33
 0 1 5 453.76 88.71
 0 -1 -5 577.18 91.97
 0 1 6 608.23 126.11
 0 1 6 650.41 127.3
 0 -1 -6 747.07 109.43
 0 -1 -6 664.5 109.17
 0 -1 -6 791.26 125.14
 0 1 6 537.98 115.23
 0 -1 -7 305.36 86.12
 0 1 7 242.25 99.01
 0 1 7 259.9 88.6
 0 -1 -7 397.32 101.43
 0 1 7 302.31 105.64
 0 -1 -7 328.98 83.85
 0 1 8 307.71 112.04
 0 -1 -8 583.89 133.37
 0 -1 -8 556.76 138.45
 0 1 8 242.44 104.68
 0 1 8 528.92 175.71
 0 -1 -8 814.6 172.98
 0 1 9 -33.8 61
 0 -1 -9 100.08 58.36
 0 -1 -9 130.23 86.83
 0 1 9 143.07 151.77
 0 -2 9 511.23 248.33
 0 -2 9 43.24 40.93
 0 2 -8 503.75 132.73
 0 -2 8 327.14 105.54
 0 2 -8 419.04 106.38
 0 -2 8 410.95 134.46
 0 2 -7 246.16 72.37
 0 2 -7 226.1 62.75
 0 -2 7 229.34 75.07
 0 2 -7 255.07 59.61
 0 2 -6 1071.88 112.56
 0 -2 6 870.58 108.77
 0 2 -6 880.21 112.36
 0 -2 6 913.47 130.64
 0 2 -6 865.74 110.19
 0 2 -6 942.31 92.86
 0 2 -5 1107.51 101.51
 0 2 -5 1244.18 110.75
 0 2 -5 1144.94 113.63
 0 2 -5 1219.14 90.57
 0 -2 5 1020.9 104.32
 0 2 -5 1159.78 111.05
 0 2 -5 1266.1 84.95
 0 -2 5 1051.31 99.35
 0 -2 5 1245.26 134.31
 0 2 -4 209.55 42.73
 0 2 -4 226.84 40.5
 0 2 -4 220.4 41.9
 0 2 -4 224.52 34.38
 0 -2 4 221.33 42.83
 0 2 -4 228.53 44.41
 0 -2 4 222.96 40.9
 0 -2 4 234.82 51.81
 0 -2 3 1222.21 86.36
 0 2 -3 1266.98 89.74
 0 -2 3 1243.3 104.04
 0 2 -3 1214.83 83.48
 0 -2 3 1157.96 87.42
 0 2 -3 1289.81 94.64
 0 2 -2 4832.04 157.3
 0 -2 2 4858.78 160.87
 0 2 -2 4920.27 151.9
 0 -2 2 4906.92 152.7
 0 -2 2 4846.16 169.29
 0 -2 1 4049.94 131.14
 0 2 -1 4043.93 123.54
 0 2 0 4037.53 188.37
 0 -2 0 3864.3 142.61
 0 2 1 374.11 60.19
 0 -2 -1 398.14 50.09
 0 -2 -1 364.71 43.37
 0 2 1 464.16 73.81
 0 2 1 343.04 40.1
 0 -2 -1 403.8 51
 0 -2 -1 355.65 48.02
 0 -2 -2 654.17 76.8
 0 -2 -2 643.73 69.66
 0 2 2 475.64 47
 0 -2 -2 626.59 68.33
 0 -2 -2 677.97 77.29
 0 2 2 623 91.71
 0 2 2 701.61 96.21
 0 -2 -3 -11.98 14.02
 0 -2 -3 -0.57 7.69
 0 2 3 12.09 23.61
 0 2 3 5 9.98
 0 -2 -3 -11.43 10.15
 0 -2 -3 0.3 6.83
 0 2 3 12.54 20.41
 0 -2 -3 14.65 16.69
 0 2 4 37.12 28.88
 0 2 4 -16.28 22.26
 0 -2 -4 17.74 18.76
 0 2 4 21.75 20.01
 0 -2 -4 -4.97 4.96
 0 -2 -4 6.72 9.12
 0 -2 -4 20.6 20.75
 0 -2 -5 98.93 40.6
 0 -2 -5 87.71 37.11
 0 -2 -5 88.2 41.86
 0 2 5 101.91 52.33
 0 2 5 80.21 44.51
 0 2 5 93.7 50.21
 0 -2 -6 1.08 11.31
 0 2 6 18.48 39.26
 0 -2 -6 -18.04 24.21
 0 2 6 66.88 53.62
 0 2 6 31.07 32.88
 0 -2 -6 43.45 39.13
 0 2 7 211.82 102.05
 0 -2 -7 356.48 96.05
 0 2 7 217.73 103.5
 0 2 7 110.55 57.49
 0 -2 -7 403.3 104.16
 0 -2 -7 446.24 117.88
 0 -2 -8 229.73 95.34
 0 -2 -8 288.26 105.71
 0 2 8 218.5 124.43
 0 2 8 87.7 39.7
 0 -2 -8 300.18 112.72
 0 2 8 36.58 19.63
 0 -2 -9 -17.31 37.42
 0 -2 -9 47.99 37.77
 0 -2 -9 1.27 45.09
 0 -3 8 136.27 78.73
 0 3 -7 719.1 137.43
 0 -3 7 631.94 139.4
 0 3 -7 761.76 137.19
 0 -3 7 583.64 141.84
 0 3 -6 26.33 27.16
 0 -3 6 59.03 47.39
 0 3 -6 23.37 32.83
 0 -3 6 -5.02 27.81
 0 -3 5 243.82 58.53
 0 3 -5 229.7 45.11
 0 -3 5 258.87 70.24
 0 3 -5 217.06 49.95
 0 3 -5 212.53 49.5
 0 -3 5 193.58 46.19
 0 3 -5 282.8 68.81
 0 3 -4 90.21 29.77
 0 -3 4 104.7 36.07
 0 3 -4 95.58 28.34
 0 -3 4 90.38 32.75
 0 3 -4 135.17 45.18
 0 3 -4 85.07 28.65
 0 -3 4 83.49 26.55
 0 3 -3 1043.64 87.78
 0 -3 3 1073.72 95
 0 3 -3 1080.52 93.74
 0 -3 3 1078.64 93.05
 0 -3 2 401.98 54.5
 0 3 -2 379.74 50.15
 0 -3 2 477.67 63.05
 0 -3 1 687.28 69.53
 0 -3 1 661.81 74.77
 0 3 -1 663.98 60.35
 0 -3 1 699.01 73.44
 0 -3 1 681.71 65.5
 0 3 0 1088.91 70.07
 0 -3 0 1078.53 89.43
 0 -3 0 1210.05 78.45
 0 3 0 1073.5 95.01
 0 -3 0 1222.49 100.61
 0 -3 0 1239.3 97.21
 0 3 0 912.32 105.73
 0 -3 0 991.08 90.01
 0 3 1 847.79 116.98
 0 -3 -1 917.63 93.17
 0 -3 -1 878.95 91.2
 0 -3 -1 804.56 74.76
 0 -3 -1 985.02 98.84
 0 3 1 722.74 74.4
 0 3 2 473.45 60.01
 0 -3 -2 691.03 89.68
 0 -3 -2 711.57 87.53
 0 -3 -2 625.53 77.95
 0 -3 -2 620.34 87.55
 0 3 2 441.79 84.99
 0 3 2 636.23 106.79
 0 3 3 242.44 72.54
 0 -3 -3 271.73 58.47
 0 -3 -3 297.73 68.95
 0 -3 -3 293.82 63.96
 0 3 3 242.84 72.63
 0 -3 -3 287.39 60.05
 0 -3 -4 336.11 74.97
 0 -3 -4 338.88 72.15
 0 -3 -4 298.28 67.17
 0 -3 -4 315.32 76.07
 0 3 4 186.04 60.71
 0 3 4 230.66 74.7
 0 3 4 209.15 67.53
 0 3 5 -1.19 14.24
 0 -3 -5 -3.83 15.67
 0 -3 -5 -5.95 22.55
 0 -3 -5 -5.21 12.32
 0 3 5 11.13 23.42
 0 3 5 32.59 40.69
 0 3 6 4.45 13.93
 0 3 6 60.87 52.49
 0 -3 -6 13.76 8.72
 0 -3 -6 57.48 40.45
 0 3 6 -28.77 41.19
 0 -3 -6 15.36 30.71
 0 3 7 54.51 38.32
 0 -3 -7 57.11 37.98
 0 -3 -7 30.23 31.62
 0 -3 -7 46.64 43.57
 0 3 7 -15.51 35.16
 0 3 7 29.54 34.82
 0 -3 -8 1.06 34.8
 0 -3 -8 48.45 54.37
 0 3 8 17.93 34.07
 0 -3 -8 29.17 27.9
 0 4 -1 369.59 71.89
 0 -4 1 333.26 59.14
 0 -4 1 408.21 66.38
 0 -4 0 188.1 44.31
 0 -4 0 150.52 38.1
 0 4 0 186.99 49.03
 0 4 0 195.33 36.55
 0 -4 0 198.31 49.99
 0 -4 0 150.33 29.76
 0 -4 0 245.97 42.58
 0 -4 -1 99.49 30.77
 0 -4 -1 112.93 37.53
 0 -4 -1 135.03 43.35
 0 4 1 55.41 31.59
 0 4 1 72.59 28.87
 0 -4 -1 93.26 35.68
 0 4 2 9.48 21.55
 0 -4 -2 27.49 20.78
 0 -4 -2 24.75 22.8
 0 -4 -2 35.59 20.11
 0 -4 -2 12.23 13.11
 0 4 3 -19.1 20.16
 0 -4 -3 -6.05 17.27
 0 -4 -3 -2.38 13.42
 0 -4 -3 25.51 18.87
 0 -4 -3 30 25.92
 0 -4 -4 29.03 20.03
 0 4 4 -13.48 23.23
 0 -4 -4 77.72 42.46
 0 -4 -4 78.6 40.18
 0 4 4 19.62 15.63
 0 4 4 64.81 38.55
 0 -4 -5 22.83 25.01
 0 -4 -5 30.34 38.32
 0 4 5 -5.04 6.12
 0 -4 -5 32.37 10.38
 0 4 5 20.63 42.48
 0 4 5 39.57 44.58
 0 -4 -6 276.14 85.87
 0 -4 -6 203.01 73.03
 0 -4 -6 188.01 67.11
 0 4 6 13.53 17.59
 0 4 6 14.31 13.9
 0 -4 -7 66.76 40.43
 0 -5 0 2565.6 201.79
 0 5 0 669.35 106.43
 0 -5 -1 639.12 110.67
 0 -5 -1 669.19 116.89
 0 -5 -2 13.45 17.97
 0 5 2 -9.37 18.86
 0 -5 -2 11.89 29.83
 0 5 3 -22.04 28.57
 0 5 3 -16.57 17.29
 0 -5 -3 67.88 32.3
 0 -5 -3 101.49 52.69
 0 -5 -4 91.78 44.27
 0 5 4 9.11 21.49
 0 5 4 11.29 19.93
 0 -5 -4 62.28 35.3
 1 -3 -6 33.92 27.09
 1 -3 -6 36.17 27.56
 1 -3 -5 1498.79 147.41
 1 -3 -5 1352.44 144.41
 1 -3 -5 1302.32 138.73
 1 -3 -4 285.3 59.8
 1 -3 -4 304.87 59.46
 1 -3 -4 374.12 67.78
 -1 2 9 13.23 31.25
 1 -2 -9 8.24 24.28
 -1 2 8 -21.76 19.09
 -1 2 8 -12.07 27.55
 1 -2 -8 10.85 20.62
 1 -2 -8 -2.43 10.17
 1 -2 -7 23.27 12.05
 1 -2 -7 40.6 32.76
 -1 2 7 -20.8 26.08
 -1 2 7 4.27 17.33
 -1 2 7 -13.03 21.93
 1 -2 -7 2.73 15.7
 1 -2 -6 83.44 41.35
 1 -2 -6 71.63 33.99
 -1 2 6 49.66 35.32
 1 -2 -6 90.07 44.72
 -1 2 6 47.21 45.78
 -1 2 5 941.75 149.16
 1 -2 -5 1461.26 143.4
 1 -2 -5 1520.4 132.55
 -1 2 5 912.54 150.37
 1 -2 -5 1680.67 170.85
 1 -2 -5 1413.78 153.83
 -1 2 4 555.35 103.2
 1 -2 -4 1115.91 121.56
 1 -2 -4 967.2 113.31
 -1 2 4 733.11 119.95
 1 -2 -4 1123.11 101.39
 1 -2 -4 1100.8 113.07
 1 -2 -3 660.54 77.39
 -1 2 3 87.24 40.04
 1 -2 -3 592.37 73.46
 1 -2 -3 607.54 60.81
 1 -2 -3 611.55 75.57
 1 -1 -10 87.85 57.65
 -1 1 9 6.53 41.92
 1 -1 -9 -42.45 37.97
 1 -1 -8 44.16 41.74
 -1 1 8 34.03 33.28
 1 -1 -8 49.58 40.22
 -1 1 8 35.41 27.26
 -1 1 8 19.93 19.15
 1 -1 -8 48.49 28.34
 -1 1 7 -33.18 49.38
 -1 1 7 -7.17 6.51
 1 -1 -7 -32.64 26.97
 1 -1 -7 47.17 27.33
 -1 1 7 19.71 9.45
 -1 1 7 -10.3 17.09
 1 -1 -7 -9.81 20.11
 1 -1 -7 18.16 28.21
 -1 1 6 76.65 43.43
 -1 1 6 73.67 50.6
 1 -1 -6 115.89 41.48
 1 -1 -6 94.16 45.26
 1 -1 -6 134.04 44
 1 -1 -6 118.57 51.45
 -1 1 6 53.68 27.98
 1 -1 -5 334.27 74.82
 1 -1 -5 427.43 75.35
 1 -1 -5 427.01 82.16
 -1 1 5 302.27 83.62
 -1 1 5 191.31 49.66
 1 -1 -5 411.88 70.35
 -1 1 5 246.48 72.2
 1 -1 -4 29.34 20.98
 1 -1 -4 7.62 7.78
 -1 1 4 9.25 9.22
 -1 1 4 3.12 14.41
 1 -1 -4 22.53 13.46
 -1 1 4 5.07 3.9
 1 -1 -4 7.74 14.18
 -1 1 4 8.52 9.21
 -1 1 3 559.91 91.68
 -1 1 3 487.22 75.78
 1 -1 -3 610.11 71.6
 1 -1 -3 687.35 83.66
 1 -1 -3 724.84 75.23
 1 -1 -3 577.68 64.25
 -1 1 -5 3542.35 240.96
 -1 1 -5 3467.03 213.88
 1 -1 6 14.6 22.3
 -1 0 10 -16.89 42.74
 1 0 -10 311.63 115.59
 1 0 -9 122.72 62.51
 -1 0 9 199.26 109.44
 -1 0 9 14.51 39.48
 1 0 -9 100.76 54.34
 1 0 -8 13.4 11.56
 -1 0 8 -16.65 42.93
 -1 0 8 -0.2 28.75
 1 0 -8 14.14 15.08
 1 0 -7 437.84 98.15
 1 0 -7 378.82 81.7
 -1 0 7 310.89 91.15
 1 0 -7 453.08 79.62
 -1 0 7 307.12 83.26
 -1 0 7 284.48 80.71
 1 0 -7 509.09 96.58
 -1 0 7 336.04 85.76
 -1 0 6 1570.98 167.61
 1 0 -6 2050.8 189.41
 1 0 -6 1957.53 150.98
 1 0 -6 2037.43 170.1
 1 0 -6 2016.05 173.44
 -1 0 6 1520.39 169.47
 -1 0 6 1867.53 209.49
 -1 0 5 334.22 54.27
 1 0 -5 521.5 83.97
 -1 0 5 466.93 93.2
 1 0 -5 453.15 60.33
 -1 0 5 395 77.16
 1 0 -5 540.16 69.44
 1 0 -5 474.95 68.14
 1 0 -5 462.2 74.58
 1 0 -5 469.23 71.86
 -1 0 5 392.33 76.58
 -1 0 4 216.65 55.63
 1 0 -4 267.04 45.04
 1 0 -4 279.14 51.47
 1 0 -4 301.71 56.39
 1 0 -4 258.93 41.62
 1 0 -4 270.91 42.86
 -1 0 4 163.09 38.08
 -1 0 4 205.08 49.55
 1 0 -4 283.57 49.16
 -1 0 4 190.41 48.11
 -1 0 4 210.8 39.15
 -1 0 3 1676.26 119.29
 1 0 -3 3252.94 161.85
 1 0 -3 3218.53 151.12
 -1 0 3 2611.69 127.45
 1 0 -3 3604.59 148.32
 1 0 -3 2625.36 113.59
 1 0 -3 3051.61 136.38
 -1 0 3 2059.36 128.44
 -1 0 3 2966.56 181.8
 -1 0 3 2810.44 162.57
 -1 0 2 -7.16 6.83
 -1 0 2 15.19 10.87
 -1 0 -2 82.96 23.76
 1 0 2 18.18 12.49
 -1 0 -2 65.5 19.78
 -1 0 -2 82.94 25.15
 -1 0 -3 20.28 9.55
 1 0 3 17.59 6.59
 -1 0 -3 34.91 17.12
 1 0 3 17.8 11.33
 -1 0 -3 25.93 16.99
 -1 0 -3 38.92 20.08
 -1 0 -4 792.96 94.18
 1 0 4 625.96 94.09
 -1 0 -4 868.62 103.67
 -1 0 -4 741.1 69.75
 1 0 4 662.3 88.6
 -1 0 -4 792.86 90.58
 -1 0 -5 458.89 85.58
 -1 0 -5 398.38 76.86
 -1 0 -5 377.12 73.33
 1 0 5 327.36 65.94
 -1 0 -6 671.8 110.54
 -1 0 -6 706.62 119.63
 -1 0 -6 665.71 112.29
 1 0 7 11.46 28.26
 -1 0 -7 186.1 71.64
 -1 0 -7 150.13 60.19
 1 1 -11 70.31 41.66
 -1 -1 11 26.63 40.97
 -1 -1 10 12.58 39.02
 1 1 -10 -35.74 41.99
 -1 -1 10 -25.63 72.63
 1 1 -10 16.32 46.93
 -1 -1 9 94.21 82.5
 1 1 -9 86.19 56.74
 -1 -1 9 97.25 52.92
 1 1 -9 116.2 56.2
 -1 -1 8 204.2 82.69
 -1 -1 8 162.4 71.52
 1 1 -8 178.32 62.58
 1 1 -8 192.94 65.82
 -1 -1 7 187.39 63.87
 1 1 -7 168.32 54.27
 1 1 -7 215.7 65.07
 -1 -1 7 141.91 53.97
 -1 -1 6 10.26 14.46
 -1 -1 6 -1.28 13.37
 1 1 -6 2.39 14.89
 -1 -1 6 17.49 21.82
 1 1 -6 0.71 7.52
 -1 -1 6 9.21 10.58
 -1 -1 6 9.54 13.64
 1 1 -6 11.54 12.98
 -1 -1 6 -8.69 8.08
 1 1 -6 9.17 15.13
 1 1 -6 16.6 14.87
 1 1 -6 27.06 22.47
 -1 -1 5 859.6 83.39
 1 1 -5 983.24 93.37
 -1 -1 5 804.44 86.38
 1 1 -5 926.17 98.57
 1 1 -5 893.84 80.14
 -1 -1 5 912.4 107.16
 1 1 -5 953.92 87.2
 1 1 -5 996.72 85.23
 1 1 -5 940.78 99.79
 -1 -1 5 829.53 87.96
 -1 -1 5 924.29 102.02
 -1 -1 5 922.83 113.88
 -1 -1 4 705.87 87.13
 1 1 -4 945.35 73.55
 -1 -1 4 706.55 84.12
 1 1 -4 624.01 69.59
 -1 -1 4 666.22 71.66
 1 1 -4 734.03 69.92
 1 1 -4 739.93 71.82
 -1 -1 4 631.87 69.3
 -1 -1 4 678.88 74.54
 1 1 -4 689.47 74.55
 -1 -1 3 5978.8 193.74
 1 1 -3 6036.73 175.22
 -1 -1 3 6139.44 214.01
 1 1 -3 6074.78 151.66
 1 1 -3 6139.24 185.68
 1 1 -3 6237.07 184.37
 -1 -1 3 5975.7 195.22
 1 1 -3 6059.88 186.98
 -1 -1 3 6066.01 211.07
 -1 -1 2 5257.51 165.63
 1 1 -2 4917 135.47
 -1 -1 2 5211.26 174.48
 1 1 -1 293.45 33.5
 1 1 0 571.41 52.93
 1 1 0 560.29 50.32
 1 1 0 639.17 55.5
 -1 -1 -1 178.89 32.1
 -1 -1 -1 169.39 28.67
 -1 -1 -1 165.01 28.58
 -1 -1 -1 158.97 29.45
 1 1 1 177.44 32.96
 1 1 1 166.11 33.51
 -1 -1 -2 879.34 83.86
 1 1 2 963.1 89.78
 1 1 2 921.09 95.23
 1 1 2 938.33 70.3
 -1 -1 -2 801.71 69.68
 -1 -1 -2 847.22 79.5
 -1 -1 -2 900.19 80.41
 1 1 3 1872.88 159.72
 -1 -1 -3 1739.35 131.27
 -1 -1 -3 1739.36 130.41
 -1 -1 -3 1768.12 113.57
 -1 -1 -3 1690.32 130.75
 1 1 3 1592.31 105.79
 1 1 3 1618.9 142.3
 1 1 4 81.64 29.07
 -1 -1 -4 104.12 35.07
 -1 -1 -4 97.05 35.26
 -1 -1 -4 116.28 31.74
 1 1 4 43.24 43.31
 -1 -1 -4 115.39 40.01
 1 1 4 72.46 35.2
 -1 -1 -5 773.48 108.12
 -1 -1 -5 797.24 112.56
 -1 -1 -5 786.49 112.05
 1 1 5 520.46 104.67
 1 1 6 17.57 28.56
 -1 -1 -6 61.84 40.25
 1 1 6 59.29 31.15
 -1 -1 -6 29.66 30.46
 -1 -1 -6 50.61 33.44
 1 1 7 -29.99 44.45
 1 1 7 5.88 36.19
 -1 -1 -7 25.15 27.12
 -1 -1 -7 -14.17 22.5
 1 1 7 21.09 21.03
 -1 -1 -7 -6.96 33.66
 -1 -2 11 18.94 47.49
 -1 -2 11 281.98 249.69
 1 2 -11 224.08 114.79
 -1 -2 10 279.26 113.35
 -1 -2 10 336.63 159.77
 1 2 -10 429.09 132.8
 1 2 -10 559.6 177.33
 -1 -2 9 144.6 69.8
 1 2 -9 191.09 71.26
 -1 -2 9 171.49 79.53
 1 2 -9 229.01 76.02
 -1 -2 8 148.69 65.98
 -1 -2 8 138.55 58.5
 1 2 -8 179.61 60.29
 1 2 -8 204.49 65.46
 -1 -2 7 68.51 33.1
 1 2 -7 98.85 26.98
 1 2 -7 104.25 39.61
 -1 -2 7 119.89 43.38
 -1 -2 7 83.76 34.16
 -1 -2 7 70.44 36.19
 1 2 -7 131.34 39.43
 1 2 -7 99.09 38.13
 1 2 -6 128.77 38.7
 -1 -2 6 68.03 35.69
 -1 -2 6 129.63 43.18
 1 2 -6 84.54 30.68
 -1 -2 6 116.79 39.89
 -1 -2 6 87.61 32.2
 1 2 -6 110.79 34.36
 1 2 -6 99.06 36.51
 -1 -2 5 580.04 66.61
 1 2 -5 711.2 65.24
 1 2 -5 665.13 75.02
 1 2 -5 675.83 83.35
 1 2 -5 761.8 86.15
 -1 -2 5 719.76 86.68
 -1 -2 5 697.66 90.11
 1 2 -5 659.88 76.64
 -1 -2 5 709.03 90.29
 -1 -2 5 625.01 79.37
 -1 -2 5 773.56 79.99
 -1 -2 4 288.06 48.62
 1 2 -4 241.37 37.27
 -1 -2 4 269.8 46.98
 -1 -2 4 250.36 40.36
 1 2 -4 295.98 46.06
 1 2 -4 281.32 47.74
 1 2 -4 275.64 45.24
 -1 -2 4 269.61 49.32
 1 2 -4 309.94 43.63
 -1 -2 4 285.9 49.8
 -1 -2 3 1502.7 103.72
 -1 -2 3 1526.37 101.38
 -1 -2 3 1561.37 90.46
 1 2 -3 1483.06 97.57
 1 2 -3 1532.85 95.08
 1 2 -3 1551.42 97.78
 -1 -2 3 1408.18 89.21
 -1 -2 3 1595.58 104.42
 1 2 -3 1397.41 87.84
 1 2 -2 279.6 35.79
 -1 -2 2 252.65 35.12
 -1 -2 2 292.13 39.81
 1 2 -2 247.54 37.52
 -1 -2 2 268.11 39.27
 1 2 -2 259.05 36.02
 -1 -2 2 224.97 35.38
 1 2 -2 261.78 35.83
 -1 -2 1 199.89 31.53
 1 2 -1 171.3 31.24
 -1 -2 1 176.05 29.64
 1 2 -1 222.26 35.56
 -1 -2 1 170.9 29.67
 1 2 -1 186.41 28.26
 1 2 -1 173.75 27.84
 1 2 0 140.17 31.79
 -1 -2 0 119.93 26.08
 1 2 0 128.04 29.3
 -1 -2 0 123.07 25.8
 -1 -2 0 130.67 27.74
 -1 -2 0 138.6 27.07
 1 2 0 111.61 26.2
 1 2 1 9488.6 251.29
 -1 -2 -1 9522.56 229.35
 -1 -2 -1 9586.75 261.61
 -1 -2 -1 9624.29 258.35
 -1 -2 -1 9405.55 272.44
 -1 -2 -1 9999 225.27
 1 2 1 9630.22 286.17
 1 2 1 9977.75 302.16
 1 2 2 39.08 14.26
 -1 -2 -2 44.32 13.94
 -1 -2 -2 17.83 11.82
 -1 -2 -2 39.12 18.58
 1 2 2 37.03 20.09
 -1 -2 -2 22.46 8.71
 1 2 2 66.89 30.66
 1 2 2 29.61 15.7
 -1 -2 -2 42.57 20.19
 1 2 3 379.1 71.56
 1 2 3 394.26 72.66
 -1 -2 -3 412 66.17
 -1 -2 -3 374.07 60.72
 -1 -2 -3 466.52 73.54
 -1 -2 -3 434 73.78
 1 2 3 418.46 80.21
 -1 -2 -4 2234.93 165.19
 1 2 4 1881.68 185.4
 -1 -2 -4 2103.64 171.5
 -1 -2 -4 2115.73 174.2
 1 2 4 1934.96 196.78
 -1 -2 -4 2028.38 177.19
 1 2 4 1816.29 186.11
 -1 -2 -5 599.76 107.89
 1 2 5 445.17 110.17
 1 2 5 431.28 104.7
 -1 -2 -5 568.73 101.52
 -1 -2 -5 644.3 109.59
 1 2 5 467.28 110.45
 1 2 6 401.67 125.6
 -1 -2 -6 610.31 125.3
 -1 -2 -6 623.71 123.42
 1 2 6 348.94 108.55
 -1 -2 -6 547.4 111.19
 1 2 6 379.95 116.17
 1 2 7 81.19 67.43
 -1 -2 -7 373.9 115.93
 1 2 7 244.59 115.4
 -1 -2 -7 382.65 108.63
 1 2 7 126.03 88.01
 -1 -2 -7 501.68 133.03
 -1 -3 10 364.21 161.97
 -1 -3 10 106.08 78.78
 1 3 -10 336.06 114.31
 1 3 -10 481.81 160.49
 -1 -3 9 110.56 60.24
 1 3 -9 96.4 37.22
 1 3 -9 105.42 53.42
 -1 -3 9 43.85 37.08
 -1 -3 8 -4.68 25.12
 -1 -3 8 55.2 43.9
 1 3 -8 -18.14 28.88
 1 3 -8 -17.39 25.44
 -1 -3 8 4.86 8.55
 -1 -3 8 4.89 7.94
 1 3 -8 -8.26 20.11
 1 3 -8 -2.66 18.36
 -1 -3 7 1103.14 139.87
 -1 -3 7 1214.7 138.47
 -1 -3 7 1005.64 121.05
 -1 -3 7 1185.74 140.69
 1 3 -7 1241.73 130.63
 1 3 -7 1311.76 135.9
 1 3 -7 1207.13 137.47
 1 3 -7 1273.97 136.73
 -1 -3 6 748.92 98.65
 -1 -3 6 809.95 105.38
 1 3 -6 809.12 84.96
 1 3 -6 799.66 89.87
 -1 -3 6 686.87 89.54
 -1 -3 6 657.91 87.94
 -1 -3 6 770.01 100.15
 1 3 -6 822.83 100.58
 1 3 -6 777.3 97.56
 1 3 -6 801.98 94.34
 -1 -3 5 2610.32 168.6
 1 3 -5 2422.33 132.1
 1 3 -5 2688.36 148.25
 -1 -3 5 2512.02 162.2
 1 3 -5 2707.06 167.64
 -1 -3 5 2391.63 155.46
 1 3 -5 2597.07 156.45
 1 3 -5 2584.85 159.28
 -1 -3 5 2718.3 175.08
 1 3 -4 2662.26 114.48
 -1 -3 4 2410.15 153.98
 1 3 -4 2692.22 131.52
 1 3 -4 2618.71 145.95
 1 3 -4 2392.05 135.19
 -1 -3 4 2411.48 139.27
 -1 -3 4 2396.98 144.07
 1 3 -4 2472.68 144.74
 1 3 -4 2424.51 148.77
 -1 -3 4 2673.91 159.18
 -1 -3 4 2710.94 156.01
 -1 -3 3 3316.04 169.67
 1 3 -3 3224.06 156.32
 -1 -3 3 3121.45 142.62
 -1 -3 3 3373.54 164.35
 1 3 -3 3204.6 156.42
 1 3 -3 3412.53 169.04
 -1 -3 3 3508.85 155.68
 1 3 -3 3068.36 131.23
 -1 -3 3 3517.42 167.42
 -1 -3 2 154.43 27.09
 -1 -3 2 146.59 33.59
 -1 -3 2 186.04 34.65
 -1 -3 2 157 31.58
 -1 -3 2 170.22 36.34
 1 3 -2 170.43 37.01
 1 3 -2 149.91 30.6
 1 3 -2 150.13 30.87
 1 3 -2 245.6 46.75
 1 3 -1 194.27 39.49
 -1 -3 1 205.95 35.18
 1 3 -1 209.4 45.19
 -1 -3 1 221.01 40.16
 -1 -3 1 227.28 40.9
 1 3 -1 209.55 33.15
 -1 -3 1 215.17 35.55
 1 3 -1 211.26 33.65
 -1 -3 1 220.66 36.48
 -1 -3 1 223.18 34.39
 1 3 0 362.12 60.09
 -1 -3 0 303.04 49.34
 1 3 0 295.16 48.89
 -1 -3 0 324.2 54.07
 1 3 0 333.87 45.89
 -1 -3 0 321.73 51.24
 -1 -3 0 470.3 57.12
 -1 -3 0 359.75 54.2
 1 3 0 299.03 37.63
 1 3 0 470.73 72.9
 1 3 1 105.65 35.99
 -1 -3 -1 100.61 32.91
 -1 -3 -1 95.13 25.82
 -1 -3 -1 95.41 31.23
 1 3 1 78.12 27.29
 -1 -3 -1 111.1 31.43
 -1 -3 -1 101.67 31.46
 1 3 1 87.2 33.22
 1 3 2 43 29.51
 1 3 2 -11.24 21.31
 1 3 2 3.11 10.28
 -1 -3 -2 6.5 5.04
 -1 -3 -2 -7.84 16.2
 -1 -3 -2 1.05 7.39
 1 3 2 23.9 21.26
 -1 -3 -2 9.57 10.55
 -1 -3 -2 -3.21 11.17
 1 3 3 -3.57 9.74
 1 3 3 9.76 22.2
 1 3 3 25.84 26
 -1 -3 -3 29.35 18.33
 -1 -3 -3 25.93 18.64
 -1 -3 -3 32.43 21.83
 -1 -3 -3 3.63 15.82
 1 3 3 45.8 32.26
 1 3 4 1.73 22.62
 -1 -3 -4 46.32 30.55
 -1 -3 -4 32.21 26.18
 -1 -3 -4 -10.54 19.76
 -1 -3 -4 -17.98 17.75
 1 3 4 -35.87 36.1
 1 3 4 13.88 19.94
 1 3 4 -12.13 23.1
 1 3 5 245.42 90.39
 1 3 5 249.05 93.84
 -1 -3 -5 360.84 88.88
 -1 -3 -5 432.14 99.78
 -1 -3 -5 433.56 101.51
 1 3 5 241.34 90
 1 3 6 96.67 68.63
 1 3 6 163.42 104.46
 -1 -3 -6 294.62 86.76
 -1 -3 -6 375.29 109.15
 -1 -3 -6 291.19 97.29
 1 3 6 174.38 91.74
 1 3 7 21.83 53.74
 -1 -3 -7 81.78 68.17
 1 3 7 98.42 50.46
 -1 -3 -7 99.36 68.02
 -1 -3 -7 73.23 58
 1 3 7 -18.59 54.23
 1 4 -10 501.89 180.41
 -1 -4 10 431.35 207.04
 1 4 -9 135.89 80.15
 -1 -4 9 22.37 24.4
 -1 -4 9 6.91 38.7
 -1 -4 9 -34.99 55.73
 1 4 -9 26.42 37.29
 -1 -4 8 291.9 75.71
 -1 -4 8 291.51 79.2
 -1 -4 8 375.61 96.2
 1 4 -8 417.72 98.2
 -1 -4 8 366.3 93.79
 1 4 -8 440.32 99.24
 1 4 -8 324.93 80.57
 -1 -4 7 75.64 36.46
 -1 -4 7 46.1 27.93
 1 4 -7 89.16 37.61
 -1 -4 7 37.03 31.11
 1 4 -7 84.91 37.54
 -1 -4 7 52.16 38.61
 1 4 -7 86.67 40.19
 -1 -4 6 63.43 34.43
 1 4 -6 42.93 24.94
 -1 -4 6 45.04 38.04
 1 4 -6 28.95 24.69
 -1 -4 6 7.49 21.41
 -1 -4 6 60.41 37.17
 1 4 -6 41.78 25.79
 1 4 -6 26.48 24.45
 -1 -4 5 1218.66 123.96
 -1 -4 5 1353.31 127.01
 1 4 -5 1310.05 117.8
 -1 -4 5 1208.37 122.94
 1 4 -5 1248.17 117.14
 1 4 -5 1390.24 128.51
 1 4 -5 1367.93 122.87
 -1 -4 5 1256.91 121.06
 -1 -4 4 843.21 90.92
 -1 -4 4 780.99 89.96
 -1 -4 4 807.95 97.99
 1 4 -4 771.69 91.13
 -1 -4 4 1054.97 121.47
 -1 -4 4 779.14 93.75
 1 4 -4 772.82 88.16
 1 4 -4 785.96 91.13
 1 4 -4 887.06 92.93
 -1 -4 3 1068.9 90.06
 -1 -4 3 1035.87 96.24
 -1 -4 3 1017.67 104.23
 1 4 -3 1000.58 106.95
 -1 -4 3 862.07 95.26
 1 4 -3 880.5 91.7
 -1 -4 3 975.99 102.4
 1 4 -3 976.68 95.05
 -1 -4 2 830.3 88.14
 -1 -4 2 826.86 86.85
 -1 -4 2 946.06 85.39
 1 4 -2 913.77 99.84
 -1 -4 2 882.14 91.98
 1 4 -2 807.59 80.32
 -1 -4 2 933.98 98.58
 1 4 -2 822.59 81.1
 -1 -4 2 841.3 70.85
 1 4 -1 1465.23 107.66
 1 4 -1 1531.22 126.47
 -1 -4 1 1612.55 133.83
 -1 -4 1 1809.31 120.23
 -1 -4 1 1722.54 135.4
 1 4 -1 1338.91 96.42
 -1 -4 1 1788.77 134.34
 -1 -4 1 1633.19 117.38
 -1 -4 1 1826.11 116.25
 1 4 -1 1770.09 172.04
 -1 -4 0 1004.84 98.98
 -1 -4 0 1106.94 111.22
 -1 -4 0 1095.71 114.03
 -1 -4 0 1214.75 113.44
 1 4 1 853.74 117.44
 1 4 1 676.8 92.6
 -1 -4 -1 1019.66 116.08
 -1 -4 -1 1106.06 112.45
 -1 -4 -1 879.24 107.97
 1 4 1 955.46 136.27
 -1 -4 -1 974.91 113.77
 1 4 2 -13.48 22.72
 1 4 2 24.1 39.78
 -1 -4 -2 -16.86 21.23
 1 4 2 -13.89 37.65
 -1 -4 -2 126.6 93.83
 -1 -4 -2 56.54 87.56
 1 4 3 535.11 111.83
 -1 -4 -3 781.18 114.89
 -1 -4 -3 844.21 124.43
 1 4 3 587.7 133.85
 -1 -4 -3 779.85 127.71
 1 4 3 613.07 123.21
 1 4 4 73.29 44.92
 -1 -4 -4 193.96 68.32
 1 4 4 156.13 74.5
 -1 -4 -4 285.88 80.63
 -1 -4 -4 219.26 68.09
 1 4 4 114.93 67.3
 1 4 5 203.63 97.36
 1 4 5 184.45 91
 -1 -4 -5 219.43 74.17
 -1 -4 -5 236.63 87.63
 1 4 6 2.11 39.79
 -1 -4 -6 183.32 72.06
 -1 -4 -6 204.67 88.48
 1 4 6 98.49 47.43
 -1 -5 9 8.61 49.26
 -1 -5 8 269.52 79.94
 1 5 -8 303.07 77.98
 -1 -5 8 293.08 87.44
 -1 -5 8 163.21 53.62
 1 5 -8 275.09 74.79
 1 5 -8 495.36 134.4
 -1 -5 7 364.01 81.57
 1 5 -7 363.32 76.18
 1 5 -7 508.06 111.2
 -1 -5 7 256.55 66.31
 -1 -5 7 321.03 78.38
 1 5 -7 321.89 72.2
 1 5 -7 343.22 77.45
 -1 -5 6 913.24 117.31
 1 5 -6 976.37 116.42
 -1 -5 6 781.23 111.56
 -1 -5 6 813.72 109.62
 -1 -5 6 935.53 129.56
 1 5 -6 867.75 110.11
 1 5 -6 886.08 117.19
 -1 -5 5 915.23 107.99
 -1 -5 5 890.48 108.83
 -1 -5 5 885.43 115.41
 1 5 -5 825.66 106.68
 1 5 -5 872.86 106.45
 -1 -5 5 841.62 112.74
 1 5 -5 880.4 112.84
 -1 -5 4 171.9 44.07
 1 5 -4 152.44 44.99
 -1 -5 4 147.72 44.11
 -1 -5 4 150.63 45.88
 1 5 -4 174.1 48.29
 -1 -5 4 165.7 49.24
 1 5 -4 161.22 44.56
 1 5 -3 90.3 30.88
 -1 -5 3 81.05 38.37
 1 5 -3 93.61 39.26
 -1 -5 3 107.48 40.66
 -1 -5 3 78.26 36.9
 -1 -5 3 90.94 30.32
 1 5 -3 75.9 25.97
 -1 -5 2 269.27 54.67
 -1 -5 2 306.75 68.31
 1 5 -2 251.46 59.6
 -1 -5 2 278.96 62.24
 1 5 -2 249.75 49.68
 -1 -5 2 281.95 50.67
 1 5 -1 20.2 24.8
 -1 -5 1 -14.59 18.78
 1 5 -1 7.24 5.34
 -1 -5 1 2.08 6.29
 -1 -5 1 17.5 14.21
 -1 -5 1 13.4 10.38
 1 5 0 2.13 17.48
 -1 -5 0 16.09 19.43
 -1 -5 0 31.44 16.26
 1 5 0 23.74 21.48
 -1 -5 0 39.55 27.27
 -1 -5 0 15.47 22.3
 1 5 0 8.23 15.68
 1 5 1 67.5 36.95
 1 5 1 76.85 40.72
 -1 -5 -1 63.06 38.22
 -1 -5 -1 63.97 36.09
 -1 -5 -1 39.59 22.59
 1 5 1 74.96 48.05
 1 5 2 -13.14 27.65
 1 5 2 55.91 40.79
 -1 -5 -2 68.36 43.79
 -1 -5 -2 16.02 16.57
 -1 -5 -2 -4.91 22.43
 1 5 2 -53.95 51.33
 1 5 3 24.2 32.53
 1 5 3 91.32 53.46
 -1 -5 -3 123.29 51.46
 -1 -5 -3 118.31 48.85
 1 5 3 8.84 35.11
 -1 -5 -3 94.38 44.84
 1 5 4 167.22 81.11
 1 5 4 89.81 48.98
 1 5 4 125.9 82.23
 -1 -5 -4 346.93 94.1
 -1 -5 -4 477.26 124.2
 -1 -5 -4 411.83 110.33
 1 5 5 176.74 80.55
 -1 -5 -5 319.22 107.52
 -1 -5 -5 351.39 101.2
 1 5 5 109.98 82.65
 -1 -6 6 488.84 88.95
 -1 -6 6 444.12 91.96
 -1 -6 6 403.6 84.08
 1 6 -6 434.69 87.66
 1 6 -6 409.5 84.54
 1 6 -6 414.92 87.29
 -1 -6 5 548.09 93.38
 1 6 -5 631.09 106.25
 -1 -6 5 679.78 115.35
 1 6 -5 568.54 95.17
 1 6 -5 599.63 101.07
 -1 -6 5 655.47 109.04
 -1 -6 4 623.84 104.35
 1 6 -4 525.7 98.56
 -1 -6 4 542.33 98.52
 1 6 -4 543.77 89.21
 -1 -6 3 1281.06 145.17
 1 6 -3 1138.69 147.85
 -1 -6 3 1350.43 164.93
 -1 -6 3 1183.67 145.6
 1 6 -3 1135.69 127.07
 1 6 -2 1396.49 162.99
 -1 -6 2 1507.22 179.19
 -1 -6 2 1504.88 165
 1 6 -1 8.43 10.76
 -1 -6 1 38.51 25.76
 -1 -6 1 61.02 39.42
 -1 -6 1 22.81 7.98
 1 6 0 46.74 30.22
 1 6 0 58.98 31.69
 -1 -6 0 173.17 62.24
 -1 -6 0 119.78 44.36
 -1 -6 0 140.73 58.74
 1 6 0 33.33 32.28
 1 6 1 287.97 91.42
 1 6 1 193.97 72.51
 -1 -6 -1 287.14 73.57
 -1 -6 -1 319.86 90.88
 -1 -6 -1 357.6 91.57
 1 6 1 19.12 44.27
 1 6 2 -35.53 52.08
 1 6 2 -56.23 54.13
 -1 -6 -2 46.36 42.99
 -1 -6 -2 29.3 28.02
 -1 -6 -2 -21.98 36.18
 1 6 2 21.57 25.95
 1 6 3 23.8 21.95
 1 6 3 -25.27 12.64
 1 6 3 -20.09 36.21
 -1 -6 -3 150.98 68.08
 -1 -6 -3 91.8 52.35
 1 6 4 -49.58 55.07
 -1 -6 -4 42.46 32.33
 -1 -6 -4 81.76 64.54
 1 6 4 -12.01 21.51
 1 7 -1 61.1 37.12
 1 7 0 41.12 46.36
 -2 1 8 -4.46 19.57
 2 -1 -8 129.54 46.32
 -2 1 7 -15.55 20.49
 2 -1 -7 133.94 46.5
 2 -1 -7 127.75 39.2
 2 -1 -7 114.59 37.3
 2 -1 -6 203.27 46.68
 2 -1 -6 184.48 43.71
 2 -1 -6 191.23 49.15
 -2 0 10 1.6 19.73
 2 0 -10 31.65 29.66
 -2 0 9 -1.78 22.4
 2 0 -9 26.94 18.57
 2 0 -9 70.61 37.61
 -2 0 8 6.92 17.15
 -2 0 8 -10.61 24.8
 2 0 -8 164.45 57.46
 2 0 -8 195.24 62.51
 -2 0 7 -8.11 14.34
 -2 0 7 35.49 34.58
 2 0 -7 92.27 43.54
 2 0 -7 67.44 27.27
 2 0 -7 67.79 37.04
 -2 0 6 21.06 23.51
 -2 0 6 0.1 6.55
 2 0 -6 20.65 19.6
 -2 0 6 19.51 11.86
 2 0 -6 19.68 17.15
 2 0 -6 -13.04 19.31
 2 0 -6 12.1 10.12
 -2 0 5 -3.4 5.85
 -2 0 5 -1.98 6.91
 -2 0 5 3.96 5.58
 2 0 -5 59.76 25.85
 2 0 -5 36.84 15.4
 2 0 -5 51.83 24.52
 2 0 -5 45.71 19.5
 -2 -1 11 -9.5 15.08
 2 1 -11 -3.65 11.24
 2 1 -11 0.71 27.43
 -2 -1 10 -4.32 26.43
 2 1 -10 219.5 76.67
 -2 -1 10 22.33 24.53
 2 1 -10 178.41 68.55
 -2 -1 9 145.08 69.18
 -2 -1 9 132.36 61.37
 2 1 -9 234.19 75.55
 2 1 -9 260.04 77.75
 -2 -1 8 153.61 66.46
 -2 -1 8 104.83 65.69
 2 1 -8 293.68 81.8
 2 1 -8 268.53 76.34
 2 1 -7 486.94 87.36
 2 1 -7 702.52 105.92
 -2 -1 7 470.92 109.94
 -2 -1 7 358.48 78.19
 2 1 -7 703.38 116.62
 -2 -1 7 399.96 92.36
 2 1 -7 655.77 107.48
 -2 -1 6 159.2 54.51
 -2 -1 6 138.15 51.6
 -2 -1 6 74.77 38.8
 2 1 -6 217.53 56.13
 -2 -1 6 172.4 48.38
 2 1 -6 237.86 52.94
 2 1 -6 236.31 56.96
 2 1 -6 225.09 56.86
 2 1 -5 332.69 61.32
 2 1 -5 393 66.69
 -2 -1 5 224.24 38.69
 2 1 -5 332.67 59.3
 -2 -1 5 243.86 53.62
 2 1 -5 349.57 64.06
 2 1 -5 333.07 46.97
 -2 -1 5 231.01 57.43
 -2 -1 5 270.58 63.71
 2 1 -4 1284.32 98.73
 2 1 -4 1410.88 114
 2 1 -4 1641.38 127.15
 -2 -1 4 720.6 76.98
 -2 -1 4 868.24 92.83
 2 1 -4 1256.58 103.8
 -2 -1 4 802.74 102.99
 -2 -1 4 781.83 95.43
 -2 -1 3 -0.92 7.42
 -2 -1 3 9.09 19.73
 2 1 -3 51.21 24.16
 2 1 -3 25.16 13.29
 2 1 -3 34.76 19.23
 -2 -2 11 30.21 27.9
 -2 -2 11 -16.71 14.64
 -2 -2 10 -18.52 34.35
 -2 -2 10 -31.68 46.93
 2 2 -10 32.01 29.69
 2 2 -10 24.54 36.81
 -2 -2 9 48.61 43.8
 -2 -2 9 28 58.89
 2 2 -9 97.49 51.01
 2 2 -9 70.12 40.4
 -2 -2 8 -33.65 37.97
 2 2 -8 11.69 20.39
 -2 -2 8 19.53 22.73
 -2 -2 8 -5.46 18.25
 -2 -2 8 28.46 34.58
 2 2 -8 16.24 18.14
 2 2 -8 34.08 21.48
 2 2 -8 16.86 26.22
 2 2 -7 47.31 30.84
 -2 -2 7 11.77 8.01
 -2 -2 7 34.43 28.42
 -2 -2 7 -14.85 9.57
 2 2 -7 47.31 28.88
 -2 -2 7 -10.66 19.35
 2 2 -7 -10.49 20.99
 2 2 -7 16.74 15.66
 -2 -2 6 492.49 98.21
 2 2 -6 631.04 86.81
 2 2 -6 614.54 86.35
 -2 -2 6 444.92 67.59
 -2 -2 6 573.9 102.7
 2 2 -6 751.19 102.34
 -2 -2 6 525.21 89.14
 2 2 -6 662.67 96.26
 -2 -2 6 553.7 90.13
 2 2 -5 2365.07 167.23
 2 2 -5 1832.28 127.69
 -2 -2 5 1362 110.73
 2 2 -5 1986.85 145.4
 2 2 -5 2074.16 154.77
 -2 -2 5 1784.05 153.83
 -2 -2 5 1567.07 142.17
 2 2 -5 1732.3 138.05
 -2 -2 5 1648.5 157.14
 -2 -2 4 1008.87 108.03
 2 2 -4 1094.04 98.76
 2 2 -4 956.94 76.98
 -2 -2 4 869.71 86.74
 2 2 -4 1158.55 103.92
 2 2 -4 1133.68 108.54
 -2 -2 4 970.92 104.4
 2 2 -4 980.81 92.73
 -2 -2 4 960.78 108.84
 2 2 -3 243.69 45.23
 -2 -2 3 264.01 39.26
 -2 -2 3 250.96 52.56
 -2 -2 3 267.21 48.93
 2 2 -3 309.25 53.2
 2 2 -3 280.26 50.42
 -2 -2 3 303.32 55.24
 2 2 -3 305.29 46.6
 2 2 -2 1197.32 103.01
 -2 -2 2 1089.43 86.53
 2 2 -2 1325.53 109.4
 -2 -2 2 1135.86 100.19
 2 2 -2 1378.99 118.86
 -2 -2 2 1469.3 122.28
 -2 -2 2 1211.43 126.19
 2 2 -1 30.66 14.82
 -2 -2 1 34.98 15.32
 -2 -2 1 52.03 21.01
 2 2 -1 52.15 25.1
 -2 -2 1 20.9 13.24
 -2 -2 1 29.96 12.51
 2 2 -1 42.35 20.21
 2 2 0 5605.4 259.81
 -2 -2 0 4854.78 211.03
 -2 -2 0 5316.7 224.92
 2 2 0 4883.07 200.27
 -2 -2 0 5523.29 216.41
 -2 -2 0 5161.93 211.56
 2 2 1 2024.34 177.77
 2 2 1 1787.15 158.34
 -2 -2 -1 2100.12 152.02
 -2 -2 -1 2301.75 141.24
 -2 -2 -1 2108.71 153.13
 -2 -2 -1 2078.67 149.94
 2 2 2 7.57 16.91
 2 2 2 18.92 23.14
 -2 -2 -2 58.29 28.21
 -2 -2 -2 66.12 22.85
 -2 -2 -2 40.87 20.98
 -2 -2 -2 78.62 32.22
 2 2 3 168.78 59.06
 -2 -2 -3 176.96 49.15
 -2 -2 -3 175.1 50.83
 -2 -2 -3 178.31 48.46
 2 2 4 42.23 38.66
 -2 -2 -4 145.86 49.37
 -2 -2 -4 140.05 39.56
 -2 -2 -4 167.07 58.31
 2 2 5 -4.91 10.37
 -2 -2 -5 -9.45 12.36
 -2 -2 -5 20.15 21.13
 2 3 -12 8.86 23.54
 -2 -3 11 127.81 86.16
 -2 -3 11 35.23 53.11
 2 3 -11 142.91 81.45
 2 3 -11 149.36 71.47
 -2 -3 10 424.08 135.77
 -2 -3 10 375.33 116.67
 2 3 -10 587.24 133.82
 2 3 -10 690.98 144.56
 -2 -3 9 195.47 71.8
 -2 -3 9 182.3 84.22
 2 3 -9 284.97 82.62
 -2 -3 9 186.02 73.99
 2 3 -9 259.59 80.64
 -2 -3 9 131.45 56.39
 2 3 -9 220.29 65.12
 2 3 -9 231.22 77.49
 2 3 -8 176.61 62.8
 -2 -3 8 94.25 50.15
 -2 -3 8 140.01 67.95
 2 3 -8 116.18 45.38
 -2 -3 8 95.47 40.36
 -2 -3 8 148.94 56.4
 2 3 -8 130.71 49.65
 2 3 -8 122.16 47.56
 -2 -3 7 2275.63 197.84
 2 3 -7 2868.53 224.06
 -2 -3 7 2552.59 248.42
 2 3 -7 2566.71 180.28
 2 3 -7 2611.57 196.56
 2 3 -7 2640.26 207.24
 -2 -3 7 2098.53 193.71
 -2 -3 7 2244.26 214.6
 2 3 -6 120.82 44.21
 -2 -3 6 71.33 40.24
 -2 -3 6 86.87 43.93
 2 3 -6 113.06 34.79
 -2 -3 6 88.04 34.85
 2 3 -6 94.74 34.96
 -2 -3 6 94.3 43.27
 -2 -3 6 81.91 36.48
 2 3 -6 85.85 34.67
 2 3 -6 92.25 32.93
 -2 -3 5 243.04 57.16
 -2 -3 5 220.33 56.65
 2 3 -5 240.88 49.19
 2 3 -5 205.25 35.59
 2 3 -5 236.8 53.28
 2 3 -5 261.46 59.29
 -2 -3 5 200.44 47.56
 -2 -3 5 239.1 59.03
 2 3 -5 245.18 50.44
 2 3 -4 56.14 26.36
 2 3 -4 83.14 31.13
 -2 -3 4 66.75 30.49
 -2 -3 4 54.37 26.73
 2 3 -4 70.68 27.42
 -2 -3 4 48.91 15.7
 2 3 -4 68.69 26.79
 -2 -3 4 62.81 25.03
 -2 -3 4 40.94 23.34
 2 3 -4 53.45 21.54
 -2 -3 3 4.39 9.4
 2 3 -3 -0.04 7.05
 -2 -3 3 27.88 19.05
 -2 -3 3 13.08 12.49
 -2 -3 3 19.94 14.27
 2 3 -3 20.68 16.33
 -2 -3 3 15.55 11.01
 2 3 -3 16.4 8.32
 2 3 -3 23.1 14.77
 2 3 -3 8.83 8.78
 2 3 -2 -2.5 8.46
 2 3 -2 7.91 9.72
 2 3 -2 0.26 6.05
 2 3 -2 10.18 10.01
 2 3 -1 290 56.39
 2 3 -1 277.5 53.19
 -2 -3 1 249.62 45.51
 -2 -3 1 263.85 46.36
 2 3 -1 243.55 37.2
 -2 -3 1 303.06 44
 -2 -3 1 239.06 40.79
 2 3 -1 133.13 48.79
 -2 -3 1 264.27 46.7
 2 3 -1 275.54 54.15
 2 3 0 254.37 56.82
 2 3 0 294.9 63.36
 -2 -3 0 240.41 50.6
 -2 -3 0 263.32 47.22
 -2 -3 0 220.39 46.4
 -2 -3 0 260.57 51.66
 2 3 0 258.27 57.28
 2 3 1 504.52 87.92
 2 3 1 219.21 167.1
 -2 -3 -1 456.94 73.27
 -2 -3 -1 528.1 82.14
 -2 -3 -1 486.42 67.25
 -2 -3 -1 524.64 76.99
 2 3 1 531.79 95
 2 3 2 249.48 71.48
 -2 -3 -2 292.97 67.39
 2 3 2 263.11 72.25
 2 3 2 265.22 60.78
 -2 -3 -2 310.87 64.7
 -2 -3 -2 324.09 67.2
 2 3 3 128.23 61.66
 2 3 3 98.66 54.54
 2 3 3 157.32 56.25
 -2 -3 -3 163.1 48.5
 -2 -3 -3 167.61 52.81
 -2 -3 -3 174.14 54.2
 2 3 4 276.15 94.43
 2 3 4 92.18 55.83
 -2 -3 -4 354.3 77.61
 -2 -3 -4 359.75 91.3
 -2 -3 -4 424.29 97.69
 2 3 5 -14.82 99.41
 2 3 5 -27.65 47.19
 -2 -3 -5 13.31 16.66
 -2 -3 -5 39.88 33.64
 2 3 5 -19.66 16.67
 -2 -4 11 -6.67 59.31
 2 4 -11 81.69 74.88
 -2 -4 10 170.43 80.02
 -2 -4 10 120.79 74.71
 2 4 -10 161.41 74.83
 -2 -4 10 63.26 38.25
 2 4 -10 247.59 97.68
 2 4 -10 168.59 85.31
 -2 -4 9 545.1 120.96
 2 4 -9 636.94 119.37
 -2 -4 9 389.57 98.54
 2 4 -9 614.53 119.93
 2 4 -9 636.67 128.24
 -2 -4 9 514.92 122.08
 -2 -4 8 853.21 142.61
 -2 -4 8 705.21 120.47
 -2 -4 8 779.61 127.06
 2 4 -8 963.94 132.49
 2 4 -8 1034.62 147.77
 2 4 -8 926.69 135.36
 -2 -4 7 906.31 136.09
 -2 -4 7 853.47 123.62
 2 4 -7 1018.67 134.75
 2 4 -7 898.21 111.53
 2 4 -7 939.59 119.63
 -2 -4 7 783.39 120.67
 2 4 -7 879.77 115.92
 -2 -4 7 796.16 118.94
 -2 -4 6 1397 156.69
 -2 -4 6 1388.69 148.9
 2 4 -6 1336.61 126.99
 -2 -4 6 1325.55 144.32
 2 4 -6 1384.97 139.59
 2 4 -6 1495.08 149.47
 2 4 -6 1322.79 126.19
 -2 -4 6 1496.7 152.73
 -2 -4 5 920.75 116.06
 -2 -4 5 902.54 114.79
 2 4 -5 854.89 102.14
 -2 -4 5 845.64 106.75
 2 4 -5 940.67 109.29
 2 4 -5 933.05 110.06
 2 4 -5 840.01 87.96
 -2 -4 5 929.25 112.07
 -2 -4 4 392.07 73.48
 2 4 -4 426.41 65.09
 2 4 -4 392.7 69.53
 -2 -4 4 360.33 59.03
 -2 -4 4 429.28 70.72
 2 4 -4 391.51 67.54
 2 4 -4 323.53 59.25
 -2 -4 4 435.95 70.8
 2 4 -4 321.11 48.01
 -2 -4 4 445.98 77
 -2 -4 3 418.56 72.1
 2 4 -3 448.59 72.89
 -2 -4 3 418.74 65.32
 -2 -4 3 370.24 65.17
 2 4 -3 398.54 65.12
 2 4 -3 371.22 59.04
 -2 -4 3 428.08 64.89
 2 4 -3 440.95 69.47
 -2 -4 2 355.04 70.14
 2 4 -2 271.52 56.42
 2 4 -2 290.35 59.82
 -2 -4 2 289.84 55.52
 2 4 -2 261.71 46.86
 2 4 -2 288.57 56.07
 -2 -4 2 299.38 57.1
 -2 -4 2 305.19 51.64
 -2 -4 2 308.94 50.08
 -2 -4 2 309.85 51.08
 2 4 -2 319.5 62.99
 2 4 -2 306.87 56.3
 2 4 -1 970.32 118.39
 2 4 -1 895.89 103.56
 -2 -4 1 919.6 94.52
 -2 -4 1 883.89 100.16
 -2 -4 1 934.99 101.77
 2 4 -1 819.23 79.17
 -2 -4 1 994.81 99.87
 2 4 -1 948.78 109.09
 2 4 0 1218.24 138.87
 2 4 0 1263.9 138.79
 -2 -4 0 1305.81 127.31
 -2 -4 0 1337.39 124.27
 -2 -4 0 1154.32 113.24
 -2 -4 0 1318.99 130.41
 2 4 0 1255.65 143.5
 2 4 1 5.28 13.53
 2 4 1 32.11 25.93
 2 4 1 7.89 21.37
 -2 -4 -1 18.56 14.07
 -2 -4 -1 10.94 13.13
 -2 -4 -1 40.28 22.1
 -2 -4 -1 24.16 19.48
 2 4 2 12.27 15.78
 2 4 2 72.28 42.36
 -2 -4 -2 76.8 36.4
 -2 -4 -2 58.61 32.92
 -2 -4 -2 77.24 37.1
 2 4 2 79.62 56.97
 2 4 3 17.53 31.02
 2 4 3 32.42 33.53
 -2 -4 -3 -3.18 13.03
 -2 -4 -3 57.58 44.23
 -2 -4 -3 34.72 26.38
 2 4 3 73.56 45.09
 2 4 4 12.46 24.82
 -2 -4 -4 46.55 40.48
 -2 -4 -4 -3.55 24.39
 -2 -4 -4 -22.93 29.81
 2 4 4 61.79 73.65
 2 4 5 72.26 56.85
 -2 -4 -5 97.09 46.46
 -2 -4 -5 76.24 51.07
 2 4 5 -4.95 26.92
 -2 -5 11 76.16 78.89
 -2 -5 11 37.29 148.54
 2 5 -11 279.74 259.4
 2 5 -11 93.59 66.56
 -2 -5 10 52.42 51.02
 -2 -5 10 -28.69 42.27
 -2 -5 10 31.61 34.53
 2 5 -10 -7.64 38.74
 2 5 -10 50.61 26.97
 2 5 -10 10.4 34.11
 -2 -5 9 16.72 18.68
 -2 -5 9 31.56 33.68
 2 5 -9 14.83 21.65
 -2 -5 9 -14.28 14.43
 2 5 -9 41.46 32.58
 2 5 -9 -9.52 27.34
 -2 -5 8 -218.34 96.43
 2 5 -8 54.01 31.45
 -2 -5 8 -192.94 85.13
 -2 -5 8 -7.22 26.68
 2 5 -8 58.02 15.97
 2 5 -8 49.39 26.16
 -2 -5 7 37.89 34.99
 2 5 -7 26.2 25.7
 -2 -5 7 25.42 8.51
 -2 -5 7 33.04 30.54
 2 5 -7 -6.44 20.83
 -2 -5 7 22.24 24.94
 2 5 -7 19.73 17.73
 2 5 -7 47.54 30.4
 -2 -5 6 1058.8 139.55
 -2 -5 6 980.15 134.71
 2 5 -6 989.19 126.1
 2 5 -6 930.69 116
 -2 -5 6 930.41 132.65
 2 5 -6 1055.59 128.98
 2 5 -6 953.65 108.05
 -2 -5 6 1023.62 128.34
 -2 -5 5 69.8 32.09
 2 5 -5 80.39 29.7
 -2 -5 5 92.12 36.03
 2 5 -5 100.25 37.78
 -2 -5 5 113.35 45.15
 2 5 -5 89.01 35.45
 -2 -5 5 105.42 42.09
 -2 -5 5 93.96 40.9
 2 5 -5 83.58 35.57
 2 5 -5 90.9 31.32
 -2 -5 4 397.72 78.54
 2 5 -4 365.83 67.69
 2 5 -4 370.3 73.94
 -2 -5 4 370.4 69.96
 -2 -5 4 362.62 74.74
 2 5 -4 368.86 68.89
 2 5 -4 320.07 61.75
 -2 -5 4 364.66 67.71
 -2 -5 3 474 71.63
 -2 -5 3 518.9 88.7
 2 5 -3 520.59 88.72
 2 5 -3 405.06 77.75
 -2 -5 3 408.36 75.7
 2 5 -3 401.38 70.76
 -2 -5 3 451.17 79.17
 2 5 -3 364.62 62.83
 2 5 -2 904.67 122.61
 2 5 -2 812.33 110.42
 -2 -5 2 920.6 113.02
 -2 -5 2 857.1 109.21
 -2 -5 2 1011.08 117.13
 2 5 -2 752.31 87.26
 -2 -5 2 1179.97 141.26
 2 5 -1 231.84 65.76
 2 5 -1 223.22 64.29
 2 5 -1 170.6 51.12
 -2 -5 1 210.38 54.99
 -2 -5 1 219.01 52.85
 -2 -5 1 218.23 55.71
 -2 -5 1 215.82 53.48
 2 5 -1 292.98 86.33
 2 5 0 521.31 100.46
 2 5 0 503.61 95.4
 -2 -5 0 567.61 94.33
 -2 -5 0 595.65 94.98
 -2 -5 0 567.53 90.06
 -2 -5 0 583.71 98.46
 2 5 0 438.74 105.17
 2 5 0 581.52 114.69
 2 5 1 684.87 122.16
 -2 -5 -1 871.99 128.37
 -2 -5 -1 812.67 119.82
 -2 -5 -1 843.75 128.08
 2 5 1 657.22 136.01
 2 5 1 765.74 136.28
 2 5 2 124.68 53.77
 2 5 2 221.16 85.53
 -2 -5 -2 329.4 83.68
 -2 -5 -2 315.36 82.07
 -2 -5 -2 248.19 75.1
 2 5 2 242.12 91.42
 2 5 3 91.67 54.7
 2 5 3 100.93 61.38
 -2 -5 -3 176.09 62.46
 -2 -5 -3 202.65 71.69
 -2 -5 -3 255.05 85.35
 2 5 3 112.58 82.46
 2 5 4 32.71 60.86
 2 5 4 -76.96 97.71
 -2 -5 -4 55.01 46.63
 -2 -5 -4 88.89 56.47
 -2 -5 -4 117.54 66.85
 2 5 4 -31.27 54.86
 -2 -6 10 188.76 85.45
 -2 -6 10 324.83 118.9
 2 6 -10 278.94 98.42
 -2 -6 10 154.06 68.13
 2 6 -10 398.21 127.42
 2 6 -10 594.8 210.77
 -2 -6 9 451.66 116.33
 -2 -6 9 475.23 116.16
 2 6 -9 656.07 127.95
 2 6 -9 877.95 177.8
 2 6 -9 593.57 126.44
 -2 -6 9 365.58 93.45
 -2 -6 8 141.47 63.19
 -2 -6 8 131.62 50.65
 2 6 -8 173.16 58.74
 -2 -6 8 141.14 57.26
 2 6 -8 153.08 54.8
 -2 -6 8 154.38 67.24
 2 6 -8 146.4 57.35
 2 6 -8 249.09 83.84
 -2 -6 7 73.41 39.01
 2 6 -7 78.5 41.98
 -2 -6 7 90.93 47.03
 2 6 -7 69.94 37.39
 -2 -6 7 67.02 39.34
 -2 -6 7 83.57 41.21
 2 6 -7 91.2 44.13
 2 6 -7 123.04 58.12
 2 6 -6 250.44 66.22
 -2 -6 6 185.54 56.29
 -2 -6 6 261.84 75.4
 2 6 -6 235.41 63.6
 -2 -6 6 291.83 80.31
 2 6 -6 280.65 70.43
 2 6 -5 105.86 41.44
 2 6 -5 119.24 43.56
 -2 -6 5 107.25 49.68
 2 6 -5 152.15 55.72
 -2 -6 5 145.14 58.06
 -2 -6 5 128.22 51.55
 -2 -6 5 94.26 34.24
 2 6 -5 96.65 42.37
 -2 -6 4 111.15 37.86
 2 6 -4 99.61 36.58
 2 6 -4 77.89 32.81
 -2 -6 4 94.64 43.73
 2 6 -4 122.52 42.85
 -2 -6 4 116.93 44.76
 -2 -6 4 115.52 46.74
 2 6 -4 110.98 44.87
 2 6 -3 56.03 38.54
 -2 -6 3 66.91 30.2
 2 6 -3 65.57 29.56
 2 6 -3 113.52 47.72
 -2 -6 3 76.15 36.2
 -2 -6 3 82.3 43.59
 2 6 -2 9.77 20.01
 2 6 -2 -5.08 23.65
 -2 -6 2 -7.58 18.55
 -2 -6 2 8.05 23.32
 2 6 -1 45.97 39.08
 2 6 -1 58.45 37.76
 2 6 -1 40.1 32.16
 -2 -6 1 11.25 29.6
 -2 -6 1 79.5 47.64
 -2 -6 1 9.32 15.76
 2 6 0 46.25 28.71
 -2 -6 0 75.04 41.66
 2 6 0 32.91 32.52
 -2 -6 0 21.11 27.34
 -2 -6 0 28.27 15.33
 2 6 0 35.01 27.18
 2 6 1 142.63 69.68
 2 6 1 170.12 68.31
 -2 -6 -1 181.4 66.54
 -2 -6 -1 204.8 67.24
 -2 -6 -1 229.53 78.41
 2 6 1 152.8 80.49
 2 6 2 243.48 92.04
 2 6 2 240.61 90.61
 -2 -6 -2 404.06 110.53
 -2 -6 -2 427.53 106.84
 -2 -6 -2 408.67 109.7
 2 6 2 111.88 66.7
 2 6 3 91.36 79.75
 2 6 3 -39.67 43.85
 -2 -6 -3 44.42 52.32
 -2 -6 -3 29.17 41.73
 -2 -6 -3 34.76 19.6
 2 6 3 32.17 73.35
 -2 -7 9 90.36 49.43
 2 7 -9 137.98 64.34
 -2 -7 8 50.26 31.64
 -2 -7 8 93.39 49.98
 2 7 -8 73.47 44.81
 2 7 -8 96.96 50.57
 2 7 -8 55.55 36.35
 2 7 -7 127.19 55.47
 -2 -7 7 171.37 63.48
 -2 -7 7 158.91 58.59
 2 7 -7 162.24 60
 -2 -7 7 178.24 67.01
 2 7 -7 188.75 68.02
 -2 -7 6 314.24 75.84
 -2 -7 6 305.87 86.11
 2 7 -6 327.72 87.81
 -2 -7 6 361.87 100.62
 2 7 -6 318.42 79.57
 2 7 -6 315.27 80.8
 2 7 -5 272.75 74.6
 -2 -7 5 221.86 61.93
 -2 -7 5 242.92 73.24
 2 7 -5 184.69 58.29
 2 7 -5 254.2 76.8
 -2 -7 5 355.98 112.11
 -2 -7 5 239.8 73.58
 2 7 -5 249.64 76.71
 -2 -7 4 521.35 112.13
 2 7 -4 418.78 93.37
 2 7 -4 405.51 100.28
 -2 -7 4 457.49 111.35
 -2 -7 4 334.07 88.65
 2 7 -3 78.27 46.52
 -2 -7 3 46.18 32.16
 2 7 -3 55.99 37.63
 -2 -7 3 52.3 34.77
 2 7 -2 70.8 44.53
 2 7 -2 59.67 33.69
 -2 -7 2 136.11 60.77
 -2 -7 2 116.77 52.45
 2 7 -1 205.08 77.3
 2 7 -1 130.24 46.71
 -2 -7 1 142.22 54.17
 -2 -7 1 246.4 72.01
 2 7 0 55.5 45.61
 2 7 0 44.69 54.4
 -2 -7 0 92.89 46.01
 -2 -7 0 52.74 44.04
 2 7 1 11.27 31.39
 2 7 1 64.82 56.17
 -2 -7 -1 3.29 24.09
 -2 -7 -1 8.22 33.64
 -2 -7 -1 36.26 24.3
 2 7 1 -32.69 42.08
 2 7 2 -102.63 101.06
 -2 -7 -2 20.42 32.13
 -2 -7 -2 4.6 21.27
 -2 -7 -2 -24.85 45.02
 2 7 2 -8.81 28.68
 2 8 -5 36.91 35.17
 -2 -8 5 17.77 15.27
 2 8 -4 -36.93 43.04
 2 8 -4 -31.9 26.98
 -2 -8 4 -29.32 30.93
 2 8 -3 8.55 22.13
 2 8 -3 -36.01 43.93
 -2 -8 3 25.69 31.14
 2 8 -2 57.71 43.77
 2 8 -2 21.48 38.85
 -2 -8 2 100.34 56.02
 2 8 -1 142.25 83.41
 -2 -8 1 100.27 110.73
 -3 -2 10 0.53 14.76
 3 2 -10 134.72 49.9
 3 2 -10 178.89 60.76
 -3 -2 9 9.7 24.83
 3 2 -9 65.35 32.24
 3 2 -9 73.9 40.01
 -3 -2 9 11.93 17.05
 3 2 -9 108.98 45.84
 3 2 -8 75.27 34.46
 -3 -2 8 -19.85 26.7
 3 2 -8 35 18.93
 -3 -2 8 15 18.86
 3 2 -8 50.25 30.78
 -3 -2 7 -2.12 19.44
 3 2 -7 306.3 62.23
 -3 -2 7 15.22 19.41
 3 2 -7 275.63 60.3
 3 2 -7 258.27 71.74
 3 2 -7 264.75 59.43
 -3 -2 6 6.76 12.73
 -3 -2 6 2.04 11.45
 3 2 -6 161 38.32
 -3 -2 6 5.89 10.29
 3 2 -6 188.65 57.34
 3 2 -6 165.89 45.23
 3 2 -6 162.28 46.23
 3 2 -5 545 95.76
 3 2 -5 651.2 99.95
 3 2 -5 538.07 76.9
 -3 -3 11 16.25 26.9
 3 3 -11 50.11 35.3
 -3 -3 10 9.22 17.72
 -3 -3 10 -5.79 11.97
 -3 -3 9 207.07 72.66
 -3 -3 9 76.46 45.83
 3 3 -9 591.17 116.07
 3 3 -9 462.86 95.96
 -3 -3 9 74.07 45.66
 3 3 -9 468.88 105.47
 3 3 -8 -11.21 27.06
 -3 -3 8 10.41 20.66
 -3 -3 8 5.1 27.5
 -3 -3 8 1.71 17.05
 3 3 -8 11.48 24.32
 3 3 -8 -28.89 29.07
 3 3 -7 160.02 57.61
 -3 -3 7 79.42 40.49
 -3 -3 7 172.55 65.11
 -3 -3 7 148.28 51.8
 -3 -3 7 101.81 37.15
 3 3 -7 252.16 69.83
 3 3 -7 194.27 65.14
 -3 -3 6 279.57 80.43
 3 3 -6 40.84 15.24
 -3 -3 6 195.35 59.93
 3 3 -6 293.95 71.71
 -3 -3 6 155.71 44.97
 3 3 -6 263.7 67.42
 3 3 -6 268.02 66.35
 -3 -3 5 23.69 20.32
 -3 -3 5 9.6 20.94
 3 3 -5 23.64 26.09
 -3 -3 5 12.28 16.14
 3 3 -5 21.61 29.09
 3 3 -5 7.31 5.64
 3 3 -5 19.98 14.96
 3 3 -4 398.84 90.1
 -3 -3 4 112.91 46.35
 -3 -3 4 347.03 71.69
 3 3 -4 323.95 69.91
 -3 -3 4 384.13 89.38
 3 3 -4 452.07 94.92
 -3 -3 4 375.78 87.88
 3 3 -4 464.35 79.26
 3 3 -3 2918.96 255.11
 -3 -3 3 3178.22 240.45
 3 3 -3 2868.87 245.59
 -3 -3 3 2902.29 255.89
 -3 -3 3 3029.8 268.14
 -3 -3 3 3015.78 202.65
 3 3 -3 3152.05 216.46
 3 3 -2 576.76 143.92
 -3 -3 2 1247.17 160.28
 3 3 -2 505.13 105.99
 -3 -3 2 1077.18 155.09
 -3 -3 2 1070.07 156.61
 -3 -3 2 1511.24 167.63
 3 3 -1 21.72 38.48
 -3 -3 1 249.72 75.18
 -3 -3 1 316.14 94.88
 -3 -3 1 310.38 87.63
 -3 -3 1 376.73 95.81
 3 3 0 37.47 37.42
 -3 -3 0 292.04 103.72
 -3 -3 0 218.67 82.57
 -3 -3 0 220.58 87.46
 -3 -4 11 7.91 26.99
 3 4 -11 186.17 102.34
 -3 -4 11 8.01 25.67
 3 4 -11 159.95 73.56
 -3 -4 10 231.24 80.33
 -3 -4 10 118.96 60.24
 -3 -4 10 238.06 92.78
 3 4 -10 672.3 144.5
 3 4 -10 523.44 118.93
 3 4 -10 483.57 116.09
 -3 -4 9 125.05 62.78
 3 4 -9 127.94 55.37
 -3 -4 9 86.32 59.37
 3 4 -9 141.84 56.36
 3 4 -9 128.98 54.58
 -3 -4 9 45.53 20.96
 3 4 -8 36.96 31.59
 -3 -4 8 8.03 20.64
 -3 -4 8 10.65 15.57
 -3 -4 8 15.34 14.62
 3 4 -8 9.52 11.67
 3 4 -8 19.46 18.34
 3 4 -7 165.76 55.36
 -3 -4 7 49.65 34.59
 -3 -4 7 113.47 56.23
 3 4 -7 151.38 59.66
 -3 -4 7 84.7 37.71
 -3 -4 7 75.68 33.02
 3 4 -7 123.79 47.19
 3 4 -7 148.38 53.96
 3 4 -6 42.05 29.68
 -3 -4 6 -7.48 16
 -3 -4 6 27.82 17.47
 3 4 -6 48.63 28.54
 -3 -4 6 53.82 36.41
 -3 -4 6 21.4 27.75
 3 4 -6 78.56 42.09
 3 4 -6 56.42 32.32
 3 4 -5 26.68 18.52
 -3 -4 5 33.61 25.89
 3 4 -5 13.81 16.37
 -3 -4 5 41.24 22.34
 -3 -4 5 16.84 18.9
 -3 -4 5 25.34 18.74
 3 4 -5 26.21 23.51
 3 4 -5 25.9 15.76
 3 4 -4 12.12 14.84
 -3 -4 4 17.42 13.75
 3 4 -4 41.27 22.17
 -3 -4 4 15.83 13.89
 -3 -4 4 37.82 24.42
 -3 -4 4 57.88 35.89
 3 4 -4 20.35 17.84
 3 4 -4 19 16.54
 3 4 -3 229.59 64.78
 3 4 -3 380.5 81.84
 -3 -4 3 366.12 72.01
 -3 -4 3 376.14 75.48
 3 4 -3 274.9 58.63
 -3 -4 3 392.22 72.36
 3 4 -3 244.16 74.58
 3 4 -2 0.29 10.03
 3 4 -2 8.46 10.56
 -3 -4 2 -25.78 21.66
 -3 -4 2 -23.28 23.45
 -3 -4 2 -2.58 10.6
 -3 -4 2 -5.42 15.15
 3 4 -2 -2.41 5.22
 3 4 -1 368.23 92.76
 3 4 -1 365.41 126.18
 -3 -4 1 464.4 89.41
 -3 -4 1 539.26 95.69
 -3 -4 1 496.06 85.96
 3 4 0 23.71 29.84
 -3 -4 0 -9.61 8.05
 -3 -4 0 24.4 23.25
 -3 -4 0 3.31 21.98
 -3 -4 -1 958.35 170.26
 -3 -4 -1 1071.07 177.89
 -3 -4 -2 586.69 160.39
 -3 -5 12 6.76 11.3
 -3 -5 11 28.97 37.68
 -3 -5 11 -30.76 27.76
 -3 -5 11 88.04 69.95
 3 5 -11 88.85 58.68
 3 5 -11 75.13 58.48
 3 5 -11 46.83 43.57
 -3 -5 10 174.42 66.35
 3 5 -10 232.65 79.12
 -3 -5 10 176.83 76.37
 -3 -5 10 141.71 63.8
 3 5 -10 298.21 96.38
 3 5 -10 254.47 85.04
 -3 -5 9 350.97 102.57
 -3 -5 9 349.72 95.41
 -3 -5 9 489.14 123.03
 3 5 -9 524.68 108.72
 3 5 -9 584.1 123.36
 3 5 -9 642.32 132.63
 -3 -5 8 13.95 34.58
 3 5 -8 -0.16 28.35
 -3 -5 8 10.96 22.64
 3 5 -8 31.4 33.49
 -3 -5 8 14.82 16.56
 3 5 -8 12.72 20.62
 3 5 -8 21.01 11.09
 -3 -5 8 14.06 23.7
 3 5 -7 116.63 48.19
 -3 -5 7 49.08 17.22
 -3 -5 7 30.52 18.82
 3 5 -7 65.86 34.36
 -3 -5 7 62.62 33.64
 -3 -5 7 120.73 56.02
 3 5 -7 85.62 44.16
 3 5 -7 101.17 40.9
 3 5 -6 615.26 105.49
 3 5 -6 677.44 114.84
 -3 -5 6 570.95 109.2
 3 5 -6 635.3 110.05
 -3 -5 6 611.71 107.44
 -3 -5 6 633.68 120.03
 3 5 -5 138.05 55.7
 -3 -5 5 274.29 77.1
 3 5 -5 297.32 75.57
 -3 -5 5 250.38 63.72
 -3 -5 5 227.78 66.08
 3 5 -5 282.7 66.69
 -3 -5 5 276.88 67.49
 3 5 -5 302.21 71.53
 3 5 -4 751.35 119.25
 3 5 -4 703.25 114.38
 -3 -5 4 686.33 105.04
 3 5 -4 775.17 116.59
 -3 -5 4 729.77 113.32
 3 5 -4 623.36 93.92
 -3 -5 4 721.32 102.84
 -3 -5 4 855.11 139.01
 3 5 -3 1168.94 153.3
 3 5 -3 1076.75 140.32
 -3 -5 3 1102.39 134.3
 3 5 -3 901.57 150.93
 -3 -5 3 1044.81 132.76
 3 5 -3 1017.15 116.09
 -3 -5 3 1244.85 131.1
 3 5 -2 39.49 27.6
 3 5 -2 51.53 36.56
 -3 -5 2 31.74 23.49
 -3 -5 2 38.65 22.35
 3 5 -1 56.29 35.16
 3 5 -1 59.37 33
 -3 -5 1 90.31 42.32
 -3 -5 1 130.74 52.04
 -3 -5 1 125.51 48.04
 3 5 -1 112.09 48.88
 3 5 0 60.31 35.41
 -3 -5 0 55.07 40.62
 -3 -5 0 42.79 25.63
 -3 -5 0 19.59 21.98
 3 5 0 36.56 48.47
 3 5 1 43.52 48.03
 -3 -5 -1 12.42 11.29
 -3 -5 -1 88.22 55.72
 3 5 1 41.79 61.72
 -3 -5 -2 -2.91 28.91
 -3 -5 -2 -59.52 62.57
 3 5 2 -16.34 45.65
 3 6 -12 146.82 72.16
 -3 -6 11 65.96 50.94
 -3 -6 11 90.06 68.28
 3 6 -11 8.64 35.99
 -3 -6 11 25.52 26.87
 3 6 -11 83.87 80.19
 3 6 -11 -85.82 86.27
 -3 -6 10 37.99 43.29
 3 6 -10 47.24 48.25
 -3 -6 10 62.17 47.6
 3 6 -10 82.44 59.99
 3 6 -10 97.59 70.78
 -3 -6 10 39.19 43.51
 -3 -6 9 -32.69 31.83
 3 6 -9 5.36 24.2
 -3 -6 9 1.83 34.94
 -3 -6 9 9.21 15.71
 3 6 -9 18 39.48
 3 6 -9 7.2 18.17
 3 6 -8 134.35 60.66
 -3 -6 8 89.29 49.02
 -3 -6 8 64.93 31.68
 3 6 -8 131.77 51.03
 -3 -6 8 71.26 37.14
 3 6 -8 110.72 47.99
 -3 -6 7 54.27 38.36
 3 6 -7 59.97 41
 -3 -6 7 48.8 36.9
 3 6 -7 46.98 32.76
 -3 -6 7 18.35 24.22
 3 6 -7 33.26 20.99
 -3 -6 6 44.39 32.4
 3 6 -6 22.59 10.61
 -3 -6 6 81.47 50.1
 3 6 -6 58.34 38.26
 -3 -6 6 24.82 23.19
 3 6 -6 14.72 9.67
 3 6 -5 345.48 85.02
 -3 -6 5 396.08 104.12
 3 6 -5 325.1 85.21
 -3 -6 5 330.99 80.85
 -3 -6 5 332.03 83.77
 3 6 -5 294.34 70.95
 3 6 -5 305.66 75.34
 -3 -6 5 328.08 73.76
 3 6 -4 516.44 105.98
 3 6 -4 460.92 97.15
 -3 -6 4 505.26 102.82
 -3 -6 4 531.27 104.25
 3 6 -4 439.67 86.84
 -3 -6 4 650.62 141.76
 3 6 -3 302.96 83.61
 3 6 -3 262.64 79.61
 -3 -6 3 277.41 76.36
 -3 -6 3 289.47 76.86
 3 6 -2 411.51 98.18
 3 6 -2 356.68 101.35
 -3 -6 2 347.24 84.31
 -3 -6 2 447.94 101.14
 3 6 -1 338.74 99.46
 3 6 -1 372.48 136.21
 -3 -6 1 377.13 93.55
 -3 -6 1 512.61 114.08
 3 6 0 295.74 116.3
 -3 -6 0 304.27 91.3
 -3 -6 0 403.54 115.63
 3 6 1 173 91.83
 -3 -6 -1 525.65 143.83
 -3 -6 -1 741.32 194.17
 3 6 1 123.39 119.79
 -3 -6 -2 16.85 75.88
 3 7 -11 296.29 112.69
 -3 -7 11 152.81 73.8
 -3 -7 10 214.89 88.92
 3 7 -10 286.41 104
 3 7 -10 298.83 92.44
 -3 -7 10 224.89 83.26
 -3 -7 9 20.7 16.41
 3 7 -9 68.6 36.88
 -3 -7 9 15.85 35.45
 3 7 -9 83.47 60.68
 -3 -7 9 62.6 48.06
 3 7 -9 58.11 31.43
 -3 -7 8 2.22 20.82
 3 7 -8 34.04 36.08
 -3 -7 8 21.79 26.45
 3 7 -8 36.39 37.7
 -3 -7 8 25.94 40.79
 3 7 -8 45.91 53.14
 3 7 -7 223.09 75.32
 -3 -7 7 252.96 89.78
 3 7 -7 246.42 77.35
 -3 -7 7 215.01 81.14
 3 7 -7 263.62 90.53
 -3 -7 7 236.96 73.54
 3 7 -6 76.82 37.32
 -3 -7 6 135.57 66.82
 3 7 -6 117.25 59.1
 -3 -7 6 144.67 62.3
 3 7 -6 147.85 64.06
 -3 -7 6 92.53 37.9
 3 7 -5 55.11 41.2
 -3 -7 5 15.54 16.28
 3 7 -5 10.75 25.13
 3 7 -5 -17.02 39.4
 -3 -7 5 -17.85 28.79
 -3 -7 5 8.3 21.06
 3 7 -4 133.06 49.93
 3 7 -4 118.89 56.1
 -3 -7 4 101.89 53.6
 -3 -7 4 106.67 50.34
 3 7 -3 -29.42 32.07
 3 7 -3 3.98 16.15
 -3 -7 3 23.65 13.32
 -3 -7 3 -1.45 22.79
 3 7 -2 4.48 36.54
 3 7 -2 60.11 59.37
 -3 -7 2 18.59 10.8
 -3 -7 2 2.64 18.49
 3 7 -1 74.46 60.3
 -3 -7 1 88.9 55.66
 3 7 0 132.61 191.34
 -3 -7 0 -0.81 79.64
 -3 -7 -1 89.44 110.61
 -3 -7 -1 -234.33 166.92
 -3 -8 9 262.59 101.86
 -3 -8 9 325.04 106.99
 3 8 -9 207.28 85.41
 3 8 -9 260.32 99.69
 3 8 -9 348.38 108.08
 -3 -8 8 126.08 73.65
 3 8 -8 90.87 43.81
 3 8 -8 147.38 65.92
 -3 -8 8 135.48 56.87
 3 8 -8 155.05 70.14
 -3 -8 8 128.09 67.87
 -3 -8 7 -35.54 34.45
 3 8 -7 -26.82 32.43
 3 8 -7 49.06 38.02
 -3 -8 7 -5.34 33.65
 -3 -8 7 7.49 32.28
 3 8 -7 -1.24 33.19
 -3 -8 6 214.64 94.77
 3 8 -6 140.86 72.7
 3 8 -6 133.63 55.91
 -3 -8 6 175.19 75.38
 3 8 -5 140.29 63.9
 3 8 -5 199.63 83.27
 -3 -8 5 173.49 83.44
 -3 -8 5 275.57 96.23
 3 8 -4 182.71 81.66
 3 8 -4 146.08 62.07
 -3 -8 4 215.9 94.98
 -3 -8 4 193.45 76.59
 3 8 -3 126.84 71.03
 3 8 -3 82.3 67.58
 -3 -8 3 89.23 55.09
 -3 -8 3 142.09 65.22
 3 8 -2 298 118.99
 3 8 -2 296.09 127.08
 -3 -8 2 443 135.74
 -3 -8 2 392.57 131.03
 -3 -8 1 51.54 64.83
 -3 -9 6 28.42 34.53
 -3 -9 5 -19.08 43.83
 -4 -5 10 5.21 7.99
 4 5 -10 69.56 44.59
 -4 -5 10 15.88 26.08
 4 5 -10 61.51 51.7
 4 5 -9 222.78 80.27
 -4 -5 9 -44.22 55.25
 4 5 -9 195.01 83.21
 -4 -5 9 38.1 48.51
 4 5 -9 141.23 77.27
 4 5 -8 65.61 49.7
 -4 -5 8 2.76 12.5
 -4 -5 8 6.27 17.72
 -4 -5 8 -39.89 46.58
 4 5 -8 38.37 34.56
 4 5 -8 -4.84 53.37
 4 5 -7 512.48 153.46
 -4 -5 7 33.53 44.86
 4 5 -7 442.34 108.99
 -4 -5 7 164.08 97.12
 -4 -5 7 50.11 46.06
 4 5 -6 -4.71 24.23
 -4 -5 6 -3.28 41.37
 4 5 -6 -43.89 55.09
 -4 -5 6 10.49 23.45
 -4 -5 6 31.67 49.86
 4 5 -6 12.9 7.92
 4 5 -5 -47.34 54.8
 4 5 -5 50.05 26.34
 -4 -5 5 34.96 45.65
 -4 -5 5 134.23 83.85
 -4 -5 5 38.36 52.21
 4 5 -4 -76.48 83.65
 -4 -5 4 14.78 55.91
 -4 -5 4 -0.07 32.26
 -4 -5 4 44.42 44.92
 4 6 -11 20.75 37.8
 -4 -6 11 -26.2 21.38
 4 6 -10 45.25 43.26
 -4 -6 10 48.95 18.66
 -4 -6 10 29.54 46.82
 4 6 -10 79.81 62.54
 -4 -6 9 72.25 52.13
 4 6 -9 159.34 80.94
 -4 -6 9 98.47 65.99
 -4 -6 9 -8.88 26.93
 4 6 -9 152.81 73.05
 4 6 -8 137.95 89.58
 -4 -6 8 35.56 50.07
 4 6 -8 51.67 68.24
 -4 -6 8 37.97 38.33
 4 6 -8 85.95 46.71
 -4 -6 8 103.28 75.26
 4 6 -7 186.25 93.26
 -4 -6 7 16 22.12
 4 6 -7 172.55 74.37
 -4 -6 7 88.68 57.39
 4 6 -7 143.96 71.92
 -4 -6 7 205.14 95.02
 4 6 -6 407.69 126.9
 4 6 -6 615.92 156.05
 -4 -6 6 503.87 139.21
 4 6 -6 333.29 99.8
 -4 -6 6 768.77 179.4
 4 6 -5 61.41 50.62
 4 6 -5 192.66 87.98
 -4 -6 5 158.95 103.77
 -4 -6 5 281.61 110.5
 -4 -6 5 336.21 116.65
 4 6 -4 -45.23 40.8
 -4 -6 4 12.52 50.27
 -4 -6 4 20.54 24.29
 -4 -6 3 -60.82 80.31
 -4 -6 3 0.99 27.63
 4 7 -10 -39.45 55.79
 -4 -7 10 -45.31 52.67
 4 7 -9 -7.1 23.23
 -4 -7 9 -35.18 43.37
 4 7 -9 7.84 46.33
 -4 -7 9 17.67 29.15
 -4 -7 9 -31.52 52.54
 4 7 -9 -31.14 43.52
 4 7 -8 14.81 38.88
 -4 -7 8 -1.99 16.85
 -4 -7 8 -56.69 62.33
 4 7 -8 67.28 71.38
 -4 -7 8 -36.7 61.95
 4 7 -8 19.13 42.63
 4 7 -7 19.18 33.08
 -4 -7 7 46.18 62.81
 -4 -7 7 -9.98 40.01
 4 7 -7 -35.83 49.2
 -4 -7 7 66.83 40.11
 4 7 -7 32.85 35.94
 4 7 -6 91.83 61.21
 4 7 -6 155.26 88.97
 -4 -7 6 220.72 104.86
 4 7 -5 124.21 90.5
 -4 -7 5 -14.65 36.55
 -4 -7 5 57.07 25.37
 4 7 -4 85.3 92.18
 -4 -7 4 32.61 80.13
 -4 -7 4 25.11 42.38
 -4 -7 3 107.54 70.18
 -4 -7 3 90.53 125.01
 -4 -8 10 29.08 38.38
 4 8 -9 128.98 113.52
 -4 -8 9 214.64 114.63
 -4 -8 9 37.59 64.72
 -4 -8 8 9.74 41.49
 -4 -8 8 124.7 72.71
 4 8 -8 44.53 69.46
 -4 -8 8 15.56 42.61
 4 8 -8 124 66.32
 -4 -8 7 53.26 50.17
 4 8 -7 -77.36 83.51
 4 8 -7 89.48 66.81
 -4 -8 7 65.38 61.08
 4 8 -6 50.29 34.76
 -4 -8 6 131.26 72
 4 8 -5 -7.23 32.31
 -4 -8 5 164.49 159.32
 -4 -8 5 20.71 50.14
 4 8 -4 68.21 96.04
 -4 -8 4 38.93 119.13
 -4 -8 4 95.62 115.02
 -4 -8 3 22.33 84.95
