# Supplementary material for: High-pressure preference for reduced water content in porous zinc aspartate hydrates
Source: Acta Crystallogr B Struct Sci Cryst Eng Mater. 2020 Aug 28;76(Pt 5):795–801. doi: 10.1107/S2052520620009348 (PMC7535066; doi:10.1107/S2052520620009348)
Supplement: Supplementary file 25 [file b-76-00795-zinc-aspartate_dihydrate_3_05GPasup25.hkl]

data_zinc-aspartate_dihydrate_3_05GPa 
loop_
  _refln_index_h
  _refln_index_k
  _refln_index_l
  _refln_F_squared_meas
  _refln_F_squared_sigma
 0 0 2 455.55 25.43
 0 0 -3 2989.52 79.36
 0 0 3 2993.25 80.4
 0 0 -3 3013.98 85.61
 0 0 -3 3097.62 78.19
 0 0 3 2896.33 62.94
 0 0 -3 3061.67 58.62
 0 0 -3 3003.98 76.61
 0 0 4 1853.33 85.3
 0 0 -4 1937.24 74.7
 0 0 4 1920.79 77.32
 0 0 4 2143 73.56
 0 0 4 1840.64 62.23
 0 0 -4 1966.86 81.82
 0 0 -4 1857.03 70.51
 0 0 -4 1852.72 71.71
 0 0 -4 1991.34 56.08
 0 0 4 1873.55 62.28
 0 0 5 768.62 59.3
 0 0 -5 745.68 53.29
 0 0 -5 697.46 50.9
 0 0 5 706.24 63
 0 0 5 727.62 64.33
 0 0 -5 725.96 56.04
 0 0 -5 736.04 50.8
 0 0 5 770.98 65.18
 0 0 6 333.23 49.23
 0 0 -6 306.73 39.96
 0 0 6 356.75 58.6
 0 0 6 292.8 55.1
 0 0 -6 304.72 38.67
 0 0 -6 333.39 43.33
 0 0 -6 331.71 40.07
 0 0 6 238.45 50.13
 0 0 7 276.82 57.41
 0 0 -7 289.62 41.59
 0 0 7 280.42 58.96
 0 0 7 279.17 63.61
 0 0 -7 272.37 42.54
 0 0 -7 271.63 40.87
 0 0 -7 229.57 41.01
 0 0 7 367.13 73.67
 0 0 8 153 68.6
 0 0 -8 59.71 27.85
 0 0 -8 98.21 31.32
 0 0 8 33.7 49.83
 0 0 -8 84.49 29.7
 0 0 8 107.09 77.19
 0 0 9 -25.27 68.27
 0 0 -9 -6.9 25.6
 0 0 -10 34.51 31.35
 0 1 -10 137.21 41.42
 0 -1 10 19.32 75.29
 0 -1 9 -42.35 51.87
 0 -1 9 28.49 42.15
 0 1 -9 57.92 30.31
 0 1 -9 36.25 23.08
 0 1 -8 407.72 54.61
 0 -1 8 302.95 72.29
 0 -1 8 394.4 67.9
 0 1 -8 493.97 60.94
 0 1 -7 559.9 58.99
 0 1 -7 500.46 49.47
 0 1 -7 524.21 54.19
 0 -1 7 487.3 61.88
 0 -1 7 665.36 73.69
 0 1 -7 612.22 53.62
 0 -1 7 412.3 64.78
 0 -1 7 487.85 71.7
 0 -1 6 348.24 50.16
 0 -1 6 321.79 48.34
 0 -1 6 309.67 45.48
 0 1 -6 337.71 37.07
 0 1 -6 301.54 40.01
 0 1 -6 350.36 37.97
 0 1 -6 317.95 39.11
 0 -1 5 3.76 12.07
 0 1 -5 -4.2 12.67
 0 1 -5 -1.87 10.55
 0 -1 5 11.29 12.94
 0 1 -5 -1.13 9.2
 0 -1 5 18.01 17.7
 0 1 -5 -6.07 10.07
 0 1 -5 -6.73 13.63
 0 -1 5 -13.2 18.64
 0 1 -5 -2.26 11.75
 0 1 -4 161.18 23.38
 0 1 -4 156.49 23.26
 0 -1 4 158.02 20.78
 0 1 -4 163.86 19.43
 0 -1 4 166.27 21.13
 0 1 -4 149.48 18.84
 0 1 -4 165.75 20.24
 0 1 -4 147.39 19.09
 0 -1 4 152.15 24.57
 0 -1 4 162.15 22.25
 0 1 -3 55.76 12.56
 0 1 -3 55.09 11.87
 0 1 -3 62.18 11.51
 0 -1 3 51.98 12.02
 0 -1 3 58.03 11.77
 0 -1 3 43.27 12.81
 0 -1 3 52.17 11.68
 0 -1 2 143.19 15.25
 0 -1 2 162.33 15.37
 0 1 -2 157.51 14.21
 0 1 1 3586.92 76.75
 0 1 1 3456.21 81.18
 0 -1 -2 636.77 36.6
 0 1 2 618.39 41.57
 0 1 2 567.91 39.92
 0 -1 -2 622.34 36.69
 0 -1 -2 660.2 37.23
 0 1 2 640.84 34.25
 0 -1 -3 424.7 35.73
 0 -1 -3 363.65 27.81
 0 -1 -3 437.01 35.46
 0 1 3 355.77 39.86
 0 1 3 444.06 42.3
 0 -1 -3 400.83 29.93
 0 -1 -3 412 35.52
 0 1 3 438.37 35.32
 0 -1 -4 1934.63 80.97
 0 -1 -4 1880.54 68.49
 0 -1 -4 1837.9 70.06
 0 -1 -4 1902.39 84.1
 0 -1 -4 1765.87 79.28
 0 1 4 1720.47 77.69
 0 1 4 1927.53 97.35
 0 1 4 1807.18 94.11
 0 1 4 1844.39 84.98
 0 -1 -5 456.3 42.89
 0 -1 -5 504.32 49.64
 0 1 5 452.53 60.12
 0 -1 -5 497.11 50.89
 0 1 5 444.82 57.67
 0 1 5 507.59 57.24
 0 -1 -5 397.97 43.76
 0 1 5 509.15 61.72
 0 1 6 568.18 75.71
 0 -1 -6 588.17 56.99
 0 -1 -6 552.1 58.46
 0 -1 -6 558.86 56.09
 0 1 6 613.16 80.15
 0 1 6 600.86 83.98
 0 -1 -7 223.63 40.2
 0 1 7 238.21 68.29
 0 1 7 208.12 69.3
 0 1 7 219.1 70.54
 0 -1 -7 241.62 42.4
 0 -1 -7 211.58 41.82
 0 -1 -8 409.95 56.82
 0 -1 -8 407.82 57.3
 0 1 8 297.69 94.21
 0 1 8 519.73 142.52
 0 1 8 395.56 106.45
 0 -1 -8 488.1 64.98
 0 -1 -9 80.64 32.88
 0 1 9 145.36 229.53
 0 -1 -9 103.86 39.18
 0 1 9 155.41 115.3
 0 2 -9 414.29 56.07
 0 -2 9 342.03 86.71
 0 -2 9 214.83 59.41
 0 -2 8 404.89 78.16
 0 -2 8 337.88 62.14
 0 2 -8 353.15 50.42
 0 2 -8 329.32 49.82
 0 2 -7 233.26 38.18
 0 2 -7 241.84 38.24
 0 -2 7 245.18 49.96
 0 2 -6 865.24 50.36
 0 2 -6 820.82 62.76
 0 2 -6 887.53 62.14
 0 -2 6 876.01 71.08
 0 2 -6 849.71 55.02
 0 -2 6 791.73 60.33
 0 2 -5 1001.36 58.68
 0 2 -5 1018.89 57.31
 0 -2 5 1063.35 68.65
 0 2 -5 1071.5 48.39
 0 2 -5 1017.26 60.67
 0 2 -5 978.95 54.78
 0 -2 5 1052.09 62.86
 0 -2 5 1133.08 65.78
 0 -2 4 232.22 28.21
 0 2 -4 215.85 24.59
 0 2 -4 230.74 24.69
 0 -2 4 224.87 29.49
 0 2 -4 207.28 23.79
 0 2 -4 204.43 19.39
 0 -2 4 225.36 26.01
 0 2 -4 223.01 26.59
 0 -2 3 1214.02 55.94
 0 -2 3 1277.13 53.41
 0 2 -3 1197.36 51.03
 0 2 -3 1221.15 51.34
 0 -2 3 1224.48 55.18
 0 2 -3 1225.5 51.63
 0 2 -2 5014.49 92.23
 0 -2 2 5058.54 93.9
 0 2 -2 4945.52 93.85
 0 -2 2 5058.91 98.51
 0 2 -1 4464.05 80.74
 0 -2 1 4510.53 82.87
 0 -2 0 4008.35 86.73
 0 -2 -1 388.98 29.95
 0 2 1 377.64 36.73
 0 2 1 273.63 35.81
 0 -2 -1 416.32 30.42
 0 2 1 347.65 26.28
 0 -2 -1 390.97 27.44
 0 -2 -1 402.97 31.04
 0 -2 -2 715.4 44.7
 0 2 2 744.09 59.24
 0 -2 -2 658.57 44.97
 0 2 2 732.8 59.56
 0 -2 -2 735.2 45.22
 0 -2 -2 663.59 45.3
 0 2 2 671.97 37.09
 0 -2 -3 6.68 12.45
 0 -2 -3 -10.57 15.55
 0 -2 -3 -1 11.68
 0 2 3 14.52 21.46
 0 -2 -3 -4.49 11.99
 0 -2 -3 -2.98 8.21
 0 2 3 2.41 18.15
 0 2 4 -7.23 24.41
 0 -2 -4 -5.8 13.41
 0 -2 -4 11.48 14.67
 0 2 4 -0.27 22.54
 0 -2 -4 9.88 13.86
 0 -2 -4 10.95 16.12
 0 2 4 10.22 19.89
 0 -2 -5 90.95 27.05
 0 2 5 158.75 50.18
 0 -2 -5 126.18 29.43
 0 2 5 153.75 49.31
 0 -2 -5 122.76 29.88
 0 -2 -6 20.94 24.07
 0 -2 -6 35.89 24.62
 0 2 6 77.14 53.24
 0 2 6 -17.47 47.24
 0 -2 -6 51.45 26.61
 0 2 6 33.77 45.85
 0 -2 -7 195.09 46.5
 0 2 7 185.67 80.54
 0 2 7 208 98.71
 0 -2 -7 182.93 44.09
 0 2 7 199.42 93.58
 0 -2 -7 204.33 42.87
 0 2 8 109.5 162.59
 0 -2 -8 95.74 36.65
 0 2 8 -33.93 165.17
 0 -2 -8 121.28 43.54
 0 -2 -8 116.68 38.81
 0 -2 -9 21.16 28.41
 0 -2 -9 32.59 33.31
 0 -3 8 30.92 35.86
 0 3 -8 48.39 24.52
 0 3 -8 95.99 28.49
 0 3 -7 169.78 33.6
 0 -3 7 209.52 48.86
 0 3 -7 217.85 35.35
 0 -3 7 239.9 44.78
 0 3 -6 27.55 16.11
 0 3 -6 23.83 18.19
 0 -3 6 35.25 22.54
 0 -3 6 44.69 26.7
 0 3 -5 305.33 35.61
 0 3 -5 282.62 29.08
 0 3 -5 291.73 34.58
 0 -3 5 294.83 40.48
 0 3 -5 294.16 34.55
 0 -3 5 307.55 40.23
 0 -3 5 303.66 37.25
 0 3 -4 155 24.17
 0 3 -4 177.49 23.52
 0 -3 4 183.12 28.33
 0 -3 4 168.98 25.91
 0 3 -4 168.12 23.29
 0 3 -4 168.31 24.6
 0 -3 4 177.62 28.72
 0 -3 3 822.94 51.08
 0 -3 3 883.92 51.65
 0 3 -3 966.6 52.28
 0 3 -3 933.67 52.24
 0 -3 2 474.53 38.32
 0 -3 1 759.83 45.8
 0 -3 1 660.26 41.98
 0 -3 0 1157.23 58.97
 0 -3 0 1157.55 53.84
 0 -3 0 984.11 48.74
 0 3 0 1133.48 61.93
 0 -3 -1 912.74 47.35
 0 -3 -1 895.72 54.33
 0 -3 -1 877.94 53.33
 0 -3 -1 773.64 49.43
 0 3 1 779.84 71.05
 0 -3 -1 779.75 31.7
 0 3 1 770.32 52.29
 0 -3 -2 627.72 49.45
 0 3 2 569.96 65.94
 0 -3 -2 602.9 49.75
 0 3 2 578.61 46.27
 0 -3 -2 500.24 45.69
 0 -3 -2 547.63 43.73
 0 -3 -3 228.43 34.88
 0 3 3 114.71 49.35
 0 -3 -3 266.82 35.49
 0 -3 -3 222.68 34.12
 0 -3 -3 243.31 34.38
 0 3 3 234.96 51.14
 0 -3 -4 318.86 42.04
 0 3 4 242.1 57.28
 0 -3 -4 318.86 41.56
 0 3 4 275.27 77.33
 0 -3 -4 306.48 42.89
 0 -3 -4 307.8 42.62
 0 3 4 279.01 64.55
 0 3 5 25.97 64.77
 0 -3 -5 14.03 19.44
 0 -3 -5 -17.16 19.45
 0 -3 -5 2.6 19.42
 0 3 5 49.98 45.72
 0 3 6 84.66 81.47
 0 -3 -6 30.68 24.86
 0 -3 -6 43.64 28.7
 0 3 6 33.33 57.51
 0 -3 -6 2.96 22.08
 0 -3 -7 46.91 30.51
 0 -3 -7 26.34 28.21
 0 -3 -7 97.38 32.98
 0 3 7 138.49 124.66
 0 -4 0 164.95 25.08
 0 -4 0 173.98 28.97
 0 4 1 78.72 26.4
 0 -4 -1 71.16 20.6
 0 -4 -1 104.34 25.69
 0 -4 -1 79.69 18.01
 0 -4 -1 77.82 22.05
 0 -4 -2 16.8 17.99
 0 -4 -2 11.45 14.96
 0 -4 -2 20.53 13.9
 0 -4 -2 9.94 15.49
 0 -4 -3 -6.74 19.2
 0 -4 -3 11.12 16.5
 0 -4 -3 -2.83 17.44
 0 -4 -4 244.81 49.59
 0 4 4 790.4 117.11
 0 -4 -5 21.05 22.45
 0 -4 -5 -11.42 23.83
 0 -4 -5 20.15 22.19
 0 4 6 -21.98 91.17
 1 -2 -7 41.76 25.09
 1 -2 -7 35.84 24.68
 1 -2 -6 117.5 31.4
 1 -2 -6 85.1 28.95
 -1 2 6 9.31 81.81
 1 -2 -5 1291.03 65.05
 1 -2 -5 1304.08 76.75
 1 -2 -5 1380.86 76.2
 1 -2 -5 1263.49 78.11
 1 -2 -4 1047.13 60.66
 1 -2 -4 981.55 51.52
 1 -2 -4 1010.75 65.27
 1 -2 -4 952.17 60.92
 1 -2 -3 597.84 46.89
 -1 1 9 -35.4 130.33
 1 -1 -9 23.21 25.7
 -1 1 8 76.14 75.77
 1 -1 -8 -2.22 22.47
 -1 1 8 61.99 121.31
 1 -1 -8 22.51 24.23
 1 -1 -7 0.14 18.58
 -1 1 7 -38.16 101.41
 1 -1 -7 -6.23 18.05
 1 -1 -7 -2.02 16.8
 1 -1 -7 -18.23 22.31
 -1 1 7 38.9 50.2
 -1 1 6 80.66 43.7
 1 -1 -6 73.94 27.87
 1 -1 -6 42.92 19.56
 1 -1 -6 52.41 22.4
 1 -1 -6 47.85 21.9
 -1 1 6 -6.75 40.6
 1 -1 -5 243.32 29.64
 1 -1 -5 228.38 30.85
 1 -1 -5 229.24 35.14
 -1 1 5 233.97 52.98
 1 -1 -5 236.97 30.81
 -1 1 5 199.06 46.72
 1 -1 -4 3.65 10.01
 -1 1 4 7.34 26.64
 1 -1 -4 8.9 11.87
 1 -1 -4 4.94 10.51
 -1 1 4 -6.92 14.13
 -1 1 4 -29.01 28.97
 1 -1 -4 -3.36 11.16
 -1 1 4 3.78 24.07
 1 -1 -3 576.19 38.12
 1 -1 -3 574.13 36.41
 1 -1 -3 574.57 41.95
 1 -1 -3 556.81 36.03
 -1 1 -4 11.1 10.9
 -1 1 -4 5.95 9.34
 1 -1 4 -14.07 16.5
 -1 1 -5 2750.44 95.94
 -1 1 -5 2671.31 104.65
 1 -1 5 2407.8 106.7
 -1 1 -6 496.68 48.3
 -1 1 -6 466.19 49.38
 1 -1 7 10.38 24.11
 -1 1 -7 206.54 38.03
 1 0 -10 150.44 42.33
 -1 0 9 -49.19 122.81
 -1 0 9 -33.97 75.81
 1 0 -9 93.13 35.31
 1 0 -9 14.9 22.29
 -1 0 8 56.29 65.98
 1 0 -8 1.26 20.22
 1 0 -8 19.56 21.24
 1 0 -8 29.31 21.47
 -1 0 8 29.62 60.76
 -1 0 7 313.75 69.06
 -1 0 7 386.64 69.42
 1 0 -7 332.55 45.42
 1 0 -7 377.95 41.81
 1 0 -7 379.49 45.28
 1 0 -7 303.6 37.89
 -1 0 7 375.2 70.92
 -1 0 7 358.9 69.74
 -1 0 6 1415.7 109.48
 -1 0 6 1547.65 112.07
 -1 0 6 1618.51 105.8
 1 0 -6 1534.95 86.28
 1 0 -6 1546.44 73.87
 1 0 -6 1419.4 77.42
 1 0 -6 1471.35 74.18
 -1 0 5 310.49 47.72
 -1 0 5 350.97 47.93
 1 0 -5 323.12 28.78
 1 0 -5 308.9 31.69
 1 0 -5 319.66 32.02
 1 0 -5 315.74 37.91
 1 0 -5 335.67 35.02
 -1 0 5 293.36 33.74
 -1 0 5 305.15 42.49
 1 0 -4 152.66 23.95
 -1 0 4 143.07 28.92
 1 0 -4 133.92 18.7
 -1 0 4 125.59 25.49
 1 0 -4 166.55 21.3
 -1 0 4 147.57 22.43
 1 0 -4 133.8 20.35
 1 0 -4 157.24 19.83
 1 0 -4 148.31 17.95
 -1 0 4 165.33 31.75
 -1 0 3 2820.89 102.27
 -1 0 3 2729.86 93.23
 -1 0 3 2597.56 79.93
 1 0 -3 2638 79.41
 1 0 -3 2685.9 72.94
 1 0 -3 2636.25 74.25
 -1 0 2 -0.46 8.84
 -1 0 -2 20.01 8.8
 -1 0 -2 21.91 7.82
 -1 0 -2 27.6 9.72
 1 0 2 19.09 11.88
 -1 0 -3 1.97 9.51
 -1 0 -3 10.4 11.53
 -1 0 -3 7.07 5.79
 -1 0 -3 23.21 9.46
 -1 0 -3 6.31 8.65
 1 0 3 3.27 15.08
 1 0 3 -6.25 11.28
 1 0 4 481.71 42.12
 -1 0 -4 484.95 43.08
 -1 0 -4 514.83 34.68
 -1 0 -4 514.87 44.49
 1 0 4 484.68 53.94
 -1 0 -4 463.62 41.18
 -1 0 -5 291.11 39.01
 1 0 5 255.64 37.2
 -1 0 -5 284.97 38.18
 -1 0 -5 276.61 35.15
 1 0 5 261.35 49.25
 1 0 6 210.36 55.46
 -1 0 -6 356.43 46.38
 -1 0 -6 398.15 50.71
 1 0 6 276.36 47.26
 -1 0 -6 356.33 47.49
 -1 0 -7 58.62 22.46
 1 0 7 -28.38 45.28
 -1 0 -7 79.04 27.62
 -1 0 -7 65.27 28.25
 1 0 7 22.25 43.76
 1 0 7 38.13 39.36
 -1 0 -8 90.79 31.61
 1 0 8 10.31 41.56
 1 1 -11 20.38 26.5
 1 1 -10 0.9 24.45
 1 1 -10 -6.2 24.75
 -1 -1 10 14.72 79.89
 -1 -1 10 -96.77 97.07
 1 1 -9 126.55 35.25
 -1 -1 9 113.15 60.21
 -1 -1 9 101.11 65.94
 1 1 -9 62.73 31.36
 1 1 -8 78.52 27.73
 1 1 -8 69.17 25.11
 -1 -1 8 100.87 44.92
 -1 -1 8 59.59 43.36
 -1 -1 7 213.74 46.75
 -1 -1 7 281.18 49.74
 1 1 -7 192.82 34.75
 1 1 -7 203.23 35.07
 1 1 -6 -5.88 14.66
 1 1 -6 27.16 14.31
 -1 -1 6 3.97 19.15
 -1 -1 6 25.06 19.99
 -1 -1 6 5.07 15.92
 1 1 -6 19.35 12.13
 1 1 -6 7.07 14.34
 -1 -1 6 -19.88 22.06
 1 1 -6 -5.67 13.28
 -1 -1 6 -17.62 18.95
 1 1 -6 3.72 13.05
 -1 -1 6 -12.66 20.57
 1 1 -5 925.73 56.38
 -1 -1 5 900.92 66.27
 -1 -1 5 926.3 57.18
 1 1 -5 912.58 45.28
 1 1 -5 905.79 50.79
 1 1 -5 908.74 50.04
 1 1 -5 953.59 46.02
 -1 -1 5 822.45 54.22
 -1 -1 5 881 61.68
 1 1 -5 920.44 57.67
 -1 -1 5 996.35 62.06
 -1 -1 4 703.2 44.3
 1 1 -4 761.83 41.97
 -1 -1 4 704.8 49.45
 1 1 -4 729.15 43.24
 1 1 -4 760.05 45.34
 -1 -1 4 703.71 45.15
 1 1 -4 736.28 45.77
 1 1 -4 627.88 35.66
 -1 -1 4 687.59 49.03
 -1 -1 4 769.23 48.31
 1 1 -3 6164.98 112.51
 -1 -1 3 6078.99 118.95
 1 1 -3 5817.15 103.55
 1 1 -3 5933.86 90.34
 1 1 -3 6110.08 109.73
 -1 -1 3 6023.58 114.71
 1 1 -3 6125.78 109.61
 -1 -1 3 5941.04 115.79
 -1 -1 3 5851.41 118.83
 -1 -1 2 5043.52 93.86
 -1 -1 2 5041.42 94.23
 1 1 -2 5077.81 81.06
 -1 -1 1 291.28 21.03
 1 1 -1 329.36 21.16
 1 1 -1 311.68 19.66
 1 1 0 587.62 29.69
 1 1 0 610.23 31.55
 1 1 0 552.65 30.52
 -1 -1 -1 147.94 17.01
 1 1 1 171.03 21.58
 1 1 1 155.26 19.07
 -1 -1 -1 172.64 19.34
 1 1 1 164.07 19.7
 -1 -1 -1 159.44 18.42
 -1 -1 -2 1152.2 52.4
 -1 -1 -2 1141.49 51.12
 1 1 2 1093.78 40.97
 -1 -1 -2 1129.22 55.24
 1 1 2 1150.29 56.77
 1 1 2 1191.82 64.73
 -1 -1 -2 1100.05 55.02
 1 1 3 2180.75 93.09
 1 1 3 2242.34 101.64
 -1 -1 -3 1970.11 79.62
 -1 -1 -3 1820.25 81.14
 -1 -1 -3 2025.89 84.44
 1 1 3 2134.37 73.06
 -1 -1 -3 1939.07 72.53
 -1 -1 -4 147.45 28.11
 -1 -1 -4 165.26 29.15
 -1 -1 -4 150.79 28.96
 1 1 4 178.22 29.11
 1 1 4 136.71 35.96
 1 1 4 153.03 39.71
 -1 -1 -4 160.87 25.81
 1 1 5 806.35 84.77
 1 1 5 908.72 92.23
 -1 -1 -5 896.34 68.02
 -1 -1 -5 835.44 68.06
 -1 -1 -5 837.41 68.33
 1 1 6 130.07 50.88
 1 1 6 69.74 45.22
 -1 -1 -6 101.09 31.99
 1 1 6 118.7 53.17
 -1 -1 -6 52.55 27.91
 -1 -1 -6 82.75 29.45
 1 1 7 -47.18 60.29
 1 1 7 15.24 44.48
 -1 -1 -7 -21.46 27.24
 -1 -1 -7 -35.61 30.07
 -1 -1 -7 46.34 28.6
 1 1 7 42.64 49.6
 -1 -1 -8 49.71 30.82
 1 1 8 -25.63 56.79
 1 1 8 -20.99 73.1
 -1 -1 -8 34.9 30.6
 -1 -1 -8 2.28 20.69
 1 1 8 61.24 67.59
 1 2 -11 83.72 38.79
 -1 -2 11 -19.99 85.02
 1 2 -11 106.57 38.07
 1 2 -10 156.88 46.3
 -1 -2 10 225.66 91.71
 1 2 -10 170.92 43.63
 -1 -2 10 152.71 71.14
 1 2 -9 100.8 32.04
 -1 -2 9 92.8 59.94
 1 2 -9 74.52 35.06
 -1 -2 9 72.53 45.17
 -1 -2 8 51.21 41.12
 1 2 -8 24.18 19.81
 1 2 -8 84.63 28.15
 -1 -2 8 52.16 36.08
 -1 -2 7 67.19 27.5
 -1 -2 7 31.39 22.04
 -1 -2 7 70.61 28.08
 1 2 -7 63.12 22.31
 1 2 -7 39.59 20.9
 -1 -2 7 30.95 24.9
 1 2 -7 78.86 24.84
 1 2 -7 63.38 20.64
 1 2 -6 46.91 18.68
 -1 -2 6 19.91 18.07
 1 2 -6 42.64 19.18
 -1 -2 6 41.06 22.65
 -1 -2 6 30.1 18.8
 -1 -2 6 56.04 22.04
 1 2 -6 37.68 17.31
 1 2 -6 73.47 22.31
 -1 -2 5 499.21 46.2
 1 2 -5 470.03 32.37
 -1 -2 5 484.91 34.28
 -1 -2 5 494.15 45.6
 -1 -2 5 439.84 38.05
 1 2 -5 401.2 39.12
 1 2 -5 521.92 44.62
 -1 -2 5 448.65 43
 1 2 -5 476.77 43.23
 -1 -2 5 474.27 46.26
 -1 -2 5 487.15 37.9
 1 2 -5 485.98 39.91
 1 2 -4 165.06 23.54
 1 2 -4 175.53 20.82
 -1 -2 4 171.07 22.24
 -1 -2 4 148.75 23.8
 1 2 -4 160.15 20.11
 -1 -2 4 164.5 25.07
 -1 -2 4 165.93 22.08
 1 2 -4 175.13 24.05
 -1 -2 4 171.35 24.54
 1 2 -4 177.42 23.86
 -1 -2 3 1704.69 65.91
 -1 -2 3 1692 61.16
 -1 -2 3 1572.93 49.53
 1 2 -3 1715.23 60.16
 1 2 -3 1716.77 59.18
 -1 -2 3 1728.2 62.36
 1 2 -3 1736.89 64.79
 1 2 -3 1767 64.5
 -1 -2 3 1682.24 63.64
 1 2 -3 1698.87 43.3
 -1 -2 2 315.94 22.04
 1 2 -2 315.19 22.29
 1 2 -2 304.78 25.72
 -1 -2 2 306.37 25.59
 1 2 -2 320.14 25.88
 1 2 -2 320.21 25.87
 -1 -2 2 317.09 24.55
 -1 -2 2 340.36 27.11
 -1 -2 1 171.66 19.3
 1 2 -1 173.19 20.01
 -1 -2 1 169.93 17.39
 1 2 -1 182.21 16.86
 -1 -2 1 183.25 19.55
 1 2 -1 167.81 17.49
 1 2 -1 187.49 19.23
 -1 -2 0 156.42 15.15
 1 2 0 178.69 20.85
 -1 -2 0 166.64 19.88
 -1 -2 0 158.09 18.35
 -1 -2 0 184.29 19.28
 -1 -2 0 163.75 18.63
 1 2 0 172.16 22.05
 1 2 1 9999 172.75
 1 2 1 9899.34 150.91
 1 2 1 9802.37 154.8
 -1 -2 -1 9898.82 136.8
 -1 -2 -1 9994.44 159.55
 -1 -2 -1 9974.56 159.58
 -1 -2 -1 9831.64 162.09
 -1 -2 -1 9859.41 137.59
 -1 -2 -2 12.99 13.58
 1 2 2 27.35 14.67
 1 2 2 15.4 14.42
 -1 -2 -2 31.49 12.72
 1 2 2 4.45 12.03
 1 2 2 10 18.94
 -1 -2 -2 3.45 12.12
 -1 -2 -2 16.62 13.09
 -1 -2 -2 19.29 9.17
 -1 -2 -3 436.59 41.59
 -1 -2 -3 333.74 40.3
 -1 -2 -3 365.68 37.48
 1 2 3 440.52 49.71
 1 2 3 458.85 53.73
 1 2 3 412.27 48.79
 -1 -2 -3 418.89 43.14
 1 2 4 1936.65 119.82
 1 2 4 1866.91 118.77
 -1 -2 -4 1837.4 93.25
 -1 -2 -4 1933.82 97.67
 -1 -2 -4 1838.1 87.07
 1 2 4 1848.02 120.99
 1 2 4 1966.41 124.35
 -1 -2 -4 1839.73 96.77
 1 2 5 595.63 105.29
 1 2 5 495.29 89.92
 1 2 6 652.48 111.35
 -1 -2 -6 461.71 58.39
 -1 -2 -6 484.86 62.24
 1 2 6 515.29 96.91
 1 2 6 470.36 89.36
 -1 -2 -6 499.96 62.92
 1 2 7 350.91 113.88
 1 2 7 230.44 80.11
 -1 -2 -7 361.05 57.08
 -1 -2 -7 376.54 59.49
 1 2 7 408.56 124.67
 -1 -2 -7 297.17 52.12
 -1 -2 -8 41.03 29.7
 1 2 8 119.47 116.62
 -1 -2 -8 47.38 31.9
 1 2 8 -67.06 161.67
 -1 -2 -8 4.14 24.19
 1 3 -11 102.25 44.15
 -1 -3 11 42.78 124.49
 -1 -3 11 128.5 85.13
 -1 -3 10 297.95 79.36
 1 3 -10 272.84 48.62
 -1 -3 10 230.82 88.82
 1 3 -10 285.5 48.22
 -1 -3 9 85.98 42.6
 -1 -3 9 162.29 56.41
 1 3 -9 120.21 32.33
 1 3 -9 104.89 37.7
 -1 -3 8 37.01 31.64
 -1 -3 8 0.09 31.61
 1 3 -8 -2.72 17.91
 1 3 -8 30.52 22.41
 -1 -3 8 -11.22 28.82
 1 3 -8 -44.88 27.05
 -1 -3 8 54.1 40.27
 1 3 -8 17.11 20.73
 -1 -3 7 1357.39 90.29
 -1 -3 7 1551.9 101.94
 -1 -3 7 1477.18 93.3
 -1 -3 7 1376.38 89.44
 1 3 -7 1453.08 82.96
 1 3 -7 1385.63 78.12
 1 3 -7 1338.88 79.53
 1 3 -7 1341.03 84.71
 -1 -3 6 891.54 67.85
 -1 -3 6 920.67 68.73
 -1 -3 6 795 59.77
 1 3 -6 803.86 49.34
 -1 -3 6 861.48 64.77
 -1 -3 6 768.66 64.13
 1 3 -6 917.08 62.73
 1 3 -6 894.16 62.8
 1 3 -6 841.18 60.72
 1 3 -6 844.18 54.57
 -1 -3 5 2754.03 103.52
 -1 -3 5 2635.52 89.92
 1 3 -5 2591.41 98.45
 1 3 -5 2829.31 104.42
 1 3 -5 2824.53 85.8
 1 3 -5 2676.27 88.16
 -1 -3 5 2687.44 104.45
 1 3 -5 2701.23 97.7
 -1 -3 5 2516.65 96.96
 -1 -3 5 2628.82 106.05
 1 3 -4 2624.71 64.2
 1 3 -4 2665.14 73.67
 1 3 -4 2728.25 88.64
 1 3 -4 2616.1 85.66
 -1 -3 4 2681.31 94.37
 1 3 -4 2712.42 93.7
 1 3 -4 2801.69 97.53
 -1 -3 4 2600.14 96.03
 -1 -3 4 2872.31 96.79
 -1 -3 4 2580.98 88.88
 -1 -3 3 3393.61 96.24
 -1 -3 3 3472.48 102.85
 1 3 -3 3572.5 101.92
 1 3 -3 3592.25 102
 1 3 -3 3252.7 96.64
 -1 -3 3 3516.51 102.89
 1 3 -3 3494.59 85.4
 -1 -3 3 3412.46 86.79
 -1 -3 3 3371.21 90.66
 -1 -3 2 137.45 20.68
 -1 -3 2 143.93 15.61
 1 3 -2 123.72 17.71
 1 3 -2 154.1 24.3
 -1 -3 2 139.79 21.17
 1 3 -2 131.81 20.6
 -1 -3 2 149.4 22.41
 1 3 -2 147.74 20.37
 -1 -3 2 129.1 18.24
 -1 -3 1 254.61 22.46
 -1 -3 1 242.12 23.83
 1 3 -1 251.22 23.86
 1 3 -1 241.28 29.31
 -1 -3 1 258.79 25.11
 -1 -3 1 269.81 23.45
 -1 -3 1 267.13 29.16
 -1 -3 1 253.03 28.65
 1 3 -1 242.32 24.42
 1 3 -1 249.7 28.85
 1 3 0 423.88 40.59
 1 3 0 427.28 41.95
 -1 -3 0 449.33 36.05
 -1 -3 0 382.86 36.8
 -1 -3 0 388.29 26.55
 -1 -3 0 417.87 35.9
 1 3 0 411.72 31.06
 1 3 0 448.49 45.76
 -1 -3 0 428.39 35.74
 1 3 1 93.17 25.38
 1 3 1 72.03 24.74
 1 3 1 131.48 27.89
 -1 -3 -1 100.22 17.67
 -1 -3 -1 97.1 22.37
 1 3 1 93.78 22.69
 -1 -3 -1 92.5 19.1
 -1 -3 -1 79.73 20.58
 -1 -3 -1 98.51 21.25
 1 3 2 -11.4 19.03
 1 3 2 3.66 17.42
 -1 -3 -2 6.99 12.27
 -1 -3 -2 -0.37 14.43
 -1 -3 -2 10.91 16.63
 -1 -3 -2 -12.34 13.3
 1 3 2 18.86 26.08
 -1 -3 -2 9.14 15.51
 1 3 3 49.21 29.95
 1 3 3 83.46 40.78
 -1 -3 -3 63.72 24.38
 1 3 3 21.09 26.36
 -1 -3 -3 48.25 20.35
 -1 -3 -3 64.15 25.74
 1 3 3 76.18 38.75
 -1 -3 -3 29 18.09
 1 3 4 39.42 36.26
 1 3 4 16.93 43.01
 1 3 4 56.39 42.01
 1 3 4 -11.31 35.26
 -1 -3 -4 -0.8 18.41
 -1 -3 -4 5.01 18.46
 -1 -3 -4 10.99 19.17
 -1 -3 -4 40.02 25.44
 1 3 5 213.26 66.7
 1 3 5 275.91 80.33
 -1 -3 -5 213.79 43.31
 -1 -3 -5 271.5 45.73
 -1 -3 -5 242.78 45.83
 1 3 5 310.56 88.47
 1 3 6 148.76 95.79
 -1 -3 -6 193.74 44.19
 -1 -3 -6 131.62 40.3
 -1 -3 -6 113.57 36.39
 1 3 6 16.32 59.47
 1 3 7 36.37 114.89
 -1 -3 -7 103.97 40.37
 -1 -3 -7 1.16 25.59
 1 3 7 41.21 74.6
 1 3 7 56.39 529.46
 -1 -3 -7 39.15 33.34
 -1 -3 -8 22.03 26.78
 -1 -4 10 178.76 73.47
 1 4 -10 88.4 37.63
 -1 -4 9 100.04 47.79
 -1 -4 9 76.11 38.99
 -1 -4 9 58.71 38.15
 1 4 -9 40 24.5
 1 4 -9 25.43 27.07
 -1 -4 8 550.38 74.67
 -1 -4 8 441.73 63.54
 -1 -4 8 463.24 68.46
 -1 -4 8 442.47 62.43
 1 4 -8 428.88 55.68
 1 4 -8 406 51.91
 1 4 -8 381.67 53
 -1 -4 7 34.09 23.91
 -1 -4 7 56.94 29.93
 1 4 -7 12.83 19.11
 1 4 -7 47.51 24.52
 -1 -4 7 50.13 26.81
 -1 -4 7 64.96 28.26
 1 4 -7 45.9 27.58
 -1 -4 6 21.78 26.69
 1 4 -6 26.03 19.17
 1 4 -6 27.14 17.89
 -1 -4 6 70.08 27.68
 -1 -4 6 48.01 26.31
 1 4 -6 62.36 26.23
 -1 -4 6 15.37 27.77
 1 4 -6 33.88 19.51
 -1 -4 5 1582.89 78.76
 -1 -4 5 1555.75 85.56
 1 4 -5 1570.68 77.24
 1 4 -5 1698.72 79.47
 -1 -4 5 1561.52 85.43
 1 4 -5 1507.55 79.18
 1 4 -5 1568.44 82.92
 -1 -4 5 1425.04 79.09
 -1 -4 4 919.27 53.44
 -1 -4 4 949.92 63.5
 1 4 -4 890.58 59.47
 1 4 -4 862.27 58.66
 -1 -4 4 977.83 64.91
 1 4 -4 865.14 58.81
 1 4 -4 926.7 55.12
 -1 -4 4 974.29 61.66
 -1 -4 3 1161.77 65.7
 1 4 -3 1103.56 67.28
 -1 -4 3 1100.35 63.8
 1 4 -3 1156.72 62.65
 -1 -4 3 1031.99 65.32
 -1 -4 3 1203.71 52.84
 1 4 -3 1062.97 61.92
 -1 -4 3 1150.48 60.75
 -1 -4 2 968.09 53.15
 -1 -4 2 921.67 38.62
 -1 -4 2 920.64 54.5
 1 4 -2 947.03 64.63
 -1 -4 2 969.57 60.44
 -1 -4 2 954.7 60.41
 1 4 -2 937.62 55.68
 -1 -4 2 937.29 44.48
 1 4 -2 930.35 53.99
 -1 -4 1 1684.78 67.76
 -1 -4 1 1590.69 65.94
 -1 -4 1 1671.74 73.51
 1 4 -1 1598.58 84.98
 1 4 -1 1707.36 72.65
 -1 -4 1 1708.62 81.86
 -1 -4 1 1733.81 79.89
 1 4 -1 1655.44 70.8
 -1 -4 1 1647.75 68.94
 1 4 -1 1604.84 90.46
 -1 -4 0 1139.42 64.76
 1 4 0 1025.71 72.19
 -1 -4 0 1114.85 69.79
 -1 -4 0 1079.5 64.05
 1 4 0 1114.05 83.28
 -1 -4 0 1116.05 64.9
 1 4 1 717.11 70.87
 1 4 1 783.81 68.13
 -1 -4 -1 916.12 62.47
 -1 -4 -1 803.92 62.9
 -1 -4 -1 860.56 59.34
 -1 -4 -1 866.71 63.36
 1 4 1 912.47 82.1
 1 4 2 -17.68 33.71
 1 4 2 -5.21 28.35
 -1 -4 -2 72.22 29.91
 -1 -4 -2 44.16 26.52
 -1 -4 -2 96.55 31.21
 1 4 3 785.03 95.23
 1 4 3 626.34 91.48
 -1 -4 -3 791.26 70.15
 -1 -4 -3 715.43 69.01
 -1 -4 -3 749.01 71.41
 1 4 3 625.63 94.56
 1 4 4 270.99 71.03
 -1 -4 -4 238.5 43.89
 1 4 4 218.08 85.18
 -1 -4 -4 122.99 37.26
 -1 -4 -4 285.46 48.76
 1 4 4 164.09 69.76
 1 4 5 143.91 80.22
 -1 -4 -5 220 49.21
 -1 -4 -5 205.94 45.59
 1 4 5 194.98 91.22
 1 4 6 86.65 108.37
 -1 -4 -6 154.49 42.35
 -1 -4 -6 135.1 41.77
 1 4 6 187.37 124.44
 1 5 -9 40.8 26.92
 -1 -5 9 96.3 54.35
 -1 -5 9 -12.09 40.47
 1 5 -9 13.82 26.92
 1 5 -8 219.57 43.02
 -1 -5 8 164.89 43.91
 -1 -5 8 208.01 48.51
 1 5 -8 263.55 46.86
 -1 -5 8 237.13 55.96
 1 5 -8 230.53 44.56
 -1 -5 7 349.41 52.91
 -1 -5 7 363.33 53.3
 1 5 -7 282.29 41.99
 1 5 -7 288.8 45.08
 -1 -5 7 306.25 52.72
 1 5 -7 307 47.2
 1 5 -7 268.43 41.52
 -1 -5 6 736.52 62.56
 -1 -5 6 718.05 65.44
 -1 -5 6 709.85 67.92
 1 5 -6 671.97 62.21
 1 5 -6 670.04 58.57
 -1 -5 6 784.22 75.12
 1 5 -6 652.16 60.85
 1 5 -6 716.02 61.05
 -1 -5 5 813.6 64.46
 -1 -5 5 818.91 58.42
 -1 -5 5 770.31 66.53
 1 5 -5 741.91 61.4
 -1 -5 5 836.56 69.54
 1 5 -5 741.71 62.05
 1 5 -5 736.98 62.21
 1 5 -4 177.57 30.97
 -1 -5 4 187.67 31.41
 -1 -5 4 203.23 35.55
 1 5 -4 191.39 35.21
 -1 -5 4 215.19 38.45
 -1 -5 4 198.84 29.64
 1 5 -4 170.98 32.54
 -1 -5 3 97.32 22.72
 1 5 -3 78.42 21.11
 -1 -5 3 108.42 25.17
 1 5 -3 106.24 29.7
 -1 -5 3 118.08 28.58
 -1 -5 3 93.41 24.77
 1 5 -3 69.37 22.06
 -1 -5 2 245.1 32.51
 -1 -5 2 263.49 39.53
 -1 -5 2 247.21 29.6
 1 5 -2 293.63 45.45
 -1 -5 2 266.28 38.75
 1 5 -2 288.8 38.05
 -1 -5 1 2.92 17.84
 -1 -5 1 -2.99 14.77
 1 5 -1 8.11 23.59
 -1 -5 1 5 17.49
 -1 -5 1 -11.54 16.41
 -1 -5 0 53.3 22.56
 -1 -5 0 31.84 23.71
 1 5 0 23.77 26.3
 1 5 0 1.47 27.91
 -1 -5 0 42.39 24.34
 -1 -5 0 5.02 14.99
 1 5 1 41.82 38.62
 1 5 1 53.5 39.15
 -1 -5 -1 65.88 25.65
 -1 -5 -1 72.96 28.53
 -1 -5 -1 59.78 23.49
 1 5 2 15.61 46.14
 1 5 2 25.42 40.14
 1 5 2 -21.26 41.68
 -1 -5 -2 17.61 22.69
 -1 -5 -2 35.27 24.16
 -1 -5 -2 -16.16 22.1
 -1 -5 -3 93.48 33.33
 1 5 3 4.66 58.61
 -1 -5 -3 84.68 33.13
 -1 -5 -3 69.44 33.81
 1 5 3 5.97 55.08
 1 5 4 297.6 88.37
 -1 -5 -4 229.31 48.4
 -1 -5 -4 289.96 51.16
 1 5 5 105.5 91.49
 -1 -5 -5 120.65 40.53
 -1 -5 -5 182.98 47.99
 -1 -6 6 488.1 63.89
 1 6 -6 463.23 57.51
 1 6 -6 472.83 61.16
 -1 -6 5 710.23 71.06
 1 6 -5 666.82 68.62
 -1 -6 5 737.69 74.75
 1 6 -5 770.6 71.91
 -1 -6 4 575.76 61.27
 1 6 -4 555.49 63.9
 -1 -6 4 554.64 63.23
 1 6 -4 593.34 64.14
 -1 -6 3 1109.6 77.65
 1 6 -3 1208.66 96.42
 -1 -6 3 1131.89 84.67
 1 6 -3 1230.66 86.52
 1 6 -2 1425.28 107.23
 -1 -6 2 1373.1 91.05
 -1 -6 2 1452.41 95.72
 1 6 -1 30.2 33.15
 -1 -6 1 42.78 24.87
 -1 -6 1 49.05 25.92
 1 6 0 38.74 35.74
 -1 -6 0 109.06 32.16
 -1 -6 0 120.77 31.67
 1 6 1 157.85 57.13
 -1 -6 -1 292.88 49.94
 -1 -6 -1 284.05 48.72
 1 6 2 -23.31 45.74
 1 6 2 -0.48 46.27
 -1 -6 -2 8.26 25.17
 2 0 -9 44.75 26.88
 2 0 -8 79.96 30.3
 2 0 -8 138.41 33.68
 -2 0 7 -29.45 59.31
 -2 0 7 -13.32 50.81
 2 0 -7 36.02 22.76
 2 0 -7 50.66 20.43
 2 0 -7 41.18 17.88
 -2 0 6 31.99 42.94
 2 0 -6 2.36 13.1
 -2 0 6 -3.85 47.41
 2 0 -6 0.93 11.03
 2 0 -6 -15.39 15.16
 2 0 -6 23.76 14.01
 -2 0 5 -16.11 38.51
 -2 0 5 19.09 40.24
 2 0 -5 73.86 19.09
 2 0 -5 56.47 15.19
 2 0 -5 65.54 18.29
 2 1 -10 260.63 52.64
 2 1 -10 211.8 44.55
 -2 -1 9 143.69 93.25
 2 1 -9 257.77 45.67
 2 1 -9 215.15 42.41
 -2 -1 8 265.15 73.48
 -2 -1 8 144.52 70.53
 2 1 -8 152.41 33.5
 2 1 -8 141.21 35.86
 -2 -1 7 490.04 74.43
 -2 -1 7 401.26 78.5
 2 1 -7 388.71 46.46
 -2 -1 7 487.5 75.52
 2 1 -7 410.9 42
 2 1 -7 408.69 46.39
 -2 -1 6 240.08 48.99
 -2 -1 6 89.4 41.43
 -2 -1 6 182.56 58.7
 -2 -1 6 191.19 41.41
 2 1 -6 163.29 28.55
 2 1 -6 198.16 31.93
 2 1 -6 163.84 29.43
 2 1 -6 169.26 25.54
 -2 -1 5 378.26 53.88
 -2 -1 5 229.05 45.25
 -2 -1 5 297.74 43.9
 2 1 -5 271.62 30.81
 -2 -1 5 353.97 38.69
 2 1 -5 318.45 33.62
 2 1 -5 322.35 34.14
 2 1 -5 281.87 23.31
 2 1 -5 300.36 33.06
 -2 -1 4 793.02 70.24
 2 1 -4 1116.24 57.01
 2 1 -4 1135.1 54.18
 2 1 -4 1148.04 58.01
 -2 -1 4 1102.87 77.64
 2 1 -4 1316.05 64.09
 -2 -1 4 816.26 61.99
 -2 -1 4 872.31 78.03
 -2 -1 3 -10.36 17.14
 -2 -1 3 -20.31 23.61
 2 1 -3 41.54 13.8
 2 1 -3 43.04 14.63
 -2 -1 -2 728 55.33
 -2 -1 -2 667.92 51.47
 -2 -1 -2 630.08 46.94
 -2 -1 -3 160.59 27.65
 -2 -1 -3 167.42 30.6
 -2 -1 -3 190.21 30.59
 2 1 4 10.38 31.04
 -2 -1 -4 55.4 19.22
 -2 -1 -4 72.93 25.64
 -2 -1 -4 46.86 21.62
 2 1 5 -2.55 38.73
 -2 -1 -5 44.92 24.02
 -2 -1 -5 40.52 21.93
 -2 -2 11 191.07 123.75
 2 2 -11 99.03 38.46
 2 2 -11 69.91 36.93
 2 2 -10 16.96 27.18
 -2 -2 10 97.17 82.94
 -2 -2 10 82.97 101.32
 2 2 -10 -17.57 26.24
 -2 -2 9 140.64 64.75
 -2 -2 9 52.79 69.48
 2 2 -9 30.72 22.05
 2 2 -9 35.59 25.08
 2 2 -8 -10.32 17.74
 -2 -2 8 10.52 38.05
 -2 -2 8 -17.57 45.04
 -2 -2 8 -39.79 45.67
 2 2 -8 -10.75 18.5
 -2 -2 8 16.17 41.85
 2 2 -8 16.07 23.05
 2 2 -8 6.95 18.81
 2 2 -7 40.44 21.46
 -2 -2 7 77.71 37.05
 -2 -2 7 16.09 32.19
 -2 -2 7 -6.14 25.23
 2 2 -7 20.62 20.34
 2 2 -7 -3.83 16.84
 -2 -2 7 26.89 28.31
 2 2 -7 12.9 17.36
 -2 -2 6 676.3 62.39
 -2 -2 6 680.62 67.2
 -2 -2 6 803.42 86.79
 2 2 -6 650.58 49.32
 2 2 -6 640.16 51.4
 -2 -2 6 628.6 55.87
 2 2 -6 616.77 50.94
 -2 -2 6 606.49 63.11
 2 2 -6 637.51 53.06
 -2 -2 5 1781.94 95.87
 -2 -2 5 1788.46 90.7
 2 2 -5 1422.32 71.1
 2 2 -5 1689.32 76.12
 2 2 -5 1583.5 66.74
 -2 -2 5 1677.84 80.11
 2 2 -5 1703.16 77.77
 2 2 -5 1691.17 78.04
 -2 -2 5 1695.12 89.88
 -2 -2 4 1036.2 68.57
 -2 -2 4 968.23 63.28
 2 2 -4 935.51 52.8
 2 2 -4 1072.15 46.82
 2 2 -4 908.69 51.64
 -2 -2 4 952.31 57.84
 2 2 -4 1050.12 58.62
 2 2 -4 929.29 55.87
 -2 -2 4 960.25 61.61
 2 2 -3 351.04 32.53
 -2 -2 3 343.32 27.19
 2 2 -3 335.54 32.51
 -2 -2 3 365.08 35.68
 -2 -2 3 330.07 37.09
 -2 -2 3 381.05 35.11
 2 2 -3 370.18 33.91
 2 2 -3 354.97 29.02
 -2 -2 2 1270.32 70.73
 2 2 -2 1075.75 57.13
 2 2 -2 1169.85 58.83
 -2 -2 2 1119.16 52.42
 2 2 -2 1110.24 53.99
 -2 -2 2 1235.42 58.11
 -2 -2 2 1195.45 58.91
 2 2 -2 1179.06 59.51
 2 2 -1 23.5 8.77
 2 2 -1 39.44 14.99
 -2 -2 1 29.59 9.21
 2 2 -1 36.96 14.54
 -2 -2 1 30.53 12.64
 -2 -2 1 21.24 10.38
 -2 -2 1 21.72 10.16
 2 2 0 4976.64 140.52
 2 2 0 5277.92 141.42
 2 2 0 5319.91 143.64
 -2 -2 0 5170.43 132.31
 2 2 0 5146.1 98.94
 -2 -2 0 5348 122.47
 -2 -2 0 4865.03 123.07
 -2 -2 0 5397 120.97
 2 2 1 2063.55 104.29
 2 2 1 2181.92 101.43
 -2 -2 -1 2202.73 93.58
 -2 -2 -1 2061.73 78.51
 -2 -2 -1 2163.32 93.3
 -2 -2 -1 2057.31 85.4
 2 2 2 89.75 30.78
 2 2 2 130.88 33.77
 -2 -2 -2 78.67 22.7
 -2 -2 -2 102.44 26.41
 -2 -2 -2 102.78 25.33
 -2 -2 -2 102.89 20.6
 2 2 3 98.83 40.28
 2 2 3 261.4 55.82
 -2 -2 -3 243.24 39.65
 -2 -2 -3 239.38 37.3
 -2 -2 -3 259.41 39.48
 2 2 4 180.6 56.4
 2 2 4 161.86 54.11
 -2 -2 -4 216.56 39.78
 -2 -2 -4 226.4 37.05
 -2 -2 -4 214.31 39.71
 2 2 5 -51.05 54.68
 2 2 5 25.4 48.42
 -2 -2 -5 12.03 22.47
 -2 -2 -5 -26.08 24.11
 2 2 6 34.83 43.64
 -2 -2 -6 18.34 23.4
 2 2 6 34.13 57.03
 -2 -2 -6 -31.13 25.09
 2 2 6 9.41 51.58
 2 3 -12 19.01 30.72
 2 3 -12 70.61 35.13
 -2 -3 11 24.43 84.84
 2 3 -11 16.15 25.03
 2 3 -11 64.37 35.87
 -2 -3 10 478.81 100.26
 -2 -3 10 345.02 117.89
 2 3 -10 428.9 58.6
 -2 -3 9 100.93 45.13
 2 3 -9 121.35 33.82
 -2 -3 9 103.43 58.16
 -2 -3 9 169.51 58.04
 -2 -3 9 153.53 51.21
 2 3 -9 146.62 36.3
 2 3 -9 131.12 32.76
 2 3 -9 84.99 32.21
 2 3 -8 65.95 25.23
 -2 -3 8 45.49 32.81
 -2 -3 8 106.52 51.53
 -2 -3 8 68.19 33.95
 2 3 -8 100.01 27.61
 2 3 -8 101.9 30
 2 3 -8 78.47 28.33
 -2 -3 8 104.96 40.83
 -2 -3 7 2069.4 119.5
 -2 -3 7 2281.64 119.64
 -2 -3 7 2297.7 139.65
 2 3 -7 2136.53 93.12
 2 3 -7 2230.65 105.43
 -2 -3 7 1948.01 115.41
 2 3 -7 2073.26 102.39
 2 3 -7 2053.21 102.03
 2 3 -6 64.08 23.1
 -2 -3 6 45.24 24.22
 -2 -3 6 96.83 38.78
 2 3 -6 63.1 17.84
 -2 -3 6 54.18 24.13
 2 3 -6 35.81 17.57
 -2 -3 6 48.03 22.89
 -2 -3 6 60.5 26.54
 2 3 -6 78.82 26.21
 2 3 -6 42.01 21.06
 -2 -3 5 145.68 30.94
 2 3 -5 155.32 20.64
 -2 -3 5 141.34 32.34
 2 3 -5 144.26 27.37
 -2 -3 5 134.39 28.58
 2 3 -5 152.66 26.44
 -2 -3 5 122.62 28.51
 2 3 -5 147.5 25.88
 2 3 -5 141.26 29.25
 2 3 -4 40.98 14.68
 -2 -3 4 26.77 17.36
 -2 -3 4 39.13 17.04
 -2 -3 4 32.37 16.28
 -2 -3 4 54.74 17.07
 2 3 -4 21.22 15.8
 -2 -3 4 35.11 15.38
 2 3 -4 39.67 12.89
 2 3 -4 42.08 17.54
 2 3 -4 35.94 16.99
 -2 -3 3 -0.12 14.53
 2 3 -3 20.53 14.51
 -2 -3 3 19.45 11.63
 -2 -3 3 7.31 13.42
 -2 -3 3 34.05 16.01
 2 3 -3 20.94 15.65
 -2 -3 3 0.21 12.87
 2 3 -3 18.54 14.99
 2 3 -3 16.9 10
 2 3 -3 14.4 10.7
 -2 -3 2 12.56 10.46
 2 3 -2 1.01 10.97
 2 3 -2 -6.53 15.87
 -2 -3 2 17.34 11.77
 -2 -3 2 20.79 14.9
 -2 -3 2 20.2 13.58
 2 3 -2 8.51 15.02
 -2 -3 2 -4.61 11.81
 2 3 -2 14.84 12.69
 2 3 -2 11.75 12.05
 -2 -3 1 277.78 34.61
 2 3 -1 273.82 35.43
 2 3 -1 275.29 34.71
 2 3 -1 260.35 33.81
 -2 -3 1 203.41 28.99
 2 3 -1 263.26 35.28
 -2 -3 1 203.68 28.57
 2 3 -1 262.24 27.25
 -2 -3 1 241.92 24.64
 -2 -3 1 220.79 25.31
 -2 -3 1 277.21 29.31
 2 3 0 203.5 35.94
 2 3 0 218.81 35.99
 -2 -3 0 221.79 32.72
 2 3 0 192.14 31.9
 -2 -3 0 227.12 29.59
 -2 -3 0 190.18 28.05
 -2 -3 0 189.77 27.36
 2 3 1 475.45 55.11
 2 3 1 381 50.84
 2 3 1 405.54 53.21
 -2 -3 -1 447.87 47.58
 -2 -3 -1 433.06 41.9
 -2 -3 -1 395.69 42.96
 -2 -3 -1 437.48 45.05
 2 3 2 282.04 51.51
 -2 -3 -2 264.48 40.84
 -2 -3 -2 287.81 42.1
 2 3 2 289.18 51.37
 -2 -3 -2 290.2 41.99
 2 3 3 183.14 53.9
 2 3 3 198.86 56.05
 -2 -3 -3 165.92 40.85
 -2 -3 -3 151.62 36.71
 -2 -3 -3 192.79 39.25
 2 3 4 460.2 89.68
 2 3 4 443.76 83.59
 -2 -3 -4 398.22 52.22
 -2 -3 -4 371.71 57.21
 -2 -3 -4 453.7 59.78
 2 3 5 -1.19 54.78
 2 3 5 65.67 64.79
 -2 -3 -5 29.76 29.61
 -2 -3 -5 29.4 27.35
 2 3 6 44.66 60.82
 -2 -3 -6 138.77 42.41
 2 3 6 181.45 84.67
 -2 -3 -6 155.92 41.34
 2 4 -12 45.8 35.62
 -2 -4 11 134.43 88.42
 2 4 -11 67.97 38.94
 -2 -4 10 78.24 60.37
 -2 -4 10 166.25 67.49
 2 4 -10 133.24 37.25
 -2 -4 10 178.22 70.34
 2 4 -10 164.08 44.35
 2 4 -10 154.08 43.41
 -2 -4 9 488.29 78.09
 -2 -4 9 480.44 73.99
 -2 -4 9 488.52 77.28
 2 4 -9 420.28 57
 2 4 -9 425.06 55.83
 2 4 -9 458.33 56.98
 -2 -4 8 723.64 78.8
 -2 -4 8 841.51 83.6
 2 4 -8 722.44 68.67
 2 4 -8 717.24 68.55
 2 4 -8 736.14 67.89
 -2 -4 8 679.35 77.94
 -2 -4 7 822.14 75.38
 -2 -4 7 823.6 77.03
 2 4 -7 750.05 59.74
 2 4 -7 849.33 71.59
 -2 -4 7 803.55 77.99
 2 4 -7 824.4 68.82
 2 4 -7 782.17 65.03
 -2 -4 7 742.87 72.51
 -2 -4 6 1279.72 83.93
 -2 -4 6 1323.44 88.51
 2 4 -6 1305.24 76.9
 -2 -4 6 1250.45 86.28
 2 4 -6 1337.23 83.23
 2 4 -6 1276.36 83.4
 2 4 -6 1353.49 77.17
 -2 -4 6 1228.88 83.37
 -2 -4 5 784.84 60.6
 -2 -4 5 752.05 63.92
 2 4 -5 702.12 56.39
 -2 -4 5 740.79 62.33
 2 4 -5 819.89 62.69
 2 4 -5 839.46 64.1
 -2 -4 5 787.19 61.23
 2 4 -5 787.4 53.7
 -2 -4 4 421.69 41.79
 -2 -4 4 402.38 45.66
 2 4 -4 412.84 38.75
 2 4 -4 384.88 43.26
 -2 -4 4 391.59 40.19
 -2 -4 4 343.35 41.95
 2 4 -4 393.76 43.1
 2 4 -4 384.81 43.14
 -2 -4 4 396.58 40.88
 2 4 -4 425.02 37.02
 -2 -4 3 430.56 43.61
 2 4 -3 398.47 40.16
 2 4 -3 398.31 45.33
 -2 -4 3 397.21 40.43
 -2 -4 3 425.59 44.71
 2 4 -3 413.63 41.94
 2 4 -3 385.34 39.61
 -2 -4 3 379.05 37.32
 2 4 -2 323.26 37.59
 -2 -4 2 278.5 34.28
 2 4 -2 318.99 40.44
 2 4 -2 313.36 41.53
 -2 -4 2 270.15 35.4
 -2 -4 2 292.21 36.38
 2 4 -2 308.33 37.84
 2 4 -2 312.25 34.19
 -2 -4 2 294.76 31.13
 -2 -4 2 298.23 31.28
 -2 -4 2 364.63 33.71
 2 4 -2 265.02 34.1
 -2 -4 1 924.06 59.26
 2 4 -1 951.24 67.55
 2 4 -1 958.85 71.68
 2 4 -1 911.79 69.9
 -2 -4 1 903.26 64.16
 -2 -4 1 946.77 64.19
 -2 -4 1 895.4 55.85
 2 4 -1 965.42 56.66
 -2 -4 1 918.91 57.6
 2 4 0 1362.9 91.43
 2 4 0 1386.32 90.61
 2 4 0 1165.32 82.37
 -2 -4 0 1329.47 82.88
 -2 -4 0 1339.33 77.65
 -2 -4 0 1215.3 72.17
 -2 -4 0 1328.05 75.42
 2 4 0 1350.24 88.12
 2 4 1 20.84 25.31
 2 4 1 -0.93 27.86
 2 4 1 11.07 27.77
 2 4 1 -16.74 27.56
 -2 -4 -1 22.1 19.96
 -2 -4 -1 32.75 23.13
 -2 -4 -1 39.93 21.06
 -2 -4 -1 24.41 21.17
 2 4 2 31.46 35.43
 2 4 2 45.53 41.82
 2 4 2 20.51 38.46
 -2 -4 -2 7.17 21.6
 -2 -4 -2 34.17 27.47
 -2 -4 -2 -6.28 22.88
 2 4 3 40.34 47.83
 2 4 3 110.13 59.63
 -2 -4 -3 56.06 30.01
 -2 -4 -3 22.01 26.22
 -2 -4 -3 106.79 36.71
 2 4 4 31.7 67.31
 2 4 4 -30.92 60.4
 -2 -4 -4 23.07 25.33
 -2 -4 -4 47.29 34
 -2 -4 -4 -15.8 30.11
 2 4 5 71.03 102.04
 -2 -4 -5 14.96 41.55
 -2 -4 -5 81.42 35.92
 -2 -4 -6 16.55 27.35
 -2 -4 -6 28.43 30.29
 2 5 -11 25.91 34.6
 -2 -5 11 42.37 72.97
 -2 -5 11 -43.42 80.22
 2 5 -11 23.96 36.68
 -2 -5 10 71.27 51.02
 -2 -5 10 -21.6 43.72
 2 5 -10 59.47 29.98
 2 5 -10 35.59 37.63
 -2 -5 10 10.98 49.92
 2 5 -10 17.63 25.94
 -2 -5 9 -15.04 38.66
 -2 -5 9 42.07 40.77
 2 5 -9 -15.89 24.34
 -2 -5 9 27.34 39.6
 2 5 -9 24.26 29.02
 2 5 -9 -1.83 24.25
 2 5 -8 23.63 26.94
 2 5 -8 -67.58 44.94
 2 5 -8 -50.93 40.53
 2 5 -7 -15.83 22.94
 -2 -5 7 50.21 30.23
 -2 -5 7 -6.62 26.03
 -2 -5 7 -20.18 25.5
 2 5 -7 24.95 24.37
 -2 -5 7 3.06 32.67
 2 5 -7 14.25 26.32
 2 5 -7 23.75 20.75
 -2 -5 6 1194.93 82.81
 -2 -5 6 1175.31 87.22
 2 5 -6 1192.4 81.4
 -2 -5 6 1152.42 90.1
 2 5 -6 1174.41 84.69
 2 5 -6 1105.63 81.11
 2 5 -6 1183.27 75.11
 -2 -5 6 1091.05 80.9
 -2 -5 5 118.49 28.43
 2 5 -5 74.19 31.2
 -2 -5 5 63 23.86
 -2 -5 5 88.72 28.97
 2 5 -5 98.08 27.99
 -2 -5 5 98.5 30.9
 -2 -5 5 115.8 32.82
 2 5 -5 135.26 32.67
 2 5 -5 94.39 23.65
 -2 -5 4 385.72 48.68
 2 5 -4 392.92 43.82
 2 5 -4 401.47 49.94
 -2 -5 4 440.74 50.31
 -2 -5 4 441.47 51.36
 2 5 -4 442.02 50.01
 2 5 -4 414.56 46.74
 -2 -5 4 422.56 44.88
 -2 -5 3 593.51 55.23
 2 5 -3 542.66 53.7
 2 5 -3 566.94 60.64
 -2 -5 3 515.13 52.48
 -2 -5 3 531.76 54.35
 2 5 -3 489.08 53.03
 2 5 -3 544.63 52.56
 -2 -5 3 542.29 48.13
 -2 -5 2 810.86 59.6
 2 5 -2 908.24 73.15
 2 5 -2 781.89 69.74
 -2 -5 2 816.02 66.54
 -2 -5 2 810 66.21
 2 5 -2 802.46 61.66
 2 5 -1 203.02 42.5
 2 5 -1 186.03 39.03
 2 5 -1 170.56 42.75
 -2 -5 1 152.95 32.22
 2 5 -1 186.41 41.61
 -2 -5 1 142.65 33.57
 -2 -5 1 158.19 29.32
 -2 -5 1 190.04 32.01
 2 5 0 649.74 73.92
 2 5 0 603.29 70.38
 2 5 0 554.03 69.27
 -2 -5 0 623.65 64.02
 -2 -5 0 629.3 61.12
 -2 -5 0 578.06 55.67
 -2 -5 0 603.26 58.52
 2 5 0 599.99 72.03
 2 5 1 889.61 97.22
 2 5 1 803.5 91.06
 -2 -5 -1 803.05 77.49
 -2 -5 -1 814.1 69.9
 -2 -5 -1 856.42 76.16
 2 5 1 753.72 95.93
 2 5 2 238.33 79.93
 2 5 2 241.76 64.26
 2 5 2 234.81 63.63
 -2 -5 -2 245.1 48.75
 -2 -5 -2 268.32 47.29
 -2 -5 -2 298.78 53.82
 2 5 3 258.95 81.39
 2 5 3 91.88 69.2
 -2 -5 -3 180.75 45.33
 -2 -5 -3 184.54 47.93
 -2 -5 -3 165.46 45.91
 2 5 3 203.71 92.43
 2 5 4 86.45 78.79
 2 5 4 48.88 145.64
 -2 -5 -4 77.75 40
 -2 -5 -4 29.82 29.6
 -2 -5 -4 110.46 41.12
 2 5 4 144.55 118.39
 -2 -5 -5 -32.62 35.48
 2 6 -10 184.11 45.17
 -2 -6 10 241.37 73.73
 -2 -6 10 284.58 73.49
 2 6 -10 260.05 53.14
 -2 -6 10 238.36 70.7
 2 6 -10 159.73 52.34
 -2 -6 9 404.79 68.65
 -2 -6 9 336.5 68.11
 2 6 -9 330.02 56.79
 2 6 -9 408.86 58.78
 -2 -6 9 396.21 73.54
 2 6 -9 425.77 63.66
 2 6 -8 111.71 33.84
 -2 -6 8 86.62 38.56
 -2 -6 8 137.94 44.68
 2 6 -8 106.17 34.93
 -2 -6 8 128.38 48.63
 2 6 -8 117.79 36.57
 -2 -6 8 145.17 56.42
 2 6 -8 118.97 37.35
 2 6 -7 47.9 24.87
 -2 -6 7 81.87 33.11
 -2 -6 7 62.63 33.7
 2 6 -7 54.36 28.73
 -2 -6 7 50.89 31.48
 2 6 -7 33.14 27.89
 -2 -6 7 88.59 42.52
 2 6 -7 9.75 26.98
 2 6 -6 177.68 38.63
 -2 -6 6 240.48 45.45
 2 6 -6 142.93 36.61
 -2 -6 6 221.57 46.7
 -2 -6 6 178.01 40.95
 2 6 -6 190.26 42.28
 -2 -6 5 66.7 32.65
 2 6 -5 59.6 26.22
 2 6 -5 66.93 28.52
 -2 -6 5 59.2 29.87
 2 6 -5 83.15 32.2
 -2 -6 5 71.95 31.23
 -2 -6 5 51.57 25.28
 2 6 -5 90.82 33.05
 2 6 -4 118.15 32.56
 -2 -6 4 136.52 34.13
 2 6 -4 110.56 31.43
 -2 -6 4 121.22 34.88
 2 6 -4 109.08 35.4
 -2 -6 4 117.05 35.62
 -2 -6 4 126.29 34.61
 2 6 -4 178.71 39.16
 2 6 -3 67.48 32.06
 -2 -6 3 38.88 22.68
 2 6 -3 49.76 24.19
 2 6 -3 62.48 32.22
 -2 -6 3 72.34 31.44
 -2 -6 3 61.28 27.98
 2 6 -2 -2.85 28.06
 2 6 -2 27.97 31.86
 -2 -6 2 -15.39 27.43
 -2 -6 2 -3.77 21.59
 2 6 -1 54.18 38.82
 2 6 -1 7.63 34.92
 -2 -6 1 22.48 27.17
 -2 -6 1 25.03 24.18
 2 6 0 56.11 51.59
 2 6 0 53.8 47.39
 -2 -6 0 14.99 24.8
 -2 -6 0 14.95 21.03
 -2 -6 0 52.76 25.35
 2 6 0 50.1 46.53
 2 6 1 213.13 66.18
 2 6 1 116.53 52.48
 -2 -6 -1 233.3 50.69
 -2 -6 -1 194.26 41.79
 -2 -6 -1 200.36 48.33
 2 6 1 124.77 49.83
 2 6 2 313.85 88.9
 2 6 2 176.69 81.09
 -2 -6 -2 327.05 61.24
 -2 -6 -2 270.86 52.07
 -2 -6 -2 277.76 55.9
 2 6 2 295.5 96.63
 2 6 3 120.53 79.9
 -2 -6 -3 62.04 43.36
 -2 -6 -3 5.58 36.38
 -2 -6 -3 8.77 30.1
 -2 -7 8 57.67 38.99
 2 7 -8 84.41 33.49
 2 7 -8 123.87 42.13
 -2 -7 8 121.28 44.8
 2 7 -8 99.56 42.89
 -2 -7 7 124.2 45.03
 -2 -7 7 213.76 48.1
 2 7 -7 205.32 45.82
 2 7 -7 93.1 36.62
 -2 -7 7 167.37 43.67
 2 7 -7 186.25 45.64
 -2 -7 6 264.37 56.67
 2 7 -6 352.44 60.78
 -2 -7 6 349.23 61.49
 -2 -7 6 269.32 48.83
 2 7 -6 420.74 61.55
 2 7 -6 383.71 63.72
 2 7 -5 239.97 45.26
 -2 -7 5 204.07 47.53
 2 7 -5 123.25 44.67
 -2 -7 5 221.66 48.24
 2 7 -5 283.98 54.59
 2 7 -4 357.68 58.34
 -2 -7 4 283.42 49.47
 2 7 -4 354.48 65.46
 -2 -7 4 325.91 54.46
 -2 -7 4 316.75 55.67
 2 7 -3 120.2 43.67
 2 7 -3 137.48 48.61
 -2 -7 3 50.63 30.44
 -2 -7 3 53.23 26.83
 2 7 -2 178.63 53.65
 2 7 -2 88.06 50.14
 -2 -7 2 56.93 30.35
 -2 -7 2 136.72 40.07
 2 7 -1 209.89 65.74
 2 7 -1 138.68 52.83
 -2 -7 1 201.3 47.31
 2 7 0 51 53.31
 -2 -7 0 126.89 46.08
 2 7 1 -119.65 79.41
 -2 -7 -1 -12.64 35.05
 -3 -2 9 66.69 73.92
 3 2 -9 42.04 21.88
 -3 -2 9 19.82 110.2
 3 2 -9 26.75 19.5
 3 2 -8 54.1 23.72
 -3 -2 8 35.26 58.17
 3 2 -8 37.46 18.54
 -3 -2 8 16.73 61.56
 3 2 -8 52.93 25.91
 -3 -2 7 2.43 50.49
 3 2 -7 266.84 37.49
 -3 -2 7 -25.72 50.68
 3 2 -7 268.99 36.9
 3 2 -7 266.23 38.39
 -3 -2 6 24.15 49.02
 -3 -2 6 -4 42.69
 -3 -2 6 -19.98 39.14
 3 2 -6 112.41 23.04
 -3 -2 6 9.62 35.16
 3 2 -6 106.52 28.18
 3 2 -6 129.04 28.47
 3 2 -6 124.82 28.21
 -3 -2 5 54.05 41.57
 -3 -2 5 -62.56 48.02
 3 2 -5 657.96 59.35
 3 2 -5 718.87 56.92
 -3 -3 11 -85.93 130.76
 3 3 -11 14.03 25.86
 -3 -3 10 94.39 124.09
 -3 -3 10 37.94 81.1
 3 3 -10 59.85 30.1
 -3 -3 9 265.76 80.73
 -3 -3 9 43.39 60.8
 3 3 -9 493.01 63.96
 3 3 -9 437.04 54.2
 -3 -3 9 68.56 64.58
 3 3 -9 436.36 55.87
 3 3 -8 17.33 18.35
 -3 -3 8 39.79 42.79
 -3 -3 8 84.92 50.52
 3 3 -8 6.74 22.77
 3 3 -8 23.36 21.98
 3 3 -7 166.99 34.84
 -3 -3 7 128.98 55.45
 -3 -3 7 322.53 70.95
 -3 -3 7 255.7 58.7
 -3 -3 7 206.04 52.27
 3 3 -7 196.51 40.82
 3 3 -7 209.58 35.94
 -3 -3 6 209.59 51.22
 -3 -3 6 224.21 48.56
 -3 -3 6 227 46.46
 3 3 -6 244.74 39.79
 3 3 -6 220.79 34.42
 3 3 -6 231.47 39.01
 -3 -3 5 0.53 26.56
 -3 -3 5 31.17 23.59
 3 3 -5 8.04 15.41
 -3 -3 5 73.46 32.45
 3 3 -5 21.27 20.72
 3 3 -5 22.52 15.64
 3 3 -5 15.91 18.34
 -3 -3 4 438.53 62.31
 3 3 -4 383.02 46.75
 -3 -3 4 426.86 45.15
 3 3 -4 391.16 46.16
 -3 -3 4 478.53 55.98
 3 3 -4 408.71 45.92
 -3 -3 4 473.2 55.55
 3 3 -4 408.65 38.87
 3 3 -3 2744.1 119.47
 -3 -3 3 2709.84 108.2
 -3 -3 3 2696.38 120.75
 3 3 -3 2727.09 110.13
 -3 -3 3 2820.66 116.15
 3 3 -3 2825.53 91.32
 3 3 -2 863.55 71.34
 -3 -3 2 991.43 69.65
 3 3 -2 813.51 59.66
 -3 -3 2 1015.86 72.38
 -3 -3 2 905.1 59.41
 -3 -3 2 983.09 57.49
 3 3 -1 67 28.46
 -3 -3 1 179.32 27.1
 3 3 -1 46.14 22.37
 -3 -3 1 201.26 36.17
 -3 -3 1 220.25 36.41
 -3 -3 1 262.11 37.01
 3 3 -1 123.22 24.09
 3 3 0 55.12 32.47
 -3 -3 0 191.15 40.43
 -3 -3 0 170.02 34.75
 -3 -3 0 138.58 33.76
 -3 -3 -1 369.14 55.55
 -3 -3 -1 392.26 48.94
 -3 -3 -1 366.51 52.72
 -3 -3 -2 -5.83 24.67
 -3 -3 -2 29.91 27.52
 3 4 -12 112.57 44.65
 -3 -4 11 -101.15 107.24
 -3 -4 11 19.56 121.44
 3 4 -11 61.48 34.83
 -3 -4 10 322.45 90.77
 -3 -4 10 108.19 77.04
 -3 -4 10 277.75 89.91
 3 4 -10 361.69 61.88
 3 4 -10 367.79 57.37
 3 4 -10 321.42 58.63
 3 4 -9 77.13 28.02
 -3 -4 9 85.66 56.91
 -3 -4 9 96.73 50.86
 3 4 -9 92.26 33.84
 -3 -4 9 18.46 43.88
 3 4 -9 67.65 34.22
 3 4 -8 68.6 29.96
 -3 -4 8 29.59 40.8
 -3 -4 8 31.96 33.78
 -3 -4 8 89.54 45.33
 3 4 -8 50.49 32.03
 3 4 -8 40.68 25.12
 3 4 -7 80.95 28.04
 -3 -4 7 45.13 40.41
 -3 -4 7 92.61 41.81
 3 4 -7 63.1 26.98
 -3 -4 7 82.86 37.6
 -3 -4 7 49.33 37.64
 3 4 -7 57.76 28.38
 3 4 -7 50.18 22.9
 3 4 -6 11.48 19.46
 -3 -4 6 8.15 26.07
 3 4 -6 -9.16 22.98
 -3 -4 6 -1.35 23.01
 -3 -4 6 65.5 32.02
 3 4 -6 27.26 24.79
 3 4 -6 20.35 18.38
 3 4 -5 36.03 21.68
 -3 -4 5 36.04 26.44
 3 4 -5 47.91 24.48
 -3 -4 5 38.37 23.59
 -3 -4 5 39.04 24.19
 -3 -4 5 38.24 25.51
 3 4 -5 18.82 21.78
 3 4 -5 45.71 17.64
 3 4 -4 59.89 22.19
 3 4 -4 22.98 23.41
 -3 -4 4 71.69 33.81
 -3 -4 4 25.02 19.48
 3 4 -4 45.28 23.46
 -3 -4 4 54.24 23.23
 -3 -4 4 36.45 22.59
 3 4 -4 23.55 21.54
 3 4 -3 320.1 48.98
 -3 -4 3 224.31 42.84
 -3 -4 3 297.06 42.28
 3 4 -3 299.94 45.46
 3 4 -3 316.49 46.18
 -3 -4 3 336.72 44.98
 3 4 -3 268.19 37.36
 -3 -4 3 327.01 39.27
 3 4 -2 -3.63 15.35
 3 4 -2 48.35 27.59
 3 4 -2 -24.77 28.1
 -3 -4 2 13.06 15.53
 -3 -4 2 -7.91 20.02
 -3 -4 2 -3.96 19.35
 -3 -4 2 14.64 17.2
 3 4 -1 433.58 60.62
 3 4 -1 371.41 55.8
 -3 -4 1 386.52 51.3
 -3 -4 1 418.4 51.79
 -3 -4 1 409.86 44.96
 3 4 0 68.21 38.4
 3 4 0 -53.55 40.44
 -3 -4 0 -2.77 29.22
 -3 -4 0 -12.33 25.26
 -3 -4 0 -50.76 30.7
 3 4 1 599.08 84.97
 -3 -4 -1 684.3 75.64
 -3 -4 -1 599.3 68.64
 -3 -4 -1 609.94 61.07
 3 4 2 76.94 56.26
 3 4 2 89.26 52.81
 3 4 2 -44.22 46.78
 -3 -4 -2 216.34 49.38
 -3 -4 -2 316.39 58.23
 -3 -4 -2 224.87 41.47
 3 4 3 15.3 65.34
 -3 -4 -3 67.23 40.09
 -3 -5 12 82.7 266.41
 -3 -5 11 18.89 82.07
 -3 -5 11 39.47 93.61
 3 5 -11 48.52 34.43
 3 5 -11 54.96 36.99
 -3 -5 11 174.86 94.71
 3 5 -11 52.91 31.65
 -3 -5 10 231.04 85.8
 3 5 -10 215.2 49.23
 -3 -5 10 279.41 84.77
 -3 -5 10 291.5 82.42
 3 5 -10 208.8 51.01
 3 5 -10 256.72 53.72
 -3 -5 9 452.55 80.04
 -3 -5 9 546.73 91.99
 -3 -5 9 545.81 85.84
 3 5 -9 446.88 61.9
 3 5 -9 450.46 63.7
 3 5 -9 414.18 57.41
 3 5 -8 18.3 21.82
 -3 -5 8 -61.86 51.89
 -3 -5 8 7.28 32.2
 3 5 -8 -5.36 24.74
 3 5 -8 -27.59 28.92
 -3 -5 8 -0.08 32.75
 3 5 -8 21.12 21.36
 3 5 -7 87.72 30.93
 -3 -5 7 116.36 48.94
 -3 -5 7 93.39 42.18
 3 5 -7 87.57 32.68
 -3 -5 7 62.87 40.64
 -3 -5 7 49.55 34.65
 3 5 -7 50.93 28.44
 3 5 -7 89.68 30.04
 -3 -5 6 611.81 73.51
 3 5 -6 637.74 67.3
 3 5 -6 600.29 64.47
 -3 -5 6 618.22 72.82
 3 5 -6 592.46 63.86
 -3 -5 6 652.36 67.52
 3 5 -5 265.02 45.49
 3 5 -5 215.91 42.12
 -3 -5 5 253.85 46.52
 3 5 -5 250.6 46.03
 -3 -5 5 293.77 47.18
 -3 -5 5 287.8 50.29
 -3 -5 5 311.96 45.97
 3 5 -5 270.74 45.86
 -3 -5 4 793.62 77.95
 3 5 -4 739.85 71.25
 3 5 -4 703.95 70.82
 -3 -5 4 715.35 66.37
 3 5 -4 609.47 64.51
 -3 -5 4 662.72 65.52
 3 5 -4 688.36 64.89
 -3 -5 4 612.23 56.19
 -3 -5 3 1235.95 103.76
 3 5 -3 1143.37 89.26
 3 5 -3 1006.65 84.72
 -3 -5 3 1067.38 79.8
 3 5 -3 1063.33 87.56
 -3 -5 3 1042.48 81.09
 3 5 -3 1079.2 79.42
 -3 -5 3 1111.55 75.2
 3 5 -2 103.84 42.18
 3 5 -2 63.18 33.29
 -3 -5 2 24.79 22.52
 -3 -5 2 41.65 25.53
 3 5 -1 14.45 27.27
 3 5 -1 116.49 43.99
 3 5 -1 131.47 45.87
 -3 -5 1 110.98 37.22
 -3 -5 1 126.39 36.95
 -3 -5 1 108.48 29.7
 3 5 0 90.65 41.7
 3 5 0 11.29 36.91
 3 5 0 52.63 43.67
 3 5 0 58.45 49.23
 -3 -5 0 63.43 33.91
 -3 -5 0 42.99 29.99
 -3 -5 0 29.9 23.25
 -3 -5 0 55.14 26.06
 3 5 1 -20.5 47.94
 3 5 1 32.6 42.46
 3 5 1 27.11 56.73
 -3 -5 -1 -13.96 33.02
 -3 -5 -1 -4.54 23.73
 -3 -5 -1 12.86 19.41
 3 5 2 -70.04 75.68
 3 5 2 -37.81 56.14
 3 5 2 1.46 64.06
 -3 -5 -2 17.02 35.26
 -3 -5 -2 -4.98 28.99
 -3 -5 -2 -5.06 20.42
 3 5 3 -107.52 107.41
 -3 -5 -3 1.09 35.88
 3 6 -12 86.38 35.75
 3 6 -11 6.17 32.35
 -3 -6 11 -71.74 79.38
 -3 -6 11 -12.69 75.5
 3 6 -11 33.78 28.53
 -3 -6 11 81.75 80.67
 -3 -6 10 97.34 70.51
 3 6 -10 13.85 28.85
 -3 -6 10 45.11 59.38
 3 6 -10 -4.31 37.22
 -3 -6 10 11.99 46.85
 3 6 -10 8.54 27.92
 -3 -6 9 1.39 58.57
 3 6 -9 58.44 28.86
 -3 -6 9 33.43 44.12
 -3 -6 9 107.79 47.95
 3 6 -9 72.75 37.38
 3 6 -9 16.55 25.97
 3 6 -8 114.28 41.48
 -3 -6 8 119.69 40.58
 -3 -6 8 102.7 44.29
 3 6 -8 121.8 41.07
 -3 -6 8 100.55 50.42
 3 6 -8 125.19 40.58
 3 6 -7 69.24 30.61
 -3 -6 7 27.59 29.56
 -3 -6 7 47.85 36.84
 3 6 -7 44.68 30.39
 -3 -6 7 49.2 38.03
 3 6 -7 22.04 28.37
 -3 -6 6 78.31 32.29
 3 6 -6 86.45 36.73
 -3 -6 6 51.49 35.16
 3 6 -6 67.84 36.41
 -3 -6 6 31.6 30.6
 3 6 -6 64.26 33.37
 3 6 -5 320.9 52.28
 -3 -6 5 290.76 47.98
 -3 -6 5 376.94 62.05
 3 6 -5 301.95 52.85
 -3 -6 5 309.64 53.59
 -3 -6 5 313.92 52.47
 3 6 -5 352.39 53.13
 3 6 -5 306.09 50.72
 3 6 -4 429.98 58.77
 -3 -6 4 345.92 57.84
 3 6 -4 417.54 62.89
 -3 -6 4 396.14 59.84
 -3 -6 4 400.84 56.78
 3 6 -4 409.1 57.06
 3 6 -3 286.89 54.01
 3 6 -3 306.87 58.95
 -3 -6 3 247.72 44.92
 -3 -6 3 299.59 52.12
 3 6 -2 423.57 69.91
 3 6 -2 428.1 69.83
 -3 -6 2 348.19 56.33
 -3 -6 2 406.33 59.35
 3 6 -1 367.28 75.14
 3 6 -1 384.28 76.87
 -3 -6 1 331.99 58.25
 -3 -6 1 337.91 58.67
 3 6 0 388.06 86.04
 -3 -6 0 278.23 60.39
 -3 -6 0 264.79 52.48
 3 6 1 325.99 100.12
 -3 -6 -1 369.91 69.49
 -3 -6 -1 315.51 58.29
 -3 -6 -1 316.77 56.25
 3 6 1 182.41 91.67
 3 6 2 -17.65 61.68
 3 6 2 167.78 111.26
 -3 -6 -2 27.13 43.73
 -3 -6 -2 -6.94 38.91
 -3 -6 -2 -26.94 26.9
 3 6 2 -47.03 102.53
 -3 -7 11 262.27 96.21
 3 7 -11 218.5 59.25
 -3 -7 10 137.56 55.52
 -3 -7 10 271.74 76.08
 3 7 -10 192.19 50.75
 3 7 -10 144.49 52.13
 -3 -7 9 11.73 46.73
 3 7 -9 42.35 33.95
 3 7 -9 -10.82 31.81
 -3 -7 9 -1.63 39.13
 -3 -7 9 26.21 59.23
 3 7 -9 16.33 34.94
 -3 -7 8 -9.37 32.8
 3 7 -8 41.53 32.91
 -3 -7 8 15.58 36.22
 3 7 -8 35.33 35.7
 -3 -7 8 -25.91 47.54
 3 7 -8 -7.85 37.11
 3 7 -7 220.43 49.35
 -3 -7 7 220.61 58.75
 3 7 -7 258.81 51.66
 -3 -7 7 210.54 56
 3 7 -7 313.73 58.87
 -3 -7 7 203.27 47.52
 -3 -7 6 109.37 39.69
 3 7 -6 96.18 36.44
 -3 -7 6 89.76 41.07
 3 7 -6 95.12 41.32
 -3 -7 6 99.78 46.79
 3 7 -6 116.75 47.49
 3 7 -5 0.47 31.6
 -3 -7 5 -19.04 33.6
 3 7 -5 3.09 28.24
 3 7 -5 -30.29 34.69
 -3 -7 5 -50.42 42.27
 -3 -7 5 -31.25 37.58
 3 7 -4 96.36 41.12
 3 7 -4 95.88 43.6
 -3 -7 4 92.23 40.39
 -3 -7 4 74.26 36.57
 3 7 -3 -19.87 39.7
 3 7 -3 -41.2 41.24
 -3 -7 3 -14.92 27.85
 -3 -7 3 -23.5 30.86
 3 7 -2 8.23 47.07
 3 7 -2 36.42 48.55
 -3 -7 2 49.52 37.36
 -3 -7 2 27.07 37.1
 3 7 -1 -9.83 53.62
 -3 -7 1 50.26 38.19
 3 7 0 28.77 71.11
 -3 -7 0 9.04 40.17
 -3 -7 -1 23.69 43.79
 3 8 -9 264.72 60.73
 -3 -8 9 267.34 67.09
 -3 -8 8 138.65 51.38
 -3 -8 8 107.89 52.29
 3 8 -8 130.17 44.77
 3 8 -8 131.6 41.08
 -3 -8 8 28.94 48.62
 3 8 -8 130.19 59.86
 -3 -8 7 73.22 50.64
 3 8 -7 43.45 42.67
 3 8 -7 22.96 37.56
 -3 -8 7 14.9 34.56
 -3 -8 7 54.53 44.62
 3 8 -7 95 49.19
 -3 -8 6 190.16 57.83
 3 8 -6 79.32 45.01
 -3 -8 6 160.02 51.65
 3 8 -5 236.22 62.63
 3 8 -5 161.77 61.11
 -3 -8 5 163.16 54.54
 -3 -8 5 86.47 45.01
 3 8 -4 138.92 51.18
 3 8 -4 138.85 55.14
 -3 -8 4 152.93 49.65
 -3 -8 4 148.68 56.15
 3 8 -3 195.04 78.23
 3 8 -3 147.11 58.76
 -3 -8 3 90.16 45.4
 -3 -8 3 192.94 58.86
 3 8 -2 157.99 80.98
 -3 -8 2 338.16 68.23
 -3 -8 1 -10.24 36.3
 -4 -5 10 163.71 114.02
 4 5 -9 150.7 45.35
 -4 -5 9 55.06 74.95
 4 5 -9 127.17 40.38
 -4 -5 9 -20.14 70.34
 4 5 -9 117.81 45.05
 4 5 -8 16.05 30.74
 -4 -5 8 -5.27 56.51
 -4 -5 8 -44.39 73.48
 -4 -5 8 -12.06 63.86
 4 5 -8 62.84 33.61
 4 5 -8 -9.63 29.52
 4 5 -7 313.25 60.47
 -4 -5 7 155.23 72.27
 4 5 -7 108.05 39.54
 -4 -5 7 285.95 74.69
 -4 -5 7 166.59 74.57
 4 5 -7 336.79 56.37
 4 5 -6 -7.45 28.84
 -4 -5 6 25.46 50.08
 4 5 -6 -13.31 25.49
 -4 -5 6 59.76 45.21
 -4 -5 6 33.03 49.46
 4 5 -6 -18.37 24.35
 4 5 -5 57.34 32.25
 4 5 -5 10.61 31.89
 -4 -5 5 18.04 38.82
 -4 -5 5 21 25.68
 -4 -5 5 26.7 35.28
 4 5 -4 -6.04 23.83
 4 5 -4 24.4 31.67
 -4 -5 4 10.57 31.28
 -4 -5 4 42.16 27.44
 -4 -5 4 50.09 34.32
 4 5 -3 27.34 31.6
 -4 -5 3 8.21 31.25
 -4 -5 3 76.88 37.84
 -4 -5 2 163.11 45.57
 -4 -5 2 157.76 43.46
 4 6 -11 24.72 39.01
 -4 -6 11 58.2 118.2
 4 6 -10 51.05 33.16
 -4 -6 10 156.97 98.05
 -4 -6 10 44.55 83.3
 4 6 -10 22.15 36.62
 -4 -6 9 -21.07 70.85
 4 6 -9 103.31 47.29
 -4 -6 9 -8.59 54.59
 -4 -6 9 -72.13 90.88
 4 6 -9 167.45 53.08
 4 6 -8 61.28 37.63
 -4 -6 8 147.86 70.83
 4 6 -8 38.57 33.67
 -4 -6 8 -49.17 75.05
 4 6 -8 59.19 31.82
 -4 -6 8 103.49 56.03
 4 6 -7 99.27 40.53
 -4 -6 7 128.87 70.64
 4 6 -7 52.52 33.44
 -4 -6 7 143.5 62.97
 4 6 -7 160.64 45.4
 -4 -6 7 101.77 42.53
 4 6 -6 422.36 65.11
 4 6 -6 498.67 74.72
 4 6 -6 550.49 79.28
 -4 -6 6 432.86 78.55
 -4 -6 6 576.41 75.92
 4 6 -5 43.48 35.46
 4 6 -5 205.32 55.08
 -4 -6 5 144.05 54.52
 -4 -6 5 204.52 61.08
 -4 -6 5 233.14 49.02
 4 6 -4 10.84 27.69
 4 6 -4 23.82 37.99
 -4 -6 4 5.32 33.56
 -4 -6 4 -12.26 34.42
 4 6 -3 -32.52 35.25
 4 6 -3 -11.8 33.27
 -4 -6 3 19.47 31.74
 -4 -6 3 -11.67 39.2
 4 6 -2 6.54 42.63
 -4 -6 2 54.2 40.07
 -4 -6 2 20.78 40.33
 4 6 -1 -108.49 61.46
 -4 -6 1 -3.79 36.73
 4 7 -10 11.02 39.33
 -4 -7 10 -84.47 77.8
 -4 -7 9 30.63 63.1
 4 7 -9 7.36 36.01
 4 7 -9 4.95 35.38
 -4 -7 9 -41.07 53.81
 -4 -7 9 -6.95 83.98
 4 7 -9 30.37 34.62
 4 7 -8 68.19 40.7
 -4 -7 8 6.19 55.24
 -4 -7 8 -4.9 39.56
 4 7 -8 58.83 47.81
 -4 -7 8 69.77 67.13
 4 7 -8 -33.39 37.06
 4 7 -7 23.22 33.4
 -4 -7 7 -3.02 55.91
 -4 -7 7 24.65 41.51
 4 7 -7 25.99 36.54
 -4 -7 7 12 48.52
 4 7 -7 -0.95 34.31
 -4 -7 6 67.51 70.43
 4 7 -6 39.9 34.77
 4 7 -6 43.73 44.65
 -4 -7 6 131.07 58.02
 4 7 -5 46.44 40.04
 4 7 -5 129.73 55.25
 -4 -7 5 101.82 59.62
 -4 -7 5 70.47 47.04
 4 7 -4 46.57 50.03
 -4 -7 4 92.36 55.44
 -4 -7 4 101.99 48.5
 4 7 -3 -10 45.8
 4 7 -3 23.45 54.15
 -4 -7 3 111.82 49.09
 -4 -7 3 42.67 43.05
 4 7 -2 -12.78 49.16
 -4 -7 2 105.45 52.49
 -4 -7 2 61.56 47.97
 -4 -7 1 86.7 52.95
 -4 -8 10 -240.21 190.63
 4 8 -9 147.58 59.26
 -4 -8 9 24.5 74.79
 -4 -8 9 216.06 77
 4 8 -8 -2.25 36.74
 -4 -8 8 32.24 50.49
 -4 -8 8 6.43 59.64
 4 8 -8 27.92 42.78
 -4 -8 7 11.99 75.46
 4 8 -7 53.81 49.67
 -4 -8 7 89.63 65.9
 -4 -8 6 27.58 41.86
 4 8 -5 1.53 41.17
 -4 -8 5 -47.17 62.73
 -4 -8 5 38.73 43.66
 -4 -8 4 32.86 48.17
 -4 -8 4 74.08 53.28
 -4 -8 3 48.51 52.67
 -4 -8 3 5.62 53.73
