# Supplementary material for: High-pressure preference for reduced water content in porous zinc aspartate hydrates
Source: Acta Crystallogr B Struct Sci Cryst Eng Mater. 2020 Aug 28;76(Pt 5):795–801. doi: 10.1107/S2052520620009348 (PMC7535066; doi:10.1107/S2052520620009348)
Supplement: Supplementary file 26 [file b-76-00795-zinc-aspartate_dihydrate_3_53GPasup26.hkl]

data_zinc-aspartate_dihydrate_3_53GPa 

loop_
  _refln_index_h
  _refln_index_k
  _refln_index_l
  _refln_F_squared_meas
  _refln_F_squared_sigma
 0 0 2 503.85 40.55
 0 0 -3 2928.28 113.29
 0 0 -3 3028.52 115.71
 0 0 -3 2926.73 124.42
 0 0 3 2884.01 119.73
 0 0 3 3052.76 97.52
 0 0 -3 2976.28 119.56
 0 0 -3 2994.5 89.28
 0 0 -4 2058.45 125.19
 0 0 4 1955.97 100.67
 0 0 -4 1910.77 83.34
 0 0 -4 1918.12 109.65
 0 0 -4 1954.48 114.68
 0 0 4 1914.52 117.62
 0 0 4 2377.66 117.25
 0 0 4 1868.13 124.36
 0 0 4 1926.38 103.25
 0 0 -4 1900.85 108.07
 0 0 5 883.32 102.05
 0 0 -5 869.55 86.74
 0 0 -5 850.47 91.9
 0 0 5 848.67 105.33
 0 0 -5 903.8 85.58
 0 0 -5 841.66 82.19
 0 0 5 871.73 92.54
 0 0 6 335.71 70.81
 0 0 6 427.1 90.74
 0 0 6 415.5 85.96
 0 0 -6 355.95 61.69
 0 0 6 370.11 84.59
 0 0 -6 416.38 66.18
 0 0 -6 354.24 60.89
 0 0 -6 419.91 72.53
 0 0 7 319.51 93.74
 0 0 -7 370.27 65.68
 0 0 -7 358.93 69.24
 0 0 7 202.11 63.65
 0 0 7 369.22 100.97
 0 0 -7 331.75 70.82
 0 0 -7 341.71 65.14
 0 0 7 383.84 99.11
 0 0 8 42.64 68.26
 0 0 -8 76.53 37.41
 0 0 -8 47.95 35.44
 0 0 8 146.21 71.66
 0 0 -8 83.75 36.06
 0 0 8 127.13 78.7
 0 0 9 102.56 89.2
 0 0 -9 27.82 20.71
 0 0 -10 -20.05 30.75
 0 1 -10 134.77 52.71
 0 -1 10 65.1 82.01
 0 -1 9 70.7 51.55
 0 1 -9 8.6 19.62
 0 -1 9 74.51 57.35
 0 -1 8 328.05 105.8
 0 1 -8 408.57 76.72
 0 -1 8 218.25 71.74
 0 1 -8 387.28 77
 0 1 -7 469.65 70.64
 0 1 -7 461.57 73.7
 0 1 -7 457.34 78.65
 0 -1 7 446.97 103.02
 0 -1 7 422.34 82.09
 0 -1 7 478.59 98.83
 0 -1 7 273.29 68.27
 0 1 -7 433.68 64.33
 0 -1 6 187.45 50.08
 0 1 -6 205.35 40.69
 0 -1 6 215.13 52.87
 0 1 -6 296.57 55.45
 0 1 -6 187.61 47.57
 0 1 -6 217.77 44.1
 0 -1 5 -5 8.63
 0 1 -5 -5.22 14.94
 0 -1 5 18.84 18.43
 0 -1 5 3.47 12.29
 0 1 -5 6.42 10.59
 0 1 -5 0.1 7.75
 0 1 -5 -2.68 9.38
 0 1 -5 4.94 11.6
 0 -1 5 -21.23 17.27
 0 1 -5 -7.47 12.39
 0 -1 4 192.65 35.95
 0 1 -4 167.61 31.88
 0 -1 4 163.01 31.24
 0 1 -4 189.31 29.76
 0 1 -4 189.05 30.48
 0 1 -4 186.89 35.25
 0 1 -4 187.71 31.87
 0 -1 4 182.57 33.3
 0 -1 4 178.45 38.11
 0 1 -4 186.3 34.89
 0 1 -3 29.92 12.72
 0 -1 3 29.12 15.19
 0 -1 3 30.02 13.33
 0 -1 3 30.24 13.91
 0 -1 3 35.77 13
 0 1 -3 16.74 8.17
 0 1 -3 28.07 13.31
 0 -1 2 191.82 25.19
 0 -1 2 215.95 28.28
 0 1 -2 211.14 25.54
 0 1 1 3837.05 142.8
 0 1 1 3806.71 129.54
 0 1 2 607.41 67.83
 0 -1 -2 606.53 52.35
 0 1 2 612.54 52.81
 0 -1 -2 519.51 50.59
 0 -1 -2 596.16 50.99
 0 1 2 565.85 58.83
 0 -1 -3 339.19 48.77
 0 -1 -3 342.35 38.59
 0 -1 -3 345.78 46.37
 0 -1 -3 330.87 39.53
 0 -1 -3 372.52 48.87
 0 1 3 326.46 55.58
 0 1 3 303.32 52.56
 0 1 3 353.47 48.08
 0 1 4 1789.51 158.51
 0 1 4 1612.44 142
 0 -1 -4 1734.17 116.78
 0 -1 -4 1741.05 120.65
 0 -1 -4 1693.33 102.04
 0 -1 -4 1684.64 98.59
 0 1 4 1712.69 114.97
 0 1 4 1778.59 131.17
 0 -1 -4 1741.19 123.21
 0 1 5 439.81 89.69
 0 -1 -5 417.32 69.08
 0 1 5 463.16 98.87
 0 -1 -5 476.65 70.47
 0 1 5 387.59 75.39
 0 -1 -5 431.6 71.28
 0 1 5 431.1 91.35
 0 -1 -5 417.78 57.93
 0 -1 -6 597.6 85.65
 0 1 6 489.8 109.67
 0 -1 -6 494.39 83.03
 0 1 6 508.07 106.2
 0 -1 -6 537.53 82.76
 0 1 6 566.78 120.53
 0 1 7 174.99 87.2
 0 -1 -7 169.29 52.69
 0 -1 -7 170.07 51.14
 0 1 7 277.83 94.28
 0 1 7 229.74 112.12
 0 -1 -7 201.26 58.66
 0 -1 -8 403.35 85.54
 0 1 8 399.13 133.64
 0 -1 -8 318.59 66.65
 0 -1 -8 306.73 73.77
 0 1 8 294.74 116.41
 0 1 8 298.83 123.5
 0 -1 -9 28.03 27.38
 0 1 9 -91.92 94.63
 0 1 9 88.71 78.54
 0 1 9 41.68 125.9
 0 -1 -9 58.51 31.66
 0 2 -9 398.62 76.83
 0 -2 9 292.35 100.16
 0 -2 8 270 76.29
 0 2 -8 412.73 78.15
 0 2 -8 300.34 63.55
 0 -2 8 382.38 95.55
 0 2 -7 239.21 55.89
 0 -2 7 204.97 58.94
 0 2 -7 242.57 50.95
 0 2 -6 822.61 79.7
 0 2 -6 800.75 88.21
 0 2 -6 870.27 74.23
 0 -2 6 807.8 90.45
 0 -2 6 804.59 98.19
 0 2 -6 824.04 85.91
 0 2 -5 962.5 82.89
 0 -2 5 1003.23 95.15
 0 2 -5 980.08 67.84
 0 2 -5 1005.4 87.57
 0 -2 5 913.88 97.51
 0 2 -5 950 81.24
 0 -2 5 1020.01 92.11
 0 2 -5 980.22 88.81
 0 -2 4 238.75 41
 0 2 -4 258.79 41.95
 0 2 -4 242.03 40.1
 0 2 -4 240.03 35.37
 0 2 -4 250.92 32.14
 0 2 -4 220.81 40.38
 0 -2 4 240.67 43.41
 0 -2 4 234.06 43.89
 0 2 -3 1298.34 79.57
 0 2 -3 1291.48 84.39
 0 -2 3 1307.44 90.8
 0 -2 3 1324.01 91.03
 0 -2 3 1279.04 86.38
 0 2 -3 1181.78 80.97
 0 2 -2 5820.49 163.53
 0 -2 2 5866.52 167.51
 0 2 -2 5796.54 164.01
 0 -2 2 5832.22 174.24
 0 2 0 20.59 22.01
 0 -2 0 3878.64 129.45
 0 -2 -1 374.4 42.31
 0 -2 -1 320.01 39.1
 0 2 1 373.97 59.24
 0 -2 -1 390.03 45.08
 0 -2 -1 392.2 38.48
 0 -2 -2 694.1 62.13
 0 -2 -2 746.52 70.79
 0 2 2 797.37 91.13
 0 2 2 688.38 56.81
 0 -2 -2 760.6 68.72
 0 -2 -2 769.44 67.16
 0 2 2 760.92 97.19
 0 2 3 35.98 28.54
 0 -2 -3 2.08 11.03
 0 2 3 22.56 24.63
 0 -2 -3 0.57 8.56
 0 -2 -3 9.74 12.25
 0 -2 -3 8.31 11.71
 0 -2 -3 7.5 10.59
 0 2 4 -12.81 22.43
 0 -2 -4 8.88 15.73
 0 -2 -4 16.01 16.65
 0 2 4 -30.05 31.32
 0 2 4 13.68 26.08
 0 -2 -4 22.22 20.32
 0 -2 -4 9.5 22.19
 0 2 5 177.53 68.57
 0 2 5 162.79 57.81
 0 -2 -5 196.78 52.02
 0 -2 -5 149.91 41.97
 0 -2 -5 132.96 38.05
 0 -2 -6 38.83 30.31
 0 2 6 52.15 52.98
 0 -2 -6 92.64 40.1
 0 2 6 90.17 99.97
 0 -2 -6 43.18 36.44
 0 2 7 93.77 88.02
 0 -2 -7 230.86 65.4
 0 -2 -7 242.76 72.37
 0 -2 -7 164.29 55.19
 0 2 7 190.66 114.95
 0 2 7 129.34 70.48
 0 -2 -8 56.83 36.97
 0 2 8 41.35 83.25
 0 2 8 -37.3 93.66
 0 -2 -8 52.33 32.15
 0 -2 -8 5.99 27.68
 0 2 8 -94.58 109.9
 0 -2 -9 60.15 36.11
 0 -2 -9 -39.92 41.36
 0 -3 7 68.59 33.54
 0 -3 7 81.98 34.11
 0 3 -7 115.85 36.38
 0 3 -7 82.13 35.14
 0 -3 6 58.15 31.1
 0 -3 6 54.81 31.97
 0 3 -6 15 17.42
 0 3 -6 46.3 25.85
 0 -3 5 371.8 62.53
 0 -3 5 386.97 64.74
 0 3 -5 315.75 44.65
 0 3 -5 334.62 53.91
 0 3 -5 346.89 54
 0 -3 0 1234.91 90.74
 0 -3 0 1140.88 82.06
 0 -3 -1 747.1 73.4
 0 -3 -1 744.09 72.25
 0 3 1 852.87 87.12
 0 3 1 628.97 101.41
 0 -3 -1 741.62 69.67
 0 -3 -1 636.41 54.9
 0 -3 -2 548.74 70.47
 0 -3 -2 602.3 72.18
 0 -3 -2 491.84 56.3
 0 3 2 608.14 105.59
 0 3 2 572.17 68.74
 0 -3 -2 562.95 67.67
 0 -3 -3 290.09 55.64
 0 -3 -3 193.66 48.49
 0 -3 -3 252.46 48.96
 0 -3 -3 216.87 40.67
 0 3 3 196.84 55.24
 0 3 4 245.65 73.66
 0 -3 -4 297.52 60.75
 0 -3 -4 248.32 54.91
 0 -3 -4 323.15 57.44
 0 -3 -5 22.94 22.23
 0 -3 -5 -20.09 20.78
 0 3 5 -4.92 56.06
 0 -3 -5 5.03 16.99
 0 3 5 31.98 34.47
 0 3 6 3.75 71.9
 0 -3 -6 15.66 21.39
 0 -3 -6 -34.81 35.4
 0 -3 -6 32.44 30.17
 0 3 6 -34.72 39.47
 0 3 7 -56.45 65.54
 0 -3 -7 49.23 36.51
 0 3 7 -106.52 84.41
 0 -3 -7 -4.42 19.65
 0 -3 -7 47.52 30.58
 0 -4 -2 -6.36 14.46
 0 -4 -2 11.61 16.53
 0 -4 -2 38.27 20.34
 0 4 3 3.44 63.32
 0 -4 -3 3.04 18.99
 0 -4 -3 4.82 16.13
 0 -4 -3 -1.01 13.94
 0 4 4 292.15 186.23
 0 -4 -4 124.76 68.43
 0 -4 -4 181.58 74.9
 -1 2 7 -9.51 46.49
 1 -2 -7 22.08 24.92
 1 -2 -7 30.6 21.42
 1 -2 -6 58.94 31.94
 1 -2 -6 55.14 28.59
 -1 2 6 41.13 52.12
 1 -2 -5 1041.33 84.5
 1 -2 -5 1163.93 103.47
 1 -2 -5 1086.28 101.58
 1 -2 -5 1247.79 103.61
 1 -2 -4 819.38 80.96
 1 -2 -4 831.49 79.47
 1 -2 -4 803.66 65.51
 -1 1 9 -64.64 95.74
 1 -1 -9 -0.24 25.89
 1 -1 -8 -26.43 18.94
 -1 1 8 77.05 75.77
 -1 1 8 12.63 44.03
 1 -1 -8 6.57 19.34
 -1 1 7 -67.53 62.56
 1 -1 -7 9.89 13.75
 -1 1 7 -20.58 27.16
 1 -1 -7 29.26 26.41
 1 -1 -7 21.79 17.36
 -1 1 7 80.19 82.54
 1 -1 -7 -19.21 16.88
 -1 1 6 57.29 36.02
 1 -1 -6 36.07 24.81
 1 -1 -6 55.73 27.31
 -1 1 6 -22.9 36.13
 1 -1 -6 21.28 17.43
 -1 1 6 11.04 24.09
 1 -1 -6 35.54 20.58
 -1 1 5 220.07 68.06
 1 -1 -5 166.62 35.03
 1 -1 -5 203.1 43.87
 1 -1 -5 191.59 36.4
 1 -1 -5 197.66 42.57
 -1 1 5 149.28 53.13
 1 -1 -4 5.72 8.51
 1 -1 -4 2.68 9.79
 1 -1 -4 6.05 12.01
 -1 1 4 11.41 24.26
 -1 1 4 4.77 21.23
 1 -1 -4 -4.24 12.39
 -1 1 4 9.91 16.15
 -1 1 4 3.52 10.6
 1 -1 -3 563.26 51.68
 1 -1 -3 521.5 52.58
 1 -1 -3 545.66 56.47
 1 -1 -3 545.87 50.67
 -1 1 3 432.14 76.44
 -1 1 -4 3.02 8.57
 -1 1 -4 -8.09 11.27
 1 -1 4 -4.93 14.79
 -1 1 -5 2426.02 138.86
 -1 1 -5 2424.03 127.64
 1 -1 5 2042.29 139.97
 -1 1 -6 441.83 62.02
 -1 1 -6 426.16 64.31
 1 -1 7 16.7 18.88
 -1 1 -7 230.9 54.09
 -1 0 10 -58.74 77.66
 1 0 -10 123.45 49.45
 1 0 -9 19.75 23.74
 1 0 -9 30.96 30.21
 -1 0 9 -46.81 85.52
 -1 0 9 -19.58 41.04
 -1 0 8 -25.48 39.69
 -1 0 8 -0.02 49.74
 1 0 -8 -40.61 35.1
 1 0 -8 -11.83 23.15
 -1 0 7 335.83 103.63
 1 0 -7 306.93 58.27
 1 0 -7 342.54 63.41
 -1 0 7 326.01 81.52
 1 0 -7 354.15 58.3
 -1 0 7 361.92 96.53
 -1 0 7 224.27 70.14
 1 0 -7 360.65 70.96
 -1 0 6 1473 164.81
 -1 0 6 1265.71 141.84
 1 0 -6 1369.35 124.54
 -1 0 6 1559.42 183.13
 1 0 -6 1463.91 115.96
 1 0 -6 1430.29 117.84
 1 0 -6 1416.52 105.29
 -1 0 5 248.35 64.48
 -1 0 5 223.96 53.11
 -1 0 5 242.46 46.79
 1 0 -5 289.33 48.5
 1 0 -5 232.07 38.75
 1 0 -5 274.98 45.27
 1 0 -5 271.21 49.85
 1 0 -5 270.34 40.85
 -1 0 5 275.74 64.38
 1 0 -5 270.28 41.44
 1 0 -4 101.78 26.67
 -1 0 4 88.08 28.39
 -1 0 4 39.19 19.9
 -1 0 4 83 29.17
 1 0 -4 103.98 21.1
 1 0 -4 99.73 22.22
 -1 0 4 94.98 35.12
 1 0 -4 85.9 23.03
 -1 0 4 77.17 23.18
 1 0 -4 79.56 21.69
 1 0 -4 93.41 22.07
 -1 0 3 2641.62 134.53
 1 0 -3 2542.08 101.7
 -1 0 3 2533.55 115.76
 1 0 -3 2619.94 112.87
 -1 0 3 2796.37 152.91
 1 0 -3 2679.27 116.94
 -1 0 2 -6.86 6.73
 -1 0 2 11.98 7.86
 1 0 2 -0.73 11.5
 -1 0 -2 8.39 7.34
 -1 0 -2 8.42 4.6
 -1 0 -2 11.53 7.65
 -1 0 -3 7 8.77
 -1 0 -3 1.81 6.29
 1 0 3 -16.9 12.43
 1 0 3 -17.31 14.37
 -1 0 -3 3.13 5.23
 -1 0 -3 -9.1 10.31
 -1 0 -3 3.26 10.78
 1 0 4 286.85 55.17
 -1 0 -4 304.33 39.5
 -1 0 -4 327.13 51.33
 -1 0 -4 315.91 50.22
 -1 0 -4 284.99 47.31
 1 0 4 277.09 46.28
 -1 0 -5 213.83 48.82
 1 0 5 205.02 47.69
 1 0 5 208.58 54.77
 -1 0 -5 220.33 46.05
 -1 0 -5 201.45 45.4
 -1 0 -6 259.76 58.15
 1 0 6 219.01 65.68
 -1 0 -6 219.14 52.39
 -1 0 -6 236.39 53.01
 1 0 6 233.66 60.75
 -1 0 -7 25.16 25.46
 -1 0 -7 52.65 32.21
 1 0 7 -9.52 41.06
 -1 0 -7 52.92 29.19
 1 0 7 -49.71 63.48
 1 0 7 -34.53 48.62
 1 0 8 34.04 47.21
 -1 0 -8 54.81 35.92
 1 1 -11 -43.87 40.96
 1 1 -10 15.31 29.38
 1 1 -10 -20.83 19.24
 -1 -1 10 -5.02 48.77
 -1 -1 10 -13.2 78.53
 -1 -1 9 134.7 76.51
 1 1 -9 197.94 60.01
 1 1 -9 193 60.54
 -1 -1 9 163.94 72.87
 -1 -1 8 3.45 33.07
 1 1 -8 58.04 38.81
 1 1 -8 42.68 25.46
 -1 -1 8 53.26 46.08
 1 1 -7 296.23 61.95
 1 1 -7 319 63.36
 -1 -1 7 300.88 83.91
 -1 -1 7 263.1 67.55
 1 1 -6 -9.06 14.25
 -1 -1 6 4.73 16.78
 1 1 -6 -10.74 11.55
 -1 -1 6 17.51 19.36
 -1 -1 6 2.73 12.69
 1 1 -6 20.69 21.78
 -1 -1 6 4.16 27.1
 1 1 -6 -8.68 16.37
 -1 -1 6 -2.63 19.74
 1 1 -6 -4.41 15.31
 -1 -1 6 5.04 20.97
 1 1 -6 -9.57 12.97
 -1 -1 5 963.51 103.98
 -1 -1 5 923.36 97.77
 1 1 -5 929.58 85.13
 1 1 -5 1001.4 80.47
 -1 -1 5 894.31 88.52
 -1 -1 5 981.4 89.93
 1 1 -5 944.21 80.82
 1 1 -5 853.6 62.93
 1 1 -5 897.76 68.36
 1 1 -5 968.46 87.37
 1 1 -4 925.97 61.56
 1 1 -4 768.38 65.51
 -1 -1 4 724.28 76.45
 -1 -1 4 768.86 75.37
 1 1 -4 731.37 67.57
 1 1 -4 751.69 63.83
 -1 -1 4 715.35 70
 -1 -1 4 769.61 70.75
 1 1 -4 764.41 66.88
 -1 -1 3 6156.48 182.54
 -1 -1 3 6274.95 177.72
 -1 -1 3 6321.28 186.09
 1 1 -3 6075.15 164.53
 -1 -1 3 6033.3 176.63
 1 1 -3 6203.56 141.54
 1 1 -3 6113.84 164.26
 1 1 -3 5993.7 164.45
 1 1 -3 6088.03 151.09
 1 1 -2 5474.73 131.31
 -1 -1 2 5846.44 152.06
 -1 -1 2 5848.54 156.45
 1 1 -2 5733.81 143.23
 1 1 -1 380.97 31.15
 1 1 -1 368.66 33.18
 1 1 -1 369.28 34.44
 -1 -1 1 384.88 35.49
 1 1 0 670.57 47.79
 1 1 0 688.02 48.34
 1 1 0 600.1 45.06
 1 1 1 182.27 30.47
 -1 -1 -1 155.99 26.39
 1 1 1 180.69 29.09
 1 1 1 155.83 26.8
 -1 -1 -1 160.94 27.38
 -1 -1 -1 146.54 25.36
 1 1 2 1073.54 87.2
 1 1 2 1200.55 64.49
 -1 -1 -2 1218.45 80.81
 1 1 2 1256.64 88.9
 -1 -1 -2 1182.81 78.23
 -1 -1 -2 1191.9 86.61
 -1 -1 -2 1203.46 84.06
 -1 -1 -3 2153.33 115.4
 -1 -1 -3 2090.09 123.67
 1 1 3 2165.48 144.4
 1 1 3 2207.76 110.72
 -1 -1 -3 1965.15 95.25
 -1 -1 -3 2087.42 126.39
 -1 -1 -3 2148.84 133.9
 1 1 3 2334.64 145.35
 -1 -1 -4 184.91 45.06
 1 1 4 209.54 44.99
 -1 -1 -4 173.71 39.2
 1 1 4 180.67 52.82
 -1 -1 -4 201.06 39.45
 -1 -1 -4 178.92 42.29
 1 1 4 244.3 61.61
 -1 -1 -5 987.04 104.85
 -1 -1 -5 1012.35 110.3
 1 1 5 720.28 115.36
 1 1 5 820.11 122.38
 -1 -1 -5 774.31 90.6
 -1 -1 -6 71.72 27.05
 -1 -1 -6 90.84 34.16
 1 1 6 129.07 71.25
 -1 -1 -6 95.94 35.13
 1 1 6 121.8 58.41
 1 1 6 112.05 66.2
 1 1 7 -19.52 52.99
 1 1 7 -1.63 60.49
 1 1 7 -27.49 62.72
 -1 -1 -7 13.7 22.42
 -1 -1 -7 43.6 34
 -1 -1 -7 -19.23 29.78
 -1 -1 -8 -3.26 18.19
 1 1 8 6.86 44.21
 -1 -1 -8 12.08 20.82
 1 1 8 44.3 85.67
 -1 -1 -8 -41.22 33.14
 1 1 8 147.36 104.96
 1 2 -11 70.73 40.75
 -1 -2 11 88.37 82.68
 1 2 -11 68.11 47.05
 -1 -2 10 234.21 91.73
 1 2 -10 131.68 53.04
 1 2 -10 84.16 45.16
 -1 -2 10 130.05 68.4
 -1 -2 9 32.56 42.78
 -1 -2 9 120.98 50.51
 1 2 -9 46.23 33.9
 1 2 -9 123.34 51.83
 1 2 -8 22.76 22.31
 -1 -2 8 32.77 30.29
 1 2 -8 42.4 23.53
 -1 -2 8 93.23 60.66
 1 2 -7 27.69 19.62
 -1 -2 7 27.3 23.34
 -1 -2 7 9.77 24.92
 1 2 -7 38.27 21.44
 -1 -2 7 51.15 29.76
 -1 -2 7 0.14 19.37
 1 2 -7 46.96 30.75
 1 2 -7 52.71 26.45
 -1 -2 6 36.67 25.74
 -1 -2 6 27.39 19.84
 -1 -2 6 20.5 15.18
 1 2 -6 18.58 14.19
 1 2 -6 33 22.42
 -1 -2 6 -5.33 25.11
 1 2 -6 17.7 18.72
 1 2 -6 28.46 19.43
 -1 -2 5 362.58 55.09
 -1 -2 5 370.24 58.42
 -1 -2 5 303.84 46.71
 1 2 -5 380.02 50.68
 -1 -2 5 360.44 58.03
 1 2 -5 331.76 42.77
 1 2 -5 401.84 57.43
 1 2 -5 366.47 55.23
 -1 -2 5 329.78 56.42
 -1 -2 5 233.52 50.3
 1 2 -5 394.63 57.37
 1 2 -4 75.05 22.75
 -1 -2 4 90.2 23.97
 1 2 -4 92.07 24.15
 1 2 -4 88.25 22.05
 -1 -2 4 89.27 26.79
 -1 -2 4 97.6 28.85
 -1 -2 4 129.21 32.94
 1 2 -4 92.23 25.39
 1 2 -4 71.41 18.86
 1 2 -3 1862.17 67.65
 -1 -2 3 1860.17 81.85
 1 2 -3 1894.96 94.86
 -1 -2 3 1801.55 94.55
 1 2 -3 1827.51 89.16
 -1 -2 3 1653.37 100.52
 -1 -2 3 1701.96 91.04
 1 2 -3 1811.25 98.24
 1 2 -3 1826.11 98.91
 -1 -2 3 1874.83 100.63
 1 2 -2 349.96 39.08
 -1 -2 2 401.15 36.37
 -1 -2 2 378.6 40.5
 -1 -2 2 344.87 40.92
 1 2 -2 373.95 41.63
 -1 -2 2 349.93 39.62
 -1 -2 1 165.03 25.83
 1 2 -1 163.4 29.57
 -1 -2 1 163.71 25.83
 -1 -2 1 167.45 27.17
 1 2 -1 167.57 25.92
 -1 -2 0 226.23 28.04
 1 2 0 205.73 32.38
 -1 -2 0 215.45 29.48
 -1 -2 0 181.5 30.98
 -1 -2 0 220.34 31.51
 -1 -2 0 227.72 31.45
 1 2 1 9477.67 234.84
 -1 -2 -1 9780.42 203.24
 1 2 1 9643.65 239.19
 -1 -2 -1 9826.94 241.79
 -1 -2 -1 9770.61 236.88
 -1 -2 -1 9999 214.14
 1 2 1 9352.86 247.4
 -1 -2 -1 9783.86 246.54
 1 2 2 -11.96 13.85
 1 2 2 2.69 16.74
 1 2 2 20.53 18.18
 -1 -2 -2 18.27 11.48
 -1 -2 -2 11.31 9.16
 -1 -2 -2 10.03 10.42
 -1 -2 -2 4.47 14.53
 -1 -2 -2 6.95 9.06
 1 2 3 398 74.49
 1 2 3 376.87 65.72
 1 2 3 375.96 67.33
 -1 -2 -3 424.92 59.9
 -1 -2 -3 419.86 63.09
 -1 -2 -3 394 58.18
 -1 -2 -3 416.5 64.48
 1 2 4 1689.6 185.72
 1 2 4 1819.09 177.48
 1 2 4 1741.25 172.83
 -1 -2 -4 1735.99 146.52
 -1 -2 -4 1688.35 132.98
 -1 -2 -4 1574.42 122.99
 -1 -2 -4 1599.39 134.73
 1 2 4 1653.12 170.03
 1 2 5 427.55 104.42
 -1 -2 -5 558.84 82.75
 -1 -2 -5 567.11 89.26
 1 2 5 377.97 102.34
 1 2 5 413.45 105.29
 -1 -2 -5 444.86 85.54
 -1 -2 -6 409.26 79.07
 1 2 6 545.08 142.89
 -1 -2 -6 514.92 88.06
 1 2 6 387.6 110.49
 1 2 6 513.99 133.2
 -1 -2 -6 413.78 84.98
 1 2 7 216.94 123.7
 -1 -2 -7 208.51 60.53
 -1 -2 -7 197.55 56.76
 1 2 7 282.88 121.52
 -1 -2 -7 291.16 68.61
 1 2 7 357.5 135.31
 1 2 8 49.05 132.79
 1 2 8 97.87 115.66
 -1 -2 -8 115.14 47.41
 -1 -2 -8 64.81 36.9
 -1 -2 -8 65.94 42.09
 -1 -3 10 364.53 121.76
 1 3 -10 316.42 81.6
 1 3 -10 260.24 63.19
 -1 -3 10 283.04 109.93
 1 3 -9 99.86 45.03
 -1 -3 9 182.83 72.63
 -1 -3 9 154.78 60.79
 1 3 -9 111.18 38.33
 -1 -3 8 4.99 33.49
 -1 -3 8 -7.54 28.72
 -1 -3 8 26.91 31.99
 1 3 -8 -37.3 30.89
 1 3 -8 12.88 15.2
 1 3 -8 3.7 19.98
 1 3 -8 12.78 18.2
 -1 -3 8 33.32 30.94
 -1 -3 7 1493.12 142.36
 -1 -3 7 1605.38 157.58
 -1 -3 7 1569.83 153.53
 1 3 -7 1613.54 135.56
 1 3 -7 1505.36 134.28
 1 3 -7 1601.78 140.68
 -1 -3 7 1627.07 159.19
 1 3 -7 1508.1 117.57
 -1 -3 6 933.52 104.03
 -1 -3 6 986.62 107.72
 -1 -3 6 932.15 105.77
 1 3 -6 1023.97 104.23
 1 3 -6 829.02 78.17
 1 3 -6 891.71 79.93
 1 3 -6 933.36 96.94
 1 3 -6 903.03 98.68
 1 3 -5 2765.86 159.52
 1 3 -5 2669.32 121.8
 1 3 -5 2742.12 140.38
 -1 -3 5 2543.25 155.38
 -1 -3 5 2848.13 169.74
 -1 -3 5 2673.15 157.34
 1 3 -5 2622.45 153.86
 1 3 -5 2681.27 146.22
 -1 -3 5 2791.33 162.05
 -1 -3 4 2736.58 140.57
 -1 -3 4 3044.23 161.16
 1 3 -4 2816.02 139.73
 1 3 -4 2911.62 136.2
 -1 -3 4 2683.84 144.08
 1 3 -4 2877.5 149.92
 1 3 -4 2799.83 147.4
 -1 -3 4 2893.88 152.12
 -1 -3 3 3657.81 160.26
 1 3 -3 3908.89 162.09
 1 3 -3 3810.35 160.37
 -1 -3 3 3911.92 150.41
 -1 -3 3 3845.6 159.82
 1 3 -3 3865.33 159.92
 1 3 -3 4075.33 141.06
 -1 -3 3 3732.38 156.4
 -1 -3 3 3808.96 139.47
 1 3 -2 141.73 28.95
 -1 -3 2 128.26 21
 -1 -3 2 112 27.17
 1 3 -2 137.34 32.05
 -1 -3 2 145.54 30.19
 1 3 -2 147.79 31.54
 -1 -3 2 148.14 31.41
 -1 -3 2 134.6 28.86
 1 3 -1 249.61 48.05
 -1 -3 1 299.45 37.35
 -1 -3 1 289.84 38.31
 1 3 -1 289.39 40.14
 1 3 -1 270.14 44.12
 -1 -3 1 315.1 40.35
 -1 -3 1 284.34 42.98
 -1 -3 1 272.2 41.54
 1 3 -1 258.86 36.37
 -1 -3 1 329.77 41.31
 -1 -3 0 468.84 54.71
 -1 -3 0 449.52 43.06
 1 3 0 448.96 59.97
 -1 -3 0 508.4 56.91
 -1 -3 0 452.44 56.69
 -1 -3 0 462.19 57.7
 1 3 0 452.47 47.3
 1 3 0 436.01 77.51
 1 3 1 87.79 40.08
 -1 -3 -1 90.88 28.12
 -1 -3 -1 88.84 27.77
 -1 -3 -1 70.39 27.31
 1 3 1 102.7 33.23
 -1 -3 -1 81.53 22.6
 1 3 1 75.83 27.85
 -1 -3 -1 107.44 30.9
 -1 -3 -2 25.26 15.77
 1 3 2 2.73 16.93
 1 3 2 -2.85 17.25
 -1 -3 -2 -4.01 16.47
 -1 -3 -2 15.2 13.23
 -1 -3 -2 -1.13 15.66
 1 3 2 27.75 26.48
 -1 -3 -2 24.23 20.89
 1 3 3 62.61 42.01
 1 3 3 10.23 34.1
 -1 -3 -3 84 39.84
 1 3 3 141.19 59.72
 -1 -3 -3 80.1 31.8
 -1 -3 -3 51.93 27.2
 -1 -3 -3 90.77 32.57
 1 3 3 -7.11 29.2
 1 3 4 100.35 60.18
 -1 -3 -4 17.11 16.24
 1 3 4 71.9 67.24
 1 3 4 29.21 50.01
 -1 -3 -4 72.71 38.51
 -1 -3 -4 -19.69 25.18
 1 3 4 18.3 38.39
 -1 -3 -4 8.09 17.03
 1 3 5 199.2 91.79
 -1 -3 -5 173.97 49.62
 1 3 5 152.09 94.6
 -1 -3 -5 159.8 50.17
 -1 -3 -5 155.53 47.45
 1 3 5 289.79 99.54
 1 3 6 32.43 51.97
 1 3 6 137.48 117.21
 -1 -3 -6 83.74 39.64
 -1 -3 -6 100.9 51.07
 1 3 6 111.95 80.6
 -1 -3 -6 105.9 49.92
 1 3 7 3.8 68.99
 1 3 7 22.26 68.39
 1 3 7 -55.38 92.78
 -1 -3 -7 29.87 28.6
 -1 -3 -7 68.97 42.99
 -1 -3 -7 -9.78 21.14
 -1 -3 -8 24.24 22.98
 1 4 -9 145.95 49.36
 -1 -4 9 190.55 69.35
 -1 -4 9 112.5 60.84
 -1 -4 9 89.63 36.18
 1 4 -9 93.93 37.78
 -1 -4 8 614.45 120.82
 1 4 -8 505.08 83.19
 -1 -4 8 482.02 96.1
 -1 -4 8 504.14 99.03
 -1 -4 8 508.46 94.33
 1 4 -8 460.16 81.63
 1 4 -8 585.62 97.79
 1 4 -7 9.68 22.86
 1 4 -7 55.25 26.24
 -1 -4 7 51 37.28
 1 4 -7 40.86 23.8
 -1 -4 7 43 31.37
 -1 -4 7 4.25 23.69
 1 4 -6 60.44 29.32
 -1 -4 6 79.61 41.23
 1 4 -6 74.9 35.16
 -1 -4 6 39.19 36.88
 1 4 -6 45.22 24.44
 -1 -4 6 54.03 32.75
 1 4 -6 3.21 15.44
 -1 -4 5 1843.43 140.18
 -1 -4 5 1959.89 149.5
 1 4 -5 1808.29 128.81
 1 4 -5 1761.37 135.06
 -1 -4 5 1783.6 144.74
 1 4 -5 1705.68 133.44
 -1 -4 5 1834.58 131.83
 1 4 -5 1790.04 118.42
 1 4 -4 1065.46 99.56
 -1 -4 4 1027.82 88.43
 -1 -4 4 984.85 98.45
 1 4 -4 1073.3 99.15
 1 4 -4 1021.52 97.14
 -1 -4 4 1032.58 97.9
 -1 -4 4 1122.87 104.68
 1 4 -4 946.94 78.18
 -1 -4 3 1468.17 113.46
 1 4 -3 1413.28 114.79
 -1 -4 3 1367.93 112.43
 -1 -4 3 1189.14 102.07
 -1 -4 3 1298.32 108.08
 1 4 -3 1469.83 110.98
 -1 -4 3 1318.18 86.79
 1 4 -3 1450.59 109.77
 -1 -4 2 1010.91 89.67
 -1 -4 2 884.9 55.5
 -1 -4 2 1039.58 87.45
 1 4 -2 898.86 83.08
 1 4 -2 958.02 97.92
 -1 -4 2 982.13 90.22
 -1 -4 2 946.18 90.58
 1 4 -2 1023.14 86.04
 -1 -4 2 1018.96 69.1
 -1 -4 1 1684.75 103.4
 1 4 -1 1576.83 126.29
 -1 -4 1 1615.53 116.98
 -1 -4 1 1653.06 120.6
 1 4 -1 1631.87 107.26
 -1 -4 1 1540.03 103.84
 -1 -4 1 1589.48 102.28
 -1 -4 0 1074.12 92.65
 1 4 0 1013.74 105.58
 -1 -4 0 1157.98 103.47
 -1 -4 0 1150.45 107.16
 -1 -4 0 1119.91 97.85
 1 4 0 886.02 126.41
 -1 -4 -1 801.84 89.54
 1 4 1 775.17 100.44
 1 4 1 649.08 110.76
 -1 -4 -1 766.37 90.07
 -1 -4 -1 1051.96 106.61
 -1 -4 -1 809.23 86.05
 1 4 2 22.38 34.21
 1 4 2 -6.7 34.42
 -1 -4 -2 44.89 30.01
 -1 -4 -2 16.04 24.06
 -1 -4 -2 22.64 22.23
 1 4 3 568.26 127.26
 1 4 3 751.96 132.24
 -1 -4 -3 692.37 99.7
 1 4 3 631.63 113.12
 -1 -4 -3 724.74 93.11
 -1 -4 -3 740.97 103.02
 1 4 4 186.29 76.76
 1 4 4 210.07 86.31
 -1 -4 -4 235.92 65.85
 1 4 4 141.65 72.31
 -1 -4 -4 230.05 59.08
 -1 -4 -4 202.18 59.58
 1 4 5 157.12 81.29
 -1 -4 -5 226.62 66.64
 1 4 5 224.52 83.51
 -1 -4 -5 242.59 72.24
 1 4 6 10 59.28
 1 4 6 102.51 109.34
 -1 -4 -6 197.02 64.48
 -1 -4 -6 169.38 58.96
 1 5 -7 303.23 68.32
 -1 -5 7 309.96 67.45
 -1 -5 7 281.42 72.21
 1 5 -7 331.9 71.52
 1 5 -7 279.36 55.22
 -1 -5 7 289.4 70.1
 -1 -5 6 573.72 89.38
 1 5 -6 572.62 82.21
 -1 -5 6 670.29 101.32
 1 5 -6 691 96.31
 1 5 -6 629.3 92.98
 -1 -5 6 569.82 87.13
 -1 -5 5 775.96 99.53
 -1 -5 5 806.11 93.37
 -1 -5 5 770.66 106.6
 1 5 -5 840.1 102.55
 1 5 -5 865.04 103.54
 1 5 -5 827.14 97.76
 -1 -5 4 211.7 63.22
 -1 -5 4 196.92 46.79
 1 5 -4 205.64 47.23
 -1 -5 4 214.53 50.18
 1 5 -4 215.61 50.75
 -1 -5 4 221.94 52.06
 1 5 -4 268.04 55.32
 1 5 -3 139.09 40.04
 -1 -5 3 85.47 35.64
 -1 -5 3 100.6 33.97
 1 5 -3 168.97 50.98
 -1 -5 2 254.72 57.14
 -1 -5 2 236.27 50.67
 1 5 -2 280.22 65.77
 -1 -5 2 198.33 46.99
 1 5 -2 313.61 59.38
 -1 -5 2 258.94 44.74
 1 5 -1 -14.01 23.27
 -1 -5 1 11.07 20.6
 -1 -5 1 28.84 21.37
 -1 -5 1 32.43 21.37
 1 5 0 -10.39 26.99
 -1 -5 0 9.31 21.3
 -1 -5 0 22.4 16.38
 -1 -5 0 22.7 14.44
 -1 -5 -1 57.41 27.65
 -1 -5 -1 97.82 40.19
 -1 -5 -1 64.09 32.49
 1 5 1 36.16 60.49
 -1 -5 -2 27.85 16.86
 -1 -5 -2 37.49 19.53
 1 5 2 8.92 31.78
 -1 -5 -2 0.48 21.93
 1 5 2 -9.62 46.26
 1 5 3 42.59 56.69
 1 5 3 75.26 42.83
 1 5 3 -8.29 36
 -1 -5 -3 125.42 44.35
 -1 -5 -3 68.28 38.8
 1 5 4 3.7 114.69
 -1 -5 -4 189.16 64.46
 1 5 4 234.92 110.52
 1 5 4 -59.16 59.54
 -1 -5 -4 235.58 64.19
 -2 0 9 -27.59 82.27
 2 0 -9 40.1 33.06
 2 0 -9 24.79 24.84
 -2 0 8 64.94 53.38
 -2 0 8 6.92 38.52
 2 0 -8 85.36 33.71
 2 0 -8 81.56 32.94
 -2 0 7 -32.52 30.49
 -2 0 7 -51.5 42.41
 2 0 -7 4.16 14.63
 2 0 -7 24.28 25.19
 2 0 -7 28.11 13.13
 -2 0 6 12.83 22.02
 -2 0 6 3.64 30.57
 -2 0 6 -52.5 36.01
 2 0 -6 -15.72 17.63
 2 0 -6 5.19 14.28
 2 0 -6 -4.13 8.96
 2 0 -6 3.9 11.34
 -2 0 5 12.56 21.58
 -2 0 5 -23.38 20.95
 2 0 -5 55.49 19.39
 -2 0 5 -25.58 25.13
 2 0 -5 40.22 18.34
 2 0 -5 75.89 23.73
 2 0 -5 77.86 23.42
 2 1 -11 22.25 30.91
 2 1 -10 187.52 53.39
 -2 -1 10 14.09 30.96
 -2 -1 10 50.95 64.44
 2 1 -10 198.81 61.76
 -2 -1 9 75.96 55.77
 2 1 -9 225.51 61
 2 1 -9 263.01 66.09
 -2 -1 9 196.19 82.08
 -2 -1 8 130.49 57.17
 2 1 -8 209.18 55.85
 -2 -1 8 149.62 69.78
 2 1 -8 194.18 52.77
 -2 -1 7 399.9 91.6
 -2 -1 7 413.97 102.89
 2 1 -7 376.69 63.46
 -2 -1 7 357.98 79.74
 2 1 -7 285.85 53.58
 2 1 -7 336.13 56.81
 2 1 -7 326.46 62.75
 -2 -1 6 134.63 51.77
 -2 -1 6 188.61 64.35
 -2 -1 6 138.81 44.82
 -2 -1 6 227.38 60.12
 2 1 -6 198.08 44.62
 2 1 -6 174.52 39.58
 2 1 -6 200.78 43.65
 2 1 -6 191.44 41.39
 -2 -1 5 336.4 64.95
 -2 -1 5 284.18 56.15
 -2 -1 5 255.78 53.27
 2 1 -5 262.95 43.43
 -2 -1 5 286.61 44.93
 2 1 -5 305.37 49.25
 2 1 -5 315.56 49.91
 2 1 -5 293.75 47.33
 2 1 -5 279.04 33.74
 -2 -1 5 91.41 39.3
 -2 -1 4 1063.85 98.02
 2 1 -4 1063.55 75.3
 2 1 -4 1037.44 81.76
 2 1 -4 943.48 80.38
 -2 -1 4 1023.01 96.23
 2 1 -4 1060.77 84.61
 -2 -1 4 983.48 77.78
 -2 -1 4 1075.98 107.41
 -2 -1 3 -0.43 8.76
 -2 -1 3 43.88 20.24
 2 1 -3 65.75 20.84
 -2 -1 3 53.65 21.2
 -2 -1 3 27.26 15.09
 2 1 -3 77.68 22.51
 2 1 -3 72.59 20.67
 -2 -1 0 561.54 63.61
 2 1 0 4.51 17.8
 2 1 1 16.39 18.37
 2 1 1 10.47 15.48
 -2 -1 -1 240.88 41.33
 -2 -1 -1 208.48 35.12
 -2 -1 -1 209.7 35.46
 -2 -1 -2 456.5 57.8
 -2 -1 -2 469.16 59.24
 -2 -1 -2 532.68 54.13
 -2 -1 -2 418.98 55.41
 2 1 2 353.15 62.27
 2 1 3 82.75 33.58
 -2 -1 -3 108.91 32.17
 -2 -1 -3 84.59 25.41
 -2 -1 -3 93 29.66
 2 1 4 49.02 28.32
 -2 -1 -4 -5.39 16.13
 -2 -1 -4 26.95 20.53
 -2 -1 -4 22.89 17.97
 2 1 5 16.57 41.61
 -2 -1 -5 34.09 19.62
 -2 -1 -5 50.03 29.93
 2 2 -11 66.01 41.98
 -2 -2 11 -20.8 84.08
 2 2 -11 27.63 22.19
 -2 -2 11 1.28 52.73
 2 2 -10 -37.43 38
 -2 -2 10 106.98 79.52
 -2 -2 10 119.82 93.08
 2 2 -10 11.42 25.38
 -2 -2 9 117.04 64.19
 -2 -2 9 66.85 40.34
 2 2 -9 71.87 32.26
 2 2 -9 97.12 49.08
 -2 -2 8 -52.89 52.7
 2 2 -8 19.69 23.82
 -2 -2 8 69.85 44.49
 -2 -2 8 -23.19 42.92
 2 2 -8 -36.29 25.73
 -2 -2 8 -45.9 37.51
 2 2 -8 -8.97 21.02
 2 2 -8 -11.82 23.52
 2 2 -7 38.81 23.65
 -2 -2 7 52.45 39.26
 -2 -2 7 45.39 41.28
 -2 -2 7 63.6 39.62
 2 2 -7 43.41 28.04
 -2 -2 7 -17.09 31.92
 2 2 -7 28.92 17.45
 2 2 -7 53.53 27.19
 -2 -2 6 720.57 95.51
 2 2 -6 632.72 71.04
 -2 -2 6 733.27 104.74
 2 2 -6 708.25 82.73
 -2 -2 6 592.46 78.34
 2 2 -6 719.2 84.86
 -2 -2 6 608.34 88.64
 -2 -2 6 703.51 96.6
 2 2 -6 689.94 80.72
 -2 -2 5 1683.67 136.17
 -2 -2 5 1762.84 135.22
 -2 -2 5 1547.4 133.01
 2 2 -5 1975.38 122.89
 2 2 -5 1663.61 98.54
 2 2 -5 1808.02 122.94
 2 2 -5 1880.02 123.79
 -2 -2 5 1685.15 118.95
 -2 -2 5 1736.48 136.39
 2 2 -5 1681.06 112.94
 -2 -2 4 1017.77 98.64
 -2 -2 4 955.19 93.53
 2 2 -4 991.91 62.94
 2 2 -4 1066.53 86.1
 2 2 -4 1016.07 85.79
 -2 -2 4 999.39 86.91
 -2 -2 4 998.8 92.85
 2 2 -4 905.14 81.73
 2 2 -4 965.35 76.98
 -2 -2 3 424.51 58.2
 -2 -2 3 460.21 58.93
 2 2 -3 455.29 53.66
 -2 -2 3 453.41 44.85
 2 2 -3 398.42 51.06
 -2 -2 3 378.28 50.85
 -2 -2 3 401.24 51.85
 2 2 -3 416.02 53.66
 2 2 -3 432.51 44.37
 -2 -2 2 1346.5 100.11
 2 2 -2 1464.77 97.23
 2 2 -2 1255.75 91.11
 -2 -2 2 1206.79 79.97
 -2 -2 2 1202.65 83.84
 2 2 -2 1243.34 85.57
 2 2 -2 1206.96 88.47
 -2 -2 2 1324.61 92.49
 2 2 -1 3.36 7.31
 2 2 -1 41.63 19.54
 -2 -2 1 40.09 13.88
 -2 -2 1 -7.13 8.9
 2 2 -1 57.5 22.04
 -2 -2 1 41.63 20.36
 -2 -2 1 27.92 16.23
 2 2 -1 27.83 12.81
 -2 -2 1 37.99 13.55
 2 2 -1 32.57 13.17
 -2 -2 1 27.93 11.3
 2 2 0 5398.69 206.45
 2 2 0 5514.53 207.75
 2 2 0 5937.03 229.41
 -2 -2 0 5358.44 196.61
 2 2 0 5461.4 155.42
 -2 -2 0 5348.42 185.05
 -2 -2 0 5209.13 178.98
 -2 -2 0 5339.68 181.05
 2 2 1 2045.96 140.07
 2 2 1 1975.2 141.12
 -2 -2 -1 1919.55 121.92
 -2 -2 -1 1883.42 125.74
 -2 -2 -1 1979.78 112.26
 -2 -2 -1 1941.83 122.12
 2 2 2 93.59 32.01
 2 2 2 109.92 47.1
 -2 -2 -2 105.46 25.37
 -2 -2 -2 90.1 30.8
 -2 -2 -2 145.56 38.38
 -2 -2 -2 110.15 26.99
 -2 -2 -2 111.97 32.62
 2 2 3 292.32 70.27
 2 2 3 385.51 99.49
 -2 -2 -3 289.51 47.33
 -2 -2 -3 269.26 52.68
 -2 -2 -3 282.4 57.96
 -2 -2 -3 330.72 62.87
 2 2 4 159.81 61.19
 2 2 4 217.63 62.6
 -2 -2 -4 247.02 49.49
 -2 -2 -4 212.82 58.12
 -2 -2 -4 157.33 42.31
 -2 -2 -4 242.82 57.02
 2 2 5 -9.38 49.65
 2 2 5 101.71 71.15
 2 2 5 36.85 36.59
 -2 -2 -5 -28.4 26.43
 -2 -2 -5 13.87 17.74
 2 2 6 18.8 115.41
 2 2 6 -6.12 75.11
 2 2 6 10.52 68.8
 -2 -2 -6 -20.16 30.99
 -2 -2 -6 22.95 21.85
 2 3 -12 6.11 29.79
 2 3 -12 72.68 41.73
 2 3 -11 101.55 50.37
 -2 -3 11 -19.51 65.91
 -2 -3 11 1.45 61.95
 2 3 -11 32.69 29.06
 -2 -3 10 424.61 124.62
 -2 -3 10 428.03 153.16
 2 3 -10 355.43 75.92
 2 3 -10 430.7 91.15
 2 3 -9 82.61 42.52
 -2 -3 9 106.21 55.99
 2 3 -9 62.45 39.74
 -2 -3 9 95.7 72.54
 -2 -3 9 44.52 48.83
 2 3 -9 101.8 31.03
 -2 -3 9 55.79 33.46
 2 3 -9 28.72 18.23
 -2 -3 8 43.68 38.23
 2 3 -8 55.57 27.56
 -2 -3 8 119.46 56.21
 -2 -3 8 64.88 29.6
 -2 -3 8 81.96 37.72
 2 3 -8 92.97 39.76
 2 3 -8 47.64 34.17
 2 3 -8 69.32 32.34
 -2 -3 7 1819.61 171.75
 -2 -3 7 2048.84 176.92
 -2 -3 7 1941.63 183.57
 2 3 -7 1859.92 134.04
 2 3 -7 1998.98 157.15
 2 3 -7 1857.69 152.59
 -2 -3 7 1861.55 176.11
 2 3 -7 1802.78 146.67
 2 3 -6 13.28 20.72
 2 3 -6 9.39 15.01
 -2 -3 6 17.43 18.64
 -2 -3 6 21.98 20.64
 2 3 -6 34.93 19.89
 -2 -3 6 -0.39 17.24
 2 3 -6 60.77 27.17
 -2 -3 6 27.8 26.8
 -2 -3 6 -0.85 21.56
 2 3 -6 11.6 17.5
 2 3 -5 95.52 33.94
 -2 -3 5 96.55 34.24
 -2 -3 5 69.02 25.89
 2 3 -5 108.31 26.62
 -2 -3 5 99.43 36.17
 2 3 -5 103.08 30.95
 -2 -3 5 68.47 28.02
 -2 -3 5 77.74 27.18
 2 3 -5 90.33 27.33
 2 3 -5 102.3 35.12
 2 3 -4 17.85 11.94
 2 3 -4 24.34 17.59
 -2 -3 4 39.66 15.39
 -2 -3 4 31.75 19.58
 -2 -3 4 20.55 19.5
 -2 -3 4 19.89 13.94
 2 3 -4 27.89 16.11
 2 3 -4 20.18 13.84
 -2 -3 4 18.03 16.07
 2 3 -4 44.38 21.49
 2 3 -3 15.94 12.81
 -2 -3 3 14.43 13.2
 -2 -3 3 4.99 12.77
 -2 -3 3 5.06 11.18
 -2 -3 3 26.61 13.37
 2 3 -3 -0.19 16.89
 2 3 -3 11.19 10.76
 -2 -3 3 -2.21 12.73
 2 3 -3 22.28 9.5
 2 3 -3 21.73 10.33
 2 3 -2 -0.01 9.33
 2 3 -2 1.2 17.69
 2 3 -2 19.26 13.57
 -2 -3 2 23.47 14.97
 -2 -3 2 1.94 14
 -2 -3 2 23.7 14.24
 2 3 -2 13.99 12.51
 -2 -3 2 19.8 11.99
 2 3 -2 17.52 12.77
 -2 -3 2 19.69 10.03
 -2 -3 2 8.25 9.35
 2 3 -1 248.23 44.11
 2 3 -1 207.68 41
 -2 -3 1 219.81 41.94
 2 3 -1 220.04 43.49
 2 3 -1 243.83 37.88
 -2 -3 1 228.81 41.84
 -2 -3 1 222.01 34.26
 -2 -3 1 248.66 38.57
 -2 -3 1 228.95 36.73
 -2 -3 1 235.79 42.52
 2 3 -1 201.46 39.79
 2 3 0 195.26 44.47
 -2 -3 0 180.24 37.48
 2 3 0 197.39 45.02
 -2 -3 0 164.88 35.17
 2 3 0 179.32 44.14
 -2 -3 0 172.9 40.99
 -2 -3 0 177.4 37.48
 2 3 1 297.14 61.83
 2 3 1 428.46 80.12
 -2 -3 -1 384.84 64.75
 -2 -3 -1 353.86 53.37
 -2 -3 -1 380.02 62.45
 -2 -3 -1 351.25 60.24
 2 3 1 363.63 68.03
 2 3 2 247.86 59.19
 2 3 2 231.6 60.79
 -2 -3 -2 159.62 41.8
 -2 -3 -2 209.57 49.56
 -2 -3 -2 230.49 53.07
 2 3 3 62.53 39.94
 2 3 3 189.94 64.14
 -2 -3 -3 187.46 53
 2 3 3 193.7 82.2
 -2 -3 -3 195.16 49.74
 -2 -3 -3 175.71 49.57
 2 3 4 314.89 99.82
 2 3 4 405.38 104.75
 2 3 4 561.97 175.85
 -2 -3 -4 300.28 65.93
 -2 -3 -4 382.64 72.13
 -2 -3 -4 326.71 71.08
 2 3 5 14.38 75.67
 -2 -3 -5 29.08 31.98
 2 3 5 60.8 65.66
 -2 -3 -5 6.07 26.87
 2 3 6 76.2 67.63
 2 3 6 97.61 94.55
 -2 -3 -6 135.57 51.68
 -2 -3 -6 168.55 61.43
 2 4 -12 30.12 31.56
 2 4 -11 -14.73 30.74
 -2 -4 11 119.41 67.68
 2 4 -10 186.21 66.04
 -2 -4 10 192.64 91.64
 -2 -4 10 8.45 43.59
 2 4 -10 114.93 46.42
 2 4 -10 162.39 52.89
 -2 -4 10 201.13 85.77
 2 4 -9 400.89 81.91
 -2 -4 9 393.24 106.15
 2 4 -9 451.21 90.29
 -2 -4 9 389.04 94.45
 -2 -4 9 367.27 104.65
 2 4 -9 444.41 84.58
 -2 -4 8 614.55 114.3
 -2 -4 8 720.69 122.55
 2 4 -8 733.31 104.97
 -2 -4 8 789.62 128.77
 2 4 -8 742.16 110.37
 2 4 -8 740.75 104.17
 -2 -4 7 739.97 109.35
 -2 -4 7 826.52 117.46
 2 4 -7 833.12 99.89
 2 4 -7 750.85 88.23
 2 4 -7 767.3 101.62
 2 4 -7 847.93 107.2
 -2 -4 7 722.06 113.24
 -2 -4 7 767.23 112.76
 -2 -4 6 1268.16 123.42
 -2 -4 6 1405.48 140.43
 2 4 -6 1273.44 119.42
 -2 -4 6 1326.35 132.41
 -2 -4 6 1206.95 127.99
 2 4 -6 1196.5 120.87
 2 4 -6 1344.01 127.8
 2 4 -6 1229.28 110.47
 -2 -4 5 809.88 91.26
 -2 -4 5 790.66 100.78
 -2 -4 5 771.39 91.7
 2 4 -5 785.19 90.05
 -2 -4 5 714.97 92.13
 2 4 -5 792.03 89.4
 2 4 -5 850.29 94.91
 2 4 -5 773.89 80.67
 -2 -4 4 443.88 61.38
 -2 -4 4 443.71 69.69
 2 4 -4 362.74 59.69
 -2 -4 4 395.23 61.42
 -2 -4 4 349.2 57.93
 2 4 -4 405.95 62.85
 2 4 -4 420.03 55.22
 2 4 -4 426.9 64.46
 -2 -4 4 439.97 65.67
 2 4 -4 458.61 56.72
 -2 -4 3 380.92 59.99
 2 4 -3 329.87 59.56
 -2 -4 3 413.97 59.41
 -2 -4 3 386.54 62.84
 2 4 -3 405.99 59.96
 2 4 -3 411.26 59.8
 2 4 -3 397.02 56.25
 -2 -4 3 393.31 57.64
 2 4 -2 215.26 54.64
 2 4 -2 327.8 49.67
 -2 -4 2 306.75 53.44
 2 4 -2 285.94 51.18
 -2 -4 2 292.55 52.62
 2 4 -2 300.56 58.24
 2 4 -2 315.63 52.62
 -2 -4 2 277.04 51.95
 2 4 -2 301.58 49.62
 -2 -4 2 309.52 44.72
 -2 -4 2 298.14 48.75
 -2 -4 2 328.48 45.12
 2 4 -1 864.51 91.77
 2 4 -1 791.72 92.78
 -2 -4 1 858.05 83.63
 2 4 -1 816.94 98.45
 -2 -4 1 769.19 88.15
 -2 -4 1 894.51 85.13
 2 4 -1 894.99 81.73
 -2 -4 1 835.05 90.78
 2 4 -1 750.11 102.45
 -2 -4 1 903.56 84.87
 2 4 0 1367.08 129.38
 2 4 0 1275.96 132.64
 -2 -4 0 1232.73 115.66
 -2 -4 0 1312.23 115.67
 -2 -4 0 1386.19 115.36
 -2 -4 0 1360.74 117.17
 2 4 0 1108.73 142.13
 2 4 1 -46.73 31.28
 2 4 1 60.53 42.5
 2 4 1 53.5 23.68
 2 4 1 4.49 24.22
 -2 -4 -1 6.53 18.45
 -2 -4 -1 20.46 20.48
 -2 -4 -1 8.36 21.49
 -2 -4 -1 51.78 28.46
 2 4 2 -18.93 60.86
 2 4 2 61.92 49.56
 2 4 2 -21.72 42.12
 -2 -4 -2 28.29 17.33
 -2 -4 -2 17.05 22.22
 -2 -4 -2 9.87 21.18
 2 4 3 55.39 91.74
 2 4 3 -0.02 37.36
 2 4 3 64.24 51.46
 -2 -4 -3 74.74 42.66
 -2 -4 -3 74.27 36.96
 -2 -4 -3 87.69 39.1
 2 4 4 38.57 82.98
 2 4 4 -28.31 72.14
 -2 -4 -4 14.24 22.44
 -2 -4 -4 39.85 43.82
 -2 -4 -4 -37.73 39.83
 2 4 5 -24.75 71.97
 2 4 5 96.71 96.72
 -2 -4 -5 -20.63 24.93
 -2 -4 -5 23 32.98
 -2 -4 -6 -29.94 37.73
 2 5 -11 24.96 35.44
 -2 -5 11 70.87 82.87
 2 5 -10 40.58 31.99
 -2 -5 10 28.55 38.07
 -2 -5 10 25.21 40.97
 -2 -5 10 47.65 42.98
 2 5 -10 58.73 42.67
 2 5 -10 19.16 23.39
 2 5 -9 9.97 26.27
 -2 -5 9 35.88 53.6
 2 5 -9 60.97 43.9
 -2 -5 9 194.5 98.61
 -2 -5 9 50.55 55.5
 2 5 -8 31.55 27.67
 -2 -5 8 -16.58 34.84
 2 5 -8 31.35 30.9
 -2 -5 8 16.02 30.37
 -2 -5 8 60.08 45.09
 2 5 -8 66.23 47.35
 2 5 -7 -12.7 19.58
 -2 -5 7 20.42 29.87
 2 5 -7 -0.61 24.53
 -2 -5 7 -46.63 39.99
 2 5 -7 5.44 28.82
 -2 -5 7 8.31 29.08
 -2 -5 7 -39.95 41.83
 2 5 -7 4.65 19.14
 -2 -5 6 1460.34 138.38
 -2 -5 6 1323.9 142.81
 2 5 -6 1307.45 133.73
 2 5 -6 1399.45 133.2
 -2 -5 6 1422.37 151.56
 2 5 -6 1351.65 134.13
 2 5 -6 1508.57 126.58
 -2 -5 6 1463.73 142.96
 2 5 -5 178.44 49.6
 2 5 -5 151.41 38.18
 2 5 -5 190.42 49.49
 -2 -5 5 115.36 36.81
 -2 -5 5 139.41 42.3
 -2 -5 5 131.92 50.05
 2 5 -5 131.28 41.47
 -2 -5 5 131.21 46.68
 2 5 -4 395.46 66.47
 -2 -5 4 418.81 70.26
 2 5 -4 460.75 72.87
 2 5 -4 480.51 78.98
 -2 -5 4 526.02 76.46
 -2 -5 4 461.37 76.02
 -2 -5 4 525.44 77.32
 -2 -5 3 638.3 82.18
 -2 -5 3 652.41 87.84
 2 5 -3 647.98 91.98
 -2 -5 3 604.52 82.98
 -2 -5 3 550.87 82.08
 2 5 -3 638 84.86
 2 5 -3 630.32 83.65
 -2 -5 2 811.04 91.24
 2 5 -2 737.14 102.04
 -2 -5 2 723.47 91.52
 -2 -5 2 747.89 94.79
 2 5 -2 740.03 88.21
 2 5 -1 102.2 33.1
 -2 -5 1 112.46 34.9
 2 5 -1 142.28 42.26
 2 5 -1 34.55 46.44
 2 5 -1 10.14 48.1
 -2 -5 1 129.42 42.34
 -2 -5 1 87.64 38.28
 -2 -5 1 124.35 34.35
 2 5 0 642.47 103.74
 2 5 0 109.58 93.83
 -2 -5 0 592.89 82.12
 2 5 0 550.23 114.3
 -2 -5 0 603.87 89.29
 2 5 0 152.06 98.57
 -2 -5 0 579.87 91.61
 -2 -5 0 739.69 97.85
 2 5 1 700.79 142.99
 2 5 1 796.3 128.55
 -2 -5 -1 775.3 107.1
 -2 -5 -1 672.8 94.88
 -2 -5 -1 816.46 112.65
 2 5 2 200.53 82.88
 2 5 2 187.23 80.51
 2 5 2 100.54 85.45
 -2 -5 -2 250.4 67.19
 -2 -5 -2 194.11 55.45
 -2 -5 -2 230.15 64.37
 2 5 3 162.31 109.82
 2 5 3 286.56 101.01
 2 5 3 158.59 98.1
 -2 -5 -3 209.98 67.03
 -2 -5 -3 183.69 58.17
 -2 -5 -3 213.68 62.47
 2 5 4 19.7 84.62
 2 5 4 181.25 117.51
 2 5 4 63.36 108.63
 -2 -5 -4 130.4 53.54
 -2 -5 -4 103.41 43.94
 -2 -5 -4 10.66 36.05
 -2 -6 9 286.96 88.25
 -2 -6 9 347.62 103.83
 2 6 -9 274.77 80.75
 2 6 -9 280.98 73.82
 -2 -6 8 5.34 34.98
 -2 -6 8 85.87 43.31
 2 6 -8 119.48 49.84
 -2 -6 8 109.92 57.6
 2 6 -8 99.72 41.41
 2 6 -8 62.47 35.49
 2 6 -7 28.4 28.12
 -2 -6 7 -8.15 43.57
 2 6 -7 71.79 41.9
 -2 -6 7 15.83 30.9
 2 6 -7 79.65 52.16
 -2 -6 7 7.08 27.97
 -2 -6 7 25.6 37.49
 2 6 -6 230.72 68.44
 -2 -6 6 154.69 52.26
 2 6 -6 252.41 68.72
 -2 -6 6 139.67 57.68
 -2 -6 6 190.6 57.67
 2 6 -6 177.18 55.83
 2 6 -5 34.7 29.6
 2 6 -5 -5.94 24.26
 2 6 -5 49.91 37.84
 -2 -6 5 5.7 31.04
 -2 -6 5 76.05 45.71
 2 6 -5 35.66 33.43
 -2 -6 5 96.42 39.99
 -2 -6 4 128.84 46.85
 2 6 -4 47.83 55.2
 2 6 -4 152.85 52.25
 -2 -6 4 95.88 37.7
 2 6 -4 153.44 48.97
 2 6 -4 89.3 69.55
 -2 -6 4 231.74 65.54
 -2 -6 4 187.12 55.84
 2 6 -3 18.47 42.91
 -2 -6 3 50.87 29.74
 2 6 -3 14.76 34.76
 -2 -6 3 55.42 28.19
 -2 -6 3 26.09 19.79
 2 6 -2 26.33 31.64
 2 6 -2 47.47 46.64
 -2 -6 2 5.28 20.51
 -2 -6 2 21.37 31.88
 2 6 -1 17.15 45.31
 2 6 -1 55.51 56.85
 -2 -6 1 16.44 24.76
 -2 -6 1 37.92 34.9
 2 6 0 18.01 35.7
 2 6 0 31.92 58.23
 -2 -6 0 2.7 22.94
 -2 -6 0 35.56 30.09
 -2 -6 0 31.28 29.08
 2 6 0 73.89 73.87
 2 6 1 45.91 59.61
 2 6 1 296.13 93.08
 2 6 1 115.67 87.79
 -2 -6 -1 287.79 76.39
 -2 -6 -1 191.33 51.48
 -2 -6 -1 275.78 77.59
 2 6 2 9.84 66.03
 2 6 2 245.83 94.32
 2 6 2 50.17 89.84
 -2 -6 -2 259.35 78.74
 -2 -6 -2 210.62 62.25
 -2 -6 -2 268.73 77.19
 2 6 3 -58.51 86.4
 2 6 3 15.86 81.44
 -2 -6 -3 9.49 28.57
 2 7 -5 48.91 87.37
 2 7 -4 80.91 102.8
 -2 -7 4 364.82 92.86
 2 7 -2 28.3 66.99
 2 7 -2 -15.33 61.99
 2 7 -1 41.22 90.16
 -2 -7 1 152.98 54.47
 -3 -2 10 30.58 41.9
 3 2 -10 88.85 39.79
 3 2 -10 110.27 46.72
 3 2 -9 49.64 22.78
 -3 -2 9 44.37 40.48
 3 2 -9 40.13 34.82
 -3 -2 9 -6.59 44.82
 3 2 -9 48.78 28.8
 3 2 -8 77.89 32.99
 3 2 -8 72.96 33.63
 -3 -2 8 31.47 27.1
 3 2 -8 55.25 24.58
 -3 -2 7 53.25 34.93
 -3 -2 7 32.79 26.44
 -3 -2 7 147.94 54.54
 3 2 -7 280.5 50.42
 3 2 -7 233.55 55.06
 3 2 -7 250.65 53.57
 3 2 -7 288.57 56.15
 -3 -2 6 10.68 22.64
 -3 -2 6 34.6 29.51
 -3 -2 6 41.55 27.6
 3 2 -6 57.17 23.88
 -3 -2 6 59.76 31.89
 3 2 -6 68.31 28.92
 3 2 -6 86.24 30.33
 3 2 -6 75.78 33.35
 -3 -2 5 394.05 70.66
 -3 -2 5 225.02 53.59
 3 2 -5 699.96 61.02
 3 2 -5 672.19 80.99
 3 2 -5 733.57 83.76
 -3 -2 5 360.66 61.11
 3 2 -5 656.44 73.57
 -3 -2 4 91.52 33.74
 -3 -2 4 37.5 23.53
 -3 -2 4 63.09 24.48
 3 2 -4 287.39 52.74
 3 2 -4 309.2 54.52
 -3 -2 4 133.51 38.1
 3 2 -4 340.64 49.43
 -3 -2 3 13.68 17.98
 3 2 -3 2.67 18.82
 -3 -2 3 21.77 20.97
 3 3 -11 -32.58 25.88
 -3 -3 11 39.33 61.7
 -3 -3 10 -10.38 69.17
 -3 -3 10 55.23 58
 -3 -3 10 18.17 32.14
 3 3 -10 -0.58 19.53
 3 3 -10 66.2 35.17
 -3 -3 9 628.7 130.66
 -3 -3 9 363.83 97.51
 3 3 -9 546.93 95.23
 3 3 -9 499.97 89.38
 3 3 -9 532.5 91.57
 -3 -3 9 497.53 119.87
 3 3 -8 27.72 25.59
 -3 -3 8 60.1 47.4
 -3 -3 8 43.4 25.33
 -3 -3 8 -0.25 37.93
 3 3 -8 -1.32 22.69
 3 3 -8 25.63 23.48
 3 3 -7 227.82 55.65
 -3 -3 7 208.59 61.29
 -3 -3 7 280.83 71.24
 -3 -3 7 243.26 69.52
 -3 -3 7 221.19 62.73
 3 3 -7 239.69 57.51
 3 3 -7 256.06 56.81
 -3 -3 6 150.11 38.97
 -3 -3 6 220.48 60.42
 -3 -3 6 224.25 60.74
 3 3 -6 267.33 62.53
 -3 -3 6 144.96 46.9
 3 3 -6 182.52 47.11
 3 3 -6 157.25 40.48
 3 3 -6 196.36 50.1
 -3 -3 5 7.92 20.41
 -3 -3 5 21.6 16.99
 -3 -3 5 47.16 33.03
 3 3 -5 25.07 22.35
 -3 -3 5 16.28 24.31
 3 3 -5 23.18 15.28
 3 3 -5 59.99 22.03
 3 3 -5 22.24 21.1
 -3 -3 4 821.74 88.42
 -3 -3 4 878.52 105.57
 -3 -3 4 917.79 103.85
 -3 -3 3 2246.56 164.58
 3 3 -3 2620.78 171.79
 -3 -3 3 2714.37 156.03
 3 3 -3 2608.66 164.32
 3 3 -3 2859.86 170.63
 -3 -3 3 2677.02 159.47
 -3 -3 3 2693.23 173.74
 3 3 -3 2699.57 125.78
 3 3 -2 1202.75 130.76
 3 3 -2 1030.47 114.83
 -3 -3 2 994.76 101.41
 -3 -3 2 983.94 92.16
 3 3 -2 1132.99 107.94
 -3 -3 2 984.14 106.25
 -3 -3 2 1013.99 82.28
 3 3 -1 242.94 57.66
 -3 -3 1 206.55 41.07
 3 3 -1 244.32 66.51
 -3 -3 1 196.92 48.18
 -3 -3 1 184.77 50.03
 -3 -3 1 245.74 46.89
 3 3 -1 258.9 51.46
 3 3 0 -28.88 26.41
 3 3 0 57.8 51.33
 3 3 0 6 44.43
 -3 -3 0 149.88 43.76
 -3 -3 0 166.74 44.6
 -3 -3 0 169.48 45.9
 3 3 1 245.76 77.54
 -3 -3 -1 231.96 57.31
 -3 -3 -1 280.74 52.78
 -3 -3 -1 294.92 61.36
 -3 -3 -1 231.32 50.11
 3 3 2 -19.81 42.57
 -3 -3 -2 37.56 28.23
 -3 -3 -2 24.06 24.52
 -3 -3 -2 19.97 14.44
 3 3 3 -39.78 31.67
 -3 -3 -3 -0.62 24.28
 -3 -3 -3 -43.01 35.76
 -3 -3 -3 -26.88 30.95
 3 4 -11 65.81 35.61
 -3 -4 11 -9.56 62.71
 -3 -4 11 110.46 108.76
 3 4 -11 43.78 23.87
 3 4 -10 224.35 70.9
 -3 -4 10 196.26 101.73
 3 4 -10 199.29 62.9
 -3 -4 10 140.35 68.29
 -3 -4 10 180.38 90.58
 3 4 -10 210.97 63.38
 -3 -4 9 15.24 39.88
 3 4 -9 44.9 28.03
 -3 -4 9 45.88 46.84
 -3 -4 9 41.96 38.79
 3 4 -9 66.86 25.71
 3 4 -9 86.25 43.58
 3 4 -8 91.97 45
 -3 -4 8 61.24 50.73
 -3 -4 8 126.89 56.45
 3 4 -8 40.73 23.42
 -3 -4 8 87.21 48.62
 3 4 -8 24.22 24.92
 3 4 -7 105.7 39.19
 -3 -4 7 18.69 28.52
 -3 -4 7 85.23 51.05
 3 4 -7 65.28 32.83
 -3 -4 7 21.08 31.49
 -3 -4 7 -43.57 35.55
 3 4 -7 61.43 25.96
 3 4 -7 65.83 33.15
 3 4 -6 13.37 23.81
 -3 -4 6 11.38 23.13
 -3 -4 6 54.79 29.1
 3 4 -6 18 20.12
 -3 -4 6 23.57 25.28
 -3 -4 6 2.2 19.91
 3 4 -6 46.32 28.05
 3 4 -6 -30.41 28.96
 3 4 -5 41.74 24.26
 -3 -4 5 -0.6 22.93
 -3 -4 5 77.47 34.71
 3 4 -5 26.66 30.94
 -3 -4 5 43.65 27.58
 -3 -4 5 28.95 24.34
 3 4 -5 34.57 18.73
 3 4 -5 49.29 28.42
 3 4 -4 63.36 32.39
 3 4 -4 85.67 37.42
 -3 -4 4 106.23 46.17
 -3 -4 4 51.83 25
 3 4 -4 45.71 18.72
 -3 -4 4 42.46 24.6
 -3 -4 4 54.2 32.16
 3 4 -4 18.15 15.15
 3 4 -3 317.84 61.32
 3 4 -3 338.75 68.32
 -3 -4 3 283.73 62.19
 -3 -4 3 317.79 60.03
 3 4 -3 312.36 61.32
 -3 -4 3 267.56 54.15
 -3 -4 3 337 67.39
 3 4 -3 291.34 56.25
 3 4 -2 7.28 14.5
 3 4 -2 -2.24 25.74
 -3 -4 2 -20.04 16.58
 3 4 -2 44.21 34.45
 -3 -4 2 -1.97 20.98
 -3 -4 2 -3.78 14.37
 -3 -4 2 37.27 25.99
 3 4 -1 97.07 35.26
 3 4 -1 95.35 69.85
 3 4 -1 426.18 89.47
 -3 -4 1 394.89 64.09
 -3 -4 1 393.03 73.34
 -3 -4 1 327.86 61.68
 -3 -4 1 350.29 56.9
 3 4 0 -21.03 37.15
 3 4 0 35.77 44.44
 3 4 0 6.88 44.22
 -3 -4 0 40.58 25.59
 -3 -4 0 6.13 19.79
 -3 -4 0 23.3 26.31
 -3 -4 0 16.7 14.99
 3 4 1 483.38 117.51
 3 4 1 473.41 98.9
 3 4 1 217.07 122.77
 -3 -4 -1 534.17 90.6
 -3 -4 -1 700.59 102.7
 -3 -4 -1 479.21 78.69
 3 4 2 159.37 62.24
 3 4 2 4.43 36.42
 3 4 2 18.55 86.37
 -3 -4 -2 133.94 44.75
 -3 -4 -2 209.65 60.63
 -3 -4 -2 130.97 43.79
 3 4 3 55.07 143.29
 3 4 3 48.61 74.7
 3 4 3 -30.62 119.7
 -3 -4 -3 57.63 33.96
 -3 -4 -3 37.05 30.62
 -3 -4 -3 110.89 45.94
 3 4 4 80.12 113.04
 3 4 4 -15.44 61.45
 -3 -4 -4 38.14 30.61
 3 5 -11 76.72 53.81
 -3 -5 11 33.56 59.51
 -3 -5 11 9.54 45.07
 -3 -5 11 160.14 100.97
 3 5 -11 26.43 30.71
 3 5 -11 16.46 29.2
 3 5 -10 215.9 69.63
 -3 -5 10 254.81 101.93
 3 5 -10 247.07 74.9
 -3 -5 10 227.37 84.93
 -3 -5 10 192.43 83.55
 3 5 -10 186.53 68.15
 -3 -5 9 493.67 106.28
 3 5 -9 469.11 93.37
 -3 -5 9 539.58 123.16
 -3 -5 9 598.88 129
 3 5 -9 530.92 104.04
 3 5 -9 639.25 105.66
 3 5 -8 -12.99 31.67
 3 5 -8 -3.33 24.33
 -3 -5 8 35.48 43.8
 -3 -5 8 40.77 37.51
 -3 -5 8 -27.11 29.48
 3 5 -8 -18.67 35.94
 -3 -5 8 -76.23 55.66
 3 5 -8 4.91 27.35
 3 5 -7 158.91 52.18
 -3 -5 7 166.32 58.13
 3 5 -7 94.16 44.97
 -3 -5 7 97.11 41.55
 -3 -5 7 124.85 51.5
 3 5 -7 174.21 58.9
 -3 -5 7 50.83 30.67
 3 5 -7 150.55 52.13
 -3 -5 6 666.47 110.85
 3 5 -6 699.74 101.27
 3 5 -6 660.65 97.31
 -3 -5 6 619.7 99.8
 3 5 -6 633.21 98.19
 -3 -5 6 673.31 101.4
 3 5 -5 327.05 67.18
 3 5 -5 93.6 71.64
 -3 -5 5 253.78 66.04
 3 5 -5 268.62 62.83
 -3 -5 5 279.17 61.64
 -3 -5 5 238.57 58.61
 3 5 -5 344.33 69.72
 -3 -5 5 269.3 63.39
 -3 -5 4 709.46 101.45
 -3 -5 4 649.67 87.84
 3 5 -4 622.79 92.54
 -3 -5 4 689.1 97.99
 3 5 -4 801.11 104.7
 -3 -5 4 703.44 93.41
 -3 -5 3 1064.03 123.77
 -3 -5 3 998.4 114.02
 -3 -5 3 1075.55 123.15
 3 5 -3 1215.65 128.82
 -3 -5 3 1164.34 117.87
 3 5 -2 36.61 35.91
 3 5 -2 5.9 30.56
 -3 -5 2 30.95 30.03
 -3 -5 2 84.33 38.71
 3 5 -1 34.84 48.85
 3 5 -1 7.5 54.19
 -3 -5 1 73.74 39.85
 -3 -5 1 132.13 49.06
 -3 -5 1 87.07 31.51
 3 5 0 33.71 52.83
 3 5 0 81.45 47.99
 3 5 0 29.03 52.33
 3 5 0 10.77 36.67
 -3 -5 0 37.84 35.17
 -3 -5 0 37.04 27.08
 -3 -5 0 125.12 50.92
 -3 -5 0 84.89 34.53
 3 5 1 -82.32 99.26
 3 5 1 33.72 44.86
 3 5 1 80.69 77.27
 -3 -5 -1 -16.34 36.46
 -3 -5 -1 4.42 28.57
 -3 -5 -1 9.76 34.84
 3 5 2 -16.72 131.22
 3 5 2 12.85 37.77
 3 5 2 -54.19 100.57
 -3 -5 -2 31.46 42.7
 -3 -5 -2 -26.02 25.8
 -3 -5 -2 19.79 36.33
 3 5 3 108.64 136.73
 3 5 3 5.46 62.99
 3 5 3 -17.06 254.51
 -3 -5 -3 1.08 30.08
 -3 -5 -3 -13.45 30.93
 -3 -5 -3 66.04 43.89
 -3 -5 -4 46.29 42.83
 3 6 -11 -4.57 22.23
 -3 -6 11 -20.77 44.61
 3 6 -10 25.69 39.35
 -3 -6 10 63.2 76.62
 -3 -6 10 146.2 86.15
 -3 -6 10 104.01 73.32
 3 6 -10 26.43 28.16
 3 6 -10 -64.94 57.23
 3 6 -9 44.98 33.17
 -3 -6 9 68.9 43.48
 -3 -6 9 98.3 64.37
 3 6 -9 70.34 47.32
 -3 -6 9 31.87 34.65
 3 6 -9 51.62 28.67
 3 6 -8 130.05 53.01
 -3 -6 8 100.44 49.62
 3 6 -8 123.86 52.77
 -3 -6 8 128.44 57.5
 -3 -6 8 175.54 77.61
 3 6 -8 188.41 60.21
 3 6 -7 49.6 25.42
 -3 -6 7 2.12 37.71
 3 6 -7 47.5 27.32
 -3 -6 7 37.23 24.56
 -3 -6 7 -24.26 36.57
 3 6 -7 30.9 25.2
 3 6 -6 119.39 60.21
 -3 -6 6 88.86 37.29
 -3 -6 6 69.15 48.88
 3 6 -6 48.49 32.46
 -3 -6 6 51.19 25.84
 3 6 -6 109.74 51.05
 3 6 -5 75.35 76.6
 3 6 -5 310.48 74.86
 -3 -6 5 366.21 79.56
 3 6 -5 43.97 84.26
 -3 -6 5 306.7 73.07
 -3 -6 5 443.12 85.51
 -3 -6 5 353 81.67
 3 6 -5 343.83 74.17
 3 6 -4 84 82.45
 3 6 -4 386.53 90.59
 -3 -6 4 315.62 80.1
 3 6 -4 201.68 87.52
 -3 -6 4 312.28 74.35
 -3 -6 4 314.81 75.2
 3 6 -3 83.51 85.41
 3 6 -3 24.95 62.83
 -3 -6 3 276.75 66.67
 -3 -6 3 315.29 74.55
 3 6 -2 82.77 91.93
 3 6 -2 95.77 102.3
 -3 -6 2 389.88 84.52
 -3 -6 2 382.04 83.32
 3 6 -1 78.19 108.2
 3 6 -1 105.72 93.88
 -3 -6 1 345.96 80.4
 -3 -6 1 332.09 79.53
 3 6 0 37.55 83.46
 -3 -6 0 222.94 67.53
 3 6 1 366.26 107.99
 3 6 1 72.47 128.08
 -3 -6 -1 304.76 79.79
 -3 -6 -1 364.55 85.93
 -3 -6 -1 382.41 86.71
 3 6 2 90.82 235.94
 3 6 2 15.31 62.17
 -3 -6 -2 16.46 26.51
 -3 -6 -2 -4.18 28.08
 -3 -6 -2 -14.78 40.49
 -3 -6 -3 21.86 31.67
 -3 -6 -3 21.55 41.57
 3 7 -10 162.97 56.05
 -3 -7 10 213.84 100.48
 -3 -7 9 28.65 35.48
 -3 -7 9 9.27 47.17
 3 7 -9 48.93 47.92
 3 7 -9 18.31 37.98
 -3 -7 8 36.71 28.69
 -3 -7 8 45.57 36.55
 3 7 -8 62.11 47.98
 3 7 -8 53.35 52.21
 -3 -7 8 -47.15 51.77
 3 7 -8 -14.47 33.24
 -3 -7 7 257.93 83.51
 3 7 -7 261.39 85.09
 3 7 -7 208.62 71.78
 -3 -7 7 257.08 76.03
 -3 -7 7 189.88 72.05
 3 7 -7 216.82 74.77
 -3 -7 6 118.36 57.5
 -3 -7 6 117.69 47.4
 3 7 -6 150.71 66
 3 7 -6 1.34 46.38
 -3 -7 6 27.15 31.18
 3 7 -6 114.72 56.98
 3 7 -5 11.76 29.96
 -3 -7 5 -28.92 37.84
 3 7 -5 94.26 51.04
 3 7 -5 3.71 30.09
 -3 -7 5 24.68 44.12
 -3 -7 5 -12.17 36.01
 3 7 -4 15.68 56.43
 3 7 -4 20.75 66.66
 -3 -7 4 105.93 48.23
 -3 -7 4 106.94 53.64
 3 7 -3 -5.66 52.42
 3 7 -3 -60.62 41.42
 -3 -7 3 45.38 29.14
 -3 -7 3 0.51 26.08
 3 7 -2 -1.53 38.7
 3 7 -2 -5.54 53.81
 -3 -7 2 2.28 33.25
 -3 -7 2 127.24 63.36
 3 7 -1 16.76 72.23
 -3 -7 1 46.1 39.24
 -3 -7 0 27.56 43.26
 -3 -7 -1 53.39 55.35
 3 8 -5 -17.54 46.11
 4 4 -10 20.85 20.71
 -4 -4 10 -53.92 45.51
 4 4 -10 6.98 25.71
 4 4 -9 19.2 42.07
 -4 -4 9 -23.65 40.32
 4 4 -9 51.88 36.03
 -4 -4 9 39.21 48.17
 4 4 -9 36.36 30.91
 4 4 -8 6.29 20.89
 -4 -4 8 3.21 36.65
 -4 -4 8 -23.57 32.61
 -4 -4 8 -14.81 31.98
 4 4 -8 20.56 21.54
 4 4 -8 0.83 18.59
 4 4 -7 13.11 19.12
 -4 -4 7 105.8 55.92
 -4 -4 7 18.38 25.96
 -4 -4 7 24.9 33.43
 4 4 -7 75.03 41.96
 4 4 -7 103.83 43.63
 -4 -4 6 93.49 54.61
 -4 -4 6 189.81 63.52
 4 4 -6 186.65 61.04
 -4 -4 6 192.14 59.27
 4 4 -6 369.84 70.98
 4 4 -6 393.61 78.6
 -4 -4 5 39.86 29.42
 -4 -4 5 234.12 60.67
 4 4 -5 293.76 77.4
 -4 -4 5 221.24 55.77
 -4 -4 5 235.8 69.49
 4 4 -5 284.58 65.7
 4 4 -5 283.56 71.38
 -4 -4 4 1048.6 123.14
 -4 -4 4 1154.04 142.71
 4 4 -4 1114.83 144.47
 -4 -4 4 1309.56 140.8
 4 4 -3 -3.05 26.08
 -4 -4 3 24.4 20.15
 -4 -4 3 43.96 32.29
 4 4 -3 -30.19 39.33
 4 4 -2 13.09 58.99
 -4 -4 2 -8.07 20.89
 -4 -4 2 -6.04 28.93
 -4 -4 1 579.59 112.58
 -4 -4 1 565.64 100.23
 -4 -4 1 358.88 74.12
 4 5 -11 28.72 24.62
 -4 -5 11 -3.9 43.55
 4 5 -11 15.4 32.29
 -4 -5 11 -40.9 57.83
 4 5 -10 51.38 40.98
 -4 -5 10 -32.69 30.32
 4 5 -10 46.48 33.88
 -4 -5 10 -31.06 72.86
 -4 -5 10 -50.81 72.57
 4 5 -10 69.39 51.89
 4 5 -9 187.81 67.87
 -4 -5 9 56.72 57.11
 -4 -5 9 54.95 51.5
 4 5 -9 96.1 46.85
 -4 -5 9 141.99 66.83
 4 5 -9 -8.55 42.94
 4 5 -8 58.19 39.39
 -4 -5 8 13.75 35.99
 4 5 -8 -34.21 30.94
 -4 -5 8 -16.96 31.89
 4 5 -8 27.09 26.29
 -4 -5 8 35.31 34.39
 4 5 -7 301.89 78.67
 -4 -5 7 344.07 85.44
 4 5 -7 329.04 82.93
 -4 -5 7 245.78 69.72
 4 5 -7 208.5 58.18
 -4 -5 7 337.83 85.32
 4 5 -6 23.97 32.54
 -4 -5 6 -2.3 27.85
 4 5 -6 17.03 29.53
 -4 -5 6 25.15 32.72
 -4 -5 6 -9.64 23.85
 4 5 -6 14.13 21.6
 4 5 -5 39.43 31.86
 -4 -5 5 -3.66 25.14
 4 5 -5 -4.43 34.41
 -4 -5 5 -20.09 25.14
 -4 -5 5 37.69 31.86
 -4 -5 5 22.59 29.66
 4 5 -5 -0.88 26.62
 4 5 -4 83.21 37.44
 4 5 -4 -2.93 56.14
 4 5 -4 -13.62 24.91
 -4 -5 4 29.73 31.7
 -4 -5 4 19.48 25.84
 -4 -5 4 -21.26 35.63
 4 5 -3 9.8 47.93
 4 5 -3 3.45 28.47
 -4 -5 3 48.15 31.84
 -4 -5 3 75.38 46.33
 4 5 -2 7.24 36.71
 4 5 -2 6.04 47.27
 -4 -5 2 240.38 70.06
 -4 -5 2 275.4 84.48
 4 5 -1 27.82 76.19
 -4 -5 1 52.52 44.5
 -4 -5 1 62.34 36.03
 4 5 0 2.28 59.64
 -4 -5 0 43.56 36.16
 -4 -5 0 -21.43 40.75
 4 6 -11 -11.09 36.83
 -4 -6 11 45.56 79.05
 4 6 -11 -21.41 34.17
 -4 -6 10 47.9 48.29
 -4 -6 10 50.47 59.29
 4 6 -10 15.96 31.1
 -4 -6 10 74.1 68.48
 4 6 -10 79.5 46.81
 4 6 -9 96.82 46.65
 -4 -6 9 39.59 38.04
 -4 -6 9 76.21 61.97
 4 6 -9 81.85 54.29
 -4 -6 9 5.23 41.06
 4 6 -9 32.31 27.9
 4 6 -8 25.11 37.78
 -4 -6 8 116.48 60.73
 -4 -6 8 96.88 60.7
 4 6 -8 198.08 78.56
 -4 -6 8 67.4 59.97
 4 6 -8 72.86 38.5
 -4 -6 7 91.95 49.13
 4 6 -7 189.64 70.77
 -4 -6 7 95.92 47.28
 4 6 -7 180.68 70.74
 -4 -6 7 76.03 50.93
 4 6 -7 134.95 56.84
 -4 -6 6 604.71 110.71
 4 6 -6 662.65 131.44
 -4 -6 6 387.01 86.07
 -4 -6 6 481.27 104.78
 4 6 -6 541.38 95.13
 4 6 -5 -44.32 71.14
 4 6 -5 66.02 46.96
 -4 -6 5 172.67 64.09
 -4 -6 5 73.32 36.08
 4 6 -5 8.61 58.75
 -4 -6 5 170.79 54.01
 -4 -6 5 182.46 76.38
 4 6 -5 158.74 55.86
 4 6 -4 2.65 51.63
 4 6 -4 3.46 28.69
 -4 -6 4 1.06 37.63
 -4 -6 4 -0.16 30.06
 4 6 -3 18.16 39.83
 4 6 -3 44.09 41.58
 -4 -6 3 2.23 34.75
 -4 -6 3 8.16 29.19
 4 6 -2 20.09 91.57
 4 6 -2 -4.19 49.02
 -4 -6 2 19.27 34.04
 -4 -6 2 68.89 51.08
 4 6 -1 5.23 70.01
 -4 -6 1 73.47 57.11
 4 6 0 101.68 117.18
 -4 -6 0 -31.82 30.05
 -4 -7 10 0.18 72.31
 4 7 -10 -35.62 48.58
 -4 -7 9 4.09 32.02
 4 7 -9 61.7 60.47
 4 7 -9 14.4 42.55
 -4 -7 9 -44.6 75.75
 4 7 -9 -101.07 63.38
 -4 -7 8 -5.66 49.56
 4 7 -8 10.19 37.99
 4 7 -8 -0.96 41.59
 -4 -7 8 40.53 42.1
 4 7 -8 44.73 55.95
 -4 -7 8 93.99 64.29
 -4 -7 7 20.39 37.36
 4 7 -7 35.49 54.07
 4 7 -7 10.09 48.29
 -4 -7 7 102.8 63.65
 -4 -7 7 -6.7 40.29
 4 7 -7 49.99 40.39
 -4 -7 6 87.49 53.1
 4 7 -6 229.79 97.75
 4 7 -6 -1.28 41.8
 -4 -7 6 163.47 62.45
 4 7 -5 0.31 61.2
 4 7 -5 74.37 77.81
 -4 -7 5 80.15 42.13
 -4 -7 5 126.14 59.31
 4 7 -4 -30.51 78.04
 4 7 -4 -29.72 49.93
 -4 -7 4 -27.49 34.52
 -4 -7 4 79.7 55.07
 4 7 -3 53.02 122.01
 4 7 -3 -36.18 57.02
 -4 -7 3 121.75 56.53
 -4 -7 3 183.87 66.93
 4 7 -2 -0.16 89.49
 4 7 -2 -69.01 137.6
 -4 -7 2 125.41 58.68
 -4 -7 2 24.1 40.02
 -4 -7 1 -32.59 55.22
 4 8 -9 123.68 71.29
 -4 -8 9 178.73 91.22
 4 8 -8 -86.9 57.47
 -4 -8 8 87.68 70.26
 -4 -8 8 164.47 97.16
 -4 -8 7 26.85 45.32
 -4 -8 7 35.1 42.08
 -4 -8 6 61.19 51.41
 4 8 -5 -29.43 88.45
 -4 -8 5 -22.06 38.26
 -4 -8 5 16.81 53.37
 -4 -8 4 45.89 51.56
 -4 -8 4 35.85 57.53
 -4 -8 3 79.98 54.34
 -4 -8 3 172.23 89.28
 -5 -7 7 106.63 72.99
 -5 -7 6 -501.07 175.47
