# Supplementary material for: High-pressure preference for reduced water content in porous zinc aspartate hydrates
Source: Acta Crystallogr B Struct Sci Cryst Eng Mater. 2020 Aug 28;76(Pt 5):795–801. doi: 10.1107/S2052520620009348 (PMC7535066; doi:10.1107/S2052520620009348)
Supplement: Supplementary file 27 [file b-76-00795-zinc-aspartate_dihydrate_4_02GPasup27.hkl]

data_zinc-aspartate_dihydrate_4_02GPa 
loop_
  _refln_index_h
  _refln_index_k
  _refln_index_l
  _refln_F_squared_meas
  _refln_F_squared_sigma
 0 0 2 479.8 63.84
 0 0 -3 2597.8 106.55
 0 0 -3 2493.57 166.01
 0 0 3 2601.38 148.34
 0 0 -3 2541.09 160.21
 0 0 3 2649.85 182.32
 0 0 -3 2307.43 129.45
 0 0 -3 2564.6 165.51
 0 0 4 1565.93 185.43
 0 0 4 1469.28 120.12
 0 0 -4 1678.75 156.84
 0 0 -4 1698.62 153.96
 0 0 -4 1633.95 158.46
 0 0 4 1478.54 128.95
 0 0 -4 1606.32 129.51
 0 0 -4 1617.42 98.48
 0 0 4 1326.46 92.2
 0 0 4 1735.86 171.67
 0 0 5 747.04 137.71
 0 0 -5 746.87 116.85
 0 0 5 711.83 137.11
 0 0 -5 719.01 120.94
 0 0 5 863.04 138.17
 0 0 -5 750.92 120.49
 0 0 -5 747.52 99.64
 0 0 6 243.49 85.06
 0 0 6 261.88 87.37
 0 0 6 339.84 97.38
 0 0 -6 339.18 88.05
 0 0 6 347.29 101.05
 0 0 -6 358.47 96.1
 0 0 -6 376.29 88.44
 0 0 -6 381.3 79.83
 0 0 7 107.84 79.15
 0 0 -7 294.48 86.74
 0 0 7 285.89 106.12
 0 0 7 169.08 90.39
 0 0 -7 269.49 70.78
 0 0 -7 273.57 94.31
 0 0 7 105.31 51.67
 0 0 -7 288.99 95.67
 0 0 -8 40.1 18.48
 0 0 8 134.46 65.89
 0 0 8 55.58 42.21
 0 0 -8 112.1 52.96
 0 0 -8 -21.51 26.12
 0 0 8 35.9 63.62
 0 0 9 56.55 83.68
 0 0 -9 -29.22 51.85
 0 0 -10 15.42 28.79
 0 -1 10 -70.69 73.08
 0 1 -10 -35.33 26.53
 0 -1 9 61.73 102.55
 0 1 -9 91.71 71.76
 0 -1 9 70.16 79.37
 0 -1 8 440.85 203.62
 0 1 -8 258.54 89.28
 0 -1 8 262.55 109.31
 0 1 -8 191.36 72.47
 0 1 -7 315.46 88.49
 0 -1 7 107.37 65.52
 0 -1 7 303.64 110.54
 0 1 -7 289.76 76.79
 0 -1 7 266.85 92.96
 0 -1 7 267.61 99.95
 0 1 -7 377.6 104.04
 0 1 -7 334.76 71.86
 0 1 -6 154.07 63.48
 0 1 -6 125.18 39.59
 0 -1 6 131.99 58.63
 0 -1 6 102.02 46.28
 0 1 -6 104.18 43.37
 0 1 -6 120.47 58.3
 0 1 -5 -23.95 17.56
 0 -1 5 3.27 11.14
 0 1 -5 13.76 13.2
 0 -1 5 -25.03 23.79
 0 -1 5 22.92 19.7
 0 1 -5 5.22 6.87
 0 1 -5 6.85 10.23
 0 1 -5 12.72 14.05
 0 -1 4 158.41 54.35
 0 -1 4 171.59 36.97
 0 1 -4 162.38 38.61
 0 1 -4 170.97 43.61
 0 -1 4 162.41 42.79
 0 1 -4 154.85 35.48
 0 1 -4 141.17 42.12
 0 1 -4 166.6 54
 0 1 -4 179.51 37.02
 0 -1 4 115.73 43.46
 0 1 -3 14.75 14.3
 0 1 -3 17.29 10.4
 0 -1 3 3.52 6.17
 0 -1 3 23.3 13.3
 0 1 -3 13.73 12.71
 0 -1 3 13.65 11.83
 0 -1 3 4.57 2.46
 0 -1 2 188.51 35.69
 0 -1 2 172.69 37.14
 0 1 -2 190.87 29.17
 0 1 1 3363.94 172.23
 0 1 1 3432.27 181.7
 0 -1 -2 528.37 75.05
 0 1 2 600.73 88.32
 0 -1 -2 541.68 73.34
 0 -1 -2 470.86 60.22
 0 1 2 562.42 87.52
 0 1 2 521.01 71.62
 0 -1 -3 266.04 51.7
 0 -1 -3 287.5 63.57
 0 -1 -3 274.34 62.22
 0 1 3 274.88 64.39
 0 -1 -3 289.42 56.02
 0 1 3 281.67 71
 0 1 3 308.15 72
 0 -1 -3 278.41 58.91
 0 -1 -4 1349.94 134.53
 0 1 4 1282.85 158.57
 0 1 4 1286.41 171.57
 0 1 4 1398.55 178.47
 0 -1 -4 1418.53 160.04
 0 -1 -4 1380.87 142.7
 0 1 4 1316.55 157.84
 0 -1 -4 1372.68 144.35
 0 -1 -4 1541.12 167.1
 0 -1 -5 375.07 92.89
 0 -1 -5 414.21 95.34
 0 1 5 352.64 103.05
 0 -1 -5 304.92 77.7
 0 1 5 288.49 82.37
 0 -1 -5 314.52 75.09
 0 1 5 349.69 95.35
 0 1 6 352.24 114.51
 0 1 6 348.66 106.68
 0 -1 -6 350.39 82.15
 0 -1 -6 376.97 97.71
 0 1 6 347.01 112.12
 0 -1 -6 392.01 104.66
 0 1 7 103.97 36.66
 0 -1 -7 170.56 66.54
 0 -1 -7 55.7 29.32
 0 -1 -7 119.32 52.69
 0 1 7 93.59 85.47
 0 1 7 90.35 76.28
 0 -1 -8 316.4 103
 0 -1 -8 301.79 93.47
 0 1 8 180.43 85.35
 0 -1 -8 260.26 93.83
 0 1 8 224.41 84.67
 0 1 8 113.79 19.64
 0 -1 -9 8.75 31.83
 0 1 9 22.88 81.14
 0 -1 -9 100.24 48.27
 0 1 9 -21.85 92.79
 0 1 9 83.78 110.1
 0 -2 9 100.36 87.05
 0 -2 9 -23.85 45.82
 0 2 -8 384.07 116.72
 0 -2 8 362.48 120.44
 0 2 -8 296.12 90.88
 0 -2 8 258.5 101.73
 0 2 -7 232.16 85.03
 0 2 -7 192.67 62.21
 0 -2 7 185.56 69.74
 0 2 -6 703.78 129.04
 0 2 -6 621.1 88.4
 0 2 -6 637.2 110.09
 0 2 -6 681.26 97
 0 -2 6 647.37 127.06
 0 -2 6 603.15 110.06
 0 2 -5 857.48 129.48
 0 2 -5 791.16 92.97
 0 2 -5 710.68 83.69
 0 2 -5 804.05 107.53
 0 -2 5 737.15 112.74
 0 -2 5 795.64 128.27
 0 2 -4 218.52 57.1
 0 -2 4 201.05 51.88
 0 -2 4 216.24 61.57
 0 2 -4 225.35 48.1
 0 2 -4 227.91 55.66
 0 -2 4 208.07 45.4
 0 2 -4 212.65 44.96
 0 2 -3 1037.06 107.37
 0 -2 3 917.28 106.18
 0 -2 3 988.11 90.38
 0 2 -3 916.15 84.9
 0 2 -3 999.88 106.96
 0 -2 0 3712.59 200.1
 0 -2 -1 350.27 69.1
 0 2 1 270.72 58.93
 0 -2 -1 371.29 57.21
 0 -2 -1 352.97 63.45
 0 -2 -1 311.07 51.68
 0 -2 -2 793.99 107.6
 0 -2 -2 807.08 101.2
 0 2 2 666.33 113.57
 0 -2 -2 771.72 92.84
 0 2 2 770.45 118.16
 0 2 2 627.03 73.35
 0 -2 -2 819.12 112.21
 0 -2 -3 8.83 22.54
 0 -2 -3 23.01 20.46
 0 -2 -3 12.47 5.95
 0 -2 -3 7.84 16.63
 0 -2 -3 18.05 12.09
 0 2 3 13.8 29.31
 0 2 3 8.95 26.92
 0 2 4 56.37 42.57
 0 2 4 34.27 42.05
 0 -2 -4 -2.18 8.28
 0 -2 -4 15.94 27.21
 0 -2 -4 1.34 4.16
 0 -2 -4 38.14 34.27
 0 2 5 141.31 80.11
 0 2 5 132.48 67.94
 0 -2 -5 146.32 54.04
 0 -2 -5 193.78 73.52
 0 -2 -5 218 74.13
 0 -2 -6 29.36 31.57
 0 -2 -6 205.01 95.22
 0 2 6 207.16 90.61
 0 2 6 241.89 94.77
 0 -2 -6 71.82 40.24
 0 2 7 472.31 177.67
 0 2 7 -26.2 93.95
 0 2 7 -225.02 128.67
 0 -2 -7 154.03 71
 0 -2 -7 446.61 128.51
 0 -2 -7 792.16 158.98
 0 -2 -8 46.92 37.23
 0 2 8 1.43 50.16
 0 -2 -8 -11 16.43
 0 2 8 -3.48 32.83
 0 -2 -8 19.48 51.93
 0 -2 -9 117.24 68.69
 0 -3 -1 682.06 90.38
 0 -3 -1 762.2 118.87
 0 -3 -1 798.92 116.41
 0 -3 -1 670.14 88.48
 0 3 2 359.73 67.71
 0 -3 -2 649.3 117.66
 0 -3 -2 557.64 108.98
 0 -3 -2 622.74 99.41
 0 -3 -2 522.27 87.95
 0 3 2 425.9 110.2
 0 -3 -3 229.53 72.08
 0 -3 -3 226.1 65.3
 0 3 3 124.98 46.8
 0 -3 -3 202.13 64.91
 0 -3 -4 268.53 72.03
 0 -3 -4 321.64 90.81
 0 3 4 136.13 52.33
 0 -3 -4 260.36 76.5
 0 -3 -5 -29.61 35.05
 0 3 5 63.32 52.6
 0 -3 -5 -9.58 26.37
 0 -3 -5 -10.35 16.84
 0 3 5 -20.88 47.81
 0 -3 -6 48.09 49.93
 0 3 6 3.98 59.65
 0 3 6 -1.22 45.87
 0 -3 -6 4.27 23.45
 0 -3 -6 5.66 15.59
 0 3 7 -85.17 70.25
 0 -3 -7 59.64 54.61
 -1 2 7 -39.93 34.61
 1 -2 -7 62.56 46.79
 1 -2 -7 -6.37 36.97
 1 -2 -6 107.92 44.5
 1 -2 -6 100.43 61.77
 -1 2 6 -47.23 74.18
 1 -2 -5 1232.73 170.46
 1 -2 -5 1136.92 148.33
 1 -2 -5 1396.37 195.55
 1 -2 -4 1057.98 141.4
 1 -2 -4 866.9 120.5
 1 -2 -4 992.58 147.42
 1 -1 -9 -68.67 61.32
 -1 1 9 135.49 75.23
 -1 1 8 0.75 58.13
 1 -1 -8 62.59 43.82
 -1 1 8 26.42 52.12
 1 -1 -8 -2.21 20.18
 1 -1 -7 -3.63 25.53
 -1 1 7 -39.7 40.49
 1 -1 -7 22.26 22.67
 1 -1 -7 -41.25 49.61
 1 -1 -7 -40.43 43.73
 -1 1 7 -17.99 35.42
 1 -1 -6 13.87 23.33
 -1 1 6 -36.38 41.24
 1 -1 -6 20.46 27.85
 1 -1 -6 22.31 21.98
 1 -1 -6 -2.54 8.74
 -1 1 6 13.64 25.78
 -1 1 6 53.32 46.52
 1 -1 -5 156.17 65.51
 -1 1 5 134.43 67.7
 1 -1 -5 165.48 61.81
 1 -1 -5 145.28 46.09
 -1 1 5 2.74 15.67
 1 -1 -5 174.39 59.55
 -1 1 5 109.4 51.98
 1 -1 -4 -12.35 9.13
 -1 1 4 22.7 22.7
 -1 1 4 -17.43 27.09
 -1 1 4 27.89 39.66
 1 -1 -4 -3.17 14.19
 1 -1 -4 -12.93 20.02
 1 -1 -4 -7.48 17.73
 -1 1 4 -0.55 7.52
 1 -1 -3 696.24 98.71
 -1 1 3 343.64 84.45
 1 -1 -3 575.22 75.07
 1 -1 -3 629.84 97.07
 1 -1 4 2.08 9.74
 -1 1 -4 -3.94 6.21
 -1 1 -4 4.3 7.04
 -1 1 -5 2110.54 189.86
 -1 1 -5 2286.3 205.16
 -1 1 -6 422.83 95.45
 -1 1 -6 369.13 88.3
 1 -1 6 141.28 65.5
 1 -1 7 9.79 28.81
 -1 1 -7 201.08 71.82
 1 0 -10 89.43 80.09
 -1 0 10 -7.52 46.1
 1 0 -9 39.04 10.98
 -1 0 9 28.33 74.14
 -1 0 9 -4.46 27.55
 -1 0 8 -43.97 28.61
 1 0 -8 1.86 25.9
 1 0 -8 8.06 12.41
 -1 0 7 204.14 80.98
 -1 0 7 315.4 110.99
 1 0 -7 303.87 90.22
 -1 0 7 191.49 87.2
 -1 0 7 189.58 84.62
 1 0 -7 242.24 87.93
 1 0 -7 272.37 82.54
 1 0 -7 339.86 78.09
 -1 0 6 920.54 155.01
 -1 0 6 1038.78 176.65
 1 0 -6 1226.48 152.94
 1 0 -6 1281.08 181.14
 1 0 -6 1086.52 125.82
 1 0 -6 1167.93 167.81
 -1 0 6 1051.91 182.73
 1 0 -5 201.55 46.87
 -1 0 5 185.95 67.95
 -1 0 5 196.63 65.07
 -1 0 5 7.29 11.7
 1 0 -5 242.58 68.84
 1 0 -5 211.55 46.59
 -1 0 5 174.91 68.29
 1 0 -5 253.06 62.56
 1 0 -5 239.5 61.78
 -1 0 5 172.74 42.93
 1 0 -5 264.38 73.14
 1 0 -4 67.23 24.67
 -1 0 4 55.08 40.58
 -1 0 4 70.9 23.17
 1 0 -4 59.75 20.28
 1 0 -4 98.29 45.96
 1 0 -4 58.33 32.52
 -1 0 4 26.55 11.22
 -1 0 4 47.59 18.92
 -1 0 4 48.34 18.51
 1 0 -4 51.69 23.95
 1 0 -4 74.23 28.13
 -1 0 3 2359.8 187.09
 -1 0 3 2256.23 186.63
 1 0 -3 2305.18 127.34
 -1 0 3 2088.57 126
 1 0 -3 2485.64 169
 1 0 -3 2598.27 181.89
 -1 0 3 1935.15 149.93
 -1 0 2 6.66 9.2
 1 0 -2 7.64 4.64
 -1 0 2 -2.41 6.38
 -1 0 2 -4.13 14.85
 1 0 1 10.21 15.65
 1 0 2 -8.25 6.06
 -1 0 -2 9.22 8.29
 -1 0 -2 -0.8 6.9
 -1 0 -2 2.96 6.63
 -1 0 -3 8.7 3.69
 -1 0 -3 20.27 13.3
 1 0 3 -11.91 15.42
 -1 0 -3 11.85 12.81
 -1 0 -3 -10.4 5.89
 1 0 3 -30.46 17.76
 -1 0 -4 172.96 50.23
 -1 0 -4 184.77 49.06
 -1 0 -4 215.36 58.7
 -1 0 -4 168.56 47
 1 0 4 179.48 60.51
 1 0 4 191.33 64.85
 1 0 5 113.2 53.24
 -1 0 -5 200.24 64.85
 1 0 5 81.16 42.95
 -1 0 -5 166.38 56.59
 -1 0 -5 109.79 43.17
 -1 0 -6 100.22 51.82
 -1 0 -6 201.1 74.67
 -1 0 -6 200.41 59.88
 1 0 6 163.66 68.48
 1 0 6 122.38 59.57
 1 0 7 -20.92 65.39
 -1 0 -7 52.92 37.7
 -1 0 -7 30.43 17.01
 -1 0 -7 13.06 21.01
 1 0 7 13.39 48.8
 1 0 7 -54.46 40.52
 1 0 8 46.82 74.4
 -1 0 -8 15.67 10.59
 1 0 8 16.13 16.2
 1 1 -11 28.72 22.18
 1 1 -10 41.07 54.71
 -1 -1 10 137 85.12
 1 1 -10 17.77 28.06
 -1 -1 9 163.42 98.87
 -1 -1 9 108.37 75.25
 1 1 -9 170.47 74.01
 1 1 -9 197.05 88.04
 1 1 -8 41.79 45.34
 -1 -1 8 57.48 63.56
 -1 -1 8 31.02 51.55
 1 1 -8 30.09 27.45
 -1 -1 7 240.25 84.14
 1 1 -7 275.75 89.03
 -1 -1 7 257.05 100.7
 1 1 -7 258.55 77.03
 -1 -1 6 70.46 54.1
 1 1 -6 34.47 27.38
 -1 -1 6 -11.6 20.22
 1 1 -6 -25.55 31.54
 1 1 -6 22.38 16.68
 -1 -1 6 -13.48 18.37
 -1 -1 6 -1.77 30.5
 1 1 -6 3.22 10.27
 1 1 -6 -5.31 16.36
 -1 -1 6 -3.08 12.03
 1 1 -6 37.15 31.73
 -1 -1 6 -2.89 6.32
 -1 -1 5 765.5 131.27
 1 1 -5 844.87 115.56
 -1 -1 5 788.49 116.7
 -1 -1 5 757 94.51
 1 1 -5 807.49 129.36
 1 1 -5 838.42 82.24
 1 1 -5 883.41 97.6
 1 1 -5 889.3 121.4
 1 1 -5 896.26 95.74
 -1 -1 5 833.03 138.33
 -1 -1 4 719.18 102.71
 1 1 -4 719.31 92.11
 -1 -1 4 671.24 111.24
 1 1 -4 763.3 109.48
 1 1 -4 797.87 105.82
 1 1 -4 707.18 81.59
 -1 -1 4 634.95 80.29
 1 1 -4 657.23 67.47
 -1 -1 4 711.59 104.79
 -1 -1 3 5927.57 219.4
 -1 -1 3 6074.86 273.23
 1 1 -3 5935.58 205.15
 1 1 -3 5855 256.26
 1 1 -3 5365.35 214.27
 1 1 -3 6211.98 264.72
 1 1 -3 5900.45 211.48
 -1 -1 3 5780.23 281.44
 1 1 -2 5602.99 197.84
 -1 -1 2 5622.37 228.34
 1 1 -2 5595.06 183.96
 -1 -1 2 5657.33 234.22
 1 1 -1 374.36 50.6
 1 1 -1 361.88 41.36
 1 1 -1 403.01 53.18
 -1 -1 1 393.22 55
 1 1 0 664.09 82.3
 1 1 0 633.24 69.44
 1 1 0 607.56 69.15
 1 1 1 167.21 45.24
 1 1 1 144.61 43.63
 -1 -1 -1 135.82 29.31
 1 1 1 134.02 32.52
 -1 -1 -1 115.85 33.02
 -1 -1 -1 134.66 37.05
 1 1 2 1286.31 149.72
 -1 -1 -2 1050.99 101.08
 -1 -1 -2 1070.2 118.79
 1 1 2 1084.18 143.97
 -1 -1 -2 1131.28 122.28
 1 1 2 1169.84 96.25
 -1 -1 -2 1063.85 99.5
 1 1 3 1932.56 155.27
 -1 -1 -3 1774.5 178.43
 -1 -1 -3 1845.31 170.64
 1 1 3 2061.25 226.39
 -1 -1 -3 1785.68 148.58
 -1 -1 -3 1729.25 134.78
 1 1 3 1921.83 199.63
 -1 -1 -3 1744.4 157.62
 1 1 4 143.38 62.57
 -1 -1 -4 204.85 64.35
 1 1 4 186.81 59.38
 -1 -1 -4 172.57 54.8
 -1 -1 -4 172.35 52.56
 1 1 4 160.03 68.44
 -1 -1 -4 195.22 55.86
 -1 -1 -4 159.99 57.85
 1 1 5 736.16 143.74
 -1 -1 -5 908.07 149.84
 1 1 5 419.48 112.71
 -1 -1 -5 787.82 147.73
 -1 -1 -5 672.6 103.13
 -1 -1 -6 78.41 43.21
 -1 -1 -6 49.21 37.23
 -1 -1 -6 80.5 44.27
 1 1 6 -21.28 45.68
 1 1 6 134.23 70.98
 1 1 6 40.37 40.6
 1 1 7 44.96 33.22
 1 1 7 -27.38 71.06
 -1 -1 -7 93.26 62.39
 1 1 7 -72.83 86.82
 -1 -1 -7 25.54 12.14
 -1 -1 -7 19.33 18.22
 1 1 8 0.78 53.8
 -1 -1 -8 -13.39 21.39
 -1 -1 -8 -76.33 62.16
 1 1 8 -18.37 60.69
 1 1 8 -5.06 25.95
 -1 -1 -8 -14.76 42.11
 1 2 -11 49.72 64.84
 -1 -2 11 49.55 77.42
 -1 -2 10 20.64 39.19
 1 2 -10 122.86 78.06
 1 2 -10 121.42 68.57
 -1 -2 10 82.81 49.66
 -1 -2 9 105.41 84.29
 1 2 -9 87.51 60.36
 -1 -2 9 32.29 42.59
 1 2 -9 43.53 33.16
 1 2 -8 16.68 30.19
 -1 -2 8 47.36 41.33
 -1 -2 8 72.33 81.81
 1 2 -8 -5.69 20.75
 -1 -2 7 -8.67 39.53
 1 2 -7 26.26 27.63
 -1 -2 7 0.66 10.73
 1 2 -7 28.9 31.44
 1 2 -7 4.22 13.84
 -1 -2 7 55.33 45.18
 -1 -2 7 47.15 34.33
 1 2 -7 23.68 17.83
 1 2 -6 5.94 12.1
 -1 -2 6 5.63 21.4
 1 2 -6 -17.41 22.09
 -1 -2 6 23.19 17.32
 1 2 -6 -14.65 4.89
 -1 -2 6 0.84 28.03
 -1 -2 6 -4.79 8.63
 1 2 -6 -18.44 13.15
 -1 -2 5 47.8 44.29
 -1 -2 5 208.38 44.8
 -1 -2 5 213.81 55.69
 -1 -2 5 281.16 61.58
 1 2 -5 268.51 68.57
 -1 -2 5 166.04 60.99
 1 2 -5 235.2 49.97
 1 2 -5 273.88 56.47
 1 2 -5 285.43 70.14
 1 2 -5 214.31 53.64
 -1 -2 4 31 23.12
 1 2 -4 48.81 24.71
 1 2 -4 52.54 23.11
 1 2 -4 43.41 25.24
 1 2 -4 48.72 24.46
 1 2 -4 67.76 29.6
 -1 -2 4 48.22 21.37
 -1 -2 4 61.29 28.31
 -1 -2 4 50.35 27.17
 -1 -2 3 1796.15 152.64
 -1 -2 3 1850.43 158.11
 1 2 -3 1859.92 138.33
 1 2 -3 1676.71 132.08
 1 2 -3 1698.61 122.3
 1 2 -3 1813.34 150.52
 -1 -2 3 1699.36 126.15
 -1 -2 3 1724.93 125.9
 -1 -2 2 397.33 66.43
 -1 -2 2 410.25 58.91
 1 2 -2 434.86 66.31
 -1 -2 2 394.57 58.65
 -1 -2 2 417.88 53.96
 1 2 -2 400.07 62.16
 1 2 -2 383.55 52.37
 1 2 -1 134.76 41.08
 1 2 -1 133.26 37.28
 -1 -2 1 171.77 41.76
 -1 -2 1 151.39 37.2
 -1 -2 1 162.41 37.42
 1 2 -1 139.07 29.12
 -1 -2 0 184.27 40.87
 1 2 0 233.25 53.27
 -1 -2 0 208.07 40.53
 -1 -2 0 220.17 46.61
 -1 -2 0 211.76 37.11
 -1 -2 0 236.75 58.85
 -1 -2 -1 9582.54 288.36
 1 2 1 8408.24 317.87
 -1 -2 -1 9999 309.51
 -1 -2 -1 8939.82 374.29
 -1 -2 -1 9181.75 286.04
 -1 -2 -1 8788.39 352.37
 1 2 2 -5.32 6.51
 1 2 2 -15.35 27.71
 1 2 2 -26.35 20.2
 -1 -2 -2 -16.42 26.28
 -1 -2 -2 4.88 14.28
 -1 -2 -2 25.21 15.96
 -1 -2 -2 9.34 7.1
 -1 -2 -2 14.67 14.66
 -1 -2 -3 291.58 80.2
 1 2 3 394.64 103.56
 1 2 3 218.16 72.63
 -1 -2 -3 276.75 65.35
 1 2 3 307.49 89.31
 -1 -2 -3 313.62 84.38
 -1 -2 -3 306.52 69.42
 1 2 4 1032.78 184.58
 1 2 4 1220.72 212.74
 1 2 4 1158.94 189.89
 -1 -2 -4 1349.48 186.93
 -1 -2 -4 1216.26 174.31
 1 2 4 1257.24 203.56
 -1 -2 -4 1238.28 164.31
 -1 -2 -4 1239.52 155.37
 1 2 5 354.75 117.01
 -1 -2 -5 288.61 84.95
 1 2 5 310.46 113.64
 -1 -2 -5 328.44 82.53
 -1 -2 -5 350.56 99.48
 1 2 5 306.42 120.22
 1 2 6 223.77 94.84
 1 2 6 300.76 132.53
 -1 -2 -6 366.72 99.75
 1 2 6 242.15 98.4
 -1 -2 -6 414.85 114.77
 -1 -2 -6 476.54 128.95
 -1 -2 -7 233.42 89.41
 1 2 7 59.81 46.72
 -1 -2 -7 280.35 105.44
 -1 -2 -7 248.65 88.74
 1 2 7 119.32 81.08
 1 2 7 143.49 106.23
 1 2 8 -60.28 76.53
 1 2 8 -39.29 67.53
 -1 -2 -8 1.24 33.95
 -1 -2 -8 87.46 79.15
 -1 -2 -8 88.33 59.33
 -1 -3 10 106.4 72.49
 -1 -3 10 147.77 54.03
 1 3 -10 249.39 110.54
 -1 -3 9 230.52 104.45
 -1 -3 9 85.99 25.87
 1 3 -9 106.23 62.34
 1 3 -9 113.21 64.46
 -1 -3 8 -3.53 17.57
 -1 -3 8 14.46 14.99
 -1 -3 8 41.66 36.69
 1 3 -8 8.04 23.91
 -1 -3 8 0.69 19.4
 1 3 -8 26.5 27.97
 1 3 -8 14.35 25.75
 1 3 -8 -6.33 24.26
 -1 -3 7 1246.02 203.34
 1 3 -7 1245.7 156.6
 -1 -3 7 1297.87 189.96
 1 3 -7 1279.39 151.13
 1 3 -7 1369.35 194.9
 1 3 -7 1327.6 197.08
 -1 -3 7 1210.27 155.15
 -1 -3 6 700.82 130.13
 1 3 -6 759.51 106.98
 1 3 -6 753.16 131.49
 -1 -3 6 805.81 114.33
 1 3 -6 711.27 101.5
 1 3 -6 773.09 109.07
 1 3 -6 835.83 136.26
 -1 -3 6 662.54 133.79
 1 3 -5 2428.02 188.07
 1 3 -5 2337.62 219.12
 -1 -3 5 2306.7 220.57
 1 3 -5 2034.37 146.78
 -1 -3 5 2181.18 219.58
 1 3 -5 2303.23 207.1
 -1 -3 5 2407.34 191.33
 1 3 -5 2291.4 178.01
 -1 -3 5 1675.32 155.11
 -1 -3 4 2464.83 178.03
 -1 -3 4 2499.15 219.6
 -1 -3 4 2667.06 215.16
 1 3 -4 2875.47 204.62
 1 3 -4 2530.65 193.93
 -1 -3 4 2542.77 188.93
 1 3 -4 2507.79 209.19
 1 3 -4 2592.33 180.34
 -1 -3 3 3583.53 216.2
 -1 -3 3 3622.47 243.48
 1 3 -3 3425.13 225.3
 -1 -3 3 3712.32 200.03
 1 3 -3 3526.66 193.7
 1 3 -3 3762.66 232.18
 1 3 -3 3326.99 187.02
 -1 -3 3 3348.6 202.81
 -1 -3 3 3819.59 221.65
 1 3 -2 92.66 30.7
 1 3 -2 96.69 33.83
 -1 -3 2 123.93 35.91
 -1 -3 2 119.32 39.97
 -1 -3 2 145.59 47.68
 1 3 -2 162.37 53.25
 -1 -3 2 137.53 34.2
 -1 -3 2 143.65 44.21
 -1 -3 1 196.9 30.2
 -1 -3 1 288.02 56.73
 1 3 -1 192.81 43.41
 -1 -3 1 259.91 64.77
 -1 -3 1 234.86 52.25
 -1 -3 1 210.85 36.85
 1 3 -1 241.12 43.25
 -1 -3 1 245.84 52.75
 1 3 -1 274.13 60.97
 1 3 -1 200.62 53.33
 1 3 0 423.98 85.38
 -1 -3 0 474.72 99.09
 -1 -3 0 432 74.12
 1 3 0 397.35 53.24
 -1 -3 0 545.8 89.67
 -1 -3 0 438.43 69.04
 1 3 0 428.12 105.19
 -1 -3 0 415.18 63.06
 -1 -3 -1 73.9 27.09
 -1 -3 -1 58.16 35.5
 -1 -3 -1 69.81 39.19
 1 3 1 99.23 42.67
 -1 -3 -1 72.2 32.11
 1 3 1 28.17 23.47
 -1 -3 -1 81.13 35.22
 1 3 1 36.43 20.96
 -1 -3 -2 29.85 21.25
 -1 -3 -2 3.71 4.98
 -1 -3 -2 12.43 20.75
 -1 -3 -2 -16.06 25.28
 -1 -3 -2 5.22 23.93
 1 3 2 11.26 29.99
 1 3 2 -4.5 46.05
 1 3 3 83.92 64.74
 1 3 3 107.31 56.62
 -1 -3 -3 88.03 36.77
 -1 -3 -3 84.16 54.36
 -1 -3 -3 53.42 34.35
 -1 -3 -3 68.9 39.49
 1 3 3 50.71 31.08
 -1 -3 -4 27.51 15.54
 -1 -3 -4 42.79 21.49
 1 3 4 19.6 30.91
 1 3 4 41.9 44.75
 -1 -3 -4 -24.07 28.03
 1 3 4 28.5 31.53
 -1 -3 -4 18.47 16.23
 1 3 4 4.5 19.96
 -1 -3 -5 169.61 64.3
 1 3 5 128.59 57.38
 1 3 5 155.45 76.38
 -1 -3 -5 92.8 48.66
 1 3 5 27.06 41.94
 -1 -3 -5 163.43 76.28
 1 3 6 -42.59 59.21
 -1 -3 -6 85.74 69.61
 -1 -3 -6 99.2 58
 1 3 6 160.92 95.8
 -1 -3 -6 104.78 67.08
 1 3 6 21.32 47.78
 1 3 7 -22.57 69.94
 1 3 7 4.8 32.15
 -1 -3 -7 92.29 69.5
 -1 -3 -7 -21.88 15.83
 -1 -3 -7 -6.29 29.26
 1 3 7 7.19 62.92
 1 4 -9 128.29 59.73
 -1 -4 9 55.88 23.66
 -1 -4 8 386.29 119.55
 1 4 -8 366.81 111.81
 1 4 -8 464.34 99.97
 -1 -4 8 388.68 110.45
 1 4 -7 59.41 37.9
 -1 -4 7 55.45 36.39
 -1 -4 7 11.02 8.2
 1 4 -7 84.62 55.73
 -1 -4 7 30.7 12.55
 1 4 -7 27.22 25.31
 1 4 -6 72.01 37.44
 1 4 -6 53.37 41.32
 -1 -4 6 39.36 42.39
 -1 -4 6 47.85 28.37
 1 4 -6 56.37 48.32
 -1 -4 6 35.55 31.85
 1 4 -6 53.79 32.33
 -1 -4 5 1712.43 167.27
 -1 -4 5 1469.46 189.87
 1 4 -5 1743.65 178.44
 -1 -4 5 1533.12 181.01
 1 4 -5 1623.42 159.5
 1 4 -5 1590.91 191.17
 1 4 -5 1476.51 165.41
 -1 -4 4 883.54 138.16
 1 4 -4 911.56 132.8
 -1 -4 4 905.74 127.79
 -1 -4 4 836.13 122.77
 1 4 -4 924.27 134.25
 1 4 -4 854.91 107.87
 -1 -4 4 916.35 115.2
 -1 -4 3 1289.84 125.77
 -1 -4 3 1296.86 131.41
 1 4 -3 1380.45 161.51
 -1 -4 3 1350.86 161.89
 -1 -4 3 1337.8 151.49
 1 4 -3 1204.17 123.55
 1 4 -3 1185.23 143.56
 -1 -4 2 1092.44 153.63
 -1 -4 2 839 91.36
 1 4 -2 979.43 137.3
 -1 -4 2 883.17 126.36
 -1 -4 2 942.87 126.39
 1 4 -2 838.62 98.26
 -1 -4 2 892.11 81.14
 -1 -4 1 1454.93 151.45
 1 4 -1 1348.62 160.01
 -1 -4 1 1533.42 191.79
 -1 -4 1 1543.33 158.78
 1 4 -1 1273.35 113.73
 -1 -4 1 1203.37 110.03
 1 4 0 866.19 129.83
 -1 -4 0 1018.31 169.14
 -1 -4 0 924.65 108.7
 -1 -4 0 975.93 126.51
 -1 -4 0 1125.76 151.57
 -1 -4 -1 728.05 130.51
 1 4 1 458.31 100.02
 -1 -4 -1 669.03 140.98
 1 4 1 594.58 140.23
 -1 -4 -1 599.76 97.56
 -1 -4 -2 -18.17 21.37
 -1 -4 -2 -131.27 75.5
 -1 -4 -2 -42.69 54.94
 1 4 2 24.88 54.37
 1 4 3 456.6 147.79
 -1 -4 -3 592 152.32
 -1 -4 -3 625.15 142.32
 1 4 3 378.8 119.89
 -1 -4 -3 544.53 110.35
 1 4 4 151.91 56.49
 -1 -4 -4 227.67 90.01
 1 4 4 115.36 64.06
 -1 -4 -4 179.37 74.5
 -1 -4 -4 164 67.69
 1 4 4 49.93 63.78
 1 4 5 58.43 38.83
 -1 -4 -5 304.5 106.97
 -1 -4 -5 198.17 76.83
 1 4 5 13.09 47.68
 -1 -4 -6 127.76 65.81
 -1 -4 -6 68.91 56.06
 1 5 -2 180.15 61.78
 1 5 -1 -0.28 21.91
 -1 -5 1 -52.81 51.19
 -1 -5 1 -13.64 8.9
 1 5 0 18.95 32.44
 -1 -5 0 55.56 36.36
 -1 -5 0 47.47 45.02
 -1 -5 -1 62.7 39.8
 1 5 1 -36.07 42.33
 -1 -5 -1 57.87 49.62
 -1 -5 -2 41.07 47.87
 -1 -5 -2 41.01 26.57
 1 5 3 -37.38 43.47
 -1 -5 -3 48.7 48.85
 -2 0 9 31.62 53.01
 2 0 -9 8.72 30.37
 2 0 -9 -22.39 43.37
 -2 0 8 -48.55 90.09
 2 0 -8 173.14 84.68
 2 0 -8 172.59 83.03
 -2 0 8 13.08 16.97
 -2 0 7 12.27 23.01
 2 0 -7 4.75 17.36
 2 0 -7 14.58 28.75
 -2 0 7 5.41 23.91
 -2 0 6 37.3 58.47
 -2 0 6 -4.78 5.11
 2 0 -6 -10.51 20.31
 -2 0 6 22.98 34.21
 2 0 -6 -0.88 14.62
 2 0 -6 -16.7 21.77
 2 0 -6 -4.84 3.88
 -2 0 5 -8.82 27.37
 -2 0 5 21.25 21.91
 -2 0 5 -27.52 33.62
 2 0 -5 59.32 34.07
 2 0 -5 132.42 56.43
 2 0 -5 91.41 47.62
 2 0 -5 85.73 30.66
 2 0 -4 3680.24 249.31
 2 0 -4 3814.89 277.09
 2 1 -11 48.52 49.52
 2 1 -11 74.67 88.96
 -2 -1 10 -77.28 79.3
 -2 -1 10 130.86 111.1
 2 1 -10 144.04 81.65
 2 1 -10 252.52 107.86
 -2 -1 9 192.78 92.6
 2 1 -9 197.11 88.13
 -2 -1 9 180.66 99.77
 2 1 -9 235.21 97.63
 -2 -1 8 189.27 80.84
 -2 -1 8 226.2 106.29
 2 1 -8 172.23 67.79
 2 1 -8 121.96 70.36
 2 1 -7 259.18 63
 -2 -1 7 28.34 39.47
 2 1 -7 308.25 84.05
 2 1 -7 385.46 108.51
 2 1 -7 284.63 87.16
 -2 -1 6 138.43 68.08
 -2 -1 6 127.52 50.9
 -2 -1 6 119.62 64.36
 -2 -1 6 102.02 43.44
 2 1 -6 187.53 63.94
 2 1 -6 156.61 49.11
 2 1 -6 173.71 68.32
 2 1 -6 207.58 67.7
 -2 -1 5 293.03 85.83
 -2 -1 5 210.26 57.15
 -2 -1 5 283.73 80.15
 2 1 -5 282.49 71.37
 -2 -1 5 194.74 46.73
 2 1 -5 277.06 60.61
 -2 -1 5 224.51 71.3
 2 1 -5 301.94 78.56
 2 1 -5 271.6 42.74
 2 1 -5 328.53 82.74
 -2 -1 4 1008.74 144.33
 -2 -1 4 1005.95 137.74
 2 1 -4 1207.1 123.03
 2 1 -4 973.07 132.18
 -2 -1 4 815.9 92.64
 -2 -1 4 835.14 106.31
 2 1 -4 960.47 108.46
 2 1 -4 1106.63 137.33
 -2 -1 3 67.48 28.54
 2 1 -3 69.46 27.39
 2 1 -3 95.91 36.66
 -2 -1 3 92.19 42.6
 2 1 -3 23 16.88
 -2 -1 3 56.8 23.64
 -2 -1 3 36.15 26.26
 2 1 -3 82.88 34.65
 -2 -1 2 85.76 28.45
 -2 -1 2 74.45 35.26
 2 1 -2 110.66 34.6
 2 1 -2 132.32 34.11
 2 1 -2 143.45 41.23
 -2 -1 2 102.35 31.77
 2 1 -1 87.9 31.6
 -2 -1 1 205.21 45.32
 -2 -1 1 154.52 38.34
 2 1 0 164.59 53.16
 -2 -1 0 315.94 62.78
 -2 -1 0 394.66 59.53
 -2 -1 0 296.37 52.24
 2 1 1 79.21 30.02
 2 1 1 65.34 28.6
 -2 -1 -1 109.22 42.79
 -2 -1 -1 131.88 39.69
 -2 -1 -1 119.48 31.26
 -2 -1 -1 126.45 33.38
 2 1 2 296.2 76.82
 -2 -1 -2 313.26 75.01
 2 1 2 192.25 39.48
 -2 -1 -2 325.22 53.16
 2 1 2 82.92 44.88
 -2 -1 -2 280.85 68.28
 -2 -1 -2 310.87 59.74
 2 1 3 28.52 35.59
 2 1 3 115.52 58.33
 -2 -1 -3 74.28 30.87
 -2 -1 -3 57.68 37.46
 -2 -1 -3 38.45 30.28
 -2 -1 -4 15.91 24.27
 -2 -1 -4 13.36 18.56
 -2 -1 -4 -1.62 15.42
 2 1 4 -4.36 25.04
 -2 -1 -4 53.61 42.37
 -2 -1 -5 55.12 41.75
 2 1 5 7.62 42.8
 -2 -1 -5 47.14 31.83
 2 1 6 15.17 21.79
 2 1 6 37.77 44.62
 -2 -1 -6 383.72 111.99
 -2 -1 -6 442.8 103.94
 2 2 -11 61.46 54.52
 -2 -2 11 56.53 19.28
 2 2 -11 70.12 50.17
 -2 -2 10 42.14 33.06
 2 2 -10 65.03 39.85
 2 2 -10 -26.6 34.8
 2 2 -9 155.15 74.71
 -2 -2 9 93.56 71.59
 -2 -2 9 96.84 57.3
 2 2 -9 52.44 51.54
 -2 -2 8 50.08 45.45
 2 2 -8 -29.02 34.03
 -2 -2 8 -27.3 38.98
 -2 -2 8 0.27 16.83
 2 2 -8 12.55 15.48
 2 2 -8 4.15 18.49
 2 2 -8 14.91 18.79
 -2 -2 8 -24.23 38.69
 2 2 -7 54.57 48.3
 -2 -2 7 20.33 17.77
 2 2 -7 76.74 40.93
 -2 -2 7 56 55.73
 -2 -2 7 14.03 45.38
 -2 -2 7 47.22 28.57
 2 2 -7 31.31 13.74
 2 2 -7 26.1 4.45
 -2 -2 6 574.16 117.12
 2 2 -6 598.23 90.41
 2 2 -6 649.31 103.46
 -2 -2 6 458.57 80.09
 2 2 -6 648.88 102.29
 2 2 -6 653.16 123.52
 -2 -2 6 555.56 98.3
 2 2 -6 576.42 115.89
 -2 -2 6 636 135
 -2 -2 6 669.74 131.86
 -2 -2 5 1630.57 192.85
 -2 -2 5 1568.83 195.87
 -2 -2 5 1522.97 164.19
 2 2 -5 1508.81 137.8
 2 2 -5 1513.21 144.73
 2 2 -5 1627.65 181.49
 -2 -2 5 1335.41 133.95
 2 2 -5 1744.83 191.99
 2 2 -5 1686.85 154.34
 -2 -2 5 1563.08 155.41
 -2 -2 4 894.26 131.2
 -2 -2 4 889.76 135.56
 2 2 -4 881.63 85.3
 2 2 -4 923.14 114.56
 -2 -2 4 832.57 105.76
 2 2 -4 953.26 130.91
 -2 -2 4 856.38 108.38
 2 2 -4 918.84 108.77
 2 2 -4 892.64 117.77
 -2 -2 3 477.57 92.51
 2 2 -3 378.45 66.33
 2 2 -3 455.69 78.61
 -2 -2 3 489.4 72.5
 2 2 -3 492.65 74.9
 -2 -2 3 445.61 74.21
 2 2 -3 461.72 84.57
 -2 -2 3 480.89 73.24
 2 2 -3 409.99 69.13
 -2 -2 3 487.58 86.26
 -2 -2 2 1299.33 145.41
 2 2 -2 1160.39 129.99
 2 2 -2 1248.02 135.55
 -2 -2 2 1258.88 126.18
 2 2 -2 1160.68 122.3
 -2 -2 2 1127.48 116.26
 -2 -2 2 1335.58 113.23
 2 2 -2 1185.14 110.12
 2 2 -1 14.25 11.14
 -2 -2 1 31.97 16.38
 -2 -2 1 42.85 26.23
 -2 -2 1 26.25 15.08
 2 2 -1 20.14 5.09
 -2 -2 1 21.81 19.77
 2 2 -1 29.97 20.59
 -2 -2 1 32.67 21.68
 2 2 -1 16.15 14.02
 2 2 -1 38.58 23.64
 -2 -2 1 40.76 15.35
 2 2 0 4313.07 268.02
 2 2 0 4357.08 311.39
 2 2 0 4739.35 269.41
 -2 -2 0 4556.3 282.28
 -2 -2 0 4780.36 233.83
 2 2 0 4047.43 186.29
 -2 -2 0 4375.9 240.66
 -2 -2 0 4239.9 191.28
 2 2 1 1624.34 189.69
 2 2 1 1631.61 205.6
 -2 -2 -1 1562.63 163.33
 2 2 1 1496.66 154.87
 -2 -2 -1 1543.95 180.72
 -2 -2 -1 1566.19 133.4
 -2 -2 -1 1434.86 128.65
 2 2 2 119.76 44.78
 2 2 2 57.41 51.94
 -2 -2 -2 111.45 41.63
 -2 -2 -2 105.64 36.35
 -2 -2 -2 101.66 52.67
 -2 -2 -2 105.94 34.77
 -2 -2 -2 135.45 47.35
 2 2 3 266.6 84.64
 2 2 3 240.48 96.22
 2 2 3 232.04 74.13
 -2 -2 -3 263.21 66.21
 -2 -2 -3 253.56 76.27
 -2 -2 -3 234.72 78.44
 -2 -2 -3 256.89 67.99
 2 2 4 158.02 74.2
 2 2 4 72.12 49.79
 2 2 4 121.17 51.14
 -2 -2 -4 148.89 59.3
 -2 -2 -4 247.62 87.5
 -2 -2 -4 142.37 63.28
 -2 -2 -4 204.52 64.7
 2 2 5 80.72 48.31
 2 2 5 -32.13 33.34
 2 2 5 -61.73 64.09
 -2 -2 -5 34.29 23.65
 -2 -2 -5 20.54 50.37
 -2 -2 -5 -0.15 20.8
 2 2 6 -19.34 63.74
 2 2 6 173.95 102.94
 2 2 6 -72.36 90.63
 -2 -2 -6 7.17 34.69
 -2 -2 -6 -39.93 55.41
 2 2 7 101.66 91.81
 2 2 7 28.16 21.62
 -2 -2 -7 -14.94 31.72
 2 3 -12 18.08 21.48
 2 3 -11 27.77 54.46
 -2 -3 11 94.74 81.38
 -2 -3 11 43.66 69.93
 2 3 -11 57.9 67.27
 2 3 -10 309.38 128.98
 -2 -3 10 288.66 130.89
 -2 -3 10 156.6 103.29
 2 3 -10 351.25 118.16
 -2 -3 9 47.88 53.49
 -2 -3 9 70.69 42.46
 -2 -3 9 50.89 47.94
 2 3 -9 104.07 75.33
 -2 -3 9 -21.54 49.19
 2 3 -9 77.82 54.91
 2 3 -9 47.31 33.98
 2 3 -9 -19.4 6.08
 -2 -3 8 57 39.14
 2 3 -8 -1.37 17.56
 2 3 -8 67.11 41.59
 -2 -3 8 21.88 39.09
 -2 -3 8 7.8 19.62
 2 3 -8 17.23 19.93
 -2 -3 8 0.65 52.48
 2 3 -8 -4.02 26.32
 -2 -3 7 1497.51 225.01
 -2 -3 7 1439.46 210.31
 -2 -3 7 1366.33 196.21
 2 3 -7 1461.06 162.52
 -2 -3 7 1348.11 170.02
 2 3 -7 1486.98 170.73
 2 3 -7 1540.76 210.72
 2 3 -7 1642.47 220.09
 2 3 -6 23.46 38.42
 -2 -3 6 6.2 29.26
 -2 -3 6 36.03 27.94
 2 3 -6 9.46 7.12
 -2 -3 6 -3.2 23.43
 2 3 -6 11.42 14.81
 -2 -3 6 31.84 30.49
 -2 -3 6 14.76 20.96
 2 3 -6 -12.06 11.26
 2 3 -6 -9.13 21.31
 2 3 -5 70.72 44.33
 -2 -3 5 62.54 37.59
 2 3 -5 56.08 24.73
 2 3 -5 62.6 36.14
 -2 -3 5 68.53 38.74
 2 3 -5 90.27 43.69
 -2 -3 5 52.26 27.87
 -2 -3 5 72.77 36.98
 2 3 -5 66.74 33.67
 2 3 -4 29.63 14.98
 -2 -3 4 -6.82 18.32
 2 3 -4 20.13 17.66
 -2 -3 4 37.66 23.84
 -2 -3 4 -3.55 21.58
 2 3 -4 35.57 27.84
 -2 -3 4 23.68 11.88
 -2 -3 4 12.95 11.48
 2 3 -4 29.41 14.77
 2 3 -4 33.9 25.57
 2 3 -3 24.71 18.67
 -2 -3 3 19.68 12.57
 -2 -3 3 15.16 11.41
 -2 -3 3 9.1 8.96
 -2 -3 3 19.97 16.89
 2 3 -3 18.26 16.66
 2 3 -3 13.79 11.16
 -2 -3 3 -4.41 5.44
 2 3 -3 -12.64 11.65
 2 3 -3 -15.32 19.83
 2 3 -2 5.24 26.35
 2 3 -2 2.48 10.5
 2 3 -2 -14.2 23.35
 -2 -3 2 -18.86 24.6
 2 3 -2 -24.84 35.38
 -2 -3 2 -36.65 30.48
 -2 -3 2 22.59 8.66
 -2 -3 2 22.39 18.2
 2 3 -2 1.65 24.94
 -2 -3 2 41.47 30.36
 -2 -3 2 -10.62 16.94
 -2 -3 2 20.73 13.58
 2 3 -2 -17.82 22.31
 2 3 -1 188.93 52.97
 2 3 -1 148.42 58.93
 -2 -3 1 213.72 54.98
 -2 -3 1 166.3 61.97
 2 3 -1 156.24 43.09
 2 3 -1 185.98 61.92
 -2 -3 1 171.47 48.29
 -2 -3 1 194.56 52.43
 -2 -3 1 201.08 43.85
 -2 -3 1 159.7 36.97
 2 3 -1 168.13 42.79
 2 3 0 126.28 61.25
 -2 -3 0 158.33 61.38
 2 3 0 -27.34 89.54
 -2 -3 0 138.89 40.28
 -2 -3 0 122.5 41.36
 -2 -3 0 122.46 49.15
 2 3 1 204.19 63.98
 2 3 1 288.96 97.06
 2 3 1 182.36 60.49
 -2 -3 -1 253.64 86.1
 -2 -3 -1 262.75 61.01
 -2 -3 -1 245.72 58.57
 -2 -3 -1 176.62 60.39
 2 3 2 83.02 35.67
 2 3 2 218.17 81.43
 2 3 2 80.54 47.2
 -2 -3 -2 138.87 56.87
 -2 -3 -2 135.78 63.26
 -2 -3 -2 163.12 53.96
 2 3 3 75.62 68.84
 2 3 3 68.79 61.6
 -2 -3 -3 173.53 73.17
 -2 -3 -3 102.83 59.73
 2 3 3 92.67 52.47
 -2 -3 -3 154.02 58.49
 2 3 4 143.55 81.22
 2 3 4 183.69 94.13
 2 3 4 228.85 105.54
 -2 -3 -4 320.34 112.7
 -2 -3 -4 340.94 107.9
 -2 -3 -4 311.78 91.62
 2 3 5 36.1 44.94
 2 3 5 18.96 69.8
 -2 -3 -5 14.1 17.89
 -2 -3 -5 36.31 33.17
 2 3 6 24.24 33.25
 -2 -3 -6 136.25 70.13
 -2 -3 -6 72.99 48.73
 2 3 6 95.51 121.88
 -2 -3 -7 -10.06 35.62
 2 4 -11 -168.51 129.62
 -2 -4 11 1.3 13.83
 2 4 -10 196.93 104.51
 -2 -4 10 29.31 29.11
 -2 -4 10 183.33 85.8
 -2 -4 10 120.16 68.17
 2 4 -10 164.31 92.58
 2 4 -10 145.49 63.04
 -2 -4 9 397.81 136.15
 -2 -4 9 264.46 104.45
 2 4 -9 354.45 116.06
 2 4 -9 369.15 91.3
 2 4 -9 270.2 110.2
 -2 -4 9 316.38 98.16
 -2 -4 8 498.66 130.26
 -2 -4 8 501.97 135.01
 2 4 -8 539.03 113.71
 2 4 -8 621.21 149.76
 2 4 -8 596.35 148.38
 -2 -4 8 510.54 118.03
 -2 -4 7 622.28 150.48
 -2 -4 7 744.04 163.3
 2 4 -7 541.84 111.03
 2 4 -7 597.53 110.41
 2 4 -7 697.23 151.29
 -2 -4 7 465.46 98.19
 2 4 -7 662.38 136.18
 -2 -4 7 655.76 127.47
 -2 -4 6 1067.89 173.02
 2 4 -6 1070.1 157.14
 2 4 -6 1190.39 162.58
 -2 -4 6 1015.06 146.36
 2 4 -6 1060.11 142.99
 2 4 -6 1125.44 179.18
 -2 -4 6 1039.07 176.77
 -2 -4 6 1089.27 150.54
 -2 -4 5 644.04 124.52
 -2 -4 5 599.61 129.31
 2 4 -5 703.46 127.39
 -2 -4 5 638.38 113.92
 2 4 -5 549.53 99.99
 2 4 -5 629.96 125.3
 -2 -4 5 645.79 106.23
 2 4 -5 601.23 105.69
 2 4 -4 308.88 65.07
 2 4 -4 395.13 88.27
 -2 -4 4 365.76 81.41
 -2 -4 4 352.93 96.33
 -2 -4 4 308.65 78.62
 2 4 -4 398.97 98.57
 2 4 -4 431.56 96.45
 -2 -4 4 371.2 83.8
 -2 -4 4 397.47 77.05
 2 4 -4 345.02 69.39
 2 4 -3 318.93 74.75
 -2 -4 3 404.22 96.35
 -2 -4 3 362.24 88.91
 2 4 -3 427.62 99.71
 -2 -4 3 430.56 91.93
 2 4 -3 340.64 70.08
 2 4 -3 342.9 91.07
 -2 -4 3 381.21 73.01
 2 4 -2 293.65 90.14
 2 4 -2 200.43 56.46
 -2 -4 2 267.24 75.31
 -2 -4 2 248.13 52.82
 -2 -4 2 222.15 76.9
 2 4 -2 204.9 61.44
 -2 -4 2 258.8 68.2
 -2 -4 2 276.86 64.19
 2 4 -2 259.44 67.16
 -2 -4 2 227.46 42.87
 2 4 -2 228.97 55.88
 2 4 -2 202.66 69.51
 2 4 -1 732.15 125.29
 -2 -4 1 859.53 128.45
 2 4 -1 781.82 164.46
 2 4 -1 793.25 139.67
 -2 -4 1 853.1 155.39
 -2 -4 1 750.63 118.32
 -2 -4 1 819.1 122.68
 2 4 -1 527.5 86.33
 -2 -4 1 620.2 83.72
 2 4 -1 618.45 129.56
 2 4 0 1099.95 180.78
 2 4 0 1085.04 205.08
 2 4 0 1014.82 163.6
 -2 -4 0 1208.66 165.62
 -2 -4 0 1229.93 189.11
 -2 -4 0 1171.93 148.48
 -2 -4 0 903.99 115.14
 2 4 1 -41.9 20.86
 2 4 1 87.57 76.1
 2 4 1 27.25 13.66
 2 4 1 29.75 32.12
 -2 -4 -1 18.8 32.33
 -2 -4 -1 23.71 17.02
 -2 -4 -1 8.14 23.06
 -2 -4 -1 16.86 17.51
 2 4 2 -35.43 73.98
 2 4 2 86.45 88.9
 -2 -4 -2 -21.71 31.41
 2 4 2 52.78 67.22
 -2 -4 -2 -19.36 28.04
 -2 -4 -2 -25.09 9.71
 2 4 3 40.14 43.48
 2 4 3 -26.47 32.9
 2 4 3 27.86 20.38
 -2 -4 -3 24.39 16.93
 -2 -4 -3 41.56 53.34
 -2 -4 -3 83.65 55.36
 2 4 4 -2.94 38.58
 2 4 4 81.81 93.73
 -2 -4 -4 58.23 55.54
 -2 -4 -4 56.07 52.07
 -2 -4 -4 15.9 6.56
 2 4 5 33.72 46.26
 2 4 5 -50.31 62.65
 -2 -4 -5 27.49 36.08
 -2 -4 -5 -58.69 47.84
 -2 -4 -6 42.53 64.17
 -2 -4 -6 -59.81 59.07
 -2 -5 10 -15.96 28.7
 2 5 -9 20.38 6.58
 -2 -5 9 -24.25 49.68
 -2 -5 9 -29.87 41.68
 -2 -5 9 31.25 39.72
 2 5 -9 -22.39 48.91
 2 5 -9 62.58 44.35
 2 5 -8 -18.43 28.9
 2 5 -8 46.6 43.57
 -2 -5 8 32.4 41.62
 -2 -5 8 19.37 44.4
 2 5 -8 -4.91 46.81
 -2 -5 8 -20.45 24.68
 2 5 -7 -36.64 35.91
 2 5 -7 -17.7 24.08
 -2 -5 7 -46.41 43.2
 2 5 -7 -50.68 36.04
 -2 -5 7 -6.45 18.9
 2 5 -7 0.4 11.43
 -2 -5 7 18.41 26.32
 -2 -5 7 14.55 20.52
 -2 -5 6 1246.05 189.64
 -2 -5 6 1284.19 209.86
 -2 -5 6 1406.24 172.68
 2 5 -6 1323.61 188.79
 -2 -5 6 1148.52 172.63
 2 5 -6 1024.78 147.32
 2 5 -6 1318.61 198.54
 2 5 -6 1196.78 164.63
 2 5 -5 178.97 59.53
 -2 -5 5 164.03 55.78
 -2 -5 5 156.81 58.93
 2 5 -5 122.58 58.68
 -2 -5 5 84.81 28.35
 2 5 -5 121.63 56.84
 -2 -5 5 170.27 66.74
 -2 -5 4 516.78 121.68
 -2 -5 4 392.98 93.92
 2 5 -4 449.55 108.99
 -2 -5 4 454 106.66
 2 5 -4 467.44 92.96
 2 5 -4 436.97 101.55
 -2 -5 4 409.75 86.21
 -2 -5 3 556.8 91.07
 -2 -5 3 539.51 118.61
 2 5 -3 647.88 136.38
 -2 -5 3 653.93 132.61
 -2 -5 3 617.29 121.59
 2 5 -3 532.05 94.85
 2 5 -3 512.1 102.38
 -2 -5 2 737.14 136.14
 2 5 -2 622.22 134.76
 -2 -5 2 644.63 140.24
 -2 -5 2 656.34 126.23
 2 5 -1 51.31 47.81
 -2 -5 1 147.03 68.65
 2 5 -1 52.32 37.35
 -2 -5 1 99.59 44.03
 -2 -5 1 146.16 58.81
 -2 -5 1 99 41.86
 2 5 0 456.36 150.03
 -2 -5 0 626.79 134.33
 -2 -5 0 590.63 146.58
 2 5 0 415.05 116.75
 -2 -5 0 423.28 102.76
 2 5 0 429.29 129.48
 -2 -5 0 513.58 93
 2 5 0 307.19 120.25
 2 5 1 643.95 165.76
 2 5 1 508.9 168.28
 -2 -5 -1 671.92 162.48
 -2 -5 -1 791.43 161.98
 -2 -5 -1 547.68 108.51
 2 5 1 275.33 106.94
 2 5 2 157.83 102.51
 2 5 2 118.22 82.53
 -2 -5 -2 340.23 124.21
 -2 -5 -2 144.13 81.63
 -2 -5 -2 200.03 70.08
 2 5 2 110.08 90.75
 2 5 3 196.96 110.22
 2 5 3 44.02 59.23
 -2 -5 -3 194.88 100.5
 -2 -5 -3 153.17 76.62
 -2 -5 -3 166.67 71.61
 2 5 3 16.5 36.28
 2 5 4 57.58 8.32
 2 5 4 33.36 61.55
 -2 -5 -4 85.76 48.89
 -2 -5 -4 135.84 71.69
 2 5 4 -17.82 74.06
 -2 -5 -5 2.09 42.68
 2 6 -7 -37.01 36.72
 2 6 -6 176.69 65.89
 -2 -6 6 44.72 25.68
 2 6 -6 171.65 77.13
 2 6 -5 45.76 30.22
 -2 -6 5 97.26 59.28
 2 6 -5 -16.74 30.94
 -2 -6 5 57.65 43.3
 2 6 -4 128.21 49.66
 -2 -6 4 139.16 64.52
 2 6 -4 124.42 55.17
 -2 -6 4 184.61 74.79
 -2 -6 3 59.33 25.09
 2 6 -3 56.74 30
 -2 -6 3 17.8 4.39
 -2 -6 3 4.86 23.81
 2 6 -2 10.19 26.17
 -2 -6 2 67.08 60.62
 -2 -6 2 35.96 38.7
 2 6 -1 -16.93 20
 2 6 -1 -30.7 24.15
 2 6 0 -52.13 70.16
 2 6 0 -17.79 60.66
 2 6 0 -69.97 60.98
 -2 -6 0 58.45 47.88
 -2 -6 0 24.84 34.73
 2 6 1 101.24 101.96
 -2 -6 -1 195.93 104.19
 -3 -1 8 6.3 23.26
 3 1 -8 -6.94 16.6
 -3 -1 8 -8.75 7.33
 3 1 -8 34.84 41.16
 3 1 -8 19.08 33.48
 -3 -1 7 -39.7 53.25
 -3 -1 7 -6.14 10.96
 3 1 -7 -6.97 31.3
 3 1 -7 -38.39 44.85
 3 1 -7 29.38 38.97
 -3 -1 6 70.83 57.78
 -3 -1 6 37.66 34.3
 3 1 -6 72.18 40.87
 3 1 -6 65.08 51.01
 3 1 -6 71.1 41.91
 -3 -2 11 15.67 63.3
 3 2 -11 34.78 39.78
 -3 -2 10 -4.29 47.3
 3 2 -10 109.87 60.03
 3 2 -10 70.38 45.99
 3 2 -9 6.57 22.24
 -3 -2 9 12.31 44.65
 3 2 -9 67.91 55
 -3 -2 9 -11.4 5.45
 3 2 -9 -43.03 51.99
 -3 -2 8 -41.84 55.1
 -3 -2 8 -28.51 39.81
 3 2 -8 90.77 48.95
 -3 -2 8 68.03 44.2
 3 2 -8 52.29 31.14
 3 2 -8 68.92 43.49
 3 2 -8 114.87 64.81
 -3 -2 7 232.63 98.87
 -3 -2 7 143.89 50.72
 3 2 -7 246.28 69.52
 -3 -2 7 242.31 72.37
 3 2 -7 263.34 76.87
 3 2 -7 259.22 88.84
 3 2 -7 329.72 95.85
 -3 -2 6 28.38 26.92
 -3 -2 6 76.86 46.15
 -3 -2 6 61.67 41.06
 3 2 -6 68.81 28.75
 -3 -2 6 74.73 36.35
 3 2 -6 49.09 27.29
 3 2 -6 61.34 36.76
 3 2 -6 30.53 24.69
 -3 -2 5 691 138.6
 -3 -2 5 49.22 29.24
 3 2 -5 655.14 93.66
 3 2 -5 91.85 43.15
 3 2 -5 730.36 135.65
 -3 -2 5 526.44 96.29
 -3 -2 5 568.94 101.39
 3 2 -5 682.23 108.37
 3 2 -5 702.02 121.21
 -3 -2 4 285.49 68.52
 -3 -2 4 307.19 86.34
 3 2 -4 341.02 54.49
 3 2 -4 242.06 68.47
 -3 -2 4 314.07 65.6
 -3 -2 4 269.15 68.73
 3 2 -4 287.52 69.09
 3 2 -4 295.26 73.86
 3 2 -4 319.31 87.84
 -3 -2 3 150.2 48.24
 -3 -2 3 45.76 31.92
 3 2 -3 176.91 57.84
 -3 -2 3 155.3 48.02
 -3 -2 3 154.16 53.32
 3 2 -3 176.18 51.1
 3 2 -3 175.7 55.15
 3 2 -3 160.29 46.11
 3 2 -2 578.89 107.44
 -3 -2 2 659.97 108.63
 3 2 -2 591.19 100.88
 -3 -2 2 643.41 101.83
 -3 -2 2 646.09 91.33
 -3 -2 2 500.92 68.7
 3 2 -2 230.59 49.19
 -3 -2 1 13.61 11.05
 3 2 -1 24.42 33.94
 3 2 -1 12.64 20.52
 -3 -2 1 2.93 13
 -3 -2 1 41.99 28.61
 -3 -2 1 6.62 13.46
 3 2 -1 32.92 24.3
 -3 -2 0 6.7 11.74
 3 2 0 19.99 29.16
 -3 -2 0 -3.68 12.42
 -3 -2 0 11.17 13.72
 -3 -2 0 -4.96 16.25
 3 2 0 -1.6 14.13
 3 2 1 71.16 59.66
 -3 -2 -1 163.71 64.66
 -3 -2 -1 132.57 40.99
 -3 -2 -1 169.34 59.89
 3 2 2 -6.6 10.41
 3 2 2 -26.04 47.27
 -3 -2 -2 -6.64 16.61
 -3 -2 -2 46 34.56
 -3 -2 -2 -8.03 5.66
 3 2 3 -6.83 10.53
 -3 -2 -3 0.22 13.76
 -3 -2 -3 -3.58 16.65
 -3 -2 -3 26.87 21.78
 3 3 -12 138.89 109.89
 -3 -3 11 -54.7 51.8
 3 3 -11 -26.49 33
 -3 -3 10 90.43 63.28
 -3 -3 10 -2.43 60.84
 -3 -3 10 7.65 37.26
 3 3 -10 -14.23 29.36
 3 3 -10 -16.27 20.3
 -3 -3 9 224.33 83.47
 3 3 -9 490.36 136.83
 -3 -3 9 430.05 142.42
 -3 -3 9 442.98 143.71
 3 3 -9 504.25 115.49
 3 3 -9 556.82 154.95
 3 3 -8 34.14 46.42
 -3 -3 8 44.17 33.74
 -3 -3 8 43.2 53.64
 -3 -3 8 -2.28 38.31
 3 3 -8 -19.56 35.73
 3 3 -8 40.51 30.32
 -3 -3 7 207.27 99.2
 -3 -3 7 274.45 105.06
 3 3 -7 173.52 60.29
 -3 -3 7 212.16 75.08
 -3 -3 7 238.49 70.6
 3 3 -7 259.72 79.4
 3 3 -7 253.99 86.22
 3 3 -7 270.87 91.02
 -3 -3 6 138.21 57.63
 -3 -3 6 157.22 70.57
 -3 -3 6 155.85 56.96
 3 3 -6 164.21 61.33
 -3 -3 6 105.44 42.29
 3 3 -6 139.1 45.52
 3 3 -6 194.32 70.26
 3 3 -6 200.33 78.49
 -3 -3 5 25.64 44.78
 -3 -3 5 28.17 24.04
 -3 -3 5 37.23 26.65
 3 3 -5 28.05 23.71
 -3 -3 5 24.84 25.86
 3 3 -5 30.72 22.49
 3 3 -5 33.31 28.73
 3 3 -5 30.18 18.4
 -3 -3 4 580.94 125.48
 3 3 -4 70.83 33.68
 3 3 -4 481.5 104.35
 -3 -3 4 467.21 96.11
 3 3 -4 494.81 92.71
 3 3 -4 515.27 107.8
 -3 -3 4 322.26 77.87
 -3 -3 4 530.73 94.79
 3 3 -4 442.11 82.14
 -3 -3 3 2673.43 267.85
 3 3 -3 2054.76 215.14
 3 3 -3 2463.37 238.87
 -3 -3 3 2298.95 217.61
 -3 -3 3 2386.59 214.01
 3 3 -3 2120.86 185.6
 3 3 -3 2324.23 218.67
 -3 -3 3 2557.37 194.66
 3 3 -3 2183.59 161.28
 -3 -3 2 449.5 105.99
 3 3 -2 696.35 134.78
 -3 -3 2 806.35 103.82
 3 3 -2 858.01 141.77
 -3 -3 2 822.22 139.37
 -3 -3 2 798 122.98
 3 3 -2 665.2 102.85
 3 3 -2 717.25 111.32
 -3 -3 2 864.77 107
 3 3 -1 -0.98 25.35
 3 3 -1 205.84 81.45
 -3 -3 1 175.64 42.72
 3 3 -1 153.63 64.44
 -3 -3 1 141.93 63.96
 -3 -3 1 146.29 55.68
 -3 -3 1 153.04 50.23
 3 3 -1 171.23 52.01
 3 3 0 123.08 59.37
 3 3 0 76.38 53.43
 3 3 0 76.36 40.09
 -3 -3 0 161.68 72.46
 -3 -3 0 91.97 45.2
 -3 -3 0 121.86 51.42
 -3 -3 0 127.47 36.56
 3 3 1 103.22 53.76
 3 3 1 197.56 80.58
 -3 -3 -1 200.18 75.62
 -3 -3 -1 204.68 60.65
 -3 -3 -1 207.34 73.99
 -3 -3 -1 170.8 55.71
 3 3 2 17.01 20.41
 3 3 2 58.41 51.95
 -3 -3 -2 3.81 11.18
 -3 -3 -2 26.69 34.68
 -3 -3 -2 6.76 25.42
 3 3 3 -8.72 47.18
 3 3 3 12.22 22.6
 -3 -3 -3 -18.77 22.47
 -3 -3 -3 3.01 10.82
 -3 -3 -3 -2.71 11.53
 3 3 4 -22.51 45.85
 3 3 4 67.27 89.28
 -3 -3 -4 12.36 29.67
 -3 -3 -4 54.88 55.92
 -3 -3 -4 -0.83 25.93
 -3 -4 11 5.29 21.83
 -3 -4 11 57 62
 3 4 -11 33.31 17.66
 3 4 -11 2.83 39.6
 -3 -4 10 255.62 123.48
 -3 -4 10 153.87 71.79
 3 4 -10 68.56 47.86
 3 4 -10 177.74 72.84
 -3 -4 10 117.65 59.08
 3 4 -10 144.76 79.18
 -3 -4 9 69.81 37.31
 3 4 -9 56.93 47.32
 -3 -4 9 44.17 71.67
 -3 -4 9 -20.17 39.77
 3 4 -9 -49.2 44.27
 3 4 -9 21.67 36.81
 -3 -4 8 19.84 20.66
 3 4 -8 66.64 31.85
 -3 -4 8 -32.03 9.83
 -3 -4 8 41.82 41.15
 3 4 -8 14.55 8.19
 3 4 -8 43 17.76
 3 4 -7 53.16 13.97
 -3 -4 7 92.58 69.12
 -3 -4 7 24.13 34.84
 3 4 -7 54.26 33.83
 -3 -4 7 -3.12 23.41
 3 4 -7 27.86 17.87
 -3 -4 7 7.46 24.59
 3 4 -7 31.01 37.65
 3 4 -6 -28.95 37.21
 -3 -4 6 -43.39 35.77
 -3 -4 6 31.46 45.35
 3 4 -6 -1.33 12.47
 -3 -4 6 7.3 11.05
 -3 -4 6 -15.43 11.88
 3 4 -6 -0.79 21.11
 3 4 -6 18.82 37.11
 3 4 -5 14.99 32.45
 -3 -4 5 32.93 27.17
 -3 -4 5 -0.6 5.46
 3 4 -5 35.04 15.51
 -3 -4 5 29.94 9.93
 -3 -4 5 25.9 25.98
 3 4 -5 34.52 23.84
 3 4 -5 16.38 17.75
 3 4 -4 60.69 45.47
 3 4 -4 30.9 24.76
 -3 -4 4 15.36 15.32
 -3 -4 4 -5.62 29.77
 3 4 -4 61.48 39.36
 -3 -4 4 28.96 2.88
 -3 -4 4 26.24 32.63
 3 4 -4 58.18 32.01
 3 4 -3 221.85 67.79
 3 4 -3 233.59 81.64
 -3 -4 3 236.98 85.39
 -3 -4 3 281.97 88.32
 3 4 -3 226.86 80.96
 -3 -4 3 222.55 69.68
 -3 -4 3 279.59 72.18
 3 4 -3 237.54 64.94
 3 4 -2 36.31 27.5
 3 4 -2 -15.94 40.73
 -3 -4 2 17.95 20.18
 3 4 -2 -9.8 20.42
 -3 -4 2 31.79 37.8
 -3 -4 2 37.63 29.37
 -3 -4 2 13.32 16.41
 3 4 -1 223.21 87.94
 3 4 -1 269.62 86.85
 3 4 -1 218.39 89.25
 3 4 -1 234.85 89.48
 -3 -4 1 367.69 109.59
 -3 -4 1 299.45 79.83
 -3 -4 1 303.48 83.24
 -3 -4 1 261.14 59.59
 3 4 0 9.15 33.58
 3 4 0 -100.45 70.85
 3 4 0 -17.25 40.43
 3 4 0 -9.1 22.66
 -3 -4 0 13.74 23.22
 -3 -4 0 -13.24 8.37
 -3 -4 0 -31 33.47
 -3 -4 0 12.2 12.46
 3 4 1 196.55 81.75
 3 4 1 283.45 95.35
 3 4 1 354.36 123.89
 -3 -4 -1 417.43 126.43
 -3 -4 -1 440.94 116.71
 -3 -4 -1 356.04 79.76
 3 4 2 49.69 22.02
 3 4 2 31.49 22.89
 3 4 2 50.09 56.51
 -3 -4 -2 206.34 94.52
 -3 -4 -2 116.47 61.83
 -3 -4 -2 144.28 62.67
 3 4 3 10.52 27.2
 3 4 3 32.73 42.46
 3 4 3 -18.53 50.78
 -3 -4 -3 11.87 48.55
 -3 -4 -3 64.62 60.44
 -3 -4 -3 64.3 51.47
 3 4 4 25.38 44.72
 3 4 4 151.91 114.26
 3 4 4 36.28 58.74
 -3 -4 -4 13.86 45.74
 -3 -4 -4 36.95 48.49
 -3 -4 -4 50.3 39.01
 -3 -4 -5 115.01 81.47
 3 5 -11 19.16 12.59
 -3 -5 11 17.07 17.55
 -3 -5 11 -30.4 33.02
 -3 -5 11 -69.99 77.22
 3 5 -11 111.16 77.15
 3 5 -11 43.63 29.1
 3 5 -10 270.44 135.05
 -3 -5 10 146.98 89.04
 -3 -5 10 39.19 59.55
 3 5 -10 129.54 84.32
 -3 -5 10 131.21 65.21
 3 5 -10 154.14 78.22
 3 5 -9 421.22 127.84
 -3 -5 9 377.75 131.51
 3 5 -9 411.39 129.55
 -3 -5 9 337.36 112.93
 3 5 -9 365.25 103.38
 -3 -5 9 367.34 109.37
 -3 -5 8 8 17.73
 3 5 -8 -64.3 41.32
 -3 -5 8 64.24 52.52
 3 5 -8 20.89 8.67
 -3 -5 8 -20.89 24.16
 -3 -5 8 -63.68 57.76
 3 5 -8 -19.15 41.15
 3 5 -8 53.48 42.46
 -3 -5 7 64.29 54.86
 3 5 -7 55.94 33.24
 -3 -5 7 138.8 56.28
 -3 -5 7 141.97 67.51
 3 5 -7 63.72 50.38
 -3 -5 7 45.01 31.83
 3 5 -7 84.35 38.99
 3 5 -7 123.37 56.13
 3 5 -6 547.16 129.32
 -3 -5 6 572.48 139.15
 3 5 -6 372.28 92.18
 -3 -5 6 597.14 128.24
 -3 -5 6 554.81 112.01
 3 5 -6 578.6 112.79
 3 5 -5 -128.27 91.62
 -3 -5 5 144.02 50.65
 -3 -5 5 51.91 60.66
 3 5 -5 144.18 33.69
 -3 -5 5 482.8 140.09
 3 5 -5 237.55 64.49
 -3 -5 4 700.48 153.15
 3 5 -4 557.56 126.71
 -3 -5 4 639.61 143.69
 3 5 -4 566.47 130.89
 -3 -5 4 632.46 127.1
 3 5 -4 540.17 106.46
 3 5 -4 604.88 127.63
 -3 -5 4 603.33 105.44
 -3 -5 3 1042.06 184.59
 3 5 -3 791.13 169.44
 3 5 -3 917.9 173.34
 -3 -5 3 1030.55 186.75
 -3 -5 3 871.76 151.25
 3 5 -3 788.68 136.32
 -3 -5 3 933.26 127.02
 3 5 -2 84.73 64.67
 3 5 -2 78.06 53.83
 -3 -5 2 39.64 45.27
 -3 -5 2 56.02 34.48
 3 5 -1 70.55 50.84
 3 5 -1 119.31 67.55
 -3 -5 1 65.12 58.58
 -3 -5 1 106.88 53.91
 3 5 0 -21.92 69.45
 3 5 0 30.12 55.09
 3 5 0 -43.37 71.63
 3 5 0 40.5 51.23
 -3 -5 0 49.92 33.79
 -3 -5 0 54.94 40.25
 -3 -5 0 130.85 73.73
 -3 -5 0 51.17 37.35
 3 5 1 23.65 76.94
 3 5 1 110.67 51.9
 3 5 1 -9.37 45.41
 -3 -5 -1 73.3 61.72
 -3 -5 -1 -65.29 44.82
 -3 -5 -1 -25.07 32.21
 3 5 2 37 56.18
 3 5 2 65.82 53.3
 3 5 2 71.21 115.62
 -3 -5 -2 29.1 59.5
 -3 -5 -2 7.33 17.56
 -3 -5 -2 -19.18 44.41
 3 5 3 -71.45 95.78
 3 5 3 -80.98 113.69
 3 5 3 20.35 28.92
 -3 -5 -3 -63.94 43.83
 -3 -5 -3 -2.8 13.12
 -3 -5 -3 -5.25 37.19
 -3 -5 -4 5.38 29.2
 -3 -5 -4 -19.13 57.3
 -3 -5 -4 -21.02 35.59
 -3 -6 10 -21.42 28.51
 -3 -6 10 -12.43 46.92
 -3 -6 10 -57.74 67.56
 3 6 -10 29.57 66.43
 3 6 -10 -7.3 19.26
 -3 -6 9 26.7 24.17
 -3 -6 9 -28.82 60.11
 -3 -6 9 69.52 56.42
 3 6 -9 22.87 20.91
 3 6 -9 62.97 41.25
 3 6 -8 94.97 60.89
 -3 -6 8 220.78 104.03
 3 6 -8 131.72 57.62
 -3 -6 8 205.7 73.11
 -3 -6 8 104.84 48.06
 3 6 -8 123.48 56.64
 3 6 -7 87.63 59.6
 -3 -6 7 87.02 39.83
 -3 -6 7 -0.51 45.97
 3 6 -7 47.02 52.47
 -3 -6 7 69.23 42.73
 3 6 -7 14.37 30.54
 3 6 -6 51.2 51.88
 -3 -6 6 67.15 46.62
 -3 -6 6 58.31 47.19
 3 6 -6 39.08 31.69
 -3 -6 6 106.93 53.76
 3 6 -6 47.72 30.89
 3 6 -5 263.8 98.68
 3 6 -5 334.32 104.36
 -3 -6 5 298.89 105.58
 3 6 -5 288.33 95.57
 -3 -6 5 250.01 88.49
 -3 -6 5 267.18 78.51
 -3 -6 5 272.33 97.73
 3 6 -5 281.3 86.42
 3 6 -4 186.4 71.26
 -3 -6 4 242.64 94.23
 3 6 -4 125.73 51.78
 3 6 -4 272.2 104.03
 -3 -6 4 278.98 100.84
 -3 -6 4 225.04 83.14
 3 6 -3 230.62 109.05
 3 6 -3 208.18 97.56
 -3 -6 3 258.41 91.76
 -3 -6 3 165.81 60.2
 3 6 -2 258.36 109.96
 3 6 -2 193.55 93.5
 -3 -6 2 280.32 107.19
 -3 -6 2 333.03 102.77
 3 6 -1 229.09 106.5
 3 6 -1 244.31 102.63
 -3 -6 1 300.45 121.07
 -3 -6 1 242.66 86.9
 3 6 0 154.58 96.38
 -3 -6 0 269.23 128.78
 3 6 1 42.86 62.94
 3 6 1 318.31 157.34
 -3 -6 -1 272.3 121.02
 -3 -6 -1 231.25 94.87
 3 6 2 -37.89 32.51
 -3 -6 -2 37.3 48.33
 -3 -6 -2 80.18 64.6
 -3 -6 -2 88.67 61.79
 -3 -7 7 156.47 82.21
 3 7 -7 143.12 96.3
 3 7 -7 206.31 77.76
 -3 -7 6 94.94 75.25
 3 7 -6 -2.43 31.84
 -3 -7 6 76.86 15.52
 3 7 -6 36.97 32.14
 -3 -7 5 73.74 48.93
 3 7 -5 -26.15 14.02
 -3 -7 5 86.05 71.81
 3 7 -4 112.04 77.25
 3 7 -4 21.62 25.36
 -3 -7 4 121.23 66.09
 3 7 -3 -23.31 19.34
 3 7 -3 37.91 62.99
 -3 -7 3 -58.95 49.7
 -3 -7 3 -34.92 20.42
 3 7 -2 -61.67 95.53
 3 7 -2 19.1 53.36
 -3 -7 2 -108.03 62.12
 3 7 -1 3.4 48.77
 -3 -7 1 -105.19 87.36
 4 3 -9 692.96 176.44
 -4 -3 9 46.8 24.99
 -4 -3 9 39.28 30.98
 4 3 -9 666.13 159.11
 -4 -3 8 -23.04 36.39
 -4 -3 8 28.12 7.72
 -4 -3 8 -15.02 25.93
 4 3 -8 165.7 60.18
 4 3 -8 189 88.82
 4 3 -8 265.82 108.81
 -4 -3 7 96.7 72.17
 -4 -3 7 26.82 27.02
 -4 -3 7 -4.95 21.64
 4 3 -7 397.53 102
 4 3 -7 334.92 103.18
 4 3 -7 357.29 107.62
 -4 -3 6 219.84 87.96
 -4 -3 6 282.53 82.09
 4 3 -6 644.42 123.44
 4 3 -6 609.62 145.54
 -4 -3 6 147.31 66.8
 4 3 -6 594.94 123.53
 -4 -3 5 -25.1 17.83
 -4 -3 5 409.5 98.83
 4 3 -5 183.27 63.49
 4 3 -5 672.1 120.88
 4 3 -5 716.9 149.66
 -4 -3 5 352.87 89.92
 4 3 -5 527.75 107.83
 -4 -3 4 198.44 61.4
 4 3 -4 188.72 75.44
 -4 -3 4 240.16 76.29
 -4 -3 4 211.65 71.97
 4 3 -4 245.59 76.82
 -4 -3 3 8.32 8.6
 4 3 -3 -32.67 29.01
 -4 -3 3 20.81 9.76
 -4 -3 3 -10.56 36.34
 4 3 -3 -9.57 12.02
 -4 -3 2 110.92 41.81
 -4 -3 2 95.49 48.04
 -4 -3 2 84.07 42.76
 4 3 -2 35.14 30.52
 -4 -3 1 150.47 55.6
 4 4 -11 -11.26 17.16
 -4 -4 11 9.42 30.26
 4 4 -11 -24.06 46.11
 -4 -4 10 -55.65 50.91
 4 4 -10 73.19 82.8
 -4 -4 10 -37.12 30.28
 -4 -4 10 93.77 90.27
 4 4 -10 13.44 28.16
 4 4 -10 -35.17 53.72
 4 4 -9 -14.31 54.93
 -4 -4 9 -8.04 40.13
 -4 -4 9 46.56 31.34
 4 4 -9 32.96 45.53
 4 4 -9 11.78 37.93
 -4 -4 9 29.88 29.42
 4 4 -8 29.59 43.94
 -4 -4 8 -30.56 21.66
 -4 -4 8 4.49 37.2
 -4 -4 8 32.11 24.66
 -4 -4 8 -63.81 53.86
 4 4 -8 49.64 46.3
 4 4 -8 -22.12 43.38
 -4 -4 7 -8.94 27.28
 -4 -4 7 104.28 67.01
 4 4 -7 27.73 32.24
 -4 -4 7 51.49 27.01
 -4 -4 7 45.53 23.07
 4 4 -7 101.53 55.26
 4 4 -7 97.47 51.58
 4 4 -7 58.56 29.05
 -4 -4 6 334.31 108.11
 4 4 -6 286.17 92.61
 -4 -4 6 308.31 84.02
 -4 -4 6 302.91 90.84
 4 4 -6 402.52 98.04
 4 4 -6 357.45 115.18
 -4 -4 5 312.56 106.59
 4 4 -5 339.63 106.64
 -4 -4 5 310.82 85.98
 -4 -4 5 225.51 74.36
 4 4 -5 273.9 79.01
 4 4 -5 261.38 85.01
 4 4 -4 34.43 37.72
 -4 -4 4 294.85 105
 4 4 -4 1390.71 215.14
 -4 -4 4 1390.16 202.84
 -4 -4 4 1154.95 180.38
 4 4 -4 1063.96 161.43
 4 4 -4 1219.84 184.52
 -4 -4 4 1334.93 166.65
 4 4 -3 16.08 18.3
 4 4 -3 51.39 58.61
 -4 -4 3 8.39 11.67
 -4 -4 3 26.9 13
 -4 -4 3 48.49 42.7
 4 4 -3 90.63 46.55
 4 4 -2 -13.94 57.77
 4 4 -2 -18.9 53
 -4 -4 2 -44.53 47.39
 -4 -4 2 5.54 8.86
 4 4 -1 160.01 75.28
 4 4 -1 18.34 41.99
 -4 -4 1 368.25 119.53
 -4 -4 1 325.93 89.83
 -4 -4 1 348.37 92.97
 4 4 0 29.08 37.8
 -4 -4 0 199.3 90.87
 -4 -4 0 218.93 79.53
 -4 -4 0 121.34 56.74
 4 4 1 -33.45 47.52
 4 4 1 77.46 51.99
 -4 -4 -1 76.83 59.88
 -4 -4 -1 -2.45 39.67
 4 5 -12 -81.47 52.36
 4 5 -11 -14.82 91.01
 -4 -5 11 23.7 36.1
 4 5 -11 57.41 61.43
 -4 -5 10 80.68 23.74
 -4 -5 10 65.86 47.31
 4 5 -10 8.83 52.99
 -4 -5 10 -37.71 48.94
 4 5 -10 71.37 23.5
 4 5 -10 -63.45 74.67
 -4 -5 9 66.18 38.44
 4 5 -9 114.89 93.42
 -4 -5 9 54.44 51.95
 -4 -5 9 123.1 71.81
 4 5 -9 92.81 49.74
 4 5 -9 71.21 74.92
 -4 -5 8 82.33 66.32
 4 5 -8 -31.99 51.26
 -4 -5 8 7.64 48.79
 4 5 -8 31.81 41.9
 -4 -5 8 33.92 43.28
 4 5 -8 7.98 3.71
 -4 -5 7 180.08 74.9
 4 5 -7 210.38 94.29
 -4 -5 7 230.71 90.58
 4 5 -7 253.8 95.05
 -4 -5 7 190.47 83.68
 4 5 -7 168.38 70.59
 4 5 -6 44.43 51.39
 -4 -5 6 42.51 71.08
 4 5 -6 17.99 14.99
 -4 -5 6 31.17 59.44
 4 5 -6 -16.67 6.51
 -4 -5 6 -22.75 48.95
 4 5 -5 -27.65 44.93
 4 5 -5 57.83 56.32
 -4 -5 5 -12.26 28.34
 4 5 -5 68.41 57.5
 -4 -5 5 31.27 22.26
 -4 -5 5 30.06 33.22
 4 5 -5 -6.88 26.1
 -4 -5 5 -3.5 26.86
 -4 -5 4 18.83 16
 4 5 -4 0.1 3.49
 4 5 -4 -13.93 46.28
 -4 -5 4 24.99 43.44
 4 5 -4 -14.42 43.6
 -4 -5 4 -4.24 30.3
 -4 -5 4 7.51 6.4
 4 5 -4 34.88 32.32
 4 5 -3 36.53 45.45
 4 5 -3 30.44 43.66
 -4 -5 3 21.3 23.89
 -4 -5 3 7.38 22.8
 4 5 -2 140.56 83.13
 4 5 -2 161.36 85.15
 -4 -5 2 150.42 80.54
 -4 -5 2 152.4 77.01
 4 5 -1 -14.9 31.26
 -4 -5 1 -6.37 27.2
 -4 -5 1 16.39 23.69
 4 5 0 56.75 67.47
 -4 -5 0 19.42 61.89
 4 5 1 -9.52 31.82
 4 5 1 83.91 108.24
 -4 -5 -1 84.67 71.08
 -4 -5 -1 35.26 13.06
 4 6 -11 -35.39 15.66
 -4 -6 11 -36.14 26.41
 4 6 -11 -45.11 18.99
 -4 -6 10 -8.32 64.47
 -4 -6 10 109.22 76.91
 -4 -6 10 109.87 76.74
 4 6 -10 17.63 65.3
 4 6 -10 19.65 30.96
 -4 -6 9 111.85 81.41
 4 6 -9 12.55 38.07
 4 6 -9 109.46 82.6
 -4 -6 9 23.44 44.93
 4 6 -9 58.49 39.51
 -4 -6 9 107.95 69
 4 6 -8 32.19 34.16
 -4 -6 8 -66.5 37.85
 4 6 -8 62.78 65.92
 -4 -6 8 42.34 49.28
 -4 -6 8 55.29 41.77
 4 6 -8 52.73 26.67
 4 6 -7 100.21 71.52
 -4 -6 7 88.49 58.5
 4 6 -7 123.51 60.14
 -4 -6 7 76.89 53.34
 -4 -6 7 96.72 58.47
 4 6 -7 55.35 45.19
 4 6 -6 321.69 99.45
 -4 -6 6 386.71 125.08
 4 6 -6 401.9 125.33
 -4 -6 6 416.48 107.08
 -4 -6 6 353.17 119.01
 4 6 -6 395.52 110.45
 4 6 -5 102.95 73.87
 -4 -6 5 68.34 55.55
 4 6 -5 112.8 56.86
 4 6 -5 54.23 63.79
 -4 -6 5 79.61 55.7
 -4 -6 5 135.39 77.15
 4 6 -5 52.36 41.5
 -4 -6 5 164.52 63.02
 4 6 -4 -35.93 27.24
 4 6 -4 65.55 71.9
 -4 -6 4 3.22 40.82
 -4 -6 4 -7.55 34.86
 4 6 -3 8.33 42.3
 4 6 -3 27.73 21.41
 -4 -6 3 -5 14.46
 -4 -6 3 31.34 48.25
 4 6 -2 18.66 35.67
 4 6 -2 17.98 20.28
 -4 -6 2 -46.75 67.43
 -4 -6 2 -60.6 56.15
 4 6 -1 -73.82 81.59
 4 6 -1 -35.86 60.27
 -4 -6 1 62.41 64.82
 -4 -6 1 34.57 39.54
 4 6 0 42.79 86.83
 -4 -6 0 -9.99 6.86
 -4 -6 -1 47.17 52.72
 4 7 -10 -93.21 99.65
 -4 -7 10 24.33 63.73
 4 7 -9 87.04 87.16
 4 7 -9 95.62 76.2
 -4 -7 9 57.15 69.12
 4 7 -9 -96.29 69.99
 -4 -7 9 21.63 54.84
 -4 -7 8 56.3 31.73
 4 7 -8 -70.83 65.9
 4 7 -8 1.33 22.91
 -4 -7 8 24.11 46.27
 -4 -7 8 32.41 30.39
 4 7 -8 54.86 42.06
 -4 -7 7 72.75 64.46
 4 7 -7 -4.88 16.45
 4 7 -7 33.77 44.11
 -4 -7 7 24.32 46.24
 -4 -7 7 36.07 36.51
 4 7 -7 17.84 34.7
 -4 -7 6 59.62 64.77
 4 7 -6 191.24 109.55
 4 7 -6 92.87 66.25
 -4 -7 6 95.84 39.99
 4 7 -5 62.18 79.92
 4 7 -5 106.38 111.38
 -4 -7 5 16.84 28.1
 4 7 -4 -87.98 93.49
 4 7 -4 -82.33 71.72
 -4 -7 4 -57.49 60.34
 -4 -7 4 67.63 47
 4 7 -3 109.4 86.94
 4 7 -3 74.85 38.89
 -4 -7 3 71.99 60.52
 -4 -7 3 137.72 82.4
 4 7 -2 -12.04 20.25
 4 7 -2 45.32 22.07
 -4 -7 2 51.84 55.72
 -4 -7 1 172.47 104.76
 5 5 -8 100.08 55.92
 -5 -5 8 18.74 67.86
 5 5 -8 125.24 72.07
 -5 -5 8 -2.25 31.66
 5 5 -7 0.89 19.17
 -5 -5 7 18.15 39.28
 -5 -5 7 -12.05 19.74
 5 5 -6 10.8 3.15
 5 5 -6 36.81 41.76
 -5 -5 6 37.34 14.66
 -5 -5 6 13.14 41.81
 5 5 -5 110.52 77.5
 -5 -5 5 18.74 39.11
 -5 -5 4 17.58 21.51
 5 6 -10 132.94 109.61
 -5 -6 10 1.25 64.24
 5 6 -9 -93.22 98.95
 -5 -6 9 74.02 36.79
 -5 -6 9 -71.85 73.41
 5 6 -9 44.18 56.6
 -5 -6 8 38.31 59.36
 5 6 -8 -1.59 32.62
 -5 -6 8 1.89 31.82
 5 6 -8 15.47 36.06
 -5 -6 8 95.73 69.5
 5 6 -8 26.85 37.61
 -5 -6 7 86.38 70.07
 5 6 -7 66.35 56.83
 -5 -6 7 -60.65 70.22
 5 6 -7 -44.72 49.73
 -5 -6 7 -73.45 66.54
 5 6 -7 50.54 42.31
 5 6 -6 -38.02 54.94
 -5 -6 6 1.02 21.69
 5 6 -6 103.39 62.96
 -5 -6 6 83.57 73.43
 5 6 -5 22.05 28.99
 -5 -6 5 21.92 32.84
 5 6 -4 27.56 66.91
 -5 -6 4 8.11 47.12
 -5 -6 4 5.65 22.39
 -5 -6 3 30.76 33.75
 -5 -6 3 198.42 85.45
 5 7 -9 82.54 58.81
 -5 -7 9 52.9 43.42
 -5 -7 9 7.25 46.64
 -5 -7 8 160.8 85.67
 5 7 -8 88.24 67.59
 -5 -7 8 25.6 35.34
 -5 -7 7 35.96 27.75
 5 7 -7 4.63 37.16
 -5 -7 7 77.75 53.44
 -5 -7 6 66.02 76.45
 -5 -7 5 60.18 30.02
 -5 -7 4 85.45 78.78
 -5 -7 4 53.65 15.69
 -5 -7 3 67.49 59.42
 -5 -7 3 152.27 84.22
